# Supplementary material for: Genome of Methylomonas sp. AM2-LC, representing a methanotrophic bacterial species isolated from water column of a boreal, oxygen-stratified lake
Source: Front Genet. 2024 Aug 30;15:1440435. doi: 10.3389/fgene.2024.1440435 (PMC11392852; doi:10.3389/fgene.2024.1440435)
Supplement: Supplementary file 1 [file DataSheet3.ZIP]

Archive with 48 entries (39 files):
- Supplementary_File_3_rev/
- Supplementary_File_3_rev/01.combination_annotation/
- Supplementary_File_3_rev/01.combination_annotation/All_Database_annotation.xls
- Supplementary_File_3_rev/01.combination_annotation/Function_Annotation.stat.xls
- Supplementary_File_3_rev/01.combination_annotation/Integrated_Function.annotation.xls
- Supplementary_File_3_rev/02.nr_annotation/
- Supplementary_File_3_rev/02.nr_annotation/nr.anno_result.xls
- Supplementary_File_3_rev/02.nr_annotation/nr.anno_species_stat.pdf
- Supplementary_File_3_rev/02.nr_annotation/nr.anno_species_stat.png
- Supplementary_File_3_rev/02.nr_annotation/nr.anno_species_stat.svg
- Supplementary_File_3_rev/02.nr_annotation/nr.anno_species_stat.xls
- Supplementary_File_3_rev/03.kegg_annotation/
- Supplementary_File_3_rev/03.kegg_annotation/kegg.anno_result.xls
- Supplementary_File_3_rev/03.kegg_annotation/kegg.KO.gene_list.xls
- Supplementary_File_3_rev/03.kegg_annotation/kegg.pathway.gene_list.xls
- Supplementary_File_3_rev/03.kegg_annotation/kegg.pathway.png
- Supplementary_File_3_rev/03.kegg_annotation/kegg.pathway.svg
- Supplementary_File_3_rev/03.kegg_annotation/kegg.pathway.tree.stat
- Supplementary_File_3_rev/03.kegg_annotation/kegg.pathway_level2.gene_list.xls
- Supplementary_File_3_rev/03.kegg_annotation/kegg_pathway_globe_map.xls
- Supplementary_File_3_rev/03.kegg_annotation/kegg_pathway_map.xls
- Supplementary_File_3_rev/03.kegg_annotation/Kofamkoala_Methylomonas_result.txt
- Supplementary_File_3_rev/03.kegg_annotation/Kofamkoala_Methylomonas_result_ko.txt
- Supplementary_File_3_rev/04.eggNOG_annotation/
- Supplementary_File_3_rev/04.eggNOG_annotation/eggNOG.anno_result.xls
- Supplementary_File_3_rev/04.eggNOG_annotation/eggNOG.Category.gene_list.xls
- Supplementary_File_3_rev/04.eggNOG_annotation/eggNOG.Class.gene_list.xls
- Supplementary_File_3_rev/04.eggNOG_annotation/eggNOG.Class.stat.pdf
- Supplementary_File_3_rev/04.eggNOG_annotation/eggNOG.Class.stat.png
- Supplementary_File_3_rev/04.eggNOG_annotation/eggNOG.Class.stat.svg
- Supplementary_File_3_rev/04.eggNOG_annotation/eggNOG.Class.stat.xls
- Supplementary_File_3_rev/04.eggNOG_annotation/eggNOG.NOG.gene_list.xls
- Supplementary_File_3_rev/05.GO_annotation/
- Supplementary_File_3_rev/05.GO_annotation/GO.anno_result.xls
- Supplementary_File_3_rev/05.GO_annotation/GO.Category.gene_list.xls
- Supplementary_File_3_rev/05.GO_annotation/GO.second_level.gene_list.xls
- Supplementary_File_3_rev/05.GO_annotation/GO.second_level.stat.pdf
- Supplementary_File_3_rev/05.GO_annotation/GO.second_level.stat.png
- Supplementary_File_3_rev/05.GO_annotation/GO.second_level.stat.xls
- Supplementary_File_3_rev/05.GO_annotation/GO.Term.gene_list.xls
- Supplementary_File_3_rev/06.Swiss-Prot_annotation/
- Supplementary_File_3_rev/06.Swiss-Prot_annotation/Swissprot.anno_result.xls
- Supplementary_File_3_rev/07.TrEMBL_annotation/
- Supplementary_File_3_rev/07.TrEMBL_annotation/TrEMBL.anno_result.xls
- Supplementary_File_3_rev/08.Pfam_annotation/
- Supplementary_File_3_rev/08.Pfam_annotation/Pfam.anno_result.xls
- Supplementary_File_3_rev/08.Pfam_annotation/Pfam.clan.gene_list.xls
- Supplementary_File_3_rev/08.Pfam_annotation/Pfam.Family.gene_list.xls
