# Supplementary material for: Genome of Methylomonas sp. AM2-LC, representing a methanotrophic bacterial species isolated from water column of a boreal, oxygen-stratified lake
Source: Front Genet. 2024 Aug 30;15:1440435. doi: 10.3389/fgene.2024.1440435 (PMC11392852; doi:10.3389/fgene.2024.1440435)
Supplement: Supplementary file 1 [file DataSheet3.ZIP › Supplementary_File_3_rev/01.combination_annotation/All_Database_annotation.xls]

## Sheet: Integrated_Function.annotation
#GeneID	eggNOG_annotation	eggNOG_class_annotation	GO_annotation	kegg_annotation	nr_annotation	Pfam_annotation	Swissprot_annotation	TrEMBL_annotation
GE000001	COG0593|it binds specifically double-stranded DNA at a 9 bp consensus (dnaA box) 5'-TTATC CA A CA A-3'. DnaA binds to ATP and to acidic phospholipids (By similarity)	[L]: Replication, recombination and repair	Molecular Function: DNA replication origin binding (GO:0003688); Molecular Function: ATP binding (GO:0005524); Cellular Component: cytoplasm (GO:0005737); Biological Process: DNA replication initiation (GO:0006270); Biological Process: regulation of DNA replication (GO:0006275)	K02313|chromosomal replication initiator protein	['GE000001', 'chromosomal replication initiator protein DnaA [Methylomonas sp. 11b]', 'gi|738323114|ref|WP_036276035.1|', '3.2e-233', '93.14', '99.77', '816']	Bac_DnaA;Bac_DnaA_C;DnaA_N;IstB_IS21;AAA	Chromosomal replication initiator protein DnaA	Chromosomal replication initiator protein DnaA
GE000002	--	--	Cellular Component: membrane (GO:0016020)	--	['GE000002', 'hypothetical protein [Methylomonas methanica]', 'gi|503583434|ref|WP_013817510.1|', '3.8e-16', '69.12', '100.00', '92']	--	--	Uncharacterized protein
GE000003	COG0476|UBA THIF-type NAD FAD binding protein	[H]: Coenzyme transport and metabolism	--	K21029|molybdopterin-synthase adenylyltransferase	['GE000003', 'molybdopterin-synthase adenylyltransferase MoeB [Methylomonas lenta]', 'gi|1055316099|ref|WP_066981646.1|', '9.6e-113', '80.40', '98.81', '415']	ThiF;Sacchrp_dh_NADP	Sulfur carrier protein ThiS adenylyltransferase	Molybdopterin-synthase adenylyltransferase
GE000004	COG0234|Binds to cpn60 in the presence of Mg-ATP and suppresses the ATPase activity of the latter (By similarity)	[O]: Posttranslational modification, protein turnover, chaperones	Molecular Function: ATP binding (GO:0005524); Cellular Component: cytoplasm (GO:0005737); Biological Process: protein folding (GO:0006457)	K04078|chaperonin GroES	['GE000004', 'co-chaperone GroES [Methylomonas methanica]', 'gi|503583436|ref|WP_013817512.1|', '1.8e-40', '93.68', '100.00', '174']	Cpn10	10 kDa chaperonin	10 kDa chaperonin
GE000005	COG0459|Prevents misfolding and promotes the refolding and proper assembly of unfolded polypeptides generated under stress conditions (By similarity)	[O]: Posttranslational modification, protein turnover, chaperones	Molecular Function: ATP binding (GO:0005524); Cellular Component: cytoplasm (GO:0005737); Biological Process: protein refolding (GO:0042026); Molecular Function: unfolded protein binding (GO:0051082)	K04077|chaperonin GroEL	['GE000005', 'MULTISPECIES: chaperonin GroEL [Methylomonas]', 'gi|697072905|ref|WP_033156008.1|', '1.7e-268', '93.80', '97.44', '934']	Cpn60_TCP1	60 kDa chaperonin 1	60 kDa chaperonin
GE000006	COG0446|pyridine nucleotide-disulfide oxidoreductase	[C]: Energy production and conversion	--	K17229|sulfide dehydrogenase [flavocytochrome c] flavoprotein chain	['GE000006', 'flavocytochrome c sulfide dehydrogenase flavin-binding protein [Methylomonas sp. Kb3]', 'gi|1310930434|ref|WP_101055409.1|', '2.0e-163', '65.57', '98.84', '584']	FCSD-flav_bind;Pyr_redox_2	Sulfide dehydrogenase [flavocytochrome c] flavoprotein chain	Flavocytochrome c sulfide dehydrogenase flavin-binding protein
GE000007	--	--	--	--	['GE000007', 'MULTISPECIES: hypothetical protein [Methylomonas]', 'gi|917062886|ref|WP_051669598.1|', '2.1e-14', '45.74', '79.49', '87']	Cytochrome_CBB3	--	Cytochrome c domain-containing protein
GE000008	COG0566|methyltransferase	[J]: Translation, ribosomal structure and biogenesis	Biological Process: rRNA 2'-O-methylation (GO:0000451); Molecular Function: RNA binding (GO:0003723); Cellular Component: cytoplasm (GO:0005737); Molecular Function: rRNA (guanosine-2'-O-)-methyltransferase activity (GO:0070039)	K03218|23S rRNA (guanosine2251-2'-O)-methyltransferase	['GE000008', 'MULTISPECIES: 23S rRNA (guanosine(2251)-2&apos;-O)-methyltransferase RlmB [Methylomonas]', 'gi|738320484|ref|WP_036273462.1|', '9.0e-116', '87.14', '98.37', '425']	SpoU_methylase;SpoU_sub_bind	23S rRNA (guanosine-2&apos;-O-)-methyltransferase RlmB	23S rRNA (guanosine-2&apos;-O-)-methyltransferase RlmB
GE000009	COG0557|3'-5' exoribonuclease that releases 5'-nucleoside monophosphates and is involved in maturation of structured RNAs (By similarity)	[K]: Transcription	Molecular Function: RNA binding (GO:0003723); Cellular Component: cytoplasm (GO:0005737); Molecular Function: exoribonuclease II activity (GO:0008859); Biological Process: RNA phosphodiester bond hydrolysis, exonucleolytic (GO:0090503)	K12573|ribonuclease R	['GE000009', 'ribonuclease R [Methylomonas lenta]', 'gi|1055313703|ref|WP_066979268.1|', '0.0e+00', '80.15', '99.87', '1242']	RNB;CSD2;OB_RNB;S1;HTH_12	Ribonuclease R	Ribonuclease R
GE000010	NOG152727|--	[S]: Function unknown	--	--	['GE000010', 'hypothetical protein [Methylomonas sp. MK1]', 'gi|521974429|ref|WP_020485700.1|', '4.9e-56', '75.00', '100.00', '226']	--	--	Uncharacterized protein
GE000011	NOG01493|Domain of Unknown Function (DUF748)	[S]: Function unknown	--	--	['GE000011', 'MULTISPECIES: DUF748 domain-containing protein [Methylomonas]', 'gi|738320481|ref|WP_036273459.1|', '4.7e-272', '50.51', '99.90', '946']	DUF748	--	Uncharacterized protein DUF748
GE000012	COG1188|heat shock protein	[J]: Translation, ribosomal structure and biogenesis	--	K04762|ribosome-associated heat shock protein Hsp15	['GE000012', 'tRNA synthetase RNA-binding protein [Methylomonas sp. LW13]', 'gi|697070131|ref|WP_033155219.1|', '3.7e-47', '73.48', '100.00', '196']	S4	Heat shock protein 15 homolog	Heat shock protein 15
GE000013	COG0664|transcriptional regulator, crp fnr family	[T]: Signal transduction mechanisms	Molecular Function: DNA binding (GO:0003677); Biological Process: regulation of transcription, DNA-templated (GO:0006355)	--	['GE000013', 'Crp/Fnr family transcriptional regulator [Methyloglobulus morosus]', 'gi|558564038|ref|WP_023494250.1|', '1.4e-67', '63.47', '98.65', '265']	cNMP_binding;HTH_Crp_2	Cyclic AMP receptor protein	Transcriptional regulator, Crp/Fnr family
GE000014	NOG10870|Adenylate guanylate cyclase	[T]: Signal transduction mechanisms	--	K01768|adenylate cyclase	['GE000014', 'adenylate/guanylate cyclase domain-containing protein [Methylobacter luteus]', 'gi|916693031|ref|WP_051300122.1|', '1.0e-172', '47.63', '98.03', '616']	CHASE2;Guanylate_cyc	Adenylate cyclase 1	Adenylate cyclase 1
GE000016	NOG71087|tonB-dependent Receptor	[S]: Function unknown	--	--	['GE000016', 'tetratricopeptide repeat protein [Methylovulum miyakonense]', 'gi|518705695|ref|WP_019866792.1|', '0.0e+00', '52.84', '98.72', '1147']	FecR;TPR_11;TPR_2	--	TonB-dependent receptor
GE000017	NOG71087|tonB-dependent Receptor	[S]: Function unknown	--	--	['GE000017', 'tetratricopeptide repeat protein [Methylovulum miyakonense]', 'gi|518705695|ref|WP_019866792.1|', '0.0e+00', '55.14', '100.00', '1177']	FecR;TPR_11;TPR_19	--	TonB-dependent receptor
GE000018	COG4775|Part of the outer membrane protein assembly complex, which is involved in assembly and insertion of beta-barrel proteins into the outer membrane	[M]: Cell wall/membrane/envelope biogenesis	Cellular Component: cell outer membrane (GO:0009279); Cellular Component: integral component of membrane (GO:0016021); Biological Process: Gram-negative-bacterium-type cell outer membrane assembly (GO:0043165); Biological Process: protein insertion into membrane (GO:0051205)	K07277|outer membrane protein insertion porin family	['GE000018', 'outer membrane protein assembly factor BamA [Methylomonas sp. 11b]', 'gi|651610137|ref|WP_026604274.1|', '0.0e+00', '79.82', '98.71', '1234']	Bac_surface_Ag;POTRA;POTRA_1;POTRA_2	Outer membrane protein assembly factor BamA	Outer membrane protein assembly factor BamA
GE000019	COG2825|Molecular chaperone that interacts specifically with outer membrane proteins, thus maintaining the solubility of early folding intermediates during passage through the periplasm (By similarity)	[M]: Cell wall/membrane/envelope biogenesis	--	K06142|outer membrane protein	['GE000019', 'hypothetical protein A1507_16250 [Methylomonas koyamae]', 'gi|1028375117|ref|OAI13835.1|', '2.4e-51', '69.88', '100.00', '211']	OmpH	--	Uncharacterized protein
GE000020	COG0764|Involved in unsaturated fatty acids biosynthesis. Catalyzes the dehydration of short chain beta-hydroxyacyl-ACPs and long chain saturated and unsaturated beta-hydroxyacyl-ACPs (By similarity)	[I]: Lipid transport and metabolism	Cellular Component: cytoplasm (GO:0005737); Biological Process: fatty acid biosynthetic process (GO:0006633); Biological Process: lipid A biosynthetic process (GO:0009245); Molecular Function: 3-hydroxyoctanoyl-[acyl-carrier-protein] dehydratase activity (GO:0047451)	K02372|3-hydroxyacyl-[acyl-carrier-protein] dehydratase	['GE000020', '3-hydroxyacyl-ACP dehydratase FabZ [Methylomonas lenta]', 'gi|1055313715|ref|WP_066979280.1|', '3.3e-65', '83.67', '100.00', '256']	FabA	3-hydroxyacyl-[acyl-carrier-protein] dehydratase FabZ	3-hydroxyacyl-[acyl-carrier-protein] dehydratase FabZ
GE000021	COG1043|Involved in the biosynthesis of lipid A, a phosphorylated glycolipid that anchors the lipopolysaccharide to the outer membrane of the cell (By similarity)	[M]: Cell wall/membrane/envelope biogenesis	--	K00677|UDP-N-acetylglucosamine acyltransferase	['GE000021', 'acyl-ACP--UDP-N-acetylglucosamine O-acyltransferase [Methylomonas sp. LWB]', 'gi|1028861585|ref|WP_064030326.1|', '2.1e-131', '90.62', '100.00', '477']	Acetyltransf_11;Hexapep	Acyl-[acyl-carrier-protein]--UDP-N-acetylglucosamine O-acyltransferase	Acyl-[acyl-carrier-protein]--UDP-N-acetylglucosamine O-acyltransferase
GE000022	COG0164|Endonuclease that specifically degrades the RNA of RNA- DNA hybrids (By similarity)	[L]: Replication, recombination and repair	Molecular Function: RNA binding (GO:0003723); Molecular Function: RNA-DNA hybrid ribonuclease activity (GO:0004523); Cellular Component: cytoplasm (GO:0005737); Biological Process: RNA catabolic process (GO:0006401); Molecular Function: manganese ion binding (GO:0030145); Biological Process: RNA phosphodiester bond hydrolysis, endonucleolytic (GO:0090502)	K03470|ribonuclease HII	['GE000022', 'ribonuclease HII [Methylomonas methanica]', 'gi|1028827320|ref|WP_064007710.1|', '6.0e-66', '76.02', '99.42', '259']	RNase_HII	Ribonuclease HII	Ribonuclease HII
GE000023	COG0587|DNA polymerase III (alpha subunit)	[L]: Replication, recombination and repair	Molecular Function: DNA binding (GO:0003677); Molecular Function: DNA-directed DNA polymerase activity (GO:0003887); Cellular Component: cytoplasm (GO:0005737); Biological Process: DNA replication (GO:0006260); Molecular Function: 3'-5' exonuclease activity (GO:0008408); Biological Process: DNA biosynthetic process (GO:0071897); Biological Process: nucleic acid phosphodiester bond hydrolysis (GO:…	K02337|DNA polymerase III subunit alpha	['GE000023', 'DNA polymerase III subunit alpha [Methylomonas methanica]', 'gi|1028827321|ref|WP_064007711.1|', '0.0e+00', '84.60', '99.83', '1993']	DNA_pol3_alpha;DNA_pol3_finger;PHP;HHH_6;tRNA_anti-codon	DNA polymerase III subunit alpha	DNA polymerase III subunit alpha
GE000024	COG0848|Biopolymer transport protein exbD tolR	[U]: Intracellular trafficking, secretion, and vesicular transport	Molecular Function: transporter activity (GO:0005215); Cellular Component: plasma membrane (GO:0005886); Biological Process: protein transport (GO:0015031); Cellular Component: integral component of membrane (GO:0016021)	K03559|biopolymer transport protein ExbD	['GE000024', 'MULTISPECIES: biopolymer transporter ExbD [Methylomonas]', 'gi|1028854399|ref|WP_064023142.1|', '1.2e-53', '83.09', '100.00', '218']	ExbD	Biopolymer transport protein ExbD	Biopolymer transporter ExbD
GE000025	COG0811|MotA TolQ exbB proton channel	[U]: Intracellular trafficking, secretion, and vesicular transport	Molecular Function: protein transporter activity (GO:0008565); Biological Process: protein transport (GO:0015031); Cellular Component: integral component of membrane (GO:0016021)	K03561|biopolymer transport protein ExbB	['GE000025', 'MULTISPECIES: flagellar motor protein MotA [Methylomonas]', 'gi|738325995|ref|WP_036278859.1|', '6.3e-92', '82.87', '97.74', '346']	MotA_ExbB	Biopolymer transport protein ExbB	Biopolymer transport protein ExbB
GE000026	COG3158|Transport of potassium into the cell (By similarity)	[P]: Inorganic ion transport and metabolism	--	K03549|KUP system potassium uptake protein	['GE000026', 'potassium transporter Kup [Methylomonas methanica]', 'gi|1028877904|ref|WP_064044748.1|', '1.7e-288', '80.10', '100.00', '1000']	K_trans	Probable potassium transport system protein kup 2	Probable potassium transport system protein kup
GE000027	COG0179|Fumarylacetoacetate hydrolase	[Q]: Secondary metabolites biosynthesis, transport and catabolism	Biological Process: metabolic process (GO:0008152); Molecular Function: lyase activity (GO:0016829)	--	['GE000027', 'FAA hydrolase family protein [Methylomonas lenta]', 'gi|1055319921|ref|WP_066985468.1|', '3.0e-126', '73.87', '98.29', '460']	FAA_hydrolase	Ureidoglycolate lyase	Fumarylacetoacetate hydrolase
GE000028	COG0797|rare lipoprotein A	[M]: Cell wall/membrane/envelope biogenesis	--	K03642|rare lipoprotein A	['GE000028', 'MULTISPECIES: septal ring lytic transglycosylase RlpA family protein [Methylomonas]', 'gi|738321946|ref|WP_036274904.1|', '5.2e-33', '58.96', '99.25', '149']	DPBB_1	Endolytic peptidoglycan transglycosylase RlpA	Endolytic peptidoglycan transglycosylase RlpA
GE000029	COG2607|ATPase (AAA	[R]: General function prediction only	--	K06923|uncharacterized protein	['GE000029', 'ATPase [Methylomonas sp.]', 'gi|1343562851|ref|PPD33802.1|', '6.2e-115', '81.85', '95.75', '422']	DUF815;AAA	--	ATPase
GE000030	NOG60460|signal transduction protein	[T]: Signal transduction mechanisms	--	--	['GE000030', 'MULTISPECIES: HDOD domain-containing protein [Methylomonas]', 'gi|738320299|ref|WP_036273282.1|', '1.7e-99', '55.75', '96.65', '372']	HDOD;HD	--	HD-like signal output (HDOD) protein
GE000032	COG0454|acetyltransferase	[K]: Transcription	--	--	['GE000032', 'GNAT family N-acetyltransferase [Methylobacter sp.]', 'gi|1580794334|ref|TAN68245.1|', '4.8e-42', '56.55', '93.33', '180']	Acetyltransf_1;Acetyltransf_10;Acetyltransf_7;PanZ	--	Ribosomal protein S18 acetylase RimI-like enzyme
GE000033	--	--	--	--	['GE000033', 'hypothetical protein [Methylomonas methanica]', 'gi|1028826184|ref|WP_064006574.1|', '2.4e-45', '70.32', '98.10', '191']	--	--	Uncharacterized protein
GE000034	COG0656|reductase	[R]: General function prediction only	Molecular Function: oxidoreductase activity (GO:0016491); Biological Process: oxidation-reduction process (GO:0055114)	--	['GE000034', 'aldo/keto reductase [Methylobacter sp.]', 'gi|1580452305|ref|TAK60865.1|', '1.1e-106', '66.79', '99.64', '395']	Aldo_ket_red	2,5-diketo-D-gluconic acid reductase A	Diketogulonate reductase-like aldo/keto reductase
GE000035	COG2928|conserved protein	[S]: Function unknown	Cellular Component: integral component of membrane (GO:0016021)	--	['GE000035', 'DUF502 domain-containing protein [Methylomonas methanica]', 'gi|1028828054|ref|WP_064008444.1|', '3.1e-87', '88.48', '99.48', '330']	DUF502	--	Uncharacterized protein
GE000036	NOG54281|--	[S]: Function unknown	--	--	['GE000036', 'hypothetical protein [Methylomonas methanica]', 'gi|1028828331|ref|WP_064008721.1|', '5.9e-57', '50.82', '94.21', '230']	--	--	Uncharacterized protein
GE000037	COG1360|Ompa motb domain protein	[N]: Cell motility	Cellular Component: integral component of membrane (GO:0016021)	K02557|chemotaxis protein MotB	['GE000037', 'motility protein MotB [Methylomonas koyamae]', 'gi|1028857753|ref|WP_064026494.1|', '6.2e-125', '71.25', '99.38', '456']	MotB_plug;OmpA	Motility protein B	Flagellar motor protein MotB
GE000038	COG1291|MotA TolQ exbB proton channel	[N]: Cell motility	Molecular Function: protein transporter activity (GO:0008565); Biological Process: protein transport (GO:0015031); Cellular Component: integral component of membrane (GO:0016021)	K02556|chemotaxis protein MotA	['GE000038', 'flagellar motor stator protein MotA [Methylomonas methanica]', 'gi|1028828333|ref|WP_064008723.1|', '3.8e-134', '89.72', '100.00', '486']	MotA_ExbB	Motility protein A	Flagellar motor stator protein MotA
GE000039	NOG01240|Hopanoid biosynthesis associated RND transporter like protein HpnN	[R]: General function prediction only	Cellular Component: integral component of membrane (GO:0016021)	K07003|uncharacterized protein	['GE000039', 'MULTISPECIES: hopanoid biosynthesis associated RND transporter like protein HpnN [Methylomonas]', 'gi|738322018|ref|WP_036274975.1|', '0.0e+00', '82.09', '98.77', '1416']	MMPL	Putative membrane protein ActII-3	Uncharacterized protein
GE000040	COG0530|calcium exchanger	[P]: Inorganic ion transport and metabolism	Cellular Component: integral component of membrane (GO:0016021); Biological Process: transmembrane transport (GO:0055085)	K07301|cation:H+ antiporter	['GE000040', 'MULTISPECIES: calcium/sodium antiporter [Methylomonas]', 'gi|1011416595|ref|WP_062328237.1|', '2.7e-123', '73.70', '100.00', '451']	Na_Ca_ex	Putative antiporter CaxA	Cation:H+ antiporter
GE000041	COG1968|Catalyzes the dephosphorylation of undecaprenyl diphosphate (UPP). Confers resistance to bacitracin (By similarity)	[V]: Defense mechanisms	Cellular Component: plasma membrane (GO:0005886); Biological Process: regulation of cell shape (GO:0008360); Biological Process: peptidoglycan biosynthetic process (GO:0009252); Cellular Component: integral component of membrane (GO:0016021); Biological Process: dephosphorylation (GO:0016311); Biological Process: response to antibiotic (GO:0046677); Molecular Function: undecaprenyl-diphosphatase …	K06153|undecaprenyl-diphosphatase	['GE000041', 'undecaprenyl-diphosphate phosphatase [Methylomonas lenta]', 'gi|1055320834|ref|WP_066986381.1|', '1.8e-117', '80.73', '100.00', '431']	BacA	Undecaprenyl-diphosphatase	Undecaprenyl-diphosphatase
GE000042	COG0538|isocitrate dehydrogenase (NADp)	[C]: Energy production and conversion	Molecular Function: magnesium ion binding (GO:0000287); Molecular Function: isocitrate dehydrogenase (NADP+) activity (GO:0004450); Biological Process: tricarboxylic acid cycle (GO:0006099); Biological Process: isocitrate metabolic process (GO:0006102); Molecular Function: NAD binding (GO:0051287)	K00031|isocitrate dehydrogenase	['GE000042', 'MULTISPECIES: NADP-dependent isocitrate dehydrogenase [Methylomonas]', 'gi|738322005|ref|WP_036274962.1|', '4.1e-214', '87.16', '99.26', '753']	Iso_dh	Isocitrate dehydrogenase [NADP]	Isocitrate dehydrogenase [NADP]
GE000043	COG1846|Transcriptional regulator	[K]: Transcription	--	--	['GE000043', 'MarR family transcriptional regulator [Methylomonas sp. MK1]', 'gi|521973084|ref|WP_020484355.1|', '1.9e-92', '87.63', '99.49', '347']	HTH_27;MarR_2	--	MarR family transcriptional regulator
GE000044	COG2960|cytoplasmic protein	[S]: Function unknown	--	K09806|uncharacterized protein	['GE000044', 'accessory factor UbiK family protein [Methylomonas sp. 11b]', 'gi|651608359|ref|WP_026602505.1|', '2.2e-26', '78.75', '96.39', '127']	BMFP	Ubiquinone biosynthesis accessory factor UbiK	Uncharacterized protein
GE000045	COG0606|Mg chelatase subunit ChlI	[O]: Posttranslational modification, protein turnover, chaperones	Molecular Function: DNA binding (GO:0003677); Molecular Function: ATP binding (GO:0005524); Biological Process: DNA replication (GO:0006260)	K07391|magnesium chelatase family protein	['GE000045', 'ATP-dependent protease [Methylomonas methanica]', 'gi|503582933|ref|WP_013817009.1|', '3.6e-236', '83.07', '100.00', '826']	Mg_chelatase;ChlI;Mg_chelatase_C;AAA_5;MCM;Sigma54_activat	Uncharacterized protein YifB	Mg chelatase, subunit ChlI
GE000046	COG0778|nitroreductase	[C]: Energy production and conversion	Molecular Function: oxidoreductase activity (GO:0016491); Biological Process: oxidation-reduction process (GO:0055114)	--	['GE000046', 'nitroreductase [Methylomonas sp. LW13]', 'gi|697077915|ref|WP_033157550.1|', '2.3e-77', '69.54', '97.52', '297']	Nitroreductase;TM1586_NiRdase	--	Nitroreductase
GE000047	NOG40274|glutathione s-transferase	[O]: Posttranslational modification, protein turnover, chaperones	--	--	['GE000047', 'glutathione S-transferase [Methylococcales bacterium]', 'gi|1479771826|ref|RIZ64848.1|', '7.3e-67', '66.83', '87.45', '263']	GST_N_3;GST_N_2;GST_C_2;GST_N;GST_C	--	Glutathione S-transferase
GE000048	COG1089|GDP-mannose 4,6-dehydratase	[M]: Cell wall/membrane/envelope biogenesis	Molecular Function: GDP-mannose 4,6-dehydratase activity (GO:0008446); Biological Process: GDP-mannose metabolic process (GO:0019673); Molecular Function: NADP+ binding (GO:0070401)	K01711|GDPmannose 4,6-dehydratase	['GE000048', 'GDP-mannose 4,6-dehydratase [Methylomonas sp.]', 'gi|1343557266|ref|PPD28526.1|', '1.8e-195', '88.47', '100.00', '691']	GDP_Man_Dehyd;Epimerase;RmlD_sub_bind	GDP-mannose 4,6-dehydratase	GDP-mannose 4,6-dehydratase
GE000049	--	--	Cellular Component: integral component of membrane (GO:0016021)	--	['GE000049', 'MULTISPECIES: hypothetical protein [Methylomonas]', 'gi|738325015|ref|WP_036277904.1|', '1.3e-15', '49.51', '98.00', '91']	--	--	Uncharacterized protein
GE000050	COG0791|NLP P60 protein	[M]: Cell wall/membrane/envelope biogenesis	--	--	['GE000050', 'hypothetical protein CTY19_17245 [Methylomonas sp.]', 'gi|1343558368|ref|PPD29541.1|', '8.7e-55', '64.91', '92.39', '222']	NLPC_P60;DUF1175	Gamma-DL-glutamyl hydrolase	NLPC_P60 domain-containing protein
GE000051	COG0778|nitroreductase	[C]: Energy production and conversion	--	--	['GE000051', 'NAD(P)H-dependent oxidoreductase [Methylomonas lenta]', 'gi|1055319634|ref|WP_066985181.1|', '1.1e-88', '70.72', '99.55', '335']	Nitroreductase	Putative NAD(P)H nitroreductase YfkO	NAD(P)H-dependent oxidoreductase
GE000052	NOG41264|--	[S]: Function unknown	Cellular Component: integral component of membrane (GO:0016021)	--	['GE000052', 'MULTISPECIES: hypothetical protein [Methylomonas]', 'gi|648455337|ref|WP_026147088.1|', '8.3e-141', '95.20', '100.00', '508']	--	--	Uncharacterized protein
GE000053	COG0742|methyltransferase	[L]: Replication, recombination and repair	Biological Process: rRNA processing (GO:0006364); Molecular Function: methyltransferase activity (GO:0008168); Biological Process: methylation (GO:0032259)	K08316|16S rRNA (guanine966-N2)-methyltransferase	['GE000053', '16S rRNA (guanine(966)-N(2))-methyltransferase RsmD [Methylomonas sp. 11b]', 'gi|651608255|ref|WP_026602401.1|', '1.6e-64', '66.85', '98.37', '255']	Cons_hypoth95;MTS;Methyltransf_31;Methyltransf_25;Methyltransf_15;Methyltrans_SAM	Ribosomal RNA small subunit methyltransferase D	Ribosomal RNA small subunit methyltransferase D
GE000054	COG0612|peptidase'	[O]: Posttranslational modification, protein turnover, chaperones	Molecular Function: catalytic activity (GO:0003824); Molecular Function: metal ion binding (GO:0046872)	K07263|zinc protease	['GE000054', 'peptidase M16 [Methylomonas sp.]', 'gi|1343558931|ref|PPD30073.1|', '4.7e-184', '72.79', '99.77', '653']	Peptidase_M16_C;Peptidase_M16	Uncharacterized zinc protease-like protein y4wB	Peptidase M16
GE000055	COG0612|peptidase'	[O]: Posttranslational modification, protein turnover, chaperones	Molecular Function: metalloendopeptidase activity (GO:0004222); Biological Process: proteolysis (GO:0006508); Molecular Function: metal ion binding (GO:0046872)	K07263|zinc protease	['GE000055', 'peptidase M16 [Proteobacteria bacterium ST_bin11]', 'gi|1175954437|ref|OQW74011.1|', '1.8e-218', '82.46', '100.00', '767']	Peptidase_M16_C;Peptidase_M16	Uncharacterized zinc protease y4wA	Peptidase M16
GE000056	COG0109|Converts heme B (protoheme IX) to heme O by substitution of the vinyl group on carbon 2 of heme B porphyrin ring with a hydroxyethyl farnesyl side group (By similarity)	[O]: Posttranslational modification, protein turnover, chaperones	Cellular Component: plasma membrane (GO:0005886); Molecular Function: protoheme IX farnesyltransferase activity (GO:0008495); Cellular Component: integral component of membrane (GO:0016021); Biological Process: heme O biosynthetic process (GO:0048034)	--	['GE000056', 'protoheme IX farnesyltransferase [Methylomonas methanica]', 'gi|1028827704|ref|WP_064008094.1|', '1.5e-128', '81.08', '100.00', '468']	UbiA	Protoheme IX farnesyltransferase	Protoheme IX farnesyltransferase
GE000057	COG0547|Anthranilate phosphoribosyltransferase	[E]: Amino acid transport and metabolism	Biological Process: metabolic process (GO:0008152); Molecular Function: transferase activity, transferring glycosyl groups (GO:0016757)	--	['GE000057', 'glycosyl transferase family protein [Methylomonas methanica]', 'gi|503586620|ref|WP_013820696.1|', '5.9e-142', '76.20', '98.81', '513']	Glycos_trans_3N;Glycos_transf_3	Anthranilate phosphoribosyltransferase	Glycosyl transferase, family 3
GE000058	--	--	--	--	['GE000058', 'PilZ domain-containing protein [Methylomonas sp. 11b]', 'gi|651608260|ref|WP_026602406.1|', '4.1e-48', '48.70', '90.19', '200']	PilZ	--	Pilus assembly protein PilZ
GE000059	COG4764|(LipO)protein	[S]: Function unknown	--	--	['GE000059', 'hypothetical protein [Methylomonas koyamae]', 'gi|1028873282|ref|WP_064040807.1|', '4.1e-79', '72.82', '99.49', '303']	--	--	Uncharacterized protein
GE000060	COG0545|Peptidyl-prolyl cis-trans isomerase	[O]: Posttranslational modification, protein turnover, chaperones	Biological Process: protein peptidyl-prolyl isomerization (GO:0000413); Molecular Function: peptidyl-prolyl cis-trans isomerase activity (GO:0003755); Biological Process: protein folding (GO:0006457)	K03773|FKBP-type peptidyl-prolyl cis-trans isomerase FklB	['GE000060', 'FKBP-type peptidyl-prolyl cis-trans isomerase [Methylomonas koyamae]', 'gi|1028859719|ref|WP_064028460.1|', '1.2e-68', '82.17', '98.74', '268']	FKBP_C;FKBP_N	Probable FKBP-type peptidyl-prolyl cis-trans isomerase FkpA	Peptidyl-prolyl cis-trans isomerase
GE000061	--	--	--	--	['GE000061', 'MULTISPECIES: hypothetical protein [Methylomonas]', 'gi|1028862407|ref|WP_064031000.1|', '7.4e-27', '83.75', '100.00', '128']	--	--	Uncharacterized protein
GE000062	COG1393|Arsenate Reductase	[P]: Inorganic ion transport and metabolism	--	--	['GE000062', 'ArsC family reductase [Methylomonas sp. MK1]', 'gi|521973354|ref|WP_020484625.1|', '1.7e-32', '61.47', '97.32', '147']	ArsC	Uncharacterized protein HI_0103	Spx/MgsR family transcriptional regulator
GE000063	COG0624|Catalyzes the hydrolysis of N-succinyl-L,L- diaminopimelic acid (SDAP), forming succinate and LL-2,6- diaminoheptanedioate (DAP), an intermediate involved in the bacterial biosynthesis of lysine and meso-diaminopimelic acid, an essential component of bacterial cell walls (By similarity)	[E]: Amino acid transport and metabolism	Molecular Function: zinc ion binding (GO:0008270); Molecular Function: succinyl-diaminopimelate desuccinylase activity (GO:0009014); Biological Process: lysine biosynthetic process via diaminopimelate (GO:0009089); Biological Process: diaminopimelate biosynthetic process (GO:0019877); Molecular Function: cobalt ion binding (GO:0050897)	K01439|succinyl-diaminopimelate desuccinylase	['GE000063', 'succinyl-diaminopimelate desuccinylase [Methylomonas sp.]', 'gi|1343562328|ref|PPD33313.1|', '3.2e-173', '78.88', '99.47', '617']	Peptidase_M20;M20_dimer	Succinyl-diaminopimelate desuccinylase	Succinyl-diaminopimelate desuccinylase
GE000064	--	--	--	--	['GE000064', 'conserved hypothetical protein [Candidatus Sulfopaludibacter sp. SbA6]', 'gi|1346292872|ref|SPE37662.1|', '5.2e-141', '34.66', '93.52', '511']	Pentapeptide_4;Pentapeptide;Pentapeptide_3	--	Uncharacterized protein
GE000066	COG3039|Transposase	[L]: Replication, recombination and repair	--	K07481|transposase, IS5 family	['GE000066', 'transposase [Methylomonas methanica]', 'gi|1028356915|ref|OAH96192.1|', '1.3e-245', '95.88', '97.54', '857']	DUF772;DDE_Tnp_1	--	Transposase
GE000067	--	--	--	--	--	['GE000067', 'PF13424;PF00515;PF13181;PF13176;PF07719', 'TPR_12;TPR_1;TPR_8;TPR_7;TPR_2', 'repeat;repeat;repeat;repeat;repeat', '1.7e-09;6.3e-09;1.5e-07;3.8e-07;5.5e-07', '37.8;35.3;31.0;29.7;29.2']	--	--
GE000068	COG3170|Pilus assembly protein	--	--	K08086|pilus assembly protein FimV	['GE000068', 'hypothetical protein [Methylomonas lenta]', 'gi|1055315586|ref|WP_066981133.1|', '3.6e-143', '44.34', '99.66', '518']	--	--	Uncharacterized protein
GE000069	COG0136|Catalyzes the NADPH-dependent formation of L-aspartate- semialdehyde (L-ASA) by the reductive dephosphorylation of L- aspartyl-4-phosphate (By similarity)	[E]: Amino acid transport and metabolism	Molecular Function: N-acetyl-gamma-glutamyl-phosphate reductase activity (GO:0003942); Molecular Function: aspartate-semialdehyde dehydrogenase activity (GO:0004073); Cellular Component: cytoplasm (GO:0005737); Biological Process: threonine biosynthetic process (GO:0009088); Biological Process: lysine biosynthetic process via diaminopimelate (GO:0009089); Biological Process: isoleucine biosynthet…	K00133|aspartate-semialdehyde dehydrogenase	['GE000069', 'aspartate-semialdehyde dehydrogenase [Methylomonas lenta]', 'gi|1055315589|ref|WP_066981136.1|', '2.6e-169', '88.24', '100.00', '604']	Semialdhyde_dhC;Semialdhyde_dh	Aspartate-semialdehyde dehydrogenase	Aspartate-semialdehyde dehydrogenase
GE000070	COG0473|Catalyzes the oxidation of 3-carboxy-2-hydroxy-4- methylpentanoate (3-isopropylmalate) to 3-carboxy-4-methyl-2- oxopentanoate. The product decarboxylates to 4-methyl-2 oxopentanoate (By similarity)	[E]: Amino acid transport and metabolism	Molecular Function: magnesium ion binding (GO:0000287); Molecular Function: 3-isopropylmalate dehydrogenase activity (GO:0003862); Cellular Component: cytoplasm (GO:0005737); Biological Process: leucine biosynthetic process (GO:0009098); Molecular Function: NAD binding (GO:0051287); Biological Process: oxidation-reduction process (GO:0055114)	K00052|3-isopropylmalate dehydrogenase	['GE000070', 'MULTISPECIES: 3-isopropylmalate dehydrogenase [Methylomonas]', 'gi|697083647|ref|WP_033159287.1|', '3.0e-176', '87.71', '99.44', '627']	Iso_dh	3-isopropylmalate dehydrogenase	3-isopropylmalate dehydrogenase
GE000071	COG0066|Catalyzes the isomerization between 2-isopropylmalate and 3-isopropylmalate, via the formation of 2-isopropylmaleate (By similarity)	[E]: Amino acid transport and metabolism	Molecular Function: 3-isopropylmalate dehydratase activity (GO:0003861); Biological Process: leucine biosynthetic process (GO:0009098); Cellular Component: 3-isopropylmalate dehydratase complex (GO:0009316)	K01704|3-isopropylmalate/(R)-2-methylmalate dehydratase small subunit	['GE000071', '3-isopropylmalate dehydratase small subunit [Methylomonas koyamae]', 'gi|1028856823|ref|WP_064025564.1|', '1.1e-101', '85.85', '98.60', '378']	Aconitase_C	3-isopropylmalate dehydratase small subunit	3-isopropylmalate dehydratase small subunit
GE000072	COG0065|Catalyzes the isomerization between 2-isopropylmalate and 3-isopropylmalate, via the formation of 2-isopropylmaleate (By similarity)	[E]: Amino acid transport and metabolism	Molecular Function: 3-isopropylmalate dehydratase activity (GO:0003861); Biological Process: leucine biosynthetic process (GO:0009098); Molecular Function: metal ion binding (GO:0046872); Molecular Function: 4 iron, 4 sulfur cluster binding (GO:0051539)	K01703|3-isopropylmalate/(R)-2-methylmalate dehydratase large subunit	['GE000072', '3-isopropylmalate dehydratase large subunit [Methylomonas koyamae]', 'gi|1028862706|ref|WP_064031299.1|', '4.1e-234', '84.55', '99.15', '819']	Aconitase	3-isopropylmalate dehydratase large subunit	3-isopropylmalate dehydratase large subunit
GE000073	COG0563|Catalyzes the reversible transfer of the terminal phosphate group between ATP and AMP. Plays an important role in cellular energy homeostasis and in adenine nucleotide metabolism (By similarity)	[F]: Nucleotide transport and metabolism	Molecular Function: adenylate kinase activity (GO:0004017); Molecular Function: ATP binding (GO:0005524); Cellular Component: cytoplasm (GO:0005737); Biological Process: nucleotide biosynthetic process (GO:0009165); Biological Process: nucleotide phosphorylation (GO:0046939)	K00939|adenylate kinase	['GE000073', 'MULTISPECIES: adenylate kinase [Methylomonas]', 'gi|697083656|ref|WP_033159290.1|', '1.1e-96', '84.91', '100.00', '362']	ADK;AAA_17;ADK_lid	Adenylate kinase	Adenylate kinase
GE000074	NOG185199|outer membrane autotransporter barrel domain protein	[S]: Function unknown	--	--	['GE000074', 'autotransporter outer membrane beta-barrel domain-containing protein [Methylomonas lenta]', 'gi|1055313937|ref|WP_066979486.1|', '1.3e-112', '55.86', '79.03', '416']	Autotransporter	--	Autotransporter domain-containing protein
GE000075	COG0790|Sel1 domain protein repeat-containing protein	[R]: General function prediction only	--	--	['GE000075', 'peptidase C14 caspase catalytic subunit p20 [Methylomonas sp.]', 'gi|1343560561|ref|PPD31633.1|', '9.7e-286', '72.32', '100.00', '991']	Peptidase_C14;Sel1	--	Peptidase C14 caspase catalytic subunit p20
GE000076	NOG40142|--	[S]: Function unknown	--	--	['GE000076', 'hypothetical protein A1359_05990 [Methylomonas lenta]', 'gi|1028379016|ref|OAI17648.1|', '1.4e-80', '53.97', '93.68', '308']	Lipase_3	--	Uncharacterized protein
GE000077	COG0515|Serine Threonine protein kinase	[T]: Signal transduction mechanisms	Molecular Function: protein kinase activity (GO:0004672); Cellular Component: membrane (GO:0016020); Biological Process: phosphorylation (GO:0016310)	--	['GE000077', 'serine/threonine protein kinase [Methylomonas lenta]', 'gi|1055314399|ref|WP_066979946.1|', '1.7e-210', '67.55', '100.00', '741']	Pkinase;Pkinase_Tyr	Probable serine/threonine-protein kinase SCO3848	Serine/threonine protein kinase
GE000078	COG1166|Catalyzes the biosynthesis of agmatine from arginine (By similarity)	[E]: Amino acid transport and metabolism	Biological Process: arginine catabolic process (GO:0006527); Biological Process: spermidine biosynthetic process (GO:0008295); Molecular Function: arginine decarboxylase activity (GO:0008792); Molecular Function: metal ion binding (GO:0046872)	K01585|arginine decarboxylase	['GE000078', 'MULTISPECIES: biosynthetic arginine decarboxylase [Methylomonas]', 'gi|1011416750|ref|WP_062328392.1|', '3.5e-286', '81.76', '99.18', '993']	Orn_Arg_deC_N;Arg_decarb_HB;Arg_decarbox_C	Biosynthetic arginine decarboxylase	Arginine decarboxylase
GE000079	COG0421|Catalyzes the production of spermidine from putrescine and decarboxylated S-adenosylmethionine (dcSAM), which serves as an aminopropyl donor (By similarity)	[E]: Amino acid transport and metabolism	Molecular Function: spermidine synthase activity (GO:0004766); Biological Process: spermidine biosynthetic process (GO:0008295)	K00797|spermidine synthase	['GE000079', 'polyamine aminopropyltransferase [Methylomonas methanica]', 'gi|503582842|ref|WP_013816918.1|', '2.4e-149', '90.00', '99.64', '537']	Spermine_synth;Spermine_synt_N	Polyamine aminopropyltransferase	Polyamine aminopropyltransferase
GE000080	NOG103162|Protein of unknown function (DUF433)	[S]: Function unknown	Molecular Function: DNA binding (GO:0003677)	--	['GE000080', 'DUF433 domain-containing protein [Methylobacter sp.]', 'gi|1580454582|ref|TAK62923.1|', '3.5e-31', '91.78', '100.00', '142']	DUF433	--	Uncharacterized protein
GE000081	COG4634|--	[S]: Function unknown	--	--	['GE000081', 'hypothetical protein [Methylomonas sp. MK1]', 'gi|521974342|ref|WP_020485613.1|', '2.7e-43', '77.98', '97.32', '183']	DUF5615	--	Putative nuclease of predicted toxin-antitoxin system
GE000082	NOG88349|virulence-associated protein	[S]: Function unknown	--	K18829|antitoxin VapB	['GE000082', 'antitoxin [Crenothrix polyspora]', 'gi|1199042230|ref|WP_087147743.1|', '4.8e-23', '74.36', '100.00', '115']	MazE_antitoxin	Virulence-associated protein VagC	Virulence-associated protein VagC
GE000083	COG3547|Transposase	[L]: Replication, recombination and repair	Molecular Function: DNA binding (GO:0003677); Molecular Function: transposase activity (GO:0004803); Biological Process: transposition, DNA-mediated (GO:0006313)	--	['GE000083', 'IS110 family transposase [Methylomonas methanica]', 'gi|503585045|ref|WP_013819121.1|', '4.6e-142', '72.99', '99.13', '513']	Transposase_20;DEDD_Tnp_IS110	Probable family 20 transposase	Transposase IS116/IS110/IS902 family protein
GE000084	NOG07346|Permease of the drug metabolite transporter DMT superfamily	[S]: Function unknown	Cellular Component: membrane (GO:0016020)	--	['GE000084', 'DMT family transporter [Methylomonas sp. Kb3]', 'gi|1310930295|ref|WP_101055344.1|', '4.4e-112', '78.75', '94.72', '413']	EamA	Uncharacterized transporter YcbK	EamA family transporter
GE000085	--	--	--	--	['GE000085', 'hypothetical protein [Methylomonas methanica]', 'gi|503584755|ref|WP_013818831.1|', '2.2e-09', '48.44', '87.67', '70']	--	--	Uncharacterized protein
GE000086	COG0497|May be involved in recombinational repair of damaged DNA (By similarity)	[L]: Replication, recombination and repair	Molecular Function: ATP binding (GO:0005524); Biological Process: DNA repair (GO:0006281); Biological Process: DNA recombination (GO:0006310)	K03631|DNA repair protein RecN (Recombination protein N)	['GE000086', 'MULTISPECIES: DNA repair protein RecN [Methylomonas]', 'gi|1011415679|ref|WP_062327321.1|', '4.6e-232', '76.30', '99.64', '813']	SMC_N;AAA_23	DNA repair protein RecN	DNA repair protein RecN
GE000087	COG0061|Catalyzes the phosphorylation of NAD to NADP. Utilizes ATP and other nucleoside triphosphates as well as inorganic polyphosphate as a source of phosphorus (By similarity)	[G]: Carbohydrate transport and metabolism	Molecular Function: NAD+ kinase activity (GO:0003951); Molecular Function: ATP binding (GO:0005524); Cellular Component: cytoplasm (GO:0005737); Biological Process: NADP biosynthetic process (GO:0006741); Biological Process: phosphorylation (GO:0016310); Biological Process: NAD metabolic process (GO:0019674); Molecular Function: metal ion binding (GO:0046872)	K00858|NAD+ kinase	['GE000087', 'NAD(+) kinase [Methylomonas koyamae]', 'gi|938980542|ref|WP_054758349.1|', '3.0e-126', '77.82', '99.66', '460']	NAD_kinase	NAD kinase	NAD kinase
GE000088	COG1420|Negative regulator of class I heat shock genes (grpE- dnaK-dnaJ and groELS operons). Prevents heat-shock induction of these operons (By similarity)	[K]: Transcription	Molecular Function: DNA binding (GO:0003677); Biological Process: negative regulation of transcription, DNA-templated (GO:0045892)	K03705|heat-inducible transcriptional repressor	['GE000088', 'heat-inducible transcriptional repressor HrcA [Methylomonas koyamae]', 'gi|938980771|ref|WP_054758578.1|', '1.6e-158', '83.82', '100.00', '568']	HrcA;HrcA_DNA-bdg	Heat-inducible transcription repressor HrcA	Heat-inducible transcription repressor HrcA
GE000089	COG0576|Participates actively in the response to hyperosmotic and heat shock by preventing the aggregation of stress-denatured proteins, in association with DnaK and GrpE. It is the nucleotide exchange factor for DnaK and may function as a thermosensor. Unfolded proteins bind initially to DnaJ	[O]: Posttranslational modification, protein turnover, chaperones	Molecular Function: adenyl-nucleotide exchange factor activity (GO:0000774); Cellular Component: cytoplasm (GO:0005737); Biological Process: protein folding (GO:0006457); Molecular Function: protein homodimerization activity (GO:0042803); Biological Process: regulation of catalytic activity (GO:0050790); Molecular Function: chaperone binding (GO:0051087)	K03687|molecular chaperone GrpE	['GE000089', 'MULTISPECIES: nucleotide exchange factor GrpE [Methylomonas]', 'gi|738320669|ref|WP_036273644.1|', '1.1e-77', '72.77', '100.00', '298']	GrpE	Protein GrpE	Protein GrpE
GE000090	COG0443|heat shock protein 70	[O]: Posttranslational modification, protein turnover, chaperones	Molecular Function: ATP binding (GO:0005524); Biological Process: protein folding (GO:0006457); Molecular Function: unfolded protein binding (GO:0051082)	K04043|molecular chaperone DnaK	['GE000090', 'molecular chaperone DnaK [Methylomonas methanica]', 'gi|1028827211|ref|WP_064007601.1|', '0.0e+00', '92.27', '100.00', '1148']	HSP70;MreB_Mbl	Chaperone protein DnaK	Chaperone protein DnaK
GE000091	COG0484|ATP binding to DnaK triggers the release of the substrate protein, thus completing the reaction cycle. Several rounds of ATP-dependent interactions between DnaJ, DnaK and GrpE are required for fully efficient folding. Also involved, together with DnaK and GrpE, in the DNA replication of plasmids through activation of initiation proteins (By similarity)	[O]: Posttranslational modification, protein turnover, chaperones	Molecular Function: ATP binding (GO:0005524); Cellular Component: cytoplasm (GO:0005737); Biological Process: DNA replication (GO:0006260); Biological Process: protein folding (GO:0006457); Molecular Function: zinc ion binding (GO:0008270); Biological Process: response to heat (GO:0009408); Molecular Function: heat shock protein binding (GO:0031072); Molecular Function: unfolded protein binding (…	K03686|molecular chaperone DnaJ	['GE000091', 'MULTISPECIES: molecular chaperone DnaJ [Methylomonas]', 'gi|738320665|ref|WP_036273640.1|', '6.4e-177', '89.21', '100.00', '629']	DnaJ_C;DnaJ;DnaJ_CXXCXGXG	Chaperone protein DnaJ	Chaperone protein DnaJ
GE000092	COG0289|Catalyzes the conversion of 4-hydroxy- tetrahydrodipicolinate (HTPA) to tetrahydrodipicolinate (By similarity)	[E]: Amino acid transport and metabolism	Cellular Component: cytoplasm (GO:0005737); Molecular Function: 4-hydroxy-tetrahydrodipicolinate reductase (GO:0008839); Biological Process: lysine biosynthetic process via diaminopimelate (GO:0009089); Molecular Function: oxidoreductase activity, acting on CH or CH2 groups, NAD or NADP as acceptor (GO:0016726); Biological Process: diaminopimelate biosynthetic process (GO:0019877); Molecular Func…	K00215|4-hydroxy-tetrahydrodipicolinate reductase	['GE000092', '4-hydroxy-tetrahydrodipicolinate reductase [Methylomonas methanica]', 'gi|1028827217|ref|WP_064007607.1|', '4.0e-117', '80.90', '99.63', '430']	DapB_C;DapB_N;Semialdhyde_dh	4-hydroxy-tetrahydrodipicolinate reductase	4-hydroxy-tetrahydrodipicolinate reductase
GE000093	--	--	--	--	['GE000093', 'AbrB family transcriptional regulator [Methylobacter sp.]', 'gi|1343579744|ref|PPD49985.1|', '5.2e-11', '86.05', '76.79', '75']	--	--	AbrB family transcriptional regulator
GE000094	COG0068|hydrogenase maturation protein Hypf	[O]: Posttranslational modification, protein turnover, chaperones	Molecular Function: binding (GO:0005488)	K04656|hydrogenase maturation protein HypF	['GE000094', 'carbamoyltransferase HypF [Methylosarcina fibrata]', 'gi|522053160|ref|WP_020564369.1|', '1.8e-242', '54.91', '97.97', '848']	Sua5_yciO_yrdC;HypF_C;zf-HYPF;Acylphosphatase	Carbamoyltransferase HypF	Carbamoyltransferase HypF
GE000095	COG1185|Involved in mRNA degradation. Hydrolyzes single-stranded polyribonucleotides processively in the 3'- to 5'-direction (By similarity)	[J]: Translation, ribosomal structure and biogenesis	Molecular Function: 3'-5'-exoribonuclease activity (GO:0000175); Molecular Function: magnesium ion binding (GO:0000287); Molecular Function: RNA binding (GO:0003723); Molecular Function: polyribonucleotide nucleotidyltransferase activity (GO:0004654); Cellular Component: cytoplasm (GO:0005737); Biological Process: RNA processing (GO:0006396); Biological Process: mRNA catabolic process (GO:0006402…	K00962|polyribonucleotide nucleotidyltransferase	['GE000095', 'polyribonucleotide nucleotidyltransferase [Methylomonas sp. 11b]', 'gi|651607132|ref|WP_026601284.1|', '0.0e+00', '90.29', '99.86', '1198']	RNase_PH;S1;RNase_PH_C;PNPase;KH_1	Polyribonucleotide nucleotidyltransferase	Polyribonucleotide nucleotidyltransferase
GE000096	COG0184|Forms an intersubunit bridge (bridge B4) with the 23S rRNA of the 50S subunit in the ribosome (By similarity)	[J]: Translation, ribosomal structure and biogenesis	Molecular Function: structural constituent of ribosome (GO:0003735); Cellular Component: ribosome (GO:0005840); Biological Process: translation (GO:0006412); Molecular Function: rRNA binding (GO:0019843)	K02956|small subunit ribosomal protein S15	['GE000096', 'MULTISPECIES: 30S ribosomal protein S15 [Methylomonas]', 'gi|697077324|ref|WP_033157374.1|', '3.6e-38', '94.38', '100.00', '166']	Ribosomal_S15	30S ribosomal protein S15	30S ribosomal protein S15
GE000097	COG0130|Responsible for synthesis of pseudouridine from uracil- 55 in the psi GC loop of transfer RNAs (By similarity)	[J]: Translation, ribosomal structure and biogenesis	Molecular Function: RNA binding (GO:0003723); Molecular Function: pseudouridine synthase activity (GO:0009982); Biological Process: tRNA pseudouridine synthesis (GO:0031119)	K03177|tRNA pseudouridine55 synthase	['GE000097', 'tRNA pseudouridine(55) synthase TruB [Methylovulum sp.]', 'gi|1580556375|ref|TAL53996.1|', '1.4e-113', '69.33', '98.68', '418']	TruB_N;TruB-C_2;TruB_C_2	tRNA pseudouridine synthase B	tRNA pseudouridine synthase B
GE000098	COG0858|Associates with free 30S ribosomal subunits (but not with 30S subunits that are part of 70S ribosomes or polysomes). Essential for efficient processing of 16S rRNA. May interact with the 5'-terminal helix region of 16S rRNA (By similarity)	[J]: Translation, ribosomal structure and biogenesis	Cellular Component: cytoplasm (GO:0005737); Biological Process: rRNA processing (GO:0006364)	K02834|ribosome-binding factor A	['GE000098', 'ribosome-binding factor A [Methylomonas sp.]', 'gi|1343560406|ref|PPD31486.1|', '1.4e-45', '78.51', '98.37', '191']	RBFA	Ribosome-binding factor A	Ribosome-binding factor A
GE000099	COG0532|One of the essential components for the initiation of protein synthesis. Protects formylmethionyl-tRNA from spontaneous hydrolysis and promotes its binding to the 30S ribosomal subunits. Also involved in the hydrolysis of GTP during the formation of the 70S ribosomal complex (By similarity)	[J]: Translation, ribosomal structure and biogenesis	Molecular Function: translation initiation factor activity (GO:0003743); Molecular Function: GTPase activity (GO:0003924); Molecular Function: GTP binding (GO:0005525); Cellular Component: cytoplasm (GO:0005737); Biological Process: translational initiation (GO:0006413)	K02519|translation initiation factor IF-2	['GE000099', 'translation initiation factor IF-2 [Methylomonas sp.]', 'gi|1343560405|ref|PPD31485.1|', '0.0e+00', '77.44', '100.00', '1192']	GTP_EFTU;IF-2;IF2_N;IF2_assoc;MMR_HSR1;GTP_EFTU_D2;Ras;Arf;FeoB_N	Translation initiation factor IF-2	Translation initiation factor IF-2
GE000100	COG0195|Transcription elongation factor NusA	[K]: Transcription	Molecular Function: nucleotide binding (GO:0000166); Molecular Function: DNA-binding transcription factor activity (GO:0003700); Molecular Function: RNA binding (GO:0003723); Cellular Component: cytoplasm (GO:0005737); Biological Process: transcription antitermination (GO:0031564)	K02600|transcription termination/antitermination protein NusA	['GE000100', 'transcription termination/antitermination protein NusA [Methylomonas methanica]', 'gi|503583903|ref|WP_013817979.1|', '2.8e-244', '87.87', '100.00', '853']	NusA_N;KH_5;HHH_5;S1	Transcription termination/antitermination protein NusA	Transcription termination/antitermination protein NusA
GE000101	COG0779|Required for maturation of 30S ribosomal subunits (By similarity)	[S]: Function unknown	Cellular Component: cytoplasm (GO:0005737); Biological Process: ribosomal small subunit biogenesis (GO:0042274)	K09748|ribosome maturation factor RimP	['GE000101', 'ribosome maturation factor RimP [Methylomonas sp. MK1]', 'gi|521971157|ref|WP_020482428.1|', '5.6e-74', '81.37', '100.00', '286']	DUF150;DUF150_C	Ribosome maturation factor RimP	Ribosome maturation factor RimP
GE000103	COG0647|Hydrolase	[G]: Carbohydrate transport and metabolism	--	--	['GE000103', 'HAD-IIA family hydrolase [Methylomonas methanica]', 'gi|1028830090|ref|WP_064010480.1|', '6.7e-120', '77.94', '100.00', '439']	Hydrolase_6;Hydrolase_like;Hydrolase;HAD_2	Acid sugar phosphatase	Haloacid dehalogenase
GE000104	COG2376|Dihydroxyacetone kinase	[G]: Carbohydrate transport and metabolism	Molecular Function: glycerone kinase activity (GO:0004371); Biological Process: glycerol metabolic process (GO:0006071); Biological Process: phosphorylation (GO:0016310)	K05878|phosphoenolpyruvate---glycerone phosphotransferase subunit DhaK	['GE000104', 'dihydroxyacetone kinase subunit DhaK [Methylomonas methanica]', 'gi|1028830089|ref|WP_064010479.1|', '6.1e-152', '81.10', '100.00', '546']	Dak1	PEP-dependent dihydroxyacetone kinase, dihydroxyacetone-binding subunit DhaK	Dihydroxyacetone kinase subunit DhaK
GE000105	COG2267|alpha beta hydrolase fold	[I]: Lipid transport and metabolism	--	--	['GE000105', 'alpha/beta hydrolase [Proteobacteria bacterium ST_bin11]', 'gi|1175955736|ref|OQW75295.1|', '3.3e-148', '79.62', '92.46', '533']	Hydrolase_4;Abhydrolase_6;Abhydrolase_1	--	Alpha/beta hydrolase
GE000106	COG0454|acetyltransferase	[K]: Transcription	Molecular Function: transferase activity (GO:0016740)	--	['GE000106', 'N-acetyltransferase [Methylomonas methanica]', 'gi|1028827850|ref|WP_064008240.1|', '6.4e-43', '57.52', '98.69', '183']	Acetyltransf_1;Acetyltransf_7;Acetyltransf_10;Acetyltransf_9;FR47	--	GCN5 family acetyltransferase
GE000107	COG3791|Glutathione-dependent formaldehyde-activating Gfa	[S]: Function unknown	--	--	['GE000107', 'aldehyde-activating protein [Desulfuromonas sp.]', 'gi|1321789284|ref|PLX95728.1|', '2.8e-38', '60.68', '100.00', '167']	GFA	--	Aldehyde-activating protein
GE000108	COG2710|Uses Mg-ATP and reduced ferredoxin to reduce ring D of protochlorophyllide (Pchlide) to form chlorophyllide a (Chlide). This reaction is light-independent (By similarity)	[C]: Energy production and conversion	Biological Process: protein-containing complex assembly (GO:0006461); Biological Process: nitrogen fixation (GO:0009399); Molecular Function: nitrogenase activity (GO:0016163); Molecular Function: carbonyl sulfide nitrogenase activity (GO:0018697); Biological Process: oxidation-reduction process (GO:0055114)	K02587|nitrogenase molybdenum-cofactor synthesis protein NifE	['GE000108', 'MULTISPECIES: nitrogenase iron-molybdenum cofactor biosynthesis protein NifE [Methylomonas]', 'gi|521973609|ref|WP_020484880.1|', '6.6e-256', '91.04', '100.00', '892']	Oxidored_nitro	Nitrogenase iron-molybdenum cofactor biosynthesis protein NifE	Nitrogenase MoFe cofactor biosynthesis protein NifE
GE000109	COG2710|Uses Mg-ATP and reduced ferredoxin to reduce ring D of protochlorophyllide (Pchlide) to form chlorophyllide a (Chlide). This reaction is light-independent (By similarity)	[C]: Energy production and conversion	Biological Process: protein-containing complex assembly (GO:0006461); Biological Process: nitrogen fixation (GO:0009399); Molecular Function: nitrogenase activity (GO:0016163); Biological Process: oxidation-reduction process (GO:0055114)	K02592|nitrogenase molybdenum-iron protein NifN	['GE000109', 'nitrogenase iron-molybdenum cofactor biosynthesis protein NifN [Methylomonas lenta]', 'gi|1055310297|ref|WP_066976181.1|', '9.7e-228', '85.38', '100.00', '798']	Oxidored_nitro	Nitrogenase iron-molybdenum cofactor biosynthesis protein NifN	Nitrogenase molybdenum-cofactor biosynthesis protein NifN
GE000110	NOG41643|Nitrogen fixation protein NifX	[S]: Function unknown	--	K02596|nitrogen fixation protein NifX	['GE000110', 'nitrogen fixation protein NifX [Methylomonas lenta]', 'gi|1028388323|ref|OAI21823.1|', '4.4e-62', '83.92', '100.00', '246']	Nitro_FeMo-Co	Protein NifX	Nitrogen fixation protein NifX
GE000111	NOG39515|nitrogen fixation protein	[S]: Function unknown	--	--	['GE000111', 'NifX-associated nitrogen fixation protein [Methylomonas methanica]', 'gi|503585612|ref|WP_013819688.1|', '9.4e-66', '82.17', '100.00', '258']	DUF269	--	Nitrogen fixation protein
GE000112	NOG92586|Pfam:DUF683	[S]: Function unknown	--	--	['GE000112', 'hypothetical protein CTY19_15755 [Methylomonas sp.]', 'gi|1343559470|ref|PPD30588.1|', '1.5e-24', '85.92', '94.67', '120']	Rop-like	--	Uncharacterized protein
GE000113	COG1145|4Fe-4S ferredoxin, iron-sulfur binding	[C]: Energy production and conversion	--	--	['GE000113', 'ferredoxin III, nif-specific [Methylovulum miyakonense]', 'gi|518704500|ref|WP_019865597.1|', '2.5e-43', '77.23', '97.12', '183']	Fer4;Fer4_9;Fer4_7;Fer4_21;Fer4_10;Fer4_17;Fer4_16;Fer4_8;Fer4_2;Fer4_6;Fer4_3;Fer4_22	Ferredoxin-3	Ferredoxin III, nif-specific
GE000114	COG3411|Ferredoxin	[C]: Energy production and conversion	--	--	['GE000114', '(2Fe-2S) ferredoxin domain-containing protein [Methylomonas lenta]', 'gi|1055310313|ref|WP_066976197.1|', '7.6e-51', '85.05', '100.00', '208']	2Fe-2S_thioredx	Ferredoxin, 2Fe-2s	Ferredoxin
GE000115	NOG41761|--	[S]: Function unknown	--	--	['GE000115', 'hypothetical protein CTY19_16590 [Methylomonas sp.]', 'gi|1343558839|ref|PPD29985.1|', '2.5e-56', '69.46', '99.40', '227']	--	--	Uncharacterized protein
GE000116	NOG110540|--	[S]: Function unknown	--	--	['GE000116', 'MULTISPECIES: hypothetical protein [Methylomonas]', 'gi|521973617|ref|WP_020484888.1|', '2.4e-46', '68.03', '93.13', '194']	--	--	Uncharacterized protein
GE000117	COG2014|Domain of unknown function (DUF364)	[S]: Function unknown	--	K09138|uncharacterized protein	['GE000117', 'hypothetical protein [Methylomonas sp. 11b]', 'gi|651607910|ref|WP_026602056.1|', '6.9e-140', '74.53', '99.07', '506']	DUF364;DUF4213	--	Uncharacterized protein
GE000118	NOG105499|--	[S]: Function unknown	--	--	['GE000118', 'hypothetical protein CTY16_19895 [Methylobacter sp.]', 'gi|1343567853|ref|PPD38633.1|', '2.6e-49', '70.71', '95.24', '204']	--	--	Uncharacterized protein
GE000119	COG0247|domain protein	[C]: Energy production and conversion	Molecular Function: metal ion binding (GO:0046872); Molecular Function: 4 iron, 4 sulfur cluster binding (GO:0051539); Biological Process: oxidation-reduction process (GO:0055114)	K11473|glycolate oxidase iron-sulfur subunit	['GE000119', '(Fe-S)-binding protein [Methylobacter sp.]', 'gi|1580797017|ref|TAN70750.1|', '1.5e-155', '66.18', '100.00', '558']	CCG;Fer4_8;Fer4_17;Fer4_7;Fer4_16;Fer4_10;Fer4_4;Fer4_2;Fer4_9;Fer4_6;Fer4	Probable glycolate oxidase iron-sulfur subunit	Glycolate oxidase iron-sulfur subunit
GE000120	COG1309|Transcriptional regulator	[K]: Transcription	Biological Process: transcription, DNA-templated (GO:0006351)	--	['GE000120', 'TetR/AcrR family transcriptional regulator [Methylomonas methanica]', 'gi|1028870585|ref|WP_064038231.1|', '1.7e-53', '61.29', '97.89', '218']	TetR_N	--	TetR family transcriptional regulator
GE000121	NOG55577|Glutathione S-transferase	[O]: Posttranslational modification, protein turnover, chaperones	--	K00799|glutathione S-transferase	['GE000121', 'glutathione S-transferase [Methylomonas koyamae]', 'gi|1028860503|ref|WP_064029244.1|', '1.2e-76', '67.61', '98.16', '295']	GST_N_3;GST_N_2;GST_N;GST_C_2;GST_C;GST_C_3	Glutathione S-transferase	Glutathione S-transferase
GE000122	--	--	--	--	['GE000122', 'hypothetical protein [Methylotenera mobilis]', 'gi|518737096|ref|WP_019896682.1|', '4.8e-28', '68.48', '94.85', '132']	--	--	Uncharacterized protein
GE000123	--	--	--	--	['GE000123', 'hypothetical protein [Methylomonas sp. Kb3]', 'gi|1310927934|ref|WP_101053919.1|', '2.4e-41', '57.96', '86.74', '177']	--	--	Uncharacterized protein
GE000124	COG2951|Lytic murein transglycosylase	[M]: Cell wall/membrane/envelope biogenesis	Molecular Function: hydrolase activity (GO:0016787)	K08305|membrane-bound lytic murein transglycosylase B	['GE000124', 'MULTISPECIES: lytic murein transglycosylase B [Methylomonas]', 'gi|738323386|ref|WP_036276304.1|', '2.2e-153', '69.19', '97.92', '551']	SLT_2;SLT;Glucosaminidase	Membrane-bound lytic murein transglycosylase B	Membrane-bound lytic murein transglycosylase B
GE000125	COG2954|Adenylate cyclase	[S]: Function unknown	--	K01768|adenylate cyclase	['GE000125', 'CYTH domain-containing protein [Methylomonas sp. LW13]', 'gi|697076013|ref|WP_033156945.1|', '2.0e-71', '80.89', '98.12', '277']	CYTH	Inorganic triphosphatase	CYTH domain protein
GE000126	COG1145|4Fe-4S ferredoxin, iron-sulfur binding	[C]: Energy production and conversion	--	--	['GE000126', 'MULTISPECIES: YfhL family 4Fe-4S dicluster ferredoxin [Methylomonas]', 'gi|521973203|ref|WP_020484474.1|', '4.7e-37', '85.19', '100.00', '162']	Fer4	Ferredoxin	Ferredoxin
GE000127	COG0669|Reversibly transfers an adenylyl group from ATP to 4'- phosphopantetheine, yielding dephospho-CoA (dPCoA) and pyrophosphate (By similarity)	[H]: Coenzyme transport and metabolism	Molecular Function: pantetheine-phosphate adenylyltransferase activity (GO:0004595); Molecular Function: ATP binding (GO:0005524); Cellular Component: cytoplasm (GO:0005737); Biological Process: coenzyme A biosynthetic process (GO:0015937)	K00954|pantetheine-phosphate adenylyltransferase	['GE000127', 'MULTISPECIES: pantetheine-phosphate adenylyltransferase [Methylomonas]', 'gi|697081246|ref|WP_033158564.1|', '3.6e-65', '80.12', '100.00', '256']	CTP_transf_like;Citrate_ly_lig	Phosphopantetheine adenylyltransferase	Phosphopantetheine adenylyltransferase
GE000128	COG0774|involved in the biosynthesis of lipid A, a phosphorylated glycolipid that anchors the lipopolysaccharide to the outer membrane of the cell (By similarity)	[M]: Cell wall/membrane/envelope biogenesis	Molecular Function: UDP-3-O-[3-hydroxymyristoyl] N-acetylglucosamine deacetylase activity (GO:0008759); Biological Process: lipid A biosynthetic process (GO:0009245); Molecular Function: metal ion binding (GO:0046872); Molecular Function: UDP-3-O-acyl-N-acetylglucosamine deacetylase activity (GO:0103117)	K02535|UDP-3-O-[3-hydroxymyristoyl] N-acetylglucosamine deacetylase	['GE000128', 'MULTISPECIES: UDP-3-O-acyl-N-acetylglucosamine deacetylase [Methylomonas]', 'gi|651608827|ref|WP_026602972.1|', '2.8e-159', '94.37', '98.05', '570']	LpxC	UDP-3-O-acyl-N-acetylglucosamine deacetylase	UDP-3-O-acyl-N-acetylglucosamine deacetylase
GE000129	COG0206|Essential cell division protein that forms a contractile ring structure (Z ring) at the future cell division site. The regulation of the ring assembly controls the timing and the location of cell division. One of the functions of the FtsZ ring is to recruit other cell division proteins to the septum to produce a new cell wall between the dividing cells. Binds GTP and shows GTPase activity…	[D]: Cell cycle control, cell division, chromosome partitioning	Molecular Function: GTPase activity (GO:0003924); Molecular Function: GTP binding (GO:0005525); Cellular Component: cytoplasm (GO:0005737); Cellular Component: cell division site (GO:0032153); Biological Process: FtsZ-dependent cytokinesis (GO:0043093); Biological Process: protein polymerization (GO:0051258)	K03531|cell division protein FtsZ	['GE000129', 'cell division protein FtsZ [Methylomonas methanica]', 'gi|503582899|ref|WP_013816975.1|', '6.7e-190', '90.21', '100.00', '672']	Tubulin;FtsZ_C	Cell division protein FtsZ	Cell division protein FtsZ
GE000130	COG0849|This protein may be involved in anomalous filament growth. May be a component of the septum (By similarity)	[D]: Cell cycle control, cell division, chromosome partitioning	Biological Process: regulation of cell shape (GO:0008360); Cellular Component: cytoplasmic side of plasma membrane (GO:0009898); Cellular Component: cell division site (GO:0032153); Biological Process: FtsZ-dependent cytokinesis (GO:0043093)	K03590|cell division protein FtsA	['GE000130', 'MULTISPECIES: cell division protein FtsA [Methylomonas]', 'gi|938981119|ref|WP_054758926.1|', '3.6e-218', '96.08', '100.00', '766']	FtsA;SHS2_FTSA;MreB_Mbl;EutA	Cell division protein FtsA	Cell division protein FtsA
GE000131	COG1589|Essential cell division protein. May link together the upstream cell division proteins, which are predominantly cytoplasmic, with the downstream cell division proteins, which are predominantly periplasmic. May control correct divisome assembly (By similarity)	[M]: Cell wall/membrane/envelope biogenesis	Cellular Component: integral component of plasma membrane (GO:0005887); Cellular Component: cell division site (GO:0032153); Biological Process: FtsZ-dependent cytokinesis (GO:0043093)	K03589|cell division protein FtsQ	['GE000131', 'MULTISPECIES: FtsQ-type POTRA domain-containing protein [Methylomonas]', 'gi|1011417105|ref|WP_062328747.1|', '7.9e-104', '74.18', '99.59', '386']	FtsQ;POTRA_1	Cell division protein FtsQ	Cell division protein FtsQ
GE000132	COG1181|Cell wall formation (By similarity)	[M]: Cell wall/membrane/envelope biogenesis	Molecular Function: magnesium ion binding (GO:0000287); Molecular Function: ATP binding (GO:0005524); Cellular Component: cytoplasm (GO:0005737); Biological Process: regulation of cell shape (GO:0008360); Molecular Function: D-alanine-D-alanine ligase activity (GO:0008716); Biological Process: peptidoglycan biosynthetic process (GO:0009252); Molecular Function: manganese ion binding (GO:0030145);…	K01921|D-alanine-D-alanine ligase	['GE000132', 'D-alanine--D-alanine ligase [Methylomonas methanica]', 'gi|503582902|ref|WP_013816978.1|', '1.9e-134', '76.05', '99.36', '488']	Dala_Dala_lig_C;Dala_Dala_lig_N;CPSase_L_D2;ATP-grasp_3;ATP-grasp;RimK	D-alanine--D-alanine ligase	D-alanine--D-alanine ligase
GE000133	COG0812|cell wall formation (By similarity)	[M]: Cell wall/membrane/envelope biogenesis	Cellular Component: cytoplasm (GO:0005737); Biological Process: cell cycle (GO:0007049); Biological Process: regulation of cell shape (GO:0008360); Molecular Function: UDP-N-acetylmuramate dehydrogenase activity (GO:0008762); Biological Process: peptidoglycan biosynthetic process (GO:0009252); Molecular Function: flavin adenine dinucleotide binding (GO:0050660); Biological Process: cell division …	K00075|UDP-N-acetylmuramate dehydrogenase	['GE000133', 'UDP-N-acetylmuramate dehydrogenase [Methylomonas methanica]', 'gi|503582903|ref|WP_013816979.1|', '8.3e-132', '79.59', '99.32', '479']	MurB_C;FAD_binding_4	UDP-N-acetylenolpyruvoylglucosamine reductase	UDP-N-acetylenolpyruvoylglucosamine reductase
GE000134	COG0773|Cell wall formation (By similarity)	[M]: Cell wall/membrane/envelope biogenesis	--	K01924|UDP-N-acetylmuramate--alanine ligase	['GE000134', 'UDP-N-acetylmuramate--L-alanine ligase [Methylomonas sp. MK1]', 'gi|521972494|ref|WP_020483765.1|', '1.5e-239', '88.66', '99.17', '837']	Mur_ligase_M;Mur_ligase;Mur_ligase_C	UDP-N-acetylmuramate--L-alanine ligase	UDP-N-acetylmuramate--L-alanine ligase
GE000135	COG0707|Cell wall formation. Catalyzes the transfer of a GlcNAc subunit on undecaprenyl-pyrophosphoryl-MurNAc-pentapeptide (lipid intermediate I) to form undecaprenyl-pyrophosphoryl-MurNAc- (pentapeptide)GlcNAc (lipid intermediate II) (By similarity)	[M]: Cell wall/membrane/envelope biogenesis	Cellular Component: plasma membrane (GO:0005886); Biological Process: carbohydrate metabolic process (GO:0005975); Biological Process: cell cycle (GO:0007049); Biological Process: regulation of cell shape (GO:0008360); Biological Process: peptidoglycan biosynthetic process (GO:0009252); Biological Process: lipid glycosylation (GO:0030259); Molecular Function: undecaprenyldiphospho-muramoylpentape…	K02563|UDP-N-acetylglucosamine--N-acetylmuramyl-(pentapeptide) pyrophosphoryl-undecaprenol N-acetylglucosamine transferase	['GE000135', 'undecaprenyldiphospho-muramoylpentapeptide beta-N-acetylglucosaminyltransferase [Proteobacteria bacterium ST_bin11]', 'gi|1175953760|ref|OQW73340.1|', '1.4e-146', '75.07', '100.00', '528']	Glyco_transf_28;Glyco_tran_28_C	UDP-N-acetylglucosamine--N-acetylmuramyl-(pentapeptide) pyrophosphoryl-undecaprenol N-acetylglucosamine transferase	UDP-N-acetylglucosamine--N-acetylmuramyl-(pentapeptide) pyrophosphoryl-undecaprenol N-acetylglucosamine transferase
GE000136	COG0772|Cell Division Protein	[D]: Cell cycle control, cell division, chromosome partitioning	Cellular Component: integral component of plasma membrane (GO:0005887); Biological Process: regulation of cell shape (GO:0008360); Biological Process: peptidoglycan biosynthetic process (GO:0009252); Molecular Function: lipid-linked peptidoglycan transporter activity (GO:0015648); Biological Process: lipid-linked peptidoglycan transport (GO:0015836); Cellular Component: cell division site (GO:003…	K03588|cell division protein FtsW	['GE000136', 'MULTISPECIES: putative lipid II flippase FtsW [Methylomonas]', 'gi|917535937|ref|WP_052142354.1|', '5.4e-171', '80.94', '98.46', '609']	FTSW_RODA_SPOVE	Probable peptidoglycan glycosyltransferase FtsW	Probable peptidoglycan glycosyltransferase FtsW
GE000137	COG0771|Cell wall formation. Catalyzes the addition of glutamate to the nucleotide precursor UDP-N-acetylmuramoyl-L-alanine (UMA) (By similarity)	[M]: Cell wall/membrane/envelope biogenesis	Molecular Function: ATP binding (GO:0005524); Cellular Component: cytoplasm (GO:0005737); Biological Process: cell cycle (GO:0007049); Biological Process: regulation of cell shape (GO:0008360); Molecular Function: UDP-N-acetylmuramoylalanine-D-glutamate ligase activity (GO:0008764); Biological Process: peptidoglycan biosynthetic process (GO:0009252); Biological Process: cell division (GO:0051301)…	K01925|UDP-N-acetylmuramoylalanine--D-glutamate ligase	['GE000137', 'UDP-N-acetylmuramoyl-L-alanine--D-glutamate ligase [Methylomonas sp. 11b]', 'gi|651608834|ref|WP_026602979.1|', '5.1e-189', '73.90', '100.00', '669']	Mur_ligase_M;Mur_ligase_C	UDP-N-acetylmuramoylalanine--D-glutamate ligase	UDP-N-acetylmuramoylalanine--D-glutamate ligase
GE000138	COG0472|First step of the lipid cycle reactions in the biosynthesis of the cell wall peptidoglycan (By similarity)	[M]: Cell wall/membrane/envelope biogenesis	Cellular Component: plasma membrane (GO:0005886); Biological Process: cell cycle (GO:0007049); Biological Process: regulation of cell shape (GO:0008360); Molecular Function: phospho-N-acetylmuramoyl-pentapeptide-transferase activity (GO:0008963); Biological Process: peptidoglycan biosynthetic process (GO:0009252); Cellular Component: integral component of membrane (GO:0016021); Biological Process…	K01000|phospho-N-acetylmuramoyl-pentapeptide-transferase	['GE000138', 'phospho-N-acetylmuramoyl-pentapeptide-transferase [Methylomonas methanica]', 'gi|1028828711|ref|WP_064009101.1|', '3.8e-179', '91.11', '100.00', '636']	Glycos_transf_4;MraY_sig1	Phospho-N-acetylmuramoyl-pentapeptide-transferase	Phospho-N-acetylmuramoyl-pentapeptide-transferase
GE000139	COG0770|Involved in cell wall formation. Catalyzes the final step in the synthesis of UDP-N-acetylmuramoyl-pentapeptide the precursor of murein (By similarity)	[M]: Cell wall/membrane/envelope biogenesis	Molecular Function: nucleotide binding (GO:0000166); Biological Process: biosynthetic process (GO:0009058); Biological Process: cellular component organization (GO:0016043); Molecular Function: ligase activity (GO:0016874); Biological Process: cellular process (GO:0044763); Biological Process: cell wall organization or biogenesis (GO:0071554)	K01929|UDP-N-acetylmuramoyl-tripeptide--D-alanyl-D-alanine ligase	['GE000139', 'UDP-N-acetylmuramoyl-tripeptide--D-alanyl-D-alanine ligase [Methylomonas sp. Kb3]', 'gi|1310925884|ref|WP_101052657.1|', '7.4e-164', '65.64', '100.00', '586']	Mur_ligase_M;Mur_ligase_C;Mur_ligase	UDP-N-acetylmuramoyl-tripeptide--D-alanyl-D-alanine ligase	UDP-N-acetylmuramoyl-tripeptide--D-alanyl-D-alanine ligase
GE000140	COG0769|Catalyzes the addition of meso-diaminopimelic acid to the nucleotide precursor UDP-N-acetylmuramoyl-L-alanyl-D-glutamate (UMAG) in the biosynthesis of bacterial cell-wall peptidoglycan (By similarity)	[M]: Cell wall/membrane/envelope biogenesis	Molecular Function: nucleotide binding (GO:0000166); Biological Process: biosynthetic process (GO:0009058); Biological Process: cellular component organization (GO:0016043); Molecular Function: acid-amino acid ligase activity (GO:0016881); Molecular Function: ion binding (GO:0043167); Biological Process: cellular process (GO:0044763); Biological Process: cell wall organization or biogenesis (GO:0…	K01928|UDP-N-acetylmuramoyl-L-alanyl-D-glutamate--2,6-diaminopimelate ligase	['GE000140', 'UDP-N-acetylmuramoyl-L-alanyl-D-glutamate--2,6-diaminopimelate ligase [Methylomonas methanica]', 'gi|1028828713|ref|WP_064009103.1|', '2.5e-165', '62.19', '99.79', '591']	Mur_ligase_M;Mur_ligase_C;Mur_ligase	UDP-N-acetylmuramoyl-L-alanyl-D-glutamate--2,6-diaminopimelate ligase	UDP-N-acetylmuramoyl-L-alanyl-D-glutamate--2,6-diaminopimelate ligase
GE000141	COG0768|penicillin-binding protein	[M]: Cell wall/membrane/envelope biogenesis	Molecular Function: penicillin binding (GO:0008658); Cellular Component: integral component of membrane (GO:0016021); Molecular Function: transferase activity (GO:0016740); Biological Process: cell division (GO:0051301)	K03587|cell division protein FtsI (penicillin-binding protein 3)	['GE000141', 'MULTISPECIES: penicillin-binding protein 2 [Methylomonas]', 'gi|1011417115|ref|WP_062328757.1|', '1.7e-274', '84.17', '100.00', '954']	Transpeptidase;PBP_dimer	Peptidoglycan D,D-transpeptidase FtsI	Peptidoglycan D,D-transpeptidase FtsI
GE000142	--	--	Cellular Component: integral component of plasma membrane (GO:0005887); Cellular Component: cell division site (GO:0032153); Biological Process: FtsZ-dependent cytokinesis (GO:0043093)	K03586|cell division protein FtsL	['GE000142', 'MULTISPECIES: cell division protein FtsL [Methylomonas]', 'gi|1028854291|ref|WP_064023034.1|', '4.1e-29', '78.89', '98.90', '136']	FtsL	--	Cell division protein FtsL
GE000143	COG0275|Specifically methylates the N4 position of cytidine in position 1402 (C1402) of 16S rRNA (By similarity)	[M]: Cell wall/membrane/envelope biogenesis	Cellular Component: cytoplasm (GO:0005737); Biological Process: rRNA base methylation (GO:0070475); Molecular Function: rRNA (cytosine-N4-)-methyltransferase activity (GO:0071424)	K03438|16S rRNA (cytosine1402-N4)-methyltransferase	['GE000143', '16S rRNA (cytosine(1402)-N(4))-methyltransferase RsmH [Methylomonas lenta]', 'gi|1055321431|ref|WP_066986978.1|', '1.8e-124', '73.86', '99.03', '454']	Methyltransf_5	Ribosomal RNA small subunit methyltransferase H	Ribosomal RNA small subunit methyltransferase H
GE000144	COG2001|Cell division protein mraZ	[S]: Function unknown	Molecular Function: DNA binding (GO:0003677); Molecular Function: DNA-binding transcription factor activity (GO:0003700); Cellular Component: cytoplasm (GO:0005737); Biological Process: regulation of transcription, DNA-templated (GO:0006355); Cellular Component: nucleoid (GO:0009295)	K03925|MraZ protein	['GE000144', 'MULTISPECIES: transcriptional regulator MraZ [Methylomonas]', 'gi|1028859759|ref|WP_064028500.1|', '1.2e-76', '87.74', '100.00', '295']	MraZ	Transcriptional regulator MraZ	Transcriptional regulator MraZ
GE000145	COG0240|glycerol-3-phosphate dehydrogenase	[C]: Energy production and conversion	Molecular Function: glycerol-3-phosphate dehydrogenase [NAD+] activity (GO:0004367); Biological Process: carbohydrate metabolic process (GO:0005975); Biological Process: glycerophospholipid metabolic process (GO:0006650); Biological Process: phospholipid biosynthetic process (GO:0008654); Cellular Component: glycerol-3-phosphate dehydrogenase complex (GO:0009331); Molecular Function: glycerol-3-p…	K00057|glycerol-3-phosphate dehydrogenase (NAD(P)+)	['GE000145', 'NAD(P)H-dependent glycerol-3-phosphate dehydrogenase [Methylomonas methanica]', 'gi|1028877815|ref|WP_064044659.1|', '2.3e-130', '73.11', '99.70', '474']	NAD_Gly3P_dh_C;NAD_Gly3P_dh_N;ApbA;F420_oxidored	Glycerol-3-phosphate dehydrogenase [NAD(P)+]	Glycerol-3-phosphate dehydrogenase [NAD(P)+]
GE000146	COG1952|One of the proteins required for the normal export of preproteins out of the cell cytoplasm. It is a molecular chaperone that binds to a subset of precursor proteins, maintaining them in a translocation-competent state. It also specifically binds to its receptor SecA (By similarity)	[U]: Intracellular trafficking, secretion, and vesicular transport	Cellular Component: cytoplasm (GO:0005737); Biological Process: protein folding (GO:0006457); Biological Process: protein transport (GO:0015031); Molecular Function: unfolded protein binding (GO:0051082); Biological Process: protein tetramerization (GO:0051262)	K03071|preprotein translocase subunit SecB	['GE000146', 'protein-export chaperone SecB [Methylomonas sp.]', 'gi|1343562469|ref|PPD33442.1|', '2.9e-67', '78.71', '100.00', '263']	SecB	Protein-export protein SecB	Protein-export protein SecB
GE000147	COG0607|Rhodanese domain protein	[P]: Inorganic ion transport and metabolism	Cellular Component: integral component of membrane (GO:0016021)	--	['GE000147', 'sulfurtransferase [Proteobacteria bacterium ST_bin11]', 'gi|1175953771|ref|OQW73351.1|', '9.0e-55', '75.52', '97.95', '222']	Rhodanese	--	Sulfurtransferase
GE000148	COG0640|Transcriptional regulator, arsr family	[K]: Transcription	Molecular Function: DNA binding (GO:0003677); Molecular Function: DNA-binding transcription factor activity (GO:0003700); Biological Process: regulation of transcription, DNA-templated (GO:0006355)	--	['GE000148', 'MULTISPECIES: ArsR family transcriptional regulator [Methylomonas]', 'gi|521972480|ref|WP_020483751.1|', '2.5e-43', '88.24', '99.03', '183']	HTH_5;HTH_20;HTH_24	Probable HTH-type transcriptional regulator YgaV	Transcriptional regulator
GE000149	COG4942|peptidase	[D]: Cell cycle control, cell division, chromosome partitioning	--	--	['GE000149', 'peptidase M23 [Methylomonas sp.]', 'gi|1343562466|ref|PPD33439.1|', '8.7e-119', '56.07', '96.16', '436']	Peptidase_M23	Uncharacterized protein HI_0756	Peptidase M23
GE000150	COG0793|protease	[M]: Cell wall/membrane/envelope biogenesis	Biological Process: proteolysis (GO:0006508); Molecular Function: serine-type peptidase activity (GO:0008236); Cellular Component: integral component of membrane (GO:0016021)	K03797|carboxyl-terminal processing protease	['GE000150', 'MULTISPECIES: S41 family peptidase [Methylomonas]', 'gi|738325216|ref|WP_036278103.1|', '1.1e-204', '84.57', '100.00', '721']	Peptidase_S41;PDZ_2;PDZ_6;PDZ	Carboxy-terminal-processing protease	Carboxyl-terminal processing protease
GE000151	NOG27167|response regulator (Receiver	[T]: Signal transduction mechanisms	Biological Process: phosphorelay signal transduction system (GO:0000160); Cellular Component: intracellular (GO:0005622)	K03413|two-component system, chemotaxis family, chemotaxis protein CheY	['GE000151', 'two-component system response regulator [Methylomonas sp.]', 'gi|1343562046|ref|PPD33048.1|', '2.0e-92', '66.28', '98.48', '348']	Response_reg	Chemotaxis protein CheY	Two-component system response regulator
GE000152	--	--	--	--	['GE000152', 'MULTISPECIES: DUF721 domain-containing protein [Methylomonas]', 'gi|697075547|ref|WP_033156795.1|', '2.8e-22', '48.67', '96.13', '114']	DciA	--	DUF721 domain-containing protein
GE000153	COG1905|Nadh dehydrogenase	[C]: Energy production and conversion	Molecular Function: DNA binding (GO:0003677); Molecular Function: NADH dehydrogenase (ubiquinone) activity (GO:0008137); Molecular Function: FMN binding (GO:0010181); Molecular Function: hydrogen dehydrogenase activity (GO:0047985); Molecular Function: 4 iron, 4 sulfur cluster binding (GO:0051539); Biological Process: oxidation-reduction process (GO:0055114)	K18005|[NiFe] hydrogenase diaphorase moiety large subunit	['GE000153', 'NADP oxidoreductase [Methylomonas methanica]', 'gi|503582896|ref|WP_013816972.1|', '7.7e-262', '74.16', '100.00', '912']	Complex1_51K;2Fe-2S_thioredx;NADH_4Fe-4S	NAD-reducing hydrogenase HoxS subunit alpha	Hydrogen dehydrogenase
GE000154	COG1034|subunit G	[C]: Energy production and conversion	Molecular Function: NADH dehydrogenase (ubiquinone) activity (GO:0008137); Molecular Function: electron transfer activity (GO:0009055); Cellular Component: membrane (GO:0016020); Biological Process: ATP synthesis coupled electron transport (GO:0042773); Molecular Function: iron-sulfur cluster binding (GO:0051536)	K18006|[NiFe] hydrogenase diaphorase moiety small subunit	['GE000154', '2Fe-2S iron-sulfur cluster binding domain-containing protein [Methylomonas lenta]', 'gi|1055321389|ref|WP_066986936.1|', '5.9e-120', '83.61', '100.00', '439']	Fer2_4;Fer4_15;NADH-G_4Fe-4S_3;Fer2	NAD-reducing hydrogenase HoxS subunit gamma	NADP oxidoreductase
GE000155	COG1941|NADH ubiquinone oxidoreductase, 20 kda subunit	[C]: Energy production and conversion	Molecular Function: DNA binding (GO:0003677); Molecular Function: hydrogen dehydrogenase activity (GO:0047985); Molecular Function: iron-sulfur cluster binding (GO:0051536); Biological Process: oxidation-reduction process (GO:0055114)	K18007|NAD-reducing hydrogenase small subunit	['GE000155', 'NADP oxidoreductase [Methylomonas lenta]', 'gi|1055321386|ref|WP_066986933.1|', '2.4e-89', '86.67', '100.00', '337']	Oxidored_q6	NAD-reducing hydrogenase HoxS subunit delta	NADP oxidoreductase
GE000156	COG3259|nickel-dependent hydrogenase large subunit	[C]: Energy production and conversion	Molecular Function: ferredoxin hydrogenase activity (GO:0008901); Molecular Function: nickel cation binding (GO:0016151); Molecular Function: hydrogen dehydrogenase activity (GO:0047985); Biological Process: oxidation-reduction process (GO:0055114)	K00436|NAD-reducing hydrogenase large subunit	['GE000156', 'Ni/Fe hydrogenase subunit alpha [Methylomonas methanica]', 'gi|503582893|ref|WP_013816969.1|', '2.2e-262', '87.85', '99.00', '913']	NiFeSe_Hases	NAD-reducing hydrogenase HoxS subunit beta	Hydrogen dehydrogenase
GE000157	NOG55701|Hydrogenase maturation protease	[O]: Posttranslational modification, protein turnover, chaperones	--	--	['GE000157', 'hydrogenase maturation protease [Methylosarcina lacus]', 'gi|635652771|ref|WP_024299642.1|', '3.7e-46', '60.26', '98.73', '193']	--	--	Hydrogenase maturation protease
GE000158	COG1357|Pentapeptide repeat protein	[S]: Function unknown	--	--	['GE000158', 'pentapeptide repeat-containing protein [Gammaproteobacteria bacterium HGW-Gammaproteobacteria-3]', 'gi|1308626968|ref|PKM13759.1|', '2.4e-15', '80.79', '61.38', '92']	Pentapeptide;Pentapeptide_4;Pentapeptide_3	--	Pentapeptide repeat-containing protein
GE000159	COG0531|amino acid	[E]: Amino acid transport and metabolism	Biological Process: amino acid transmembrane transport (GO:0003333); Cellular Component: integral component of plasma membrane (GO:0005887); Molecular Function: L-amino acid transmembrane transporter activity (GO:0015179); Molecular Function: antiporter activity (GO:0015297); Biological Process: L-amino acid transport (GO:0015807)	K03294|basic amino acid/polyamine antiporter, APA family	['GE000159', 'amino acid permease [Methylomonas methanica]', 'gi|1028828695|ref|WP_064009085.1|', '3.3e-215', '83.12', '98.72', '756']	AA_permease_2;AA_permease;AA_permease_C	Uncharacterized amino acid permease YhdG	Amino acid permease
GE000160	COG0313|Catalyzes the 2'-O-methylation of the ribose of cytidine 1402 (C1402) in 16S rRNA (By similarity)	[R]: General function prediction only	Biological Process: enzyme-directed rRNA 2'-O-methylation (GO:0000453); Cellular Component: cytoplasm (GO:0005737); Molecular Function: rRNA (cytosine-2'-O-)-methyltransferase activity (GO:0070677)	K07056|16S rRNA (cytidine1402-2'-O)-methyltransferase	['GE000160', '16S rRNA (cytidine(1402)-2&apos;-O)-methyltransferase [Methylomonas sp. DH-1]', 'gi|1028854425|ref|WP_064023168.1|', '5.8e-103', '70.76', '100.00', '383']	TP_methylase	Ribosomal RNA small subunit methyltransferase I	Ribosomal RNA small subunit methyltransferase I
GE000161	COG3107|Regulator of peptidoglycan synthesis that is essential for the function of penicillin-binding protein 1A (PBP1a) (By similarity)	[R]: General function prediction only	--	K07121|uncharacterized protein	['GE000161', 'LppC family lipoprotein [Methylomonas lenta]', 'gi|1055320409|ref|WP_066985956.1|', '2.8e-190', '57.00', '100.00', '674']	LppC	Penicillin-binding protein activator LpoA	LppC family lipoprotein
GE000162	COG0792|UPF0102 protein	[L]: Replication, recombination and repair	Molecular Function: nucleic acid binding (GO:0003676); Molecular Function: nuclease activity (GO:0004518); Biological Process: nucleic acid phosphodiester bond hydrolysis (GO:0090305)	K07460|putative endonuclease	['GE000162', 'YraN family protein [Methylomonas methanica]', 'gi|503587033|ref|WP_013821109.1|', '3.3e-42', '73.77', '100.00', '180']	UPF0102	UPF0102 protein Pfl01_4685	UPF0102 protein Metme_4557
GE000163	COG0279|Catalyzes the isomerization of sedoheptulose 7-phosphate in D-glycero-D-manno-heptose 7-phosphate (By similarity)	[G]: Carbohydrate transport and metabolism	Cellular Component: cytoplasm (GO:0005737); Biological Process: carbohydrate metabolic process (GO:0005975); Molecular Function: zinc ion binding (GO:0008270); Molecular Function: D-sedoheptulose 7-phosphate isomerase activity (GO:0008968); Molecular Function: carbohydrate binding (GO:0030246); Biological Process: D-glycero-D-manno-heptose 7-phosphate biosynthetic process (GO:2001061)	K03271|D-sedoheptulose 7-phosphate isomerase	['GE000163', 'phosphoheptose isomerase [Methylomonas sp.]', 'gi|1343560670|ref|PPD31732.1|', '9.1e-95', '90.21', '99.49', '355']	SIS_2;SIS	Phosphoheptose isomerase	Phosphoheptose isomerase
GE000164	COG3547|Transposase	[L]: Replication, recombination and repair	Molecular Function: DNA binding (GO:0003677); Molecular Function: transposase activity (GO:0004803); Biological Process: transposition, DNA-mediated (GO:0006313)	--	['GE000164', 'MULTISPECIES: IS110 family transposase [Methylobacter]', 'gi|519001175|ref|WP_020157050.1|', '6.2e-27', '75.61', '72.57', '129']	--	Transposase for insertion sequence element IS1111A	Transposase
GE000165	COG3547|Transposase	[L]: Replication, recombination and repair	--	--	['GE000165', 'MULTISPECIES: IS110 family transposase [Methylobacter]', 'gi|519001175|ref|WP_020157050.1|', '4.1e-122', '63.02', '98.26', '447']	Transposase_20;DEDD_Tnp_IS110	Transposase for insertion sequence element IS1111A	Transposase
GE000166	COG3808|pump that utilizes the energy of pyrophosphate hydrolysis as the driving force for	[C]: Energy production and conversion	Molecular Function: magnesium ion binding (GO:0000287); Molecular Function: inorganic diphosphatase activity (GO:0004427); Cellular Component: integral component of plasma membrane (GO:0005887); Molecular Function: hydrogen-translocating pyrophosphatase activity (GO:0009678); Biological Process: proton transmembrane transport (GO:0015992); Biological Process: transmembrane transport (GO:0055085)	K15987|K(+)-stimulated pyrophosphate-energized sodium pump	['GE000166', 'sodium-translocating pyrophosphatase [Thermoanaerobaculum aquaticum]', 'gi|740207841|ref|WP_038049768.1|', '9.0e-308', '74.43', '99.60', '1065']	H_PPase	K(+)-insensitive pyrophosphate-energized proton pump	K(+)-insensitive pyrophosphate-energized proton pump
GE000167	COG4969|Fimbrial protein	[U]: Intracellular trafficking, secretion, and vesicular transport	--	K02650|type IV pilus assembly protein PilA	['GE000167', 'pilin [Pseudomonas sp. PA15(2017)]', 'gi|1132303562|ref|WP_075961118.1|', '3.4e-17', '40.26', '95.27', '97']	N_methyl;Pilin	Fimbrial protein EcpC	Prepilin-type N-terminal cleavage/methylation domain-containing protein
GE000168	COG3307|O-Antigen Polymerase	[M]: Cell wall/membrane/envelope biogenesis	--	--	['GE000168', 'hypothetical protein B7Y56_02065 [Gallionellales bacterium 35-53-114]', 'gi|1232608000|ref|OYY47551.1|', '9.3e-52', '29.11', '98.20', '214']	Wzy_C_2;Wzy_C;PglL_A	--	Uncharacterized protein
GE000169	NOG111747|fimbrial protein (Pilin)	[U]: Intracellular trafficking, secretion, and vesicular transport	--	K02650|type IV pilus assembly protein PilA	['GE000169', 'hypothetical protein B7X93_00520 [Hydrogenophilales bacterium 17-61-9]', 'gi|1232813303|ref|OZA31193.1|', '4.7e-19', '43.88', '93.84', '103']	Pilin;N_methyl	Fimbrial protein	Uncharacterized protein
GE000170	COG1592|Rubrerythrin	[C]: Energy production and conversion	Molecular Function: iron ion binding (GO:0005506); Molecular Function: electron transfer activity (GO:0009055); Biological Process: oxidation-reduction process (GO:0055114)	--	['GE000170', 'MULTISPECIES: rubredoxin [Methylomonas]', 'gi|1177679523|ref|WP_082769125.1|', '6.4e-25', '89.29', '100.00', '121']	Rubredoxin	Rubredoxin-2	Rubredoxin
GE000171	COG0442|Catalyzes the attachment of proline to tRNA(Pro) in a two-step reaction proline is first activated by ATP to form Pro- AMP and then transferred to the acceptor end of tRNA(Pro). As ProRS can inadvertently accommodate and process non-cognate amino acids such as alanine and cysteine, to avoid such errors it has two additional distinct editing activities against alanine. One activity is desi…	[J]: Translation, ribosomal structure and biogenesis	Molecular Function: aminoacyl-tRNA editing activity (GO:0002161); Molecular Function: proline-tRNA ligase activity (GO:0004827); Molecular Function: ATP binding (GO:0005524); Cellular Component: cytoplasm (GO:0005737); Biological Process: prolyl-tRNA aminoacylation (GO:0006433); Biological Process: regulation of translational fidelity (GO:0006450)	K01881|prolyl-tRNA synthetase	['GE000171', 'proline--tRNA ligase [Methylomonas lenta]', 'gi|1055322314|ref|WP_066987807.1|', '2.6e-283', '84.18', '100.00', '983']	tRNA-synt_2b;tRNA_edit;HGTP_anticodon	Proline--tRNA ligase	Proline--tRNA ligase
GE000172	NOG48478|--	[S]: Function unknown	--	--	['GE000172', 'MULTISPECIES: ASCH domain-containing protein [Methylomonas]', 'gi|1028854350|ref|WP_064023093.1|', '5.4e-47', '79.09', '97.35', '196']	--	--	Uncharacterized protein
GE000173	COG3219|Uncharacterized protein conserved in bacteria (DUF2063)	[S]: Function unknown	--	K09929|uncharacterized protein	['GE000173', 'DUF2063 domain-containing protein [Methylomonas sp.]', 'gi|1343563607|ref|PPD34535.1|', '9.7e-81', '58.89', '100.00', '309']	DUF2063	--	DUF2063 domain-containing protein
GE000174	COG3220|UPF0276 protein	[S]: Function unknown	--	K09930|uncharacterized protein	['GE000174', 'DUF692 domain-containing protein [Methylobacter luteus]', 'gi|652904933|ref|WP_027158986.1|', '2.9e-126', '78.75', '97.50', '460']	DUF692	UPF0276 protein Sama_1305	UPF0276 protein A1507_03380
GE000175	COG0586|SNARE associated Golgi	[S]: Function unknown	Cellular Component: membrane (GO:0016020)	--	['GE000175', 'hypothetical protein CTY19_06670 [Methylomonas sp.]', 'gi|1343562888|ref|PPD33839.1|', '4.2e-73', '73.77', '99.46', '283']	SNARE_assoc	Protein DedA	Uncharacterized protein
GE000176	NOG199954|--	[S]: Function unknown	--	--	['GE000176', 'hypothetical protein [Methylomonas methanica]', 'gi|503586915|ref|WP_013820991.1|', '7.4e-12', '62.50', '47.33', '79']	--	--	Uncharacterized protein
GE000177	COG0177|endonuclease III	[L]: Replication, recombination and repair	Molecular Function: DNA binding (GO:0003677); Molecular Function: DNA-(apurinic or apyrimidinic site) endonuclease activity (GO:0003906); Biological Process: base-excision repair (GO:0006284); Molecular Function: DNA N-glycosylase activity (GO:0019104); Molecular Function: metal ion binding (GO:0046872); Molecular Function: 4 iron, 4 sulfur cluster binding (GO:0051539); Biological Process: nuclei…	K10773|endonuclease III	['GE000177', 'endonuclease III [Methylomonas koyamae]', 'gi|1028859207|ref|WP_064027948.1|', '8.0e-89', '80.29', '99.52', '335']	HhH-GPD;HHH	Endonuclease III	Endonuclease III
GE000178	COG0207|Provides the sole de novo source of dTMP for DNA biosynthesis (By similarity)	[F]: Nucleotide transport and metabolism	Molecular Function: thymidylate synthase activity (GO:0004799); Cellular Component: cytoplasm (GO:0005737); Biological Process: dTMP biosynthetic process (GO:0006231); Biological Process: dTTP biosynthetic process (GO:0006235); Biological Process: methylation (GO:0032259)	K00560|thymidylate synthase	['GE000178', 'thymidylate synthase [Methylomonas methanica]', 'gi|503586910|ref|WP_013820986.1|', '3.0e-131', '77.98', '100.00', '477']	Thymidylat_synt	Thymidylate synthase	Thymidylate synthase
GE000179	NOG39869|Transcriptional regulator, TetR family	[K]: Transcription	Molecular Function: DNA binding (GO:0003677); Biological Process: regulation of transcription, DNA-templated (GO:0006355)	K16137|TetR/AcrR family transcriptional regulator, transcriptional repressor for nem operon	['GE000179', 'TetR family transcriptional regulator [Methylomonas methanica]', 'gi|503586865|ref|WP_013820941.1|', '4.2e-87', '81.82', '100.00', '330']	TetR_C_13;TetR_N	HTH-type transcriptional repressor DhaR	Transcriptional regulator, TetR family
GE000180	NOG66789|--	[S]: Function unknown	--	--	['GE000180', 'DUF4242 domain-containing protein [Methylomonas methanica]', 'gi|1028828045|ref|WP_064008435.1|', '1.5e-34', '80.68', '95.65', '154']	DUF4242	--	Uncharacterized protein
GE000181	NOG00933|selenium-binding protein	[R]: General function prediction only	Molecular Function: selenium binding (GO:0008430)	K17285|methanethiol oxidase	['GE000181', 'selenium-binding protein [Methylomonas sp. 11b]', 'gi|651608159|ref|WP_026602305.1|', '2.8e-224', '86.65', '95.53', '786']	SBP56	Methanethiol oxidase	Selenium-binding protein
GE000182	COG1858|cytochrome C peroxidase	[P]: Inorganic ion transport and metabolism	Molecular Function: peroxidase activity (GO:0004601); Molecular Function: electron transfer activity (GO:0009055); Molecular Function: heme binding (GO:0020037); Biological Process: oxidation-reduction process (GO:0055114); Biological Process: cellular oxidant detoxification (GO:0098869)	--	['GE000182', 'c-type cytochrome [Methylomonas lenta]', 'gi|1055319656|ref|WP_066985203.1|', '1.6e-257', '69.57', '98.41', '897']	CCP_MauG;SCO1-SenC;Cytochrom_C	Methylamine utilization protein MauG	Photosynthetic protein synthase I
GE000184	NOG17403|Cytochrome	[O]: Posttranslational modification, protein turnover, chaperones	--	--	['GE000184', 'hypothetical protein BJL95_06370 [Methylomonas sp. LWB]', 'gi|1093433952|ref|OHX34108.1|', '1.1e-173', '65.95', '98.72', '619']	--	--	Cytochrome c domain-containing protein
GE000185	--	--	Cellular Component: integral component of membrane (GO:0016021)	--	['GE000185', 'hypothetical protein [Methylomonas methanica]', 'gi|1028867721|ref|WP_064035367.1|', '2.5e-97', '76.42', '93.09', '364']	--	--	Uncharacterized protein
GE000186	COG0840|Methyl-accepting chemotaxis	--	--	K03406|methyl-accepting chemotaxis protein	['GE000186', 'MULTISPECIES: methyl-accepting chemotaxis protein [Methylomonas]', 'gi|1028863200|ref|WP_064031793.1|', '4.8e-117', '49.72', '100.00', '431']	MCPsignal;4HB_MCP_1	Biofilm dispersion protein BdlA	Methyl-accepting transducer domain-containing protein
GE000187	--	--	Cellular Component: integral component of membrane (GO:0016021)	--	['GE000187', 'DUF2069 domain-containing protein [Methylomonas sp. MK1]', 'gi|521972972|ref|WP_020484243.1|', '1.1e-44', '78.76', '99.12', '188']	DUF2069	--	Uncharacterized protein
GE000188	COG0593|it binds specifically double-stranded DNA at a 9 bp consensus (dnaA box) 5'-TTATC CA A CA A-3'. DnaA binds to ATP and to acidic phospholipids (By similarity)	[L]: Replication, recombination and repair	Biological Process: negative regulation of DNA-dependent DNA replication initiation (GO:0032297)	K10763|DnaA-homolog protein	['GE000188', 'DnaA regulatory inactivator Hda [Methylomonas methanica]', 'gi|1028828824|ref|WP_064009214.1|', '1.1e-96', '72.49', '99.57', '362']	Bac_DnaA	DnaA regulatory inactivator Hda	DnaA regulatory inactivator Hda
GE000189	COG0480|Catalyzes the GTP-dependent ribosomal translocation step during translation elongation. During this step, the ribosome changes from the pre-translocational (PRE) to the post- translocational (POST) state as the newly formed A-site-bound peptidyl-tRNA and P-site-bound deacylated tRNA move to the P and E sites, respectively. Catalyzes the coordinated movement of the two tRNA molecules, the …	[J]: Translation, ribosomal structure and biogenesis	Molecular Function: translation elongation factor activity (GO:0003746); Molecular Function: GTPase activity (GO:0003924); Molecular Function: GTP binding (GO:0005525); Cellular Component: cytoplasm (GO:0005737); Biological Process: translational elongation (GO:0006414)	K02355|elongation factor G	['GE000189', 'elongation factor G [Methylomonas methanica]', 'gi|503582737|ref|WP_013816813.1|', '0.0e+00', '87.45', '100.00', '1255']	GTP_EFTU;EFG_IV;EFG_II;EFG_C;GTP_EFTU_D2	Elongation factor G 1	Elongation factor G
GE000190	COG1146|4fe-4S ferredoxin iroN-sulfur binding	[C]: Energy production and conversion	Molecular Function: electron transfer activity (GO:0009055); Molecular Function: metal ion binding (GO:0046872); Molecular Function: 4 iron, 4 sulfur cluster binding (GO:0051539); Biological Process: oxidation-reduction process (GO:0055114)	K05524|ferredoxin	['GE000190', 'ferredoxin family protein [Methylomonas methanica]', 'gi|503582736|ref|WP_013816812.1|', '1.1e-52', '89.72', '100.00', '214']	DUF3470;Fer4;Fer4_10;Fer4_6;Fer4_7;Fer4_2;Fer4_17	Ferredoxin 1	Ferredoxin
GE000191	COG0397|UPF0061 protein	[S]: Function unknown	--	--	['GE000191', 'YdiU family protein [Methylomonas lenta]', 'gi|1055319500|ref|WP_066985047.1|', '3.6e-226', '72.13', '100.00', '793']	UPF0061	Protein adenylyltransferase SelO	Protein adenylyltransferase SelO
GE000192	NOG99212|--	[S]: Function unknown	Cellular Component: outer membrane (GO:0019867)	--	['GE000192', 'MULTISPECIES: outer membrane protein assembly factor BamE [Methylomonas]', 'gi|938983155|ref|WP_054760962.1|', '5.2e-39', '78.35', '88.18', '169']	SmpA_OmlA	--	SmpA_OmlA domain-containing protein
GE000193	COG0699|Dynamin family	[R]: General function prediction only	--	--	['GE000193', 'hypothetical protein [Methylomonas methanica]', 'gi|503586922|ref|WP_013820998.1|', '1.8e-277', '76.56', '99.53', '964']	Dynamin_N	--	Uncharacterized protein
GE000195	COG0461|Catalyzes the transfer of a ribosyl phosphate group from 5-phosphoribose 1-diphosphate to orotate, leading to the formation of orotidine monophosphate (OMP) (By similarity)	[F]: Nucleotide transport and metabolism	Molecular Function: magnesium ion binding (GO:0000287); Molecular Function: orotate phosphoribosyltransferase activity (GO:0004588); Biological Process: 'de novo' UMP biosynthetic process (GO:0044205)	K00762|orotate phosphoribosyltransferase	['GE000195', 'orotate phosphoribosyltransferase [Methylomonas methanica]', 'gi|1028828773|ref|WP_064009163.1|', '1.4e-88', '81.60', '98.15', '335']	Pribosyltran	Orotate phosphoribosyltransferase	Orotate phosphoribosyltransferase
GE000196	COG0635|Coproporphyrinogen III oxidase	[H]: Coenzyme transport and metabolism	Molecular Function: coproporphyrinogen oxidase activity (GO:0004109); Cellular Component: cytoplasm (GO:0005737); Biological Process: porphyrin-containing compound biosynthetic process (GO:0006779); Molecular Function: iron-sulfur cluster binding (GO:0051536); Biological Process: oxidation-reduction process (GO:0055114)	--	['GE000196', 'YggW family oxidoreductase [Methylomonas lenta]', 'gi|1028373921|ref|OAI12674.1|', '3.8e-153', '68.85', '100.00', '550']	Radical_SAM;HemN_C	Heme chaperone HemW	Heme chaperone HemW
GE000197	NOG29581|Lactoylglutathione lyase	[R]: General function prediction only	Molecular Function: dioxygenase activity (GO:0051213); Biological Process: oxidation-reduction process (GO:0055114)	K01759|lactoylglutathione lyase	['GE000197', 'lactoylglutathione lyase [Methylomonas lenta]', 'gi|1055319522|ref|WP_066985069.1|', '6.2e-64', '80.14', '100.00', '252']	Glyoxalase;Glyoxalase_4	Lactoylglutathione lyase	Lactoylglutathione lyase
GE000198	COG0157|nicotinate-nucleotide pyrophosphorylase	[H]: Coenzyme transport and metabolism	Molecular Function: nicotinate-nucleotide diphosphorylase (carboxylating) activity (GO:0004514); Biological Process: NAD biosynthetic process (GO:0009435)	K00767|nicotinate-nucleotide pyrophosphorylase (carboxylating)	['GE000198', 'carboxylating nicotinate-nucleotide diphosphorylase [Methylomonas koyamae]', 'gi|1028874871|ref|WP_064042396.1|', '5.2e-104', '71.79', '98.91', '386']	QRPTase_C;QRPTase_N	Nicotinate-nucleotide pyrophosphorylase [carboxylating]	Nicotinate-nucleotide pyrophosphorylase
GE000199	--	--	--	--	['GE000199', 'MULTISPECIES: hypothetical protein [Methylomonas]', 'gi|938985511|ref|WP_054763203.1|', '5.9e-90', '95.29', '100.00', '339']	--	--	Uncharacterized protein
GE000200	COG0450|alkyl hydroperoxide reductase	[O]: Posttranslational modification, protein turnover, chaperones	Molecular Function: peroxiredoxin activity (GO:0051920); Biological Process: oxidation-reduction process (GO:0055114); Biological Process: cellular oxidant detoxification (GO:0098869)	K03386|peroxiredoxin (alkyl hydroperoxide reductase subunit C)	['GE000200', 'MULTISPECIES: peroxiredoxin C [Methylomonas]', 'gi|938985512|ref|WP_054763204.1|', '2.9e-104', '91.00', '100.00', '387']	AhpC-TSA;Redoxin;1-cysPrx_C	Alkyl hydroperoxide reductase C	Alkyl hydroperoxide reductase
GE000201	COG0428|zinc transporter	[P]: Inorganic ion transport and metabolism	Cellular Component: integral component of membrane (GO:0016021); Biological Process: metal ion transport (GO:0030001); Molecular Function: metal ion transmembrane transporter activity (GO:0046873); Biological Process: transmembrane transport (GO:0055085)	K16267|zinc and cadmium transporter	['GE000201', 'ZIP family metal transporter [Methylomonas lenta]', 'gi|1055316940|ref|WP_066982487.1|', '2.8e-105', '81.36', '100.00', '391']	Zip	--	ZIP zinc transporter
GE000202	COG1496|Multi-copper polyphenol oxidoreductase laccase	[S]: Function unknown	--	K05810|polyphenol oxidase	['GE000202', 'multi-copper polyphenol oxidoreductase [Proteobacteria bacterium ST_bin11]', 'gi|1175953714|ref|OQW73294.1|', '3.6e-101', '72.80', '98.35', '377']	Cu-oxidase_4	Polyphenol oxidase	Polyphenol oxidase
GE000203	COG0564|Pseudouridine synthase	[J]: Translation, ribosomal structure and biogenesis	Biological Process: pseudouridine synthesis (GO:0001522); Molecular Function: RNA binding (GO:0003723); Molecular Function: pseudouridine synthase activity (GO:0009982)	K06180|23S rRNA pseudouridine1911/1915/1917 synthase	['GE000203', '23S rRNA pseudouridine(1911/1915/1917) synthase RluD [Methylomonas methanica]', 'gi|503586905|ref|WP_013820981.1|', '6.9e-150', '86.67', '100.00', '539']	PseudoU_synth_2;S4	Ribosomal large subunit pseudouridine synthase D	Pseudouridine synthase
GE000204	COG4105|Part of the outer membrane protein assembly complex, which is involved in assembly and insertion of beta-barrel proteins into the outer membrane	[M]: Cell wall/membrane/envelope biogenesis	Cellular Component: cell outer membrane (GO:0009279); Biological Process: Gram-negative-bacterium-type cell outer membrane assembly (GO:0043165); Biological Process: protein insertion into membrane (GO:0051205)	K05807|outer membrane protein assembly factor BamD	['GE000204', 'outer membrane protein assembly factor BamD [Methylomonas koyamae]', 'gi|1028860722|ref|WP_064029463.1|', '2.8e-121', '74.11', '99.30', '444']	YfiO;TPR_18;TPR_16;TPR_6	Outer membrane protein assembly factor BamD	Outer membrane protein assembly factor BamD
GE000205	--	--	Biological Process: proteolysis (GO:0006508); Molecular Function: metallopeptidase activity (GO:0008237)	--	['GE000205', 'MULTISPECIES: hypothetical protein [Methylomonas]', 'gi|738322312|ref|WP_036275262.1|', '3.9e-177', '76.96', '95.48', '630']	--	--	Uncharacterized protein
GE000206	COG3122|nucleoprotein polynucleotide-associated enzyme	[S]: Function unknown	Cellular Component: viral nucleocapsid (GO:0019013)	K09912|uncharacterized protein	['GE000206', 'MULTISPECIES: DUF2058 domain-containing protein [Methylomonas]', 'gi|1011416710|ref|WP_062328352.1|', '5.5e-57', '66.85', '100.00', '229']	DUF2058	--	Uncharacterized protein
GE000207	COG2148|sugar transferase	[M]: Cell wall/membrane/envelope biogenesis	Cellular Component: integral component of membrane (GO:0016021); Molecular Function: transferase activity (GO:0016740)	K03606|putative colanic acid biosysnthesis UDP-glucose lipid carrier transferase	['GE000207', 'undecaprenyl-phosphate glucose phosphotransferase [Methylobacter sp.]', 'gi|1580457206|ref|TAK65318.1|', '9.6e-199', '71.82', '100.00', '702']	Bac_transf;CoA_binding_3	UDP-glucose:undecaprenyl-phosphate glucose-1-phosphate transferase	Undecaprenyl-phosphate glucose phosphotransferase
GE000208	COG0284|Catalyzes the decarboxylation of orotidine 5'- monophosphate (OMP) to uridine 5'-monophosphate (UMP) (By similarity)	[F]: Nucleotide transport and metabolism	Molecular Function: orotidine-5'-phosphate decarboxylase activity (GO:0004590); Biological Process: 'de novo' pyrimidine nucleobase biosynthetic process (GO:0006207); Biological Process: 'de novo' UMP biosynthetic process (GO:0044205)	K01591|orotidine-5'-phosphate decarboxylase	['GE000208', 'MULTISPECIES: orotidine-5&apos;-phosphate decarboxylase [Methylomonas]', 'gi|738325670|ref|WP_036278544.1|', '5.1e-111', '88.38', '98.37', '409']	OMPdecase	Orotidine 5&apos;-phosphate decarboxylase	Orotidine 5&apos;-phosphate decarboxylase
GE000209	COG0703|Catalyzes the specific phosphorylation of the 3-hydroxyl group of shikimic acid using ATP as a cosubstrate (By similarity)	[E]: Amino acid transport and metabolism	Molecular Function: magnesium ion binding (GO:0000287); Molecular Function: shikimate kinase activity (GO:0004765); Molecular Function: ATP binding (GO:0005524); Cellular Component: cytoplasm (GO:0005737); Biological Process: aromatic amino acid family biosynthetic process (GO:0009073); Biological Process: chorismate biosynthetic process (GO:0009423); Biological Process: phosphorylation (GO:00163…	K00891|shikimate kinase	['GE000209', 'shikimate kinase [Methylomonas sp.]', 'gi|1343563141|ref|PPD34085.1|', '4.0e-76', '77.90', '100.00', '293']	SKI	Shikimate kinase	Shikimate kinase
GE000210	COG0337|3-dehydroquinate synthase	[E]: Amino acid transport and metabolism	Molecular Function: 3-dehydroquinate synthase activity (GO:0003856); Cellular Component: cytoplasm (GO:0005737); Biological Process: aromatic amino acid family biosynthetic process (GO:0009073); Biological Process: chorismate biosynthetic process (GO:0009423)	K01735|3-dehydroquinate synthase	['GE000210', 'MULTISPECIES: 3-dehydroquinate synthase [Methylomonas]', 'gi|738322027|ref|WP_036274984.1|', '1.0e-163', '80.56', '100.00', '585']	DHQ_synthase;Fe-ADH_2	3-dehydroquinate synthase	3-dehydroquinate synthase
GE000211	--	--	--	K03112|DamX protein	['GE000211', 'hypothetical protein BVN35_05745 [Proteobacteria bacterium ST_bin11]', 'gi|1175957383|ref|OQW76928.1|', '5.2e-108', '44.47', '99.44', '401']	AAA_22	--	SPOR domain-containing protein
GE000212	COG0407|Catalyzes the decarboxylation of four acetate groups of uroporphyrinogen-III to yield coproporphyrinogen-III (By similarity)	[H]: Coenzyme transport and metabolism	Molecular Function: uroporphyrinogen decarboxylase activity (GO:0004853); Cellular Component: cytoplasm (GO:0005737); Biological Process: protoporphyrinogen IX biosynthetic process (GO:0006782)	K01599|uroporphyrinogen decarboxylase	['GE000212', 'uroporphyrinogen decarboxylase [Methylomonas lenta]', 'gi|1055320434|ref|WP_066985981.1|', '2.4e-178', '86.72', '99.44', '634']	URO-D	Uroporphyrinogen decarboxylase	Uroporphyrinogen decarboxylase
GE000213	COG0432|Secondary thiamine-phosphate synthase enzyme	[S]: Function unknown	--	--	['GE000213', 'YjbQ family protein [Methylomonas sp. LWB]', 'gi|1094168130|ref|WP_071155903.1|', '3.2e-54', '72.66', '100.00', '220']	UPF0047	UPF0047 protein sll1880	Uncharacterized protein
GE000214	COG3019|metal-binding protein	[S]: Function unknown	--	--	['GE000214', 'DUF411 domain-containing protein [Methylomonas lenta]', 'gi|1055319546|ref|WP_066985093.1|', '3.2e-47', '61.69', '100.00', '197']	DUF411	--	CopG family transcriptional regulator
GE000215	NOG11211|Nad-dependent epimerase dehydratase	[M]: Cell wall/membrane/envelope biogenesis	Molecular Function: isomerase activity (GO:0016853); Biological Process: 'de novo' GDP-L-fucose biosynthetic process (GO:0042351); Molecular Function: GDP-L-fucose synthase activity (GO:0050577); Biological Process: oxidation-reduction process (GO:0055114); Molecular Function: NADP+ binding (GO:0070401)	K02377|GDP-L-fucose synthase	['GE000215', 'GDP-L-fucose synthase [Nitrosospira lacus]', 'gi|490285121|ref|WP_004180936.1|', '2.5e-121', '65.53', '98.14', '444']	Epimerase;GDP_Man_Dehyd;RmlD_sub_bind;Polysacc_synt_2	GDP-L-fucose synthase	GDP-L-fucose synthase
GE000216	NOG85519|Transcriptional regulator	[K]: Transcription	--	--	['GE000216', 'MarR family EPS-associated transcriptional regulator [Gallionellales bacterium 35-53-114]', 'gi|1232603265|ref|OYY42840.1|', '8.2e-31', '57.85', '91.67', '142']	HTH_24	--	MarR family EPS-associated transcriptional regulator
GE000217	COG3959|Transketolase	[G]: Carbohydrate transport and metabolism	--	K00615|transketolase	['GE000217', 'transketolase [Candidatus Magasanikbacteria bacterium RIFOXYC2_FULL_42_28]', 'gi|1083702552|ref|OGH88692.1|', '1.0e-85', '61.11', '97.67', '325']	Transketolase_N;E1_dh;DXP_synthase_N	Apulose-4-phosphate transketolase subunit A	Transketolase
GE000218	COG3958|Transketolase	[G]: Carbohydrate transport and metabolism	Molecular Function: catalytic activity (GO:0003824); Biological Process: metabolic process (GO:0008152)	K00615|transketolase	['GE000218', 'hypothetical protein A3D53_02815 [Candidatus Magasanikbacteria bacterium RIFCSPHIGHO2_02_FULL_45_10]', 'gi|1083680964|ref|OGH68373.1|', '2.0e-109', '64.63', '99.32', '404']	Transket_pyr;Transketolase_C	--	Transket_pyr domain-containing protein
GE000219	COG0451|Nad-dependent epimerase dehydratase	[M]: Cell wall/membrane/envelope biogenesis	--	K01710|dTDP-glucose 4,6-dehydratase	['GE000219', 'hypothetical protein A3D53_02820 [Candidatus Magasanikbacteria bacterium RIFCSPHIGHO2_02_FULL_45_10]', 'gi|1083680965|ref|OGH68374.1|', '7.0e-114', '62.61', '97.11', '419']	Epimerase;GDP_Man_Dehyd;RmlD_sub_bind	--	Epimerase domain-containing protein
GE000220	NOG215152|Methyltransferase domain	[R]: General function prediction only	Cellular Component: membrane (GO:0016020); Molecular Function: transferase activity (GO:0016740)	--	['GE000220', 'SAM-dependent methyltransferase [Limnohabitans sp. Jir61]', 'gi|1383104252|ref|WP_108283381.1|', '1.5e-99', '74.35', '97.46', '371']	Methyltransf_11;Methyltransf_23;Methyltransf_31;Methyltransf_25;Methyltransf_12	--	Methyltransferase type 11
GE000221	NOG73751|Caenorhabditis protein of unknown function, DUF268	[S]: Function unknown	--	--	['GE000221', 'hypothetical protein CVV22_07975 [Ignavibacteriae bacterium HGW-Ignavibacteriae-1]', 'gi|1308586145|ref|PKL85487.1|', '8.5e-59', '49.39', '90.64', '236']	DUF268;Methyltransf_11	--	Uncharacterized protein
GE000222	COG0463|Glycosyl transferase, family 2	[M]: Cell wall/membrane/envelope biogenesis	--	--	['GE000222', 'hypothetical protein CVU17_11175 [Betaproteobacteria bacterium HGW-Betaproteobacteria-11]', 'gi|1308975513|ref|PKO82909.1|', '1.1e-69', '48.88', '99.63', '272']	Glycos_transf_2;Glyco_tranf_2_3;Glyco_tranf_2_2	--	Glyco_trans_2-like domain-containing protein
GE000223	COG0451|Nad-dependent epimerase dehydratase	[M]: Cell wall/membrane/envelope biogenesis	Biological Process: nucleotide-sugar biosynthetic process (GO:0009226); Molecular Function: oxidoreductase activity (GO:0016491); Molecular Function: coenzyme binding (GO:0050662)	K02377|GDP-L-fucose synthase	['GE000223', 'GDP-fucose synthetase [Candidatus Magasanikbacteria bacterium RIFCSPHIGHO2_02_FULL_45_10]', 'gi|1083680987|ref|OGH68396.1|', '3.3e-115', '63.25', '98.69', '424']	Epimerase;GDP_Man_Dehyd;RmlD_sub_bind	GDP-L-fucose synthase	GDP-L-fucose synthase
GE000224	--	--	--	--	['GE000224', 'hypothetical protein A2227_02555 [Candidatus Falkowbacteria bacterium RIFOXYA2_FULL_47_19]', 'gi|1083416935|ref|OGF26075.1|', '2.1e-93', '51.76', '99.37', '351']	--	--	Uncharacterized protein
GE000225	NOG48971|Glycosyl transferase, family 2	[M]: Cell wall/membrane/envelope biogenesis	--	--	['GE000225', 'glycosyltransferase [Breoghania sp. L-A4]', 'gi|1468524065|ref|WP_117412627.1|', '3.6e-61', '43.43', '96.09', '244']	Glycos_transf_2	--	Glycosyltransferase
GE000226	NOG07090|polysaccharide biosynthesis	[M]: Cell wall/membrane/envelope biogenesis	--	--	['GE000226', 'polysaccharide biosynthesis protein [Acidithiobacillus sp. CJ-2]', 'gi|1511874301|ref|WP_123102938.1|', '2.0e-111', '45.44', '96.91', '412']	Polysacc_synt_3	--	Polysaccharide biosynthesis protein
GE000227	NOG32026|family 11	[M]: Cell wall/membrane/envelope biogenesis	Biological Process: metabolic process (GO:0008152); Molecular Function: transferase activity (GO:0016740)	--	['GE000227', 'alpha-1,2-fucosyltransferase [Sulfuriflexus mobilis]', 'gi|1545283421|ref|WP_126455392.1|', '8.8e-110', '62.67', '100.00', '406']	Glyco_transf_11	O-antigen biosynthesis glycosyltransferase WbnK	Glycosyl transferase family 11
GE000228	NOG61847|Glycosyl transferase, family 2	[M]: Cell wall/membrane/envelope biogenesis	--	--	['GE000228', 'glycosyltransferase [Sideroxydans lithotrophicus]', 'gi|502796032|ref|WP_013031008.1|', '2.1e-105', '57.10', '97.46', '391']	Glycos_transf_2;Glyco_tranf_2_3;Glyco_tranf_2_2	Uncharacterized glycosyltransferase HI_1578	Glycosyl transferase family 2
GE000230	COG3436|Transposase	[L]: Replication, recombination and repair	--	--	['GE000230', 'hypothetical protein [Methylobacter tundripaludum]', 'gi|750297707|ref|WP_040579685.1|', '4.2e-30', '82.89', '96.20', '139']	DDE_Tnp_IS66_C	--	IS66 family transposase
GE000231	NOG08974|Integrase	[S]: Function unknown	Molecular Function: DNA binding (GO:0003677); Cellular Component: cytoplasm (GO:0005737); Biological Process: DNA recombination (GO:0006310); Biological Process: DNA integration (GO:0015074)	--	['GE000231', 'MULTISPECIES: integrase [Methylobacter]', 'gi|738300736|ref|WP_036253819.1|', '6.1e-155', '81.60', '100.00', '556']	Phage_integrase;Phage_int_SAM_1;Phage_int_SAM_5	Putative integrase/recombinase y4rC	Phage-related integrase
GE000232	NOG38580|Integrase	[S]: Function unknown	Biological Process: DNA metabolic process (GO:0006259)	--	['GE000232', 'integrase [Methylobacter sp. BBA5.1]', 'gi|738300734|ref|WP_036253817.1|', '1.0e-127', '70.45', '96.55', '465']	Phage_integrase	Uncharacterized protein y4gA	Integrase
GE000233	NOG30089|Integrase	[S]: Function unknown	--	--	['GE000233', 'MULTISPECIES: integrase [Methylobacter]', 'gi|738300731|ref|WP_036253814.1|', '7.1e-129', '61.60', '96.63', '469']	Phage_integrase;Phage_int_SAM_1;Phage_int_SAM_4	Putative integrase/recombinase y4rA	Integrase
GE000234	COG3436|Transposase	[L]: Replication, recombination and repair	--	--	['GE000234', 'IS66 family transposase [Methylococcales bacterium]', 'gi|1479781240|ref|RIZ72054.1|', '3.1e-216', '78.22', '96.13', '760']	DDE_Tnp_IS66;zf-IS66;LZ_Tnp_IS66	--	IS66 family transposase
GE000235	NOG67964|IS66 Orf2 family protein	[L]: Replication, recombination and repair	--	K07484|transposase	['GE000235', 'IS66 family insertion sequence element accessory protein TnpB [Methylobacter tundripaludum]', 'gi|493946683|ref|WP_006890619.1|', '2.8e-51', '81.03', '100.00', '210']	TnpB_IS66	--	IS66 Orf2 family protein
GE000236	NOG166708|--	[S]: Function unknown	--	--	['GE000236', 'IS66 family insertion sequence hypothetical protein [Methylobacter sp.]', 'gi|1580790943|ref|TAN65087.1|', '1.4e-27', '62.00', '100.00', '131']	--	--	Uncharacterized protein
GE000237	--	--	--	--	['GE000237', 'glycosyltransferase [Limnohabitans sp. Jir61]', 'gi|1383104247|ref|WP_108283376.1|', '4.2e-12', '42.31', '92.86', '80']	--	--	Glyco_trans_2-like domain-containing protein
GE000238	COG0438|Glycosyl transferase (Group 1	[M]: Cell wall/membrane/envelope biogenesis	Molecular Function: transferase activity (GO:0016740)	--	['GE000238', 'glycosyltransferase family 1 protein [Methylobacter sp.]', 'gi|1343578885|ref|PPD49187.1|', '7.2e-141', '67.21', '99.19', '509']	Glycos_transf_1;Glyco_trans_1_4;Glyco_trans_4_2;Glyco_trans_1_2	Uncharacterized glycosyltransferase HI_1698	Glycosyltransferase family 1 protein
GE000239	COG0451|Nad-dependent epimerase dehydratase	[M]: Cell wall/membrane/envelope biogenesis	Cellular Component: membrane (GO:0016020)	--	['GE000239', 'NAD-dependent epimerase/dehydratase family protein [Methylomonas methanica]', 'gi|503583813|ref|WP_013817889.1|', '9.8e-110', '64.24', '97.53', '406']	Epimerase;3Beta_HSD;GDP_Man_Dehyd;RmlD_sub_bind;NAD_binding_4;NAD_binding_10;Polysacc_synt_2;KR	--	NAD-dependent dehydratase
GE000240	COG0472|First step of the lipid cycle reactions in the biosynthesis of the cell wall peptidoglycan (By similarity)	[M]: Cell wall/membrane/envelope biogenesis	Cellular Component: membrane (GO:0016020); Molecular Function: transferase activity (GO:0016740)	K13007|Fuc2NAc and GlcNAc transferase	['GE000240', 'glycosyl transferase [Methylomonas sp.]', 'gi|1343564216|ref|PPD35111.1|', '3.3e-108', '61.70', '99.42', '401']	Glycos_transf_4	--	Glycosyl transferase
GE000241	COG1086|polysaccharide biosynthesis protein	[M]: Cell wall/membrane/envelope biogenesis	Cellular Component: integral component of membrane (GO:0016021)	--	['GE000241', 'polysaccharide biosynthesis protein [Methylomonas methanica]', 'gi|1028869566|ref|WP_064037212.1|', '1.7e-264', '77.72', '99.16', '921']	Polysacc_synt_2;Epimerase;CoA_binding_3;GDP_Man_Dehyd;RmlD_sub_bind;3Beta_HSD;adh_short;CoA_binding	Capsular polysaccharide biosynthesis protein CapD	Multidrug MFS transporter
GE000242	NOG24399|PbH1	[S]: Function unknown	--	--	['GE000242', 'right-handed parallel beta-helix repeat-containing protein [Methylomonas sp. LW13]', 'gi|1180668205|ref|WP_084153386.1|', '7.0e-222', '53.31', '99.43', '779']	Beta_helix	--	Uncharacterized protein
GE000243	--	--	--	--	['GE000243', 'hypothetical protein [Paraburkholderia nodosa]', 'gi|737538867|ref|WP_035512146.1|', '8.9e-127', '46.83', '96.40', '463']	--	--	Uncharacterized protein
GE000244	--	--	--	--	['GE000244', 'hypothetical protein [Paraburkholderia nodosa]', 'gi|737538867|ref|WP_035512146.1|', '2.3e-114', '41.44', '93.91', '422']	--	--	Uncharacterized protein
GE000245	COG1951|fumarate	[C]: Energy production and conversion	Molecular Function: fumarate hydratase activity (GO:0004333); Biological Process: generation of precursor metabolites and energy (GO:0006091)	K01676|fumarate hydratase, class I	['GE000245', 'fumarate hydratase [Methylomonas lenta]', 'gi|1055314638|ref|WP_066980185.1|', '6.2e-252', '86.28', '98.82', '879']	Fumerase;Fumerase_C	--	Fumarate hydratase class I
GE000246	COG0436|aminotransferase	[E]: Amino acid transport and metabolism	Molecular Function: succinyldiaminopimelate transaminase activity (GO:0009016); Biological Process: lysine biosynthetic process via diaminopimelate (GO:0009089); Molecular Function: pyridoxal phosphate binding (GO:0030170)	K14267|N-succinyldiaminopimelate aminotransferase	['GE000246', 'succinyldiaminopimelate transaminase [Methylomonas methanica]', 'gi|1028867982|ref|WP_064035628.1|', '5.0e-188', '78.50', '100.00', '666']	Aminotran_1_2;Aminotran_MocR	LL-diaminopimelate aminotransferase	Succinyldiaminopimelate transaminase
GE000247	COG2171|Catalyzes the conversion of the cyclic tetrahydrodipicolinate (THDP) into the acyclic N-succinyl-L-2- amino-6-oxopimelate using succinyl-CoA (By similarity)	[E]: Amino acid transport and metabolism	Cellular Component: cytoplasm (GO:0005737); Molecular Function: 2,3,4,5-tetrahydropyridine-2,6-dicarboxylate N-succinyltransferase activity (GO:0008666); Biological Process: lysine biosynthetic process via diaminopimelate (GO:0009089); Biological Process: diaminopimelate biosynthetic process (GO:0019877)	K00674|2,3,4,5-tetrahydropyridine-2,6-dicarboxylate N-succinyltransferase	['GE000247', '2,3,4,5-tetrahydropyridine-2,6-dicarboxylate N-succinyltransferase [Methylomonas methanica]', 'gi|1028867983|ref|WP_064035629.1|', '1.3e-131', '91.18', '100.00', '478']	THDPS_N_2;Hexapep_2;Hexapep	2,3,4,5-tetrahydropyridine-2,6-dicarboxylate N-succinyltransferase	2,3,4,5-tetrahydropyridine-2,6-dicarboxylate N-succinyltransferase
GE000248	COG5008|twitching motility protein	--	Molecular Function: ATP binding (GO:0005524); Biological Process: transport (GO:0006810)	K02670|twitching motility protein PilU	['GE000248', 'MULTISPECIES: PilT/PilU family type 4a pilus ATPase [Methylomonas]', 'gi|1028854539|ref|WP_064023282.1|', '1.8e-168', '81.89', '98.92', '601']	T2SSE	Twitching mobility protein	Twitching motility protein PilU
GE000249	COG2805|twitching motility protein	--	Molecular Function: ATP binding (GO:0005524); Biological Process: transport (GO:0006810)	K02669|twitching motility protein PilT	['GE000249', 'MULTISPECIES: type IV pilus twitching motility protein PilT [Methylomonas]', 'gi|651608736|ref|WP_026602881.1|', '1.7e-176', '92.17', '100.00', '627']	T2SSE	Twitching mobility protein	Pilus retraction ATPase PilT
GE000250	COG1734|Transcription factor that acts by binding directly to the RNA polymerase (RNAP). Required for negative regulation of rRNA expression and positive regulation of several amino acid biosynthesis promoters	[T]: Signal transduction mechanisms	Molecular Function: zinc ion binding (GO:0008270)	--	['GE000250', 'MULTISPECIES: TraR/DksA family transcriptional regulator [Methylomonas]', 'gi|738323388|ref|WP_036276306.1|', '1.1e-34', '68.14', '93.39', '155']	zf-dskA_traR	--	TraR/DksA family transcriptional regulator
GE000251	--	--	--	--	['GE000251', 'MULTISPECIES: hypothetical protein [Methylomonas]', 'gi|697080421|ref|WP_033158303.1|', '1.0e-14', '65.57', '64.21', '88']	--	--	Uncharacterized protein
GE000253	COG0592|DNA polymerase III is a complex, multichain enzyme responsible for most of the replicative synthesis in bacteria. This DNA polymerase also exhibits 3' to 5' exonuclease activity. The beta chain is required for initiation of replication once it is clamped onto DNA, it slides freely (bidirectional and ATP- independent) along duplex DNA (By similarity)	[L]: Replication, recombination and repair	Molecular Function: DNA binding (GO:0003677); Molecular Function: DNA-directed DNA polymerase activity (GO:0003887); Cellular Component: cytoplasm (GO:0005737); Biological Process: DNA replication (GO:0006260); Molecular Function: 3'-5' exonuclease activity (GO:0008408); Cellular Component: DNA polymerase III complex (GO:0009360); Biological Process: DNA biosynthetic process (GO:0071897); Biologi…	K02338|DNA polymerase III subunit beta	['GE000253', 'MULTISPECIES: DNA polymerase III subunit beta [Methylomonas]', 'gi|521972772|ref|WP_020484043.1|', '1.1e-165', '80.38', '100.00', '592']	DNA_pol3_beta;DNA_pol3_beta_2;DNA_pol3_beta_3	Beta sliding clamp	Beta sliding clamp
GE000254	COG1195|it is required for DNA replication and normal SOS inducibility. RecF binds preferentially to single-stranded, linear DNA. It also seems to bind ATP (By similarity)	[L]: Replication, recombination and repair	Molecular Function: single-stranded DNA binding (GO:0003697); Molecular Function: ATP binding (GO:0005524); Cellular Component: cytoplasm (GO:0005737); Biological Process: DNA replication (GO:0006260); Biological Process: DNA repair (GO:0006281); Biological Process: SOS response (GO:0009432)	K03629|DNA replication and repair protein RecF	['GE000254', 'DNA replication/repair protein RecF [Methylomonas methanica]', 'gi|1028869695|ref|WP_064037341.1|', '1.5e-140', '70.31', '99.72', '508']	SMC_N;AAA_21;AAA_23	DNA replication and repair protein RecF	DNA replication and repair protein RecF
GE000255	COG0187|DNA gyrase negatively supercoils closed circular double- stranded DNA in an ATP-dependent manner and also catalyzes the interconversion of other topological isomers of double-stranded DNA rings, including catenanes and knotted rings (By similarity)	[L]: Replication, recombination and repair	Molecular Function: magnesium ion binding (GO:0000287); Molecular Function: DNA binding (GO:0003677); Molecular Function: DNA topoisomerase type II (ATP-hydrolyzing) activity (GO:0003918); Molecular Function: ATP binding (GO:0005524); Cellular Component: chromosome (GO:0005694); Cellular Component: cytoplasm (GO:0005737); Biological Process: DNA-dependent DNA replication (GO:0006261); Biological …	K02470|DNA gyrase subunit B	['GE000255', 'DNA topoisomerase (ATP-hydrolyzing) subunit B [Proteobacteria bacterium ST_bin11]', 'gi|1175953148|ref|OQW72739.1|', '0.0e+00', '93.26', '100.00', '1505']	DNA_gyraseB;GyrB_insert;DNA_gyraseB_C;HATPase_c;Toprim	DNA gyrase subunit B	DNA gyrase subunit B
GE000256	--	--	--	--	['GE000256', 'MULTISPECIES: hypothetical protein [Enterobacteriaceae]', 'gi|693027390|ref|WP_032203641.1|', '5.1e-16', '40.44', '85.62', '93']	--	--	Uncharacterized protein
GE000257	--	--	--	--	['GE000257', 'hypothetical protein [Aeromonas popoffii]', 'gi|754653980|ref|WP_042037608.1|', '1.7e-19', '72.46', '98.57', '104']	--	--	HEAT repeat domain-containing protein
GE000258	--	--	--	--	['GE000258', 'hypothetical protein [Proteus vulgaris]', 'gi|1114051220|ref|WP_072068937.1|', '2.5e-11', '76.09', '100.00', '76']	--	--	Uncharacterized protein
GE000259	--	--	--	--	['GE000259', 'uncharacterized protein SOCE26_091050 [Sorangium cellulosum]', 'gi|1338597439|ref|AUX47583.1|', '3.1e-15', '45.05', '100.00', '90']	--	--	Uncharacterized protein
GE000260	COG3093|Plasmid maintenance system antidote protein	[R]: General function prediction only	--	--	['GE000260', 'ImmA/IrrE family metallo-endopeptidase [Hydrogenovibrio sp. SC-1]', 'gi|1325973284|ref|WP_101841436.1|', '2.4e-109', '53.11', '99.16', '404']	Peptidase_M78	--	Peptidase_M78 domain-containing protein
GE000261	COG0207|Provides the sole de novo source of dTMP for DNA biosynthesis (By similarity)	[F]: Nucleotide transport and metabolism	--	--	['GE000261', 'hypothetical protein [Marinobacter sp. NP-6]', 'gi|1551507202|ref|WP_127402134.1|', '1.8e-93', '61.05', '97.80', '351']	--	--	Uncharacterized protein
GE000262	NOG106292|--	[S]: Function unknown	--	--	['GE000262', 'DUF4031 domain-containing protein [Hydrogenovibrio sp. SC-1]', 'gi|1325973286|ref|WP_101841438.1|', '6.2e-31', '60.61', '100.00', '142']	DUF4031	--	DUF4031 domain-containing protein
GE000263	--	--	--	--	['GE000263', 'helix-turn-helix domain-containing protein [Marinobacter sp. NP-6]', 'gi|1551507204|ref|WP_127402136.1|', '1.3e-11', '51.19', '91.21', '78']	--	--	XRE family transcriptional regulator
GE000264	NOG58656|--	[S]: Function unknown	--	--	['GE000264', 'hypothetical protein dqs_0367 [Azoarcus olearius]', 'gi|1042825848|ref|ANQ83444.1|', '1.2e-80', '48.99', '95.19', '309']	aGPT-Pplase3;aGPT-Pplase2	--	aGPT-Pplase3 domain-containing protein
GE000265	COG0207|Provides the sole de novo source of dTMP for DNA biosynthesis (By similarity)	[F]: Nucleotide transport and metabolism	Molecular Function: transferase activity (GO:0016740)	--	['GE000265', 'thymidylate synthase [Hydrogenovibrio sp. SC-1]', 'gi|1325973288|ref|WP_101841440.1|', '1.9e-100', '56.11', '95.50', '375']	Thymidylat_synt	Thymidylate synthase	Thymidylate synthase
GE000266	NOG115665|--	[S]: Function unknown	--	--	['GE000266', 'hypothetical protein [Crenothrix polyspora]', 'gi|1199040039|ref|WP_087145552.1|', '6.3e-20', '67.57', '98.67', '105']	--	--	Uncharacterized protein
GE000267	COG3744|PilT protein domain protein	[R]: General function prediction only	--	--	['GE000267', 'type II toxin-antitoxin system VapC family toxin [Gammaproteobacteria bacterium]', 'gi|1490272203|ref|RKZ35706.1|', '3.4e-16', '56.41', '98.73', '93']	--	--	Type II toxin-antitoxin system VapC family toxin
GE000269	COG3837|Cupin 2 Conserved Barrel Domain Protein	[S]: Function unknown	--	--	['GE000269', 'putative conserved protein, cupin superfamily [Candidatus Nitrotoga sp. SPKER]', 'gi|1450296683|ref|RFC37055.1|', '2.8e-70', '78.62', '100.00', '273']	Cupin_2	--	Putative conserved protein, cupin superfamily
GE000271	--	--	--	--	['GE000271', 'hypothetical protein [Methylosarcina fibrata]', 'gi|522050341|ref|WP_020561550.1|', '5.4e-27', '78.95', '100.00', '129']	--	--	Uncharacterized protein
GE000272	--	--	--	--	['GE000272', 'type II toxin-antitoxin system VapC family toxin [Methylosarcina fibrata]', 'gi|522050342|ref|WP_020561551.1|', '1.6e-08', '93.55', '86.11', '66']	--	--	PIN domain nuclease
GE000273	COG3744|PilT protein domain protein	[R]: General function prediction only	--	--	['GE000273', 'type II toxin-antitoxin system VapC family toxin [Methylosarcina fibrata]', 'gi|522050342|ref|WP_020561551.1|', '7.8e-33', '82.22', '100.00', '148']	--	--	PIN domain nuclease
GE000274	COG1278|Cold shock protein	[K]: Transcription	Molecular Function: DNA binding (GO:0003677); Cellular Component: cytoplasm (GO:0005737); Biological Process: regulation of transcription, DNA-templated (GO:0006355)	K03704|cold shock protein	['GE000274', 'MULTISPECIES: cold-shock protein [Methylomonas]', 'gi|738322576|ref|WP_036275504.1|', '9.9e-28', '88.41', '100.00', '131']	CSD	Cold shock-like protein CspD	Putative cold-shock DNA-binding protein
GE000275	COG1943|transposase	[L]: Replication, recombination and repair	--	K07491|putative transposase	['GE000275', 'transposase [Methylococcaceae bacterium FWC3]', 'gi|1575435985|ref|WP_129883913.1|', '3.8e-87', '67.26', '96.58', '330']	Y1_Tnp	--	Transposase
GE000276	--	--	--	--	['GE000276', 'hypothetical protein BC1003_0824 [Burkholderia sp. CCGE1003]', 'gi|307583410|ref|ADN56808.1|', '5.8e-25', '31.17', '98.02', '124']	--	--	Uncharacterized protein
GE000278	--	--	--	--	['GE000278', 'MULTISPECIES: response regulator [Pseudomonas]', 'gi|1383343782|ref|WP_108488994.1|', '2.3e-49', '39.14', '99.33', '205']	Response_reg	Chemotaxis protein CheY	Response regulatory domain-containing protein
GE000279	--	--	--	--	['GE000279', 'hypothetical protein D0531_05510 [Methylococcales bacterium]', 'gi|1479773775|ref|RIZ66252.1|', '1.9e-18', '32.89', '96.13', '101']	CheX	--	Uncharacterized protein
GE000281	NOG47362|Pfam:UPF0153	[S]: Function unknown	--	--	['GE000281', 'YkgJ family cysteine cluster protein [Methylobacter tundripaludum]', 'gi|493948197|ref|WP_006892115.1|', '4.7e-60', '64.02', '100.00', '240']	CxxCxxCC	--	Uncharacterized protein
GE000282	--	--	--	--	['GE000282', 'hypothetical protein BJL95_15445 [Methylomonas sp. LWB]', 'gi|1093435620|ref|OHX35618.1|', '1.4e-22', '52.21', '94.49', '115']	--	--	Uncharacterized protein
GE000283	NOG03382|Short-chain dehydrogenase reductase Sdr	[R]: General function prediction only	--	--	['GE000283', 'SDR family oxidoreductase [Solimicrobium silvestre]', 'gi|1358715723|ref|WP_105533277.1|', '1.0e-106', '78.17', '100.00', '395']	adh_short_C2;adh_short;KR	3-oxoacyl-[acyl-carrier-protein] reductase FabG	Dehydrogenases with different specificities (Related to short-chain alcohol dehydrogenases)
GE000284	NOG48712|MEKHLA domain protein	[S]: Function unknown	--	--	['GE000284', 'MEKHLA domain-containing protein [Methylomonas methanica]', 'gi|1028829691|ref|WP_064010081.1|', '2.8e-50', '63.92', '88.76', '207']	MEKHLA	--	MEKHLA domain-containing protein
GE000285	COG0488|(ABC) transporter	[R]: General function prediction only	Molecular Function: ATP binding (GO:0005524); Molecular Function: ATPase activity (GO:0016887)	K06158|ATP-binding cassette, subfamily F, member 3	['GE000285', 'MULTISPECIES: ATP-binding cassette domain-containing protein [Methylomonas]', 'gi|738322301|ref|WP_036275251.1|', '5.0e-304', '84.55', '100.00', '1052']	ABC_tran;ABC_tran_Xtn;AAA_21;AAA_29;MMR_HSR1;KAP_NTPase	Uncharacterized ABC transporter ATP-binding protein YheS	ATP-binding cassette subfamily F protein 3
GE000286	NOG104565|--	[S]: Function unknown	Cellular Component: membrane (GO:0016020)	--	['GE000286', 'hypothetical protein [Methylomonas methanica]', 'gi|503582873|ref|WP_013816949.1|', '1.8e-46', '62.05', '98.22', '194']	--	--	Uncharacterized protein
GE000287	COG0589|Universal stress protein	[T]: Signal transduction mechanisms	Cellular Component: cytoplasm (GO:0005737); Biological Process: response to stress (GO:0006950)	K06149|universal stress protein A	['GE000287', 'universal stress protein [Methylomarinum vadi]', 'gi|670485653|ref|WP_031433905.1|', '1.9e-49', '66.67', '100.00', '204']	Usp	Universal stress protein A homolog 1	Universal stress protein
GE000288	NOG69719|tm2 domain-containing protein	[S]: Function unknown	Cellular Component: integral component of membrane (GO:0016021)	--	['GE000288', 'MULTISPECIES: TM2 domain-containing protein [Methylomonas]', 'gi|738322306|ref|WP_036275256.1|', '1.9e-54', '74.45', '100.00', '221']	TM2	--	TM2 domain-containing protein
GE000289	COG0147|synthase (Component I)	[E]: Amino acid transport and metabolism	Biological Process: tryptophan biosynthetic process (GO:0000162); Molecular Function: anthranilate synthase activity (GO:0004049)	K01657|anthranilate synthase component I	['GE000289', 'anthranilate synthase component I [Methylomonas lenta]', 'gi|1055319870|ref|WP_066985417.1|', '9.6e-250', '87.27', '100.00', '871']	Chorismate_bind;Anth_synt_I_N	Anthranilate synthase component 1	Anthranilate synthase component 1
GE000290	COG0512|anthranilate synthase	[E]: Amino acid transport and metabolism	Biological Process: glutamine metabolic process (GO:0006541); Molecular Function: transferase activity (GO:0016740)	K01658|anthranilate synthase component II	['GE000290', 'aminodeoxychorismate/anthranilate synthase component II [Methylomonas lenta]', 'gi|1055319873|ref|WP_066985420.1|', '2.0e-97', '88.27', '100.00', '364']	GATase;Peptidase_C26	Anthranilate synthase component 2	Anthranilate synthase component 2
GE000291	COG2081|hi0933 family	[R]: General function prediction only	Molecular Function: oxidoreductase activity (GO:0016491); Biological Process: oxidation-reduction process (GO:0055114)	K07007|3-dehydro-bile acid Delta4,6-reductase	['GE000291', 'TIGR03862 family flavoprotein [Methylosarcina lacus]', 'gi|635652112|ref|WP_024298983.1|', '2.6e-192', '80.00', '99.27', '680']	HI0933_like;NAD_binding_8;FAD_binding_3;FAD_binding_2	--	TIGR03862 family flavoprotein
GE000292	COG0547|Anthranilate phosphoribosyltransferase	[E]: Amino acid transport and metabolism	Biological Process: tryptophan biosynthetic process (GO:0000162); Molecular Function: magnesium ion binding (GO:0000287); Molecular Function: anthranilate phosphoribosyltransferase activity (GO:0004048)	K00766|anthranilate phosphoribosyltransferase	['GE000292', 'anthranilate phosphoribosyltransferase [Methylomonas lenta]', 'gi|1055319549|ref|WP_066985096.1|', '4.4e-137', '75.96', '99.70', '496']	Glycos_transf_3;Glycos_trans_3N	Anthranilate phosphoribosyltransferase	Anthranilate phosphoribosyltransferase
GE000293	NOG97605|Binds to the C-terminal region of flagellin, which is implicated in polymerization, and participates in the assembly of the flagellum (By similarity)	[S]: Function unknown	Cellular Component: cytoplasm (GO:0005737); Biological Process: bacterial-type flagellum assembly (GO:0044780)	K13626|flagellar assembly factor FliW	['GE000293', 'MULTISPECIES: flagellar biosynthesis protein FliW [Methylomonas]', 'gi|938985081|ref|WP_054762888.1|', '5.2e-53', '71.71', '99.35', '216']	FliW	Flagellar assembly factor FliW	Flagellar assembly factor FliW
GE000294	COG0853|Catalyzes the pyruvoyl-dependent decarboxylation of aspartate to produce beta-alanine (By similarity)	[H]: Coenzyme transport and metabolism	Molecular Function: aspartate 1-decarboxylase activity (GO:0004068); Cellular Component: cytoplasm (GO:0005737); Biological Process: alanine biosynthetic process (GO:0006523); Biological Process: pantothenate biosynthetic process (GO:0015940)	K01579|aspartate 1-decarboxylase	['GE000294', 'MULTISPECIES: aspartate 1-decarboxylase [Methylomonas]', 'gi|521972573|ref|WP_020483844.1|', '5.0e-59', '94.26', '100.00', '236']	Asp_decarbox	Aspartate 1-decarboxylase	Aspartate 1-decarboxylase
GE000295	COG0414|Catalyzes the condensation of pantoate with beta-alanine in an ATP-dependent reaction via a pantoyl-adenylate intermediate (By similarity)	[H]: Coenzyme transport and metabolism	Molecular Function: nucleotide binding (GO:0000166); Biological Process: biosynthetic process (GO:0009058); Molecular Function: ligase activity (GO:0016874)	K01918|pantoate--beta-alanine ligase	['GE000295', 'pantoate--beta-alanine ligase [Methylomonas methanica]', 'gi|1028826323|ref|WP_064006713.1|', '2.4e-107', '69.64', '94.92', '397']	Pantoate_ligase	Pantothenate synthetase	Pantothenate synthetase
GE000296	COG0413|Catalyzes the reversible reaction in which hydroxymethyl group from 5,10-methylenetetrahydrofolate is tranferred onto alpha-ketoisovalerate to form ketopantoate (By similarity)	[H]: Coenzyme transport and metabolism	Molecular Function: 3-methyl-2-oxobutanoate hydroxymethyltransferase activity (GO:0003864); Cellular Component: cytoplasm (GO:0005737); Molecular Function: methyltransferase activity (GO:0008168); Biological Process: pantothenate biosynthetic process (GO:0015940); Biological Process: methylation (GO:0032259); Molecular Function: metal ion binding (GO:0046872)	K00606|3-methyl-2-oxobutanoate hydroxymethyltransferase	['GE000296', '3-methyl-2-oxobutanoate hydroxymethyltransferase [Methylomonas methanica]', 'gi|1028870838|ref|WP_064038484.1|', '1.8e-104', '73.23', '100.00', '388']	Pantoate_transf	3-methyl-2-oxobutanoate hydroxymethyltransferase	3-methyl-2-oxobutanoate hydroxymethyltransferase
GE000297	COG0801|2-Amino-4-hydroxy-6-hydroxymethyldihydropteridine pyrophosphokinase	[H]: Coenzyme transport and metabolism	Molecular Function: transferase activity, transferring phosphorus-containing groups (GO:0016772); Biological Process: cellular metabolic process (GO:0044237)	K00950|2-amino-4-hydroxy-6-hydroxymethyldihydropteridine diphosphokinase	['GE000297', '2-amino-4-hydroxy-6-hydroxymethyldihydropteridine diphosphokinase [Methylomonas lenta]', 'gi|1055310491|ref|WP_066976375.1|', '6.5e-49', '61.21', '98.80', '203']	HPPK	2-amino-4-hydroxy-6-hydroxymethyldihydropteridine pyrophosphokinase	2-amino-4-hydroxy-6-hydroxymethyldihydropteridine pyrophosphokinase
GE000298	COG0617|Catalyzes the addition and repair of the essential 3'- terminal CCA sequence in tRNAs without using a nucleic acid template. Adds these three nucleotides in the order of C, C, and A to the tRNA nucleotide-73, using CTP and ATP as substrates and producing inorganic pyrophosphate	[J]: Translation, ribosomal structure and biogenesis	Molecular Function: RNA binding (GO:0003723); Molecular Function: polynucleotide adenylyltransferase activity (GO:0004652); Molecular Function: ATP binding (GO:0005524); Biological Process: transcription, DNA-templated (GO:0006351); Biological Process: mRNA polyadenylation (GO:0006378)	K00970|poly(A) polymerase	['GE000298', 'poly(A) polymerase [Methylomonas koyamae]', 'gi|1028397143|ref|OAI30302.1|', '2.7e-197', '82.84', '98.78', '697']	PolyA_pol;PolyA_pol_arg_C;PolyA_pol_RNAbd	Poly(A) polymerase I	Poly(A) polymerase I
GE000299	--	--	Cellular Component: integral component of membrane (GO:0016021)	--	['GE000299', 'hypothetical protein [Methylomonas lenta]', 'gi|1055310497|ref|WP_066976381.1|', '6.7e-17', '76.27', '100.00', '95']	--	--	Uncharacterized protein
GE000300	COG1714|rdd domain containing protein	[S]: Function unknown	Cellular Component: integral component of membrane (GO:0016021)	--	['GE000300', 'RDD family protein [Methylomonas sp. MK1]', 'gi|521972579|ref|WP_020483850.1|', '4.5e-49', '66.42', '90.73', '203']	RDD	--	Putative RDD family membrane protein YckC
GE000301	--	--	--	--	['GE000301', 'hypothetical protein [Methylomonas methanica]', 'gi|503583005|ref|WP_013817081.1|', '3.7e-44', '73.44', '99.22', '186']	--	--	Uncharacterized protein
GE000302	COG0795|Permease yjgp yjgq family	[R]: General function prediction only	Cellular Component: ATP-binding cassette (ABC) transporter complex (GO:0043190); Biological Process: transmembrane transport (GO:0055085)	K11720|lipopolysaccharide export system permease protein	['GE000302', 'LPS export ABC transporter permease LptG [Methylomonas denitrificans]', 'gi|998902285|ref|AMK76703.1|', '5.4e-141', '71.75', '96.46', '510']	LptF_LptG	Lipopolysaccharide export system permease protein LptG	LPS export ABC transporter permease LptG
GE000303	COG0795|Permease yjgp yjgq family	[R]: General function prediction only	Cellular Component: ATP-binding cassette (ABC) transporter complex (GO:0043190); Biological Process: transmembrane transport (GO:0055085)	K07091|lipopolysaccharide export system permease protein	['GE000303', 'LPS export ABC transporter permease LptF [Methylomonas sp. MK1]', 'gi|521972582|ref|WP_020483853.1|', '1.3e-134', '66.94', '97.60', '488']	LptF_LptG	--	Lipopolysaccharide export system permease protein
GE000304	COG0260|Presumably involved in the processing and regular turnover of intracellular proteins. Catalyzes the removal of unsubstituted N-terminal amino acids from various peptides (By similarity)	[E]: Amino acid transport and metabolism	Molecular Function: aminopeptidase activity (GO:0004177); Cellular Component: cytoplasm (GO:0005737); Biological Process: proteolysis (GO:0006508); Molecular Function: metalloexopeptidase activity (GO:0008235); Molecular Function: manganese ion binding (GO:0030145)	K01255|leucyl aminopeptidase	['GE000304', 'MULTISPECIES: leucyl aminopeptidase [Methylomonas]', 'gi|738322326|ref|WP_036275276.1|', '6.5e-222', '79.07', '100.00', '779']	Peptidase_M17;Peptidase_M17_N	Probable cytosol aminopeptidase	Probable cytosol aminopeptidase
GE000305	COG2927|dna polymerase III (Chi subunit)	[L]: Replication, recombination and repair	Biological Process: DNA metabolic process (GO:0006259); Biological Process: cellular macromolecule biosynthetic process (GO:0034645)	K02339|DNA polymerase III subunit chi	['GE000305', 'DNA polymerase III subunit chi [Methylomonas lenta]', 'gi|1055316847|ref|WP_066982394.1|', '5.3e-47', '66.43', '95.24', '196']	DNA_pol3_chi	--	DNA polymerase III subunit chi
GE000306	COG1112|Helicase	[L]: Replication, recombination and repair	--	--	['GE000306', 'DUF559 domain-containing protein [Methylomonas koyamae]', 'gi|1252968287|ref|WP_096875485.1|', '0.0e+00', '76.51', '100.00', '2513']	MTES_1575;AAA_11;AAA_12;AAA_30;AAA_19;Helicase_RecD;UvrD-helicase;DUF559;Viral_helicase1	Uncharacterized ATP-dependent helicase MG140 homolog	Uncharacterized protein
GE000307	COG1943|transposase	[L]: Replication, recombination and repair	Molecular Function: DNA binding (GO:0003677)	--	['GE000307', 'transposase [Methylosarcina lacus]', 'gi|635652252|ref|WP_024299123.1|', '5.7e-77', '64.38', '99.55', '296']	--	--	Y1_Tnp domain-containing protein
GE000308	NOG164246|--	[S]: Function unknown	--	--	['GE000308', 'uncharacterized protein DUF4279 [Methylobacter tundripaludum]', 'gi|1346756633|ref|PPK76057.1|', '7.5e-45', '72.00', '96.15', '189']	DUF4279	--	Uncharacterized protein DUF4279
GE000309	--	--	--	--	['GE000309', 'hypothetical protein [Methylomonas lenta]', 'gi|1055312141|ref|WP_066977990.1|', '2.1e-28', '74.73', '93.81', '134']	--	--	Uncharacterized protein
GE000310	COG1943|transposase	[L]: Replication, recombination and repair	Molecular Function: transposase activity (GO:0004803); Biological Process: transposition, DNA-mediated (GO:0006313); Molecular Function: sequence-specific DNA binding (GO:0043565)	--	['GE000310', 'hypothetical protein Metme_3427 [Methylomonas methanica MC09]', 'gi|333809127|ref|AEG01797.1|', '2.9e-64', '79.31', '96.03', '253']	Y1_Tnp	--	Y1_Tnp domain-containing protein
GE000311	COG1943|transposase	[L]: Replication, recombination and repair	Molecular Function: DNA binding (GO:0003677)	--	['GE000311', 'transposase [Methylosarcina lacus]', 'gi|635652252|ref|WP_024299123.1|', '3.6e-30', '55.17', '99.15', '140']	--	--	Y1_Tnp domain-containing protein
GE000312	--	--	--	--	['GE000312', 'hypothetical protein CVV06_02190 [Gammaproteobacteria bacterium HGW-Gammaproteobacteria-10]', 'gi|1308664967|ref|PKM38149.1|', '4.8e-16', '90.91', '67.69', '92']	--	--	TnpA family transposase
GE000313	COG0526|Thioredoxin	[O]: Posttranslational modification, protein turnover, chaperones	--	--	['GE000313', 'thioredoxin family protein [Proteobacteria bacterium ST_bin11]', 'gi|1175953702|ref|OQW73282.1|', '2.0e-16', '57.33', '97.40', '94']	DUF836	--	Thioredoxin family protein
GE000314	COG2862|UPF0114 protein	[S]: Function unknown	Cellular Component: plasma membrane (GO:0005886); Cellular Component: integral component of membrane (GO:0016021)	--	['GE000314', 'TIGR00645 family protein [Methylomonas sp. LWB]', 'gi|1094172576|ref|WP_071160349.1|', '1.6e-68', '84.57', '97.59', '268']	UPF0114	UPF0114 protein Sfri_3655	UPF0114 protein BJL95_12460
GE000315	COG0646|methionine synthase	[E]: Amino acid transport and metabolism	Cellular Component: intracellular (GO:0005622); Molecular Function: zinc ion binding (GO:0008270); Molecular Function: methionine synthase activity (GO:0008705); Molecular Function: S-adenosylmethionine-homocysteine S-methyltransferase activity (GO:0008898); Biological Process: methionine biosynthetic process (GO:0009086); Molecular Function: cobalamin binding (GO:0031419); Biological Process: me…	K00548|5-methyltetrahydrofolate--homocysteine methyltransferase	['GE000315', 'methionine synthase [Methylomonas methanica]', 'gi|503587005|ref|WP_013821081.1|', '0.0e+00', '85.77', '100.00', '2119']	Met_synt_B12;S-methyl_trans;Pterin_bind;B12-binding_2;B12-binding	Methionine synthase	Methionine synthase
GE000316	NOG104730|Protein of unknown function (DUF2970)	[S]: Function unknown	Cellular Component: membrane (GO:0016020)	--	['GE000316', 'MULTISPECIES: DUF2970 domain-containing protein [Methylomonas]', 'gi|521972538|ref|WP_020483809.1|', '5.8e-11', '66.67', '96.77', '75']	DUF2970	--	Uncharacterized protein
GE000317	--	--	Cellular Component: integral component of membrane (GO:0016021)	--	['GE000317', 'hypothetical protein [Methylomonas methanica]', 'gi|503587007|ref|WP_013821083.1|', '1.9e-46', '69.78', '100.00', '194']	--	--	Uncharacterized protein
GE000318	--	--	Cellular Component: integral component of membrane (GO:0016021)	--	['GE000318', 'hypothetical protein Metme_4532 [Methylomonas methanica MC09]', 'gi|333810201|ref|AEG02871.1|', '2.2e-14', '97.62', '100.00', '86']	--	--	Uncharacterized protein
GE000319	--	--	Cellular Component: integral component of membrane (GO:0016021)	--	['GE000319', 'DUF393 domain-containing protein [Methylomonas sp. MK1]', 'gi|521972535|ref|WP_020483806.1|', '1.7e-278', '73.07', '100.00', '967']	DUF393	--	Putative DCC family thiol-disulfide oxidoreductase YuxK
GE000321	--	--	--	--	['GE000321', 'hypothetical protein BAZMOX_02905_2 [methanotrophic endosymbiont of Bathymodiolus azoricus (Menez Gwen)]', 'gi|1067641119|ref|SCN47225.1|', '7.3e-07', '83.33', '90.00', '61']	--	--	Uncharacterized protein
GE000322	COG0204|Acyltransferase	[I]: Lipid transport and metabolism	Biological Process: metabolic process (GO:0008152); Cellular Component: integral component of membrane (GO:0016021); Molecular Function: transferase activity, transferring acyl groups (GO:0016746)	K00655|1-acyl-sn-glycerol-3-phosphate acyltransferase	['GE000322', 'acyl-phosphate glycerol 3-phosphate acyltransferase [Methylomonas methanica]', 'gi|1028365867|ref|OAI04932.1|', '1.4e-108', '80.00', '99.20', '401']	Acyltransferase	--	Acyl-phosphate glycerol 3-phosphate acyltransferase
GE000323	COG0241|D,d-heptose 1,7-bisphosphate phosphatase	[E]: Amino acid transport and metabolism	Cellular Component: cytoplasm (GO:0005737); Biological Process: carbohydrate metabolic process (GO:0005975); Biological Process: dephosphorylation (GO:0016311); Molecular Function: phosphatase activity (GO:0016791)	K03273|D-glycero-D-manno-heptose 1,7-bisphosphate phosphatase	['GE000323', 'D-glycero-beta-D-manno-heptose 1,7-bisphosphate 7-phosphatase [Methylomonas sp. DH-1]', 'gi|1028851462|ref|WP_064020205.1|', '1.0e-71', '71.91', '99.44', '278']	Hydrolase_like;PNK3P;HAD_2	D-glycero-beta-D-manno-heptose-1,7-bisphosphate 7-phosphatase	D,D-heptose 1,7-bisphosphate phosphatase
GE000324	COG0751|Glycyl-tRNA synthetase beta subunit	[J]: Translation, ribosomal structure and biogenesis	Molecular Function: arginine-tRNA ligase activity (GO:0004814); Molecular Function: glycine-tRNA ligase activity (GO:0004820); Molecular Function: ATP binding (GO:0005524); Cellular Component: cytoplasm (GO:0005737); Biological Process: arginyl-tRNA aminoacylation (GO:0006420); Biological Process: glycyl-tRNA aminoacylation (GO:0006426)	K01879|glycyl-tRNA synthetase beta chain	['GE000324', 'glycine--tRNA ligase subunit beta [Methylomonas lenta]', 'gi|1055314610|ref|WP_066980157.1|', '5.7e-309', '79.10', '100.00', '1068']	tRNA_synt_2f;DALR_1	Glycine--tRNA ligase beta subunit	Glycine--tRNA ligase beta subunit
GE000325	COG0752|glycyl-tRNA synthetase, alpha subunit	[J]: Translation, ribosomal structure and biogenesis	--	K01878|glycyl-tRNA synthetase alpha chain	['GE000325', 'glycine--tRNA ligase subunit alpha [Methylomonas lenta]', 'gi|1055314657|ref|WP_066980204.1|', '3.7e-175', '96.42', '99.68', '623']	tRNA-synt_2e	Glycine--tRNA ligase alpha subunit	Glycine--tRNA ligase alpha subunit
GE000326	COG1666|UPF0234 protein	[S]: Function unknown	--	K09767|cyclic-di-GMP-binding protein	['GE000326', 'YajQ family cyclic di-GMP-binding protein [Methylomonas sp. MK1]', 'gi|521973415|ref|WP_020484686.1|', '5.0e-75', '93.12', '100.00', '289']	DUF520	UPF0234 protein Smal_3487	UPF0234 protein A1332_06735
GE000327	COG1514|2'-5' rna ligase	[J]: Translation, ribosomal structure and biogenesis	--	K01975|RNA 2',3'-cyclic 3'-phosphodiesterase	['GE000327', 'RNA 2&apos;,3&apos;-cyclic phosphodiesterase [Methylomonas lenta]', 'gi|1055319356|ref|WP_066984903.1|', '2.5e-08', '59.62', '91.23', '66']	--	--	RNA 2&apos;,3&apos;-cyclic phosphodiesterase
GE000328	COG1514|2'-5' rna ligase	[J]: Translation, ribosomal structure and biogenesis	Molecular Function: hydrolase activity (GO:0016787)	K01975|RNA 2',3'-cyclic 3'-phosphodiesterase	['GE000328', 'RNA 2&apos;,3&apos;-cyclic phosphodiesterase [Methylomonas methanica]', 'gi|1028829958|ref|WP_064010348.1|', '1.4e-22', '48.00', '99.01', '114']	--	--	RNA 2&apos;,3&apos;-cyclic phosphodiesterase
GE000329	NOG01257|--	[S]: Function unknown	--	--	['GE000329', 'hypothetical protein D0528_03005 [Methylococcales bacterium]', 'gi|1479778522|ref|RIZ69849.1|', '2.3e-19', '29.48', '7.10', '109']	--	--	Uncharacterized protein
GE000330	COG3749|conserved protein ucp030820	[S]: Function unknown	--	--	['GE000330', 'DUF934 domain-containing protein [Methylobacter sp.]', 'gi|1580793030|ref|TAN67018.1|', '1.0e-42', '61.90', '99.32', '182']	DUF934	--	Uncharacterized protein (DUF934 family)
GE000331	COG0155|Component of the sulfite reductase complex that catalyzes the 6-electron reduction of sulfite to sulfide. This is one of several activities required for the biosynthesis of L- cysteine from sulfate (By similarity)	[C]: Energy production and conversion	Molecular Function: oxidoreductase activity (GO:0016491); Molecular Function: heme binding (GO:0020037); Molecular Function: metal ion binding (GO:0046872); Molecular Function: 4 iron, 4 sulfur cluster binding (GO:0051539); Biological Process: oxidation-reduction process (GO:0055114)	K00381|sulfite reductase (NADPH) hemoprotein beta-component	['GE000331', 'nitrite/sulfite reductase [Methylomonas methanica]', 'gi|503582923|ref|WP_013816999.1|', '1.4e-278', '84.91', '100.00', '967']	NIR_SIR;NIR_SIR_ferr	--	Nitrite and sulphite reductase 4Fe-4S region
GE000332	COG1055|arsenical pump membrane protein	[P]: Inorganic ion transport and metabolism	Cellular Component: integral component of membrane (GO:0016021); Biological Process: transmembrane transport (GO:0055085)	--	['GE000332', 'MULTISPECIES: sodium:proton antiporter [Methylomonas]', 'gi|738325226|ref|WP_036278113.1|', '6.4e-224', '90.09', '100.00', '785']	CitMHS	Na(+)/H(+) antiporter NhaD	Sodium/proton antiporter (NhaD family)
GE000333	COG0477|major facilitator Superfamily	[G]: Carbohydrate transport and metabolism	Cellular Component: integral component of membrane (GO:0016021); Biological Process: transmembrane transport (GO:0055085)	K08218|MFS transporter, PAT family, beta-lactamase induction signal transducer AmpG	['GE000333', 'AmpG family muropeptide MFS transporter [Proteobacteria bacterium ST_bin11]', 'gi|1175953778|ref|OQW73358.1|', '2.1e-163', '71.36', '98.00', '584']	MFS_1;Acatn	Putative transporter AmpG 4	AmpG family muropeptide MFS transporter
GE000335	NOG19426|Outer membrane efflux protein	[M]: Cell wall/membrane/envelope biogenesis	--	--	['GE000335', 'hypothetical protein ABT21_14515 [Thiobacillus sp. SCN 65-179]', 'gi|1064190319|ref|ODU86559.1|', '2.3e-114', '55.06', '94.60', '421']	OEP	--	Uncharacterized protein
GE000336	NOG01644|Efflux transporter rnd family, mfp subunit	[P]: Inorganic ion transport and metabolism	--	K07798|membrane fusion protein, Cu(I)/Ag(I) efflux system	['GE000336', 'efflux RND transporter periplasmic adaptor subunit [Immundisolibacter cernigliae]', 'gi|1178750514|ref|WP_083214807.1|', '6.1e-112', '51.46', '96.43', '413']	HlyD_D23;HlyD_3;HlyD_D4;Biotin_lipoyl_2;Biotin_lipoyl	Putative membrane fusion protein SilB	Efflux transporter periplasmic adaptor subunit
GE000337	COG3696|Heavy metal efflux pump, CzcA	[P]: Inorganic ion transport and metabolism	Molecular Function: cation transmembrane transporter activity (GO:0008324); Cellular Component: integral component of membrane (GO:0016021); Biological Process: cation transmembrane transport (GO:0098655)	K07787|Cu(I)/Ag(I) efflux system membrane protein CusA/SilA	['GE000337', 'cation transporter [Thiobacillus sp. 0-1251]', 'gi|1113599820|ref|OJY58980.1|', '0.0e+00', '78.98', '99.52', '1641']	ACR_tran	Cation efflux system protein CusA	Cation transporter
GE000338	COG0303|Molybdenum cofactor synthesis domain protein	[H]: Coenzyme transport and metabolism	--	K03750|molybdopterin molybdotransferase	['GE000338', 'molybdopterin molybdotransferase MoeA [Methylomonas methanica]', 'gi|1028826695|ref|WP_064007085.1|', '2.3e-159', '67.70', '99.06', '571']	MoeA_N;MoCF_biosynth;MoeA_C	Molybdopterin molybdenumtransferase	Molybdopterin molybdenumtransferase
GE000339	NOG33291|Thiopurine S-methyltransferase	[R]: General function prediction only	Molecular Function: S-adenosylmethionine-dependent methyltransferase activity (GO:0008757)	K00569|thiopurine S-methyltransferase	['GE000339', 'thiopurine S-methyltransferase [Methylobacter marinus]', 'gi|519005029|ref|WP_020160904.1|', '2.3e-70', '60.00', '99.10', '274']	TPMT;Methyltransf_11	Thiopurine S-methyltransferase	Thiopurine S-methyltransferase
GE000340	--	--	Molecular Function: transferase activity (GO:0016740)	--	['GE000340', 'SAM-dependent methyltransferase [Methylobacter tundripaludum]', 'gi|1348906719|ref|WP_104422608.1|', '6.3e-92', '76.61', '97.76', '346']	Methyltransf_16	--	Histidine kinase
GE000341	NOG90505|Protein of unknown function (DUF2782)	[S]: Function unknown	--	--	['GE000341', 'MULTISPECIES: DUF2782 domain-containing protein [Methylomonas]', 'gi|738320014|ref|WP_036272998.1|', '9.9e-41', '77.98', '92.98', '175']	DUF2782	--	Uncharacterized protein DUF2782
GE000342	--	--	--	--	['GE000342', 'hypothetical protein BVN35_22185 [Proteobacteria bacterium ST_bin11]', 'gi|1175945857|ref|OQW65562.1|', '2.0e-100', '59.53', '100.00', '375']	U1snRNP70_N;ATP_synth_reg	--	Uncharacterized protein
GE000343	--	--	--	--	['GE000343', 'hypothetical protein [Methylomonas methanica]', 'gi|503583380|ref|WP_013817456.1|', '3.7e-11', '47.73', '95.51', '76']	--	--	Uncharacterized protein
GE000344	COG0021|Transketolase	[G]: Carbohydrate transport and metabolism	Molecular Function: transketolase activity (GO:0004802); Biological Process: metabolic process (GO:0008152); Molecular Function: metal ion binding (GO:0046872)	K00615|transketolase	['GE000344', 'transketolase [Methylomonas methanica]', 'gi|503583379|ref|WP_013817455.1|', '0.0e+00', '88.66', '100.00', '1241']	Transketolase_N;Transket_pyr;Transketolase_C;DXP_synthase_N;E1_dh	Transketolase 1	Transketolase
GE000345	COG0269|synthase	[G]: Carbohydrate transport and metabolism	Molecular Function: orotidine-5'-phosphate decarboxylase activity (GO:0004590); Biological Process: carbohydrate metabolic process (GO:0005975); Biological Process: 'de novo' pyrimidine nucleobase biosynthetic process (GO:0006207); Molecular Function: isomerase activity (GO:0016853); Molecular Function: carbohydrate binding (GO:0030246); Molecular Function: hexulose-6-phosphate synthase activity …	K08093|3-hexulose-6-phosphate synthase	['GE000345', 'MULTISPECIES: 3-hexulose-6-phosphate synthase [Methylomonas]', 'gi|697083274|ref|WP_033159179.1|', '4.5e-103', '94.86', '99.53', '383']	OMPdecase;Ribul_P_3_epim	3-hexulose-6-phosphate synthase	3-hexulose-6-phosphate synthase
GE000346	NOG08467|--	[S]: Function unknown	--	--	['GE000346', 'hypothetical protein [Methylomonas methanica]', 'gi|1028868521|ref|WP_064036167.1|', '4.5e-135', '80.28', '99.65', '490']	SIR2_2	--	SIR2_2 domain-containing protein
GE000347	NOG208324|positive regulator	[T]: Signal transduction mechanisms	Cellular Component: membrane (GO:0016020)	K03803|sigma-E factor negative regulatory protein RseC	['GE000347', 'sigma E positive regulator RseC/MucC [Methylomonas methanica]', 'gi|503585624|ref|WP_013819700.1|', '2.0e-33', '57.04', '93.38', '151']	RseC_MucC	--	Positive regulator of sigma E, RseC/MucC
GE000348	COG0716|Low-potential electron donor to a number of redox enzymes (By similarity)	[C]: Energy production and conversion	Molecular Function: FMN binding (GO:0010181); Biological Process: oxidation-reduction process (GO:0055114)	K03839|flavodoxin I	['GE000348', 'flavodoxin [Methylomonas koyamae]', 'gi|938985263|ref|WP_054763047.1|', '5.2e-73', '77.84', '99.44', '283']	Flavodoxin_1;Flavodoxin_5	Flavodoxin 2	Flavodoxin
GE000349	COG0278|Glutaredoxin	[O]: Posttranslational modification, protein turnover, chaperones	Cellular Component: cell (GO:0005623); Molecular Function: electron transfer activity (GO:0009055); Molecular Function: protein disulfide oxidoreductase activity (GO:0015035); Biological Process: cell redox homeostasis (GO:0045454); Biological Process: oxidation-reduction process (GO:0055114)	K07390|monothiol glutaredoxin	['GE000349', 'Grx4 family monothiol glutaredoxin [Methylomonas lenta]', 'gi|1055315262|ref|WP_066980809.1|', '5.1e-72', '68.97', '98.54', '280']	Glutaredoxin;BolA	Glutaredoxin 4	Glutaredoxin
GE000350	COG1219|ATP-dependent specificity component of the Clp protease. It directs the protease to specific substrates. Can perform chaperone functions in the absence of ClpP (By similarity)	[O]: Posttranslational modification, protein turnover, chaperones	Molecular Function: ATP binding (GO:0005524); Biological Process: protein folding (GO:0006457); Biological Process: proteolysis (GO:0006508); Molecular Function: peptidase activity (GO:0008233); Molecular Function: zinc ion binding (GO:0008270); Molecular Function: protein dimerization activity (GO:0046983); Molecular Function: unfolded protein binding (GO:0051082)	K03544|ATP-dependent Clp protease ATP-binding subunit ClpX	['GE000350', 'ATP-dependent Clp protease ATP-binding subunit ClpX [Methylomonas sp. DH-1]', 'gi|1028851938|ref|WP_064020681.1|', '1.8e-207', '88.94', '95.85', '731']	AAA_2;ClpB_D2-small;AAA;zf-C4_ClpX;Mg_chelatase;MCM;AAA_5;Sigma54_activat	ATP-dependent Clp protease ATP-binding subunit ClpX 3	ATP-dependent Clp protease ATP-binding subunit ClpX
GE000351	COG0760|peptidyl-prolyl cis-trans isomerase	[O]: Posttranslational modification, protein turnover, chaperones	Biological Process: protein peptidyl-prolyl isomerization (GO:0000413); Molecular Function: peptidyl-prolyl cis-trans isomerase activity (GO:0003755)	K03769|peptidyl-prolyl cis-trans isomerase C	['GE000351', 'nitrogen fixation protein NifM [Methylomonas sp.]', 'gi|1343558837|ref|PPD29983.1|', '5.0e-110', '72.70', '99.30', '406']	Rotamase;Rotamase_3;Rotamase_2	Putative peptidyl-prolyl cis-trans isomerase NifM	Peptidylprolyl isomerase
GE000352	NOG83538|nifz family	[S]: Function unknown	Biological Process: nitrogen fixation (GO:0009399)	K02597|nitrogen fixation protein NifZ	['GE000352', 'nitrogen fixation protein NifZ [Methylomonas methanica]', 'gi|503585630|ref|WP_013819706.1|', '1.4e-72', '79.87', '100.00', '281']	NifZ	Protein NifZ	NifZ family protein
GE000353	NOG88170|May protect the nitrogenase Fe-Mo protein from oxidative damage (By similarity)	[P]: Inorganic ion transport and metabolism	Biological Process: nitrogen fixation (GO:0009399)	K02595|nitrogenase-stabilizing/protective protein	['GE000353', 'nitrogen fixation protein NifW [Methylomonas sp.]', 'gi|1343558835|ref|PPD29981.1|', '3.4e-40', '81.55', '99.04', '173']	NifW	Nitrogenase-stabilizing/protective protein NifW	Nitrogenase-stabilizing/protective protein NifW
GE000355	NOG38200|--	[S]: Function unknown	--	--	['GE000355', 'hypothetical protein BVN35_07950 [Proteobacteria bacterium ST_bin11]', 'gi|1175956142|ref|OQW75698.1|', '8.6e-65', '77.25', '98.24', '255']	--	--	Uncharacterized protein
GE000356	COG1045|serine acetyltransferase	[E]: Amino acid transport and metabolism	Cellular Component: cytoplasm (GO:0005737); Biological Process: cysteine biosynthetic process from serine (GO:0006535); Molecular Function: serine O-acetyltransferase activity (GO:0009001)	K00640|serine O-acetyltransferase	['GE000356', 'serine O-acetyltransferase [Methylomonas methanica]', 'gi|503585635|ref|WP_013819711.1|', '9.5e-116', '77.22', '100.00', '425']	Hexapep	Probable serine acetyltransferase	Serine acetyltransferase
GE000357	--	--	--	--	['GE000357', 'hypothetical protein MKLM6_0905 [Methylomonas koyamae]', 'gi|1249831722|ref|ATG89173.1|', '8.9e-08', '56.36', '100.00', '64']	--	--	Uncharacterized protein
GE000358	COG0119|Catalyzes the condensation of the acetyl group of acetyl-CoA with 3-methyl-2-oxobutanoate (2-oxoisovalerate) to form 3-carboxy-3-hydroxy-4-methylpentanoate (2-isopropylmalate) (By similarity)	[E]: Amino acid transport and metabolism	Molecular Function: homocitrate synthase activity (GO:0004410); Biological Process: carboxylic acid metabolic process (GO:0019752); Biological Process: cofactor biosynthetic process (GO:0051188)	K02594|homocitrate synthase NifV	['GE000358', 'MULTISPECIES: homocitrate synthase [Methylomonas]', 'gi|738320180|ref|WP_036273164.1|', '1.7e-177', '86.63', '100.00', '631']	HMGL-like	Homocitrate synthase	Homocitrate synthase NifV
GE000359	--	--	--	--	['GE000359', 'Protease HtpX [Methylovulum psychrotolerans]', 'gi|1340972016|ref|POZ50094.1|', '2.4e-221', '61.51', '100.00', '777']	Peptidase_M48	--	Protease HtpX
GE000360	NOG22514|--	[S]: Function unknown	--	--	['GE000360', 'MULTISPECIES: DUF4276 family protein [Methylomonas]', 'gi|697078220|ref|WP_033157645.1|', '4.3e-76', '69.35', '100.00', '293']	DUF4276	--	DUF4276 domain-containing protein
GE000361	COG4637|SMC domain protein	[S]: Function unknown	Molecular Function: ATP binding (GO:0005524)	--	['GE000361', 'MULTISPECIES: DUF2813 domain-containing protein [Methylomonas]', 'gi|697078223|ref|WP_033157646.1|', '3.4e-173', '78.32', '94.86', '617']	AAA_21;AAA_15;SMC_N;DUF2813;ABC_tran	--	ATPase_AAA_core domain-containing protein
GE000362	COG1067|atp-dependent protease	[O]: Posttranslational modification, protein turnover, chaperones	Molecular Function: ATP-dependent peptidase activity (GO:0004176); Molecular Function: serine-type endopeptidase activity (GO:0004252); Molecular Function: ATP binding (GO:0005524); Biological Process: proteolysis (GO:0006508); Biological Process: protein catabolic process (GO:0030163)	--	['GE000362', 'ATP-binding protein [Methylomonas koyamae]', 'gi|1028858308|ref|WP_064027049.1|', '0.0e+00', '84.82', '100.00', '1343']	AAA_32;Lon_C	Putative Lon protease homolog	Endopeptidase La
GE000363	COG0807|Catalyzes the conversion of D-ribulose 5-phosphate to formate and 3,4-dihydroxy-2-butanone 4-phosphate (By similarity)	[H]: Coenzyme transport and metabolism	Molecular Function: GTP cyclohydrolase II activity (GO:0003935); Molecular Function: GTP binding (GO:0005525); Molecular Function: zinc ion binding (GO:0008270); Biological Process: riboflavin biosynthetic process (GO:0009231)	--	['GE000363', 'MULTISPECIES: GTP cyclohydrolase II [Methylomonas]', 'gi|1028851303|ref|WP_064020046.1|', '1.0e-93', '85.00', '99.01', '352']	GTP_cyclohydro2	Riboflavin biosynthesis protein RibBA	GTP cyclohydrolase-2
GE000364	--	--	--	--	['GE000364', 'hypothetical protein CTY19_18505 [Methylomonas sp.]', 'gi|1343557323|ref|PPD28579.1|', '5.0e-14', '74.07', '98.18', '85']	--	--	Uncharacterized protein
GE000365	COG0445|NAD-binding protein involved in the addition of a carboxymethylaminomethyl (cmnm) group at the wobble position (U34) of certain tRNAs, forming tRNA-cmnm(5)s(2)U34 (By similarity)	[D]: Cell cycle control, cell division, chromosome partitioning	Biological Process: tRNA wobble uridine modification (GO:0002098); Cellular Component: cytoplasm (GO:0005737); Molecular Function: oxidoreductase activity (GO:0016491); Molecular Function: flavin adenine dinucleotide binding (GO:0050660); Biological Process: oxidation-reduction process (GO:0055114)	K03495|tRNA uridine 5-carboxymethylaminomethyl modification enzyme	['GE000365', 'tRNA uridine-5-carboxymethylaminomethyl(34) synthesis enzyme MnmG [Methylomonas methanica]', 'gi|1028826179|ref|WP_064006569.1|', '0.0e+00', '89.55', '100.00', '1127']	GIDA;GIDA_assoc;FAD_oxidored;FAD_binding_2;Pyr_redox_2	tRNA uridine 5-carboxymethylaminomethyl modification enzyme MnmG	tRNA uridine 5-carboxymethylaminomethyl modification enzyme MnmG
GE000366	COG0357|Specifically methylates the N7 position of a guanine in 16S rRNA (By similarity)	[M]: Cell wall/membrane/envelope biogenesis	Cellular Component: cytoplasm (GO:0005737); Molecular Function: rRNA (guanine-N7-)-methyltransferase activity (GO:0070043); Biological Process: rRNA (guanine-N7)-methylation (GO:0070476)	K03501|16S rRNA (guanine527-N7)-methyltransferase	['GE000366', '16S rRNA (guanine(527)-N(7))-methyltransferase RsmG [Methylomonas lenta]', 'gi|1055319604|ref|WP_066985151.1|', '3.7e-78', '72.12', '100.00', '300']	GidB;MTS	Ribosomal RNA small subunit methyltransferase G	Ribosomal RNA small subunit methyltransferase G
GE000367	COG1192|cobyrinic Acid a,c-diamide synthase	[D]: Cell cycle control, cell division, chromosome partitioning	--	K03496|chromosome partitioning protein	['GE000367', 'ParA family protein [Methylomonas sp. 11b]', 'gi|651608547|ref|WP_026602692.1|', '8.0e-123', '87.21', '100.00', '449']	AAA_31;CbiA;CBP_BcsQ;MipZ;ParA;Fer4_NifH;ArsA_ATPase;VirC1	Uncharacterized protein PP_0002	Chromosome segregation ATPase
GE000368	COG1475|parb-like partition protein	[K]: Transcription	Molecular Function: DNA binding (GO:0003677)	K03497|ParB family transcriptional regulator, chromosome partitioning protein	['GE000368', 'ParB/RepB/Spo0J family partition protein [Methylomonas methanica]', 'gi|503586990|ref|WP_013821066.1|', '2.6e-119', '81.63', '100.00', '437']	ParBc;HTH_ParB	Probable chromosome-partitioning protein ParB	ParB-like partition protein
GE000369	--	--	Cellular Component: integral component of membrane (GO:0016021)	K02116|ATP synthase protein I	['GE000369', 'hypothetical protein [Methylomonas methanica]', 'gi|503586989|ref|WP_013821065.1|', '2.0e-39', '71.31', '100.00', '171']	ATP-synt_I	--	ATP synthase I chain
GE000370	COG0356|it plays a direct role in the translocation of protons across the membrane (By similarity)	[C]: Energy production and conversion	Cellular Component: plasma membrane (GO:0005886); Cellular Component: integral component of membrane (GO:0016021); Biological Process: plasma membrane ATP synthesis coupled proton transport (GO:0042777); Cellular Component: proton-transporting ATP synthase complex, coupling factor F(o) (GO:0045263); Molecular Function: proton-transporting ATP synthase activity, rotational mechanism (GO:0046933)	K02108|F-type H+-transporting ATPase subunit a	['GE000370', 'F0F1 ATP synthase subunit A [Methylomonas methanica]', 'gi|503586988|ref|WP_013821064.1|', '1.2e-123', '88.19', '100.00', '451']	ATP-synt_A	ATP synthase subunit a 1	ATP synthase subunit a
GE000371	COG0636|F(1)F(0) ATP synthase produces ATP from ADP in the presence of a proton or sodium gradient. F-type ATPases consist of two structural domains, F(1) containing the extramembraneous catalytic core and F(0) containing the membrane proton channel, linked together by a central stalk and a peripheral stalk. During catalysis, ATP synthesis in the catalytic domain of F(1) is coupled via a rotary m…	[C]: Energy production and conversion	Cellular Component: plasma membrane (GO:0005886); Molecular Function: proton transmembrane transporter activity (GO:0015078); Biological Process: ATP synthesis coupled proton transport (GO:0015986); Biological Process: ATP hydrolysis coupled proton transport (GO:0015991); Cellular Component: integral component of membrane (GO:0016021); Cellular Component: proton-transporting ATP synthase complex,…	K02110|F-type H+-transporting ATPase subunit c	['GE000371', 'MULTISPECIES: F0F1 ATP synthase subunit C [Methylomonas]', 'gi|503586987|ref|WP_013821063.1|', '6.7e-35', '92.39', '96.84', '155']	ATP-synt_C	ATP synthase subunit c	ATP synthase subunit c
GE000372	COG0711|F(1)F(0) ATP synthase produces ATP from ADP in the presence of a proton or sodium gradient. F-type ATPases consist of two structural domains, F(1) containing the extramembraneous catalytic core and F(0) containing the membrane proton channel, linked together by a central stalk and a peripheral stalk. During catalysis, ATP synthesis in the catalytic domain of F(1) is coupled via a rotary m…	[C]: Energy production and conversion	Biological Process: ATP biosynthetic process (GO:0006754); Biological Process: proton transmembrane transport (GO:0015992); Cellular Component: membrane (GO:0016020)	K02109|F-type H+-transporting ATPase subunit b	['GE000372', 'F0F1 ATP synthase subunit B [Methylomarinum vadi]', 'gi|670485990|ref|WP_031434242.1|', '1.0e-24', '83.44', '100.00', '122']	ATP-synt_B	ATP synthase subunit b 1	ATP synthase subunit b
GE000373	COG0712|F(1)F(0) ATP synthase produces ATP from ADP in the presence of a proton or sodium gradient. F-type ATPases consist of two structural domains, F(1) containing the extramembraneous catalytic core and F(0) containing the membrane proton channel, linked together by a central stalk and a peripheral stalk. During catalysis, ATP synthesis in the catalytic domain of F(1) is coupled via a rotary m…	[C]: Energy production and conversion	Cellular Component: plasma membrane (GO:0005886); Biological Process: plasma membrane ATP synthesis coupled proton transport (GO:0042777); Cellular Component: proton-transporting ATP synthase complex, catalytic core F(1) (GO:0045261); Molecular Function: proton-transporting ATP synthase activity, rotational mechanism (GO:0046933)	K02113|F-type H+-transporting ATPase subunit delta	['GE000373', 'F0F1 ATP synthase subunit delta [Proteobacteria bacterium ST_bin11]', 'gi|1175953097|ref|OQW72688.1|', '8.3e-63', '73.30', '100.00', '249']	OSCP	ATP synthase subunit delta	ATP synthase subunit delta
GE000374	COG0056|Produces ATP from ADP in the presence of a proton gradient across the membrane. The alpha chain is a regulatory subunit (By similarity)	[C]: Energy production and conversion	Molecular Function: ATP binding (GO:0005524); Cellular Component: plasma membrane (GO:0005886); Biological Process: ATP hydrolysis coupled proton transport (GO:0015991); Biological Process: plasma membrane ATP synthesis coupled proton transport (GO:0042777); Cellular Component: proton-transporting ATP synthase complex, catalytic core F(1) (GO:0045261); Molecular Function: proton-transporting ATP …	K02111|F-type H+/Na+-transporting ATPase subunit alpha	['GE000374', 'F0F1 ATP synthase subunit alpha [Proteobacteria bacterium ST_bin11]', 'gi|1175953096|ref|OQW72687.1|', '2.6e-274', '94.93', '100.00', '953']	ATP-synt_ab;ATP-synt_ab_C;ATP-synt_ab_N	ATP synthase subunit alpha 1	ATP synthase subunit alpha
GE000375	COG0224|Produces ATP from ADP in the presence of a proton gradient across the membrane. The gamma chain is believed to be important in regulating ATPase activity and the flow of protons through the CF(0) complex (By similarity)	[C]: Energy production and conversion	Molecular Function: ATP binding (GO:0005524); Cellular Component: plasma membrane (GO:0005886); Biological Process: plasma membrane ATP synthesis coupled proton transport (GO:0042777); Cellular Component: proton-transporting ATP synthase complex, catalytic core F(1) (GO:0045261); Molecular Function: proton-transporting ATP synthase activity, rotational mechanism (GO:0046933); Molecular Function: …	K02115|F-type H+-transporting ATPase subunit gamma	['GE000375', 'F0F1 ATP synthase subunit gamma [Methylomonas lenta]', 'gi|1055319579|ref|WP_066985126.1|', '1.1e-128', '82.23', '100.00', '468']	ATP-synt	ATP synthase gamma chain	ATP synthase gamma chain
GE000376	COG0055|Produces ATP from ADP in the presence of a proton gradient across the membrane. The catalytic sites are hosted primarily by the beta subunits (By similarity)	[C]: Energy production and conversion	Molecular Function: ATP binding (GO:0005524); Cellular Component: plasma membrane (GO:0005886); Biological Process: ATP hydrolysis coupled proton transport (GO:0015991); Biological Process: plasma membrane ATP synthesis coupled proton transport (GO:0042777); Cellular Component: proton-transporting ATP synthase complex, catalytic core F(1) (GO:0045261); Molecular Function: proton-transporting ATP …	K02112|F-type H+/Na+-transporting ATPase subunit beta	['GE000376', 'F0F1 ATP synthase subunit beta [Methylomonas sp. 11b]', 'gi|651608544|ref|WP_026602689.1|', '9.5e-252', '97.16', '100.00', '878']	ATP-synt_ab;ATP-synt_ab_N	ATP synthase subunit beta	ATP synthase subunit beta
GE000377	COG0355|Produces ATP from ADP in the presence of a proton gradient across the membrane (By similarity)	[C]: Energy production and conversion	Molecular Function: ATP binding (GO:0005524); Cellular Component: plasma membrane (GO:0005886); Biological Process: plasma membrane ATP synthesis coupled proton transport (GO:0042777); Cellular Component: proton-transporting ATP synthase complex, catalytic core F(1) (GO:0045261); Molecular Function: proton-transporting ATP synthase activity, rotational mechanism (GO:0046933); Molecular Function: …	K02114|F-type H+-transporting ATPase subunit epsilon	['GE000377', 'MULTISPECIES: F0F1 ATP synthase subunit epsilon [Methylomonas]', 'gi|697076037|ref|WP_033156953.1|', '3.8e-58', '85.71', '100.00', '233']	ATP-synt_DE_N;ATP-synt_DE	ATP synthase epsilon chain	ATP synthase epsilon chain
GE000378	COG1207|Catalyzes the last two sequential reactions in the de novo biosynthetic pathway for UDP-N-acetylglucosamine (UDP- GlcNAc). The C-terminal domain catalyzes the transfer of acetyl group from acetyl coenzyme A to glucosamine-1-phosphate (GlcN-1-P) to produce N-acetylglucosamine-1-phosphate (GlcNAc-1-P), which is converted into UDP-GlcNAc by the transfer of uridine 5- monophosphate (from urid…	[M]: Cell wall/membrane/envelope biogenesis	Molecular Function: magnesium ion binding (GO:0000287); Molecular Function: UDP-N-acetylglucosamine diphosphorylase activity (GO:0003977); Cellular Component: cytoplasm (GO:0005737); Biological Process: UDP-N-acetylglucosamine biosynthetic process (GO:0006048); Biological Process: regulation of cell shape (GO:0008360); Biological Process: lipopolysaccharide biosynthetic process (GO:0009103); Biol…	K04042|bifunctional UDP-N-acetylglucosamine pyrophosphorylase / Glucosamine-1-phosphate N-acetyltransferase	['GE000378', 'UDP-N-acetylglucosamine diphosphorylase/glucosamine-1-phosphate N-acetyltransferase [Methylomonas methanica]', 'gi|1028826171|ref|WP_064006561.1|', '4.4e-209', '82.42', '99.78', '736']	Hexapep;NTP_transf_3;NTP_transferase;IspD;Hexapep_2;CofC	Bifunctional protein GlmU	Bifunctional protein GlmU
GE000379	COG0449|Catalyzes the first step in hexosamine metabolism, converting fructose-6P into glucosamine-6P using glutamine as a nitrogen source (By similarity)	[M]: Cell wall/membrane/envelope biogenesis	Molecular Function: glutamine-fructose-6-phosphate transaminase (isomerizing) activity (GO:0004360); Cellular Component: cytoplasm (GO:0005737); Biological Process: carbohydrate metabolic process (GO:0005975); Biological Process: glutamine metabolic process (GO:0006541); Molecular Function: carbohydrate binding (GO:0030246); Biological Process: carbohydrate derivative biosynthetic process (GO:190…	K00820|glutamine---fructose-6-phosphate transaminase (isomerizing)	['GE000379', 'MULTISPECIES: glutamine--fructose-6-phosphate transaminase (isomerizing) [Methylomonas]', 'gi|738323104|ref|WP_036276025.1|', '3.8e-296', '86.37', '100.00', '1026']	SIS;GATase_6;GATase_7;GATase_4	Glutamine--fructose-6-phosphate aminotransferase [isomerizing]	Glutamine--fructose-6-phosphate aminotransferase [isomerizing]
GE000380	COG0685|Methylenetetrahydrofolate reductase	[E]: Amino acid transport and metabolism	Molecular Function: methylenetetrahydrofolate reductase (NAD(P)H) activity (GO:0004489); Biological Process: methionine metabolic process (GO:0006555); Biological Process: cellular amino acid biosynthetic process (GO:0008652); Biological Process: tetrahydrofolate interconversion (GO:0035999); Biological Process: oxidation-reduction process (GO:0055114)	K00297|methylenetetrahydrofolate reductase (NADPH)	['GE000380', 'methylenetetrahydrofolate reductase [Proteobacteria bacterium ST_bin11]', 'gi|1175953652|ref|OQW73232.1|', '2.9e-101', '69.39', '97.61', '377']	MTHFR	--	Methylenetetrahydrofolate reductase
GE000381	NOG10851|Carbohydrate-selective porin OprB	[M]: Cell wall/membrane/envelope biogenesis	Molecular Function: transporter activity (GO:0005215); Biological Process: transport (GO:0006810); Cellular Component: integral component of membrane (GO:0016021)	--	['GE000381', 'carbohydrate-selective porin (OprB family) [Nitrosospira sp. Nsp22]', 'gi|1375712736|ref|PTM65579.1|', '7.2e-189', '65.36', '97.57', '669']	OprB	--	Porin
GE000382	COG0134|indole-3-glycerol phosphate synthase	[E]: Amino acid transport and metabolism	Biological Process: tryptophan biosynthetic process (GO:0000162); Molecular Function: indole-3-glycerol-phosphate synthase activity (GO:0004425)	K01609|indole-3-glycerol phosphate synthase	['GE000382', 'indole-3-glycerol phosphate synthase TrpC [Methylomonas methanica]', 'gi|503586943|ref|WP_013821019.1|', '1.5e-116', '81.82', '99.62', '428']	IGPS	Indole-3-glycerol phosphate synthase	Indole-3-glycerol phosphate synthase
GE000383	COG1216|Glycosyl transferase, family 2	[M]: Cell wall/membrane/envelope biogenesis	--	--	['GE000383', 'glycosyltransferase family 2 protein [Methylomonas sp. LW13]', 'gi|697080069|ref|WP_033158199.1|', '4.6e-103', '57.89', '99.30', '383']	Glyco_tranf_2_3;Glycos_transf_2;Glyco_trans_2_3	--	Glyco_trans_2-like domain-containing protein
GE000384	COG1364|Catalyzes two activities which are involved in the cyclic version of arginine biosynthesis the synthesis of N- acetylglutamate from glutamate and acetyl-CoA as the acetyl donor, and of ornithine by transacetylation between N(2)-acetylornithine and glutamate (By similarity)	[E]: Amino acid transport and metabolism	Molecular Function: acetyl-CoA:L-glutamate N-acetyltransferase activity (GO:0004042); Molecular Function: glutamate N-acetyltransferase activity (GO:0004358); Cellular Component: cytoplasm (GO:0005737); Biological Process: arginine biosynthetic process (GO:0006526)	K00620|glutamate N-acetyltransferase / amino-acid N-acetyltransferase	['GE000384', 'bifunctional glutamate N-acetyltransferase/amino-acid acetyltransferase ArgJ [Methylomonas methanica]', 'gi|1028830336|ref|WP_064010726.1|', '7.0e-182', '78.96', '100.00', '646']	ArgJ	Arginine biosynthesis bifunctional protein ArgJ	Arginine biosynthesis bifunctional protein ArgJ
GE000385	COG0494|NUDiX hydrolase	[L]: Replication, recombination and repair	Biological Process: cellular aromatic compound metabolic process (GO:0006725); Molecular Function: hydrolase activity (GO:0016787); Biological Process: cellular nitrogen compound metabolic process (GO:0034641); Biological Process: heterocycle metabolic process (GO:0046483); Biological Process: organic cyclic compound metabolic process (GO:1901360)	K03574|8-oxo-dGTP diphosphatase	['GE000385', 'DNA mismatch repair protein MutT [Proteobacteria bacterium ST_bin11]', 'gi|1175956108|ref|OQW75664.1|', '4.1e-108', '61.94', '95.98', '400']	TMP-TENI;NUDIX;NUDIX_4	8-oxo-dGTP diphosphatase	DNA mismatch repair protein MutT
GE000386	COG3024|Inhibits all the catalytic activities of DNA gyrase by preventing its interaction with DNA. Acts by binding directly to the C-terminal domain of GyrB, which probably disrupts DNA binding by the gyrase (By similarity)	[S]: Function unknown	Biological Process: regulation of transcription, DNA-templated (GO:0006355); Molecular Function: zinc ion binding (GO:0008270); Molecular Function: DNA topoisomerase (ATP-hydrolyzing) inhibitor activity (GO:0008657); Biological Process: negative regulation of DNA topoisomerase (ATP-hydrolyzing) activity (GO:2000372)	K09862|uncharacterized protein	['GE000386', 'MULTISPECIES: DNA gyrase inhibitor YacG [Methylomonas]', 'gi|521973293|ref|WP_020484564.1|', '4.1e-17', '72.73', '88.71', '95']	YacG	DNA gyrase inhibitor YacG	DNA gyrase inhibitor YacG
GE000387	COG4582|Cell division factor that enhances FtsZ-ring assembly. Directly interacts with FtsZ and promotes bundling of FtsZ protofilaments, with a reduction in FtsZ GTPase activity (By similarity)	[S]: Function unknown	Cellular Component: cytoplasm (GO:0005737); Biological Process: FtsZ-dependent cytokinesis (GO:0043093)	K18778|cell division protein ZapD	['GE000387', 'MULTISPECIES: cell division protein ZapD [Methylomonas]', 'gi|1177997461|ref|WP_082885650.1|', '7.4e-107', '83.19', '100.00', '396']	ZapD	--	Cell division protein ZapD
GE000388	COG0237|Catalyzes the phosphorylation of the 3'-hydroxyl group of dephosphocoenzyme A to form coenzyme A (By similarity)	[H]: Coenzyme transport and metabolism	--	K00859|dephospho-CoA kinase	['GE000388', 'dephospho-CoA kinase [Methylomonas methanica]', 'gi|1028869497|ref|WP_064037143.1|', '1.2e-57', '57.64', '100.00', '232']	CoaE	Dephospho-CoA kinase	Dephospho-CoA kinase
GE000389	COG1989|Cleaves type-4 fimbrial leader sequence and methylates the N-terminal (generally Phe) residue (By similarity)	--	Molecular Function: aspartic-type endopeptidase activity (GO:0004190); Cellular Component: plasma membrane (GO:0005886); Biological Process: proteolysis (GO:0006508); Molecular Function: methyltransferase activity (GO:0008168); Cellular Component: integral component of membrane (GO:0016021); Biological Process: methylation (GO:0032259)	K02654|leader peptidase (prepilin peptidase) / N-methyltransferase	['GE000389', 'prepilin peptidase [Methylomonas lenta]', 'gi|1055320452|ref|WP_066985999.1|', '2.0e-114', '71.08', '99.65', '421']	DiS_P_DiS;Peptidase_A24	Type 4 prepilin-like proteins leader peptide-processing enzyme	Type 4 prepilin-like proteins leader peptide-processing enzyme
GE000390	COG1459|Type ii secretion system	[U]: Intracellular trafficking, secretion, and vesicular transport	Cellular Component: plasma membrane (GO:0005886); Biological Process: protein secretion (GO:0009306); Cellular Component: integral component of membrane (GO:0016021)	K02653|type IV pilus assembly protein PilC	['GE000390', 'MULTISPECIES: type II secretion system F family protein [Methylomonas]', 'gi|1028851355|ref|WP_064020098.1|', '1.5e-152', '68.64', '99.75', '548']	T2SSF	Type IV pilus assembly protein TapC	Type II secretion system protein F
GE000391	COG2804|type ii secretion system protein e	[U]: Intracellular trafficking, secretion, and vesicular transport	Molecular Function: ATP binding (GO:0005524); Molecular Function: protein transporter activity (GO:0008565); Biological Process: pilus assembly (GO:0009297); Biological Process: protein transport (GO:0015031)	K02652|type IV pilus assembly protein PilB	['GE000391', 'MULTISPECIES: type IV-A pilus assembly ATPase PilB [Methylomonas]', 'gi|1028862342|ref|WP_064030935.1|', '3.0e-255', '78.50', '100.00', '890']	T2SSE;T2SSE_N	Type 4 fimbrial assembly protein PilB	Type IV-A pilus assembly ATPase PilB
GE000392	COG0030|Specifically dimethylates two adjacent adenosines (A1518 and A1519) in the loop of a conserved hairpin near the 3'-end of 16S rRNA in the 30S particle. May play a critical role in biogenesis of 30S subunits (By similarity)	[J]: Translation, ribosomal structure and biogenesis	Molecular Function: rRNA (adenine-N6,N6-)-dimethyltransferase activity (GO:0000179); Molecular Function: RNA binding (GO:0003723); Cellular Component: cytoplasm (GO:0005737); Biological Process: rRNA methylation (GO:0031167); Molecular Function: 16S rRNA (adenine(1518)-N(6)/adenine(1519)-N(6))-dimethyltransferase activity (GO:0052908)	K02528|16S rRNA (adenine1518-N6/adenine1519-N6)-dimethyltransferase	['GE000392', 'MULTISPECIES: 16S rRNA (adenine(1518)-N(6)/adenine(1519)-N(6))-dimethyltransferase RsmA [Methylomonas]', 'gi|697083659|ref|WP_033159291.1|', '5.6e-111', '77.43', '95.19', '409']	RrnaAD	Ribosomal RNA small subunit methyltransferase A	Ribosomal RNA small subunit methyltransferase A
GE000393	COG1995|Catalyzes the NAD(P)-dependent oxidation of 4- (phosphohydroxy)-L-threonine (HTP) into 2-amino-3-oxo-4- (phosphohydroxy)butyric acid which spontaneously decarboxylates to form 3-amino-2-oxopropyl phosphate (AHAP) (By similarity)	[H]: Coenzyme transport and metabolism	Molecular Function: magnesium ion binding (GO:0000287); Cellular Component: cytoplasm (GO:0005737); Molecular Function: zinc ion binding (GO:0008270); Biological Process: pyridoxine biosynthetic process (GO:0008615); Biological Process: pyridoxal phosphate biosynthetic process (GO:0042823); Molecular Function: 4-hydroxythreonine-4-phosphate dehydrogenase activity (GO:0050570); Molecular Function:…	K00097|4-hydroxythreonine-4-phosphate dehydrogenase	['GE000393', '4-hydroxythreonine-4-phosphate dehydrogenase PdxA [Methylomonas lenta]', 'gi|1055315602|ref|WP_066981149.1|', '5.3e-135', '74.54', '96.73', '490']	PdxA	4-hydroxythreonine-4-phosphate dehydrogenase	4-hydroxythreonine-4-phosphate dehydrogenase
GE000394	--	--	--	--	['GE000394', 'hypothetical protein [Crenothrix polyspora]', 'gi|1199036348|ref|WP_087142042.1|', '5.8e-62', '44.21', '45.94', '248']	--	--	Uncharacterized protein
GE000395	NOG89431|phosphohistidine phosphatase, SixA	[T]: Signal transduction mechanisms	--	K08296|phosphohistidine phosphatase	['GE000395', 'phosphoglycolate phosphatase [Methylomonas sp. 11b]', 'gi|651609317|ref|WP_026603457.1|', '3.9e-35', '51.25', '99.38', '157']	His_Phos_1	Uncharacterized protein sll0400	Histidine phosphatase family protein
GE000396	NOG79634|Uncharacterized ACR, COG1993	[S]: Function unknown	--	K09137|uncharacterized protein	['GE000396', 'hypothetical protein [Methylobacter tundripaludum]', 'gi|670488536|ref|WP_031436786.1|', '7.6e-32', '65.35', '97.12', '145']	DUF190	UPF0166 protein TM_0021	DUF190 domain-containing protein
GE000397	COG0239|Protein CrcB homolog	[D]: Cell cycle control, cell division, chromosome partitioning	Cellular Component: plasma membrane (GO:0005886); Biological Process: ion transport (GO:0006811); Cellular Component: integral component of membrane (GO:0016021)	K06199|fluoride exporter	['GE000397', 'fluoride efflux transporter CrcB [Methylobacter tundripaludum]', 'gi|670488537|ref|WP_031436787.1|', '5.5e-70', '66.09', '99.15', '273']	CRCB	Putative fluoride ion transporter CrcB	Putative fluoride ion transporter CrcB
GE000398	COG1162|May play a role in 30S ribosomal subunit biogenesis. Unusual circulary permuted GTPase that catalyzes rapid hydrolysis of GTP with a slow catalytic turnover (By similarity)	[R]: General function prediction only	Molecular Function: GTPase activity (GO:0003924); Molecular Function: GTP binding (GO:0005525); Molecular Function: metal ion binding (GO:0046872)	K06949|ribosome biogenesis GTPase / thiamine phosphate phosphatase	['GE000398', 'ribosome small subunit-dependent GTPase A [Methylomonas methanica]', 'gi|503583278|ref|WP_013817354.1|', '4.8e-127', '79.86', '97.99', '463']	RsgA_GTPase;MMR_HSR1	Small ribosomal subunit biogenesis GTPase RsgA	Small ribosomal subunit biogenesis GTPase RsgA
GE000399	COG0501|Protease HtpX homolog	[O]: Posttranslational modification, protein turnover, chaperones	Molecular Function: metalloendopeptidase activity (GO:0004222); Cellular Component: integral component of membrane (GO:0016021); Biological Process: CAAX-box protein processing (GO:0071586)	K06013|STE24 endopeptidase	['GE000399', 'M48 family peptidase [Methylomonas lenta]', 'gi|1055310944|ref|WP_066976826.1|', '8.8e-204', '85.34', '99.76', '718']	Peptidase_M48_N;Peptidase_M48	Protease HtpX homolog	Peptidase M48
GE000400	COG1949|3'-to-5' exoribonuclease specific for small oligoribonucleotides (By similarity)	[A]: RNA processing and modification	Molecular Function: nucleic acid binding (GO:0003676); Cellular Component: cytoplasm (GO:0005737); Molecular Function: exoribonuclease activity, producing 5'-phosphomonoesters (GO:0016896); Biological Process: RNA phosphodiester bond hydrolysis, exonucleolytic (GO:0090503)	K13288|oligoribonuclease	['GE000400', 'oligoribonuclease [Methylomonas sp. MK1]', 'gi|648455262|ref|WP_026147013.1|', '1.4e-81', '81.77', '100.00', '311']	RNase_T	Oligoribonuclease	Oligoribonuclease
GE000401	COG0172|Catalyzes the attachment of serine to tRNA(Ser). Is also able to aminoacylate tRNA(Sec) with serine, to form the misacylated tRNA L-seryl-tRNA(Sec), which will be further converted into selenocysteinyl-tRNA(Sec) (By similarity)	[J]: Translation, ribosomal structure and biogenesis	Molecular Function: serine-tRNA ligase activity (GO:0004828); Molecular Function: ATP binding (GO:0005524); Cellular Component: cytoplasm (GO:0005737); Biological Process: seryl-tRNA aminoacylation (GO:0006434); Biological Process: selenocysteine biosynthetic process (GO:0016260); Biological Process: selenocysteinyl-tRNA(Sec) biosynthetic process (GO:0097056)	K01875|seryl-tRNA synthetase	['GE000401', 'serine--tRNA ligase [Methylomonas sp. MK1]', 'gi|521972205|ref|WP_020483476.1|', '6.4e-210', '86.73', '99.76', '739']	tRNA-synt_2b;Seryl_tRNA_N	Serine--tRNA ligase	Serine--tRNA ligase
GE000402	COG3696|Heavy metal efflux pump, CzcA	[P]: Inorganic ion transport and metabolism	Molecular Function: peroxidase activity (GO:0004601); Molecular Function: cation transmembrane transporter activity (GO:0008324); Cellular Component: integral component of membrane (GO:0016021); Biological Process: cation transmembrane transport (GO:0098655); Biological Process: cellular oxidant detoxification (GO:0098869)	K15726|cobalt-zinc-cadmium resistance protein CzcA	['GE000402', 'cytochrome-c peroxidase [Proteobacteria bacterium ST_bin11]', 'gi|1175956471|ref|OQW76024.1|', '0.0e+00', '82.10', '99.33', '1624']	ACR_tran;MMPL	Cation efflux system protein CzcA	Cytochrome-c peroxidase
GE000403	NOG01644|Efflux transporter rnd family, mfp subunit	[P]: Inorganic ion transport and metabolism	--	K15727|membrane fusion protein, cobalt-zinc-cadmium efflux system	['GE000403', 'efflux RND transporter periplasmic adaptor subunit [Methylomonas sp. 11b]', 'gi|916819952|ref|WP_051427008.1|', '4.1e-136', '70.14', '97.07', '493']	HlyD_D23;HlyD_3;Biotin_lipoyl_2	Cobalt-zinc-cadmium resistance protein CzcB	Efflux transporter periplasmic adaptor subunit
GE000404	NOG88515|Nitrogen fixation protein of unknown function	[S]: Function unknown	--	--	['GE000404', 'MULTISPECIES: Nif11-like leader peptide family natural product precursor [Methylomonas]', 'gi|697077405|ref|WP_033157401.1|', '2.4e-24', '84.72', '100.00', '120']	Nif11	--	Nif11-like leader peptide family natural product
GE000405	NOG87079|--	[S]: Function unknown	Cellular Component: integral component of membrane (GO:0016021)	--	['GE000405', 'DUF4389 domain-containing protein [Methylomonas methanica]', 'gi|503583039|ref|WP_013817115.1|', '1.6e-34', '83.33', '88.24', '154']	DUF4389	--	Lipase
GE000406	COG5345|conserved protein UCP029693	[S]: Function unknown	Cellular Component: integral component of membrane (GO:0016021)	--	['GE000406', 'MULTISPECIES: DUF2333 family protein [Methylomonas]', 'gi|521972900|ref|WP_020484171.1|', '5.3e-183', '92.04', '100.00', '649']	DUF2333	--	DUF2333 domain-containing protein
GE000407	NOG117372|YcgL domain-containing protein	[S]: Function unknown	--	K09902|uncharacterized protein	['GE000407', 'YcgL domain-containing protein [Methylomonas sp. 11b]', 'gi|651608510|ref|WP_026602656.1|', '1.7e-24', '68.89', '100.00', '120']	YcgL	YcgL domain-containing protein A1S_1688	YcgL domain-containing protein A1332_22760
GE000408	NOG77398|Abortive infection protein	[R]: General function prediction only	Cellular Component: integral component of membrane (GO:0016021)	K07052|uncharacterized protein	['GE000408', 'CPBP family intramembrane metalloprotease [Methylomonas methanica]', 'gi|1028870589|ref|WP_064038235.1|', '7.2e-63', '67.03', '91.46', '249']	CPBP	--	Abortive infection protein
GE000409	--	--	--	--	['GE000409', 'hypothetical protein [Methylomonas sp. MK1]', 'gi|648455341|ref|WP_026147092.1|', '7.8e-36', '54.97', '95.57', '159']	--	--	Uncharacterized protein
GE000410	COG0517|Catalyzes the conversion of inosine 5'-phosphate (IMP) to xanthosine 5'-phosphate (XMP), the first committed and rate- limiting step in the de novo synthesis of guanine nucleotides, and therefore plays an important role in the regulation of cell growth (By similarity)	[R]: General function prediction only	Molecular Function: nucleotide binding (GO:0000166); Molecular Function: IMP dehydrogenase activity (GO:0003938); Biological Process: GMP biosynthetic process (GO:0006177); Molecular Function: metal ion binding (GO:0046872); Biological Process: oxidation-reduction process (GO:0055114)	K00088|IMP dehydrogenase	['GE000410', 'IMP dehydrogenase [Methylomonas lenta]', 'gi|1055316671|ref|WP_066982218.1|', '5.8e-239', '89.55', '100.00', '835']	IMPDH;CBS;NMO;FMN_dh	Inosine-5&apos;-monophosphate dehydrogenase	Inosine-5&apos;-monophosphate dehydrogenase
GE000411	NOG05759|methyltransferase	[R]: General function prediction only	Molecular Function: transferase activity (GO:0016740)	--	['GE000411', 'methyltransferase domain-containing protein [Methylomonas methanica]', 'gi|503583045|ref|WP_013817121.1|', '8.5e-117', '65.71', '94.31', '429']	Methyltransf_23;Methyltransf_11;Methyltransf_12;Methyltransf_25;Methyltransf_31;Methyltransf_9;MetW	--	Methyltransferase family protein
GE000412	COG0518|Catalyzes the synthesis of GMP from XMP (By similarity)	[F]: Nucleotide transport and metabolism	Molecular Function: GMP synthase (glutamine-hydrolyzing) activity (GO:0003922); Molecular Function: ATP binding (GO:0005524); Biological Process: GMP biosynthetic process (GO:0006177); Biological Process: glutamine metabolic process (GO:0006541); Molecular Function: pyrophosphatase activity (GO:0016462)	K01951|GMP synthase (glutamine-hydrolysing)	['GE000412', 'MULTISPECIES: glutamine-hydrolyzing GMP synthase [Methylomonas]', 'gi|697075917|ref|WP_033156915.1|', '1.5e-277', '88.26', '100.00', '964']	GMP_synt_C;GATase;NAD_synthase;Peptidase_C26;tRNA_Me_trans	GMP synthase [glutamine-hydrolyzing]	GMP synthase [glutamine-hydrolyzing]
GE000413	COG1194|a g-specific adenine glycosylase	[L]: Replication, recombination and repair	Molecular Function: DNA binding (GO:0003677); Biological Process: base-excision repair (GO:0006284); Molecular Function: DNA N-glycosylase activity (GO:0019104)	K03575|A/G-specific adenine glycosylase	['GE000413', 'adenine DNA glycosylase [Methylomonas methanica]', 'gi|503583049|ref|WP_013817125.1|', '1.4e-138', '65.82', '99.72', '501']	NUDIX_4;HhH-GPD;HHH	Adenine DNA glycosylase	Adenine DNA glycosylase
GE000414	COG2924|Could be a mediator in iron transactions between iron acquisition and iron-requiring processes, such as synthesis and or repair of Fe-S clusters in biosynthetic enzymes (By similarity)	[P]: Inorganic ion transport and metabolism	Molecular Function: iron ion binding (GO:0005506)	--	['GE000414', 'MULTISPECIES: oxidative damage protection protein [Methylomonas]', 'gi|938985683|ref|WP_054763375.1|', '2.1e-38', '88.64', '100.00', '167']	Iron_traffic	Probable Fe(2+)-trafficking protein	Probable Fe(2+)-trafficking protein
GE000415	NOG06874|Diguanylate cyclase	[T]: Signal transduction mechanisms	--	--	['GE000415', 'GGDEF domain-containing protein [Methylomonas sp.]', 'gi|1343563588|ref|PPD34516.1|', '4.5e-137', '59.01', '98.66', '497']	GGDEF	Response regulator PleD	GGDEF domain-containing protein
GE000416	NOG06874|Diguanylate cyclase	[T]: Signal transduction mechanisms	--	K13590|diguanylate cyclase	['GE000416', 'MULTISPECIES: GGDEF domain-containing protein [Methylomonas]', 'gi|738326110|ref|WP_036278969.1|', '1.9e-152', '54.40', '100.00', '548']	GGDEF;GGDEF_2	Diguanylate cyclase DosC	Diguanylate cyclase
GE000417	NOG48667|Thiol disulfide Interchange Protein	[O]: Posttranslational modification, protein turnover, chaperones	Molecular Function: protein disulfide oxidoreductase activity (GO:0015035); Cellular Component: periplasmic space (GO:0042597); Biological Process: cell redox homeostasis (GO:0045454); Biological Process: oxidation-reduction process (GO:0055114)	K03673|protein dithiol oxidoreductase (disulfide-forming)	['GE000417', 'thiol:disulfide interchange protein DsbA/DsbL [Methylomonas sp. LWB]', 'gi|1094173114|ref|WP_071160808.1|', '6.5e-80', '72.00', '100.00', '306']	DSBA;Thioredoxin_4;Thioredoxin_3	Thiol:disulfide interchange protein DsbA	Thiol:disulfide interchange protein
GE000418	COG2863|cytochrome	[C]: Energy production and conversion	Molecular Function: metal ion binding (GO:0046872)	--	['GE000418', 'cytochrome c4 [Methylomonas koyamae]', 'gi|1028873086|ref|WP_064040611.1|', '1.0e-89', '75.11', '100.00', '339']	Cytochrom_C;Cytochrome_CBB3	Cytochrome c4	Cytochrome C
GE000419	COG0218|Necessary for normal cell division and for the maintenance of normal septation (By similarity)	[R]: General function prediction only	Molecular Function: magnesium ion binding (GO:0000287); Molecular Function: GTPase activity (GO:0003924); Molecular Function: GTP binding (GO:0005525); Biological Process: cell cycle (GO:0007049); Biological Process: cell division (GO:0051301)	K03978|GTP-binding protein	['GE000419', 'YihA family ribosome biogenesis GTP-binding protein [Methylomonas lenta]', 'gi|1055316749|ref|WP_066982296.1|', '2.1e-94', '83.92', '97.07', '354']	MMR_HSR1;RsgA_GTPase;FeoB_N	Probable GTP-binding protein EngB	Probable GTP-binding protein EngB
GE000421	NOG30089|Integrase	[S]: Function unknown	--	--	['GE000421', 'MULTISPECIES: integrase [Methylobacter]', 'gi|738300731|ref|WP_036253814.1|', '7.1e-129', '61.60', '96.63', '469']	Phage_integrase;Phage_int_SAM_1;Phage_int_SAM_4	Putative integrase/recombinase y4rA	Integrase
GE000422	NOG38580|Integrase	[S]: Function unknown	Biological Process: DNA metabolic process (GO:0006259)	--	['GE000422', 'integrase [Methylobacter sp. BBA5.1]', 'gi|738300734|ref|WP_036253817.1|', '1.0e-127', '70.45', '96.55', '465']	Phage_integrase	Uncharacterized protein y4gA	Integrase
GE000423	NOG08974|Integrase	[S]: Function unknown	Molecular Function: DNA binding (GO:0003677); Cellular Component: cytoplasm (GO:0005737); Biological Process: DNA recombination (GO:0006310); Biological Process: DNA integration (GO:0015074)	--	['GE000423', 'MULTISPECIES: integrase [Methylobacter]', 'gi|738300736|ref|WP_036253819.1|', '6.1e-155', '81.60', '100.00', '556']	Phage_integrase;Phage_int_SAM_1;Phage_int_SAM_5	Putative integrase/recombinase y4rC	Phage-related integrase
GE000424	COG3436|Transposase	[L]: Replication, recombination and repair	--	--	['GE000424', 'IS66 family transposase [Methylovulum psychrotolerans]', 'gi|1340973223|ref|POZ51292.1|', '5.1e-14', '88.64', '45.36', '86']	DDE_Tnp_IS66	--	IS66 family transposase
GE000425	COG0258|Structure-specific nuclease with 5'-flap endonuclease and 5'-3' exonuclease activities involved in DNA replication and repair. During DNA replication, cleaves the 5'-overhanging flap structure that is generated by displacement synthesis when DNA polymerase encounters the 5'-end of a downstream Okazaki fragment. It enters the flap from the 5'-end and then tracks to cleave the flap base, le…	[L]: Replication, recombination and repair	Molecular Function: DNA binding (GO:0003677); Molecular Function: DNA-directed DNA polymerase activity (GO:0003887); Biological Process: DNA-dependent DNA replication (GO:0006261); Molecular Function: 3'-5' exonuclease activity (GO:0008408); Biological Process: DNA biosynthetic process (GO:0071897); Biological Process: nucleic acid phosphodiester bond hydrolysis (GO:0090305)	K02335|DNA polymerase I	['GE000425', 'DNA polymerase I [Proteobacteria bacterium ST_bin11]', 'gi|1175953682|ref|OQW73262.1|', '0.0e+00', '81.91', '100.00', '1475']	DNA_pol_A;5_3_exonuc_N;DNA_pol_A_exo1;5_3_exonuc	DNA polymerase I	DNA polymerase I
GE000426	COG0194|Essential for recycling GMP and indirectly, cGMP (By similarity)	[F]: Nucleotide transport and metabolism	Molecular Function: guanylate kinase activity (GO:0004385); Molecular Function: ATP binding (GO:0005524); Cellular Component: cytoplasm (GO:0005737); Biological Process: phosphorylation (GO:0016310); Biological Process: GMP metabolic process (GO:0046037); Biological Process: GDP metabolic process (GO:0046710)	K00942|guanylate kinase	['GE000426', 'guanylate kinase [Methylomonas methanica]', 'gi|503587089|ref|WP_013821165.1|', '5.1e-80', '77.94', '100.00', '306']	Guanylate_kin;AAA_33	Guanylate kinase	Guanylate kinase
GE000427	--	--	--	--	['GE000427', 'hypothetical protein CTY19_05050 [Methylomonas sp.]', 'gi|1343563284|ref|PPD34221.1|', '2.0e-41', '61.27', '93.29', '177']	--	--	Uncharacterized protein
GE000428	COG0001|Glutamate-1-semialdehyde aminotransferase	[H]: Coenzyme transport and metabolism	Cellular Component: cytoplasm (GO:0005737); Biological Process: protoporphyrinogen IX biosynthetic process (GO:0006782); Molecular Function: transaminase activity (GO:0008483); Molecular Function: pyridoxal phosphate binding (GO:0030170); Molecular Function: glutamate-1-semialdehyde 2,1-aminomutase activity (GO:0042286)	K01845|glutamate-1-semialdehyde 2,1-aminomutase	['GE000428', 'glutamate-1-semialdehyde-2,1-aminomutase [Methylomonas lenta]', 'gi|1055316874|ref|WP_066982421.1|', '1.7e-199', '82.16', '100.00', '704']	Aminotran_3;Aminotran_1_2	Glutamate-1-semialdehyde 2,1-aminomutase	Glutamate-1-semialdehyde 2,1-aminomutase
GE000429	COG1322|Dna recombination protein	[S]: Function unknown	Cellular Component: integral component of membrane (GO:0016021)	K09760|DNA recombination protein RmuC	['GE000429', 'DNA recombination protein RmuC [Methylomonas methanica]', 'gi|503587086|ref|WP_013821162.1|', '3.3e-177', '75.63', '98.41', '630']	RmuC	DNA recombination protein RmuC	RmuC-domain protein
GE000431	COG1109|Catalyzes the conversion of glucosamine-6-phosphate to glucosamine-1-phosphate (By similarity)	[G]: Carbohydrate transport and metabolism	Molecular Function: magnesium ion binding (GO:0000287); Biological Process: carbohydrate metabolic process (GO:0005975); Molecular Function: intramolecular transferase activity, phosphotransferases (GO:0016868)	K01840|phosphomannomutase	['GE000431', 'phosphomannomutase [Methylobacter tundripaludum]', 'gi|1348913481|ref|WP_104429120.1|', '2.6e-212', '78.99', '99.58', '747']	PGM_PMM_I;PGM_PMM_III;PGM_PMM_II;PGM_PMM_IV	Phosphomannomutase	Phosphomannomutase
GE000432	NOG61163|--	[S]: Function unknown	--	--	['GE000432', 'hypothetical protein [Methylomonas sp. 11b]', 'gi|651607801|ref|WP_026601947.1|', '3.5e-75', '73.30', '100.00', '290']	--	--	Uncharacterized protein
GE000433	--	--	--	K02439|thiosulfate sulfurtransferase	['GE000433', 'MULTISPECIES: thiosulfate sulfurtransferase GlpE [Methylomonas]', 'gi|521971732|ref|WP_020483003.1|', '7.2e-43', '81.37', '100.00', '182']	Rhodanese	Thiosulfate sulfurtransferase GlpE	Thiosulfate sulfurtransferase GlpE
GE000434	NOG50164|dinitrogenase iron-molybdenum cofactor biosynthesis	[S]: Function unknown	--	--	['GE000434', 'MULTISPECIES: dinitrogenase iron-molybdenum cofactor biosynthesis protein [Methylomonas]', 'gi|697076231|ref|WP_033157020.1|', '2.0e-107', '84.26', '97.11', '397']	DIMCO_N;Nitro_FeMo-Co	Protein NifY	Dinitrogenase iron-molybdenum cofactor biosynthesis protein
GE000435	COG3511|phospholipase C	[M]: Cell wall/membrane/envelope biogenesis	Biological Process: metabolic process (GO:0008152); Molecular Function: hydrolase activity, acting on ester bonds (GO:0016788)	--	['GE000435', 'acid phosphatase [Methylobacter tundripaludum]', 'gi|652892394|ref|WP_027150692.1|', '2.4e-199', '74.27', '97.34', '704']	Phosphoesterase	Non-hemolytic phospholipase C	Phospholipase C
GE000436	COG3440|ubiquitin-like with PHD and ring finger domains 2, E3 ubiquitin protein ligase	[V]: Defense mechanisms	--	K07454|putative restriction endonuclease	['GE000436', 'hypothetical protein A2078_14625 [Nitrospirae bacterium GWC2_57_9]', 'gi|1085484873|ref|OGW47410.1|', '3.2e-33', '58.65', '98.11', '150']	HNH_2	--	HNHc domain-containing protein
GE000437	--	--	--	--	['GE000437', 'CopG family transcriptional regulator [Methylobacter sp. KRF1]', 'gi|1547426267|ref|WP_127029030.1|', '2.3e-09', '70.45', '97.78', '69']	--	--	CopG family transcriptional regulator
GE000438	--	--	--	--	['GE000438', 'conserved hypothetical protein [Candidatus Contendobacter odensis Run_B_J11]', 'gi|577004245|ref|CDH43618.1|', '4.2e-06', '50.75', '83.75', '59']	--	--	Uncharacterized protein
GE000439	NOG63906|PilT protein domain protein	[R]: General function prediction only	--	--	['GE000439', 'type II toxin-antitoxin system VapC family toxin [Candidatus Entotheonella palauensis]', 'gi|1221832747|ref|WP_089937838.1|', '1.4e-27', '50.40', '96.15', '131']	PIN;PIN_3	--	PINc domain-containing protein
GE000440	COG0773|Cell wall formation (By similarity)	[M]: Cell wall/membrane/envelope biogenesis	Molecular Function: ATP binding (GO:0005524); Biological Process: cell cycle (GO:0007049); Biological Process: regulation of cell shape (GO:0008360); Biological Process: peptidoglycan biosynthetic process (GO:0009252); Biological Process: peptidoglycan turnover (GO:0009254); Cellular Component: integral component of membrane (GO:0016021); Molecular Function: acid-amino acid ligase activity (GO:00…	K02558|UDP-N-acetylmuramate: L-alanyl-gamma-D-glutamyl-meso-diaminopimelate ligase	['GE000440', 'UDP-N-acetylmuramate:L-alanyl-gamma-D-glutamyl-meso-diaminopimelate ligase [Methylomonas sp. MK1]', 'gi|702266199|ref|WP_033193940.1|', '2.1e-230', '83.55', '100.00', '807']	Mur_ligase_M;Mur_ligase;Mur_ligase_C	UDP-N-acetylmuramate--L-alanyl-gamma-D-glutamyl-meso-2,6-diaminoheptandioate ligase	UDP-N-acetylmuramate--L-alanyl-gamma-D-glutamyl-meso-2,6-diaminoheptandioate ligase
GE000441	COG0666|Ankyrin Repeat	[R]: General function prediction only	--	K06867|uncharacterized protein	['GE000441', 'ankyrin repeat domain-containing protein [Methylomonas sp. DH-1]', 'gi|1028854225|ref|WP_064022968.1|', '2.8e-48', '75.71', '72.54', '201']	Ank_2;Ank;Ank_4;Ank_5;Ank_3	Putative ankyrin repeat protein RF_0381	ANK_REP_REGION domain-containing protein
GE000442	COG2967|ApaG protein	[P]: Inorganic ion transport and metabolism	--	K06195|ApaG protein	['GE000442', 'MULTISPECIES: Co2+/Mg2+ efflux protein ApaG [Methylomonas]', 'gi|521973024|ref|WP_020484295.1|', '2.8e-57', '87.20', '100.00', '230']	DUF525	Protein ApaG	Protein ApaG
GE000443	COG0639|serine threonine-protein phosphatase	[T]: Signal transduction mechanisms	Molecular Function: bis(5'-nucleosyl)-tetraphosphatase (symmetrical) activity (GO:0008803)	K01525|bis(5'-nucleosyl)-tetraphosphatase (symmetrical)	['GE000443', 'MULTISPECIES: symmetrical bis(5&apos;-nucleosyl)-tetraphosphatase [Methylomonas]', 'gi|1011416655|ref|WP_062328297.1|', '3.0e-128', '76.10', '99.63', '467']	Metallophos;Metallophos_2	Bis(5&apos;-nucleosyl)-tetraphosphatase, symmetrical	Bis(5&apos;-nucleosyl)-tetraphosphatase, symmetrical
GE000444	NOG03180|oxidoreductase	[R]: General function prediction only	Molecular Function: trans-1,2-dihydrobenzene-1,2-diol dehydrogenase activity (GO:0047115); Biological Process: oxidation-reduction process (GO:0055114)	--	['GE000444', 'Gfo/Idh/MocA family oxidoreductase [Methylomonas lenta]', 'gi|1055319641|ref|WP_066985188.1|', '2.5e-161', '79.46', '100.00', '577']	GFO_IDH_MocA	Glucose--fructose oxidoreductase	Oxidoreductase
GE000445	COG0778|nitroreductase	[C]: Energy production and conversion	Molecular Function: cob(II)yrinic acid a,c-diamide reductase activity (GO:0043784); Biological Process: oxidation-reduction process (GO:0055114)	K04719|5,6-dimethylbenzimidazole synthase	['GE000445', '5,6-dimethylbenzimidazole synthase [Methylovorus sp. MM2]', 'gi|1055627152|ref|WP_067267740.1|', '5.3e-88', '73.56', '96.74', '333']	Nitroreductase	5,6-dimethylbenzimidazole synthase	5,6-dimethylbenzimidazole synthase
GE000446	COG2087|Adenosylcobinamide kinase	[H]: Coenzyme transport and metabolism	Molecular Function: GTP binding (GO:0005525); Molecular Function: cobinamide phosphate guanylyltransferase activity (GO:0008820); Biological Process: cobalamin biosynthetic process (GO:0009236); Biological Process: phosphorylation (GO:0016310); Molecular Function: adenosylcobinamide kinase activity (GO:0043752); Biological Process: cofactor biosynthetic process (GO:0051188)	K02231|adenosylcobinamide kinase / adenosylcobinamide-phosphate guanylyltransferase	['GE000446', 'bifunctional adenosylcobinamide kinase/adenosylcobinamide-phosphate guanylyltransferase [Methylovorus sp. MM2]', 'gi|1208597283|ref|WP_088178069.1|', '1.0e-65', '70.69', '100.00', '258']	CobU	Bifunctional adenosylcobalamin biosynthesis protein CobP	Bifunctional adenosylcobalamin biosynthesis protein
GE000447	COG0406|Phosphoglycerate mutase	[G]: Carbohydrate transport and metabolism	--	K02226|alpha-ribazole phosphatase	['GE000447', 'alpha-ribazole phosphatase [Methylobacillus flagellatus]', 'gi|499797734|ref|WP_011478468.1|', '1.5e-44', '49.74', '100.00', '188']	His_Phos_1	--	Phosphoglycerate mutase
GE000448	COG0368|Joins Ado-cobinamide-GDP and alpha-ribazole to generate adenosylcobalamin (Ado-cobalamin) (By similarity)	[H]: Coenzyme transport and metabolism	Cellular Component: membrane (GO:0016020); Molecular Function: phosphotransferase activity, for other substituted phosphate groups (GO:0016780)	K02233|adenosylcobinamide-GDP ribazoletransferase	['GE000448', 'adenosylcobinamide-GDP ribazoletransferase [Methylovorus sp. MM2]', 'gi|1055627333|ref|WP_067267921.1|', '2.4e-79', '63.27', '97.99', '304']	CobS	Adenosylcobinamide-GDP ribazoletransferase	Adenosylcobinamide-GDP ribazoletransferase
GE000449	COG2038|Catalyzes the synthesis of alpha-ribazole-5'-phosphate from nicotinate mononucleotide (NAMN) and 5,6- dimethylbenzimidazole (DMB) (By similarity)	[H]: Coenzyme transport and metabolism	Molecular Function: nicotinate-nucleotide-dimethylbenzimidazole phosphoribosyltransferase activity (GO:0008939); Biological Process: nucleoside biosynthetic process (GO:0009163); Biological Process: cobalamin biosynthetic process (GO:0009236); Molecular Function: cobalamin-transporting ATPase activity (GO:0015420); Biological Process: cobalamin transport (GO:0015889); Biological Process: vitamin …	K00768|nicotinate-nucleotide--dimethylbenzimidazole phosphoribosyltransferase	['GE000449', 'nicotinate-nucleotide--dimethylbenzimidazole phosphoribosyltransferase [Methylovorus sp. MM2]', 'gi|1031622470|ref|OAM51838.1|', '1.1e-127', '69.71', '97.98', '465']	DBI_PRT	Nicotinate-nucleotide--dimethylbenzimidazole phosphoribosyltransferase	Nicotinate-nucleotide--dimethylbenzimidazole phosphoribosyltransferase
GE000450	NOG85151|--	[S]: Function unknown	Cellular Component: membrane (GO:0016020)	--	['GE000450', 'MULTISPECIES: hypothetical protein [Methylomonas]', 'gi|1011416715|ref|WP_062328357.1|', '7.4e-57', '60.73', '100.00', '229']	--	--	Uncharacterized protein
GE000451	COG0500|methyltransferase	[Q]: Secondary metabolites biosynthesis, transport and catabolism	Molecular Function: methyltransferase activity (GO:0008168); Biological Process: methylation (GO:0032259)	--	['GE000451', 'methyltransferase domain-containing protein [Methylomonas methanica]', 'gi|503582840|ref|WP_013816916.1|', '1.8e-88', '80.60', '98.05', '334']	Methyltransf_11;Methyltransf_25;Methyltransf_23;Ubie_methyltran;Methyltransf_12;Methyltransf_31	Ubiquinone/menaquinone biosynthesis C-methyltransferase UbiE	Methyltransferase type 11
GE000452	COG4395|Import inner membrane translocase subunit TIM44	[S]: Function unknown	Cellular Component: integral component of membrane (GO:0016021)	--	['GE000452', 'Tim44 domain-containing protein [Methylomonas methanica]', 'gi|503582839|ref|WP_013816915.1|', '8.7e-68', '68.03', '99.67', '266']	Tim44	--	Import inner membrane translocase subunit Tim44
GE000453	--	--	--	--	['GE000453', 'hypothetical protein [Methylomonas sp. 11b]', 'gi|651608460|ref|WP_026602606.1|', '2.0e-11', '37.40', '91.37', '78']	--	--	Uncharacterized protein
GE000454	NOG21828|Outer membrane efflux protein	[M]: Cell wall/membrane/envelope biogenesis	--	--	['GE000454', 'TolC family protein [Methylomonas lenta]', 'gi|1055314589|ref|WP_066980136.1|', '1.8e-143', '62.39', '100.00', '518']	OEP	--	Uncharacterized protein
GE000455	NOG54966|efflux transporter, rnd family, mfp subunit	[P]: Inorganic ion transport and metabolism	--	--	['GE000455', 'efflux RND transporter periplasmic adaptor subunit [Methylomonas lenta]', 'gi|1055314586|ref|WP_066980133.1|', '8.4e-118', '63.81', '99.45', '433']	HlyD_D23;HlyD_3;Biotin_lipoyl_2	--	Efflux transporter periplasmic adaptor subunit
GE000456	COG3696|Heavy metal efflux pump, CzcA	[P]: Inorganic ion transport and metabolism	Molecular Function: cation transmembrane transporter activity (GO:0008324); Cellular Component: integral component of membrane (GO:0016021); Biological Process: cation transmembrane transport (GO:0098655)	K15726|cobalt-zinc-cadmium resistance protein CzcA	['GE000456', 'MULTISPECIES: efflux RND transporter permease subunit [Methylomonas]', 'gi|738319626|ref|WP_036272614.1|', '0.0e+00', '84.18', '99.80', '1628']	ACR_tran	Protein HelA	Cobalt-zinc-cadmium resistance protein CzcA
GE000457	NOG95442|Protein of unknown function (DUF3240)	[S]: Function unknown	--	--	['GE000457', 'DUF3240 domain-containing protein [Methylomonas lenta]', 'gi|1055314580|ref|WP_066980127.1|', '2.7e-26', '54.46', '100.00', '127']	DUF3240	--	Uncharacterized protein
GE000459	COG2333|DNA internalization-related competence protein ComEC Rec2	[R]: General function prediction only	Cellular Component: membrane (GO:0016020)	K02238|competence protein ComEC	['GE000459', 'MULTISPECIES: DNA internalization-related competence protein ComEC/Rec2 [Methylomonas]', 'gi|697083763|ref|WP_033159320.1|', '3.7e-269', '63.07', '98.68', '936']	Competence;DUF4131;Lactamase_B	Competence protein ComA	DNA internalization-related competence protein ComEC/Rec2
GE000460	COG2346|K06886 hemoglobin	[S]: Function unknown	Biological Process: oxygen transport (GO:0015671); Molecular Function: oxygen binding (GO:0019825); Molecular Function: heme binding (GO:0020037); Molecular Function: metal ion binding (GO:0046872)	--	['GE000460', 'MULTISPECIES: group 1 truncated hemoglobin [Methylomonas]', 'gi|1028862363|ref|WP_064030956.1|', '1.5e-53', '84.13', '96.92', '218']	Bac_globin	--	Group 1 truncated hemoglobin
GE000461	COG5009|penicillin-binding protein 1A	[M]: Cell wall/membrane/envelope biogenesis	Cellular Component: membrane (GO:0016020)	K05366|penicillin-binding protein 1A	['GE000461', 'penicillin-binding protein 1A [Methylomonas sp. Kb3]', 'gi|1310925860|ref|WP_101052643.1|', '0.0e+00', '71.60', '100.00', '1083']	Transgly;Transpeptidase;PCB_OB	Penicillin-binding protein 1A	Peptidase
GE000462	COG4972|type IV pilus assembly protein pilm	--	Biological Process: cell cycle (GO:0007049)	K02662|type IV pilus assembly protein PilM	['GE000462', 'pilus assembly protein PilM [Methylomonas lenta]', 'gi|1055312496|ref|WP_066978334.1|', '5.8e-164', '84.14', '100.00', '586']	PilM_2;FtsA;MreB_Mbl	--	Pilus assembly protein PilM
GE000463	COG3166|Fimbrial assembly family protein	[U]: Intracellular trafficking, secretion, and vesicular transport	Cellular Component: integral component of membrane (GO:0016021)	K02663|type IV pilus assembly protein PilN	['GE000463', 'MULTISPECIES: pilus assembly protein PilN [Methylomonas]', 'gi|738325234|ref|WP_036278121.1|', '1.5e-70', '70.68', '100.00', '275']	PilN	--	Type IV pilus assembly protein PilN
GE000464	COG3167|pilus assembly protein pilo	[U]: Intracellular trafficking, secretion, and vesicular transport	Cellular Component: integral component of membrane (GO:0016021)	K02664|type IV pilus assembly protein PilO	['GE000464', 'pilus assembly protein PilO [Methylomonas methanica]', 'gi|503582930|ref|WP_013817006.1|', '7.1e-77', '73.08', '99.05', '296']	PilO	--	Pilus assembly protein PilO
GE000465	COG3168|Pilus assembly protein	--	--	K02665|type IV pilus assembly protein PilP	['GE000465', 'pilus assembly protein PilP [Methylomonas koyamae]', 'gi|1028858811|ref|WP_064027552.1|', '4.4e-67', '73.65', '92.27', '263']	PilP	--	Pilus assembly protein PilP
GE000466	COG4796|Type II and III secretion system protein	[U]: Intracellular trafficking, secretion, and vesicular transport	--	K02666|type IV pilus assembly protein PilQ	['GE000466', 'type IV pilus secretin family protein [Methylomonas sp. LW13]', 'gi|697075448|ref|WP_033156770.1|', '6.1e-218', '65.57', '99.42', '766']	Secretin;Secretin_N;STN;AMIN	Fimbrial assembly protein PilQ	Type IV pilus assembly protein PilQ
GE000467	COG0744|penicillin-binding protein	[M]: Cell wall/membrane/envelope biogenesis	Cellular Component: plasma membrane (GO:0005886); Biological Process: peptidoglycan biosynthetic process (GO:0009252); Cellular Component: peptidoglycan-based cell wall (GO:0009274); Cellular Component: integral component of membrane (GO:0016021); Molecular Function: transferase activity, transferring pentosyl groups (GO:0016763)	K03814|monofunctional glycosyltransferase	['GE000467', 'MULTISPECIES: monofunctional biosynthetic peptidoglycan transglycosylase [Methylomonas]', 'gi|738325088|ref|WP_036277976.1|', '2.4e-80', '71.15', '95.85', '307']	Transgly	Biosynthetic peptidoglycan transglycosylase	Biosynthetic peptidoglycan transglycosylase
GE000468	COG1586|Catalyzes the decarboxylation of S-adenosylmethionine to S-adenosylmethioninamine (dcAdoMet), the propylamine donor required for the synthesis of the polyamines spermine and spermidine from the diamine putrescine (By similarity)	[E]: Amino acid transport and metabolism	Molecular Function: adenosylmethionine decarboxylase activity (GO:0004014); Biological Process: S-adenosylmethioninamine biosynthetic process (GO:0006557); Biological Process: spermidine biosynthetic process (GO:0008295)	K01611|S-adenosylmethionine decarboxylase	['GE000468', 'adenosylmethionine decarboxylase [Methylomonas methanica]', 'gi|503586923|ref|WP_013820999.1|', '8.0e-139', '97.30', '100.00', '502']	AdoMet_dc	S-adenosylmethionine decarboxylase proenzyme	S-adenosylmethionine decarboxylase proenzyme
GE000469	COG1765|osmC family	[O]: Posttranslational modification, protein turnover, chaperones	--	K07397|putative redox protein	['GE000469', 'OsmC family protein [Methylomonas sp. 11b]', 'gi|651608416|ref|WP_026602562.1|', '1.4e-64', '85.61', '82.74', '255']	OsmC	Protein YhfA	OsmC family protein
GE000470	COG0664|transcriptional regulator, crp fnr family	[T]: Signal transduction mechanisms	Molecular Function: DNA binding (GO:0003677); Molecular Function: DNA-binding transcription factor activity (GO:0003700); Cellular Component: intracellular (GO:0005622); Biological Process: regulation of transcription, DNA-templated (GO:0006355)	K10914|CRP/FNR family transcriptional regulator, cyclic AMP receptor protein	['GE000470', 'MULTISPECIES: cAMP-activated global transcriptional regulator CRP [Methylomonas]', 'gi|521973019|ref|WP_020484290.1|', '4.7e-108', '92.17', '100.00', '399']	cNMP_binding;HTH_Crp_2;Crp	cAMP-activated global transcriptional regulator CRP	CRP/FNR family cyclic AMP-dependent transcriptional regulator
GE000471	COG3087|Cell Division Protein	[D]: Cell cycle control, cell division, chromosome partitioning	--	--	['GE000471', 'SPOR domain-containing protein [Methylomonas sp. MK1]', 'gi|521972948|ref|WP_020484219.1|', '1.4e-61', '60.65', '100.00', '245']	SPOR	--	Sporulation protein
GE000472	COG0018|arginyL-tRNA synthetase	[J]: Translation, ribosomal structure and biogenesis	Molecular Function: arginine-tRNA ligase activity (GO:0004814); Molecular Function: ATP binding (GO:0005524); Cellular Component: cytoplasm (GO:0005737); Biological Process: arginyl-tRNA aminoacylation (GO:0006420)	K01887|arginyl-tRNA synthetase	['GE000472', 'arginine--tRNA ligase [Methylomonas methanica]', 'gi|503587063|ref|WP_013821139.1|', '8.4e-277', '79.69', '100.00', '961']	DALR_1;Arg_tRNA_synt_N;tRNA-synt_1d;tRNA-synt_1g	Arginine--tRNA ligase	Arginine--tRNA ligase
GE000473	COG0325|alanine racemase domain protein	[R]: General function prediction only	--	K06997|PLP dependent protein	['GE000473', 'YggS family pyridoxal phosphate-dependent enzyme [Methylomonas methanica]', 'gi|503587062|ref|WP_013821138.1|', '7.0e-94', '77.88', '98.26', '352']	Ala_racemase_N	Pyridoxal phosphate homeostasis protein	Pyridoxal phosphate homeostasis protein
GE000474	COG0805|Part of the twin-arginine translocation (Tat) system that transports large folded proteins containing a characteristic twin-arginine motif in their signal peptide across membranes. Together with TatB, TatC is part of a receptor directly interacting with Tat signal peptides (By similarity)	[U]: Intracellular trafficking, secretion, and vesicular transport	Cellular Component: integral component of plasma membrane (GO:0005887); Molecular Function: protein transmembrane transporter activity (GO:0008320); Cellular Component: TAT protein transport complex (GO:0033281); Biological Process: protein transport by the Tat complex (GO:0043953)	K03118|sec-independent protein translocase protein TatC	['GE000474', 'twin-arginine translocase subunit TatC [Methylomonas koyamae]', 'gi|1028860297|ref|WP_064029038.1|', '1.0e-103', '84.39', '96.34', '385']	TatC	Sec-independent protein translocase protein TatC	Sec-independent protein translocase protein TatC
GE000475	COG1826|Part of the twin-arginine translocation (Tat) system that transports large folded proteins containing a characteristic twin-arginine motif in their signal peptide across membranes	[U]: Intracellular trafficking, secretion, and vesicular transport	Cellular Component: integral component of plasma membrane (GO:0005887); Molecular Function: protein transmembrane transporter activity (GO:0008320); Biological Process: protein secretion (GO:0009306); Cellular Component: TAT protein transport complex (GO:0033281); Biological Process: protein transport by the Tat complex (GO:0043953)	K03117|sec-independent protein translocase protein TatB	['GE000475', 'MULTISPECIES: twin-arginine translocase subunit TatB [Methylomonas]', 'gi|521972944|ref|WP_020484215.1|', '4.0e-23', '65.52', '79.09', '116']	MttA_Hcf106	Sec-independent protein translocase protein TatB	Sec-independent protein translocase protein TatB
GE000476	--	--	Cellular Component: integral component of plasma membrane (GO:0005887); Molecular Function: protein transmembrane transporter activity (GO:0008320); Biological Process: protein secretion (GO:0009306); Cellular Component: TAT protein transport complex (GO:0033281); Biological Process: protein transport by the Tat complex (GO:0043953)	K03116|sec-independent protein translocase protein TatA	['GE000476', 'twin-arginine translocase TatA/TatE family subunit [Methylomonas sp. 11b]', 'gi|651608476|ref|WP_026602622.1|', '6.0e-20', '78.87', '100.00', '105']	MttA_Hcf106	Sec-independent protein translocase protein TatA	Sec-independent protein translocase protein TatA
GE000477	COG0140|phosphoribosyl-ATP pyrophosphatase	[E]: Amino acid transport and metabolism	Biological Process: histidine biosynthetic process (GO:0000105); Molecular Function: phosphoribosyl-ATP diphosphatase activity (GO:0004636); Molecular Function: ATP binding (GO:0005524); Cellular Component: cytoplasm (GO:0005737)	K01523|phosphoribosyl-ATP pyrophosphohydrolase	['GE000477', 'phosphoribosyl-ATP diphosphatase [Methylomonas lenta]', 'gi|1055319903|ref|WP_066985450.1|', '1.3e-45', '92.31', '97.20', '191']	PRA-PH	Phosphoribosyl-ATP pyrophosphatase	Phosphoribosyl-ATP pyrophosphatase
GE000478	NOG04326|transcriptional Regulator LysR family	[K]: Transcription	Molecular Function: DNA binding (GO:0003677); Molecular Function: DNA-binding transcription factor activity (GO:0003700); Biological Process: regulation of transcription, DNA-templated (GO:0006355)	--	['GE000478', 'LysR family transcriptional regulator [Methylomonas methanica]', 'gi|503587056|ref|WP_013821132.1|', '3.8e-156', '93.02', '100.00', '560']	LysR_substrate;HTH_1	Uncharacterized HTH-type transcriptional regulator HI_1364	Transcriptional regulator, LysR family
GE000479	NOG215385|Tellurite resistance protein TehB	[P]: Inorganic ion transport and metabolism	Molecular Function: transferase activity (GO:0016740)	--	['GE000479', 'MULTISPECIES: class I SAM-dependent methyltransferase [Methylomonas]', 'gi|697075828|ref|WP_033156886.1|', '6.2e-59', '61.26', '96.95', '236']	TehB;Methyltransf_25;Methyltransf_23;MTS;Methyltransf_11;TPMT	--	Class I SAM-dependent methyltransferase
GE000480	COG0607|Rhodanese domain protein	[P]: Inorganic ion transport and metabolism	--	--	['GE000480', 'MULTISPECIES: rhodanese-like domain-containing protein [Methylomonas]', 'gi|697075831|ref|WP_033156887.1|', '1.8e-54', '75.38', '100.00', '221']	Rhodanese	--	Rhodanese-like domain-containing protein
GE000481	COG1217|gtp-binding protein typa	[T]: Signal transduction mechanisms	Molecular Function: GTPase activity (GO:0003924); Molecular Function: GTP binding (GO:0005525)	K06207|GTP-binding protein	['GE000481', 'MULTISPECIES: translational GTPase TypA [Methylomonas]', 'gi|1028860283|ref|WP_064029024.1|', '0.0e+00', '93.25', '97.58', '1121']	GTP_EFTU;EFG_C;GTP_EFTU_D2;MMR_HSR1	GTP-binding protein TypA/BipA	GTP-binding protein TypA
GE000482	COG0730|Membrane	[S]: Function unknown	Cellular Component: plasma membrane (GO:0005886); Cellular Component: integral component of membrane (GO:0016021)	K07090|uncharacterized protein	['GE000482', 'sulfite exporter TauE/SafE family protein [Methylomonas methanica]', 'gi|1028828851|ref|WP_064009241.1|', '6.0e-121', '84.07', '100.00', '443']	TauE	--	Probable membrane transporter protein
GE000483	COG2824|Alkylphosphonate utilization operon protein PhnA	[P]: Inorganic ion transport and metabolism	--	K06193|protein PhnA	['GE000483', 'alkylphosphonate utilization protein [Aliidiomarina iranensis]', 'gi|1546748576|ref|WP_126767494.1|', '1.1e-44', '80.53', '100.00', '188']	PhnA;PhnA_Zn_Ribbon	--	Alkylphosphonate utilization protein
GE000484	COG2609|Component of the pyruvate dehydrogenase (PDH) complex, that catalyzes the overall conversion of pyruvate to acetyl-CoA and CO(2) (By similarity)	[C]: Energy production and conversion	Molecular Function: pyruvate dehydrogenase (acetyl-transferring) activity (GO:0004739); Biological Process: oxidation-reduction process (GO:0055114)	K00163|pyruvate dehydrogenase E1 component	['GE000484', 'pyruvate dehydrogenase (acetyl-transferring), homodimeric type [Methylomonas lenta]', 'gi|1055319497|ref|WP_066985044.1|', '0.0e+00', '87.78', '97.49', '1657']	PDH_E1_M;Transketolase_N	Pyruvate dehydrogenase E1 component	Pyruvate dehydrogenase E1 component
GE000485	COG0508|Dehydrogenase	[C]: Energy production and conversion	Molecular Function: dihydrolipoyllysine-residue acetyltransferase activity (GO:0004742); Biological Process: glycolytic process (GO:0006096); Cellular Component: pyruvate dehydrogenase complex (GO:0045254)	K00627|pyruvate dehydrogenase E2 component (dihydrolipoamide acetyltransferase)	['GE000485', 'branched-chain alpha-keto acid dehydrogenase subunit E2 [Methylomonas sp. 11b]', 'gi|651608428|ref|WP_026602574.1|', '1.5e-174', '75.81', '100.00', '621']	2-oxoacid_dh;Biotin_lipoyl;E3_binding	Dihydrolipoyllysine-residue acetyltransferase component of pyruvate dehydrogenase complex	Dihydrolipoamide acetyltransferase component of pyruvate dehydrogenase complex
GE000486	COG1249|dihydrolipoyl dehydrogenase	[C]: Energy production and conversion	Molecular Function: dihydrolipoyl dehydrogenase activity (GO:0004148); Cellular Component: cell (GO:0005623); Biological Process: glycolytic process (GO:0006096); Biological Process: cell redox homeostasis (GO:0045454); Molecular Function: flavin adenine dinucleotide binding (GO:0050660); Biological Process: oxidation-reduction process (GO:0055114)	K00382|dihydrolipoamide dehydrogenase	['GE000486', 'dihydrolipoyl dehydrogenase [Methylomonas lenta]', 'gi|1055319491|ref|WP_066985038.1|', '2.7e-225', '81.91', '99.58', '790']	Pyr_redox_2;Pyr_redox_dim;Pyr_redox;Pyr_redox_3;FAD_oxidored;GIDA;FAD_binding_2;NAD_binding_8;AlaDh_PNT_C	Dihydrolipoyl dehydrogenase	Dihydrolipoyl dehydrogenase
GE000487	COG1252|Nadh dehydrogenase	[C]: Energy production and conversion	Cellular Component: integral component of membrane (GO:0016021); Molecular Function: oxidoreductase activity (GO:0016491); Biological Process: oxidation-reduction process (GO:0055114)	K03885|NADH dehydrogenase	['GE000487', 'FAD-dependent oxidoreductase [Methylomonas sp.]', 'gi|1343557838|ref|PPD29049.1|', '1.8e-204', '85.35', '99.54', '721']	Pyr_redox_2;Pyr_redox;DAO;NAD_binding_9	NADH dehydrogenase	FAD-dependent oxidoreductase
GE000488	--	--	Cellular Component: integral component of membrane (GO:0016021)	--	['GE000488', 'hypothetical protein CTY19_18025 [Methylomonas sp.]', 'gi|1343557834|ref|PPD29045.1|', '1.7e-76', '79.77', '100.00', '294']	YcxB	--	YcxB domain-containing protein
GE000489	COG3028|UPF0307 protein	[S]: Function unknown	--	K09889|ribosome-associated protein	['GE000489', 'MULTISPECIES: DUF615 domain-containing protein [Methylomonas]', 'gi|697080277|ref|WP_033158261.1|', '8.5e-63', '79.27', '90.61', '249']	DUF615	UPF0307 protein Nmul_A2414	DUF615 domain-containing protein
GE000490	--	--	Cellular Component: integral component of membrane (GO:0016021)	--	['GE000490', 'hypothetical protein BVN35_15990 [Proteobacteria bacterium ST_bin11]', 'gi|1175952033|ref|OQW71646.1|', '3.5e-13', '70.00', '100.00', '82']	--	--	Uncharacterized protein
GE000491	COG0364|Glucose-6-phosphate 1-dehydrogenase	[G]: Carbohydrate transport and metabolism	Molecular Function: glucose-6-phosphate dehydrogenase activity (GO:0004345); Biological Process: glucose metabolic process (GO:0006006); Biological Process: pentose-phosphate shunt (GO:0006098); Molecular Function: NADP binding (GO:0050661); Biological Process: oxidation-reduction process (GO:0055114)	K00036|glucose-6-phosphate 1-dehydrogenase	['GE000491', 'glucose-6-phosphate dehydrogenase [Proteobacteria bacterium ST_bin11]', 'gi|1175952660|ref|OQW72259.1|', '1.1e-245', '82.15', '99.19', '858']	G6PD_C;G6PD_N	Glucose-6-phosphate 1-dehydrogenase	Glucose-6-phosphate 1-dehydrogenase
GE000492	--	--	--	K02493|release factor glutamine methyltransferase	['GE000492', 'hypothetical protein BCS42_06380 [Crenothrix sp. D3]', 'gi|1191467384|ref|OTE96577.1|', '3.7e-63', '70.93', '99.42', '250']	Methyltransf_31;MTS;PrmA;Methyltransf_25;Methyltransf_11;Methyltransf_23	--	Methyltranfer_dom domain-containing protein
GE000493	COG3436|Transposase	[L]: Replication, recombination and repair	--	--	['GE000493', 'transposase [Methylococcaceae bacterium NSO1]', 'gi|1232224352|ref|OYV21960.1|', '6.1e-201', '75.26', '99.79', '709']	DDE_Tnp_IS66	--	Transposase
GE000494	COG2957|Agmatine deiminase	[E]: Amino acid transport and metabolism	Molecular Function: protein-arginine deiminase activity (GO:0004668); Biological Process: putrescine biosynthetic process (GO:0009446)	--	['GE000494', 'MULTISPECIES: agmatine deiminase family protein [Methylomonas]', 'gi|738326243|ref|WP_036279098.1|', '8.6e-165', '78.72', '100.00', '589']	PAD_porph	Putative agmatine deiminase	Agmatine deiminase
GE000495	COG0388|nitrilase cyanide hydratase and apolipoprotein n-acyltransferase	[R]: General function prediction only	Biological Process: nitrogen compound metabolic process (GO:0006807); Molecular Function: hydrolase activity, acting on carbon-nitrogen (but not peptide) bonds (GO:0016810)	K12251|N-carbamoylputrescine amidase	['GE000495', 'carbon-nitrogen hydrolase [Methylomonas methanica]', 'gi|1028867846|ref|WP_064035492.1|', '6.5e-145', '84.35', '100.00', '522']	CN_hydrolase	--	Acyltransferase
GE000496	COG0428|zinc transporter	[P]: Inorganic ion transport and metabolism	Cellular Component: integral component of membrane (GO:0016021); Biological Process: metal ion transport (GO:0030001); Molecular Function: metal ion transmembrane transporter activity (GO:0046873); Biological Process: transmembrane transport (GO:0055085)	K07238|zinc transporter, ZIP family	['GE000496', 'ZIP family metal transporter [Methylomonas koyamae]', 'gi|1028873855|ref|WP_064041380.1|', '4.9e-127', '77.60', '99.68', '463']	Zip	Protein GufA	Uncharacterized protein
GE000497	NOG90593|Uncharacterized protein family UPF0016	[S]: Function unknown	--	--	['GE000497', 'UPF0016 family membrane protein [Proteobacteria bacterium ST_bin11]', 'gi|1175957940|ref|OQW77482.1|', '2.3e-62', '61.68', '97.72', '248']	UPF0016	Putative manganese exporter	GDT1 family protein
GE000498	COG0349|Exonuclease involved in the 3' processing of various precursor tRNAs. Initiates hydrolysis at the 3'-terminus of an RNA molecule and releases 5'-mononucleotides (By similarity)	[J]: Translation, ribosomal structure and biogenesis	Molecular Function: nucleotide binding (GO:0000166); Molecular Function: nucleic acid binding (GO:0003676); Cellular Component: cytoplasm (GO:0005737); Molecular Function: 3'-5' exonuclease activity (GO:0008408); Molecular Function: ribonuclease D activity (GO:0033890); Biological Process: tRNA 3'-end processing (GO:0042780); Biological Process: RNA phosphodiester bond hydrolysis, exonucleolytic …	K03684|ribonuclease D	['GE000498', 'ribonuclease D [Methylomonas methanica]', 'gi|1028870312|ref|WP_064037958.1|', '8.3e-193', '85.60', '100.00', '682']	DNA_pol_A_exo1;HRDC	Ribonuclease D	Ribonuclease D
GE000499	--	--	--	--	['GE000499', 'hypothetical protein [Methylomonas sp. DH-1]', 'gi|1028852333|ref|WP_064021076.1|', '9.3e-32', '53.10', '86.06', '146']	DbpA	--	DbpA domain-containing protein
GE000500	COG0760|peptidyl-prolyl cis-trans isomerase	[O]: Posttranslational modification, protein turnover, chaperones	Biological Process: protein peptidyl-prolyl isomerization (GO:0000413); Molecular Function: peptidyl-prolyl cis-trans isomerase activity (GO:0003755); Cellular Component: outer membrane-bounded periplasmic space (GO:0030288); Molecular Function: peptide binding (GO:0042277); Biological Process: Gram-negative-bacterium-type cell outer membrane assembly (GO:0043165); Biological Process: protein sta…	K03771|peptidyl-prolyl cis-trans isomerase SurA	['GE000500', 'molecular chaperone SurA [Proteobacteria bacterium ST_bin11]', 'gi|1175957944|ref|OQW77486.1|', '4.1e-188', '79.39', '100.00', '666']	Rotamase;Rotamase_3;SurA_N;Rotamase_2;SurA_N_3;SurA_N_2	Chaperone SurA	Chaperone SurA
GE000501	COG1452|involved in the assembly of LPS in the outer leaflet of the outer membrane. Determines N-hexane tolerance and is involved in outer membrane permeability. Essential for envelope biogenesis (By similarity)	[M]: Cell wall/membrane/envelope biogenesis	Cellular Component: outer membrane (GO:0019867); Biological Process: biological_process (GO:0044699); Biological Process: membrane organization (GO:0061024)	K04744|LPS-assembly protein	['GE000501', 'LPS biosynthesis protein [Methylomonas sp.]', 'gi|1343560866|ref|PPD31918.1|', '1.9e-297', '58.77', '85.87', '1031']	LptD;OstA	LPS-assembly protein LptD	LPS-assembly protein LptD
GE000502	COG3178|Phosphotransferase	[R]: General function prediction only	--	K07102|N-acetylmuramate 1-kinase	['GE000502', 'aminoglycoside phosphotransferase [Methylomonas lenta]', 'gi|1055320934|ref|WP_066986481.1|', '5.9e-118', '61.59', '98.50', '433']	APH	N-acetylmuramate/N-acetylglucosamine kinase	Aminoglycoside phosphotransferase
GE000503	COG1208|nucleotidyl transferase	[M]: Cell wall/membrane/envelope biogenesis	Biological Process: biosynthetic process (GO:0009058); Molecular Function: nucleotidyltransferase activity (GO:0016779)	K00992|N-acetyl-alpha-D-muramate 1-phosphate uridylyltransferase	['GE000503', 'nucleotidyltransferase family protein [Methylomonas sp. MK1]', 'gi|521974042|ref|WP_020485313.1|', '1.2e-90', '72.09', '96.41', '342']	NTP_transferase;NTP_transf_3;IspD	N-acetylmuramate alpha-1-phosphate uridylyltransferase	Mannose-1-phosphate guanylyltransferase
GE000504	NOG00430|Major Facilitator superfamily	[G]: Carbohydrate transport and metabolism	Cellular Component: integral component of membrane (GO:0016021); Biological Process: transmembrane transport (GO:0055085)	--	['GE000504', 'MULTISPECIES: MFS transporter [Methylomonas]', 'gi|1011416658|ref|WP_062328300.1|', '3.8e-164', '76.61', '97.74', '587']	MFS_1;Sugar_tr;MFS_1_like	--	Putative MFS family arabinose efflux permease
GE000505	COG0235|Class II aldolase adducin	[G]: Carbohydrate transport and metabolism	Cellular Component: cytoplasm (GO:0005737); Molecular Function: zinc ion binding (GO:0008270); Biological Process: L-methionine salvage from S-adenosylmethionine (GO:0019284); Biological Process: L-methionine salvage from methylthioadenosine (GO:0019509); Molecular Function: methylthioribulose 1-phosphate dehydratase activity (GO:0046570)	K08964|methylthioribulose-1-phosphate dehydratase	['GE000505', 'methylthioribulose-1-phosphate dehydratase [Methylomonas sp.]', 'gi|1343561612|ref|PPD32643.1|', '1.6e-89', '78.05', '99.03', '338']	Aldolase_II	Methylthioribulose-1-phosphate dehydratase	Methylthioribulose-1-phosphate dehydratase
GE000506	COG1791|Catalyzes 2 different reactions between oxygene and the acireductone 1,2-dihydroxy-3-keto-5-methylthiopentene (DHK-MTPene) depending upon the metal bound in the active site. Fe-containing acireductone dioxygenase (Fe-ARD) produces formate and 2-keto-4- methylthiobutyrate (KMTB), the alpha-ketoacid precursor of methionine in the methionine recycle pathway. Ni-containing acireductone dioxyg…	[S]: Function unknown	Molecular Function: oxidoreductase activity, acting on single donors with incorporation of molecular oxygen, incorporation of two atoms of oxygen (GO:0016702); Molecular Function: transition metal ion binding (GO:0046914); Biological Process: L-methionine salvage (GO:0071267)	K08967|1,2-dihydroxy-3-keto-5-methylthiopentene dioxygenase	['GE000506', 'cupin [Methylomonas sp. LWB]', 'gi|1094173021|ref|WP_071160748.1|', '8.2e-69', '70.17', '97.84', '269']	ARD;AraC_binding	Acireductone dioxygenase	Acireductone dioxygenase
GE000507	COG4229|Bifunctional enzyme that catalyzes the enolization of 2,3-diketo-5-methylthiopentyl-1-phosphate (DK-MTP-1-P) into the intermediate 2-hydroxy-3-keto-5-methylthiopentenyl-1-phosphate (HK-MTPenyl-1-P), which is then dephosphorylated to form the acireductone 1,2-dihydroxy-3-keto-5-methylthiopentene (DHK-MTPene) (By similarity)	[C]: Energy production and conversion	Molecular Function: magnesium ion binding (GO:0000287); Biological Process: dephosphorylation (GO:0016311); Biological Process: L-methionine salvage from S-adenosylmethionine (GO:0019284); Biological Process: L-methionine salvage from methylthioadenosine (GO:0019509); Molecular Function: 2,3-diketo-5-methylthiopentyl-1-phosphate enolase activity (GO:0043715); Molecular Function: 2-hydroxy-3-keto-…	K09880|enolase-phosphatase E1	['GE000507', 'acireductone synthase [Methylomonas lenta]', 'gi|1055320394|ref|WP_066985941.1|', '2.5e-80', '68.75', '100.00', '307']	--	Enolase-phosphatase E1	Enolase-phosphatase E1
GE000508	COG0189|Responsible for the addition of glutamate residues to the C-terminus of ribosomal protein S6 (By similarity)	--	Molecular Function: magnesium ion binding (GO:0000287); Molecular Function: ATP binding (GO:0005524); Biological Process: translation (GO:0006412); Biological Process: cellular protein modification process (GO:0006464); Molecular Function: acid-amino acid ligase activity (GO:0016881); Molecular Function: manganese ion binding (GO:0030145)	K05844|ribosomal protein S6--L-glutamate ligase	['GE000508', 'MULTISPECIES: 30S ribosomal protein S6--L-glutamate ligase [Methylomonas]', 'gi|738326001|ref|WP_036278865.1|', '1.5e-144', '89.19', '99.66', '521']	RimK;Rimk_N;GSH-S_ATP;ATPgrasp_ST;ATP-grasp_3;Dala_Dala_lig_C	Probable alpha-L-glutamate ligase	Probable alpha-L-glutamate ligase
GE000509	COG1198|Primosomal protein n'	[L]: Replication, recombination and repair	Molecular Function: nucleotide binding (GO:0000166); Molecular Function: nucleic acid binding (GO:0003676); Molecular Function: helicase activity (GO:0004386); Biological Process: DNA-dependent DNA replication (GO:0006261); Biological Process: DNA duplex unwinding (GO:0032508); Molecular Function: metal ion binding (GO:0046872)	K04066|primosomal protein N' (replication factor Y) (superfamily II helicase)	['GE000509', 'primosomal protein N&apos; [Methylomonas lenta]', 'gi|1055316702|ref|WP_066982249.1|', '9.1e-289', '68.02', '100.00', '1001']	PriA_3primeBD;PriA_C;Helicase_C;ResIII;DEAD;PriA_CRR	Primosomal protein N&apos;	Primosomal protein N&apos;
GE000510	COG1495|Required for disulfide bond formation in some periplasmic proteins. Acts by oxidizing the DsbA protein (By similarity)	[O]: Posttranslational modification, protein turnover, chaperones	Cellular Component: plasma membrane (GO:0005886); Molecular Function: electron transfer activity (GO:0009055); Molecular Function: protein disulfide oxidoreductase activity (GO:0015035); Cellular Component: integral component of membrane (GO:0016021); Biological Process: oxidation-reduction process (GO:0055114)	K03611|protein dithiol:quinone oxidoreductase	['GE000510', 'disulfide bond formation protein B [Methylomonas methanica]', 'gi|1028830407|ref|WP_064010797.1|', '1.5e-69', '78.12', '95.24', '271']	DsbB	Disulfide bond formation protein B	Disulfide bond formation protein B
GE000511	COG1226|PotAssium voltage-gated channel	[P]: Inorganic ion transport and metabolism	Biological Process: potassium ion transport (GO:0006813); Molecular Function: cation transmembrane transporter activity (GO:0008324); Biological Process: cation transmembrane transport (GO:0098655)	--	['GE000511', 'potassium transporter TrkA [Methylomonas methanica]', 'gi|1028830403|ref|WP_064010793.1|', '7.1e-102', '78.11', '99.57', '379']	TrkA_N	--	Potassium transporter TrkA
GE000512	COG1226|PotAssium voltage-gated channel	[P]: Inorganic ion transport and metabolism	Molecular Function: voltage-gated potassium channel activity (GO:0005249); Cellular Component: voltage-gated potassium channel complex (GO:0008076); Biological Process: potassium ion transmembrane transport (GO:0071805)	K10716|voltage-gated potassium channel	['GE000512', 'MULTISPECIES: potassium channel protein [Methylomonas]', 'gi|521972887|ref|WP_020484158.1|', '6.6e-196', '67.11', '99.63', '693']	TrkA_N;Ion_trans;Ion_trans_2	Putative potassium channel protein RPA4233	Potassium channel protein
GE000513	COG4221|dehydrogenase	[R]: General function prediction only	Molecular Function: oxidoreductase activity (GO:0016491); Biological Process: oxidation-reduction process (GO:0055114)	--	['GE000513', 'SDR family oxidoreductase [Methylomonas sp. 11b]', 'gi|651608522|ref|WP_026602668.1|', '1.5e-91', '75.00', '99.57', '345']	adh_short;adh_short_C2;KR;Epimerase;NAD_binding_10	Uncharacterized oxidoreductase SE_2036	NADP-dependent 3-hydroxy acid dehydrogenase YdfG
GE000514	COG1533|radical SAM domain protein	[L]: Replication, recombination and repair	Molecular Function: lyase activity (GO:0016829)	K03716|spore photoproduct lyase	['GE000514', 'deoxyribodipyrimidine photo-lyase [Methylomonas sp. MK1]', 'gi|521972885|ref|WP_020484156.1|', '1.9e-153', '78.72', '99.70', '551']	--	--	DNA photolyase
GE000515	COG0196|riboflavin biosynthesis protein ribF	[H]: Coenzyme transport and metabolism	Molecular Function: FMN adenylyltransferase activity (GO:0003919); Molecular Function: ATP binding (GO:0005524); Biological Process: FAD biosynthetic process (GO:0006747); Molecular Function: riboflavin kinase activity (GO:0008531); Biological Process: riboflavin biosynthetic process (GO:0009231); Biological Process: FMN biosynthetic process (GO:0009398); Biological Process: phosphorylation (GO:0…	K11753|riboflavin kinase / FMN adenylyltransferase	['GE000515', 'MULTISPECIES: bifunctional riboflavin kinase/FAD synthetase [Methylomonas]', 'gi|738326891|ref|WP_036279732.1|', '5.3e-137', '77.12', '98.08', '496']	FAD_syn;Flavokinase;CTP_transf_like	Bifunctional riboflavin kinase/FMN adenylyltransferase	Riboflavin biosynthesis protein
GE000516	--	--	--	--	['GE000516', 'DUF1289 domain-containing protein [Methylomonas methanica]', 'gi|503583028|ref|WP_013817104.1|', '9.8e-13', '52.94', '90.67', '81']	DUF1289	--	Uncharacterized protein
GE000517	NOG01734|Polysaccharide biosynthesis protein	[M]: Cell wall/membrane/envelope biogenesis	Cellular Component: integral component of membrane (GO:0016021)	--	['GE000517', 'polysaccharide biosynthesis protein [Methylomonas lenta]', 'gi|1055315443|ref|WP_066980990.1|', '2.0e-199', '73.62', '99.80', '704']	Polysacc_synt_C	--	Polysaccharide biosynthesis protein
GE000518	COG0220|Catalyzes the formation of N(7)-methylguanine at position 46 (m7G46) in tRNA (By similarity)	[R]: General function prediction only	Biological Process: tRNA modification (GO:0006400); Molecular Function: tRNA (guanine-N7-)-methyltransferase activity (GO:0008176); Biological Process: RNA (guanine-N7)-methylation (GO:0036265)	K03439|tRNA (guanine-N7-)-methyltransferase	['GE000518', 'MULTISPECIES: tRNA (guanosine(46)-N7)-methyltransferase TrmB [Methylomonas]', 'gi|1011416713|ref|WP_062328355.1|', '5.9e-109', '82.10', '100.00', '402']	Methyltransf_4	tRNA (guanine-N(7)-)-methyltransferase	tRNA (guanine-N(7)-)-methyltransferase
GE000519	COG2022|Catalyzes the rearrangement of 1-deoxy-D-xylulose 5- phosphate (DXP) to produce the thiazole phosphate moiety of thiamine. Sulfur is provided by the thiocarboxylate moiety of the carrier protein ThiS. In vitro, sulfur can be provided by H(2)S (By similarity)	[H]: Coenzyme transport and metabolism	Cellular Component: cytoplasm (GO:0005737); Biological Process: thiamine biosynthetic process (GO:0009228); Biological Process: thiamine diphosphate biosynthetic process (GO:0009229); Molecular Function: sulfurtransferase activity (GO:0016783)	K03149|thiazole synthase	['GE000519', 'thiamine biosynthesis protein ThiS [Methylomonas sp.]', 'gi|1343563511|ref|PPD34439.1|', '1.3e-165', '91.69', '100.00', '591']	ThiG;ThiS	Thiazole synthase	Thiazole synthase
GE000520	COG0722|Stereospecific condensation of phosphoenolpyruvate (PEP) and D-erythrose-4-phosphate (E4P) giving rise to 3-deoxy-D- arabino-heptulosonate-7-phosphate (DAHP) (By similarity)	[E]: Amino acid transport and metabolism	Molecular Function: 3-deoxy-7-phosphoheptulonate synthase activity (GO:0003849); Biological Process: aromatic amino acid family biosynthetic process (GO:0009073); Biological Process: chorismate biosynthetic process (GO:0009423)	K01626|3-deoxy-7-phosphoheptulonate synthase	['GE000520', '3-deoxy-7-phosphoheptulonate synthase [Methylomonas koyamae]', 'gi|1028857588|ref|WP_064026329.1|', '1.5e-172', '85.24', '100.00', '614']	DAHP_synth_1	Phospho-2-dehydro-3-deoxyheptonate aldolase, Phe-sensitive	Phospho-2-dehydro-3-deoxyheptonate aldolase
GE000521	COG0605|Destroys radicals which are normally produced within the cells and which are toxic to biological systems (By similarity)	[P]: Inorganic ion transport and metabolism	Molecular Function: superoxide dismutase activity (GO:0004784); Biological Process: removal of superoxide radicals (GO:0019430); Molecular Function: metal ion binding (GO:0046872); Biological Process: oxidation-reduction process (GO:0055114)	K04564|superoxide dismutase, Fe-Mn family	['GE000521', 'MULTISPECIES: superoxide dismutase [Fe] [Methylomonas]', 'gi|1028856783|ref|WP_064025524.1|', '1.0e-98', '88.60', '100.00', '368']	Sod_Fe_C;Sod_Fe_N	Superoxide dismutase [Fe]	Superoxide dismutase
GE000522	COG1132|(ABC) transporter	[V]: Defense mechanisms	Molecular Function: ATP binding (GO:0005524); Biological Process: lipid transport (GO:0006869); Molecular Function: lipid-transporting ATPase activity (GO:0034040); Cellular Component: ATP-binding cassette (ABC) transporter complex (GO:0043190); Biological Process: transmembrane transport (GO:0055085)	K11085|ATP-binding cassette, subfamily B, bacterial MsbA	['GE000522', 'MULTISPECIES: lipid A export permease/ATP-binding protein MsbA [Methylomonas]', 'gi|738326158|ref|WP_036279016.1|', '5.5e-268', '82.65', '97.32', '932']	ABC_membrane;ABC_tran	Lipid A export ATP-binding/permease protein MsbA	Lipid A export ATP-binding/permease protein MsbA
GE000523	COG0859|heptosyltransferase	[M]: Cell wall/membrane/envelope biogenesis	Molecular Function: transferase activity (GO:0016740)	K02849|heptosyltransferase III	['GE000523', 'MULTISPECIES: glycosyltransferase family 9 protein [Methylomonas]', 'gi|917063805|ref|WP_051670517.1|', '7.3e-122', '59.61', '98.90', '446']	Glyco_transf_9	Lipopolysaccharide core heptosyltransferase RfaQ	Glycosyltransferase family 9 protein
GE000524	NOG08478|Methane monooxygenase ammonia monooxygenase, subunit C	[C]: Energy production and conversion	Molecular Function: monooxygenase activity (GO:0004497); Cellular Component: integral component of membrane (GO:0016021); Biological Process: oxidation-reduction process (GO:0055114)	K10946|methane/ammonia monooxygenase subunit C	['GE000524', 'methane monooxygenase/ammonia monooxygenase subunit C [Methylomonas sp.]', 'gi|1343562433|ref|PPD33406.1|', '2.8e-141', '97.20', '100.00', '510']	AmoC	--	Methane monooxygenase/ammonia monooxygenase subunit C
GE000525	NOG24232|methane monooxygenase ammonia monooxygenase subunit A	[C]: Energy production and conversion	Molecular Function: monooxygenase activity (GO:0004497); Cellular Component: integral component of membrane (GO:0016021); Biological Process: oxidation-reduction process (GO:0055114)	K10944|methane/ammonia monooxygenase subunit A	['GE000525', 'methane monooxygenase/ammonia monooxygenase subunit A [Methylomonas sp.]', 'gi|1343550389|ref|PPD22290.1|', '2.8e-141', '96.39', '100.00', '510']	AMO	Particulate methane monooxygenase beta subunit	Methane monooxygenase/ammonia monooxygenase, subunit A
GE000526	NOG11046|monooxygenase, subunit B	[C]: Energy production and conversion	Molecular Function: monooxygenase activity (GO:0004497); Cellular Component: integral component of membrane (GO:0016021); Biological Process: oxidation-reduction process (GO:0055114)	K10945|methane/ammonia monooxygenase subunit B	['GE000526', 'MULTISPECIES: methane monooxygenase/ammonia monooxygenase subunit B [Methylomonas]', 'gi|1028860023|ref|WP_064028764.1|', '2.2e-223', '90.82', '100.00', '783']	Monooxygenase_B	Particulate methane monooxygenase alpha subunit	Methane monooxygenase/ammonia monooxygenase subunit B
GE000527	--	--	--	--	['GE000527', 'hypothetical protein [Methylomonas koyamae]', 'gi|1028873679|ref|WP_064041204.1|', '8.5e-44', '71.09', '96.97', '185']	--	--	Uncharacterized protein
GE000528	COG2372|Copper resistance protein	[P]: Inorganic ion transport and metabolism	Molecular Function: copper ion binding (GO:0005507); Biological Process: copper ion transport (GO:0006825); Cellular Component: periplasmic space (GO:0042597); Biological Process: response to copper ion (GO:0046688)	K07156|copper resistance protein C	['GE000528', 'copper resistance protein CopC [Methylomonas sp. MK1]', 'gi|521973075|ref|WP_020484346.1|', '5.0e-46', '76.00', '100.00', '193']	CopC	--	Copper resistance protein CopC
GE000529	NOG163490|--	[S]: Function unknown	Cellular Component: membrane (GO:0016020)	--	['GE000529', 'hypothetical protein [Methylomonas sp. MK1]', 'gi|521973074|ref|WP_020484345.1|', '1.3e-71', '66.00', '88.89', '278']	--	--	Uncharacterized protein
GE000530	COG0525|amino acids such as threonine, to avoid such errors, it has a posttransfer editing activity that hydrolyzes mischarged Thr-tRNA(Val) in a tRNA-dependent manner (By similarity)	[J]: Translation, ribosomal structure and biogenesis	Molecular Function: aminoacyl-tRNA editing activity (GO:0002161); Molecular Function: valine-tRNA ligase activity (GO:0004832); Molecular Function: ATP binding (GO:0005524); Cellular Component: cytoplasm (GO:0005737); Biological Process: valyl-tRNA aminoacylation (GO:0006438); Biological Process: regulation of translational fidelity (GO:0006450)	K01873|valyl-tRNA synthetase	['GE000530', 'valine--tRNA ligase [Methylomonas lenta]', 'gi|1055320805|ref|WP_066986352.1|', '0.0e+00', '84.92', '100.00', '1640']	tRNA-synt_1;Anticodon_1;Val_tRNA-synt_C;tRNA-synt_1g;tRNA-synt_1_2	Valine--tRNA ligase	Valine--tRNA ligase
GE000531	NOG19337|--	[S]: Function unknown	Cellular Component: integral component of membrane (GO:0016021)	--	['GE000531', 'hypothetical protein CTY19_09380 [Methylomonas sp.]', 'gi|1343562041|ref|PPD33043.1|', '4.6e-113', '80.40', '93.63', '416']	--	--	Uncharacterized protein
GE000532	COG1238|Membrane	[S]: Function unknown	Cellular Component: integral component of membrane (GO:0016021)	--	['GE000532', 'hypothetical protein CTY19_09375 [Methylomonas sp.]', 'gi|1343562077|ref|PPD33079.1|', '1.7e-50', '68.09', '100.00', '208']	--	Uncharacterized protein HI_0489	Uncharacterized protein
GE000533	NOG42086|multicopper oxidase type 2	[S]: Function unknown	Cellular Component: membrane (GO:0016020)	--	['GE000533', 'copper oxidase [Methylomonas methanica]', 'gi|1028363306|ref|OAI02417.1|', '6.0e-122', '72.91', '100.00', '446']	--	--	Copper oxidase
GE000534	NOG91675|--	[S]: Function unknown	Cellular Component: integral component of membrane (GO:0016021)	--	['GE000534', 'MULTISPECIES: hypothetical protein [Methylomonas]', 'gi|738320587|ref|WP_036273564.1|', '6.6e-93', '83.67', '99.49', '349']	--	--	Uncharacterized protein
GE000535	COG0166|phosphohexose isomerase	[G]: Carbohydrate transport and metabolism	Molecular Function: glucose-6-phosphate isomerase activity (GO:0004347); Cellular Component: cytoplasm (GO:0005737); Biological Process: gluconeogenesis (GO:0006094); Biological Process: glycolytic process (GO:0006096)	K01810|glucose-6-phosphate isomerase	['GE000535', 'glucose-6-phosphate isomerase [Methylomonas sp. 11b]', 'gi|651608306|ref|WP_026602452.1|', '7.7e-293', '90.64', '100.00', '1015']	PGI	Glucose-6-phosphate isomerase	Glucose-6-phosphate isomerase
GE000536	COG0590|deaminase	--	Biological Process: tRNA wobble adenosine to inosine editing (GO:0002100); Molecular Function: zinc ion binding (GO:0008270); Molecular Function: tRNA-specific adenosine-34 deaminase activity (GO:0052717)	K11991|tRNA(adenine34) deaminase	['GE000536', 'tRNA adenosine(34) deaminase TadA [Methylomonas sp. MK1]', 'gi|521973170|ref|WP_020484441.1|', '5.8e-60', '75.00', '94.87', '239']	MafB19-deam;dCMP_cyt_deam_1;SNAD4	tRNA-specific adenosine deaminase	tRNA-specific adenosine deaminase
GE000537	COG0009|sua5 ycio yrdc ywlc family protein	[J]: Translation, ribosomal structure and biogenesis	Molecular Function: double-stranded RNA binding (GO:0003725); Molecular Function: ATP binding (GO:0005524); Cellular Component: cytoplasm (GO:0005737); Biological Process: tRNA processing (GO:0008033); Molecular Function: L-threonylcarbamoyladenylate synthase (GO:0061710)	K07566|L-threonylcarbamoyladenylate synthase	['GE000537', 'threonylcarbamoyl-AMP synthase [Methylomonas methanica]', 'gi|1028828345|ref|WP_064008735.1|', '1.5e-142', '79.50', '100.00', '515']	Sua5_yciO_yrdC;SUA5	Threonylcarbamoyl-AMP synthase	Threonylcarbamoyl-AMP synthase
GE000538	COG4307|Uncharacterized protein conserved in bacteria (DUF2248)	[S]: Function unknown	--	--	['GE000538', 'hypothetical protein [Candidatus Symbiobacter mobilis]', 'gi|551030680|ref|WP_022774747.1|', '2.7e-102', '54.55', '97.03', '381']	Peptidase_Mx;zinc-ribbon_6	Uncharacterized protein MT2644	zinc-ribbon_6 domain-containing protein
GE000539	NOG214567|gCN5-related N-acetyltransferase	[R]: General function prediction only	Molecular Function: transferase activity, transferring acyl groups (GO:0016746)	--	['GE000539', 'Aminoalkylphosphonate N-acetyltransferase [Acidithiobacillus ferridurans]', 'gi|1432253985|ref|BBF65521.1|', '3.8e-40', '59.06', '98.68', '173']	Acetyltransf_1;Acetyltransf_7;Acetyltransf_10	--	Aminoalkylphosphonate N-acetyltransferase
GE000540	NOG88347|Abortive infection protein	[R]: General function prediction only	Cellular Component: membrane (GO:0016020)	K07052|uncharacterized protein	['GE000540', 'CPBP family intramembrane metalloprotease [Methylomonas methanica]', 'gi|503583398|ref|WP_013817474.1|', '7.6e-93', '62.15', '96.97', '349']	CPBP	--	Abortive infection protein
GE000541	COG1385|Specifically methylates the N3 position of the uracil ring of uridine 1498 (m3U1498) in 16S rRNA. Acts on the fully assembled 30S ribosomal subunit (By similarity)	[S]: Function unknown	Cellular Component: cytoplasm (GO:0005737); Biological Process: rRNA processing (GO:0006364); Molecular Function: methyltransferase activity (GO:0008168); Biological Process: methylation (GO:0032259)	K09761|16S rRNA (uracil1498-N3)-methyltransferase	['GE000541', '16S rRNA (uracil(1498)-N(3))-methyltransferase [Methylomonas lenta]', 'gi|1055310600|ref|WP_066976484.1|', '1.8e-92', '68.88', '99.59', '348']	Methyltrans_RNA	Ribosomal RNA small subunit methyltransferase E	Ribosomal RNA small subunit methyltransferase E
GE000542	COG0161|Catalyzes the transfer of the alpha-amino group from S- adenosyl-L-methionine (SAM) to 7-keto-8-aminopelargonic acid (KAPA) to form 7,8-diaminopelargonic acid (DAPA). It is the only animotransferase known to utilize SAM as an amino donor (By similarity)	[E]: Amino acid transport and metabolism	--	K00833|adenosylmethionine---8-amino-7-oxononanoate aminotransferase	['GE000542', 'adenosylmethionine--8-amino-7-oxononanoate transaminase [Methylomonas methanica]', 'gi|1028868714|ref|WP_064036360.1|', '1.7e-213', '79.64', '99.55', '751']	Aminotran_3	Adenosylmethionine-8-amino-7-oxononanoate aminotransferase	Adenosylmethionine-8-amino-7-oxononanoate aminotransferase
GE000543	COG0268|Binds directly to 16S ribosomal RNA (By similarity)	[J]: Translation, ribosomal structure and biogenesis	Molecular Function: structural constituent of ribosome (GO:0003735); Cellular Component: ribosome (GO:0005840); Biological Process: translation (GO:0006412); Molecular Function: rRNA binding (GO:0019843)	K02968|small subunit ribosomal protein S20	['GE000543', '30S ribosomal protein S20 [Methylomonas sp.]', 'gi|1343548903|ref|PPD20883.1|', '6.8e-34', '94.25', '100.00', '152']	Ribosomal_S20p	30S ribosomal protein S20	30S ribosomal protein S20
GE000544	COG0728|Integral membrane protein (MviN	[R]: General function prediction only	Biological Process: peptidoglycan biosynthetic process (GO:0009252); Cellular Component: integral component of membrane (GO:0016021)	K03980|putative peptidoglycan lipid II flippase	['GE000544', 'MULTISPECIES: murein biosynthesis integral membrane protein MurJ [Methylomonas]', 'gi|738320133|ref|WP_036273117.1|', '3.2e-200', '72.39', '98.83', '707']	MurJ;Polysacc_synt_C;MatE	Probable lipid II flippase MurJ	Probable lipid II flippase MurJ
GE000545	COG0345|pyrroline-5-carboxylate reductase	[E]: Amino acid transport and metabolism	Molecular Function: pyrroline-5-carboxylate reductase activity (GO:0004735); Cellular Component: cytoplasm (GO:0005737); Biological Process: oxidation-reduction process (GO:0055114); Biological Process: L-proline biosynthetic process (GO:0055129)	K00286|pyrroline-5-carboxylate reductase	['GE000545', 'pyrroline-5-carboxylate reductase [Methylomonas methanica]', 'gi|1028826620|ref|WP_064007010.1|', '1.3e-104', '80.38', '99.24', '388']	P5CR_dimer;F420_oxidored;NAD_Gly3P_dh_N	Pyrroline-5-carboxylate reductase	Pyrroline-5-carboxylate reductase
GE000546	COG0762|integral membrane protein	[S]: Function unknown	Cellular Component: integral component of membrane (GO:0016021)	K02221|YggT family protein	['GE000546', 'YggT family protein [Methylomonas sp. 11b]', 'gi|651609149|ref|WP_026603294.1|', '1.6e-80', '85.79', '99.48', '308']	YGGT	Uncharacterized protein PA0392	YggT family protein
GE000547	NOG82556|ATPase components of ABC transporters with duplicated ATPase domains	[S]: Function unknown	--	--	['GE000547', 'DUF4124 domain-containing protein [Methylomonas methanica]', 'gi|1177962315|ref|WP_082879977.1|', '1.8e-79', '53.07', '97.87', '305']	--	--	DUF4124 domain-containing protein
GE000548	COG0548|nag kinase	[E]: Amino acid transport and metabolism	Molecular Function: acetylglutamate kinase activity (GO:0003991); Molecular Function: ATP binding (GO:0005524); Cellular Component: cytoplasm (GO:0005737); Biological Process: arginine biosynthetic process (GO:0006526); Biological Process: proline biosynthetic process (GO:0006561); Biological Process: phosphorylation (GO:0016310)	K00930|acetylglutamate kinase	['GE000548', 'MULTISPECIES: acetylglutamate kinase [Methylomonas]', 'gi|738320214|ref|WP_036273198.1|', '1.9e-152', '93.27', '99.66', '547']	AA_kinase	Acetylglutamate kinase	Acetylglutamate kinase
GE000549	COG1109|Catalyzes the conversion of glucosamine-6-phosphate to glucosamine-1-phosphate (By similarity)	[G]: Carbohydrate transport and metabolism	Molecular Function: isomerase activity (GO:0016853)	K15778|phosphomannomutase / phosphoglucomutase	['GE000549', 'phosphomannomutase/phosphoglucomutase [Proteobacteria bacterium ST_bin11]', 'gi|1175955933|ref|OQW75489.1|', '3.4e-268', '55.46', '100.00', '933']	PGM_PMM_I;PGM_PMM_II;PGM_PMM_III;PGM_PMM_IV	Phosphomannomutase/phosphoglucomutase	Phosphomannomutase/phosphoglucomutase
GE000550	COG0756|This enzyme is involved in nucleotide metabolism it produces dUMP, the immediate precursor of thymidine nucleotides and it decreases the intracellular concentration of dUTP so that uracil cannot be incorporated into DNA (By similarity)	[F]: Nucleotide transport and metabolism	Biological Process: pyrimidine nucleotide metabolic process (GO:0006220); Molecular Function: hydrolase activity (GO:0016787); Molecular Function: metal ion binding (GO:0046872)	K01520|dUTP pyrophosphatase	['GE000550', 'dUTP diphosphatase [Geobacter sp.]', 'gi|1477478245|ref|RII31709.1|', '4.7e-46', '62.16', '96.73', '193']	dUTPase	Deoxyuridine 5&apos;-triphosphate nucleotidohydrolase	Deoxyuridine 5&apos;-triphosphate nucleotidohydrolase
GE000551	COG3045|Crea protein	[S]: Function unknown	--	K05805|CreA protein	['GE000551', 'hypothetical protein [Methylomonas lenta]', 'gi|1055314509|ref|WP_066980056.1|', '1.5e-60', '77.33', '98.03', '241']	CreA	Protein CreA	Uncharacterized protein
GE000552	COG0463|Glycosyl transferase, family 2	[M]: Cell wall/membrane/envelope biogenesis	Molecular Function: transferase activity (GO:0016740)	--	['GE000552', 'glycosyltransferase [Methylomonas methanica]', 'gi|1028828647|ref|WP_064009037.1|', '2.2e-110', '67.65', '100.00', '407']	Glycos_transf_2;Glyco_transf_7C;Glyco_tranf_2_2;Glyco_tranf_2_3	Uncharacterized glycosyltransferase YfnE	Glycosyl transferase family 2
GE000553	COG1216|Glycosyl transferase, family 2	[M]: Cell wall/membrane/envelope biogenesis	Molecular Function: transferase activity (GO:0016740)	--	['GE000553', 'glycosyltransferase [Methylomonas methanica]', 'gi|1028828649|ref|WP_064009039.1|', '1.7e-123', '75.55', '100.00', '451']	Glycos_transf_2;Glyco_tranf_2_3	--	Glycosyl transferase
GE000554	COG3307|O-Antigen Polymerase	[M]: Cell wall/membrane/envelope biogenesis	--	K02847|O-antigen ligase	['GE000554', 'O-antigen ligase family protein [Methylomonas methanica]', 'gi|1177958775|ref|WP_082879691.1|', '2.0e-134', '58.95', '99.05', '488']	Wzy_C	--	Uncharacterized protein
GE000555	COG0143|Is required not only for elongation of protein synthesis but also for the initiation of all mRNA translation through initiator tRNA(fMet) aminoacylation (By similarity)	[J]: Translation, ribosomal structure and biogenesis	Molecular Function: tRNA binding (GO:0000049); Molecular Function: methionine-tRNA ligase activity (GO:0004825); Molecular Function: ATP binding (GO:0005524); Cellular Component: cytoplasm (GO:0005737); Biological Process: methionyl-tRNA aminoacylation (GO:0006431); Molecular Function: metal ion binding (GO:0046872)	K01874|methionyl-tRNA synthetase	['GE000555', 'methionine--tRNA ligase [Methylomonas methanica]', 'gi|1028830318|ref|WP_064010708.1|', '0.0e+00', '81.86', '100.00', '1172']	tRNA-synt_1g;tRNA_bind;tRNA-synt_1;tRNA-synt_1e;tRNA-synt_1f	Methionine--tRNA ligase	Methionine--tRNA ligase
GE000557	COG0489|ATP-binding protein	[D]: Cell cycle control, cell division, chromosome partitioning	Molecular Function: ATP binding (GO:0005524); Molecular Function: ATPase activity (GO:0016887); Molecular Function: metal ion binding (GO:0046872); Molecular Function: iron-sulfur cluster binding (GO:0051536)	K03593|ATP-binding protein involved in chromosome partitioning	['GE000557', 'iron-sulfur cluster carrier protein ApbC [Methylomonas sp. MK1]', 'gi|521973263|ref|WP_020484534.1|', '2.6e-167', '81.27', '100.00', '597']	ParA;FeS_assembly_P;CbiA;AAA_31;MipZ;Fer4_NifH	Iron-sulfur cluster carrier protein	Iron-sulfur cluster carrier protein
GE000558	COG0263|Catalyzes the transfer of a phosphate group to glutamate to form glutamate 5-phosphate which rapidly cyclizes to 5- oxoproline (By similarity)	[E]: Amino acid transport and metabolism	Molecular Function: RNA binding (GO:0003723); Molecular Function: glutamate 5-kinase activity (GO:0004349); Molecular Function: ATP binding (GO:0005524); Cellular Component: cytoplasm (GO:0005737); Biological Process: phosphorylation (GO:0016310); Biological Process: L-proline biosynthetic process (GO:0055129)	K00931|glutamate 5-kinase	['GE000558', 'glutamate 5-kinase [Methylomonas sp. 11b]', 'gi|651608202|ref|WP_026602348.1|', '4.8e-177', '87.67', '100.00', '629']	AA_kinase;PUA	Glutamate 5-kinase	Glutamate 5-kinase
GE000559	COG0536|An essential GTPase which binds GTP, GDP and possibly (p)ppGpp with moderate affinity, with high nucleotide exchange rates and a fairly low GTP hydrolysis rate (By similarity). It may play a role in control of the cell cycle, stress response, ribosome biogenesis and in those bacteria that undergo differentiation, in morphogenesis control	[R]: General function prediction only	Molecular Function: magnesium ion binding (GO:0000287); Molecular Function: GTPase activity (GO:0003924); Molecular Function: GTP binding (GO:0005525); Cellular Component: cytoplasm (GO:0005737); Biological Process: ribosome biogenesis (GO:0042254)	K03979|GTPase	['GE000559', 'MULTISPECIES: GTPase ObgE [Methylomonas]', 'gi|697072367|ref|WP_033155838.1|', '4.1e-170', '86.46', '99.71', '606']	GTP1_OBG;MMR_HSR1;FeoB_N	GTPase Obg	GTPase Obg
GE000560	COG0211|50S ribosomal protein l27	[J]: Translation, ribosomal structure and biogenesis	Molecular Function: structural constituent of ribosome (GO:0003735); Cellular Component: ribosome (GO:0005840); Biological Process: translation (GO:0006412)	K02899|large subunit ribosomal protein L27	['GE000560', '50S ribosomal protein L27 [Methylomonas methanica]', 'gi|1028869502|ref|WP_064037148.1|', '1.1e-36', '94.12', '100.00', '161']	Ribosomal_L27	50S ribosomal protein L27	50S ribosomal protein L27
GE000561	COG0261|This protein binds to 23S rRNA in the presence of protein L20 (By similarity)	[J]: Translation, ribosomal structure and biogenesis	Molecular Function: structural constituent of ribosome (GO:0003735); Cellular Component: ribosome (GO:0005840); Biological Process: translation (GO:0006412); Molecular Function: rRNA binding (GO:0019843)	K02888|large subunit ribosomal protein L21	['GE000561', 'MULTISPECIES: 50S ribosomal protein L21 [Methylomonas]', 'gi|938981719|ref|WP_054759526.1|', '8.3e-47', '90.29', '100.00', '195']	Ribosomal_L21p	50S ribosomal protein L21	50S ribosomal protein L21
GE000562	COG0393|UPF0145 protein	[S]: Function unknown	--	--	['GE000562', 'heavy metal-binding domain-containing protein [Xanthomonadaceae bacterium AQ6-296]', 'gi|1575382371|ref|WP_129833710.1|', '2.7e-41', '78.30', '90.60', '177']	YbjQ_1	UPF0145 protein CV_4322	UPF0145 protein DHV85_17140
GE000563	COG0316|Iron--sulfur cluster	[S]: Function unknown	Molecular Function: structural molecule activity (GO:0005198); Biological Process: iron-sulfur cluster assembly (GO:0016226); Molecular Function: iron-sulfur cluster binding (GO:0051536)	K13628|iron-sulfur cluster assembly protein	['GE000563', 'iron-sulfur cluster assembly protein IscA [Methylomonas sp.]', 'gi|1343560424|ref|PPD31504.1|', '2.9e-42', '77.57', '100.00', '180']	Fe-S_biosyn	Iron-binding protein IscA	Iron-sulfur cluster assembly protein IscA
GE000564	COG1104|cysteine desulfurase	[E]: Amino acid transport and metabolism	--	K04487|cysteine desulfurase	['GE000564', 'cysteine desulfurase [Methylomonas methanica]', 'gi|1028827026|ref|WP_064007416.1|', '1.4e-117', '62.74', '99.18', '432']	Aminotran_5	Cysteine desulfurase IscS	Cysteine desulfurase
GE000565	COG1959|Transcriptional regulator, BadM Rrf2 family	[K]: Transcription	--	K13643|Rrf2 family transcriptional regulator, iron-sulfur cluster assembly transcription factor	['GE000565', 'MULTISPECIES: Fe-S cluster assembly transcriptional regulator IscR [Methylomonas]', 'gi|1028853660|ref|WP_064022403.1|', '1.4e-72', '86.34', '100.00', '281']	Rrf2;HrcA_DNA-bdg	HTH-type transcriptional regulator IscR	HTH-type transcriptional regulator IscR
GE000566	--	--	--	--	['GE000566', 'hypothetical protein [Methylomonas sp. LWB]', 'gi|1094169508|ref|WP_071157281.1|', '1.7e-13', '53.01', '97.65', '84']	--	--	Uncharacterized protein
GE000567	--	--	Cellular Component: integral component of membrane (GO:0016021)	--	['GE000567', 'hypothetical protein [Methylomonas sp. Kb3]', 'gi|1310928384|ref|WP_101054218.1|', '2.7e-133', '75.74', '100.00', '484']	--	--	Uncharacterized protein
GE000568	COG1278|Cold shock protein	[K]: Transcription	Molecular Function: DNA binding (GO:0003677); Cellular Component: cytoplasm (GO:0005737); Biological Process: regulation of transcription, DNA-templated (GO:0006355)	K03704|cold shock protein	['GE000568', 'MULTISPECIES: cold-shock protein [Methylomonas]', 'gi|1028862390|ref|WP_064030983.1|', '5.6e-28', '91.04', '100.00', '132']	CSD	Cold shock-like protein CspA	Cold shock domain protein CspD
GE000569	COG0542|ATP-dependent CLP protease ATP-binding subunit	[O]: Posttranslational modification, protein turnover, chaperones	Molecular Function: ATP binding (GO:0005524); Cellular Component: cytoplasm (GO:0005737); Biological Process: response to heat (GO:0009408); Biological Process: protein processing (GO:0016485)	K03695|ATP-dependent Clp protease ATP-binding subunit ClpB	['GE000569', 'ATP-dependent chaperone ClpB [Methylomonas sp. DH-1]', 'gi|1028851711|ref|WP_064020454.1|', '0.0e+00', '90.55', '100.00', '1503']	AAA_2;AAA_lid_9;Clp_N;AAA;ClpB_D2-small;AAA_5;AAA_16;Sigma54_activat;AAA_22;AAA_24;IstB_IS21;TniB;RuvB_N;Mg_chelatase	Chaperone protein ClpB	Chaperone protein ClpB
GE000570	COG3386|SMP-30 gluconolaconase LRE domain protein	[G]: Carbohydrate transport and metabolism	--	--	['GE000570', 'hypothetical protein [Methylomonas koyamae]', 'gi|938983888|ref|WP_054761695.1|', '3.7e-182', '86.26', '100.00', '646']	MRJP	--	Uncharacterized protein
GE000571	NOG04671|LysR family (Transcriptional regulator	[K]: Transcription	Molecular Function: DNA binding (GO:0003677); Molecular Function: DNA-binding transcription factor activity (GO:0003700); Biological Process: regulation of transcription, DNA-templated (GO:0006355)	--	['GE000571', 'LysR family transcriptional regulator [Methylomonas koyamae]', 'gi|1028856472|ref|WP_064025213.1|', '4.0e-153', '88.67', '99.36', '550']	LysR_substrate;HTH_1	HTH-type transcriptional activator NahR	LysR family transcriptional regulator
GE000572	--	--	Molecular Function: monooxygenase activity (GO:0004497); Cellular Component: integral component of membrane (GO:0016021); Biological Process: oxidation-reduction process (GO:0055114)	K10944|methane/ammonia monooxygenase subunit A	['GE000572', 'ammonia monooxygenase [Methylobacter luteus]', 'gi|652903141|ref|WP_027157616.1|', '1.6e-139', '95.20', '100.00', '504']	AMO	Particulate methane monooxygenase beta subunit	Methane monooxygenase/ammonia monooxygenase subunit A
GE000573	NOG11046|monooxygenase, subunit B	[C]: Energy production and conversion	Molecular Function: monooxygenase activity (GO:0004497); Cellular Component: integral component of membrane (GO:0016021); Biological Process: oxidation-reduction process (GO:0055114)	K10945|methane/ammonia monooxygenase subunit B	['GE000573', 'methane monooxygenase/ammonia monooxygenase subunit B [Proteobacteria bacterium ST_bin11]', 'gi|1175959985|ref|OQW79510.1|', '2.3e-220', '91.26', '100.00', '773']	Monooxygenase_B	Particulate methane monooxygenase alpha subunit	Methane monooxygenase/ammonia monooxygenase subunit B
GE000574	NOG70190|Ammonia monooxygenase methane monooxygenase, subunit C	[C]: Energy production and conversion	Molecular Function: monooxygenase activity (GO:0004497); Cellular Component: integral component of membrane (GO:0016021); Biological Process: oxidation-reduction process (GO:0055114)	K10946|methane/ammonia monooxygenase subunit C	['GE000574', 'methane monooxygenase/ammonia monooxygenase subunit C [Methylomonas methanica]', 'gi|1028870228|ref|WP_064037874.1|', '1.9e-140', '93.39', '100.00', '507']	AmoC	--	Methane monooxygenase/ammonia monooxygenase subunit C
GE000575	NOG02552|major facilitator Superfamily	[G]: Carbohydrate transport and metabolism	--	--	['GE000575', 'MFS transporter [Methylomonas denitrificans]', 'gi|998901339|ref|AMK75757.1|', '1.6e-221', '93.67', '100.00', '777']	MFS_1;Sugar_tr	Uncharacterized MFS-type transporter YbfB	Sugar phosphate permease
GE000576	NOG66703|4-oxalocrotonate tautomerase	[S]: Function unknown	Biological Process: cellular aromatic compound metabolic process (GO:0006725); Molecular Function: isomerase activity (GO:0016853)	--	['GE000576', 'MULTISPECIES: tautomerase family protein [Methylomonas]', 'gi|1011416097|ref|WP_062327739.1|', '3.0e-57', '92.00', '93.28', '230']	Tautomerase_2;Tautomerase	--	Tautomerase-like protein
GE000577	NOG82869|PRC-barrel domain protein	[S]: Function unknown	--	--	['GE000577', 'photosystem reaction center subunit H [Methylomonas sp. 11b]', 'gi|651607465|ref|WP_026601617.1|', '1.6e-61', '84.95', '97.81', '245']	PRC	--	Photosystem reaction center subunit H
GE000578	COG1696|Membrane bOund o-acyl transferase mboat family protein	[M]: Cell wall/membrane/envelope biogenesis	--	--	['GE000578', 'MBOAT family protein [Methylococcales bacterium]', 'gi|1479776494|ref|RIZ68120.1|', '1.1e-262', '80.84', '100.00', '914']	MBOAT	Probable alginate O-acetylase AlgI	Probable alginate O-acetylase
GE000579	--	--	--	--	['GE000579', 'hypothetical protein D0528_08785 [Methylococcales bacterium]', 'gi|1479776493|ref|RIZ68119.1|', '1.2e-146', '65.78', '99.74', '528']	--	--	Uncharacterized protein
GE000580	COG0042|Catalyzes the synthesis of dihydrouridine a modified base found in the D-loop of most tRNAs (By similarity)	[J]: Translation, ribosomal structure and biogenesis	Molecular Function: tRNA binding (GO:0000049); Biological Process: tRNA dihydrouridine synthesis (GO:0002943); Molecular Function: FMN binding (GO:0010181); Molecular Function: tRNA dihydrouridine synthase activity (GO:0017150); Molecular Function: flavin adenine dinucleotide binding (GO:0050660); Biological Process: oxidation-reduction process (GO:0055114)	K05540|tRNA-dihydrouridine synthase B	['GE000580', 'tRNA dihydrouridine synthase DusB [Methylomonas lenta]', 'gi|1055317568|ref|WP_066983115.1|', '4.3e-134', '75.46', '100.00', '486']	Dus;DHO_dh;His_biosynth	tRNA-dihydrouridine synthase B	tRNA-dihydrouridine synthase B
GE000581	COG2901|Activates ribosomal RNA transcription. Plays a direct role in upstream activation of rRNA promoters (By similarity)	[K]: Transcription	Biological Process: regulation of transcription, DNA-templated (GO:0006355); Molecular Function: sequence-specific DNA binding (GO:0043565)	K03557|Fis family transcriptional regulator, factor for inversion stimulation protein	['GE000581', 'Fis family transcriptional regulator [Methylomonas methanica]', 'gi|503584078|ref|WP_013818154.1|', '7.8e-30', '77.91', '98.85', '138']	HTH_8	Putative Fis-like DNA-binding protein	Transcriptional regulator, Fis family
GE000582	COG0138|bifunctional purine biosynthesis protein PURH	[F]: Nucleotide transport and metabolism	Molecular Function: IMP cyclohydrolase activity (GO:0003937); Molecular Function: phosphoribosylaminoimidazolecarboxamide formyltransferase activity (GO:0004643); Biological Process: 'de novo' IMP biosynthetic process (GO:0006189)	K00602|phosphoribosylaminoimidazolecarboxamide formyltransferase / IMP cyclohydrolase	['GE000582', 'bifunctional phosphoribosylaminoimidazolecarboxamide formyltransferase/IMP cyclohydrolase [Methylomonas lenta]', 'gi|1055317574|ref|WP_066983121.1|', '4.8e-244', '83.24', '100.00', '852']	AICARFT_IMPCHas;MGS	Bifunctional purine biosynthesis protein PurH	Bifunctional purine biosynthesis protein PurH
GE000583	COG2895|may be the GTPase, regulating ATP sulfurylase activity (By similarity)	[P]: Inorganic ion transport and metabolism	Biological Process: sulfate assimilation (GO:0000103); Molecular Function: GTPase activity (GO:0003924); Molecular Function: sulfate adenylyltransferase (ATP) activity (GO:0004781); Molecular Function: ATP binding (GO:0005524); Molecular Function: GTP binding (GO:0005525); Biological Process: hydrogen sulfide biosynthetic process (GO:0070814)	K00955|bifunctional enzyme CysN/CysC	['GE000583', 'sulfate adenylyltransferase subunit CysN [Methylomonas sp. 11b]', 'gi|651608057|ref|WP_026602203.1|', '1.8e-265', '85.00', '99.81', '924']	GTP_EFTU;MMR_HSR1	Bifunctional enzyme CysN/CysC	Sulfate adenylyltransferase subunit 1
GE000584	COG0175|Reduction of activated sulfate into sulfite (By similarity)	[P]: Inorganic ion transport and metabolism	Biological Process: sulfate assimilation (GO:0000103); Molecular Function: sulfate adenylyltransferase (ATP) activity (GO:0004781); Molecular Function: ATP binding (GO:0005524); Biological Process: sulfate reduction (GO:0019419); Biological Process: hydrogen sulfide biosynthetic process (GO:0070814)	K00957|sulfate adenylyltransferase subunit 2	['GE000584', 'sulfate adenylyltransferase subunit CysD [Methylomonas koyamae]', 'gi|1028862107|ref|WP_064030755.1|', '4.8e-167', '95.03', '100.00', '596']	PAPS_reduct	Sulfate adenylyltransferase subunit 2	Sulfate adenylyltransferase subunit 2
GE000585	--	--	--	--	['GE000585', 'hypothetical protein [Methylomonas methanica]', 'gi|1028868535|ref|WP_064036181.1|', '2.6e-45', '64.96', '80.59', '191']	--	--	Uncharacterized protein
GE000586	COG0582|Integrase	[L]: Replication, recombination and repair	--	--	['GE000586', 'DUF4102 domain-containing protein [Methylomonas lenta]', 'gi|1180445633|ref|WP_083960708.1|', '1.8e-178', '72.83', '95.96', '634']	Arm-DNA-bind_3;Phage_integrase	Putative protein IntB	Uncharacterized protein
GE000587	NOG88197|--	[S]: Function unknown	--	--	['GE000587', 'hypothetical protein EDF83_1505 [Pseudomonas protegens]', 'gi|1515790924|ref|ROQ62225.1|', '4.2e-143', '55.88', '97.14', '517']	--	--	Uncharacterized protein
GE000588	--	--	--	--	['GE000588', 'hypothetical protein [Methylomicrobium agile]', 'gi|1181378880|ref|WP_084675422.1|', '4.1e-29', '58.76', '62.58', '137']	--	--	--
GE000589	COG5519|membrane	[L]: Replication, recombination and repair	--	K06919|putative DNA primase/helicase	['GE000589', 'DUF927 domain-containing protein [Methylomicrobium agile]', 'gi|917304802|ref|WP_051911514.1|', '2.1e-243', '66.94', '100.00', '850']	DUF927	--	DUF927 domain-containing protein
GE000590	--	--	--	--	['GE000590', 'hypothetical protein [Methylomicrobium agile]', 'gi|917304803|ref|WP_051911515.1|', '2.8e-51', '68.28', '97.32', '210']	--	--	Uncharacterized protein
GE000591	NOG81540|Phage transcriptional regulator, AlpA	[K]: Transcription	--	--	['GE000591', 'AlpA family phage regulatory protein [Methylomicrobium agile]', 'gi|670483256|ref|WP_031431514.1|', '6.9e-30', '88.16', '98.70', '138']	Phage_AlpA	--	AlpA family transcriptional regulator
GE000592	COG0286|type I restriction-modification system	[V]: Defense mechanisms	Molecular Function: DNA binding (GO:0003677); Biological Process: DNA methylation (GO:0006306); Molecular Function: N-methyltransferase activity (GO:0008170)	K03427|type I restriction enzyme M protein	['GE000592', 'SAM-dependent DNA methyltransferase [Azospira sp. I13]', 'gi|1389019498|ref|WP_109039985.1|', '0.0e+00', '86.04', '99.62', '1369']	N6_Mtase;HsdM_N;UPF0020	Putative type I restriction enzyme MpnORFDP M protein	DNA methylase
GE000594	COG0732|restriction modification system DNA specificity	[V]: Defense mechanisms	--	K01154|type I restriction enzyme, S subunit	['GE000594', 'restriction endonuclease subunit S [Nostoc sp. NIES-4103]', 'gi|1248054648|ref|WP_096559240.1|', '1.3e-117', '52.67', '99.54', '432']	Methylase_S	Type-1 restriction enzyme EcoAI specificity protein	Type I restriction-modification system S subunit
GE000595	COG0610|Type I site-specific deoxyribonuclease	[V]: Defense mechanisms	Molecular Function: DNA binding (GO:0003677); Molecular Function: helicase activity (GO:0004386); Molecular Function: endonuclease activity (GO:0004519); Molecular Function: ATP binding (GO:0005524); Biological Process: DNA modification (GO:0006304); Biological Process: nucleic acid phosphodiester bond hydrolysis (GO:0090305)	K01153|type I restriction enzyme, R subunit	['GE000595', 'type I restriction endonuclease subunit R [Comamonas thiooxydans]', 'gi|502600327|ref|WP_012837693.1|', '0.0e+00', '86.18', '99.19', '1723']	SWI2_SNF2;HSDR_N;ResIII	--	Type III restriction enzyme, res subunit
GE000596	NOG29230|--	[S]: Function unknown	--	--	['GE000596', 'hypothetical protein [Methylomicrobium agile]', 'gi|491512183|ref|WP_005369817.1|', '1.8e-150', '70.03', '98.72', '541']	--	--	Uncharacterized protein
GE000597	COG1479|conserved protein	[S]: Function unknown	--	--	['GE000597', 'DUF262 domain-containing protein [Methylobacter tundripaludum]', 'gi|670488353|ref|WP_031436603.1|', '1.1e-189', '89.81', '98.68', '671']	DUF262	--	DUF262 domain-containing protein
GE000598	COG4938|--	[S]: Function unknown	Molecular Function: endonuclease activity (GO:0004519); Molecular Function: ATP binding (GO:0005524); Biological Process: nucleic acid phosphodiester bond hydrolysis (GO:0090305)	--	['GE000598', 'DUF3696 domain-containing protein [Methylobacter tundripaludum]', 'gi|670488354|ref|WP_031436604.1|', '1.5e-170', '79.79', '100.00', '608']	AAA_15;DUF3696;AAA_21	--	ATP-dependent endonuclease
GE000599	--	--	--	--	['GE000599', 'hypothetical protein [Methylobacter tundripaludum]', 'gi|670488355|ref|WP_031436605.1|', '2.5e-142', '75.23', '100.00', '514']	--	--	Uncharacterized protein
GE000600	--	--	--	--	['GE000600', 'XRE family transcriptional regulator [Methylomicrobium agile]', 'gi|670483262|ref|WP_031431520.1|', '3.7e-56', '60.64', '94.76', '227']	--	--	Uncharacterized protein
GE000601	NOG66431|--	[S]: Function unknown	--	--	['GE000601', 'hypothetical protein [Methylomicrobium agile]', 'gi|670483263|ref|WP_031431521.1|', '9.7e-129', '69.79', '99.10', '469']	Integrase_1	--	Integrase
GE000602	NOG69826|Protein of unknown function (DUF1778)	[S]: Function unknown	Biological Process: regulation of transcription, DNA-templated (GO:0006355)	--	['GE000602', 'hypothetical protein COW70_10435 [Hydrogenophilales bacterium CG18_big_fil_WC_8_21_14_2_50_58_12]', 'gi|1277000917|ref|PIQ12367.1|', '9.9e-31', '76.34', '100.00', '141']	DUF1778	--	Uncharacterized protein
GE000603	NOG36462|Gcn5-related n-acetyltransferase	[R]: General function prediction only	Molecular Function: N-acetyltransferase activity (GO:0008080)	--	['GE000603', 'GNAT family N-acetyltransferase [Hydrogenophilales bacterium CG18_big_fil_WC_8_21_14_2_50_58_12]', 'gi|1277000918|ref|PIQ12368.1|', '1.2e-58', '71.17', '95.86', '235']	Acetyltransf_1;Acetyltransf_10;Acetyltransf_7;FR47	--	GNAT family N-acetyltransferase
GE000604	COG3657|addiction module killer protein	[S]: Function unknown	--	--	['GE000604', 'addiction module killer protein [Crenothrix polyspora]', 'gi|1199042976|ref|WP_087148489.1|', '3.3e-27', '80.52', '98.72', '129']	Gp49	Uncharacterized protein HI_1419	Putative addiction module killer protein
GE000605	COG3636|addiction module antidote protein	[K]: Transcription	Molecular Function: DNA binding (GO:0003677)	--	['GE000605', 'putative addiction module antidote protein [Methylobacter tundripaludum]', 'gi|652888752|ref|WP_027148527.1|', '5.2e-38', '85.86', '100.00', '166']	--	--	Uncharacterized protein
GE000606	--	--	--	--	['GE000606', 'hypothetical protein [Methylomonas koyamae]', 'gi|1028862373|ref|WP_064030966.1|', '1.6e-08', '73.68', '100.00', '66']	--	--	Uncharacterized protein
GE000607	COG1595|RNA Polymerase	[K]: Transcription	Biological Process: transcription, DNA-templated (GO:0006351)	K03088|RNA polymerase sigma-70 factor, ECF subfamily	['GE000607', 'RNA polymerase sigma factor [Methylocaldum marinum]', 'gi|1480991445|ref|WP_119627990.1|', '1.8e-41', '56.88', '91.95', '178']	Sigma70_r4_2;Sigma70_r2;Sigma70_r4;Sigma70_ECF	ECF RNA polymerase sigma factor SigE	ECF subfamily RNA polymerase sigma factor
GE000608	--	--	--	--	['GE000608', 'FecR family protein [Methylomonas lenta]', 'gi|1055315720|ref|WP_066981267.1|', '2.4e-85', '48.59', '98.61', '325']	FecR;DUF4880	Protein FecR	Uncharacterized protein
GE000609	NOG00154|tonB-dependent siderophore receptor	[P]: Inorganic ion transport and metabolism	Cellular Component: membrane (GO:0016020)	K02014|iron complex outermembrane recepter protein	['GE000609', 'TonB-dependent receptor [Methylomonas sp. LWB]', 'gi|1094170064|ref|WP_071157837.1|', '6.8e-243', '53.94', '97.23', '849']	TonB_dep_Rec;Plug;STN	Ferric-pseudobactin 358 receptor	STN domain-containing protein
GE000610	NOG00864|LysR family transcriptional Regulator	[K]: Transcription	Biological Process: transcription, DNA-templated (GO:0006351)	--	['GE000610', 'LysR family transcriptional regulator [Methylomonas sp. LW13]', 'gi|697070279|ref|WP_033155259.1|', '2.7e-138', '81.76', '99.00', '500']	LysR_substrate;HTH_1	HTH-type transcriptional regulator YhaJ	LysR family transcriptional regulator
GE000611	COG1741|pirin domain protein	[R]: General function prediction only	Molecular Function: quercetin 2,3-dioxygenase activity (GO:0008127); Biological Process: oxidation-reduction process (GO:0055114)	K06911|quercetin 2,3-dioxygenase	['GE000611', 'pirin family protein [Methylomonas koyamae]', 'gi|1028855874|ref|WP_064024615.1|', '3.7e-106', '78.81', '98.74', '393']	Pirin;Pirin_C_2	Putative quercetin 2,3-dioxygenase sll1773	Quercetin 2,3-dioxygenase
GE000612	COG3224|Antibiotic biosynthesis monooxygenase	[S]: Function unknown	--	K09932|uncharacterized protein	['GE000612', 'antibiotic biosynthesis monooxygenase [Methylovulum psychrotolerans]', 'gi|1212743399|ref|WP_088617988.1|', '8.2e-83', '76.26', '99.50', '315']	ABM	--	Antibiotic biosynthesis monooxygenase
GE000613	COG2826|transposase	[L]: Replication, recombination and repair	--	--	['GE000613', 'IS30 family transposase [Methylomonas sp. 11b]', 'gi|1175185931|ref|WP_081733844.1|', '6.7e-182', '81.82', '99.74', '646']	HTH_38;rve;HTH_32;HTH_23	Transposase InsI for insertion sequence element IS30A	Transposase and inactivated derivatives, IS30 family
GE000614	NOG41099|AraC family transcriptional regulator	[K]: Transcription	--	--	['GE000614', 'AraC family transcriptional regulator [Methylovulum psychrotolerans]', 'gi|1212743398|ref|WP_088617987.1|', '8.0e-113', '74.16', '97.45', '416']	HTH_18;HTH_AraC	Uncharacterized HTH-type transcriptional regulator YbfI	AraC family transcriptional regulator
GE000615	COG1335|isochorismatase	[Q]: Secondary metabolites biosynthesis, transport and catabolism	Biological Process: metabolic process (GO:0008152); Molecular Function: isochorismatase activity (GO:0008908)	--	['GE000615', 'hydrolase [Methylomonas sp. LW13]', 'gi|697070311|ref|WP_033155263.1|', '3.4e-114', '92.76', '100.00', '420']	Isochorismatase	--	Hydrolase
GE000616	COG1574|amidohydrolase	[R]: General function prediction only	Molecular Function: hydrolase activity, acting on carbon-nitrogen (but not peptide) bonds (GO:0016810)	--	['GE000616', 'amidohydrolase [Methylovulum psychrotolerans]', 'gi|1341983969|ref|WP_103974611.1|', '0.0e+00', '86.40', '100.00', '1126']	Amidohydro_3;Amidohydro_1	--	Amidohydrolase
GE000617	COG0596|Alpha beta hydrolase	[R]: General function prediction only	Molecular Function: peroxidase activity (GO:0004601); Molecular Function: transferase activity, transferring acyl groups (GO:0016746); Molecular Function: hydrolase activity (GO:0016787); Biological Process: cellular oxidant detoxification (GO:0098869)	K00433|non-heme chloroperoxidase	['GE000617', 'alpha/beta hydrolase [filamentous cyanobacterium CCP2]', 'gi|1360963582|ref|WP_106174114.1|', '6.3e-118', '75.09', '100.00', '433']	Abhydrolase_1;Hydrolase_4;Abhydrolase_6;Peptidase_S9;Ser_hydrolase	Non-heme chloroperoxidase	Alpha/beta hydrolase
GE000618	--	--	--	K15977|putative oxidoreductase	['GE000618', 'DoxX family protein [Methylobacillus glycogenes]', 'gi|647595306|ref|WP_025871946.1|', '9.5e-27', '54.70', '87.97', '129']	DoxX;SURF4	--	DoxX family protein
GE000619	NOG45493|peptidase M17, leucyl aminopeptidase domain protein	[E]: Amino acid transport and metabolism	Molecular Function: aminopeptidase activity (GO:0004177); Cellular Component: intracellular (GO:0005622); Biological Process: proteolysis (GO:0006508)	--	['GE000619', 'peptidase M17 [Methylovorus glucosotrophus]', 'gi|506311371|ref|WP_015831146.1|', '3.9e-79', '68.75', '93.33', '303']	Peptidase_M17_N	--	Peptidase M17 leucyl aminopeptidase domain protein
GE000620	NOG03860|--	[S]: Function unknown	--	--	['GE000620', 'conserved hypothetical protein [Methylovorus sp. MP688]', 'gi|312441662|ref|ADQ85768.1|', '3.2e-173', '60.59', '96.75', '617']	Alginate_exp	--	Alginate_exp domain-containing protein
GE000621	NOG88176|--	[S]: Function unknown	--	--	['GE000621', 'hypothetical protein [Methylocaldum szegediense]', 'gi|651615615|ref|WP_026609736.1|', '1.3e-13', '52.78', '85.71', '84']	FRP	--	Uncharacterized protein
GE000622	--	--	--	--	--	['GE000622', 'PF13436', 'Gly-zipper_OmpA', 'domain', '7.4e-09', '35.2']	--	--
GE000623	COG0386|glutathione peroxidase	[O]: Posttranslational modification, protein turnover, chaperones	Molecular Function: glutathione peroxidase activity (GO:0004602); Biological Process: response to oxidative stress (GO:0006979); Biological Process: oxidation-reduction process (GO:0055114); Biological Process: cellular oxidant detoxification (GO:0098869)	K00432|glutathione peroxidase	['GE000623', 'glutathione peroxidase [Methylomonas sp. MK1]', 'gi|521971391|ref|WP_020482662.1|', '1.6e-69', '72.78', '100.00', '271']	GSHPx	Glutathione peroxidase	Glutathione peroxidase
GE000624	--	--	--	--	['GE000624', 'hypothetical protein [Methylobacter luteus]', 'gi|652905212|ref|WP_027159241.1|', '4.3e-56', '83.21', '100.00', '226']	--	--	Uncharacterized protein
GE000626	--	--	Cellular Component: integral component of membrane (GO:0016021)	--	['GE000626', 'hypothetical protein MKLM6_0157 [Methylomonas koyamae]', 'gi|1249830989|ref|ATG88440.1|', '3.2e-11', '70.59', '86.44', '76']	--	--	Uncharacterized protein
GE000627	COG0705|rhomboid family	[R]: General function prediction only	--	--	['GE000627', 'hypothetical protein B6247_06205 [Beggiatoa sp. 4572_84]', 'gi|1176247936|ref|OQY55869.1|', '3.7e-71', '34.34', '96.23', '278']	Rhomboid	--	Rhomboid domain-containing protein
GE000628	COG2197|Two component transcriptional regulator, LuxR family	[T]: Signal transduction mechanisms	Biological Process: phosphorelay signal transduction system (GO:0000160); Molecular Function: DNA binding (GO:0003677); Cellular Component: intracellular (GO:0005622); Biological Process: regulation of transcription, DNA-templated (GO:0006355)	K07689|two-component system, NarL family, invasion response regulator UvrY	['GE000628', 'DNA-binding response regulator [Methylomonas sp.]', 'gi|1343560432|ref|PPD31512.1|', '7.7e-68', '64.73', '96.14', '266']	Response_reg;GerE	Response regulator UvrY	DNA-binding response regulator
GE000629	NOG03854|Dehydrogenase	[C]: Energy production and conversion	--	K10714|methylene-tetrahydromethanopterin dehydrogenase	['GE000629', 'methylenetetrahydromethanopterin dehydrogenase [Methylomonas methanica]', 'gi|503586416|ref|WP_013820492.1|', '9.2e-137', '82.06', '94.65', '495']	Mpt_N	NAD(P)-dependent methylenetetrahydromethanopterin dehydrogenase	Methylenetetrahydrofolate dehydrogenase (NADP(+))
GE000630	NOG03854|Dehydrogenase	[C]: Energy production and conversion	--	K10714|methylene-tetrahydromethanopterin dehydrogenase	['GE000630', 'MULTISPECIES: methylenetetrahydromethanopterin dehydrogenase [Methylomonas]', 'gi|1028860597|ref|WP_064029338.1|', '1.1e-150', '93.05', '100.00', '542']	Mpt_N	NAD(P)-dependent methylenetetrahydromethanopterin dehydrogenase	Methylenetetrahydromethanopterin dehydrogenase
GE000631	COG0483|inositol monophosphatase	[G]: Carbohydrate transport and metabolism	Molecular Function: inositol monophosphate 1-phosphatase activity (GO:0008934); Biological Process: phosphatidylinositol phosphorylation (GO:0046854); Biological Process: inositol phosphate dephosphorylation (GO:0046855)	K01092|myo-inositol-1(or 4)-monophosphatase	['GE000631', 'MULTISPECIES: inositol monophosphatase [Methylomonas]', 'gi|697071017|ref|WP_033155453.1|', '5.4e-135', '91.95', '100.00', '489']	Inositol_P	Inositol-1-monophosphatase	Inositol-1-monophosphatase
GE000632	COG0565|RNA methyltransferase TrmH family, group 1	[J]: Translation, ribosomal structure and biogenesis	Biological Process: RNA methylation (GO:0001510); Molecular Function: RNA binding (GO:0003723); Cellular Component: cytoplasm (GO:0005737); Biological Process: tRNA processing (GO:0008033); Molecular Function: RNA methyltransferase activity (GO:0008173)	K15396|tRNA (cytidine32/uridine32-2'-O)-methyltransferase	['GE000632', 'RNA methyltransferase [Methylomonas methanica]', 'gi|1028867643|ref|WP_064035289.1|', '3.5e-104', '79.01', '100.00', '387']	SpoU_methylase	tRNA (cytidine/uridine/adenosine-2&apos;-O-)-methyltransferase TrmJ	tRNA (cytidine/uridine-2&apos;-O-)-methyltransferase TrmJ
GE000633	COG3666|transposase	[L]: Replication, recombination and repair	--	--	['GE000633', 'IS1182 family transposase [Methylobacter marinus]', 'gi|519004708|ref|WP_020160583.1|', '6.8e-14', '53.76', '52.66', '86']	--	--	Transposase
GE000634	--	--	--	--	['GE000634', 'hypothetical protein MKLM6_1071 [Methylomonas koyamae]', 'gi|1249831879|ref|ATG89330.1|', '6.4e-25', '35.81', '91.12', '123']	--	--	Uncharacterized protein
GE000636	COG0265|serine protease	[O]: Posttranslational modification, protein turnover, chaperones	--	--	['GE000636', 'serine protease [Methylomonas methanica]', 'gi|503583319|ref|WP_013817395.1|', '7.5e-281', '80.93', '100.00', '975']	TPR_2;TPR_14;TPR_8;TPR_16;TPR_1;TPR_19;Trypsin_2;TPR_17;TPR_11;TPR_12;TPR_9;ANAPC3;TPR_6	Serine protease HtrA-like	Tetratricopeptide TPR_4
GE000637	NOG04248|repeat-containing protein	[R]: General function prediction only	Molecular Function: serine-type endopeptidase activity (GO:0004252); Biological Process: proteolysis (GO:0006508)	--	['GE000637', 'Tetratricopeptide TPR_2 repeat-containing protein [Methylomonas methanica MC09]', 'gi|333806456|ref|AEF99125.1|', '0.0e+00', '75.98', '100.00', '1188']	TPR_2;TPR_1;TPR_8;TPR_16;TPR_14;Trypsin_2;TPR_17;TPR_11;TPR_19;TPR_9;TPR_12;ANAPC3;TPR_7;NARP1;TPR_10;TPR_15;BTAD;Trypsin	Serine protease Do-like HtrA	Tetratricopeptide TPR_2 repeat-containing protein
GE000638	COG3344|RNA-directed DNA polymerase	[L]: Replication, recombination and repair	--	--	['GE000638', 'group II intron reverse transcriptase/maturase [Cupriavidus necator]', 'gi|1431824701|ref|WP_114136313.1|', '1.2e-200', '80.05', '100.00', '708']	RVT_1;GIIM	Putative nicotine oxidoreductase	Group II intron reverse transcriptase/maturase
GE000640	NOG30066|macrocin-O-methyltransferase	[S]: Function unknown	--	--	['GE000640', 'hypothetical protein COT75_02955 [Candidatus Beckwithbacteria bacterium CG10_big_fil_rev_8_21_14_0_10_34_10]', 'gi|1277214141|ref|PIS09194.1|', '1.8e-34', '45.86', '72.58', '155']	TylF;Methyltransf_24	--	Uncharacterized protein
GE000642	COG1074|The heterodimer acts as both an ATP-dependent DNA helicase and an ATP-dependent, dual-direction single-stranded exonuclease. Recognizes the chi site generating a DNA molecule suitable for the initiation of homologous recombination. The AddA nuclease domain is required for chi fragment generation	[L]: Replication, recombination and repair	Molecular Function: nuclease activity (GO:0004518); Biological Process: cellular response to DNA damage stimulus (GO:0006974); Molecular Function: ion binding (GO:0043167); Biological Process: nucleic acid metabolic process (GO:0090304); Molecular Function: organic cyclic compound binding (GO:0097159); Molecular Function: heterocyclic compound binding (GO:1901363)	K03582|exodeoxyribonuclease V beta subunit	['GE000642', 'exodeoxyribonuclease V subunit beta [Methylomonas koyamae]', 'gi|1028857556|ref|WP_064026297.1|', '0.0e+00', '57.92', '99.83', '1310']	UvrD-helicase;UvrD_C;AAA_19;UvrD_C_2;PDDEXK_1;AAA_30	RecBCD enzyme subunit RecB	RecBCD enzyme subunit RecB
GE000643	COG1330|exodeoxyribonuclease V, gamma	[L]: Replication, recombination and repair	Molecular Function: nuclease activity (GO:0004518); Biological Process: cellular response to DNA damage stimulus (GO:0006974); Biological Process: nucleic acid metabolic process (GO:0090304); Molecular Function: organic cyclic compound binding (GO:0097159); Molecular Function: heterocyclic compound binding (GO:1901363)	K03583|exodeoxyribonuclease V gamma subunit	['GE000643', 'exodeoxyribonuclease V subunit gamma [Methylomonas koyamae]', 'gi|1252968380|ref|WP_096875574.1|', '0.0e+00', '60.25', '100.00', '1244']	Exonuc_V_gamma;RecC_C	RecBCD enzyme subunit RecC	RecBCD enzyme subunit RecC
GE000644	--	--	--	--	['GE000644', 'DUF4124 domain-containing protein [Methylomonas sp. 11b]', 'gi|651608331|ref|WP_026602477.1|', '5.0e-61', '63.21', '99.48', '243']	--	--	DUF4124 domain-containing protein
GE000645	COG1028|short-chain dehydrogenase reductase	--	Molecular Function: oxidoreductase activity (GO:0016491); Biological Process: oxidation-reduction process (GO:0055114)	--	['GE000645', 'MULTISPECIES: SDR family oxidoreductase [Methylomonas]', 'gi|1028862870|ref|WP_064031463.1|', '7.3e-114', '74.01', '100.00', '419']	adh_short;adh_short_C2;KR;Epimerase;DUF1776	Uncharacterized oxidoreductase YbbO	Short-chain dehydrogenase/reductase
GE000646	--	--	--	--	['GE000646', 'MULTISPECIES: hypothetical protein [Methylomonas]', 'gi|521973120|ref|WP_020484391.1|', '8.1e-44', '86.51', '100.00', '185']	--	--	Uncharacterized protein
GE000647	NOG40004|Purine or other phosphorylase family 1	[S]: Function unknown	--	--	['GE000647', 'hypothetical protein Metme_0141 [Methylomonas methanica MC09]', 'gi|333805922|ref|AEF98591.1|', '1.8e-64', '51.65', '100.00', '255']	--	--	Uncharacterized protein
GE000648	COG1615|UPF0182 protein	[S]: Function unknown	Cellular Component: integral component of membrane (GO:0016021)	K09118|uncharacterized protein	['GE000648', 'UPF0182 family protein [Methylomonas methanica]', 'gi|1028828755|ref|WP_064009145.1|', '0.0e+00', '73.23', '100.00', '1339']	UPF0182	UPF0182 protein MCA2716	Uncharacterized protein
GE000649	COG2132|Multicopper oxidase	[Q]: Secondary metabolites biosynthesis, transport and catabolism	Molecular Function: copper ion binding (GO:0005507); Molecular Function: oxidoreductase activity (GO:0016491); Biological Process: oxidation-reduction process (GO:0055114)	--	['GE000649', 'bilirubin oxidase [Methylomonas denitrificans]', 'gi|1011416640|ref|WP_062328282.1|', '7.9e-216', '72.30', '99.12', '759']	Cu-oxidase_3;Cu-oxidase_2	Blue copper oxidase CueO	Bilirubin oxidase
GE000650	COG2132|Multicopper oxidase	[Q]: Secondary metabolites biosynthesis, transport and catabolism	Molecular Function: copper ion binding (GO:0005507); Cellular Component: integral component of membrane (GO:0016021)	--	['GE000650', 'copper oxidase [Methylomonas koyamae]', 'gi|938982641|ref|WP_054760448.1|', '5.8e-291', '85.19', '100.00', '1008']	Cu-oxidase_3;Cu-oxidase_2	--	Copper oxidase
GE000651	COG5309|cell wall	[G]: Carbohydrate transport and metabolism	Molecular Function: hydrolase activity, hydrolyzing O-glycosyl compounds (GO:0004553); Biological Process: carbohydrate metabolic process (GO:0005975); Cellular Component: integral component of membrane (GO:0016021)	--	['GE000651', 'hypothetical protein [Methylomonas sp. MK1]', 'gi|521973125|ref|WP_020484396.1|', '4.8e-237', '72.26', '100.00', '829']	Glyco_hydro_17	--	Exo-beta-1,3-glucanase
GE000652	--	--	--	--	['GE000652', 'hypothetical protein JT25_008770 [Methylomonas denitrificans]', 'gi|998902162|ref|AMK76580.1|', '5.4e-72', '64.11', '96.74', '280']	--	--	Uncharacterized protein
GE000653	--	--	--	--	['GE000653', 'hypothetical protein EPN17_00255 [Methylobacter sp.]', 'gi|1580798227|ref|TAN71818.1|', '1.7e-28', '75.57', '100.00', '134']	--	--	Gly-zipper_OmpA domain-containing protein
GE000654	COG0597|This protein specifically catalyzes the removal of signal peptides from prolipoproteins (By similarity)	--	Molecular Function: aspartic-type endopeptidase activity (GO:0004190); Cellular Component: plasma membrane (GO:0005886); Biological Process: proteolysis (GO:0006508); Cellular Component: integral component of membrane (GO:0016021)	K03101|signal peptidase II	['GE000654', 'lipoprotein signal peptidase [Methylomonas methanica]', 'gi|1028868210|ref|WP_064035856.1|', '1.5e-66', '77.78', '96.84', '261']	Peptidase_A8	Lipoprotein signal peptidase	Lipoprotein signal peptidase
GE000655	COG0060|amino acids such as valine, to avoid such errors it has two additional distinct tRNA(Ile)-dependent editing activities. One activity is designated as 'pretransfer' editing and involves the hydrolysis of activated Val-AMP. The other activity is designated 'posttransfer' editing and involves deacylation of mischarged Val-tRNA(Ile) (By similarity)	[J]: Translation, ribosomal structure and biogenesis	Molecular Function: aminoacyl-tRNA editing activity (GO:0002161); Molecular Function: isoleucine-tRNA ligase activity (GO:0004822); Molecular Function: ATP binding (GO:0005524); Cellular Component: cytoplasm (GO:0005737); Biological Process: isoleucyl-tRNA aminoacylation (GO:0006428); Biological Process: regulation of translational fidelity (GO:0006450); Molecular Function: zinc ion binding (GO:0…	K01870|isoleucyl-tRNA synthetase	['GE000655', 'isoleucine--tRNA ligase [Methylomonas methanica]', 'gi|1028868209|ref|WP_064035855.1|', '0.0e+00', '86.32', '100.00', '1744']	tRNA-synt_1;Anticodon_1;tRNA-synt_1g;tRNA-synt_1e;tRNA-synt_1_2	Isoleucine--tRNA ligase	Isoleucine--tRNA ligase
GE000656	COG1723|Required for meiotic nuclear division 1 homolog (S. cerevisiae)	[S]: Function unknown	--	--	['GE000656', 'hypothetical protein [Methylomonas sp. 11b]', 'gi|651608785|ref|WP_026602930.1|', '2.8e-123', '84.41', '99.25', '450']	DUF155	--	Sad1-interacting factor 2
GE000658	COG0252|L-asparaginase	[E]: Amino acid transport and metabolism	--	K01424|L-asparaginase	['GE000658', 'hypothetical protein [Methylomonas sp. MK1]', 'gi|521972950|ref|WP_020484221.1|', '8.0e-115', '60.12', '99.70', '422']	Asparaginase	L-asparaginase 1	L-asparaginase
GE000659	COG0262|Key enzyme in folate metabolism. Catalyzes an essential reaction for de novo glycine and purine synthesis, and for DNA precursor synthesis (By similarity)	[H]: Coenzyme transport and metabolism	Molecular Function: dihydrofolate reductase activity (GO:0004146); Biological Process: glycine biosynthetic process (GO:0006545); Biological Process: nucleotide biosynthetic process (GO:0009165); Molecular Function: NADP binding (GO:0050661); Biological Process: oxidation-reduction process (GO:0055114)	K00287|dihydrofolate reductase	['GE000659', 'dihydrofolate reductase [Methylomonas sp. LW13]', 'gi|917063306|ref|WP_051670018.1|', '1.4e-59', '70.81', '93.06', '238']	DHFR_1	Dihydrofolate reductase	Dihydrofolate reductase
GE000660	COG0226|phosphate abc transporter	[P]: Inorganic ion transport and metabolism	Biological Process: transport (GO:0006810)	K02040|phosphate transport system substrate-binding protein	['GE000660', 'phosphate-binding protein [Proteobacteria bacterium ST_bin11]', 'gi|1175954713|ref|OQW74284.1|', '3.7e-165', '88.45', '100.00', '590']	PBP_like_2;PBP_like;SBP_bac_11	Phosphate-binding protein PstS	Phosphate-binding protein
GE000661	COG4590|Binding-protein-dependent transport systems inner membrane component	[P]: Inorganic ion transport and metabolism	Cellular Component: plasma membrane (GO:0005886); Biological Process: transport (GO:0006810); Cellular Component: integral component of membrane (GO:0016021)	K02037|phosphate transport system permease protein	['GE000661', 'ABC transporter permease subunit [Methylomonas methanica]', 'gi|1028828838|ref|WP_064009228.1|', '0.0e+00', '73.25', '100.00', '1124']	BPD_transp_1	Phosphate transport system permease protein PstC	Phosphate ABC transporter permease
GE000662	COG4985|phosphate ABC transporter (Permease	[P]: Inorganic ion transport and metabolism	Molecular Function: inorganic phosphate transmembrane transporter activity (GO:0005315); Cellular Component: integral component of plasma membrane (GO:0005887); Biological Process: phosphate ion transmembrane transport (GO:0035435)	K02038|phosphate transport system permease protein	['GE000662', 'phosphate ABC transporter permease PstA [Methylomonas sp. 11b]', 'gi|738323087|ref|WP_036276009.1|', '4.3e-259', '82.94', '100.00', '902']	BPD_transp_1	Phosphate transport system permease protein PstA	Phosphate transport system permease protein PstA
GE000663	COG1117|Part of the ABC transporter complex PstSACB involved in phosphate import. Responsible for energy coupling to the transport system (By similarity)	[P]: Inorganic ion transport and metabolism	Molecular Function: inorganic phosphate transmembrane transporter activity (GO:0005315); Molecular Function: ATP binding (GO:0005524); Molecular Function: ATPase-coupled phosphate ion transmembrane transporter activity (GO:0015415); Biological Process: phosphate ion transmembrane transport (GO:0035435); Cellular Component: ATP-binding cassette (ABC) transporter complex (GO:0043190)	K02036|phosphate transport system ATP-binding protein	['GE000663', 'phosphate ABC transporter ATP-binding protein [Methylomonas koyamae]', 'gi|938983516|ref|WP_054761323.1|', '2.0e-143', '92.78', '100.00', '517']	ABC_tran;AAA_21	Phosphate import ATP-binding protein PstB	Phosphate import ATP-binding protein PstB
GE000664	COG0704|Plays a role in the regulation of phosphate uptake	[P]: Inorganic ion transport and metabolism	Cellular Component: cytoplasm (GO:0005737); Biological Process: phosphate ion transport (GO:0006817); Biological Process: cellular phosphate ion homeostasis (GO:0030643); Biological Process: negative regulation of phosphate metabolic process (GO:0045936)	K02039|phosphate transport system protein	['GE000664', 'MULTISPECIES: phosphate signaling complex protein PhoU [Methylomonas]', 'gi|738319631|ref|WP_036272619.1|', '1.1e-115', '90.79', '100.00', '425']	PhoU	Phosphate-specific transport system accessory protein PhoU homolog	Phosphate-specific transport system accessory protein PhoU
GE000665	COG0372|citrate synthase	[C]: Energy production and conversion	Molecular Function: citrate (Si)-synthase activity (GO:0004108); Cellular Component: cytoplasm (GO:0005737); Biological Process: tricarboxylic acid cycle (GO:0006099)	K01647|citrate synthase	['GE000665', 'MULTISPECIES: citrate (Si)-synthase [Methylomonas]', 'gi|1028856624|ref|WP_064025365.1|', '1.2e-219', '85.61', '100.00', '771']	Citrate_synt	Citrate synthase	Citrate synthase
GE000666	COG2227|Non-specific O-methyltransferase that catalyzes the 2 O- methylation steps in the ubiquinone biosynthetic pathway (By similarity)	[H]: Coenzyme transport and metabolism	--	--	['GE000666', 'class I SAM-dependent methyltransferase [Roseiarcus fermentans]', 'gi|1430748636|ref|WP_113890258.1|', '7.2e-44', '43.11', '89.24', '186']	Methyltransf_23;Methyltransf_11;Methyltransf_12;Methyltransf_31;MetW	Ubiquinone biosynthesis O-methyltransferase	Methyltransferase family protein
GE000667	COG0840|Methyl-accepting chemotaxis	--	--	--	['GE000667', 'hypothetical protein CVV13_06915 [Gammaproteobacteria bacterium HGW-Gammaproteobacteria-3]', 'gi|1308625029|ref|PKM12015.1|', '6.5e-265', '68.10', '100.00', '922']	--	--	Uncharacterized protein
GE000668	COG1530|ribonuclease	[J]: Translation, ribosomal structure and biogenesis	Molecular Function: magnesium ion binding (GO:0000287); Molecular Function: RNA binding (GO:0003723); Molecular Function: endoribonuclease activity (GO:0004521); Cellular Component: cytoplasm (GO:0005737); Biological Process: rRNA processing (GO:0006364); Biological Process: mRNA catabolic process (GO:0006402); Biological Process: tRNA processing (GO:0008033); Molecular Function: zinc ion binding…	K08300|ribonuclease E	['GE000668', 'ribonuclease E/G [Methylomonas sp.]', 'gi|1343561569|ref|PPD32600.1|', '1.7e-293', '91.87', '73.03', '1017']	RNase_E_G;S1	Ribonuclease E	Ribonuclease E
GE000669	COG0564|Pseudouridine synthase	[J]: Translation, ribosomal structure and biogenesis	Biological Process: pseudouridine synthesis (GO:0001522); Molecular Function: RNA binding (GO:0003723); Molecular Function: pseudouridine synthase activity (GO:0009982)	K06179|23S rRNA pseudouridine955/2504/2580 synthase	['GE000669', '23S rRNA pseudouridine(955/2504/2580) synthase RluC [Methylomonas methanica]', 'gi|503585729|ref|WP_013819805.1|', '5.8e-155', '85.00', '100.00', '556']	PseudoU_synth_2;S4	Ribosomal large subunit pseudouridine synthase C	Pseudouridine synthase
GE000670	COG0546|had-superfamily hydrolase, subfamily ia, variant	[R]: General function prediction only	Biological Process: metabolic process (GO:0008152); Molecular Function: hydrolase activity (GO:0016787)	K01091|phosphoglycolate phosphatase	['GE000670', 'HAD family hydrolase [Methylomonas methanica]', 'gi|1028867849|ref|WP_064035495.1|', '6.3e-81', '69.34', '98.60', '309']	HAD_2;Hydrolase;Hydrolase_like;HAD;Hydrolase_3	Phosphoglycolate phosphatase	Hydrolase
GE000671	COG0616|Signal peptide peptidase, SppA	--	Biological Process: proteolysis (GO:0006508); Molecular Function: peptidase activity (GO:0008233); Cellular Component: integral component of membrane (GO:0016021)	K04773|protease IV	['GE000671', 'MULTISPECIES: signal peptide peptidase SppA [Methylomonas]', 'gi|697078734|ref|WP_033157798.1|', '1.3e-130', '74.21', '97.55', '475']	Peptidase_S49;CLP_protease	Na(+)/H(+) antiporter NhaA	Signal peptide peptidase SppA
GE000672	COG1477|(LipO)protein	[H]: Coenzyme transport and metabolism	Molecular Function: catalytic activity (GO:0003824); Biological Process: thiamine biosynthetic process (GO:0009228); Cellular Component: membrane (GO:0016020)	K03734|FAD:protein FMN transferase	['GE000672', 'FAD:protein FMN transferase [Methylococcaceae bacterium FWC3]', 'gi|1575436702|ref|WP_129884630.1|', '3.7e-120', '63.08', '95.87', '440']	ApbE	FAD:protein FMN transferase	FAD:protein FMN transferase
GE000673	COG2812|dna polymerase iii subunits gamma and tau	[L]: Replication, recombination and repair	Molecular Function: DNA binding (GO:0003677); Molecular Function: DNA-directed DNA polymerase activity (GO:0003887); Molecular Function: ATP binding (GO:0005524); Biological Process: DNA replication (GO:0006260); Cellular Component: DNA polymerase III complex (GO:0009360); Biological Process: DNA biosynthetic process (GO:0071897)	K02343|DNA polymerase III subunit gamma/tau	['GE000673', 'DNA polymerase III subunit gamma/tau [Methylomonas methanica]', 'gi|1028829042|ref|WP_064009432.1|', '1.7e-220', '73.93', '100.00', '774']	DNA_pol3_delta2;DNA_pol3_gamma3;DNA_pol3_tau_5;AAA;RuvB_N;AAA_22;AAA_5	DNA polymerase III subunit tau	DNA polymerase III subunit gamma/tau
GE000674	COG0718|Binds to DNA and alters its conformation. May be involved in regulation of gene expression, nucleoid organization and DNA protection (By similarity)	[S]: Function unknown	Molecular Function: DNA binding (GO:0003677); Cellular Component: cytoplasm (GO:0005737); Cellular Component: bacterial nucleoid (GO:0043590)	K09747|uncharacterized protein	['GE000674', 'YbaB/EbfC family nucleoid-associated protein [Methylomonas sp.]', 'gi|1343561573|ref|PPD32604.1|', '2.5e-46', '89.72', '100.00', '193']	YbaB_DNA_bd	Nucleoid-associated protein mma_2329	Nucleoid-associated protein CTY19_10755
GE000675	COG0353|May play a role in DNA repair. It seems to be involved in an RecBC-independent recombinational process of DNA repair. It may act with RecF and RecO (By similarity)	[L]: Replication, recombination and repair	Molecular Function: DNA binding (GO:0003677); Biological Process: DNA repair (GO:0006281); Biological Process: DNA recombination (GO:0006310); Molecular Function: metal ion binding (GO:0046872)	K06187|recombination protein RecR	['GE000675', 'recombination protein RecR [Methylomonas sp. 11b]', 'gi|651609067|ref|WP_026603212.1|', '1.3e-85', '79.58', '99.48', '325']	Toprim_4;RecR;Toprim	Recombination protein RecR	Recombination protein RecR
GE000676	COG1278|Cold shock protein	[K]: Transcription	Molecular Function: DNA binding (GO:0003677); Molecular Function: helicase activity (GO:0004386); Cellular Component: cytoplasm (GO:0005737); Biological Process: regulation of transcription, DNA-templated (GO:0006355)	K03704|cold shock protein	['GE000676', 'MULTISPECIES: cold-shock protein [Methylomonas]', 'gi|521972181|ref|WP_020483452.1|', '2.1e-30', '97.10', '100.00', '140']	CSD	Cold shock-like protein CspD	Cold-shock protein
GE000678	--	--	--	--	['GE000678', 'MULTISPECIES: hypothetical protein [Methylomonas]', 'gi|938980382|ref|WP_054758189.1|', '4.4e-25', '66.67', '100.00', '123']	--	--	Uncharacterized protein
GE000679	COG0242|Removes the formyl group from the N-terminal Met of newly synthesized proteins. Requires at least a dipeptide for an efficient rate of reaction. N-terminal L-methionine is a prerequisite for activity but the enzyme has broad specificity at other positions (By similarity)	[J]: Translation, ribosomal structure and biogenesis	--	K01462|peptide deformylase	['GE000679', 'MULTISPECIES: peptide deformylase [Methylomonas]', 'gi|1028853657|ref|WP_064022400.1|', '4.9e-58', '61.67', '99.45', '233']	Pep_deformylase	Peptide deformylase 2	Peptide deformylase
GE000680	COG0491|Beta-lactamase domain protein	[R]: General function prediction only	--	--	['GE000680', 'quinoprotein relay system zinc metallohydrolase 2 [Methylomonas methanica]', 'gi|1028867648|ref|WP_064035294.1|', '1.2e-138', '75.33', '100.00', '501']	Lactamase_B	--	MBL fold metallo-hydrolase
GE000681	COG5501|Sulfur oxidation protein	[S]: Function unknown	--	K17226|sulfur-oxidizing protein SoxY	['GE000681', 'quinoprotein dehydrogenase-associated SoxYZ-like carrier [Methylomonas koyamae]', 'gi|1028875135|ref|WP_064042660.1|', '1.6e-121', '79.34', '96.75', '444']	SoxY;SoxZ	--	Quinoprotein dehydrogenase-associated SoxYZ-like carrier
GE000682	COG0500|methyltransferase	[Q]: Secondary metabolites biosynthesis, transport and catabolism	Biological Process: tRNA wobble uridine modification (GO:0002098); Molecular Function: tRNA (uracil) methyltransferase activity (GO:0016300); Molecular Function: transferase activity, transferring alkyl or aryl (other than methyl) groups (GO:0016765); Biological Process: tRNA methylation (GO:0030488)	K15257|tRNA (mo5U34)-methyltransferase	['GE000682', 'tRNA 5-methoxyuridine(34)/uridine 5-oxyacetic acid(34) synthase CmoB [Methylomonas sp. MK1]', 'gi|521972421|ref|WP_020483692.1|', '1.0e-130', '67.19', '99.07', '475']	Methyltransf_9;Methyltransf_31;Methyltransf_23;Methyltransf_11;Methyltransf_25	tRNA U34 carboxymethyltransferase	tRNA U34 carboxymethyltransferase
GE000683	COG0269|synthase	[G]: Carbohydrate transport and metabolism	Molecular Function: orotidine-5'-phosphate decarboxylase activity (GO:0004590); Biological Process: carbohydrate metabolic process (GO:0005975); Biological Process: 'de novo' pyrimidine nucleobase biosynthetic process (GO:0006207); Molecular Function: isomerase activity (GO:0016853); Molecular Function: carbohydrate binding (GO:0030246); Molecular Function: hexulose-6-phosphate synthase activity …	K08093|3-hexulose-6-phosphate synthase	['GE000683', 'MULTISPECIES: 3-hexulose-6-phosphate synthase [Methylomonas]', 'gi|697083274|ref|WP_033159179.1|', '9.1e-104', '94.88', '100.00', '385']	OMPdecase;Ribul_P_3_epim	3-hexulose-6-phosphate synthase	3-hexulose-6-phosphate synthase
GE000684	COG0794|Arabinose 5-phosphate isomerase	[M]: Cell wall/membrane/envelope biogenesis	Molecular Function: orotidine-5'-phosphate decarboxylase activity (GO:0004590); Biological Process: carbohydrate metabolic process (GO:0005975); Biological Process: 'de novo' pyrimidine nucleobase biosynthetic process (GO:0006207); Molecular Function: isomerase activity (GO:0016853); Molecular Function: carbohydrate binding (GO:0030246); Molecular Function: hexulose-6-phosphate synthase activity …	K08094|6-phospho-3-hexuloisomerase	['GE000684', '6-phospho-3-hexuloisomerase [Methylomicrobium buryatense]', 'gi|516452660|ref|WP_017841572.1|', '2.3e-81', '87.01', '100.00', '310']	SIS;SIS_2	3-hexulose-6-phosphate isomerase	3-hexulose-6-phosphate isomerase
GE000685	COG0021|Transketolase	[G]: Carbohydrate transport and metabolism	Molecular Function: transketolase activity (GO:0004802); Biological Process: metabolic process (GO:0008152); Molecular Function: metal ion binding (GO:0046872)	K00615|transketolase	['GE000685', 'transketolase [Methylomonas methanica]', 'gi|503583379|ref|WP_013817455.1|', '0.0e+00', '88.66', '100.00', '1241']	Transketolase_N;Transket_pyr;Transketolase_C;DXP_synthase_N;E1_dh	Transketolase 1	Transketolase
GE000686	--	--	--	--	['GE000686', 'hypothetical protein CTY19_13560 [Methylomonas sp.]', 'gi|1343560452|ref|PPD31529.1|', '1.2e-18', '68.33', '100.00', '102']	--	--	Uncharacterized protein
GE000687	COG0176|Transaldolase is important for the balance of metabolites in the pentose-phosphate pathway (By similarity)	[G]: Carbohydrate transport and metabolism	Molecular Function: sedoheptulose-7-phosphate:D-glyceraldehyde-3-phosphate glyceronetransferase activity (GO:0004801); Cellular Component: cytoplasm (GO:0005737); Biological Process: carbohydrate metabolic process (GO:0005975); Biological Process: pentose-phosphate shunt (GO:0006098)	K00616|transaldolase	['GE000687', 'transaldolase [Methylomonas lenta]', 'gi|1055321095|ref|WP_066986642.1|', '1.6e-163', '92.05', '99.70', '584']	TAL_FSA	Transaldolase	Transaldolase
GE000688	COG0191|Aldolase	[G]: Carbohydrate transport and metabolism	Molecular Function: fructose-bisphosphate aldolase activity (GO:0004332); Biological Process: glycolytic process (GO:0006096); Molecular Function: zinc ion binding (GO:0008270)	K01624|fructose-bisphosphate aldolase, class II	['GE000688', 'class II fructose-bisphosphate aldolase [Methylomonas methanica]', 'gi|1028828628|ref|WP_064009018.1|', '1.3e-195', '94.99', '100.00', '691']	F_bP_aldolase	Fructose-bisphosphate aldolase	Fructose-bisphosphate aldolase
GE000689	--	--	Biological Process: chemotaxis (GO:0006935); Cellular Component: bacterial-type flagellum basal body (GO:0009425); Cellular Component: integral component of membrane (GO:0016021); Biological Process: bacterial-type flagellum-dependent cell motility (GO:0071973)	K02415|flagellar FliL protein	['GE000689', 'flagellar basal body-associated FliL family protein [Methylomonas sp. MK1]', 'gi|521972410|ref|WP_020483681.1|', '4.2e-38', '78.50', '60.45', '167']	FliL	--	Flagellar protein FliL
GE000690	COG1868|FliM is one of three proteins (FliG, FliN, FliM) that forms the rotor-mounted switch complex (C ring), located at the base of the basal body. This complex interacts with the CheY and CheZ chemotaxis proteins, in addition to contacting components of the motor that determine the direction of flagellar rotation (By similarity)	[N]: Cell motility	Molecular Function: motor activity (GO:0003774); Cellular Component: plasma membrane (GO:0005886); Biological Process: chemotaxis (GO:0006935); Cellular Component: bacterial-type flagellum basal body (GO:0009425); Biological Process: bacterial-type flagellum-dependent cell motility (GO:0071973)	K02416|flagellar motor switch protein FliM	['GE000690', 'MULTISPECIES: flagellar motor switch protein FliM [Methylomonas]', 'gi|521972409|ref|WP_020483680.1|', '1.1e-161', '89.88', '100.00', '578']	FliM;FliMN_C	Flagellar motor switch protein FliM	Flagellar motor switch protein FliM
GE000691	COG1886|Flagellar motor switch protein	[N]: Cell motility	Molecular Function: motor activity (GO:0003774); Cellular Component: plasma membrane (GO:0005886); Biological Process: chemotaxis (GO:0006935); Cellular Component: bacterial-type flagellum basal body (GO:0009425); Biological Process: bacterial-type flagellum-dependent cell motility (GO:0071973)	K02417|flagellar motor switch protein FliN/FliY	['GE000691', 'flagellar motor switch protein FliN [Methylomonas koyamae]', 'gi|1028874713|ref|WP_064042238.1|', '1.5e-51', '78.38', '100.00', '211']	FliMN_C	Flagellar motor switch protein FliN	Flagellar motor switch protein FliN
GE000692	NOG220972|Flagellar biosynthesis protein, FliO	[N]: Cell motility	Cellular Component: membrane (GO:0016020); Cellular Component: cell part (GO:0044464)	K02418|flagellar protein FliO/FliZ	['GE000692', 'MULTISPECIES: flagellar biosynthetic protein FliO [Methylomonas]', 'gi|738324415|ref|WP_036277313.1|', '2.0e-33', '55.78', '100.00', '151']	FliO	--	Flagellar protein
GE000693	COG1338|Flagellar biosynthetic protein FliP	[N]: Cell motility	Cellular Component: plasma membrane (GO:0005886); Biological Process: protein secretion (GO:0009306); Cellular Component: bacterial-type flagellum basal body (GO:0009425); Cellular Component: integral component of membrane (GO:0016021); Biological Process: bacterial-type flagellum organization (GO:0044781)	K02419|flagellar biosynthetic protein FliP	['GE000693', 'flagellar biosynthetic protein FliP [Methylomonas sp.]', 'gi|1343560505|ref|PPD31582.1|', '4.6e-99', '85.90', '93.23', '370']	FliP	Flagellar biosynthetic protein FliP	Flagellar biosynthetic protein FliP
GE000694	--	--	Biological Process: protein secretion (GO:0009306); Cellular Component: integral component of membrane (GO:0016021); Biological Process: bacterial-type flagellum assembly (GO:0044780)	K02420|flagellar biosynthetic protein FliQ	['GE000694', 'MULTISPECIES: flagellar biosynthesis protein FliQ [Methylomonas]', 'gi|648455286|ref|WP_026147037.1|', '9.8e-28', '78.65', '100.00', '131']	Bac_export_3	Flagellar biosynthetic protein FliQ	Flagellar biosynthetic protein FliQ
GE000695	COG1684|Role in flagellar biosynthesis (By similarity)	[N]: Cell motility	Cellular Component: plasma membrane (GO:0005886); Biological Process: protein targeting (GO:0006605); Cellular Component: bacterial-type flagellum basal body (GO:0009425); Cellular Component: integral component of membrane (GO:0016021); Biological Process: bacterial-type flagellum assembly (GO:0044780)	K02421|flagellar biosynthetic protein FliR	['GE000695', 'flagellar biosynthetic protein FliR [Methylomonas sp. Kb3]', 'gi|1310926912|ref|WP_101053275.1|', '1.2e-97', '71.60', '99.61', '365']	Bac_export_1	Flagellar biosynthetic protein FliR	Flagellar biosynthetic protein FliR
GE000696	COG1377|flagellar biosynthetic protein flhB	[N]: Cell motility	Biological Process: protein secretion (GO:0009306); Cellular Component: integral component of membrane (GO:0016021); Biological Process: bacterial-type flagellum assembly (GO:0044780)	K02401|flagellar biosynthetic protein FlhB	['GE000696', 'flagellar biosynthesis protein FlhB [Methylomonas methanica]', 'gi|503586560|ref|WP_013820636.1|', '3.5e-151', '73.07', '100.00', '543']	Bac_export_2	Flagellar biosynthetic protein FlhB	Flagellar biosynthetic protein FlhB
GE000697	COG1298|Flagellar biosynthesis protein flha	[N]: Cell motility	Biological Process: protein secretion (GO:0009306); Cellular Component: integral component of membrane (GO:0016021); Biological Process: bacterial-type flagellum assembly (GO:0044780)	K02400|flagellar biosynthesis protein FlhA	['GE000697', 'flagellar biosynthesis protein FlhA [Proteobacteria bacterium ST_bin11]', 'gi|1175951365|ref|OQW70990.1|', '0.0e+00', '87.88', '99.85', '1134']	FHIPEP	Flagellar biosynthesis protein FlhA	Flagellar biosynthesis protein FlhA
GE000698	COG1419|Flagellar biosynthesis regulator FlhF	[N]: Cell motility	Biological Process: cellular component organization (GO:0016043); Biological Process: cellular process (GO:0044763)	K02404|flagellar biosynthesis protein FlhF	['GE000698', 'flagellar biosynthesis protein FlhF [Methylomonas sp. MK1]', 'gi|521972401|ref|WP_020483672.1|', '2.4e-154', '62.50', '100.00', '554']	SRP54;MMR_HSR1	Flagellar biosynthesis protein FlhF	Flagellar biosynthesis protein FlhF
GE000699	COG0455|site-determining protein	[D]: Cell cycle control, cell division, chromosome partitioning	--	K04562|flagellar biosynthesis protein FlhG	['GE000699', 'MinD/ParA family protein [Methylomonas methanica]', 'gi|503586557|ref|WP_013820633.1|', '9.9e-138', '86.90', '100.00', '498']	ParA;CbiA;AAA_31;CBP_BcsQ;Fer4_NifH;MipZ	Septum site-determining protein MinD	Site-determining protein
GE000700	COG1191|Sigma factors are initiation factors that promote the attachment of RNA polymerase to specific initiation sites and are then released (By similarity)	[K]: Transcription	--	K02405|RNA polymerase sigma factor for flagellar operon FliA	['GE000700', 'RNA polymerase sigma factor FliA [Methylomonas methanica]', 'gi|1028828638|ref|WP_064009028.1|', '5.8e-110', '82.45', '98.39', '406']	Sigma70_r2;Sigma70_r4;Sigma70_r3;Sigma70_r4_2	RNA polymerase sigma factor FliA	RNA polymerase sigma factor FliA
GE000701	NOG38849|response regulator (Receiver	[T]: Signal transduction mechanisms	Biological Process: phosphorelay signal transduction system (GO:0000160); Cellular Component: intracellular (GO:0005622)	K03413|two-component system, chemotaxis family, chemotaxis protein CheY	['GE000701', 'chemotaxis protein CheY [Methylomonas sp.]', 'gi|1343560465|ref|PPD31542.1|', '5.3e-59', '95.93', '95.35', '236']	Response_reg	Chemotaxis protein CheY	Chemotaxis protein CheY
GE000702	COG3143|Plays an important role in bacterial chemotaxis signal transduction pathway by accelerating the dephosphorylation of phosphorylated CheY (CheY-P) (By similarity)	[T]: Signal transduction mechanisms	Molecular Function: phosphoprotein phosphatase activity (GO:0004721); Cellular Component: cytoplasm (GO:0005737); Biological Process: protein dephosphorylation (GO:0006470); Cellular Component: bacterial-type flagellum (GO:0009288); Biological Process: regulation of chemotaxis (GO:0050920); Biological Process: archaeal or bacterial-type flagellum-dependent cell motility (GO:0097588)	K03414|chemotaxis protein CheZ	['GE000702', 'protein phosphatase CheZ [Methylomonas methanica]', 'gi|503586554|ref|WP_013820630.1|', '1.2e-85', '70.00', '100.00', '325']	CheZ	Protein phosphatase CheZ	Protein phosphatase CheZ
GE000703	COG0643|CheA signal transduction histidine kinase	[T]: Signal transduction mechanisms	Molecular Function: phosphorelay sensor kinase activity (GO:0000155); Biological Process: phosphorelay signal transduction system (GO:0000160); Molecular Function: ATP binding (GO:0005524); Cellular Component: cytoplasm (GO:0005737); Biological Process: chemotaxis (GO:0006935); Biological Process: peptidyl-histidine phosphorylation (GO:0018106); Biological Process: signal transduction by protein …	K03407|two-component system, chemotaxis family, sensor kinase CheA	['GE000703', 'MULTISPECIES: chemotaxis protein CheA [Methylomonas]', 'gi|697084051|ref|WP_033159405.1|', '7.5e-283', '74.50', '99.86', '982']	CheW;HATPase_c;Hpt;H-kinase_dim	Chemotaxis protein CheA	Chemotaxis protein CheA
GE000704	COG2201|catalyzes the demethylation of specific methylglutamate residues introduced into the chemoreceptors (methyl-accepting chemotaxis proteins) by CheR (By similarity)	[T]: Signal transduction mechanisms	Molecular Function: obsolete signal transducer activity (GO:0004871); Biological Process: signal transduction (GO:0007165); Molecular Function: hydrolase activity (GO:0016787)	K03412|two-component system, chemotaxis family, protein-glutamate methylesterase/glutaminase	['GE000704', 'MULTISPECIES: chemotaxis response regulator protein-glutamate methylesterase [Methylomonas]', 'gi|738324380|ref|WP_036277278.1|', '1.0e-128', '66.67', '99.72', '469']	CheB_methylest;Response_reg	Protein-glutamate methylesterase/protein-glutamine glutaminase 1	Protein-glutamate methylesterase/protein-glutamine glutaminase
GE000705	COG1291|MotA TolQ exbB proton channel	[N]: Cell motility	Molecular Function: protein transporter activity (GO:0008565); Biological Process: protein transport (GO:0015031); Cellular Component: integral component of membrane (GO:0016021)	K02556|chemotaxis protein MotA	['GE000705', 'MULTISPECIES: flagellar motor protein [Methylomonas]', 'gi|521972394|ref|WP_020483665.1|', '4.3e-113', '87.04', '98.80', '416']	MotA_ExbB	Motility protein A	Flagellar motor protein
GE000706	COG1360|Ompa motb domain protein	[N]: Cell motility	Cellular Component: integral component of membrane (GO:0016021)	K02557|chemotaxis protein MotB	['GE000706', 'flagellar motor protein MotD [Methylomonas methanica]', 'gi|1028828643|ref|WP_064009033.1|', '7.4e-109', '76.56', '94.12', '402']	MotB_plug;OmpA	Motility protein B	Flagellar motor protein MotB
GE000707	COG1192|cobyrinic Acid a,c-diamide synthase	[D]: Cell cycle control, cell division, chromosome partitioning	--	K03496|chromosome partitioning protein	['GE000707', 'MULTISPECIES: ParA family protein [Methylomonas]', 'gi|1011417161|ref|WP_062328803.1|', '5.0e-117', '80.16', '99.61', '429']	AAA_31;CbiA;ArsA_ATPase;ParA;CBP_BcsQ;MipZ	Sporulation initiation inhibitor protein Soj	Chromosome partitioning protein
GE000708	NOG40541|CheW domain protein	[S]: Function unknown	Biological Process: response to stimulus (GO:0050896)	K03408|purine-binding chemotaxis protein CheW	['GE000708', 'chemotaxis protein CheW [Proteobacteria bacterium ST_bin11]', 'gi|1175951355|ref|OQW70980.1|', '5.3e-81', '65.98', '99.14', '310']	CheW	--	Chemotaxis protein CheW
GE000709	COG0835|chew protein	--	Molecular Function: obsolete signal transducer activity (GO:0004871); Biological Process: chemotaxis (GO:0006935); Biological Process: signal transduction (GO:0007165)	K03408|purine-binding chemotaxis protein CheW	['GE000709', 'MULTISPECIES: chemotaxis protein CheW [Methylomonas]', 'gi|1028856308|ref|WP_064025049.1|', '4.5e-76', '93.63', '100.00', '293']	CheW	Chemotaxis protein CheW	Chemotaxis protein CheW
GE000711	--	--	--	--	['GE000711', 'MULTISPECIES: DUF2802 domain-containing protein [Methylomonas]', 'gi|738324372|ref|WP_036277270.1|', '7.4e-20', '47.26', '97.99', '106']	DUF2802	--	Uncharacterized protein DUF2802
GE000712	COG0452|Phosphopantothenoylcysteine decarboxylase	[H]: Coenzyme transport and metabolism	Biological Process: coenzyme metabolic process (GO:0006732); Molecular Function: ligase activity (GO:0016874); Biological Process: cellular nitrogen compound metabolic process (GO:0034641); Biological Process: small molecule metabolic process (GO:0044281); Biological Process: cellular process (GO:0044763); Biological Process: organonitrogen compound metabolic process (GO:1901564)	K13038|phosphopantothenoylcysteine decarboxylase / phosphopantothenate---cysteine ligase	['GE000712', 'bifunctional phosphopantothenoylcysteine decarboxylase/phosphopantothenate--cysteine ligase CoaBC [Methylomonas lenta]', 'gi|1055317472|ref|WP_066983019.1|', '2.0e-135', '65.95', '98.67', '491']	DFP;Flavoprotein	Coenzyme A biosynthesis bifunctional protein CoaBC	Coenzyme A biosynthesis bifunctional protein CoaBC
GE000713	COG2003|DNA repair protein (RadC	[L]: Replication, recombination and repair	--	K03630|DNA repair protein RadC	['GE000713', 'hypothetical protein BVN35_08010 [Proteobacteria bacterium ST_bin11]', 'gi|1175956033|ref|OQW75589.1|', '1.4e-110', '88.84', '100.00', '408']	RadC	UPF0758 protein Noc_0236	MPN domain-containing protein
GE000714	COG2878|Electron transport complex	[C]: Energy production and conversion	Molecular Function: iron-sulfur cluster binding (GO:0051536)	K03616|Na+-translocating ferredoxin:NAD+ oxidoreductase subunit B	['GE000714', 'electron transporter RnfB [Proteobacteria bacterium ST_bin11]', 'gi|1175956125|ref|OQW75681.1|', '1.6e-51', '58.70', '96.24', '211']	Fer4_21;FeS;Fer4_7;Fer4	Ion-translocating oxidoreductase complex subunit B	Ion-translocating oxidoreductase complex subunit B
GE000715	NOG83138|Transcriptional regulator	[K]: Transcription	Molecular Function: sequence-specific DNA binding (GO:0043565)	K07727|putative transcriptional regulator	['GE000715', 'transcriptional regulator [Proteobacteria bacterium ST_bin11]', 'gi|1175950386|ref|OQW70033.1|', '2.9e-23', '77.61', '65.05', '117']	HTH_26;HTH_3	--	Transcriptional regulator
GE000716	NOG78947|--	[S]: Function unknown	--	--	['GE000716', 'hypothetical protein BVN35_18540 [Proteobacteria bacterium ST_bin11]', 'gi|1175950385|ref|OQW70032.1|', '4.3e-32', '89.47', '100.00', '146']	--	--	Uncharacterized protein
GE000717	NOG213864|Integrase	[L]: Replication, recombination and repair	Biological Process: DNA metabolic process (GO:0006259)	K14059|integrase	['GE000717', 'integrase [Proteobacteria bacterium ST_bin11]', 'gi|1175950384|ref|OQW70031.1|', '1.2e-183', '80.15', '99.75', '651']	Arm-DNA-bind_2;Phage_integrase;Phage_int_SAM_3	--	Integrase
GE000718	--	--	--	--	['GE000718', 'hypothetical protein [Methylobacter tundripaludum]', 'gi|1348914731|ref|WP_104430370.1|', '1.6e-19', '65.00', '73.39', '104']	--	--	Uncharacterized protein
GE000719	COG0582|Integrase	[L]: Replication, recombination and repair	--	K14059|integrase	['GE000719', 'DUF3596 domain-containing protein [Methylobacter tundripaludum]', 'gi|1348914732|ref|WP_104430371.1|', '1.8e-61', '44.08', '89.91', '245']	Phage_integrase	--	Integrase
GE000720	NOG115880|metal dependent	[R]: General function prediction only	--	--	['GE000720', 'HD domain-containing protein [Methylobacter tundripaludum]', 'gi|1348914730|ref|WP_104430369.1|', '1.1e-95', '55.42', '99.09', '359']	HD	--	Putative helicase
GE000721	--	--	--	--	['GE000721', 'MULTISPECIES: hypothetical protein [Oleiphilus]', 'gi|1057170278|ref|WP_068553651.1|', '5.7e-50', '50.25', '95.26', '206']	--	--	Uncharacterized protein
GE000723	NOG169690|--	[S]: Function unknown	--	--	['GE000723', 'hypothetical protein [Janthinobacterium sp. HH01]', 'gi|495724375|ref|WP_008448954.1|', '7.6e-48', '62.66', '88.76', '199']	--	--	Uncharacterized protein
GE000724	COG1396|Transcriptional regulator	[K]: Transcription	Molecular Function: DNA binding (GO:0003677)	--	['GE000724', 'XRE family transcriptional regulator [Betaproteobacteria bacterium HGW-Betaproteobacteria-22]', 'gi|1308923359|ref|PKO44192.1|', '1.7e-26', '65.00', '90.91', '127']	HTH_31;HTH_3	--	XRE family transcriptional regulator
GE000725	NOG24048|Outer membrane efflux protein	[M]: Cell wall/membrane/envelope biogenesis	Cellular Component: membrane (GO:0016020); Biological Process: cytolysis (GO:0019835)	K12340|outer membrane protein	['GE000725', 'TolC family protein [Methylomonas koyamae]', 'gi|938985876|ref|WP_054763568.1|', '4.9e-69', '63.64', '89.02', '270']	OEP	--	Protein CyaE
GE000726	COG3316|transposase	[L]: Replication, recombination and repair	--	K07498|putative transposase	['GE000726', 'IS6 family transposase [Bathymodiolus platifrons methanotrophic gill symbiont]', 'gi|1205184670|ref|WP_087871202.1|', '1.7e-65', '72.94', '99.42', '258']	DDE_Tnp_IS240	Transposase for insertion sequence element IS257 in transposon Tn4003	Putative transposase
GE000727	NOG61858|Phage derived protein Gp49-like (DUF891)	[S]: Function unknown	--	--	['GE000727', 'type II toxin-antitoxin system RelE/ParE family toxin [Bradyrhizobium sp. WSM4349]', 'gi|517267650|ref|WP_018456468.1|', '2.1e-50', '81.58', '66.28', '208']	Gp49	Uncharacterized protein HI_0660	Uncharacterized protein
GE000728	NOG79488|transcriptional regulator Fis family	[S]: Function unknown	Molecular Function: DNA binding (GO:0003677)	--	['GE000728', 'Fis family transcriptional regulator [Methylocystis sp. SC2]', 'gi|504704353|ref|WP_014891455.1|', '2.7e-31', '76.29', '100.00', '143']	HTH_37;HTH_26	--	Transcriptional regulator, fis family
GE000729	NOG01930|transposase	[L]: Replication, recombination and repair	--	--	['GE000729', 'IS5 family transposase [Nitrosomonas sp. APG5]', 'gi|1371763053|ref|WP_106706949.1|', '1.3e-93', '75.23', '91.74', '352']	DDE_Tnp_1	Probable transposase for transposon Tn903	IS5/IS1182 family transposase
GE000730	NOG01930|transposase	[L]: Replication, recombination and repair	--	--	['GE000730', 'IS5 family transposase [Nitrosomonas sp. APG5]', 'gi|1371763053|ref|WP_106706949.1|', '1.7e-138', '75.95', '99.68', '501']	DDE_Tnp_1_5;DDE_Tnp_1	Probable transposase for transposon Tn903	IS5/IS1182 family transposase
GE000731	COG4644|Transposase	[L]: Replication, recombination and repair	Molecular Function: transposase activity (GO:0004803); Biological Process: transposition, DNA-mediated (GO:0006313)	--	['GE000731', 'transposase, partial [Methylococcaceae bacterium NSO1]', 'gi|1232225166|ref|OYV22603.1|', '1.7e-44', '94.90', '100.00', '187']	DDE_Tnp_Tn3	--	Transposase (Fragment)
GE000732	NOG42708|--	[S]: Function unknown	--	--	['GE000732', 'DUF3991 domain-containing protein [Magnetococcales bacterium UR-1]', 'gi|1579132474|ref|WP_130472530.1|', '2.2e-75', '54.64', '80.12', '292']	Toprim_2;DUF3991;Toprim_4	--	DUF3991 domain-containing protein
GE000733	COG3668|Plasmid stabilization system	[S]: Function unknown	--	--	['GE000733', 'type II toxin-antitoxin system RelE/ParE family toxin [Deltaproteobacteria bacterium]', 'gi|1483184329|ref|RJR45976.1|', '6.1e-23', '59.38', '97.96', '115']	ParE_toxin	--	Type II toxin-antitoxin system RelE/ParE family toxin
GE000734	COG3609|CopG Arc MetJ family	[K]: Transcription	--	K07746|antitoxin ParD1/3/4	['GE000734', 'Antitoxin ParD1 [Syntrophorhabdaceae bacterium PtaU1.Bin034]', 'gi|1166703428|ref|OPY67311.1|', '1.2e-18', '60.71', '98.70', '101']	ParD_antitoxin	Antitoxin ParD1	Antitoxin ParD1
GE000735	COG3344|RNA-directed DNA polymerase	[L]: Replication, recombination and repair	Molecular Function: nucleic acid binding (GO:0003676); Molecular Function: RNA-directed DNA polymerase activity (GO:0003964); Molecular Function: endonuclease activity (GO:0004519); Biological Process: RNA-dependent DNA biosynthetic process (GO:0006278); Biological Process: nucleic acid phosphodiester bond hydrolysis (GO:0090305)	K00986|RNA-directed DNA polymerase	['GE000735', 'RNA-directed DNA polymerase [Candidatus Nitrotoga sp. SPKER]', 'gi|1450291348|ref|RFC31768.1|', '6.7e-239', '69.91', '99.30', '835']	RVT_1;RVT_N;GIIM;HNH	Putative nicotine oxidoreductase	RNA-directed DNA polymerase
GE000736	NOG01930|transposase	[L]: Replication, recombination and repair	--	--	['GE000736', 'IS5 family transposase [Nitrosomonas sp. APG5]', 'gi|1371763053|ref|WP_106706949.1|', '1.7e-138', '75.95', '99.68', '501']	DDE_Tnp_1_5;DDE_Tnp_1	Probable transposase for transposon Tn903	IS5/IS1182 family transposase
GE000737	COG1301|sodium dicarboxylate symporter	[C]: Energy production and conversion	Molecular Function: symporter activity (GO:0015293); Biological Process: aspartate transmembrane transport (GO:0015810); Biological Process: L-glutamate transmembrane transport (GO:0015813); Cellular Component: integral component of membrane (GO:0016021); Biological Process: transmembrane transport (GO:0055085)	--	['GE000737', 'C4-dicarboxylate ABC transporter [Crenothrix sp. D3]', 'gi|1191467565|ref|OTE96756.1|', '1.1e-185', '83.17', '100.00', '658']	SDF	C4-dicarboxylate transport protein	C4-dicarboxylate ABC transporter
GE000738	COG3755|Protein of unknown function (DUF1311)	[S]: Function unknown	--	--	['GE000738', 'MULTISPECIES: DUF1311 domain-containing protein [Proteobacteria]', 'gi|490405270|ref|WP_004279354.1|', '1.1e-27', '54.10', '93.80', '132']	LprI	--	DUF1311 domain-containing protein
GE000739	COG3023|n-acetylmuramoyl-l-alanine amidase	[M]: Cell wall/membrane/envelope biogenesis	--	K03806|N-acetyl-anhydromuramoyl-L-alanine amidase	['GE000739', 'MULTISPECIES: 1,6-anhydro-N-acetylmuramyl-L-alanine amidase AmpD [Methylomonas]', 'gi|738324605|ref|WP_036277500.1|', '1.5e-75', '75.98', '99.44', '291']	Amidase_2	1,6-anhydro-N-acetylmuramyl-L-alanine amidase AmpD	AmpD protein
GE000740	COG3509|depolymerase	[Q]: Secondary metabolites biosynthesis, transport and catabolism	--	K03932|polyhydroxybutyrate depolymerase	['GE000740', 'polyhydroxybutyrate depolymerase [Candidatus Rokubacteria bacterium]', 'gi|1400212794|ref|PYM58531.1|', '5.3e-81', '48.72', '98.37', '310']	Esterase_phd;Abhydrolase_2;Abhydrolase_1	--	Polyhydroxybutyrate depolymerase
GE000741	COG4278|--	[S]: Function unknown	Cellular Component: membrane (GO:0016020)	--	['GE000741', 'hypothetical protein [Methylomonas methanica]', 'gi|1028867968|ref|WP_064035614.1|', '5.1e-89', '78.79', '87.17', '336']	--	--	Uncharacterized protein
GE000742	NOG01930|transposase	[L]: Replication, recombination and repair	--	--	['GE000742', 'IS5 family transposase [Nitrosomonas sp. APG5]', 'gi|1371763053|ref|WP_106706949.1|', '1.7e-138', '75.95', '99.68', '501']	DDE_Tnp_1_5;DDE_Tnp_1	Probable transposase for transposon Tn903	IS5/IS1182 family transposase
GE000743	NOG93713|Helix-turn-helix domain protein	[S]: Function unknown	--	--	['GE000743', 'helix-turn-helix domain-containing protein [delta proteobacterium PSCGC 5296]', 'gi|654515894|ref|WP_027984770.1|', '6.8e-23', '45.39', '99.30', '116']	HTH_3;HTH_26	--	HTH cro/C1-type domain-containing protein
GE000744	NOG98287|--	[S]: Function unknown	--	--	['GE000744', 'hypothetical protein [Photobacterium damselae]', 'gi|763321697|ref|WP_044180147.1|', '2.6e-38', '53.52', '99.30', '167']	--	--	Uncharacterized protein
GE000745	NOG01930|transposase	[L]: Replication, recombination and repair	--	--	['GE000745', 'IS5 family transposase [Nitrosomonas sp. APG5]', 'gi|1371763053|ref|WP_106706949.1|', '1.7e-138', '75.95', '99.68', '501']	DDE_Tnp_1_5;DDE_Tnp_1	Probable transposase for transposon Tn903	IS5/IS1182 family transposase
GE000747	COG1961|Resolvase	[L]: Replication, recombination and repair	Molecular Function: recombinase activity (GO:0000150); Molecular Function: DNA binding (GO:0003677); Biological Process: DNA recombination (GO:0006310)	--	['GE000747', 'recombinase family protein [Aeromonas molluscorum]', 'gi|492586731|ref|WP_005895542.1|', '1.5e-73', '79.78', '93.37', '285']	Resolvase;HTH_7;CENP-B_N	Transposon Tn501 resolvase	Resolvase/invertase-type recombinase catalytic domain-containing protein
GE000748	NOG01930|transposase	[L]: Replication, recombination and repair	--	--	['GE000748', 'IS5 family transposase [Nitrosomonas sp. APG5]', 'gi|1371763053|ref|WP_106706949.1|', '1.7e-138', '75.95', '99.68', '501']	DDE_Tnp_1_5;DDE_Tnp_1	Probable transposase for transposon Tn903	IS5/IS1182 family transposase
GE000749	COG1182|Catalyzes the reductive cleavage of azo bond in aromatic azo compounds to the corresponding amines. Requires NADH, but not NADPH, as an electron donor for its activity (By similarity)	[I]: Lipid transport and metabolism	Molecular Function: FMN reductase activity (GO:0008752); Molecular Function: electron transfer activity (GO:0009055); Molecular Function: FMN binding (GO:0010181); Molecular Function: oxidoreductase activity, acting on NAD(P)H, NAD(P) as acceptor (GO:0016652); Molecular Function: oxidoreductase activity, acting on other nitrogenous compounds as donors (GO:0016661); Biological Process: oxidation-r…	K01118|FMN-dependent NADH-azoreductase	['GE000749', 'FMN-dependent NADH-azoreductase [Methylovulum psychrotolerans]', 'gi|1212746598|ref|WP_088621187.1|', '5.4e-23', '82.26', '93.94', '115']	Flavodoxin_2	FMN-dependent NADH-azoreductase	FMN-dependent NADH-azoreductase
GE000750	COG1182|Catalyzes the reductive cleavage of azo bond in aromatic azo compounds to the corresponding amines. Requires NADH, but not NADPH, as an electron donor for its activity (By similarity)	[I]: Lipid transport and metabolism	Molecular Function: FMN reductase activity (GO:0008752); Molecular Function: electron transfer activity (GO:0009055); Molecular Function: FMN binding (GO:0010181); Molecular Function: oxidoreductase activity, acting on NAD(P)H, NAD(P) as acceptor (GO:0016652); Molecular Function: oxidoreductase activity, acting on other nitrogenous compounds as donors (GO:0016661); Biological Process: oxidation-r…	K01118|FMN-dependent NADH-azoreductase	['GE000750', 'FMN-dependent NADH-azoreductase [Methylococcaceae bacterium NSM2-1]', 'gi|1232219066|ref|OYV17228.1|', '2.3e-24', '72.29', '91.21', '120']	Flavodoxin_2	FMN-dependent NADH-azoreductase	FMN-dependent NADH-azoreductase
GE000751	NOG34752|transcriptional Regulator LysR family	[K]: Transcription	Molecular Function: DNA binding (GO:0003677); Molecular Function: DNA-binding transcription factor activity (GO:0003700); Biological Process: regulation of transcription, DNA-templated (GO:0006355)	--	['GE000751', 'LysR family transcriptional regulator [Methylococcaceae bacterium NSM2-1]', 'gi|1232219065|ref|OYV17227.1|', '4.3e-144', '87.50', '98.67', '520']	LysR_substrate;HTH_1	Uncharacterized HTH-type transcriptional regulator YfiE	LysR family transcriptional regulator
GE000752	NOG02306|hydroxylamine oxidase	[S]: Function unknown	Cellular Component: integral component of membrane (GO:0016021); Molecular Function: oxidoreductase activity, acting on other nitrogenous compounds as donors, oxygen as acceptor (GO:0016663); Biological Process: oxidation-reduction process (GO:0055114)	K10535|hydroxylamine dehydrogenase	['GE000752', 'hydroxylamine reductase [Methylocaldum szegediense]', 'gi|738316073|ref|WP_036269067.1|', '8.8e-233', '69.49', '98.31', '815']	Multi-haem_cyto;Cytochrom_c3_2;Cytochrome_C7;Paired_CXXCH_1	Hydroxylamine oxidoreductase	Hydroxylamine oxidoreductase
GE000753	NOG112879|--	[S]: Function unknown	--	--	['GE000753', 'hydroxylamine oxidation protein HaoB [Methylocaldum szegediense]', 'gi|738316072|ref|WP_036269066.1|', '6.9e-79', '45.31', '96.35', '303']	--	--	Uncharacterized protein
GE000754	NOG114069|fun14 family	[S]: Function unknown	Cellular Component: integral component of membrane (GO:0016021)	--	['GE000754', 'MULTISPECIES: hypothetical protein [Methylomonas]', 'gi|697081970|ref|WP_033158788.1|', '1.2e-33', '72.57', '98.26', '151']	FUN14	--	Uncharacterized protein
GE000755	COG3637|Membrane	[M]: Cell wall/membrane/envelope biogenesis	--	K16079|outer membrane immunogenic protein	['GE000755', 'porin family protein [Methyloterricola oryzae]', 'gi|1175511201|ref|WP_082053848.1|', '1.8e-50', '48.82', '80.77', '208']	OMP_b-brl;OmpA_membrane	--	Porin family protein
GE000756	NOG225317|--	[S]: Function unknown	--	--	['GE000756', 'tandem-95 repeat protein [Methyloterricola oryzae]', 'gi|771612618|ref|WP_045223515.1|', '7.8e-245', '33.46', '100.00', '857']	Big_9;Cadherin_5;FlgD_ig	--	Uncharacterized protein
GE000757	COG0438|Glycosyl transferase (Group 1	[M]: Cell wall/membrane/envelope biogenesis	--	--	['GE000757', 'glycosyltransferase family 1 protein [Aquabacterium sp.]', 'gi|1580486507|ref|TAK92560.1|', '1.0e-75', '44.51', '99.44', '293']	Glycos_transf_1;Glyco_trans_1_4;Glyco_transf_4	Protein RfbU	Uncharacterized protein
GE000758	COG0438|Glycosyl transferase (Group 1	[M]: Cell wall/membrane/envelope biogenesis	--	--	['GE000758', 'MULTISPECIES: glycosyltransferase [Methylomonas]', 'gi|738325653|ref|WP_036278527.1|', '2.6e-130', '62.53', '99.48', '474']	Glycos_transf_1;Glyco_trans_1_4;Glyco_transf_4	--	Glycosyltransferase involved in cell wall biosynthesis
GE000759	COG0438|Glycosyl transferase (Group 1	[M]: Cell wall/membrane/envelope biogenesis	--	--	['GE000759', 'MULTISPECIES: glycosyltransferase [Methylomonas]', 'gi|738325654|ref|WP_036278528.1|', '1.1e-123', '57.60', '98.43', '452']	Glyco_transf_4;Glyco_trans_1_4;Glycos_transf_1	--	Glycos_transf_1 domain-containing protein
GE000760	NOG114346|group 1 glycosyl transferase	[M]: Cell wall/membrane/envelope biogenesis	--	--	['GE000760', 'glycosyltransferase [Methylomonas methanica]', 'gi|1028828307|ref|WP_064008697.1|', '1.2e-135', '63.69', '96.76', '492']	Glycos_transf_1;Glyco_trans_1_4;Glyco_trans_4_2	--	Glycos_transf_1 domain-containing protein
GE000761	--	--	--	--	['GE000761', 'hypothetical protein [Polynucleobacter asymbioticus]', 'gi|500232585|ref|WP_011902178.1|', '6.3e-54', '34.24', '94.10', '221']	--	--	Uncharacterized protein
GE000762	COG3307|O-Antigen Polymerase	[M]: Cell wall/membrane/envelope biogenesis	--	--	['GE000762', 'hypothetical protein BVN35_05670 [Proteobacteria bacterium ST_bin11]', 'gi|1175957368|ref|OQW76913.1|', '8.5e-79', '42.03', '98.00', '303']	Wzy_C	Uncharacterized protein HI_0874	Uncharacterized protein
GE000763	COG0110|acetyltransferase	[R]: General function prediction only	Molecular Function: transferase activity (GO:0016740)	--	['GE000763', 'hypothetical protein BVN35_05675 [Proteobacteria bacterium ST_bin11]', 'gi|1175957369|ref|OQW76914.1|', '1.3e-67', '64.32', '96.60', '265']	Hexapep_2;Hexapep	Galactoside O-acetyltransferase	Uncharacterized protein
GE000764	COG0438|Glycosyl transferase (Group 1	[M]: Cell wall/membrane/envelope biogenesis	--	--	['GE000764', 'glycosyltransferase [Methylomonas sp. 11b]', 'gi|651608386|ref|WP_026602532.1|', '5.6e-147', '61.39', '99.26', '530']	Glycos_transf_1;Glyco_transf_4;Glyco_trans_1_4;Glyco_trans_4_4	--	Uncharacterized protein
GE000765	--	--	--	--	['GE000765', 'hypothetical protein BVN35_05685 [Proteobacteria bacterium ST_bin11]', 'gi|1175957371|ref|OQW76916.1|', '7.4e-151', '70.29', '98.04', '542']	--	--	Uncharacterized protein
GE000766	NOG61847|Glycosyl transferase, family 2	[M]: Cell wall/membrane/envelope biogenesis	--	--	['GE000766', 'glycosyltransferase family 2 protein [Spirosoma sp. 209]', 'gi|1149992927|ref|WP_077919596.1|', '2.9e-69', '45.40', '100.00', '271']	Glycos_transf_2;Glyco_tranf_2_3;Glyco_tranf_2_2	Uncharacterized glycosyltransferase RF_0543	Glycosyltransferase family 2 protein
GE000767	NOG01200|Polysaccharide Biosynthesis Protein	[M]: Cell wall/membrane/envelope biogenesis	Cellular Component: membrane (GO:0016020); Molecular Function: transmembrane transporter activity (GO:0022857); Biological Process: transmembrane transport (GO:0055085)	--	['GE000767', 'flippase [Pedobacter glucosidilyticus]', 'gi|746409920|ref|WP_039451401.1|', '2.1e-154', '57.14', '99.42', '555']	--	--	Uncharacterized protein
GE000768	COG0019|Specifically catalyzes the decarboxylation of meso- diaminopimelate (meso-DAP) to L-lysine (By similarity)	[E]: Amino acid transport and metabolism	Molecular Function: diaminopimelate decarboxylase activity (GO:0008836); Biological Process: lysine biosynthetic process via diaminopimelate (GO:0009089); Molecular Function: pyridoxal phosphate binding (GO:0030170)	K01586|diaminopimelate decarboxylase	['GE000768', 'MULTISPECIES: diaminopimelate decarboxylase [Methylomonas]', 'gi|738325239|ref|WP_036278126.1|', '1.5e-195', '81.45', '99.05', '691']	Orn_Arg_deC_N;Orn_DAP_Arg_deC	Diaminopimelate decarboxylase	Diaminopimelate decarboxylase
GE000769	COG0253|Catalyzes the stereoinversion of LL-2,6- diaminoheptanedioate (L,L-DAP) to meso-diaminoheptanedioate (meso- DAP), a precursor of L-lysine and an essential component of the bacterial peptidoglycan (By similarity)	[E]: Amino acid transport and metabolism	Cellular Component: cytoplasm (GO:0005737); Molecular Function: diaminopimelate epimerase activity (GO:0008837); Biological Process: lysine biosynthetic process via diaminopimelate (GO:0009089)	K01778|diaminopimelate epimerase	['GE000769', 'diaminopimelate epimerase [Methylomonas methanica]', 'gi|503583012|ref|WP_013817088.1|', '8.3e-110', '68.36', '99.64', '406']	DAP_epimerase	Diaminopimelate epimerase	Diaminopimelate epimerase
GE000770	COG3159|Conserved Protein	[S]: Function unknown	--	K09921|uncharacterized protein	['GE000770', 'DUF484 family protein [Methylomonas sp. Kb3]', 'gi|1310925847|ref|WP_101052636.1|', '4.7e-90', '75.98', '100.00', '340']	DUF484	--	DUF484 domain-containing protein
GE000771	COG4973|Site-specific tyrosine recombinase, which acts by catalyzing the cutting and rejoining of the recombining DNA molecules. The XerC-XerD complex is essential to convert dimers of the bacterial chromosome into monomers to permit their segregation at cell division. It also contributes to the segregational stability of plasmids (By similarity)	[L]: Replication, recombination and repair	Molecular Function: DNA binding (GO:0003677); Cellular Component: cytoplasm (GO:0005737); Biological Process: transposition, DNA-mediated (GO:0006313); Biological Process: cell cycle (GO:0007049); Biological Process: chromosome segregation (GO:0007059); Molecular Function: tyrosine-based site-specific recombinase activity (GO:0009037); Biological Process: DNA integration (GO:0015074); Biological …	K03733|integrase/recombinase XerC	['GE000771', 'tyrosine recombinase XerC [Methylomonas methanica]', 'gi|503583014|ref|WP_013817090.1|', '5.1e-113', '67.23', '98.34', '416']	Phage_integrase;Phage_int_SAM_1;Phage_int_SAM_4	Tyrosine recombinase XerC	Tyrosine recombinase XerC
GE000772	NOG30089|Integrase	[S]: Function unknown	--	--	['GE000772', 'MULTISPECIES: integrase [Methylobacter]', 'gi|738300731|ref|WP_036253814.1|', '7.1e-129', '61.60', '96.63', '469']	Phage_integrase;Phage_int_SAM_1;Phage_int_SAM_4	Putative integrase/recombinase y4rA	Integrase
GE000773	NOG38580|Integrase	[S]: Function unknown	Biological Process: DNA metabolic process (GO:0006259)	--	['GE000773', 'integrase [Methylobacter sp. BBA5.1]', 'gi|738300734|ref|WP_036253817.1|', '1.0e-127', '70.45', '96.55', '465']	Phage_integrase	Uncharacterized protein y4gA	Integrase
GE000774	NOG08974|Integrase	[S]: Function unknown	Molecular Function: DNA binding (GO:0003677); Cellular Component: cytoplasm (GO:0005737); Biological Process: DNA recombination (GO:0006310); Biological Process: DNA integration (GO:0015074)	--	['GE000774', 'MULTISPECIES: integrase [Methylobacter]', 'gi|738300736|ref|WP_036253819.1|', '6.1e-155', '81.60', '100.00', '556']	Phage_integrase;Phage_int_SAM_1;Phage_int_SAM_5	Putative integrase/recombinase y4rC	Phage-related integrase
GE000775	COG3436|Transposase	[L]: Replication, recombination and repair	--	--	['GE000775', 'IS66 family transposase [Methylococcales bacterium]', 'gi|1479781240|ref|RIZ72054.1|', '3.1e-216', '75.45', '99.40', '760']	DDE_Tnp_IS66;zf-IS66;LZ_Tnp_IS66	--	IS66 family transposase
GE000776	NOG67964|IS66 Orf2 family protein	[L]: Replication, recombination and repair	--	K07484|transposase	['GE000776', 'IS66 family insertion sequence element accessory protein TnpB [Methylobacter tundripaludum]', 'gi|493946683|ref|WP_006890619.1|', '2.8e-51', '81.03', '100.00', '210']	TnpB_IS66	--	IS66 Orf2 family protein
GE000777	NOG166708|--	[S]: Function unknown	--	--	['GE000777', 'IS66 family insertion sequence hypothetical protein [Methylobacter sp.]', 'gi|1580790943|ref|TAN65087.1|', '1.4e-27', '62.00', '100.00', '131']	--	--	Uncharacterized protein
GE000778	NOG46917|--	[S]: Function unknown	--	--	['GE000778', 'MULTISPECIES: hypothetical protein [Methylomonas]', 'gi|521972022|ref|WP_020483293.1|', '8.6e-159', '82.50', '100.00', '568']	--	--	Uncharacterized protein
GE000779	NOG30569|LRV FeS4 cluster domain protein	[S]: Function unknown	--	--	['GE000779', '(Fe-S) protein [Proteobacteria bacterium ST_bin11]', 'gi|1175952914|ref|OQW72508.1|', '3.6e-107', '77.17', '100.00', '397']	LRV;HEAT;LRV_FeS;HEAT_2	--	(Fe-S) protein
GE000780	NOG85686|--	[S]: Function unknown	--	--	['GE000780', 'hypothetical protein [Methylomonas lenta]', 'gi|1055315023|ref|WP_066980570.1|', '6.7e-29', '68.18', '100.00', '135']	--	--	Uncharacterized protein
GE000781	COG1145|4Fe-4S ferredoxin, iron-sulfur binding	[C]: Energy production and conversion	Molecular Function: metal ion binding (GO:0046872); Molecular Function: 4 iron, 4 sulfur cluster binding (GO:0051539)	--	['GE000781', 'ferredoxin [Methylomonas methanica]', 'gi|503584070|ref|WP_013818146.1|', '5.4e-31', '95.45', '100.00', '142']	Fer4_9;Fer4_7;Fer4;Fer4_10	Ferredoxin-1	4Fe-4S ferredoxin iron-sulfur binding domain-containing protein
GE000782	NOG82500|nitrogen fixation protein	[Q]: Secondary metabolites biosynthesis, transport and catabolism	Biological Process: nitrogen fixation (GO:0009399)	K02593|nitrogen fixation protein NifT	['GE000782', 'putative nitrogen fixation protein NifT [Proteobacteria bacterium ST_bin11]', 'gi|1175952910|ref|OQW72504.1|', '3.5e-28', '87.14', '100.00', '132']	NifT	Protein NifT	Putative nitrogen fixation protein NifT
GE000783	COG2710|Uses Mg-ATP and reduced ferredoxin to reduce ring D of protochlorophyllide (Pchlide) to form chlorophyllide a (Chlide). This reaction is light-independent (By similarity)	[C]: Energy production and conversion	Biological Process: nitrogen fixation (GO:0009399); Molecular Function: nitrogenase activity (GO:0016163); Cellular Component: molybdenum-iron nitrogenase complex (GO:0016612); Biological Process: oxidation-reduction process (GO:0055114)	K02591|nitrogenase molybdenum-iron protein beta chain	['GE000783', 'nitrogenase molybdenum-iron protein subunit beta [Methylomonas sp.]', 'gi|1343558475|ref|PPD29641.1|', '8.2e-292', '90.82', '100.00', '1011']	Oxidored_nitro;DUF3364	Nitrogenase molybdenum-iron protein beta chain	Nitrogenase molybdenum-iron protein beta chain
GE000784	COG2710|Uses Mg-ATP and reduced ferredoxin to reduce ring D of protochlorophyllide (Pchlide) to form chlorophyllide a (Chlide). This reaction is light-independent (By similarity)	[C]: Energy production and conversion	Biological Process: nitrogen fixation (GO:0009399); Molecular Function: nitrogenase activity (GO:0016163); Cellular Component: molybdenum-iron nitrogenase complex (GO:0016612); Molecular Function: carbonyl sulfide nitrogenase activity (GO:0018697); Molecular Function: metal ion binding (GO:0046872); Molecular Function: iron-sulfur cluster binding (GO:0051536); Biological Process: oxidation-reduct…	K02586|nitrogenase molybdenum-iron protein alpha chain	['GE000784', 'nitrogenase molybdenum-iron protein alpha chain [Methylomonas methanica]', 'gi|1028827931|ref|WP_064008321.1|', '1.1e-274', '92.32', '100.00', '954']	Oxidored_nitro	Nitrogenase molybdenum-iron protein alpha chain	Nitrogenase protein alpha chain
GE000785	COG1348|The key enzymatic reactions in nitrogen fixation are catalyzed by the nitrogenase complex, which has 2 components the iron protein and the molybdenum-iron protein (By similarity)	[P]: Inorganic ion transport and metabolism	Molecular Function: ATP binding (GO:0005524); Biological Process: nitrogen fixation (GO:0009399); Molecular Function: nitrogenase activity (GO:0016163); Cellular Component: molybdenum-iron nitrogenase complex (GO:0016612); Molecular Function: carbonyl sulfide nitrogenase activity (GO:0018697); Molecular Function: metal ion binding (GO:0046872); Molecular Function: 4 iron, 4 sulfur cluster binding…	K02588|nitrogenase iron protein NifH	['GE000785', 'nitrogenase iron protein [Gammaproteobacteria bacterium HGW-Gammaproteobacteria-10]', 'gi|1308662523|ref|PKM36316.1|', '4.0e-147', '91.99', '98.97', '530']	Fer4_NifH;CbiA;AAA_31;ParA;ArsA_ATPase	Nitrogenase iron protein 1	Nitrogenase iron protein
GE000786	--	--	--	--	['GE000786', 'CHAD domain-containing protein [Methylomonas sp. MK1]', 'gi|521971684|ref|WP_020482955.1|', '5.2e-48', '40.91', '98.51', '200']	CHAD	--	CHAD domain-containing protein
GE000787	COG1183|Cdp-diacylglycerol--serine o-phosphatidyltransferase	[I]: Lipid transport and metabolism	Biological Process: phospholipid biosynthetic process (GO:0008654); Cellular Component: integral component of membrane (GO:0016021); Molecular Function: phosphotransferase activity, for other substituted phosphate groups (GO:0016780)	K17103|CDP-diacylglycerol---serine O-phosphatidyltransferase	['GE000787', 'MULTISPECIES: CDP-diacylglycerol--serine O-phosphatidyltransferase [Methylomonas]', 'gi|521971683|ref|WP_020482954.1|', '9.4e-119', '92.95', '91.29', '435']	CDP-OH_P_transf	CDP-diacylglycerol--serine O-phosphatidyltransferase	CDP-diacylglycerol--serine O-phosphatidyltransferase
GE000788	COG0059|Alpha-keto-beta-hydroxylacyl reductoisomerase	[E]: Amino acid transport and metabolism	Molecular Function: ketol-acid reductoisomerase activity (GO:0004455); Biological Process: isoleucine biosynthetic process (GO:0009097); Biological Process: valine biosynthetic process (GO:0009099); Molecular Function: isomerase activity (GO:0016853); Biological Process: oxidation-reduction process (GO:0055114)	K00053|ketol-acid reductoisomerase	['GE000788', 'MULTISPECIES: ketol-acid reductoisomerase [Methylomonas]', 'gi|738322803|ref|WP_036275727.1|', '5.0e-181', '94.08', '100.00', '642']	IlvN;IlvC;F420_oxidored;2-Hacid_dh_C;NAD_binding_2;AdoHcyase_NAD	Ketol-acid reductoisomerase (NADP(+))	Ketol-acid reductoisomerase (NADP(+))
GE000789	COG0440|Acetolactate synthase small subunit	[E]: Amino acid transport and metabolism	Molecular Function: acetolactate synthase activity (GO:0003984); Biological Process: branched-chain amino acid biosynthetic process (GO:0009082); Molecular Function: amino acid binding (GO:0016597)	K01653|acetolactate synthase I/III small subunit	['GE000789', 'MULTISPECIES: acetolactate synthase small subunit [Methylomonas]', 'gi|938982035|ref|WP_054759842.1|', '1.6e-76', '92.64', '100.00', '294']	ALS_ss_C;ACT_5;ACT	Acetolactate synthase isozyme 3 small subunit	Acetolactate synthase I/III small subunit
GE000790	COG0028|acetolactate synthase	[E]: Amino acid transport and metabolism	Molecular Function: magnesium ion binding (GO:0000287); Molecular Function: acetolactate synthase activity (GO:0003984); Biological Process: isoleucine biosynthetic process (GO:0009097); Biological Process: valine biosynthetic process (GO:0009099); Molecular Function: thiamine pyrophosphate binding (GO:0030976); Molecular Function: flavin adenine dinucleotide binding (GO:0050660)	K01652|acetolactate synthase I/II/III large subunit	['GE000790', 'acetolactate synthase 3 large subunit [Methylomonas methanica]', 'gi|1028830567|ref|WP_064010957.1|', '0.0e+00', '89.62', '100.00', '1082']	TPP_enzyme_N;TPP_enzyme_C;TPP_enzyme_M	Acetolactate synthase isozyme 3 large subunit	Acetolactate synthase
GE000791	COG2091|4'-phosphopantetheinyl transferase	[H]: Coenzyme transport and metabolism	--	K06133|4'-phosphopantetheinyl transferase	['GE000791', '4&apos;-phosphopantetheinyl transferase superfamily protein [Methylomonas sp. MK1]', 'gi|521971677|ref|WP_020482948.1|', '5.7e-48', '46.36', '96.92', '200']	ACPS	Putative 4&apos;-phosphopantetheinyl transferase slr0495	4-phosphopantetheinyl transferase
GE000792	COG0103|30S ribosomal protein S9	[J]: Translation, ribosomal structure and biogenesis	Molecular Function: structural constituent of ribosome (GO:0003735); Cellular Component: ribosome (GO:0005840); Biological Process: translation (GO:0006412)	K02996|small subunit ribosomal protein S9	['GE000792', 'MULTISPECIES: 30S ribosomal protein S9 [Methylomonas]', 'gi|697082254|ref|WP_033158870.1|', '1.5e-61', '93.80', '100.00', '244']	Ribosomal_S9	30S ribosomal protein S9	30S ribosomal protein S9
GE000793	COG0102|This protein is one of the early assembly proteins of the 50S ribosomal subunit, although it is not seen to bind rRNA by itself. It is important during the early stages of 50S assembly (By similarity)	[J]: Translation, ribosomal structure and biogenesis	Molecular Function: structural constituent of ribosome (GO:0003735); Cellular Component: ribosome (GO:0005840); Biological Process: translation (GO:0006412)	K02871|large subunit ribosomal protein L13	['GE000793', 'MULTISPECIES: 50S ribosomal protein L13 [Methylomonas]', 'gi|1028860862|ref|WP_064029603.1|', '7.6e-75', '98.58', '99.30', '288']	Ribosomal_L13	50S ribosomal protein L13	50S ribosomal protein L13
GE000794	COG2204|two component, sigma54 specific, transcriptional regulator, Fis family	[T]: Signal transduction mechanisms	Biological Process: phosphorelay signal transduction system (GO:0000160); Molecular Function: DNA binding (GO:0003677); Molecular Function: ATP binding (GO:0005524); Cellular Component: intracellular (GO:0005622); Biological Process: regulation of transcription, DNA-templated (GO:0006355); Molecular Function: transcription factor binding (GO:0008134)	--	['GE000794', 'MULTISPECIES: sigma-54-dependent Fis family transcriptional regulator [Methylomonas]', 'gi|521971669|ref|WP_020482940.1|', '1.8e-242', '93.16', '100.00', '847']	Sigma54_activat;Response_reg;Sigma54_activ_2;HTH_8	Nitrogen assimilation regulatory protein NtrX	Transcriptional regulator
GE000795	COG5000|Histidine kinase	[T]: Signal transduction mechanisms	Molecular Function: phosphorelay sensor kinase activity (GO:0000155); Biological Process: phosphorelay signal transduction system (GO:0000160); Molecular Function: ATP binding (GO:0005524); Cellular Component: intracellular (GO:0005622); Cellular Component: integral component of membrane (GO:0016021); Biological Process: signal transduction by protein phosphorylation (GO:0023014)	--	['GE000795', 'MULTISPECIES: HAMP domain-containing protein [Methylomonas]', 'gi|1011417522|ref|WP_062329164.1|', '0.0e+00', '86.07', '100.00', '1211']	HATPase_c;HAMP;HisKA;PAS;PAS_9;PAS_4;HATPase_c_5	Nitrogen regulation protein NtrY	Nitrogen fixation/metabolism regulation signal transduction histidine kinase
GE000796	--	--	--	--	['GE000796', 'MULTISPECIES: DUF4390 domain-containing protein [Methylomonas]', 'gi|521971667|ref|WP_020482938.1|', '8.2e-50', '57.14', '74.36', '206']	DUF4390	--	Uncharacterized protein DUF4390
GE000797	COG0144|nOP2 Sun	[J]: Translation, ribosomal structure and biogenesis	Molecular Function: RNA binding (GO:0003723); Cellular Component: cytoplasm (GO:0005737); Biological Process: regulation of transcription, DNA-templated (GO:0006355); Molecular Function: rRNA methyltransferase activity (GO:0008649); Biological Process: rRNA methylation (GO:0031167)	K03500|16S rRNA (cytosine967-C5)-methyltransferase	['GE000797', '16S rRNA (cytosine(967)-C(5))-methyltransferase [Methylomonas sp.]', 'gi|1343560701|ref|PPD31763.1|', '6.8e-175', '74.36', '99.54', '622']	Methyltr_RsmB-F;NusB;FtsJ;MTS	Ribosomal RNA small subunit methyltransferase B	16S rRNA (Cytosine(967)-C(5))-methyltransferase
GE000798	COG0223|Modifies the free amino group of the aminoacyl moiety of methionyl-tRNA(fMet). The formyl group appears to play a dual role in the initiator identity of N-formylmethionyl-tRNA by (I) promoting its recognition by IF2 and (II) impairing its binding to EFTu-GTP (By similarity)	[J]: Translation, ribosomal structure and biogenesis	Molecular Function: methionyl-tRNA formyltransferase activity (GO:0004479); Biological Process: translational initiation (GO:0006413); Biological Process: conversion of methionyl-tRNA to N-formyl-methionyl-tRNA (GO:0071951)	K00604|methionyl-tRNA formyltransferase	['GE000798', 'methionyl-tRNA formyltransferase [Methylomonas sp.]', 'gi|1343560702|ref|PPD31764.1|', '1.5e-128', '72.96', '99.68', '468']	Formyl_trans_N;Formyl_trans_C	Methionyl-tRNA formyltransferase	Methionyl-tRNA formyltransferase
GE000799	COG0242|Removes the formyl group from the N-terminal Met of newly synthesized proteins. Requires at least a dipeptide for an efficient rate of reaction. N-terminal L-methionine is a prerequisite for activity but the enzyme has broad specificity at other positions (By similarity)	[J]: Translation, ribosomal structure and biogenesis	Molecular Function: iron ion binding (GO:0005506); Biological Process: translation (GO:0006412); Molecular Function: peptide deformylase activity (GO:0042586)	K01462|peptide deformylase	['GE000799', 'peptide deformylase [Methylomonas lenta]', 'gi|1055313625|ref|WP_066979196.1|', '2.1e-68', '79.27', '98.20', '267']	Pep_deformylase	Peptide deformylase	Peptide deformylase
GE000800	COG0500|methyltransferase	[Q]: Secondary metabolites biosynthesis, transport and catabolism	Biological Process: tRNA wobble uridine modification (GO:0002098); Molecular Function: tRNA (uracil) methyltransferase activity (GO:0016300); Molecular Function: carboxyl- or carbamoyltransferase activity (GO:0016743); Biological Process: tRNA methylation (GO:0030488); Molecular Function: S-adenosyl-L-methionine binding (GO:1904047)	K15256|tRNA (cmo5U34)-methyltransferase	['GE000800', 'carboxy-S-adenosyl-L-methionine synthase CmoA [Methylomonas koyamae]', 'gi|1028855385|ref|WP_064024126.1|', '1.6e-96', '72.31', '100.00', '361']	Methyltransf_25;Methyltransf_11;Methyltransf_12;Methyltransf_31;Methyltransf_23;Methyltransf_2;Ubie_methyltran	Carboxy-S-adenosyl-L-methionine synthase	Carboxy-S-adenosyl-L-methionine synthase
GE000801	COG2854|toluene tolerance	[Q]: Secondary metabolites biosynthesis, transport and catabolism	--	K07323|phospholipid transport system substrate-binding protein	['GE000801', 'MULTISPECIES: ABC transporter substrate-binding protein [Methylomonas]', 'gi|1177679630|ref|WP_082769232.1|', '5.4e-80', '70.56', '98.62', '306']	MlaC	--	Phospholipid transport system substrate-binding protein
GE000802	COG0386|glutathione peroxidase	[O]: Posttranslational modification, protein turnover, chaperones	Molecular Function: glutathione peroxidase activity (GO:0004602); Biological Process: response to oxidative stress (GO:0006979); Biological Process: oxidation-reduction process (GO:0055114); Biological Process: cellular oxidant detoxification (GO:0098869)	K00432|glutathione peroxidase	['GE000802', 'MULTISPECIES: glutathione peroxidase [Methylomonas]', 'gi|738322918|ref|WP_036275842.1|', '5.7e-58', '66.88', '98.77', '233']	GSHPx;AhpC-TSA	Hydroperoxy fatty acid reductase gpx1	Glutathione peroxidase
GE000803	--	--	--	--	['GE000803', 'hypothetical protein [Methylomonas sp. LW13]', 'gi|697076258|ref|WP_033157029.1|', '6.0e-122', '61.46', '97.42', '446']	FlgT_M;FlgT_C	--	FlgT_M domain-containing protein
GE000804	--	--	--	K09860|uncharacterized protein	['GE000804', 'hypothetical protein [Methylomonas sp. LW13]', 'gi|697076259|ref|WP_033157030.1|', '6.5e-60', '54.02', '96.93', '240']	LPP20	--	Uncharacterized protein
GE000805	COG0799|Functions as a ribosomal silencing factor. Interacts with ribosomal protein L14 (rplN), blocking formation of intersubunit bridge B8. Prevents association of the 30S and 50S ribosomal subunits and the formation of functional ribosomes, thus repressing translation (By similarity)	[S]: Function unknown	Cellular Component: cytoplasm (GO:0005737); Biological Process: negative regulation of translation (GO:0017148); Biological Process: mature ribosome assembly (GO:0042256); Biological Process: negative regulation of ribosome biogenesis (GO:0090071)	K09710|ribosome-associated protein	['GE000805', 'MULTISPECIES: ribosome silencing factor [Methylomonas]', 'gi|1028855428|ref|WP_064024169.1|', '1.1e-39', '70.91', '92.44', '171']	RsfS	Ribosomal silencing factor RsfS	Ribosomal silencing factor RsfS
GE000806	COG1057|Catalyzes the reversible adenylation of nicotinate mononucleotide (NaMN) to nicotinic acid adenine dinucleotide (NaAD) (By similarity)	[H]: Coenzyme transport and metabolism	Molecular Function: nucleotide binding (GO:0000166); Molecular Function: nucleotidyltransferase activity (GO:0016779); Biological Process: pyridine nucleotide biosynthetic process (GO:0019363)	K00969|nicotinate-nucleotide adenylyltransferase	['GE000806', 'nicotinate-nucleotide adenylyltransferase [Methylomonas koyamae]', 'gi|1252969052|ref|WP_096876246.1|', '2.1e-68', '63.46', '96.73', '268']	CTP_transf_like	Probable nicotinate-nucleotide adenylyltransferase	Probable nicotinate-nucleotide adenylyltransferase
GE000807	COG0014|Catalyzes the NADPH dependent reduction of L-gamma- glutamyl 5-phosphate into L-glutamate 5-semialdehyde and phosphate. The product spontaneously undergoes cyclization to form 1-pyrroline-5-carboxylate (By similarity)	[E]: Amino acid transport and metabolism	Molecular Function: glutamate-5-semialdehyde dehydrogenase activity (GO:0004350); Cellular Component: cytoplasm (GO:0005737); Molecular Function: NADP binding (GO:0050661); Biological Process: oxidation-reduction process (GO:0055114); Biological Process: L-proline biosynthetic process (GO:0055129)	K00147|glutamate-5-semialdehyde dehydrogenase	['GE000807', 'glutamate-5-semialdehyde dehydrogenase [Methylomonas sp. LW13]', 'gi|697076262|ref|WP_033157033.1|', '3.3e-195', '84.41', '99.76', '690']	Aldedh	Gamma-glutamyl phosphate reductase	Gamma-glutamyl phosphate reductase
GE000808	COG2376|Dihydroxyacetone kinase	[G]: Carbohydrate transport and metabolism	Cellular Component: membrane (GO:0016020); Molecular Function: kinase activity (GO:0016301); Biological Process: cellular metabolic process (GO:0044237)	K05879|phosphoenolpyruvate---glycerone phosphotransferase subunit DhaL	['GE000808', 'dihydroxyacetone kinase subunit L [Methylomonas koyamae]', 'gi|1028855698|ref|WP_064024439.1|', '1.2e-66', '64.59', '95.87', '262']	Dak2	PEP-dependent dihydroxyacetone kinase 1, ADP-binding subunit DhaL	Dihydroxyacetone kinase subunit L
GE000809	COG5001|Diguanylate cyclase phosphodiesterase	[T]: Signal transduction mechanisms	--	--	['GE000809', 'EAL domain-containing protein [Methylomonas sp. 11b]', 'gi|738322780|ref|WP_036275704.1|', '3.5e-222', '67.73', '94.47', '780']	EAL;GGDEF	Uncharacterized signaling protein PA1727	Diguanylate cyclase
GE000810	--	--	--	--	['GE000810', 'hypothetical protein MKLM6_2679 [Methylomonas koyamae]', 'gi|1249833439|ref|ATG90890.1|', '1.9e-50', '69.80', '92.55', '208']	--	--	Uncharacterized protein
GE000811	--	--	--	--	['GE000811', 'hypothetical protein [Methyloglobulus morosus]', 'gi|558563564|ref|WP_023493792.1|', '7.3e-21', '36.71', '99.64', '110']	--	--	Uncharacterized protein
GE000812	NOG116857|--	[S]: Function unknown	--	--	['GE000812', 'hypothetical protein CTY18_01495 [Methylomonas sp.]', 'gi|1343566158|ref|PPD37017.1|', '8.0e-107', '43.92', '100.00', '397']	--	--	PBP_domain domain-containing protein
GE000813	COG2831|Polypeptide-transport-associated domain protein, ShlB-type	[U]: Intracellular trafficking, secretion, and vesicular transport	--	--	['GE000813', 'MULTISPECIES: ShlB/FhaC/HecB family hemolysin secretion/activation protein [Methylomonas]', 'gi|738323723|ref|WP_036276635.1|', '2.3e-220', '70.32', '97.45', '774']	POTRA_2;ShlB;POTRA	Outer membrane transporter CdiB	Hemolysin activation/secretion protein
GE000815	COG3210|filamentous hemagglutinin family outer membrane protein	[U]: Intracellular trafficking, secretion, and vesicular transport	--	--	['GE000815', 'filamentous hemagglutinin N-terminal domain-containing protein [Methyloglobulus morosus]', 'gi|558563561|ref|WP_023493789.1|', '0.0e+00', '44.88', '100.00', '2461']	DUF3739;Haemagg_act	--	Hemagglutinin-like protein
GE000816	COG5306|MotA TolQ ExbB proton channel	[S]: Function unknown	Biological Process: transport (GO:0006810); Cellular Component: membrane (GO:0016020)	K03561|biopolymer transport protein ExbB	['GE000816', 'DUF2341 domain-containing protein [Methylomonas methanica]', 'gi|1028869044|ref|WP_064036690.1|', '2.8e-243', '72.29', '100.00', '850']	MotA_ExbB;Laminin_G_3;DUF2341	Tol-Pal system protein TolQ	Flagellar motor protein MotA
GE000817	COG0848|Biopolymer transport protein exbD tolR	[U]: Intracellular trafficking, secretion, and vesicular transport	Molecular Function: transporter activity (GO:0005215); Cellular Component: plasma membrane (GO:0005886); Biological Process: protein transport (GO:0015031); Cellular Component: integral component of membrane (GO:0016021)	K03559|biopolymer transport protein ExbD	['GE000817', 'MULTISPECIES: biopolymer transporter ExbD [Methylomonas]', 'gi|938983142|ref|WP_054760949.1|', '5.5e-59', '92.54', '100.00', '236']	ExbD	Biopolymer transport protein ExbD	Biopolymer transporter ExbD
GE000818	--	--	Biological Process: transport (GO:0006810); Cellular Component: integral component of membrane (GO:0016021)	--	['GE000818', 'energy transducer TonB [Methylomonas sp. LWB]', 'gi|1094167288|ref|WP_071155061.1|', '8.4e-65', '78.54', '100.00', '256']	TonB_2	--	TonB-dependent receptor
GE000819	NOG11812|--	[S]: Function unknown	--	--	['GE000819', 'MULTISPECIES: hypothetical protein [Methylomonas]', 'gi|738323736|ref|WP_036276648.1|', '2.9e-184', '59.30', '99.49', '654']	Porin_5	--	Putative porin
GE000820	--	--	--	--	['GE000820', 'hypothetical protein [Methylomonas sp. 11b]', 'gi|651607021|ref|WP_026601180.1|', '5.0e-46', '57.14', '96.21', '193']	--	--	Uncharacterized protein
GE000821	COG3547|Transposase	[L]: Replication, recombination and repair	--	--	['GE000821', 'MULTISPECIES: IS110 family transposase [Methylobacter]', 'gi|519001175|ref|WP_020157050.1|', '4.1e-122', '63.02', '98.26', '447']	Transposase_20;DEDD_Tnp_IS110	Transposase for insertion sequence element IS1111A	Transposase
GE000822	COG1051|NUDiX hydrolase	[F]: Nucleotide transport and metabolism	--	K03574|8-oxo-dGTP diphosphatase	['GE000822', 'NUDIX hydrolase [Methylovulum sp.]', 'gi|1580546168|ref|TAL45184.1|', '2.1e-59', '82.07', '99.31', '237']	NUDIX	--	NUDIX hydrolase
GE000823	COG0505|carbamoyl-phosphate synthetase glutamine chain	[F]: Nucleotide transport and metabolism	Molecular Function: carbamoyl-phosphate synthase (glutamine-hydrolyzing) activity (GO:0004088); Molecular Function: ATP binding (GO:0005524); Biological Process: 'de novo' pyrimidine nucleobase biosynthetic process (GO:0006207); Biological Process: arginine biosynthetic process (GO:0006526); Biological Process: glutamine metabolic process (GO:0006541); Biological Process: 'de novo' UMP biosynthet…	K01956|carbamoyl-phosphate synthase small subunit	['GE000823', 'carbamoyl-phosphate synthase small subunit [Proteobacteria bacterium ST_bin11]', 'gi|1175955070|ref|OQW74635.1|', '2.0e-183', '82.49', '100.00', '651']	CPSase_sm_chain;GATase;Peptidase_C26	Carbamoyl-phosphate synthase small chain	Carbamoyl-phosphate synthase small chain
GE000824	COG0458|carbamoyl-phosphate synthetase ammonia chain	[F]: Nucleotide transport and metabolism	Molecular Function: carbamoyl-phosphate synthase (glutamine-hydrolyzing) activity (GO:0004088); Molecular Function: ATP binding (GO:0005524); Biological Process: arginine biosynthetic process (GO:0006526); Biological Process: 'de novo' UMP biosynthetic process (GO:0044205); Molecular Function: metal ion binding (GO:0046872)	K01955|carbamoyl-phosphate synthase large subunit	['GE000824', 'carbamoyl-phosphate synthase large subunit [Methylomonas sp. 11b]', 'gi|651609695|ref|WP_026603835.1|', '0.0e+00', '92.44', '100.00', '1972']	CPSase_L_D2;CPSase_L_D3;MGS;ATP-grasp;Dala_Dala_lig_C;ATPgrasp_Ter;ATP-grasp_3	Carbamoyl-phosphate synthase large chain	Carbamoyl-phosphate synthase large chain
GE000825	COG0782|Necessary for efficient RNA polymerase transcription elongation past template-encoded arresting sites. The arresting sites in DNA have the property of trapping a certain fraction of elongating RNA polymerases that pass through, resulting in locked ternary complexes. Cleavage of the nascent transcript by cleavage factors such as GreA or GreB allows the resumption of elongation from the new…	[K]: Transcription	Molecular Function: DNA binding (GO:0003677); Molecular Function: translation elongation factor activity (GO:0003746); Biological Process: translational elongation (GO:0006414); Biological Process: regulation of DNA-templated transcription, elongation (GO:0032784); Molecular Function: RNA polymerase binding (GO:0070063)	K03624|transcription elongation factor GreA	['GE000825', 'transcription elongation factor GreA [Methylomonas lenta]', 'gi|1055313037|ref|WP_066978847.1|', '4.8e-70', '88.61', '100.00', '273']	GreA_GreB_N;GreA_GreB	Transcription elongation factor GreA	Transcription elongation factor GreA
GE000826	COG1534|Rna-binding protein	[J]: Translation, ribosomal structure and biogenesis	Molecular Function: RNA binding (GO:0003723)	K07574|RNA-binding protein	['GE000826', 'ribosome assembly RNA-binding protein YhbY [Methylomonas sp. MK1]', 'gi|521973855|ref|WP_020485126.1|', '1.1e-31', '85.23', '100.00', '144']	CRS1_YhbY	--	RNA-binding protein
GE000827	COG0293|Specifically methylates the uridine in position 2552 of 23S rRNA at the 2'-O position of the ribose in the fully assembled 50S ribosomal subunit (By similarity)	[J]: Translation, ribosomal structure and biogenesis	Cellular Component: cytoplasm (GO:0005737); Molecular Function: rRNA (uridine-2'-O-)-methyltransferase activity (GO:0008650); Biological Process: rRNA methylation (GO:0031167)	K02427|23S rRNA (uridine2552-2'-O)-methyltransferase	['GE000827', 'MULTISPECIES: 23S rRNA (uridine(2552)-2&apos;-O)-methyltransferase RlmE [Methylomonas]', 'gi|738320691|ref|WP_036273666.1|', '4.6e-97', '88.29', '99.03', '363']	FtsJ	Ribosomal RNA large subunit methyltransferase E	Ribosomal RNA large subunit methyltransferase E
GE000828	COG0465|Acts as a processive, ATP-dependent zinc metallopeptidase for both cytoplasmic and membrane proteins. Plays a role in the quality control of integral membrane proteins (By similarity)	[O]: Posttranslational modification, protein turnover, chaperones	Molecular Function: metalloendopeptidase activity (GO:0004222); Molecular Function: ATP binding (GO:0005524); Cellular Component: plasma membrane (GO:0005886); Biological Process: proteolysis (GO:0006508); Molecular Function: zinc ion binding (GO:0008270); Cellular Component: integral component of membrane (GO:0016021); Molecular Function: ATPase activity (GO:0016887); Biological Process: protein…	K03798|cell division protease FtsH	['GE000828', 'ATP-dependent zinc metalloprotease FtsH [Methylomonas sp. 11b]', 'gi|738323390|ref|WP_036276308.1|', '0.0e+00', '92.31', '100.00', '1168']	Peptidase_M41;AAA;AAA_lid_3;FtsH_ext;AAA_5	ATP-dependent zinc metalloprotease FtsH	ATP-dependent zinc metalloprotease FtsH
GE000829	COG1109|Catalyzes the conversion of glucosamine-6-phosphate to glucosamine-1-phosphate (By similarity)	[G]: Carbohydrate transport and metabolism	Molecular Function: magnesium ion binding (GO:0000287); Biological Process: carbohydrate metabolic process (GO:0005975); Molecular Function: phosphoglucosamine mutase activity (GO:0008966)	K03431|phosphoglucosamine mutase	['GE000829', 'phosphoglucosamine mutase [Methylomonas sp.]', 'gi|1343562211|ref|PPD33205.1|', '7.6e-230', '89.69', '100.00', '805']	PGM_PMM_I;PGM_PMM_III;PGM_PMM_II;PGM_PMM_IV	Phosphoglucosamine mutase	Phosphoglucosamine mutase
GE000830	COG0149|triosephosphate isomerase	[G]: Carbohydrate transport and metabolism	Molecular Function: triose-phosphate isomerase activity (GO:0004807); Cellular Component: cytoplasm (GO:0005737); Biological Process: gluconeogenesis (GO:0006094); Biological Process: glycolytic process (GO:0006096); Biological Process: pentose-phosphate shunt (GO:0006098)	K01803|triosephosphate isomerase (TIM)	['GE000830', 'triose-phosphate isomerase [Methylomonas koyamae]', 'gi|938985361|ref|WP_054763111.1|', '2.0e-110', '83.06', '100.00', '407']	TIM	Triosephosphate isomerase	Triosephosphate isomerase
GE000831	NOG220519|Preprotein Translocase	[U]: Intracellular trafficking, secretion, and vesicular transport	Biological Process: protein secretion (GO:0009306); Molecular Function: P-P-bond-hydrolysis-driven protein transmembrane transporter activity (GO:0015450); Cellular Component: integral component of membrane (GO:0016021); Biological Process: protein transmembrane transport (GO:0071806)	K03075|preprotein translocase subunit SecG	['GE000831', 'preprotein translocase, SecG subunit [Methylomonas methanica MC09]', 'gi|333808990|ref|AEG01660.1|', '1.4e-25', '71.43', '86.86', '125']	SecG	Protein-export membrane protein SecG	Protein-export membrane protein SecG
GE000832	COG0582|Integrase	[L]: Replication, recombination and repair	--	--	['GE000832', 'site-specific integrase [Methylobacter tundripaludum]', 'gi|670488080|ref|WP_031436330.1|', '6.1e-152', '82.77', '100.00', '546']	Phage_integrase	--	Phage integrase family protein
GE000834	--	--	--	K02402|flagellar transcriptional activator FlhC	['GE000834', 'hypothetical protein [Methylomonas methanica]', 'gi|1177962163|ref|WP_082879918.1|', '2.6e-57', '58.24', '94.79', '231']	FlhC	--	Uncharacterized protein
GE000835	--	--	--	K02403|flagellar transcriptional activator FlhD	['GE000835', 'hypothetical protein [Methylomonas sp. LW13]', 'gi|917063064|ref|WP_051669776.1|', '5.4e-24', '64.04', '92.71', '119']	FlhD	--	Flagellar transcriptional regulator FlhD
GE000836	NOG193210|Transglycosylase SLT domain	[M]: Cell wall/membrane/envelope biogenesis	--	--	['GE000836', 'hypothetical protein [Methylosarcina fibrata]', 'gi|522052342|ref|WP_020563551.1|', '2.9e-60', '56.94', '91.23', '241']	SLT	--	Transglycosylase family protein
GE000837	--	--	Biological Process: transcription, DNA-templated (GO:0006351)	K02403|flagellar transcriptional activator FlhD	['GE000837', 'hypothetical protein [Methylomonas sp. LW13]', 'gi|697079852|ref|WP_033158136.1|', '2.7e-21', '56.70', '94.17', '110']	FlhD	--	Flagellar transcriptional regulator FlhD
GE000838	--	--	Biological Process: regulation of cellular process (GO:0050794)	--	['GE000838', 'hypothetical protein [Methylomonas sp. LW13]', 'gi|697079855|ref|WP_033158137.1|', '3.6e-54', '57.22', '92.08', '220']	FlhC	--	Uncharacterized protein
GE000840	COG3636|addiction module antidote protein	[K]: Transcription	Molecular Function: sequence-specific DNA binding (GO:0043565)	--	['GE000840', 'MULTISPECIES: putative addiction module antidote protein [Methylomonas]', 'gi|738326720|ref|WP_036279565.1|', '7.0e-29', '79.35', '100.00', '135']	--	--	Putative addiction module antidote protein
GE000841	COG1595|RNA Polymerase	[K]: Transcription	--	K03088|RNA polymerase sigma-70 factor, ECF subfamily	['GE000841', 'sigma-70 family RNA polymerase sigma factor [Methylosarcina fibrata]', 'gi|522052821|ref|WP_020564030.1|', '3.3e-43', '53.99', '92.05', '184']	Sigma70_r4_2;Sigma70_r2;Sigma70_r4	Probable RNA polymerase sigma factor FecI	RNA polymerase subunit sigma-24
GE000842	--	--	--	--	['GE000842', 'FecR family protein [Methylomonas sp. 11b]', 'gi|651609193|ref|WP_026603338.1|', '1.8e-85', '52.07', '96.52', '325']	FecR;DUF4880	--	Uncharacterized protein
GE000843	COG1629|receptor	[P]: Inorganic ion transport and metabolism	--	K02014|iron complex outermembrane recepter protein	['GE000843', 'hypothetical protein BJL95_05285 [Methylomonas sp. LWB]', 'gi|1093437529|ref|OHX37439.1|', '9.8e-250', '54.57', '93.16', '872']	TonB_dep_Rec;Plug;STN	Metal-pseudopaline receptor CntO	STN domain-containing protein
GE000844	COG1595|RNA Polymerase	[K]: Transcription	Biological Process: transcription, DNA-templated (GO:0006351)	K03088|RNA polymerase sigma-70 factor, ECF subfamily	['GE000844', 'sigma-70 family RNA polymerase sigma factor [Methylosarcina fibrata]', 'gi|522052821|ref|WP_020564030.1|', '7.2e-38', '52.15', '90.00', '166']	Sigma70_r4_2;Sigma70_r2	--	RNA polymerase subunit sigma-24
GE000845	--	--	--	--	['GE000845', 'FecR family protein [Methylomonas lenta]', 'gi|1055315720|ref|WP_066981267.1|', '5.6e-79', '45.58', '97.41', '303']	FecR;DUF4880	--	Uncharacterized protein
GE000846	COG1629|receptor	[P]: Inorganic ion transport and metabolism	--	K02014|iron complex outermembrane recepter protein	['GE000846', 'TonB-dependent receptor [Methylomonas sp. LWB]', 'gi|1094170064|ref|WP_071157837.1|', '1.5e-226', '52.47', '95.87', '795']	TonB_dep_Rec;Plug;STN	Metal-pseudopaline receptor CntO	STN domain-containing protein
GE000847	--	--	--	--	['GE000847', 'hypothetical protein BVN35_21580 [Proteobacteria bacterium ST_bin11]', 'gi|1175946922|ref|OQW66610.1|', '1.1e-61', '74.07', '78.64', '245']	--	--	Uncharacterized protein
GE000848	--	--	--	K12056|conjugal transfer mating pair stabilization protein TraG	['GE000848', 'conjugal transfer protein TraG [Methylomonas sp. 11b]', 'gi|651605470|ref|WP_026600356.1|', '0.0e+00', '81.69', '100.00', '1671']	TraG_N	--	Conjugal transfer protein TraG
GE000849	NOG34013|Pilus assembly protein	[R]: General function prediction only	--	K12072|conjugative transfer pilus assembly protein TraH	['GE000849', 'MULTISPECIES: conjugal transfer protein [Methylomonas]', 'gi|1011418281|ref|WP_062329731.1|', '1.8e-248', '90.15', '99.79', '867']	TraH	Protein TraH	Conjugal transfer protein
GE000850	NOG60203|Pilus assembly protein	[R]: General function prediction only	--	K12057|conjugal transfer pilus assembly protein TraF	['GE000850', 'MULTISPECIES: conjugal transfer protein TraF [Methylomonas]', 'gi|651607573|ref|WP_026601725.1|', '6.7e-130', '72.92', '99.40', '473']	TraF	--	TraF-like protein
GE000851	--	--	--	--	['GE000851', 'hypothetical protein [Methylomonas methanica]', 'gi|1028868010|ref|WP_064035656.1|', '4.5e-52', '65.33', '94.23', '213']	--	--	Uncharacterized protein
GE000852	COG1225|alkyl hydroperoxide reductase Thiol specific antioxidant Mal allergen	[O]: Posttranslational modification, protein turnover, chaperones	--	--	['GE000852', 'peroxiredoxin [Methylomicrobium buryatense]', 'gi|516453875|ref|WP_017842787.1|', '1.1e-73', '69.43', '100.00', '285']	Redoxin;AhpC-TSA	--	Peroxiredoxin
GE000853	NOG64518|TrfA family	[S]: Function unknown	--	--	['GE000853', 'TrfA protein [Proteobacteria bacterium ST_bin11]', 'gi|1175948274|ref|OQW67939.1|', '6.4e-137', '85.77', '97.57', '496']	TrfA	--	TrfA protein
GE000854	--	--	--	--	['GE000854', 'hypothetical protein BVN35_20070 [Proteobacteria bacterium ST_bin11]', 'gi|1175948273|ref|OQW67938.1|', '1.7e-40', '58.71', '100.00', '174']	--	--	Uncharacterized protein
GE000855	NOG214884|relaxase	[R]: General function prediction only	--	K12070|conjugal transfer pilus assembly protein TraI	['GE000855', 'hypothetical protein BVN35_20065 [Proteobacteria bacterium ST_bin11]', 'gi|1175948272|ref|OQW67937.1|', '9.8e-223', '52.40', '99.39', '782']	TraI_2	--	HD domain-containing protein
GE000856	NOG03635|Transfer protein	[U]: Intracellular trafficking, secretion, and vesicular transport	Cellular Component: integral component of membrane (GO:0016021)	K12071|conjugal transfer pilus assembly protein TraD	['GE000856', 'conjugal transfer protein [Proteobacteria bacterium ST_bin11]', 'gi|1175948271|ref|OQW67936.1|', '0.0e+00', '91.10', '99.84', '1129']	TrwB_AAD_bind;TraG-D_C;AAA_10;DUF87;DUF853	--	Conjugal transfer protein
GE000857	--	--	Cellular Component: integral component of membrane (GO:0016021)	--	['GE000857', 'MULTISPECIES: DUF4400 domain-containing protein [Methylomonas]', 'gi|738321682|ref|WP_036274646.1|', '1.4e-96', '80.48', '100.00', '361']	DUF4400	--	Uncharacterized protein DUF4400
GE000858	COG1595|RNA Polymerase	[K]: Transcription	Molecular Function: DNA binding (GO:0003677); Molecular Function: DNA-binding transcription factor activity (GO:0003700); Biological Process: DNA-templated transcription, initiation (GO:0006352); Biological Process: regulation of transcription, DNA-templated (GO:0006355); Molecular Function: sigma factor activity (GO:0016987)	K03088|RNA polymerase sigma-70 factor, ECF subfamily	['GE000858', 'sigma-70 family RNA polymerase sigma factor [Methylomonas methanica]', 'gi|1177962119|ref|WP_082879901.1|', '1.2e-57', '65.71', '85.37', '232']	Sigma70_r4_2;Sigma70_r2	--	RNA polymerase subunit sigma-24
GE000859	COG3712|Anti-feci sigma factor, fecr	--	--	K07165|transmembrane sensor	['GE000859', 'FecR family protein [Methylomonas koyamae]', 'gi|1028874802|ref|WP_064042327.1|', '8.3e-88', '55.45', '98.19', '333']	FecR;DUF4880	--	Uncharacterized protein
GE000860	COG1629|receptor	[P]: Inorganic ion transport and metabolism	Cellular Component: membrane (GO:0016020)	K02014|iron complex outermembrane recepter protein	['GE000860', 'TonB-dependent receptor [Methylomonas sp. LWB]', 'gi|1094170064|ref|WP_071157837.1|', '2.4e-240', '53.57', '97.99', '841']	TonB_dep_Rec;Plug;STN	Ferric-pseudobactin 358 receptor	STN domain-containing protein
GE000861	COG1373|ATPase (AAA	[R]: General function prediction only	--	K07133|uncharacterized protein	['GE000861', 'Archaeal ATPase [Thiotrichales bacterium HS_08]', 'gi|1090812559|ref|SEH05697.1|', '3.0e-148', '62.38', '100.00', '534']	AAA_14;DUF4143;AAA	--	Archaeal ATPase
GE000862	COG1487|Toxic component of a toxin-antitoxin (TA) module. A	[R]: General function prediction only	Molecular Function: magnesium ion binding (GO:0000287); Molecular Function: ribonuclease activity (GO:0004540); Biological Process: RNA phosphodiester bond hydrolysis (GO:0090501)	K07062|toxin FitB	['GE000862', 'PIN domain nuclease [Methyloglobulus morosus]', 'gi|558566354|ref|WP_023496455.1|', '2.8e-55', '78.03', '99.25', '223']	PIN	--	Putative ribonuclease VapC
GE000863	NOG216864|Uncharacterized protein conserved in bacteria (DUF2191)	[S]: Function unknown	--	--	['GE000863', 'type II toxin-antitoxin system VapB family antitoxin [Methyloglobulus morosus]', 'gi|558566355|ref|WP_023496456.1|', '9.7e-23', '84.29', '100.00', '114']	VapB_antitoxin	--	Uncharacterized protein
GE000865	COG1595|RNA Polymerase	[K]: Transcription	Molecular Function: DNA binding (GO:0003677); Molecular Function: DNA-binding transcription factor activity (GO:0003700); Biological Process: DNA-templated transcription, initiation (GO:0006352); Biological Process: regulation of transcription, DNA-templated (GO:0006355); Molecular Function: sigma factor activity (GO:0016987)	K03088|RNA polymerase sigma-70 factor, ECF subfamily	['GE000865', 'RNA polymerase sigma factor [Methylomonas methanica]', 'gi|503585413|ref|WP_013819489.1|', '1.2e-58', '69.05', '100.00', '235']	Sigma70_r4_2;Sigma70_r2;Sigma70_r4;Sigma70_ECF;HTH_23;GerE	Probable RNA polymerase sigma factor FecI	RNA polymerase, sigma-24 subunit, ECF subfamily
GE000866	COG3712|Anti-feci sigma factor, fecr	--	--	K07165|transmembrane sensor	['GE000866', 'FecR family protein [Methylomonas methanica]', 'gi|503585414|ref|WP_013819490.1|', '6.9e-106', '61.98', '98.24', '393']	FecR;DUF4880	Protein FecR	Anti-FecI sigma factor, FecR
GE000867	COG4584|Transposase	[L]: Replication, recombination and repair	Molecular Function: ATP binding (GO:0005524); Biological Process: DNA integration (GO:0015074)	--	['GE000867', 'Integrase catalytic region [Methylomonas methanica MC09]', 'gi|333809467|ref|AEG02137.1|', '9.2e-232', '80.82', '96.61', '812']	rve	Transposase	Integrase catalytic region
GE000868	COG1484|IstB domain protein ATP-binding protein	[L]: Replication, recombination and repair	Molecular Function: ATP binding (GO:0005524)	--	['GE000868', 'AAA family ATPase [Nitrosomonas ureae]', 'gi|1341971575|ref|WP_103967730.1|', '2.9e-107', '78.20', '97.08', '397']	IstB_IS21;Bac_DnaA	Insertion sequence IS232 putative ATP-binding protein	DNA replication protein DnaC
GE000869	NOG81932|SpoVT AbrB domain-containing protein	[S]: Function unknown	Molecular Function: DNA binding (GO:0003677)	K18829|antitoxin VapB	['GE000869', 'AbrB/MazE/SpoVT family DNA-binding domain-containing protein [Methylomicrobium sp. wino1]', 'gi|1533973301|ref|WP_125218729.1|', '1.5e-19', '86.21', '93.55', '104']	MazE_antitoxin	--	AbrB/MazE/SpoVT family DNA-binding domain-containing protein
GE000870	NOG00154|tonB-dependent siderophore receptor	[P]: Inorganic ion transport and metabolism	Cellular Component: membrane (GO:0016020)	--	['GE000870', 'hypothetical protein A1355_00495 [Methylomonas koyamae]', 'gi|1028376986|ref|OAI15660.1|', '2.1e-211', '56.29', '97.48', '745']	TonB_dep_Rec;Plug;STN	Ferric-pseudobactin 358 receptor	STN domain-containing protein
GE000871	NOG96000|Transposase, IS4 family protein	[L]: Replication, recombination and repair	--	--	['GE000871', 'transposase [Desulfocapsa sp.]', 'gi|1545556141|ref|RUM43389.1|', '7.9e-247', '79.60', '95.93', '862']	DDE_Tnp_1_4;DDE_Tnp_1	--	Transposase
GE000872	COG0776|This protein is one of the two subunits of integration host factor, a specific DNA-binding protein that functions in genetic recombination as well as in transcriptional and translational control (By similarity)	[L]: Replication, recombination and repair	Biological Process: transcription, DNA-templated (GO:0006351); Biological Process: regulation of gene expression (GO:0010468); Biological Process: regulation of nitrogen compound metabolic process (GO:0051171); Biological Process: regulation of primary metabolic process (GO:0080090); Biological Process: regulation of cellular macromolecule biosynthetic process (GO:2000112)	K05788|integration host factor subunit beta	['GE000872', 'MULTISPECIES: integration host factor subunit beta [Methylomonas]', 'gi|1028854980|ref|WP_064023723.1|', '2.7e-29', '67.96', '100.00', '137']	Bac_DNA_binding	Integration host factor subunit beta	Integration host factor subunit beta
GE000875	NOG170327|TraL protein	[U]: Intracellular trafficking, secretion, and vesicular transport	Biological Process: conjugation (GO:0000746); Cellular Component: integral component of membrane (GO:0016021); Cellular Component: outer membrane (GO:0019867)	K12068|conjugal transfer pilus assembly protein TraL	['GE000875', 'MULTISPECIES: type IV conjugative transfer system protein TraL [Methylococcaceae]', 'gi|522052316|ref|WP_020563525.1|', '2.3e-43', '89.25', '100.00', '183']	TraL	--	Type IV conjugative transfer system protein TraL
GE000876	NOG101446|TraE protein	[U]: Intracellular trafficking, secretion, and vesicular transport	Biological Process: conjugation (GO:0000746); Cellular Component: integral component of membrane (GO:0016021)	K12067|conjugal transfer pilus assembly protein TraE	['GE000876', 'TraE protein [Methylomonas sp. LWB]', 'gi|1094168596|ref|WP_071156369.1|', '6.4e-99', '90.15', '100.00', '369']	TraE	--	TraE protein
GE000877	NOG106225|TraK protein	[S]: Function unknown	--	K12066|conjugal transfer pilus assembly protein TraK	['GE000877', 'TraK protein [Methylomonas methanica]', 'gi|1028871049|ref|WP_064038695.1|', '4.8e-117', '72.81', '98.46', '430']	TraK	--	TraK protein
GE000878	NOG36416|pilus assembly	[U]: Intracellular trafficking, secretion, and vesicular transport	Cellular Component: integral component of membrane (GO:0016021)	K12065|conjugal transfer pilus assembly protein TraB	['GE000878', 'hypothetical protein [Methylosarcina fibrata]', 'gi|522052313|ref|WP_020563522.1|', '4.2e-183', '76.62', '100.00', '650']	TrbI	--	Conjugal transfer protein TrbI
GE000879	COG1651|Thiol disulfide interchange protein	[O]: Posttranslational modification, protein turnover, chaperones	Cellular Component: cell (GO:0005623); Molecular Function: electron transfer activity (GO:0009055); Molecular Function: isomerase activity (GO:0016853); Biological Process: cell redox homeostasis (GO:0045454)	K03981|thiol:disulfide interchange protein DsbC	['GE000879', 'DsbC family protein [Methylomonas sp. LWB]', 'gi|1094168590|ref|WP_071156363.1|', '4.2e-106', '73.00', '95.99', '393']	Thioredoxin_2;DsbC_N	--	Thiol:disulfide interchange protein
[truncated: 3,643 more rows]

## Sheet: Function_Annotation.stat
Database	Number	100<=length<300	length>=300
[truncated: 8 more rows]

## Sheet: GO.anno
#gene_ID	GO_number	GO_annotation
[truncated: 2,324 more rows]

[truncated: 2 more sheets: kegg.pathway, kegg.anno]
