# Supplementary material for: Genome of Methylomonas sp. AM2-LC, representing a methanotrophic bacterial species isolated from water column of a boreal, oxygen-stratified lake
Source: Front Genet. 2024 Aug 30;15:1440435. doi: 10.3389/fgene.2024.1440435 (PMC11392852; doi:10.3389/fgene.2024.1440435)
Supplement: Supplementary file 1 [file DataSheet3.ZIP › Supplementary_File_3_rev/01.combination_annotation/Function_Annotation.stat.xls]

Database	Number	100<=length<300	length>=300
eggNOG_Annotation	3,774	1,665	1,841
GO_Annotation	2,324	1,037	1,124
kegg_Annotation	2,176	970	1,075
nr_Annotation	4,461	2,094	1,954
Pfam_Annotation	3,665	1,615	1,796
Swissprot_Annotation	2,304	924	1,280
TrEMBL_Annotation	4,439	2,077	1,954
All_Annotated	4,487	2,107	1,956
