# Supplementary material for: Genome of Methylomonas sp. AM2-LC, representing a methanotrophic bacterial species isolated from water column of a boreal, oxygen-stratified lake
Source: Front Genet. 2024 Aug 30;15:1440435. doi: 10.3389/fgene.2024.1440435 (PMC11392852; doi:10.3389/fgene.2024.1440435)
Supplement: Supplementary file 1 [file DataSheet3.ZIP › Supplementary_File_3_rev/02.nr_annotation/nr.anno_result.xls]

#gene_ID	function	Nr_target_id	E-value	Percent-identity	Query-cover	score
GE000001	chromosomal replication initiator protein DnaA [Methylomonas sp. 11b]	gi|738323114|ref|WP_036276035.1|	3.2e-233	93.14	99.77	816
GE000002	hypothetical protein [Methylomonas methanica]	gi|503583434|ref|WP_013817510.1|	3.8e-16	69.12	100.00	92
GE000003	molybdopterin-synthase adenylyltransferase MoeB [Methylomonas lenta]	gi|1055316099|ref|WP_066981646.1|	9.6e-113	80.40	98.81	415
GE000004	co-chaperone GroES [Methylomonas methanica]	gi|503583436|ref|WP_013817512.1|	1.8e-40	93.68	100.00	174
GE000005	MULTISPECIES: chaperonin GroEL [Methylomonas]	gi|697072905|ref|WP_033156008.1|	1.7e-268	93.80	97.44	934
GE000006	flavocytochrome c sulfide dehydrogenase flavin-binding protein [Methylomonas sp. Kb3]	gi|1310930434|ref|WP_101055409.1|	2.0e-163	65.57	98.84	584
GE000007	MULTISPECIES: hypothetical protein [Methylomonas]	gi|917062886|ref|WP_051669598.1|	2.1e-14	45.74	79.49	87
GE000008	MULTISPECIES: 23S rRNA (guanosine(2251)-2&apos;-O)-methyltransferase RlmB [Methylomonas]	gi|738320484|ref|WP_036273462.1|	9.0e-116	87.14	98.37	425
GE000009	ribonuclease R [Methylomonas lenta]	gi|1055313703|ref|WP_066979268.1|	0.0e+00	80.15	99.87	1242
GE000010	hypothetical protein [Methylomonas sp. MK1]	gi|521974429|ref|WP_020485700.1|	4.9e-56	75.00	100.00	226
GE000011	MULTISPECIES: DUF748 domain-containing protein [Methylomonas]	gi|738320481|ref|WP_036273459.1|	4.7e-272	50.51	99.90	946
GE000012	tRNA synthetase RNA-binding protein [Methylomonas sp. LW13]	gi|697070131|ref|WP_033155219.1|	3.7e-47	73.48	100.00	196
GE000013	Crp/Fnr family transcriptional regulator [Methyloglobulus morosus]	gi|558564038|ref|WP_023494250.1|	1.4e-67	63.47	98.65	265
GE000014	adenylate/guanylate cyclase domain-containing protein [Methylobacter luteus]	gi|916693031|ref|WP_051300122.1|	1.0e-172	47.63	98.03	616
GE000016	tetratricopeptide repeat protein [Methylovulum miyakonense]	gi|518705695|ref|WP_019866792.1|	0.0e+00	52.84	98.72	1147
GE000017	tetratricopeptide repeat protein [Methylovulum miyakonense]	gi|518705695|ref|WP_019866792.1|	0.0e+00	55.14	100.00	1177
GE000018	outer membrane protein assembly factor BamA [Methylomonas sp. 11b]	gi|651610137|ref|WP_026604274.1|	0.0e+00	79.82	98.71	1234
GE000019	hypothetical protein A1507_16250 [Methylomonas koyamae]	gi|1028375117|ref|OAI13835.1|	2.4e-51	69.88	100.00	211
GE000020	3-hydroxyacyl-ACP dehydratase FabZ [Methylomonas lenta]	gi|1055313715|ref|WP_066979280.1|	3.3e-65	83.67	100.00	256
GE000021	acyl-ACP--UDP-N-acetylglucosamine O-acyltransferase [Methylomonas sp. LWB]	gi|1028861585|ref|WP_064030326.1|	2.1e-131	90.62	100.00	477
GE000022	ribonuclease HII [Methylomonas methanica]	gi|1028827320|ref|WP_064007710.1|	6.0e-66	76.02	99.42	259
GE000023	DNA polymerase III subunit alpha [Methylomonas methanica]	gi|1028827321|ref|WP_064007711.1|	0.0e+00	84.60	99.83	1993
GE000024	MULTISPECIES: biopolymer transporter ExbD [Methylomonas]	gi|1028854399|ref|WP_064023142.1|	1.2e-53	83.09	100.00	218
GE000025	MULTISPECIES: flagellar motor protein MotA [Methylomonas]	gi|738325995|ref|WP_036278859.1|	6.3e-92	82.87	97.74	346
GE000026	potassium transporter Kup [Methylomonas methanica]	gi|1028877904|ref|WP_064044748.1|	1.7e-288	80.10	100.00	1000
GE000027	FAA hydrolase family protein [Methylomonas lenta]	gi|1055319921|ref|WP_066985468.1|	3.0e-126	73.87	98.29	460
GE000028	MULTISPECIES: septal ring lytic transglycosylase RlpA family protein [Methylomonas]	gi|738321946|ref|WP_036274904.1|	5.2e-33	58.96	99.25	149
GE000029	ATPase [Methylomonas sp.]	gi|1343562851|ref|PPD33802.1|	6.2e-115	81.85	95.75	422
GE000030	MULTISPECIES: HDOD domain-containing protein [Methylomonas]	gi|738320299|ref|WP_036273282.1|	1.7e-99	55.75	96.65	372
GE000032	GNAT family N-acetyltransferase [Methylobacter sp.]	gi|1580794334|ref|TAN68245.1|	4.8e-42	56.55	93.33	180
GE000033	hypothetical protein [Methylomonas methanica]	gi|1028826184|ref|WP_064006574.1|	2.4e-45	70.32	98.10	191
GE000034	aldo/keto reductase [Methylobacter sp.]	gi|1580452305|ref|TAK60865.1|	1.1e-106	66.79	99.64	395
GE000035	DUF502 domain-containing protein [Methylomonas methanica]	gi|1028828054|ref|WP_064008444.1|	3.1e-87	88.48	99.48	330
GE000036	hypothetical protein [Methylomonas methanica]	gi|1028828331|ref|WP_064008721.1|	5.9e-57	50.82	94.21	230
GE000037	motility protein MotB [Methylomonas koyamae]	gi|1028857753|ref|WP_064026494.1|	6.2e-125	71.25	99.38	456
GE000038	flagellar motor stator protein MotA [Methylomonas methanica]	gi|1028828333|ref|WP_064008723.1|	3.8e-134	89.72	100.00	486
GE000039	MULTISPECIES: hopanoid biosynthesis associated RND transporter like protein HpnN [Methylomonas]	gi|738322018|ref|WP_036274975.1|	0.0e+00	82.09	98.77	1416
GE000040	MULTISPECIES: calcium/sodium antiporter [Methylomonas]	gi|1011416595|ref|WP_062328237.1|	2.7e-123	73.70	100.00	451
GE000041	undecaprenyl-diphosphate phosphatase [Methylomonas lenta]	gi|1055320834|ref|WP_066986381.1|	1.8e-117	80.73	100.00	431
GE000042	MULTISPECIES: NADP-dependent isocitrate dehydrogenase [Methylomonas]	gi|738322005|ref|WP_036274962.1|	4.1e-214	87.16	99.26	753
GE000043	MarR family transcriptional regulator [Methylomonas sp. MK1]	gi|521973084|ref|WP_020484355.1|	1.9e-92	87.63	99.49	347
GE000044	accessory factor UbiK family protein [Methylomonas sp. 11b]	gi|651608359|ref|WP_026602505.1|	2.2e-26	78.75	96.39	127
GE000045	ATP-dependent protease [Methylomonas methanica]	gi|503582933|ref|WP_013817009.1|	3.6e-236	83.07	100.00	826
GE000046	nitroreductase [Methylomonas sp. LW13]	gi|697077915|ref|WP_033157550.1|	2.3e-77	69.54	97.52	297
GE000047	glutathione S-transferase [Methylococcales bacterium]	gi|1479771826|ref|RIZ64848.1|	7.3e-67	66.83	87.45	263
GE000048	GDP-mannose 4,6-dehydratase [Methylomonas sp.]	gi|1343557266|ref|PPD28526.1|	1.8e-195	88.47	100.00	691
GE000049	MULTISPECIES: hypothetical protein [Methylomonas]	gi|738325015|ref|WP_036277904.1|	1.3e-15	49.51	98.00	91
GE000050	hypothetical protein CTY19_17245 [Methylomonas sp.]	gi|1343558368|ref|PPD29541.1|	8.7e-55	64.91	92.39	222
GE000051	NAD(P)H-dependent oxidoreductase [Methylomonas lenta]	gi|1055319634|ref|WP_066985181.1|	1.1e-88	70.72	99.55	335
GE000052	MULTISPECIES: hypothetical protein [Methylomonas]	gi|648455337|ref|WP_026147088.1|	8.3e-141	95.20	100.00	508
GE000053	16S rRNA (guanine(966)-N(2))-methyltransferase RsmD [Methylomonas sp. 11b]	gi|651608255|ref|WP_026602401.1|	1.6e-64	66.85	98.37	255
GE000054	peptidase M16 [Methylomonas sp.]	gi|1343558931|ref|PPD30073.1|	4.7e-184	72.79	99.77	653
GE000055	peptidase M16 [Proteobacteria bacterium ST_bin11]	gi|1175954437|ref|OQW74011.1|	1.8e-218	82.46	100.00	767
GE000056	protoheme IX farnesyltransferase [Methylomonas methanica]	gi|1028827704|ref|WP_064008094.1|	1.5e-128	81.08	100.00	468
GE000057	glycosyl transferase family protein [Methylomonas methanica]	gi|503586620|ref|WP_013820696.1|	5.9e-142	76.20	98.81	513
GE000058	PilZ domain-containing protein [Methylomonas sp. 11b]	gi|651608260|ref|WP_026602406.1|	4.1e-48	48.70	90.19	200
GE000059	hypothetical protein [Methylomonas koyamae]	gi|1028873282|ref|WP_064040807.1|	4.1e-79	72.82	99.49	303
GE000060	FKBP-type peptidyl-prolyl cis-trans isomerase [Methylomonas koyamae]	gi|1028859719|ref|WP_064028460.1|	1.2e-68	82.17	98.74	268
GE000061	MULTISPECIES: hypothetical protein [Methylomonas]	gi|1028862407|ref|WP_064031000.1|	7.4e-27	83.75	100.00	128
GE000062	ArsC family reductase [Methylomonas sp. MK1]	gi|521973354|ref|WP_020484625.1|	1.7e-32	61.47	97.32	147
GE000063	succinyl-diaminopimelate desuccinylase [Methylomonas sp.]	gi|1343562328|ref|PPD33313.1|	3.2e-173	78.88	99.47	617
GE000064	conserved hypothetical protein [Candidatus Sulfopaludibacter sp. SbA6]	gi|1346292872|ref|SPE37662.1|	5.2e-141	34.66	93.52	511
GE000066	transposase [Methylomonas methanica]	gi|1028356915|ref|OAH96192.1|	1.3e-245	95.88	97.54	857
GE000068	hypothetical protein [Methylomonas lenta]	gi|1055315586|ref|WP_066981133.1|	3.6e-143	44.34	99.66	518
GE000069	aspartate-semialdehyde dehydrogenase [Methylomonas lenta]	gi|1055315589|ref|WP_066981136.1|	2.6e-169	88.24	100.00	604
GE000070	MULTISPECIES: 3-isopropylmalate dehydrogenase [Methylomonas]	gi|697083647|ref|WP_033159287.1|	3.0e-176	87.71	99.44	627
GE000071	3-isopropylmalate dehydratase small subunit [Methylomonas koyamae]	gi|1028856823|ref|WP_064025564.1|	1.1e-101	85.85	98.60	378
GE000072	3-isopropylmalate dehydratase large subunit [Methylomonas koyamae]	gi|1028862706|ref|WP_064031299.1|	4.1e-234	84.55	99.15	819
GE000073	MULTISPECIES: adenylate kinase [Methylomonas]	gi|697083656|ref|WP_033159290.1|	1.1e-96	84.91	100.00	362
GE000074	autotransporter outer membrane beta-barrel domain-containing protein [Methylomonas lenta]	gi|1055313937|ref|WP_066979486.1|	1.3e-112	55.86	79.03	416
GE000075	peptidase C14 caspase catalytic subunit p20 [Methylomonas sp.]	gi|1343560561|ref|PPD31633.1|	9.7e-286	72.32	100.00	991
GE000076	hypothetical protein A1359_05990 [Methylomonas lenta]	gi|1028379016|ref|OAI17648.1|	1.4e-80	53.97	93.68	308
GE000077	serine/threonine protein kinase [Methylomonas lenta]	gi|1055314399|ref|WP_066979946.1|	1.7e-210	67.55	100.00	741
GE000078	MULTISPECIES: biosynthetic arginine decarboxylase [Methylomonas]	gi|1011416750|ref|WP_062328392.1|	3.5e-286	81.76	99.18	993
GE000079	polyamine aminopropyltransferase [Methylomonas methanica]	gi|503582842|ref|WP_013816918.1|	2.4e-149	90.00	99.64	537
GE000080	DUF433 domain-containing protein [Methylobacter sp.]	gi|1580454582|ref|TAK62923.1|	3.5e-31	91.78	100.00	142
GE000081	hypothetical protein [Methylomonas sp. MK1]	gi|521974342|ref|WP_020485613.1|	2.7e-43	77.98	97.32	183
GE000082	antitoxin [Crenothrix polyspora]	gi|1199042230|ref|WP_087147743.1|	4.8e-23	74.36	100.00	115
GE000083	IS110 family transposase [Methylomonas methanica]	gi|503585045|ref|WP_013819121.1|	4.6e-142	72.99	99.13	513
GE000084	DMT family transporter [Methylomonas sp. Kb3]	gi|1310930295|ref|WP_101055344.1|	4.4e-112	78.75	94.72	413
GE000085	hypothetical protein [Methylomonas methanica]	gi|503584755|ref|WP_013818831.1|	2.2e-09	48.44	87.67	70
GE000086	MULTISPECIES: DNA repair protein RecN [Methylomonas]	gi|1011415679|ref|WP_062327321.1|	4.6e-232	76.30	99.64	813
GE000087	NAD(+) kinase [Methylomonas koyamae]	gi|938980542|ref|WP_054758349.1|	3.0e-126	77.82	99.66	460
GE000088	heat-inducible transcriptional repressor HrcA [Methylomonas koyamae]	gi|938980771|ref|WP_054758578.1|	1.6e-158	83.82	100.00	568
GE000089	MULTISPECIES: nucleotide exchange factor GrpE [Methylomonas]	gi|738320669|ref|WP_036273644.1|	1.1e-77	72.77	100.00	298
GE000090	molecular chaperone DnaK [Methylomonas methanica]	gi|1028827211|ref|WP_064007601.1|	0.0e+00	92.27	100.00	1148
GE000091	MULTISPECIES: molecular chaperone DnaJ [Methylomonas]	gi|738320665|ref|WP_036273640.1|	6.4e-177	89.21	100.00	629
GE000092	4-hydroxy-tetrahydrodipicolinate reductase [Methylomonas methanica]	gi|1028827217|ref|WP_064007607.1|	4.0e-117	80.90	99.63	430
GE000093	AbrB family transcriptional regulator [Methylobacter sp.]	gi|1343579744|ref|PPD49985.1|	5.2e-11	86.05	76.79	75
GE000094	carbamoyltransferase HypF [Methylosarcina fibrata]	gi|522053160|ref|WP_020564369.1|	1.8e-242	54.91	97.97	848
GE000095	polyribonucleotide nucleotidyltransferase [Methylomonas sp. 11b]	gi|651607132|ref|WP_026601284.1|	0.0e+00	90.29	99.86	1198
GE000096	MULTISPECIES: 30S ribosomal protein S15 [Methylomonas]	gi|697077324|ref|WP_033157374.1|	3.6e-38	94.38	100.00	166
GE000097	tRNA pseudouridine(55) synthase TruB [Methylovulum sp.]	gi|1580556375|ref|TAL53996.1|	1.4e-113	69.33	98.68	418
GE000098	ribosome-binding factor A [Methylomonas sp.]	gi|1343560406|ref|PPD31486.1|	1.4e-45	78.51	98.37	191
GE000099	translation initiation factor IF-2 [Methylomonas sp.]	gi|1343560405|ref|PPD31485.1|	0.0e+00	77.44	100.00	1192
GE000100	transcription termination/antitermination protein NusA [Methylomonas methanica]	gi|503583903|ref|WP_013817979.1|	2.8e-244	87.87	100.00	853
GE000101	ribosome maturation factor RimP [Methylomonas sp. MK1]	gi|521971157|ref|WP_020482428.1|	5.6e-74	81.37	100.00	286
GE000103	HAD-IIA family hydrolase [Methylomonas methanica]	gi|1028830090|ref|WP_064010480.1|	6.7e-120	77.94	100.00	439
GE000104	dihydroxyacetone kinase subunit DhaK [Methylomonas methanica]	gi|1028830089|ref|WP_064010479.1|	6.1e-152	81.10	100.00	546
GE000105	alpha/beta hydrolase [Proteobacteria bacterium ST_bin11]	gi|1175955736|ref|OQW75295.1|	3.3e-148	79.62	92.46	533
GE000106	N-acetyltransferase [Methylomonas methanica]	gi|1028827850|ref|WP_064008240.1|	6.4e-43	57.52	98.69	183
GE000107	aldehyde-activating protein [Desulfuromonas sp.]	gi|1321789284|ref|PLX95728.1|	2.8e-38	60.68	100.00	167
GE000108	MULTISPECIES: nitrogenase iron-molybdenum cofactor biosynthesis protein NifE [Methylomonas]	gi|521973609|ref|WP_020484880.1|	6.6e-256	91.04	100.00	892
GE000109	nitrogenase iron-molybdenum cofactor biosynthesis protein NifN [Methylomonas lenta]	gi|1055310297|ref|WP_066976181.1|	9.7e-228	85.38	100.00	798
GE000110	nitrogen fixation protein NifX [Methylomonas lenta]	gi|1028388323|ref|OAI21823.1|	4.4e-62	83.92	100.00	246
GE000111	NifX-associated nitrogen fixation protein [Methylomonas methanica]	gi|503585612|ref|WP_013819688.1|	9.4e-66	82.17	100.00	258
GE000112	hypothetical protein CTY19_15755 [Methylomonas sp.]	gi|1343559470|ref|PPD30588.1|	1.5e-24	85.92	94.67	120
GE000113	ferredoxin III, nif-specific [Methylovulum miyakonense]	gi|518704500|ref|WP_019865597.1|	2.5e-43	77.23	97.12	183
GE000114	(2Fe-2S) ferredoxin domain-containing protein [Methylomonas lenta]	gi|1055310313|ref|WP_066976197.1|	7.6e-51	85.05	100.00	208
GE000115	hypothetical protein CTY19_16590 [Methylomonas sp.]	gi|1343558839|ref|PPD29985.1|	2.5e-56	69.46	99.40	227
GE000116	MULTISPECIES: hypothetical protein [Methylomonas]	gi|521973617|ref|WP_020484888.1|	2.4e-46	68.03	93.13	194
GE000117	hypothetical protein [Methylomonas sp. 11b]	gi|651607910|ref|WP_026602056.1|	6.9e-140	74.53	99.07	506
GE000118	hypothetical protein CTY16_19895 [Methylobacter sp.]	gi|1343567853|ref|PPD38633.1|	2.6e-49	70.71	95.24	204
GE000119	(Fe-S)-binding protein [Methylobacter sp.]	gi|1580797017|ref|TAN70750.1|	1.5e-155	66.18	100.00	558
GE000120	TetR/AcrR family transcriptional regulator [Methylomonas methanica]	gi|1028870585|ref|WP_064038231.1|	1.7e-53	61.29	97.89	218
GE000121	glutathione S-transferase [Methylomonas koyamae]	gi|1028860503|ref|WP_064029244.1|	1.2e-76	67.61	98.16	295
GE000122	hypothetical protein [Methylotenera mobilis]	gi|518737096|ref|WP_019896682.1|	4.8e-28	68.48	94.85	132
GE000123	hypothetical protein [Methylomonas sp. Kb3]	gi|1310927934|ref|WP_101053919.1|	2.4e-41	57.96	86.74	177
GE000124	MULTISPECIES: lytic murein transglycosylase B [Methylomonas]	gi|738323386|ref|WP_036276304.1|	2.2e-153	69.19	97.92	551
GE000125	CYTH domain-containing protein [Methylomonas sp. LW13]	gi|697076013|ref|WP_033156945.1|	2.0e-71	80.89	98.12	277
GE000126	MULTISPECIES: YfhL family 4Fe-4S dicluster ferredoxin [Methylomonas]	gi|521973203|ref|WP_020484474.1|	4.7e-37	85.19	100.00	162
GE000127	MULTISPECIES: pantetheine-phosphate adenylyltransferase [Methylomonas]	gi|697081246|ref|WP_033158564.1|	3.6e-65	80.12	100.00	256
GE000128	MULTISPECIES: UDP-3-O-acyl-N-acetylglucosamine deacetylase [Methylomonas]	gi|651608827|ref|WP_026602972.1|	2.8e-159	94.37	98.05	570
GE000129	cell division protein FtsZ [Methylomonas methanica]	gi|503582899|ref|WP_013816975.1|	6.7e-190	90.21	100.00	672
GE000130	MULTISPECIES: cell division protein FtsA [Methylomonas]	gi|938981119|ref|WP_054758926.1|	3.6e-218	96.08	100.00	766
GE000131	MULTISPECIES: FtsQ-type POTRA domain-containing protein [Methylomonas]	gi|1011417105|ref|WP_062328747.1|	7.9e-104	74.18	99.59	386
GE000132	D-alanine--D-alanine ligase [Methylomonas methanica]	gi|503582902|ref|WP_013816978.1|	1.9e-134	76.05	99.36	488
GE000133	UDP-N-acetylmuramate dehydrogenase [Methylomonas methanica]	gi|503582903|ref|WP_013816979.1|	8.3e-132	79.59	99.32	479
GE000134	UDP-N-acetylmuramate--L-alanine ligase [Methylomonas sp. MK1]	gi|521972494|ref|WP_020483765.1|	1.5e-239	88.66	99.17	837
GE000135	undecaprenyldiphospho-muramoylpentapeptide beta-N-acetylglucosaminyltransferase [Proteobacteria bacterium ST_bin11]	gi|1175953760|ref|OQW73340.1|	1.4e-146	75.07	100.00	528
GE000136	MULTISPECIES: putative lipid II flippase FtsW [Methylomonas]	gi|917535937|ref|WP_052142354.1|	5.4e-171	80.94	98.46	609
GE000137	UDP-N-acetylmuramoyl-L-alanine--D-glutamate ligase [Methylomonas sp. 11b]	gi|651608834|ref|WP_026602979.1|	5.1e-189	73.90	100.00	669
GE000138	phospho-N-acetylmuramoyl-pentapeptide-transferase [Methylomonas methanica]	gi|1028828711|ref|WP_064009101.1|	3.8e-179	91.11	100.00	636
GE000139	UDP-N-acetylmuramoyl-tripeptide--D-alanyl-D-alanine ligase [Methylomonas sp. Kb3]	gi|1310925884|ref|WP_101052657.1|	7.4e-164	65.64	100.00	586
GE000140	UDP-N-acetylmuramoyl-L-alanyl-D-glutamate--2,6-diaminopimelate ligase [Methylomonas methanica]	gi|1028828713|ref|WP_064009103.1|	2.5e-165	62.19	99.79	591
GE000141	MULTISPECIES: penicillin-binding protein 2 [Methylomonas]	gi|1011417115|ref|WP_062328757.1|	1.7e-274	84.17	100.00	954
GE000142	MULTISPECIES: cell division protein FtsL [Methylomonas]	gi|1028854291|ref|WP_064023034.1|	4.1e-29	78.89	98.90	136
GE000143	16S rRNA (cytosine(1402)-N(4))-methyltransferase RsmH [Methylomonas lenta]	gi|1055321431|ref|WP_066986978.1|	1.8e-124	73.86	99.03	454
GE000144	MULTISPECIES: transcriptional regulator MraZ [Methylomonas]	gi|1028859759|ref|WP_064028500.1|	1.2e-76	87.74	100.00	295
GE000145	NAD(P)H-dependent glycerol-3-phosphate dehydrogenase [Methylomonas methanica]	gi|1028877815|ref|WP_064044659.1|	2.3e-130	73.11	99.70	474
GE000146	protein-export chaperone SecB [Methylomonas sp.]	gi|1343562469|ref|PPD33442.1|	2.9e-67	78.71	100.00	263
GE000147	sulfurtransferase [Proteobacteria bacterium ST_bin11]	gi|1175953771|ref|OQW73351.1|	9.0e-55	75.52	97.95	222
GE000148	MULTISPECIES: ArsR family transcriptional regulator [Methylomonas]	gi|521972480|ref|WP_020483751.1|	2.5e-43	88.24	99.03	183
GE000149	peptidase M23 [Methylomonas sp.]	gi|1343562466|ref|PPD33439.1|	8.7e-119	56.07	96.16	436
GE000150	MULTISPECIES: S41 family peptidase [Methylomonas]	gi|738325216|ref|WP_036278103.1|	1.1e-204	84.57	100.00	721
GE000151	two-component system response regulator [Methylomonas sp.]	gi|1343562046|ref|PPD33048.1|	2.0e-92	66.28	98.48	348
GE000152	MULTISPECIES: DUF721 domain-containing protein [Methylomonas]	gi|697075547|ref|WP_033156795.1|	2.8e-22	48.67	96.13	114
GE000153	NADP oxidoreductase [Methylomonas methanica]	gi|503582896|ref|WP_013816972.1|	7.7e-262	74.16	100.00	912
GE000154	2Fe-2S iron-sulfur cluster binding domain-containing protein [Methylomonas lenta]	gi|1055321389|ref|WP_066986936.1|	5.9e-120	83.61	100.00	439
GE000155	NADP oxidoreductase [Methylomonas lenta]	gi|1055321386|ref|WP_066986933.1|	2.4e-89	86.67	100.00	337
GE000156	Ni/Fe hydrogenase subunit alpha [Methylomonas methanica]	gi|503582893|ref|WP_013816969.1|	2.2e-262	87.85	99.00	913
GE000157	hydrogenase maturation protease [Methylosarcina lacus]	gi|635652771|ref|WP_024299642.1|	3.7e-46	60.26	98.73	193
GE000158	pentapeptide repeat-containing protein [Gammaproteobacteria bacterium HGW-Gammaproteobacteria-3]	gi|1308626968|ref|PKM13759.1|	2.4e-15	80.79	61.38	92
GE000159	amino acid permease [Methylomonas methanica]	gi|1028828695|ref|WP_064009085.1|	3.3e-215	83.12	98.72	756
GE000160	16S rRNA (cytidine(1402)-2&apos;-O)-methyltransferase [Methylomonas sp. DH-1]	gi|1028854425|ref|WP_064023168.1|	5.8e-103	70.76	100.00	383
GE000161	LppC family lipoprotein [Methylomonas lenta]	gi|1055320409|ref|WP_066985956.1|	2.8e-190	57.00	100.00	674
GE000162	YraN family protein [Methylomonas methanica]	gi|503587033|ref|WP_013821109.1|	3.3e-42	73.77	100.00	180
GE000163	phosphoheptose isomerase [Methylomonas sp.]	gi|1343560670|ref|PPD31732.1|	9.1e-95	90.21	99.49	355
GE000164	MULTISPECIES: IS110 family transposase [Methylobacter]	gi|519001175|ref|WP_020157050.1|	6.2e-27	75.61	72.57	129
GE000165	MULTISPECIES: IS110 family transposase [Methylobacter]	gi|519001175|ref|WP_020157050.1|	4.1e-122	63.02	98.26	447
GE000166	sodium-translocating pyrophosphatase [Thermoanaerobaculum aquaticum]	gi|740207841|ref|WP_038049768.1|	9.0e-308	74.43	99.60	1065
GE000167	pilin [Pseudomonas sp. PA15(2017)]	gi|1132303562|ref|WP_075961118.1|	3.4e-17	40.26	95.27	97
GE000168	hypothetical protein B7Y56_02065 [Gallionellales bacterium 35-53-114]	gi|1232608000|ref|OYY47551.1|	9.3e-52	29.11	98.20	214
GE000169	hypothetical protein B7X93_00520 [Hydrogenophilales bacterium 17-61-9]	gi|1232813303|ref|OZA31193.1|	4.7e-19	43.88	93.84	103
GE000170	MULTISPECIES: rubredoxin [Methylomonas]	gi|1177679523|ref|WP_082769125.1|	6.4e-25	89.29	100.00	121
GE000171	proline--tRNA ligase [Methylomonas lenta]	gi|1055322314|ref|WP_066987807.1|	2.6e-283	84.18	100.00	983
GE000172	MULTISPECIES: ASCH domain-containing protein [Methylomonas]	gi|1028854350|ref|WP_064023093.1|	5.4e-47	79.09	97.35	196
GE000173	DUF2063 domain-containing protein [Methylomonas sp.]	gi|1343563607|ref|PPD34535.1|	9.7e-81	58.89	100.00	309
GE000174	DUF692 domain-containing protein [Methylobacter luteus]	gi|652904933|ref|WP_027158986.1|	2.9e-126	78.75	97.50	460
GE000175	hypothetical protein CTY19_06670 [Methylomonas sp.]	gi|1343562888|ref|PPD33839.1|	4.2e-73	73.77	99.46	283
GE000176	hypothetical protein [Methylomonas methanica]	gi|503586915|ref|WP_013820991.1|	7.4e-12	62.50	47.33	79
GE000177	endonuclease III [Methylomonas koyamae]	gi|1028859207|ref|WP_064027948.1|	8.0e-89	80.29	99.52	335
GE000178	thymidylate synthase [Methylomonas methanica]	gi|503586910|ref|WP_013820986.1|	3.0e-131	77.98	100.00	477
GE000179	TetR family transcriptional regulator [Methylomonas methanica]	gi|503586865|ref|WP_013820941.1|	4.2e-87	81.82	100.00	330
GE000180	DUF4242 domain-containing protein [Methylomonas methanica]	gi|1028828045|ref|WP_064008435.1|	1.5e-34	80.68	95.65	154
GE000181	selenium-binding protein [Methylomonas sp. 11b]	gi|651608159|ref|WP_026602305.1|	2.8e-224	86.65	95.53	786
GE000182	c-type cytochrome [Methylomonas lenta]	gi|1055319656|ref|WP_066985203.1|	1.6e-257	69.57	98.41	897
GE000184	hypothetical protein BJL95_06370 [Methylomonas sp. LWB]	gi|1093433952|ref|OHX34108.1|	1.1e-173	65.95	98.72	619
GE000185	hypothetical protein [Methylomonas methanica]	gi|1028867721|ref|WP_064035367.1|	2.5e-97	76.42	93.09	364
GE000186	MULTISPECIES: methyl-accepting chemotaxis protein [Methylomonas]	gi|1028863200|ref|WP_064031793.1|	4.8e-117	49.72	100.00	431
GE000187	DUF2069 domain-containing protein [Methylomonas sp. MK1]	gi|521972972|ref|WP_020484243.1|	1.1e-44	78.76	99.12	188
GE000188	DnaA regulatory inactivator Hda [Methylomonas methanica]	gi|1028828824|ref|WP_064009214.1|	1.1e-96	72.49	99.57	362
GE000189	elongation factor G [Methylomonas methanica]	gi|503582737|ref|WP_013816813.1|	0.0e+00	87.45	100.00	1255
GE000190	ferredoxin family protein [Methylomonas methanica]	gi|503582736|ref|WP_013816812.1|	1.1e-52	89.72	100.00	214
GE000191	YdiU family protein [Methylomonas lenta]	gi|1055319500|ref|WP_066985047.1|	3.6e-226	72.13	100.00	793
GE000192	MULTISPECIES: outer membrane protein assembly factor BamE [Methylomonas]	gi|938983155|ref|WP_054760962.1|	5.2e-39	78.35	88.18	169
GE000193	hypothetical protein [Methylomonas methanica]	gi|503586922|ref|WP_013820998.1|	1.8e-277	76.56	99.53	964
GE000195	orotate phosphoribosyltransferase [Methylomonas methanica]	gi|1028828773|ref|WP_064009163.1|	1.4e-88	81.60	98.15	335
GE000196	YggW family oxidoreductase [Methylomonas lenta]	gi|1028373921|ref|OAI12674.1|	3.8e-153	68.85	100.00	550
GE000197	lactoylglutathione lyase [Methylomonas lenta]	gi|1055319522|ref|WP_066985069.1|	6.2e-64	80.14	100.00	252
GE000198	carboxylating nicotinate-nucleotide diphosphorylase [Methylomonas koyamae]	gi|1028874871|ref|WP_064042396.1|	5.2e-104	71.79	98.91	386
GE000199	MULTISPECIES: hypothetical protein [Methylomonas]	gi|938985511|ref|WP_054763203.1|	5.9e-90	95.29	100.00	339
GE000200	MULTISPECIES: peroxiredoxin C [Methylomonas]	gi|938985512|ref|WP_054763204.1|	2.9e-104	91.00	100.00	387
GE000201	ZIP family metal transporter [Methylomonas lenta]	gi|1055316940|ref|WP_066982487.1|	2.8e-105	81.36	100.00	391
GE000202	multi-copper polyphenol oxidoreductase [Proteobacteria bacterium ST_bin11]	gi|1175953714|ref|OQW73294.1|	3.6e-101	72.80	98.35	377
GE000203	23S rRNA pseudouridine(1911/1915/1917) synthase RluD [Methylomonas methanica]	gi|503586905|ref|WP_013820981.1|	6.9e-150	86.67	100.00	539
GE000204	outer membrane protein assembly factor BamD [Methylomonas koyamae]	gi|1028860722|ref|WP_064029463.1|	2.8e-121	74.11	99.30	444
GE000205	MULTISPECIES: hypothetical protein [Methylomonas]	gi|738322312|ref|WP_036275262.1|	3.9e-177	76.96	95.48	630
GE000206	MULTISPECIES: DUF2058 domain-containing protein [Methylomonas]	gi|1011416710|ref|WP_062328352.1|	5.5e-57	66.85	100.00	229
GE000207	undecaprenyl-phosphate glucose phosphotransferase [Methylobacter sp.]	gi|1580457206|ref|TAK65318.1|	9.6e-199	71.82	100.00	702
GE000208	MULTISPECIES: orotidine-5&apos;-phosphate decarboxylase [Methylomonas]	gi|738325670|ref|WP_036278544.1|	5.1e-111	88.38	98.37	409
GE000209	shikimate kinase [Methylomonas sp.]	gi|1343563141|ref|PPD34085.1|	4.0e-76	77.90	100.00	293
GE000210	MULTISPECIES: 3-dehydroquinate synthase [Methylomonas]	gi|738322027|ref|WP_036274984.1|	1.0e-163	80.56	100.00	585
GE000211	hypothetical protein BVN35_05745 [Proteobacteria bacterium ST_bin11]	gi|1175957383|ref|OQW76928.1|	5.2e-108	44.47	99.44	401
GE000212	uroporphyrinogen decarboxylase [Methylomonas lenta]	gi|1055320434|ref|WP_066985981.1|	2.4e-178	86.72	99.44	634
GE000213	YjbQ family protein [Methylomonas sp. LWB]	gi|1094168130|ref|WP_071155903.1|	3.2e-54	72.66	100.00	220
GE000214	DUF411 domain-containing protein [Methylomonas lenta]	gi|1055319546|ref|WP_066985093.1|	3.2e-47	61.69	100.00	197
GE000215	GDP-L-fucose synthase [Nitrosospira lacus]	gi|490285121|ref|WP_004180936.1|	2.5e-121	65.53	98.14	444
GE000216	MarR family EPS-associated transcriptional regulator [Gallionellales bacterium 35-53-114]	gi|1232603265|ref|OYY42840.1|	8.2e-31	57.85	91.67	142
GE000217	transketolase [Candidatus Magasanikbacteria bacterium RIFOXYC2_FULL_42_28]	gi|1083702552|ref|OGH88692.1|	1.0e-85	61.11	97.67	325
GE000218	hypothetical protein A3D53_02815 [Candidatus Magasanikbacteria bacterium RIFCSPHIGHO2_02_FULL_45_10]	gi|1083680964|ref|OGH68373.1|	2.0e-109	64.63	99.32	404
GE000219	hypothetical protein A3D53_02820 [Candidatus Magasanikbacteria bacterium RIFCSPHIGHO2_02_FULL_45_10]	gi|1083680965|ref|OGH68374.1|	7.0e-114	62.61	97.11	419
GE000220	SAM-dependent methyltransferase [Limnohabitans sp. Jir61]	gi|1383104252|ref|WP_108283381.1|	1.5e-99	74.35	97.46	371
GE000221	hypothetical protein CVV22_07975 [Ignavibacteriae bacterium HGW-Ignavibacteriae-1]	gi|1308586145|ref|PKL85487.1|	8.5e-59	49.39	90.64	236
GE000222	hypothetical protein CVU17_11175 [Betaproteobacteria bacterium HGW-Betaproteobacteria-11]	gi|1308975513|ref|PKO82909.1|	1.1e-69	48.88	99.63	272
GE000223	GDP-fucose synthetase [Candidatus Magasanikbacteria bacterium RIFCSPHIGHO2_02_FULL_45_10]	gi|1083680987|ref|OGH68396.1|	3.3e-115	63.25	98.69	424
GE000224	hypothetical protein A2227_02555 [Candidatus Falkowbacteria bacterium RIFOXYA2_FULL_47_19]	gi|1083416935|ref|OGF26075.1|	2.1e-93	51.76	99.37	351
GE000225	glycosyltransferase [Breoghania sp. L-A4]	gi|1468524065|ref|WP_117412627.1|	3.6e-61	43.43	96.09	244
GE000226	polysaccharide biosynthesis protein [Acidithiobacillus sp. CJ-2]	gi|1511874301|ref|WP_123102938.1|	2.0e-111	45.44	96.91	412
GE000227	alpha-1,2-fucosyltransferase [Sulfuriflexus mobilis]	gi|1545283421|ref|WP_126455392.1|	8.8e-110	62.67	100.00	406
GE000228	glycosyltransferase [Sideroxydans lithotrophicus]	gi|502796032|ref|WP_013031008.1|	2.1e-105	57.10	97.46	391
GE000230	hypothetical protein [Methylobacter tundripaludum]	gi|750297707|ref|WP_040579685.1|	4.2e-30	82.89	96.20	139
GE000231	MULTISPECIES: integrase [Methylobacter]	gi|738300736|ref|WP_036253819.1|	6.1e-155	81.60	100.00	556
GE000232	integrase [Methylobacter sp. BBA5.1]	gi|738300734|ref|WP_036253817.1|	1.0e-127	70.45	96.55	465
GE000233	MULTISPECIES: integrase [Methylobacter]	gi|738300731|ref|WP_036253814.1|	7.1e-129	61.60	96.63	469
GE000234	IS66 family transposase [Methylococcales bacterium]	gi|1479781240|ref|RIZ72054.1|	3.1e-216	78.22	96.13	760
GE000235	IS66 family insertion sequence element accessory protein TnpB [Methylobacter tundripaludum]	gi|493946683|ref|WP_006890619.1|	2.8e-51	81.03	100.00	210
GE000236	IS66 family insertion sequence hypothetical protein [Methylobacter sp.]	gi|1580790943|ref|TAN65087.1|	1.4e-27	62.00	100.00	131
GE000237	glycosyltransferase [Limnohabitans sp. Jir61]	gi|1383104247|ref|WP_108283376.1|	4.2e-12	42.31	92.86	80
GE000238	glycosyltransferase family 1 protein [Methylobacter sp.]	gi|1343578885|ref|PPD49187.1|	7.2e-141	67.21	99.19	509
GE000239	NAD-dependent epimerase/dehydratase family protein [Methylomonas methanica]	gi|503583813|ref|WP_013817889.1|	9.8e-110	64.24	97.53	406
GE000240	glycosyl transferase [Methylomonas sp.]	gi|1343564216|ref|PPD35111.1|	3.3e-108	61.70	99.42	401
GE000241	polysaccharide biosynthesis protein [Methylomonas methanica]	gi|1028869566|ref|WP_064037212.1|	1.7e-264	77.72	99.16	921
GE000242	right-handed parallel beta-helix repeat-containing protein [Methylomonas sp. LW13]	gi|1180668205|ref|WP_084153386.1|	7.0e-222	53.31	99.43	779
GE000243	hypothetical protein [Paraburkholderia nodosa]	gi|737538867|ref|WP_035512146.1|	8.9e-127	46.83	96.40	463
GE000244	hypothetical protein [Paraburkholderia nodosa]	gi|737538867|ref|WP_035512146.1|	2.3e-114	41.44	93.91	422
GE000245	fumarate hydratase [Methylomonas lenta]	gi|1055314638|ref|WP_066980185.1|	6.2e-252	86.28	98.82	879
GE000246	succinyldiaminopimelate transaminase [Methylomonas methanica]	gi|1028867982|ref|WP_064035628.1|	5.0e-188	78.50	100.00	666
GE000247	2,3,4,5-tetrahydropyridine-2,6-dicarboxylate N-succinyltransferase [Methylomonas methanica]	gi|1028867983|ref|WP_064035629.1|	1.3e-131	91.18	100.00	478
GE000248	MULTISPECIES: PilT/PilU family type 4a pilus ATPase [Methylomonas]	gi|1028854539|ref|WP_064023282.1|	1.8e-168	81.89	98.92	601
GE000249	MULTISPECIES: type IV pilus twitching motility protein PilT [Methylomonas]	gi|651608736|ref|WP_026602881.1|	1.7e-176	92.17	100.00	627
GE000250	MULTISPECIES: TraR/DksA family transcriptional regulator [Methylomonas]	gi|738323388|ref|WP_036276306.1|	1.1e-34	68.14	93.39	155
GE000251	MULTISPECIES: hypothetical protein [Methylomonas]	gi|697080421|ref|WP_033158303.1|	1.0e-14	65.57	64.21	88
GE000253	MULTISPECIES: DNA polymerase III subunit beta [Methylomonas]	gi|521972772|ref|WP_020484043.1|	1.1e-165	80.38	100.00	592
GE000254	DNA replication/repair protein RecF [Methylomonas methanica]	gi|1028869695|ref|WP_064037341.1|	1.5e-140	70.31	99.72	508
GE000255	DNA topoisomerase (ATP-hydrolyzing) subunit B [Proteobacteria bacterium ST_bin11]	gi|1175953148|ref|OQW72739.1|	0.0e+00	93.26	100.00	1505
GE000256	MULTISPECIES: hypothetical protein [Enterobacteriaceae]	gi|693027390|ref|WP_032203641.1|	5.1e-16	40.44	85.62	93
GE000257	hypothetical protein [Aeromonas popoffii]	gi|754653980|ref|WP_042037608.1|	1.7e-19	72.46	98.57	104
GE000258	hypothetical protein [Proteus vulgaris]	gi|1114051220|ref|WP_072068937.1|	2.5e-11	76.09	100.00	76
GE000259	uncharacterized protein SOCE26_091050 [Sorangium cellulosum]	gi|1338597439|ref|AUX47583.1|	3.1e-15	45.05	100.00	90
GE000260	ImmA/IrrE family metallo-endopeptidase [Hydrogenovibrio sp. SC-1]	gi|1325973284|ref|WP_101841436.1|	2.4e-109	53.11	99.16	404
GE000261	hypothetical protein [Marinobacter sp. NP-6]	gi|1551507202|ref|WP_127402134.1|	1.8e-93	61.05	97.80	351
GE000262	DUF4031 domain-containing protein [Hydrogenovibrio sp. SC-1]	gi|1325973286|ref|WP_101841438.1|	6.2e-31	60.61	100.00	142
GE000263	helix-turn-helix domain-containing protein [Marinobacter sp. NP-6]	gi|1551507204|ref|WP_127402136.1|	1.3e-11	51.19	91.21	78
GE000264	hypothetical protein dqs_0367 [Azoarcus olearius]	gi|1042825848|ref|ANQ83444.1|	1.2e-80	48.99	95.19	309
GE000265	thymidylate synthase [Hydrogenovibrio sp. SC-1]	gi|1325973288|ref|WP_101841440.1|	1.9e-100	56.11	95.50	375
GE000266	hypothetical protein [Crenothrix polyspora]	gi|1199040039|ref|WP_087145552.1|	6.3e-20	67.57	98.67	105
GE000267	type II toxin-antitoxin system VapC family toxin [Gammaproteobacteria bacterium]	gi|1490272203|ref|RKZ35706.1|	3.4e-16	56.41	98.73	93
GE000269	putative conserved protein, cupin superfamily [Candidatus Nitrotoga sp. SPKER]	gi|1450296683|ref|RFC37055.1|	2.8e-70	78.62	100.00	273
GE000271	hypothetical protein [Methylosarcina fibrata]	gi|522050341|ref|WP_020561550.1|	5.4e-27	78.95	100.00	129
GE000272	type II toxin-antitoxin system VapC family toxin [Methylosarcina fibrata]	gi|522050342|ref|WP_020561551.1|	1.6e-08	93.55	86.11	66
GE000273	type II toxin-antitoxin system VapC family toxin [Methylosarcina fibrata]	gi|522050342|ref|WP_020561551.1|	7.8e-33	82.22	100.00	148
GE000274	MULTISPECIES: cold-shock protein [Methylomonas]	gi|738322576|ref|WP_036275504.1|	9.9e-28	88.41	100.00	131
GE000275	transposase [Methylococcaceae bacterium FWC3]	gi|1575435985|ref|WP_129883913.1|	3.8e-87	67.26	96.58	330
GE000276	hypothetical protein BC1003_0824 [Burkholderia sp. CCGE1003]	gi|307583410|ref|ADN56808.1|	5.8e-25	31.17	98.02	124
GE000278	MULTISPECIES: response regulator [Pseudomonas]	gi|1383343782|ref|WP_108488994.1|	2.3e-49	39.14	99.33	205
GE000279	hypothetical protein D0531_05510 [Methylococcales bacterium]	gi|1479773775|ref|RIZ66252.1|	1.9e-18	32.89	96.13	101
GE000281	YkgJ family cysteine cluster protein [Methylobacter tundripaludum]	gi|493948197|ref|WP_006892115.1|	4.7e-60	64.02	100.00	240
GE000282	hypothetical protein BJL95_15445 [Methylomonas sp. LWB]	gi|1093435620|ref|OHX35618.1|	1.4e-22	52.21	94.49	115
GE000283	SDR family oxidoreductase [Solimicrobium silvestre]	gi|1358715723|ref|WP_105533277.1|	1.0e-106	78.17	100.00	395
GE000284	MEKHLA domain-containing protein [Methylomonas methanica]	gi|1028829691|ref|WP_064010081.1|	2.8e-50	63.92	88.76	207
GE000285	MULTISPECIES: ATP-binding cassette domain-containing protein [Methylomonas]	gi|738322301|ref|WP_036275251.1|	5.0e-304	84.55	100.00	1052
GE000286	hypothetical protein [Methylomonas methanica]	gi|503582873|ref|WP_013816949.1|	1.8e-46	62.05	98.22	194
GE000287	universal stress protein [Methylomarinum vadi]	gi|670485653|ref|WP_031433905.1|	1.9e-49	66.67	100.00	204
GE000288	MULTISPECIES: TM2 domain-containing protein [Methylomonas]	gi|738322306|ref|WP_036275256.1|	1.9e-54	74.45	100.00	221
GE000289	anthranilate synthase component I [Methylomonas lenta]	gi|1055319870|ref|WP_066985417.1|	9.6e-250	87.27	100.00	871
GE000290	aminodeoxychorismate/anthranilate synthase component II [Methylomonas lenta]	gi|1055319873|ref|WP_066985420.1|	2.0e-97	88.27	100.00	364
GE000291	TIGR03862 family flavoprotein [Methylosarcina lacus]	gi|635652112|ref|WP_024298983.1|	2.6e-192	80.00	99.27	680
GE000292	anthranilate phosphoribosyltransferase [Methylomonas lenta]	gi|1055319549|ref|WP_066985096.1|	4.4e-137	75.96	99.70	496
GE000293	MULTISPECIES: flagellar biosynthesis protein FliW [Methylomonas]	gi|938985081|ref|WP_054762888.1|	5.2e-53	71.71	99.35	216
GE000294	MULTISPECIES: aspartate 1-decarboxylase [Methylomonas]	gi|521972573|ref|WP_020483844.1|	5.0e-59	94.26	100.00	236
GE000295	pantoate--beta-alanine ligase [Methylomonas methanica]	gi|1028826323|ref|WP_064006713.1|	2.4e-107	69.64	94.92	397
GE000296	3-methyl-2-oxobutanoate hydroxymethyltransferase [Methylomonas methanica]	gi|1028870838|ref|WP_064038484.1|	1.8e-104	73.23	100.00	388
GE000297	2-amino-4-hydroxy-6-hydroxymethyldihydropteridine diphosphokinase [Methylomonas lenta]	gi|1055310491|ref|WP_066976375.1|	6.5e-49	61.21	98.80	203
GE000298	poly(A) polymerase [Methylomonas koyamae]	gi|1028397143|ref|OAI30302.1|	2.7e-197	82.84	98.78	697
GE000299	hypothetical protein [Methylomonas lenta]	gi|1055310497|ref|WP_066976381.1|	6.7e-17	76.27	100.00	95
GE000300	RDD family protein [Methylomonas sp. MK1]	gi|521972579|ref|WP_020483850.1|	4.5e-49	66.42	90.73	203
GE000301	hypothetical protein [Methylomonas methanica]	gi|503583005|ref|WP_013817081.1|	3.7e-44	73.44	99.22	186
GE000302	LPS export ABC transporter permease LptG [Methylomonas denitrificans]	gi|998902285|ref|AMK76703.1|	5.4e-141	71.75	96.46	510
GE000303	LPS export ABC transporter permease LptF [Methylomonas sp. MK1]	gi|521972582|ref|WP_020483853.1|	1.3e-134	66.94	97.60	488
GE000304	MULTISPECIES: leucyl aminopeptidase [Methylomonas]	gi|738322326|ref|WP_036275276.1|	6.5e-222	79.07	100.00	779
GE000305	DNA polymerase III subunit chi [Methylomonas lenta]	gi|1055316847|ref|WP_066982394.1|	5.3e-47	66.43	95.24	196
GE000306	DUF559 domain-containing protein [Methylomonas koyamae]	gi|1252968287|ref|WP_096875485.1|	0.0e+00	76.51	100.00	2513
GE000307	transposase [Methylosarcina lacus]	gi|635652252|ref|WP_024299123.1|	5.7e-77	64.38	99.55	296
GE000308	uncharacterized protein DUF4279 [Methylobacter tundripaludum]	gi|1346756633|ref|PPK76057.1|	7.5e-45	72.00	96.15	189
GE000309	hypothetical protein [Methylomonas lenta]	gi|1055312141|ref|WP_066977990.1|	2.1e-28	74.73	93.81	134
GE000310	hypothetical protein Metme_3427 [Methylomonas methanica MC09]	gi|333809127|ref|AEG01797.1|	2.9e-64	79.31	96.03	253
GE000311	transposase [Methylosarcina lacus]	gi|635652252|ref|WP_024299123.1|	3.6e-30	55.17	99.15	140
GE000312	hypothetical protein CVV06_02190 [Gammaproteobacteria bacterium HGW-Gammaproteobacteria-10]	gi|1308664967|ref|PKM38149.1|	4.8e-16	90.91	67.69	92
GE000313	thioredoxin family protein [Proteobacteria bacterium ST_bin11]	gi|1175953702|ref|OQW73282.1|	2.0e-16	57.33	97.40	94
GE000314	TIGR00645 family protein [Methylomonas sp. LWB]	gi|1094172576|ref|WP_071160349.1|	1.6e-68	84.57	97.59	268
GE000315	methionine synthase [Methylomonas methanica]	gi|503587005|ref|WP_013821081.1|	0.0e+00	85.77	100.00	2119
GE000316	MULTISPECIES: DUF2970 domain-containing protein [Methylomonas]	gi|521972538|ref|WP_020483809.1|	5.8e-11	66.67	96.77	75
GE000317	hypothetical protein [Methylomonas methanica]	gi|503587007|ref|WP_013821083.1|	1.9e-46	69.78	100.00	194
GE000318	hypothetical protein Metme_4532 [Methylomonas methanica MC09]	gi|333810201|ref|AEG02871.1|	2.2e-14	97.62	100.00	86
GE000319	DUF393 domain-containing protein [Methylomonas sp. MK1]	gi|521972535|ref|WP_020483806.1|	1.7e-278	73.07	100.00	967
GE000321	hypothetical protein BAZMOX_02905_2 [methanotrophic endosymbiont of Bathymodiolus azoricus (Menez Gwen)]	gi|1067641119|ref|SCN47225.1|	7.3e-07	83.33	90.00	61
GE000322	acyl-phosphate glycerol 3-phosphate acyltransferase [Methylomonas methanica]	gi|1028365867|ref|OAI04932.1|	1.4e-108	80.00	99.20	401
GE000323	D-glycero-beta-D-manno-heptose 1,7-bisphosphate 7-phosphatase [Methylomonas sp. DH-1]	gi|1028851462|ref|WP_064020205.1|	1.0e-71	71.91	99.44	278
GE000324	glycine--tRNA ligase subunit beta [Methylomonas lenta]	gi|1055314610|ref|WP_066980157.1|	5.7e-309	79.10	100.00	1068
GE000325	glycine--tRNA ligase subunit alpha [Methylomonas lenta]	gi|1055314657|ref|WP_066980204.1|	3.7e-175	96.42	99.68	623
GE000326	YajQ family cyclic di-GMP-binding protein [Methylomonas sp. MK1]	gi|521973415|ref|WP_020484686.1|	5.0e-75	93.12	100.00	289
GE000327	RNA 2&apos;,3&apos;-cyclic phosphodiesterase [Methylomonas lenta]	gi|1055319356|ref|WP_066984903.1|	2.5e-08	59.62	91.23	66
GE000328	RNA 2&apos;,3&apos;-cyclic phosphodiesterase [Methylomonas methanica]	gi|1028829958|ref|WP_064010348.1|	1.4e-22	48.00	99.01	114
GE000329	hypothetical protein D0528_03005 [Methylococcales bacterium]	gi|1479778522|ref|RIZ69849.1|	2.3e-19	29.48	7.10	109
GE000330	DUF934 domain-containing protein [Methylobacter sp.]	gi|1580793030|ref|TAN67018.1|	1.0e-42	61.90	99.32	182
GE000331	nitrite/sulfite reductase [Methylomonas methanica]	gi|503582923|ref|WP_013816999.1|	1.4e-278	84.91	100.00	967
GE000332	MULTISPECIES: sodium:proton antiporter [Methylomonas]	gi|738325226|ref|WP_036278113.1|	6.4e-224	90.09	100.00	785
GE000333	AmpG family muropeptide MFS transporter [Proteobacteria bacterium ST_bin11]	gi|1175953778|ref|OQW73358.1|	2.1e-163	71.36	98.00	584
GE000335	hypothetical protein ABT21_14515 [Thiobacillus sp. SCN 65-179]	gi|1064190319|ref|ODU86559.1|	2.3e-114	55.06	94.60	421
GE000336	efflux RND transporter periplasmic adaptor subunit [Immundisolibacter cernigliae]	gi|1178750514|ref|WP_083214807.1|	6.1e-112	51.46	96.43	413
GE000337	cation transporter [Thiobacillus sp. 0-1251]	gi|1113599820|ref|OJY58980.1|	0.0e+00	78.98	99.52	1641
GE000338	molybdopterin molybdotransferase MoeA [Methylomonas methanica]	gi|1028826695|ref|WP_064007085.1|	2.3e-159	67.70	99.06	571
GE000339	thiopurine S-methyltransferase [Methylobacter marinus]	gi|519005029|ref|WP_020160904.1|	2.3e-70	60.00	99.10	274
GE000340	SAM-dependent methyltransferase [Methylobacter tundripaludum]	gi|1348906719|ref|WP_104422608.1|	6.3e-92	76.61	97.76	346
GE000341	MULTISPECIES: DUF2782 domain-containing protein [Methylomonas]	gi|738320014|ref|WP_036272998.1|	9.9e-41	77.98	92.98	175
GE000342	hypothetical protein BVN35_22185 [Proteobacteria bacterium ST_bin11]	gi|1175945857|ref|OQW65562.1|	2.0e-100	59.53	100.00	375
GE000343	hypothetical protein [Methylomonas methanica]	gi|503583380|ref|WP_013817456.1|	3.7e-11	47.73	95.51	76
GE000344	transketolase [Methylomonas methanica]	gi|503583379|ref|WP_013817455.1|	0.0e+00	88.66	100.00	1241
GE000345	MULTISPECIES: 3-hexulose-6-phosphate synthase [Methylomonas]	gi|697083274|ref|WP_033159179.1|	4.5e-103	94.86	99.53	383
GE000346	hypothetical protein [Methylomonas methanica]	gi|1028868521|ref|WP_064036167.1|	4.5e-135	80.28	99.65	490
GE000347	sigma E positive regulator RseC/MucC [Methylomonas methanica]	gi|503585624|ref|WP_013819700.1|	2.0e-33	57.04	93.38	151
GE000348	flavodoxin [Methylomonas koyamae]	gi|938985263|ref|WP_054763047.1|	5.2e-73	77.84	99.44	283
GE000349	Grx4 family monothiol glutaredoxin [Methylomonas lenta]	gi|1055315262|ref|WP_066980809.1|	5.1e-72	68.97	98.54	280
GE000350	ATP-dependent Clp protease ATP-binding subunit ClpX [Methylomonas sp. DH-1]	gi|1028851938|ref|WP_064020681.1|	1.8e-207	88.94	95.85	731
GE000351	nitrogen fixation protein NifM [Methylomonas sp.]	gi|1343558837|ref|PPD29983.1|	5.0e-110	72.70	99.30	406
GE000352	nitrogen fixation protein NifZ [Methylomonas methanica]	gi|503585630|ref|WP_013819706.1|	1.4e-72	79.87	100.00	281
GE000353	nitrogen fixation protein NifW [Methylomonas sp.]	gi|1343558835|ref|PPD29981.1|	3.4e-40	81.55	99.04	173
GE000355	hypothetical protein BVN35_07950 [Proteobacteria bacterium ST_bin11]	gi|1175956142|ref|OQW75698.1|	8.6e-65	77.25	98.24	255
GE000356	serine O-acetyltransferase [Methylomonas methanica]	gi|503585635|ref|WP_013819711.1|	9.5e-116	77.22	100.00	425
GE000357	hypothetical protein MKLM6_0905 [Methylomonas koyamae]	gi|1249831722|ref|ATG89173.1|	8.9e-08	56.36	100.00	64
GE000358	MULTISPECIES: homocitrate synthase [Methylomonas]	gi|738320180|ref|WP_036273164.1|	1.7e-177	86.63	100.00	631
GE000359	Protease HtpX [Methylovulum psychrotolerans]	gi|1340972016|ref|POZ50094.1|	2.4e-221	61.51	100.00	777
GE000360	MULTISPECIES: DUF4276 family protein [Methylomonas]	gi|697078220|ref|WP_033157645.1|	4.3e-76	69.35	100.00	293
GE000361	MULTISPECIES: DUF2813 domain-containing protein [Methylomonas]	gi|697078223|ref|WP_033157646.1|	3.4e-173	78.32	94.86	617
GE000362	ATP-binding protein [Methylomonas koyamae]	gi|1028858308|ref|WP_064027049.1|	0.0e+00	84.82	100.00	1343
GE000363	MULTISPECIES: GTP cyclohydrolase II [Methylomonas]	gi|1028851303|ref|WP_064020046.1|	1.0e-93	85.00	99.01	352
GE000364	hypothetical protein CTY19_18505 [Methylomonas sp.]	gi|1343557323|ref|PPD28579.1|	5.0e-14	74.07	98.18	85
GE000365	tRNA uridine-5-carboxymethylaminomethyl(34) synthesis enzyme MnmG [Methylomonas methanica]	gi|1028826179|ref|WP_064006569.1|	0.0e+00	89.55	100.00	1127
GE000366	16S rRNA (guanine(527)-N(7))-methyltransferase RsmG [Methylomonas lenta]	gi|1055319604|ref|WP_066985151.1|	3.7e-78	72.12	100.00	300
GE000367	ParA family protein [Methylomonas sp. 11b]	gi|651608547|ref|WP_026602692.1|	8.0e-123	87.21	100.00	449
GE000368	ParB/RepB/Spo0J family partition protein [Methylomonas methanica]	gi|503586990|ref|WP_013821066.1|	2.6e-119	81.63	100.00	437
GE000369	hypothetical protein [Methylomonas methanica]	gi|503586989|ref|WP_013821065.1|	2.0e-39	71.31	100.00	171
GE000370	F0F1 ATP synthase subunit A [Methylomonas methanica]	gi|503586988|ref|WP_013821064.1|	1.2e-123	88.19	100.00	451
GE000371	MULTISPECIES: F0F1 ATP synthase subunit C [Methylomonas]	gi|503586987|ref|WP_013821063.1|	6.7e-35	92.39	96.84	155
GE000372	F0F1 ATP synthase subunit B [Methylomarinum vadi]	gi|670485990|ref|WP_031434242.1|	1.0e-24	83.44	100.00	122
GE000373	F0F1 ATP synthase subunit delta [Proteobacteria bacterium ST_bin11]	gi|1175953097|ref|OQW72688.1|	8.3e-63	73.30	100.00	249
GE000374	F0F1 ATP synthase subunit alpha [Proteobacteria bacterium ST_bin11]	gi|1175953096|ref|OQW72687.1|	2.6e-274	94.93	100.00	953
GE000375	F0F1 ATP synthase subunit gamma [Methylomonas lenta]	gi|1055319579|ref|WP_066985126.1|	1.1e-128	82.23	100.00	468
GE000376	F0F1 ATP synthase subunit beta [Methylomonas sp. 11b]	gi|651608544|ref|WP_026602689.1|	9.5e-252	97.16	100.00	878
GE000377	MULTISPECIES: F0F1 ATP synthase subunit epsilon [Methylomonas]	gi|697076037|ref|WP_033156953.1|	3.8e-58	85.71	100.00	233
GE000378	UDP-N-acetylglucosamine diphosphorylase/glucosamine-1-phosphate N-acetyltransferase [Methylomonas methanica]	gi|1028826171|ref|WP_064006561.1|	4.4e-209	82.42	99.78	736
GE000379	MULTISPECIES: glutamine--fructose-6-phosphate transaminase (isomerizing) [Methylomonas]	gi|738323104|ref|WP_036276025.1|	3.8e-296	86.37	100.00	1026
GE000380	methylenetetrahydrofolate reductase [Proteobacteria bacterium ST_bin11]	gi|1175953652|ref|OQW73232.1|	2.9e-101	69.39	97.61	377
GE000381	carbohydrate-selective porin (OprB family) [Nitrosospira sp. Nsp22]	gi|1375712736|ref|PTM65579.1|	7.2e-189	65.36	97.57	669
GE000382	indole-3-glycerol phosphate synthase TrpC [Methylomonas methanica]	gi|503586943|ref|WP_013821019.1|	1.5e-116	81.82	99.62	428
GE000383	glycosyltransferase family 2 protein [Methylomonas sp. LW13]	gi|697080069|ref|WP_033158199.1|	4.6e-103	57.89	99.30	383
GE000384	bifunctional glutamate N-acetyltransferase/amino-acid acetyltransferase ArgJ [Methylomonas methanica]	gi|1028830336|ref|WP_064010726.1|	7.0e-182	78.96	100.00	646
GE000385	DNA mismatch repair protein MutT [Proteobacteria bacterium ST_bin11]	gi|1175956108|ref|OQW75664.1|	4.1e-108	61.94	95.98	400
GE000386	MULTISPECIES: DNA gyrase inhibitor YacG [Methylomonas]	gi|521973293|ref|WP_020484564.1|	4.1e-17	72.73	88.71	95
GE000387	MULTISPECIES: cell division protein ZapD [Methylomonas]	gi|1177997461|ref|WP_082885650.1|	7.4e-107	83.19	100.00	396
GE000388	dephospho-CoA kinase [Methylomonas methanica]	gi|1028869497|ref|WP_064037143.1|	1.2e-57	57.64	100.00	232
GE000389	prepilin peptidase [Methylomonas lenta]	gi|1055320452|ref|WP_066985999.1|	2.0e-114	71.08	99.65	421
GE000390	MULTISPECIES: type II secretion system F family protein [Methylomonas]	gi|1028851355|ref|WP_064020098.1|	1.5e-152	68.64	99.75	548
GE000391	MULTISPECIES: type IV-A pilus assembly ATPase PilB [Methylomonas]	gi|1028862342|ref|WP_064030935.1|	3.0e-255	78.50	100.00	890
GE000392	MULTISPECIES: 16S rRNA (adenine(1518)-N(6)/adenine(1519)-N(6))-dimethyltransferase RsmA [Methylomonas]	gi|697083659|ref|WP_033159291.1|	5.6e-111	77.43	95.19	409
GE000393	4-hydroxythreonine-4-phosphate dehydrogenase PdxA [Methylomonas lenta]	gi|1055315602|ref|WP_066981149.1|	5.3e-135	74.54	96.73	490
GE000394	hypothetical protein [Crenothrix polyspora]	gi|1199036348|ref|WP_087142042.1|	5.8e-62	44.21	45.94	248
GE000395	phosphoglycolate phosphatase [Methylomonas sp. 11b]	gi|651609317|ref|WP_026603457.1|	3.9e-35	51.25	99.38	157
GE000396	hypothetical protein [Methylobacter tundripaludum]	gi|670488536|ref|WP_031436786.1|	7.6e-32	65.35	97.12	145
GE000397	fluoride efflux transporter CrcB [Methylobacter tundripaludum]	gi|670488537|ref|WP_031436787.1|	5.5e-70	66.09	99.15	273
GE000398	ribosome small subunit-dependent GTPase A [Methylomonas methanica]	gi|503583278|ref|WP_013817354.1|	4.8e-127	79.86	97.99	463
GE000399	M48 family peptidase [Methylomonas lenta]	gi|1055310944|ref|WP_066976826.1|	8.8e-204	85.34	99.76	718
GE000400	oligoribonuclease [Methylomonas sp. MK1]	gi|648455262|ref|WP_026147013.1|	1.4e-81	81.77	100.00	311
GE000401	serine--tRNA ligase [Methylomonas sp. MK1]	gi|521972205|ref|WP_020483476.1|	6.4e-210	86.73	99.76	739
GE000402	cytochrome-c peroxidase [Proteobacteria bacterium ST_bin11]	gi|1175956471|ref|OQW76024.1|	0.0e+00	82.10	99.33	1624
GE000403	efflux RND transporter periplasmic adaptor subunit [Methylomonas sp. 11b]	gi|916819952|ref|WP_051427008.1|	4.1e-136	70.14	97.07	493
GE000404	MULTISPECIES: Nif11-like leader peptide family natural product precursor [Methylomonas]	gi|697077405|ref|WP_033157401.1|	2.4e-24	84.72	100.00	120
GE000405	DUF4389 domain-containing protein [Methylomonas methanica]	gi|503583039|ref|WP_013817115.1|	1.6e-34	83.33	88.24	154
GE000406	MULTISPECIES: DUF2333 family protein [Methylomonas]	gi|521972900|ref|WP_020484171.1|	5.3e-183	92.04	100.00	649
GE000407	YcgL domain-containing protein [Methylomonas sp. 11b]	gi|651608510|ref|WP_026602656.1|	1.7e-24	68.89	100.00	120
GE000408	CPBP family intramembrane metalloprotease [Methylomonas methanica]	gi|1028870589|ref|WP_064038235.1|	7.2e-63	67.03	91.46	249
GE000409	hypothetical protein [Methylomonas sp. MK1]	gi|648455341|ref|WP_026147092.1|	7.8e-36	54.97	95.57	159
GE000410	IMP dehydrogenase [Methylomonas lenta]	gi|1055316671|ref|WP_066982218.1|	5.8e-239	89.55	100.00	835
GE000411	methyltransferase domain-containing protein [Methylomonas methanica]	gi|503583045|ref|WP_013817121.1|	8.5e-117	65.71	94.31	429
GE000412	MULTISPECIES: glutamine-hydrolyzing GMP synthase [Methylomonas]	gi|697075917|ref|WP_033156915.1|	1.5e-277	88.26	100.00	964
GE000413	adenine DNA glycosylase [Methylomonas methanica]	gi|503583049|ref|WP_013817125.1|	1.4e-138	65.82	99.72	501
GE000414	MULTISPECIES: oxidative damage protection protein [Methylomonas]	gi|938985683|ref|WP_054763375.1|	2.1e-38	88.64	100.00	167
GE000415	GGDEF domain-containing protein [Methylomonas sp.]	gi|1343563588|ref|PPD34516.1|	4.5e-137	59.01	98.66	497
GE000416	MULTISPECIES: GGDEF domain-containing protein [Methylomonas]	gi|738326110|ref|WP_036278969.1|	1.9e-152	54.40	100.00	548
GE000417	thiol:disulfide interchange protein DsbA/DsbL [Methylomonas sp. LWB]	gi|1094173114|ref|WP_071160808.1|	6.5e-80	72.00	100.00	306
GE000418	cytochrome c4 [Methylomonas koyamae]	gi|1028873086|ref|WP_064040611.1|	1.0e-89	75.11	100.00	339
GE000419	YihA family ribosome biogenesis GTP-binding protein [Methylomonas lenta]	gi|1055316749|ref|WP_066982296.1|	2.1e-94	83.92	97.07	354
GE000421	MULTISPECIES: integrase [Methylobacter]	gi|738300731|ref|WP_036253814.1|	7.1e-129	61.60	96.63	469
GE000422	integrase [Methylobacter sp. BBA5.1]	gi|738300734|ref|WP_036253817.1|	1.0e-127	70.45	96.55	465
GE000423	MULTISPECIES: integrase [Methylobacter]	gi|738300736|ref|WP_036253819.1|	6.1e-155	81.60	100.00	556
GE000424	IS66 family transposase [Methylovulum psychrotolerans]	gi|1340973223|ref|POZ51292.1|	5.1e-14	88.64	45.36	86
GE000425	DNA polymerase I [Proteobacteria bacterium ST_bin11]	gi|1175953682|ref|OQW73262.1|	0.0e+00	81.91	100.00	1475
GE000426	guanylate kinase [Methylomonas methanica]	gi|503587089|ref|WP_013821165.1|	5.1e-80	77.94	100.00	306
GE000427	hypothetical protein CTY19_05050 [Methylomonas sp.]	gi|1343563284|ref|PPD34221.1|	2.0e-41	61.27	93.29	177
GE000428	glutamate-1-semialdehyde-2,1-aminomutase [Methylomonas lenta]	gi|1055316874|ref|WP_066982421.1|	1.7e-199	82.16	100.00	704
GE000429	DNA recombination protein RmuC [Methylomonas methanica]	gi|503587086|ref|WP_013821162.1|	3.3e-177	75.63	98.41	630
GE000431	phosphomannomutase [Methylobacter tundripaludum]	gi|1348913481|ref|WP_104429120.1|	2.6e-212	78.99	99.58	747
GE000432	hypothetical protein [Methylomonas sp. 11b]	gi|651607801|ref|WP_026601947.1|	3.5e-75	73.30	100.00	290
GE000433	MULTISPECIES: thiosulfate sulfurtransferase GlpE [Methylomonas]	gi|521971732|ref|WP_020483003.1|	7.2e-43	81.37	100.00	182
GE000434	MULTISPECIES: dinitrogenase iron-molybdenum cofactor biosynthesis protein [Methylomonas]	gi|697076231|ref|WP_033157020.1|	2.0e-107	84.26	97.11	397
GE000435	acid phosphatase [Methylobacter tundripaludum]	gi|652892394|ref|WP_027150692.1|	2.4e-199	74.27	97.34	704
GE000436	hypothetical protein A2078_14625 [Nitrospirae bacterium GWC2_57_9]	gi|1085484873|ref|OGW47410.1|	3.2e-33	58.65	98.11	150
GE000437	CopG family transcriptional regulator [Methylobacter sp. KRF1]	gi|1547426267|ref|WP_127029030.1|	2.3e-09	70.45	97.78	69
GE000438	conserved hypothetical protein [Candidatus Contendobacter odensis Run_B_J11]	gi|577004245|ref|CDH43618.1|	4.2e-06	50.75	83.75	59
GE000439	type II toxin-antitoxin system VapC family toxin [Candidatus Entotheonella palauensis]	gi|1221832747|ref|WP_089937838.1|	1.4e-27	50.40	96.15	131
GE000440	UDP-N-acetylmuramate:L-alanyl-gamma-D-glutamyl-meso-diaminopimelate ligase [Methylomonas sp. MK1]	gi|702266199|ref|WP_033193940.1|	2.1e-230	83.55	100.00	807
GE000441	ankyrin repeat domain-containing protein [Methylomonas sp. DH-1]	gi|1028854225|ref|WP_064022968.1|	2.8e-48	75.71	72.54	201
GE000442	MULTISPECIES: Co2+/Mg2+ efflux protein ApaG [Methylomonas]	gi|521973024|ref|WP_020484295.1|	2.8e-57	87.20	100.00	230
GE000443	MULTISPECIES: symmetrical bis(5&apos;-nucleosyl)-tetraphosphatase [Methylomonas]	gi|1011416655|ref|WP_062328297.1|	3.0e-128	76.10	99.63	467
GE000444	Gfo/Idh/MocA family oxidoreductase [Methylomonas lenta]	gi|1055319641|ref|WP_066985188.1|	2.5e-161	79.46	100.00	577
GE000445	5,6-dimethylbenzimidazole synthase [Methylovorus sp. MM2]	gi|1055627152|ref|WP_067267740.1|	5.3e-88	73.56	96.74	333
GE000446	bifunctional adenosylcobinamide kinase/adenosylcobinamide-phosphate guanylyltransferase [Methylovorus sp. MM2]	gi|1208597283|ref|WP_088178069.1|	1.0e-65	70.69	100.00	258
GE000447	alpha-ribazole phosphatase [Methylobacillus flagellatus]	gi|499797734|ref|WP_011478468.1|	1.5e-44	49.74	100.00	188
GE000448	adenosylcobinamide-GDP ribazoletransferase [Methylovorus sp. MM2]	gi|1055627333|ref|WP_067267921.1|	2.4e-79	63.27	97.99	304
GE000449	nicotinate-nucleotide--dimethylbenzimidazole phosphoribosyltransferase [Methylovorus sp. MM2]	gi|1031622470|ref|OAM51838.1|	1.1e-127	69.71	97.98	465
GE000450	MULTISPECIES: hypothetical protein [Methylomonas]	gi|1011416715|ref|WP_062328357.1|	7.4e-57	60.73	100.00	229
GE000451	methyltransferase domain-containing protein [Methylomonas methanica]	gi|503582840|ref|WP_013816916.1|	1.8e-88	80.60	98.05	334
GE000452	Tim44 domain-containing protein [Methylomonas methanica]	gi|503582839|ref|WP_013816915.1|	8.7e-68	68.03	99.67	266
GE000453	hypothetical protein [Methylomonas sp. 11b]	gi|651608460|ref|WP_026602606.1|	2.0e-11	37.40	91.37	78
GE000454	TolC family protein [Methylomonas lenta]	gi|1055314589|ref|WP_066980136.1|	1.8e-143	62.39	100.00	518
GE000455	efflux RND transporter periplasmic adaptor subunit [Methylomonas lenta]	gi|1055314586|ref|WP_066980133.1|	8.4e-118	63.81	99.45	433
GE000456	MULTISPECIES: efflux RND transporter permease subunit [Methylomonas]	gi|738319626|ref|WP_036272614.1|	0.0e+00	84.18	99.80	1628
GE000457	DUF3240 domain-containing protein [Methylomonas lenta]	gi|1055314580|ref|WP_066980127.1|	2.7e-26	54.46	100.00	127
GE000459	MULTISPECIES: DNA internalization-related competence protein ComEC/Rec2 [Methylomonas]	gi|697083763|ref|WP_033159320.1|	3.7e-269	63.07	98.68	936
GE000460	MULTISPECIES: group 1 truncated hemoglobin [Methylomonas]	gi|1028862363|ref|WP_064030956.1|	1.5e-53	84.13	96.92	218
GE000461	penicillin-binding protein 1A [Methylomonas sp. Kb3]	gi|1310925860|ref|WP_101052643.1|	0.0e+00	71.60	100.00	1083
GE000462	pilus assembly protein PilM [Methylomonas lenta]	gi|1055312496|ref|WP_066978334.1|	5.8e-164	84.14	100.00	586
GE000463	MULTISPECIES: pilus assembly protein PilN [Methylomonas]	gi|738325234|ref|WP_036278121.1|	1.5e-70	70.68	100.00	275
GE000464	pilus assembly protein PilO [Methylomonas methanica]	gi|503582930|ref|WP_013817006.1|	7.1e-77	73.08	99.05	296
GE000465	pilus assembly protein PilP [Methylomonas koyamae]	gi|1028858811|ref|WP_064027552.1|	4.4e-67	73.65	92.27	263
GE000466	type IV pilus secretin family protein [Methylomonas sp. LW13]	gi|697075448|ref|WP_033156770.1|	6.1e-218	65.57	99.42	766
GE000467	MULTISPECIES: monofunctional biosynthetic peptidoglycan transglycosylase [Methylomonas]	gi|738325088|ref|WP_036277976.1|	2.4e-80	71.15	95.85	307
GE000468	adenosylmethionine decarboxylase [Methylomonas methanica]	gi|503586923|ref|WP_013820999.1|	8.0e-139	97.30	100.00	502
GE000469	OsmC family protein [Methylomonas sp. 11b]	gi|651608416|ref|WP_026602562.1|	1.4e-64	85.61	82.74	255
GE000470	MULTISPECIES: cAMP-activated global transcriptional regulator CRP [Methylomonas]	gi|521973019|ref|WP_020484290.1|	4.7e-108	92.17	100.00	399
GE000471	SPOR domain-containing protein [Methylomonas sp. MK1]	gi|521972948|ref|WP_020484219.1|	1.4e-61	60.65	100.00	245
GE000472	arginine--tRNA ligase [Methylomonas methanica]	gi|503587063|ref|WP_013821139.1|	8.4e-277	79.69	100.00	961
GE000473	YggS family pyridoxal phosphate-dependent enzyme [Methylomonas methanica]	gi|503587062|ref|WP_013821138.1|	7.0e-94	77.88	98.26	352
GE000474	twin-arginine translocase subunit TatC [Methylomonas koyamae]	gi|1028860297|ref|WP_064029038.1|	1.0e-103	84.39	96.34	385
GE000475	MULTISPECIES: twin-arginine translocase subunit TatB [Methylomonas]	gi|521972944|ref|WP_020484215.1|	4.0e-23	65.52	79.09	116
GE000476	twin-arginine translocase TatA/TatE family subunit [Methylomonas sp. 11b]	gi|651608476|ref|WP_026602622.1|	6.0e-20	78.87	100.00	105
GE000477	phosphoribosyl-ATP diphosphatase [Methylomonas lenta]	gi|1055319903|ref|WP_066985450.1|	1.3e-45	92.31	97.20	191
GE000478	LysR family transcriptional regulator [Methylomonas methanica]	gi|503587056|ref|WP_013821132.1|	3.8e-156	93.02	100.00	560
GE000479	MULTISPECIES: class I SAM-dependent methyltransferase [Methylomonas]	gi|697075828|ref|WP_033156886.1|	6.2e-59	61.26	96.95	236
GE000480	MULTISPECIES: rhodanese-like domain-containing protein [Methylomonas]	gi|697075831|ref|WP_033156887.1|	1.8e-54	75.38	100.00	221
GE000481	MULTISPECIES: translational GTPase TypA [Methylomonas]	gi|1028860283|ref|WP_064029024.1|	0.0e+00	93.25	97.58	1121
GE000482	sulfite exporter TauE/SafE family protein [Methylomonas methanica]	gi|1028828851|ref|WP_064009241.1|	6.0e-121	84.07	100.00	443
GE000483	alkylphosphonate utilization protein [Aliidiomarina iranensis]	gi|1546748576|ref|WP_126767494.1|	1.1e-44	80.53	100.00	188
GE000484	pyruvate dehydrogenase (acetyl-transferring), homodimeric type [Methylomonas lenta]	gi|1055319497|ref|WP_066985044.1|	0.0e+00	87.78	97.49	1657
GE000485	branched-chain alpha-keto acid dehydrogenase subunit E2 [Methylomonas sp. 11b]	gi|651608428|ref|WP_026602574.1|	1.5e-174	75.81	100.00	621
GE000486	dihydrolipoyl dehydrogenase [Methylomonas lenta]	gi|1055319491|ref|WP_066985038.1|	2.7e-225	81.91	99.58	790
GE000487	FAD-dependent oxidoreductase [Methylomonas sp.]	gi|1343557838|ref|PPD29049.1|	1.8e-204	85.35	99.54	721
GE000488	hypothetical protein CTY19_18025 [Methylomonas sp.]	gi|1343557834|ref|PPD29045.1|	1.7e-76	79.77	100.00	294
GE000489	MULTISPECIES: DUF615 domain-containing protein [Methylomonas]	gi|697080277|ref|WP_033158261.1|	8.5e-63	79.27	90.61	249
GE000490	hypothetical protein BVN35_15990 [Proteobacteria bacterium ST_bin11]	gi|1175952033|ref|OQW71646.1|	3.5e-13	70.00	100.00	82
GE000491	glucose-6-phosphate dehydrogenase [Proteobacteria bacterium ST_bin11]	gi|1175952660|ref|OQW72259.1|	1.1e-245	82.15	99.19	858
GE000492	hypothetical protein BCS42_06380 [Crenothrix sp. D3]	gi|1191467384|ref|OTE96577.1|	3.7e-63	70.93	99.42	250
GE000493	transposase [Methylococcaceae bacterium NSO1]	gi|1232224352|ref|OYV21960.1|	6.1e-201	75.26	99.79	709
GE000494	MULTISPECIES: agmatine deiminase family protein [Methylomonas]	gi|738326243|ref|WP_036279098.1|	8.6e-165	78.72	100.00	589
GE000495	carbon-nitrogen hydrolase [Methylomonas methanica]	gi|1028867846|ref|WP_064035492.1|	6.5e-145	84.35	100.00	522
GE000496	ZIP family metal transporter [Methylomonas koyamae]	gi|1028873855|ref|WP_064041380.1|	4.9e-127	77.60	99.68	463
GE000497	UPF0016 family membrane protein [Proteobacteria bacterium ST_bin11]	gi|1175957940|ref|OQW77482.1|	2.3e-62	61.68	97.72	248
GE000498	ribonuclease D [Methylomonas methanica]	gi|1028870312|ref|WP_064037958.1|	8.3e-193	85.60	100.00	682
GE000499	hypothetical protein [Methylomonas sp. DH-1]	gi|1028852333|ref|WP_064021076.1|	9.3e-32	53.10	86.06	146
GE000500	molecular chaperone SurA [Proteobacteria bacterium ST_bin11]	gi|1175957944|ref|OQW77486.1|	4.1e-188	79.39	100.00	666
GE000501	LPS biosynthesis protein [Methylomonas sp.]	gi|1343560866|ref|PPD31918.1|	1.9e-297	58.77	85.87	1031
GE000502	aminoglycoside phosphotransferase [Methylomonas lenta]	gi|1055320934|ref|WP_066986481.1|	5.9e-118	61.59	98.50	433
GE000503	nucleotidyltransferase family protein [Methylomonas sp. MK1]	gi|521974042|ref|WP_020485313.1|	1.2e-90	72.09	96.41	342
GE000504	MULTISPECIES: MFS transporter [Methylomonas]	gi|1011416658|ref|WP_062328300.1|	3.8e-164	76.61	97.74	587
GE000505	methylthioribulose-1-phosphate dehydratase [Methylomonas sp.]	gi|1343561612|ref|PPD32643.1|	1.6e-89	78.05	99.03	338
GE000506	cupin [Methylomonas sp. LWB]	gi|1094173021|ref|WP_071160748.1|	8.2e-69	70.17	97.84	269
GE000507	acireductone synthase [Methylomonas lenta]	gi|1055320394|ref|WP_066985941.1|	2.5e-80	68.75	100.00	307
GE000508	MULTISPECIES: 30S ribosomal protein S6--L-glutamate ligase [Methylomonas]	gi|738326001|ref|WP_036278865.1|	1.5e-144	89.19	99.66	521
GE000509	primosomal protein N&apos; [Methylomonas lenta]	gi|1055316702|ref|WP_066982249.1|	9.1e-289	68.02	100.00	1001
GE000510	disulfide bond formation protein B [Methylomonas methanica]	gi|1028830407|ref|WP_064010797.1|	1.5e-69	78.12	95.24	271
GE000511	potassium transporter TrkA [Methylomonas methanica]	gi|1028830403|ref|WP_064010793.1|	7.1e-102	78.11	99.57	379
GE000512	MULTISPECIES: potassium channel protein [Methylomonas]	gi|521972887|ref|WP_020484158.1|	6.6e-196	67.11	99.63	693
GE000513	SDR family oxidoreductase [Methylomonas sp. 11b]	gi|651608522|ref|WP_026602668.1|	1.5e-91	75.00	99.57	345
GE000514	deoxyribodipyrimidine photo-lyase [Methylomonas sp. MK1]	gi|521972885|ref|WP_020484156.1|	1.9e-153	78.72	99.70	551
GE000515	MULTISPECIES: bifunctional riboflavin kinase/FAD synthetase [Methylomonas]	gi|738326891|ref|WP_036279732.1|	5.3e-137	77.12	98.08	496
GE000516	DUF1289 domain-containing protein [Methylomonas methanica]	gi|503583028|ref|WP_013817104.1|	9.8e-13	52.94	90.67	81
GE000517	polysaccharide biosynthesis protein [Methylomonas lenta]	gi|1055315443|ref|WP_066980990.1|	2.0e-199	73.62	99.80	704
GE000518	MULTISPECIES: tRNA (guanosine(46)-N7)-methyltransferase TrmB [Methylomonas]	gi|1011416713|ref|WP_062328355.1|	5.9e-109	82.10	100.00	402
GE000519	thiamine biosynthesis protein ThiS [Methylomonas sp.]	gi|1343563511|ref|PPD34439.1|	1.3e-165	91.69	100.00	591
GE000520	3-deoxy-7-phosphoheptulonate synthase [Methylomonas koyamae]	gi|1028857588|ref|WP_064026329.1|	1.5e-172	85.24	100.00	614
GE000521	MULTISPECIES: superoxide dismutase [Fe] [Methylomonas]	gi|1028856783|ref|WP_064025524.1|	1.0e-98	88.60	100.00	368
GE000522	MULTISPECIES: lipid A export permease/ATP-binding protein MsbA [Methylomonas]	gi|738326158|ref|WP_036279016.1|	5.5e-268	82.65	97.32	932
GE000523	MULTISPECIES: glycosyltransferase family 9 protein [Methylomonas]	gi|917063805|ref|WP_051670517.1|	7.3e-122	59.61	98.90	446
GE000524	methane monooxygenase/ammonia monooxygenase subunit C [Methylomonas sp.]	gi|1343562433|ref|PPD33406.1|	2.8e-141	97.20	100.00	510
GE000525	methane monooxygenase/ammonia monooxygenase subunit A [Methylomonas sp.]	gi|1343550389|ref|PPD22290.1|	2.8e-141	96.39	100.00	510
GE000526	MULTISPECIES: methane monooxygenase/ammonia monooxygenase subunit B [Methylomonas]	gi|1028860023|ref|WP_064028764.1|	2.2e-223	90.82	100.00	783
GE000527	hypothetical protein [Methylomonas koyamae]	gi|1028873679|ref|WP_064041204.1|	8.5e-44	71.09	96.97	185
GE000528	copper resistance protein CopC [Methylomonas sp. MK1]	gi|521973075|ref|WP_020484346.1|	5.0e-46	76.00	100.00	193
GE000529	hypothetical protein [Methylomonas sp. MK1]	gi|521973074|ref|WP_020484345.1|	1.3e-71	66.00	88.89	278
GE000530	valine--tRNA ligase [Methylomonas lenta]	gi|1055320805|ref|WP_066986352.1|	0.0e+00	84.92	100.00	1640
GE000531	hypothetical protein CTY19_09380 [Methylomonas sp.]	gi|1343562041|ref|PPD33043.1|	4.6e-113	80.40	93.63	416
GE000532	hypothetical protein CTY19_09375 [Methylomonas sp.]	gi|1343562077|ref|PPD33079.1|	1.7e-50	68.09	100.00	208
GE000533	copper oxidase [Methylomonas methanica]	gi|1028363306|ref|OAI02417.1|	6.0e-122	72.91	100.00	446
GE000534	MULTISPECIES: hypothetical protein [Methylomonas]	gi|738320587|ref|WP_036273564.1|	6.6e-93	83.67	99.49	349
GE000535	glucose-6-phosphate isomerase [Methylomonas sp. 11b]	gi|651608306|ref|WP_026602452.1|	7.7e-293	90.64	100.00	1015
GE000536	tRNA adenosine(34) deaminase TadA [Methylomonas sp. MK1]	gi|521973170|ref|WP_020484441.1|	5.8e-60	75.00	94.87	239
GE000537	threonylcarbamoyl-AMP synthase [Methylomonas methanica]	gi|1028828345|ref|WP_064008735.1|	1.5e-142	79.50	100.00	515
GE000538	hypothetical protein [Candidatus Symbiobacter mobilis]	gi|551030680|ref|WP_022774747.1|	2.7e-102	54.55	97.03	381
GE000539	Aminoalkylphosphonate N-acetyltransferase [Acidithiobacillus ferridurans]	gi|1432253985|ref|BBF65521.1|	3.8e-40	59.06	98.68	173
GE000540	CPBP family intramembrane metalloprotease [Methylomonas methanica]	gi|503583398|ref|WP_013817474.1|	7.6e-93	62.15	96.97	349
GE000541	16S rRNA (uracil(1498)-N(3))-methyltransferase [Methylomonas lenta]	gi|1055310600|ref|WP_066976484.1|	1.8e-92	68.88	99.59	348
GE000542	adenosylmethionine--8-amino-7-oxononanoate transaminase [Methylomonas methanica]	gi|1028868714|ref|WP_064036360.1|	1.7e-213	79.64	99.55	751
GE000543	30S ribosomal protein S20 [Methylomonas sp.]	gi|1343548903|ref|PPD20883.1|	6.8e-34	94.25	100.00	152
GE000544	MULTISPECIES: murein biosynthesis integral membrane protein MurJ [Methylomonas]	gi|738320133|ref|WP_036273117.1|	3.2e-200	72.39	98.83	707
GE000545	pyrroline-5-carboxylate reductase [Methylomonas methanica]	gi|1028826620|ref|WP_064007010.1|	1.3e-104	80.38	99.24	388
GE000546	YggT family protein [Methylomonas sp. 11b]	gi|651609149|ref|WP_026603294.1|	1.6e-80	85.79	99.48	308
GE000547	DUF4124 domain-containing protein [Methylomonas methanica]	gi|1177962315|ref|WP_082879977.1|	1.8e-79	53.07	97.87	305
GE000548	MULTISPECIES: acetylglutamate kinase [Methylomonas]	gi|738320214|ref|WP_036273198.1|	1.9e-152	93.27	99.66	547
GE000549	phosphomannomutase/phosphoglucomutase [Proteobacteria bacterium ST_bin11]	gi|1175955933|ref|OQW75489.1|	3.4e-268	55.46	100.00	933
GE000550	dUTP diphosphatase [Geobacter sp.]	gi|1477478245|ref|RII31709.1|	4.7e-46	62.16	96.73	193
GE000551	hypothetical protein [Methylomonas lenta]	gi|1055314509|ref|WP_066980056.1|	1.5e-60	77.33	98.03	241
GE000552	glycosyltransferase [Methylomonas methanica]	gi|1028828647|ref|WP_064009037.1|	2.2e-110	67.65	100.00	407
GE000553	glycosyltransferase [Methylomonas methanica]	gi|1028828649|ref|WP_064009039.1|	1.7e-123	75.55	100.00	451
GE000554	O-antigen ligase family protein [Methylomonas methanica]	gi|1177958775|ref|WP_082879691.1|	2.0e-134	58.95	99.05	488
GE000555	methionine--tRNA ligase [Methylomonas methanica]	gi|1028830318|ref|WP_064010708.1|	0.0e+00	81.86	100.00	1172
GE000557	iron-sulfur cluster carrier protein ApbC [Methylomonas sp. MK1]	gi|521973263|ref|WP_020484534.1|	2.6e-167	81.27	100.00	597
GE000558	glutamate 5-kinase [Methylomonas sp. 11b]	gi|651608202|ref|WP_026602348.1|	4.8e-177	87.67	100.00	629
GE000559	MULTISPECIES: GTPase ObgE [Methylomonas]	gi|697072367|ref|WP_033155838.1|	4.1e-170	86.46	99.71	606
GE000560	50S ribosomal protein L27 [Methylomonas methanica]	gi|1028869502|ref|WP_064037148.1|	1.1e-36	94.12	100.00	161
GE000561	MULTISPECIES: 50S ribosomal protein L21 [Methylomonas]	gi|938981719|ref|WP_054759526.1|	8.3e-47	90.29	100.00	195
GE000562	heavy metal-binding domain-containing protein [Xanthomonadaceae bacterium AQ6-296]	gi|1575382371|ref|WP_129833710.1|	2.7e-41	78.30	90.60	177
GE000563	iron-sulfur cluster assembly protein IscA [Methylomonas sp.]	gi|1343560424|ref|PPD31504.1|	2.9e-42	77.57	100.00	180
GE000564	cysteine desulfurase [Methylomonas methanica]	gi|1028827026|ref|WP_064007416.1|	1.4e-117	62.74	99.18	432
GE000565	MULTISPECIES: Fe-S cluster assembly transcriptional regulator IscR [Methylomonas]	gi|1028853660|ref|WP_064022403.1|	1.4e-72	86.34	100.00	281
GE000566	hypothetical protein [Methylomonas sp. LWB]	gi|1094169508|ref|WP_071157281.1|	1.7e-13	53.01	97.65	84
GE000567	hypothetical protein [Methylomonas sp. Kb3]	gi|1310928384|ref|WP_101054218.1|	2.7e-133	75.74	100.00	484
GE000568	MULTISPECIES: cold-shock protein [Methylomonas]	gi|1028862390|ref|WP_064030983.1|	5.6e-28	91.04	100.00	132
GE000569	ATP-dependent chaperone ClpB [Methylomonas sp. DH-1]	gi|1028851711|ref|WP_064020454.1|	0.0e+00	90.55	100.00	1503
GE000570	hypothetical protein [Methylomonas koyamae]	gi|938983888|ref|WP_054761695.1|	3.7e-182	86.26	100.00	646
GE000571	LysR family transcriptional regulator [Methylomonas koyamae]	gi|1028856472|ref|WP_064025213.1|	4.0e-153	88.67	99.36	550
GE000572	ammonia monooxygenase [Methylobacter luteus]	gi|652903141|ref|WP_027157616.1|	1.6e-139	95.20	100.00	504
GE000573	methane monooxygenase/ammonia monooxygenase subunit B [Proteobacteria bacterium ST_bin11]	gi|1175959985|ref|OQW79510.1|	2.3e-220	91.26	100.00	773
GE000574	methane monooxygenase/ammonia monooxygenase subunit C [Methylomonas methanica]	gi|1028870228|ref|WP_064037874.1|	1.9e-140	93.39	100.00	507
GE000575	MFS transporter [Methylomonas denitrificans]	gi|998901339|ref|AMK75757.1|	1.6e-221	93.67	100.00	777
GE000576	MULTISPECIES: tautomerase family protein [Methylomonas]	gi|1011416097|ref|WP_062327739.1|	3.0e-57	92.00	93.28	230
GE000577	photosystem reaction center subunit H [Methylomonas sp. 11b]	gi|651607465|ref|WP_026601617.1|	1.6e-61	84.95	97.81	245
GE000578	MBOAT family protein [Methylococcales bacterium]	gi|1479776494|ref|RIZ68120.1|	1.1e-262	80.84	100.00	914
GE000579	hypothetical protein D0528_08785 [Methylococcales bacterium]	gi|1479776493|ref|RIZ68119.1|	1.2e-146	65.78	99.74	528
GE000580	tRNA dihydrouridine synthase DusB [Methylomonas lenta]	gi|1055317568|ref|WP_066983115.1|	4.3e-134	75.46	100.00	486
GE000581	Fis family transcriptional regulator [Methylomonas methanica]	gi|503584078|ref|WP_013818154.1|	7.8e-30	77.91	98.85	138
GE000582	bifunctional phosphoribosylaminoimidazolecarboxamide formyltransferase/IMP cyclohydrolase [Methylomonas lenta]	gi|1055317574|ref|WP_066983121.1|	4.8e-244	83.24	100.00	852
GE000583	sulfate adenylyltransferase subunit CysN [Methylomonas sp. 11b]	gi|651608057|ref|WP_026602203.1|	1.8e-265	85.00	99.81	924
GE000584	sulfate adenylyltransferase subunit CysD [Methylomonas koyamae]	gi|1028862107|ref|WP_064030755.1|	4.8e-167	95.03	100.00	596
GE000585	hypothetical protein [Methylomonas methanica]	gi|1028868535|ref|WP_064036181.1|	2.6e-45	64.96	80.59	191
GE000586	DUF4102 domain-containing protein [Methylomonas lenta]	gi|1180445633|ref|WP_083960708.1|	1.8e-178	72.83	95.96	634
GE000587	hypothetical protein EDF83_1505 [Pseudomonas protegens]	gi|1515790924|ref|ROQ62225.1|	4.2e-143	55.88	97.14	517
GE000588	hypothetical protein [Methylomicrobium agile]	gi|1181378880|ref|WP_084675422.1|	4.1e-29	58.76	62.58	137
GE000589	DUF927 domain-containing protein [Methylomicrobium agile]	gi|917304802|ref|WP_051911514.1|	2.1e-243	66.94	100.00	850
GE000590	hypothetical protein [Methylomicrobium agile]	gi|917304803|ref|WP_051911515.1|	2.8e-51	68.28	97.32	210
GE000591	AlpA family phage regulatory protein [Methylomicrobium agile]	gi|670483256|ref|WP_031431514.1|	6.9e-30	88.16	98.70	138
GE000592	SAM-dependent DNA methyltransferase [Azospira sp. I13]	gi|1389019498|ref|WP_109039985.1|	0.0e+00	86.04	99.62	1369
GE000594	restriction endonuclease subunit S [Nostoc sp. NIES-4103]	gi|1248054648|ref|WP_096559240.1|	1.3e-117	52.67	99.54	432
GE000595	type I restriction endonuclease subunit R [Comamonas thiooxydans]	gi|502600327|ref|WP_012837693.1|	0.0e+00	86.18	99.19	1723
GE000596	hypothetical protein [Methylomicrobium agile]	gi|491512183|ref|WP_005369817.1|	1.8e-150	70.03	98.72	541
GE000597	DUF262 domain-containing protein [Methylobacter tundripaludum]	gi|670488353|ref|WP_031436603.1|	1.1e-189	89.81	98.68	671
GE000598	DUF3696 domain-containing protein [Methylobacter tundripaludum]	gi|670488354|ref|WP_031436604.1|	1.5e-170	79.79	100.00	608
GE000599	hypothetical protein [Methylobacter tundripaludum]	gi|670488355|ref|WP_031436605.1|	2.5e-142	75.23	100.00	514
GE000600	XRE family transcriptional regulator [Methylomicrobium agile]	gi|670483262|ref|WP_031431520.1|	3.7e-56	60.64	94.76	227
GE000601	hypothetical protein [Methylomicrobium agile]	gi|670483263|ref|WP_031431521.1|	9.7e-129	69.79	99.10	469
GE000602	hypothetical protein COW70_10435 [Hydrogenophilales bacterium CG18_big_fil_WC_8_21_14_2_50_58_12]	gi|1277000917|ref|PIQ12367.1|	9.9e-31	76.34	100.00	141
GE000603	GNAT family N-acetyltransferase [Hydrogenophilales bacterium CG18_big_fil_WC_8_21_14_2_50_58_12]	gi|1277000918|ref|PIQ12368.1|	1.2e-58	71.17	95.86	235
GE000604	addiction module killer protein [Crenothrix polyspora]	gi|1199042976|ref|WP_087148489.1|	3.3e-27	80.52	98.72	129
GE000605	putative addiction module antidote protein [Methylobacter tundripaludum]	gi|652888752|ref|WP_027148527.1|	5.2e-38	85.86	100.00	166
GE000606	hypothetical protein [Methylomonas koyamae]	gi|1028862373|ref|WP_064030966.1|	1.6e-08	73.68	100.00	66
GE000607	RNA polymerase sigma factor [Methylocaldum marinum]	gi|1480991445|ref|WP_119627990.1|	1.8e-41	56.88	91.95	178
GE000608	FecR family protein [Methylomonas lenta]	gi|1055315720|ref|WP_066981267.1|	2.4e-85	48.59	98.61	325
GE000609	TonB-dependent receptor [Methylomonas sp. LWB]	gi|1094170064|ref|WP_071157837.1|	6.8e-243	53.94	97.23	849
GE000610	LysR family transcriptional regulator [Methylomonas sp. LW13]	gi|697070279|ref|WP_033155259.1|	2.7e-138	81.76	99.00	500
GE000611	pirin family protein [Methylomonas koyamae]	gi|1028855874|ref|WP_064024615.1|	3.7e-106	78.81	98.74	393
GE000612	antibiotic biosynthesis monooxygenase [Methylovulum psychrotolerans]	gi|1212743399|ref|WP_088617988.1|	8.2e-83	76.26	99.50	315
GE000613	IS30 family transposase [Methylomonas sp. 11b]	gi|1175185931|ref|WP_081733844.1|	6.7e-182	81.82	99.74	646
GE000614	AraC family transcriptional regulator [Methylovulum psychrotolerans]	gi|1212743398|ref|WP_088617987.1|	8.0e-113	74.16	97.45	416
GE000615	hydrolase [Methylomonas sp. LW13]	gi|697070311|ref|WP_033155263.1|	3.4e-114	92.76	100.00	420
GE000616	amidohydrolase [Methylovulum psychrotolerans]	gi|1341983969|ref|WP_103974611.1|	0.0e+00	86.40	100.00	1126
GE000617	alpha/beta hydrolase [filamentous cyanobacterium CCP2]	gi|1360963582|ref|WP_106174114.1|	6.3e-118	75.09	100.00	433
GE000618	DoxX family protein [Methylobacillus glycogenes]	gi|647595306|ref|WP_025871946.1|	9.5e-27	54.70	87.97	129
GE000619	peptidase M17 [Methylovorus glucosotrophus]	gi|506311371|ref|WP_015831146.1|	3.9e-79	68.75	93.33	303
GE000620	conserved hypothetical protein [Methylovorus sp. MP688]	gi|312441662|ref|ADQ85768.1|	3.2e-173	60.59	96.75	617
GE000621	hypothetical protein [Methylocaldum szegediense]	gi|651615615|ref|WP_026609736.1|	1.3e-13	52.78	85.71	84
GE000623	glutathione peroxidase [Methylomonas sp. MK1]	gi|521971391|ref|WP_020482662.1|	1.6e-69	72.78	100.00	271
GE000624	hypothetical protein [Methylobacter luteus]	gi|652905212|ref|WP_027159241.1|	4.3e-56	83.21	100.00	226
GE000626	hypothetical protein MKLM6_0157 [Methylomonas koyamae]	gi|1249830989|ref|ATG88440.1|	3.2e-11	70.59	86.44	76
GE000627	hypothetical protein B6247_06205 [Beggiatoa sp. 4572_84]	gi|1176247936|ref|OQY55869.1|	3.7e-71	34.34	96.23	278
GE000628	DNA-binding response regulator [Methylomonas sp.]	gi|1343560432|ref|PPD31512.1|	7.7e-68	64.73	96.14	266
GE000629	methylenetetrahydromethanopterin dehydrogenase [Methylomonas methanica]	gi|503586416|ref|WP_013820492.1|	9.2e-137	82.06	94.65	495
GE000630	MULTISPECIES: methylenetetrahydromethanopterin dehydrogenase [Methylomonas]	gi|1028860597|ref|WP_064029338.1|	1.1e-150	93.05	100.00	542
GE000631	MULTISPECIES: inositol monophosphatase [Methylomonas]	gi|697071017|ref|WP_033155453.1|	5.4e-135	91.95	100.00	489
GE000632	RNA methyltransferase [Methylomonas methanica]	gi|1028867643|ref|WP_064035289.1|	3.5e-104	79.01	100.00	387
GE000633	IS1182 family transposase [Methylobacter marinus]	gi|519004708|ref|WP_020160583.1|	6.8e-14	53.76	52.66	86
GE000634	hypothetical protein MKLM6_1071 [Methylomonas koyamae]	gi|1249831879|ref|ATG89330.1|	6.4e-25	35.81	91.12	123
GE000636	serine protease [Methylomonas methanica]	gi|503583319|ref|WP_013817395.1|	7.5e-281	80.93	100.00	975
GE000637	Tetratricopeptide TPR_2 repeat-containing protein [Methylomonas methanica MC09]	gi|333806456|ref|AEF99125.1|	0.0e+00	75.98	100.00	1188
GE000638	group II intron reverse transcriptase/maturase [Cupriavidus necator]	gi|1431824701|ref|WP_114136313.1|	1.2e-200	80.05	100.00	708
GE000640	hypothetical protein COT75_02955 [Candidatus Beckwithbacteria bacterium CG10_big_fil_rev_8_21_14_0_10_34_10]	gi|1277214141|ref|PIS09194.1|	1.8e-34	45.86	72.58	155
GE000642	exodeoxyribonuclease V subunit beta [Methylomonas koyamae]	gi|1028857556|ref|WP_064026297.1|	0.0e+00	57.92	99.83	1310
GE000643	exodeoxyribonuclease V subunit gamma [Methylomonas koyamae]	gi|1252968380|ref|WP_096875574.1|	0.0e+00	60.25	100.00	1244
GE000644	DUF4124 domain-containing protein [Methylomonas sp. 11b]	gi|651608331|ref|WP_026602477.1|	5.0e-61	63.21	99.48	243
GE000645	MULTISPECIES: SDR family oxidoreductase [Methylomonas]	gi|1028862870|ref|WP_064031463.1|	7.3e-114	74.01	100.00	419
GE000646	MULTISPECIES: hypothetical protein [Methylomonas]	gi|521973120|ref|WP_020484391.1|	8.1e-44	86.51	100.00	185
GE000647	hypothetical protein Metme_0141 [Methylomonas methanica MC09]	gi|333805922|ref|AEF98591.1|	1.8e-64	51.65	100.00	255
GE000648	UPF0182 family protein [Methylomonas methanica]	gi|1028828755|ref|WP_064009145.1|	0.0e+00	73.23	100.00	1339
GE000649	bilirubin oxidase [Methylomonas denitrificans]	gi|1011416640|ref|WP_062328282.1|	7.9e-216	72.30	99.12	759
GE000650	copper oxidase [Methylomonas koyamae]	gi|938982641|ref|WP_054760448.1|	5.8e-291	85.19	100.00	1008
GE000651	hypothetical protein [Methylomonas sp. MK1]	gi|521973125|ref|WP_020484396.1|	4.8e-237	72.26	100.00	829
GE000652	hypothetical protein JT25_008770 [Methylomonas denitrificans]	gi|998902162|ref|AMK76580.1|	5.4e-72	64.11	96.74	280
GE000653	hypothetical protein EPN17_00255 [Methylobacter sp.]	gi|1580798227|ref|TAN71818.1|	1.7e-28	75.57	100.00	134
GE000654	lipoprotein signal peptidase [Methylomonas methanica]	gi|1028868210|ref|WP_064035856.1|	1.5e-66	77.78	96.84	261
GE000655	isoleucine--tRNA ligase [Methylomonas methanica]	gi|1028868209|ref|WP_064035855.1|	0.0e+00	86.32	100.00	1744
GE000656	hypothetical protein [Methylomonas sp. 11b]	gi|651608785|ref|WP_026602930.1|	2.8e-123	84.41	99.25	450
GE000658	hypothetical protein [Methylomonas sp. MK1]	gi|521972950|ref|WP_020484221.1|	8.0e-115	60.12	99.70	422
GE000659	dihydrofolate reductase [Methylomonas sp. LW13]	gi|917063306|ref|WP_051670018.1|	1.4e-59	70.81	93.06	238
GE000660	phosphate-binding protein [Proteobacteria bacterium ST_bin11]	gi|1175954713|ref|OQW74284.1|	3.7e-165	88.45	100.00	590
GE000661	ABC transporter permease subunit [Methylomonas methanica]	gi|1028828838|ref|WP_064009228.1|	0.0e+00	73.25	100.00	1124
GE000662	phosphate ABC transporter permease PstA [Methylomonas sp. 11b]	gi|738323087|ref|WP_036276009.1|	4.3e-259	82.94	100.00	902
GE000663	phosphate ABC transporter ATP-binding protein [Methylomonas koyamae]	gi|938983516|ref|WP_054761323.1|	2.0e-143	92.78	100.00	517
GE000664	MULTISPECIES: phosphate signaling complex protein PhoU [Methylomonas]	gi|738319631|ref|WP_036272619.1|	1.1e-115	90.79	100.00	425
GE000665	MULTISPECIES: citrate (Si)-synthase [Methylomonas]	gi|1028856624|ref|WP_064025365.1|	1.2e-219	85.61	100.00	771
GE000666	class I SAM-dependent methyltransferase [Roseiarcus fermentans]	gi|1430748636|ref|WP_113890258.1|	7.2e-44	43.11	89.24	186
GE000667	hypothetical protein CVV13_06915 [Gammaproteobacteria bacterium HGW-Gammaproteobacteria-3]	gi|1308625029|ref|PKM12015.1|	6.5e-265	68.10	100.00	922
GE000668	ribonuclease E/G [Methylomonas sp.]	gi|1343561569|ref|PPD32600.1|	1.7e-293	91.87	73.03	1017
GE000669	23S rRNA pseudouridine(955/2504/2580) synthase RluC [Methylomonas methanica]	gi|503585729|ref|WP_013819805.1|	5.8e-155	85.00	100.00	556
GE000670	HAD family hydrolase [Methylomonas methanica]	gi|1028867849|ref|WP_064035495.1|	6.3e-81	69.34	98.60	309
GE000671	MULTISPECIES: signal peptide peptidase SppA [Methylomonas]	gi|697078734|ref|WP_033157798.1|	1.3e-130	74.21	97.55	475
GE000672	FAD:protein FMN transferase [Methylococcaceae bacterium FWC3]	gi|1575436702|ref|WP_129884630.1|	3.7e-120	63.08	95.87	440
GE000673	DNA polymerase III subunit gamma/tau [Methylomonas methanica]	gi|1028829042|ref|WP_064009432.1|	1.7e-220	73.93	100.00	774
GE000674	YbaB/EbfC family nucleoid-associated protein [Methylomonas sp.]	gi|1343561573|ref|PPD32604.1|	2.5e-46	89.72	100.00	193
GE000675	recombination protein RecR [Methylomonas sp. 11b]	gi|651609067|ref|WP_026603212.1|	1.3e-85	79.58	99.48	325
GE000676	MULTISPECIES: cold-shock protein [Methylomonas]	gi|521972181|ref|WP_020483452.1|	2.1e-30	97.10	100.00	140
GE000678	MULTISPECIES: hypothetical protein [Methylomonas]	gi|938980382|ref|WP_054758189.1|	4.4e-25	66.67	100.00	123
GE000679	MULTISPECIES: peptide deformylase [Methylomonas]	gi|1028853657|ref|WP_064022400.1|	4.9e-58	61.67	99.45	233
GE000680	quinoprotein relay system zinc metallohydrolase 2 [Methylomonas methanica]	gi|1028867648|ref|WP_064035294.1|	1.2e-138	75.33	100.00	501
GE000681	quinoprotein dehydrogenase-associated SoxYZ-like carrier [Methylomonas koyamae]	gi|1028875135|ref|WP_064042660.1|	1.6e-121	79.34	96.75	444
GE000682	tRNA 5-methoxyuridine(34)/uridine 5-oxyacetic acid(34) synthase CmoB [Methylomonas sp. MK1]	gi|521972421|ref|WP_020483692.1|	1.0e-130	67.19	99.07	475
GE000683	MULTISPECIES: 3-hexulose-6-phosphate synthase [Methylomonas]	gi|697083274|ref|WP_033159179.1|	9.1e-104	94.88	100.00	385
GE000684	6-phospho-3-hexuloisomerase [Methylomicrobium buryatense]	gi|516452660|ref|WP_017841572.1|	2.3e-81	87.01	100.00	310
GE000685	transketolase [Methylomonas methanica]	gi|503583379|ref|WP_013817455.1|	0.0e+00	88.66	100.00	1241
GE000686	hypothetical protein CTY19_13560 [Methylomonas sp.]	gi|1343560452|ref|PPD31529.1|	1.2e-18	68.33	100.00	102
GE000687	transaldolase [Methylomonas lenta]	gi|1055321095|ref|WP_066986642.1|	1.6e-163	92.05	99.70	584
GE000688	class II fructose-bisphosphate aldolase [Methylomonas methanica]	gi|1028828628|ref|WP_064009018.1|	1.3e-195	94.99	100.00	691
GE000689	flagellar basal body-associated FliL family protein [Methylomonas sp. MK1]	gi|521972410|ref|WP_020483681.1|	4.2e-38	78.50	60.45	167
GE000690	MULTISPECIES: flagellar motor switch protein FliM [Methylomonas]	gi|521972409|ref|WP_020483680.1|	1.1e-161	89.88	100.00	578
GE000691	flagellar motor switch protein FliN [Methylomonas koyamae]	gi|1028874713|ref|WP_064042238.1|	1.5e-51	78.38	100.00	211
GE000692	MULTISPECIES: flagellar biosynthetic protein FliO [Methylomonas]	gi|738324415|ref|WP_036277313.1|	2.0e-33	55.78	100.00	151
GE000693	flagellar biosynthetic protein FliP [Methylomonas sp.]	gi|1343560505|ref|PPD31582.1|	4.6e-99	85.90	93.23	370
GE000694	MULTISPECIES: flagellar biosynthesis protein FliQ [Methylomonas]	gi|648455286|ref|WP_026147037.1|	9.8e-28	78.65	100.00	131
GE000695	flagellar biosynthetic protein FliR [Methylomonas sp. Kb3]	gi|1310926912|ref|WP_101053275.1|	1.2e-97	71.60	99.61	365
GE000696	flagellar biosynthesis protein FlhB [Methylomonas methanica]	gi|503586560|ref|WP_013820636.1|	3.5e-151	73.07	100.00	543
GE000697	flagellar biosynthesis protein FlhA [Proteobacteria bacterium ST_bin11]	gi|1175951365|ref|OQW70990.1|	0.0e+00	87.88	99.85	1134
GE000698	flagellar biosynthesis protein FlhF [Methylomonas sp. MK1]	gi|521972401|ref|WP_020483672.1|	2.4e-154	62.50	100.00	554
GE000699	MinD/ParA family protein [Methylomonas methanica]	gi|503586557|ref|WP_013820633.1|	9.9e-138	86.90	100.00	498
GE000700	RNA polymerase sigma factor FliA [Methylomonas methanica]	gi|1028828638|ref|WP_064009028.1|	5.8e-110	82.45	98.39	406
GE000701	chemotaxis protein CheY [Methylomonas sp.]	gi|1343560465|ref|PPD31542.1|	5.3e-59	95.93	95.35	236
GE000702	protein phosphatase CheZ [Methylomonas methanica]	gi|503586554|ref|WP_013820630.1|	1.2e-85	70.00	100.00	325
GE000703	MULTISPECIES: chemotaxis protein CheA [Methylomonas]	gi|697084051|ref|WP_033159405.1|	7.5e-283	74.50	99.86	982
GE000704	MULTISPECIES: chemotaxis response regulator protein-glutamate methylesterase [Methylomonas]	gi|738324380|ref|WP_036277278.1|	1.0e-128	66.67	99.72	469
GE000705	MULTISPECIES: flagellar motor protein [Methylomonas]	gi|521972394|ref|WP_020483665.1|	4.3e-113	87.04	98.80	416
GE000706	flagellar motor protein MotD [Methylomonas methanica]	gi|1028828643|ref|WP_064009033.1|	7.4e-109	76.56	94.12	402
GE000707	MULTISPECIES: ParA family protein [Methylomonas]	gi|1011417161|ref|WP_062328803.1|	5.0e-117	80.16	99.61	429
GE000708	chemotaxis protein CheW [Proteobacteria bacterium ST_bin11]	gi|1175951355|ref|OQW70980.1|	5.3e-81	65.98	99.14	310
GE000709	MULTISPECIES: chemotaxis protein CheW [Methylomonas]	gi|1028856308|ref|WP_064025049.1|	4.5e-76	93.63	100.00	293
GE000711	MULTISPECIES: DUF2802 domain-containing protein [Methylomonas]	gi|738324372|ref|WP_036277270.1|	7.4e-20	47.26	97.99	106
GE000712	bifunctional phosphopantothenoylcysteine decarboxylase/phosphopantothenate--cysteine ligase CoaBC [Methylomonas lenta]	gi|1055317472|ref|WP_066983019.1|	2.0e-135	65.95	98.67	491
GE000713	hypothetical protein BVN35_08010 [Proteobacteria bacterium ST_bin11]	gi|1175956033|ref|OQW75589.1|	1.4e-110	88.84	100.00	408
GE000714	electron transporter RnfB [Proteobacteria bacterium ST_bin11]	gi|1175956125|ref|OQW75681.1|	1.6e-51	58.70	96.24	211
GE000715	transcriptional regulator [Proteobacteria bacterium ST_bin11]	gi|1175950386|ref|OQW70033.1|	2.9e-23	77.61	65.05	117
GE000716	hypothetical protein BVN35_18540 [Proteobacteria bacterium ST_bin11]	gi|1175950385|ref|OQW70032.1|	4.3e-32	89.47	100.00	146
GE000717	integrase [Proteobacteria bacterium ST_bin11]	gi|1175950384|ref|OQW70031.1|	1.2e-183	80.15	99.75	651
GE000718	hypothetical protein [Methylobacter tundripaludum]	gi|1348914731|ref|WP_104430370.1|	1.6e-19	65.00	73.39	104
GE000719	DUF3596 domain-containing protein [Methylobacter tundripaludum]	gi|1348914732|ref|WP_104430371.1|	1.8e-61	44.08	89.91	245
GE000720	HD domain-containing protein [Methylobacter tundripaludum]	gi|1348914730|ref|WP_104430369.1|	1.1e-95	55.42	99.09	359
GE000721	MULTISPECIES: hypothetical protein [Oleiphilus]	gi|1057170278|ref|WP_068553651.1|	5.7e-50	50.25	95.26	206
GE000723	hypothetical protein [Janthinobacterium sp. HH01]	gi|495724375|ref|WP_008448954.1|	7.6e-48	62.66	88.76	199
GE000724	XRE family transcriptional regulator [Betaproteobacteria bacterium HGW-Betaproteobacteria-22]	gi|1308923359|ref|PKO44192.1|	1.7e-26	65.00	90.91	127
GE000725	TolC family protein [Methylomonas koyamae]	gi|938985876|ref|WP_054763568.1|	4.9e-69	63.64	89.02	270
GE000726	IS6 family transposase [Bathymodiolus platifrons methanotrophic gill symbiont]	gi|1205184670|ref|WP_087871202.1|	1.7e-65	72.94	99.42	258
GE000727	type II toxin-antitoxin system RelE/ParE family toxin [Bradyrhizobium sp. WSM4349]	gi|517267650|ref|WP_018456468.1|	2.1e-50	81.58	66.28	208
GE000728	Fis family transcriptional regulator [Methylocystis sp. SC2]	gi|504704353|ref|WP_014891455.1|	2.7e-31	76.29	100.00	143
GE000729	IS5 family transposase [Nitrosomonas sp. APG5]	gi|1371763053|ref|WP_106706949.1|	1.3e-93	75.23	91.74	352
GE000730	IS5 family transposase [Nitrosomonas sp. APG5]	gi|1371763053|ref|WP_106706949.1|	1.7e-138	75.95	99.68	501
GE000731	transposase, partial [Methylococcaceae bacterium NSO1]	gi|1232225166|ref|OYV22603.1|	1.7e-44	94.90	100.00	187
GE000732	DUF3991 domain-containing protein [Magnetococcales bacterium UR-1]	gi|1579132474|ref|WP_130472530.1|	2.2e-75	54.64	80.12	292
GE000733	type II toxin-antitoxin system RelE/ParE family toxin [Deltaproteobacteria bacterium]	gi|1483184329|ref|RJR45976.1|	6.1e-23	59.38	97.96	115
GE000734	Antitoxin ParD1 [Syntrophorhabdaceae bacterium PtaU1.Bin034]	gi|1166703428|ref|OPY67311.1|	1.2e-18	60.71	98.70	101
GE000735	RNA-directed DNA polymerase [Candidatus Nitrotoga sp. SPKER]	gi|1450291348|ref|RFC31768.1|	6.7e-239	69.91	99.30	835
GE000736	IS5 family transposase [Nitrosomonas sp. APG5]	gi|1371763053|ref|WP_106706949.1|	1.7e-138	75.95	99.68	501
GE000737	C4-dicarboxylate ABC transporter [Crenothrix sp. D3]	gi|1191467565|ref|OTE96756.1|	1.1e-185	83.17	100.00	658
GE000738	MULTISPECIES: DUF1311 domain-containing protein [Proteobacteria]	gi|490405270|ref|WP_004279354.1|	1.1e-27	54.10	93.80	132
GE000739	MULTISPECIES: 1,6-anhydro-N-acetylmuramyl-L-alanine amidase AmpD [Methylomonas]	gi|738324605|ref|WP_036277500.1|	1.5e-75	75.98	99.44	291
GE000740	polyhydroxybutyrate depolymerase [Candidatus Rokubacteria bacterium]	gi|1400212794|ref|PYM58531.1|	5.3e-81	48.72	98.37	310
GE000741	hypothetical protein [Methylomonas methanica]	gi|1028867968|ref|WP_064035614.1|	5.1e-89	78.79	87.17	336
GE000742	IS5 family transposase [Nitrosomonas sp. APG5]	gi|1371763053|ref|WP_106706949.1|	1.7e-138	75.95	99.68	501
GE000743	helix-turn-helix domain-containing protein [delta proteobacterium PSCGC 5296]	gi|654515894|ref|WP_027984770.1|	6.8e-23	45.39	99.30	116
GE000744	hypothetical protein [Photobacterium damselae]	gi|763321697|ref|WP_044180147.1|	2.6e-38	53.52	99.30	167
GE000745	IS5 family transposase [Nitrosomonas sp. APG5]	gi|1371763053|ref|WP_106706949.1|	1.7e-138	75.95	99.68	501
GE000747	recombinase family protein [Aeromonas molluscorum]	gi|492586731|ref|WP_005895542.1|	1.5e-73	79.78	93.37	285
GE000748	IS5 family transposase [Nitrosomonas sp. APG5]	gi|1371763053|ref|WP_106706949.1|	1.7e-138	75.95	99.68	501
GE000749	FMN-dependent NADH-azoreductase [Methylovulum psychrotolerans]	gi|1212746598|ref|WP_088621187.1|	5.4e-23	82.26	93.94	115
GE000750	FMN-dependent NADH-azoreductase [Methylococcaceae bacterium NSM2-1]	gi|1232219066|ref|OYV17228.1|	2.3e-24	72.29	91.21	120
GE000751	LysR family transcriptional regulator [Methylococcaceae bacterium NSM2-1]	gi|1232219065|ref|OYV17227.1|	4.3e-144	87.50	98.67	520
GE000752	hydroxylamine reductase [Methylocaldum szegediense]	gi|738316073|ref|WP_036269067.1|	8.8e-233	69.49	98.31	815
GE000753	hydroxylamine oxidation protein HaoB [Methylocaldum szegediense]	gi|738316072|ref|WP_036269066.1|	6.9e-79	45.31	96.35	303
GE000754	MULTISPECIES: hypothetical protein [Methylomonas]	gi|697081970|ref|WP_033158788.1|	1.2e-33	72.57	98.26	151
GE000755	porin family protein [Methyloterricola oryzae]	gi|1175511201|ref|WP_082053848.1|	1.8e-50	48.82	80.77	208
GE000756	tandem-95 repeat protein [Methyloterricola oryzae]	gi|771612618|ref|WP_045223515.1|	7.8e-245	33.46	100.00	857
GE000757	glycosyltransferase family 1 protein [Aquabacterium sp.]	gi|1580486507|ref|TAK92560.1|	1.0e-75	44.51	99.44	293
GE000758	MULTISPECIES: glycosyltransferase [Methylomonas]	gi|738325653|ref|WP_036278527.1|	2.6e-130	62.53	99.48	474
GE000759	MULTISPECIES: glycosyltransferase [Methylomonas]	gi|738325654|ref|WP_036278528.1|	1.1e-123	57.60	98.43	452
GE000760	glycosyltransferase [Methylomonas methanica]	gi|1028828307|ref|WP_064008697.1|	1.2e-135	63.69	96.76	492
GE000761	hypothetical protein [Polynucleobacter asymbioticus]	gi|500232585|ref|WP_011902178.1|	6.3e-54	34.24	94.10	221
GE000762	hypothetical protein BVN35_05670 [Proteobacteria bacterium ST_bin11]	gi|1175957368|ref|OQW76913.1|	8.5e-79	42.03	98.00	303
GE000763	hypothetical protein BVN35_05675 [Proteobacteria bacterium ST_bin11]	gi|1175957369|ref|OQW76914.1|	1.3e-67	64.32	96.60	265
GE000764	glycosyltransferase [Methylomonas sp. 11b]	gi|651608386|ref|WP_026602532.1|	5.6e-147	61.39	99.26	530
GE000765	hypothetical protein BVN35_05685 [Proteobacteria bacterium ST_bin11]	gi|1175957371|ref|OQW76916.1|	7.4e-151	70.29	98.04	542
GE000766	glycosyltransferase family 2 protein [Spirosoma sp. 209]	gi|1149992927|ref|WP_077919596.1|	2.9e-69	45.40	100.00	271
GE000767	flippase [Pedobacter glucosidilyticus]	gi|746409920|ref|WP_039451401.1|	2.1e-154	57.14	99.42	555
GE000768	MULTISPECIES: diaminopimelate decarboxylase [Methylomonas]	gi|738325239|ref|WP_036278126.1|	1.5e-195	81.45	99.05	691
GE000769	diaminopimelate epimerase [Methylomonas methanica]	gi|503583012|ref|WP_013817088.1|	8.3e-110	68.36	99.64	406
GE000770	DUF484 family protein [Methylomonas sp. Kb3]	gi|1310925847|ref|WP_101052636.1|	4.7e-90	75.98	100.00	340
GE000771	tyrosine recombinase XerC [Methylomonas methanica]	gi|503583014|ref|WP_013817090.1|	5.1e-113	67.23	98.34	416
GE000772	MULTISPECIES: integrase [Methylobacter]	gi|738300731|ref|WP_036253814.1|	7.1e-129	61.60	96.63	469
GE000773	integrase [Methylobacter sp. BBA5.1]	gi|738300734|ref|WP_036253817.1|	1.0e-127	70.45	96.55	465
GE000774	MULTISPECIES: integrase [Methylobacter]	gi|738300736|ref|WP_036253819.1|	6.1e-155	81.60	100.00	556
GE000775	IS66 family transposase [Methylococcales bacterium]	gi|1479781240|ref|RIZ72054.1|	3.1e-216	75.45	99.40	760
GE000776	IS66 family insertion sequence element accessory protein TnpB [Methylobacter tundripaludum]	gi|493946683|ref|WP_006890619.1|	2.8e-51	81.03	100.00	210
GE000777	IS66 family insertion sequence hypothetical protein [Methylobacter sp.]	gi|1580790943|ref|TAN65087.1|	1.4e-27	62.00	100.00	131
GE000778	MULTISPECIES: hypothetical protein [Methylomonas]	gi|521972022|ref|WP_020483293.1|	8.6e-159	82.50	100.00	568
GE000779	(Fe-S) protein [Proteobacteria bacterium ST_bin11]	gi|1175952914|ref|OQW72508.1|	3.6e-107	77.17	100.00	397
GE000780	hypothetical protein [Methylomonas lenta]	gi|1055315023|ref|WP_066980570.1|	6.7e-29	68.18	100.00	135
GE000781	ferredoxin [Methylomonas methanica]	gi|503584070|ref|WP_013818146.1|	5.4e-31	95.45	100.00	142
GE000782	putative nitrogen fixation protein NifT [Proteobacteria bacterium ST_bin11]	gi|1175952910|ref|OQW72504.1|	3.5e-28	87.14	100.00	132
GE000783	nitrogenase molybdenum-iron protein subunit beta [Methylomonas sp.]	gi|1343558475|ref|PPD29641.1|	8.2e-292	90.82	100.00	1011
GE000784	nitrogenase molybdenum-iron protein alpha chain [Methylomonas methanica]	gi|1028827931|ref|WP_064008321.1|	1.1e-274	92.32	100.00	954
GE000785	nitrogenase iron protein [Gammaproteobacteria bacterium HGW-Gammaproteobacteria-10]	gi|1308662523|ref|PKM36316.1|	4.0e-147	91.99	98.97	530
GE000786	CHAD domain-containing protein [Methylomonas sp. MK1]	gi|521971684|ref|WP_020482955.1|	5.2e-48	40.91	98.51	200
GE000787	MULTISPECIES: CDP-diacylglycerol--serine O-phosphatidyltransferase [Methylomonas]	gi|521971683|ref|WP_020482954.1|	9.4e-119	92.95	91.29	435
GE000788	MULTISPECIES: ketol-acid reductoisomerase [Methylomonas]	gi|738322803|ref|WP_036275727.1|	5.0e-181	94.08	100.00	642
GE000789	MULTISPECIES: acetolactate synthase small subunit [Methylomonas]	gi|938982035|ref|WP_054759842.1|	1.6e-76	92.64	100.00	294
GE000790	acetolactate synthase 3 large subunit [Methylomonas methanica]	gi|1028830567|ref|WP_064010957.1|	0.0e+00	89.62	100.00	1082
GE000791	4&apos;-phosphopantetheinyl transferase superfamily protein [Methylomonas sp. MK1]	gi|521971677|ref|WP_020482948.1|	5.7e-48	46.36	96.92	200
GE000792	MULTISPECIES: 30S ribosomal protein S9 [Methylomonas]	gi|697082254|ref|WP_033158870.1|	1.5e-61	93.80	100.00	244
GE000793	MULTISPECIES: 50S ribosomal protein L13 [Methylomonas]	gi|1028860862|ref|WP_064029603.1|	7.6e-75	98.58	99.30	288
GE000794	MULTISPECIES: sigma-54-dependent Fis family transcriptional regulator [Methylomonas]	gi|521971669|ref|WP_020482940.1|	1.8e-242	93.16	100.00	847
GE000795	MULTISPECIES: HAMP domain-containing protein [Methylomonas]	gi|1011417522|ref|WP_062329164.1|	0.0e+00	86.07	100.00	1211
GE000796	MULTISPECIES: DUF4390 domain-containing protein [Methylomonas]	gi|521971667|ref|WP_020482938.1|	8.2e-50	57.14	74.36	206
GE000797	16S rRNA (cytosine(967)-C(5))-methyltransferase [Methylomonas sp.]	gi|1343560701|ref|PPD31763.1|	6.8e-175	74.36	99.54	622
GE000798	methionyl-tRNA formyltransferase [Methylomonas sp.]	gi|1343560702|ref|PPD31764.1|	1.5e-128	72.96	99.68	468
GE000799	peptide deformylase [Methylomonas lenta]	gi|1055313625|ref|WP_066979196.1|	2.1e-68	79.27	98.20	267
GE000800	carboxy-S-adenosyl-L-methionine synthase CmoA [Methylomonas koyamae]	gi|1028855385|ref|WP_064024126.1|	1.6e-96	72.31	100.00	361
GE000801	MULTISPECIES: ABC transporter substrate-binding protein [Methylomonas]	gi|1177679630|ref|WP_082769232.1|	5.4e-80	70.56	98.62	306
GE000802	MULTISPECIES: glutathione peroxidase [Methylomonas]	gi|738322918|ref|WP_036275842.1|	5.7e-58	66.88	98.77	233
GE000803	hypothetical protein [Methylomonas sp. LW13]	gi|697076258|ref|WP_033157029.1|	6.0e-122	61.46	97.42	446
GE000804	hypothetical protein [Methylomonas sp. LW13]	gi|697076259|ref|WP_033157030.1|	6.5e-60	54.02	96.93	240
GE000805	MULTISPECIES: ribosome silencing factor [Methylomonas]	gi|1028855428|ref|WP_064024169.1|	1.1e-39	70.91	92.44	171
GE000806	nicotinate-nucleotide adenylyltransferase [Methylomonas koyamae]	gi|1252969052|ref|WP_096876246.1|	2.1e-68	63.46	96.73	268
GE000807	glutamate-5-semialdehyde dehydrogenase [Methylomonas sp. LW13]	gi|697076262|ref|WP_033157033.1|	3.3e-195	84.41	99.76	690
GE000808	dihydroxyacetone kinase subunit L [Methylomonas koyamae]	gi|1028855698|ref|WP_064024439.1|	1.2e-66	64.59	95.87	262
GE000809	EAL domain-containing protein [Methylomonas sp. 11b]	gi|738322780|ref|WP_036275704.1|	3.5e-222	67.73	94.47	780
GE000810	hypothetical protein MKLM6_2679 [Methylomonas koyamae]	gi|1249833439|ref|ATG90890.1|	1.9e-50	69.80	92.55	208
GE000811	hypothetical protein [Methyloglobulus morosus]	gi|558563564|ref|WP_023493792.1|	7.3e-21	36.71	99.64	110
GE000812	hypothetical protein CTY18_01495 [Methylomonas sp.]	gi|1343566158|ref|PPD37017.1|	8.0e-107	43.92	100.00	397
GE000813	MULTISPECIES: ShlB/FhaC/HecB family hemolysin secretion/activation protein [Methylomonas]	gi|738323723|ref|WP_036276635.1|	2.3e-220	70.32	97.45	774
GE000815	filamentous hemagglutinin N-terminal domain-containing protein [Methyloglobulus morosus]	gi|558563561|ref|WP_023493789.1|	0.0e+00	44.88	100.00	2461
GE000816	DUF2341 domain-containing protein [Methylomonas methanica]	gi|1028869044|ref|WP_064036690.1|	2.8e-243	72.29	100.00	850
GE000817	MULTISPECIES: biopolymer transporter ExbD [Methylomonas]	gi|938983142|ref|WP_054760949.1|	5.5e-59	92.54	100.00	236
GE000818	energy transducer TonB [Methylomonas sp. LWB]	gi|1094167288|ref|WP_071155061.1|	8.4e-65	78.54	100.00	256
GE000819	MULTISPECIES: hypothetical protein [Methylomonas]	gi|738323736|ref|WP_036276648.1|	2.9e-184	59.30	99.49	654
GE000820	hypothetical protein [Methylomonas sp. 11b]	gi|651607021|ref|WP_026601180.1|	5.0e-46	57.14	96.21	193
GE000821	MULTISPECIES: IS110 family transposase [Methylobacter]	gi|519001175|ref|WP_020157050.1|	4.1e-122	63.02	98.26	447
GE000822	NUDIX hydrolase [Methylovulum sp.]	gi|1580546168|ref|TAL45184.1|	2.1e-59	82.07	99.31	237
GE000823	carbamoyl-phosphate synthase small subunit [Proteobacteria bacterium ST_bin11]	gi|1175955070|ref|OQW74635.1|	2.0e-183	82.49	100.00	651
GE000824	carbamoyl-phosphate synthase large subunit [Methylomonas sp. 11b]	gi|651609695|ref|WP_026603835.1|	0.0e+00	92.44	100.00	1972
GE000825	transcription elongation factor GreA [Methylomonas lenta]	gi|1055313037|ref|WP_066978847.1|	4.8e-70	88.61	100.00	273
GE000826	ribosome assembly RNA-binding protein YhbY [Methylomonas sp. MK1]	gi|521973855|ref|WP_020485126.1|	1.1e-31	85.23	100.00	144
GE000827	MULTISPECIES: 23S rRNA (uridine(2552)-2&apos;-O)-methyltransferase RlmE [Methylomonas]	gi|738320691|ref|WP_036273666.1|	4.6e-97	88.29	99.03	363
GE000828	ATP-dependent zinc metalloprotease FtsH [Methylomonas sp. 11b]	gi|738323390|ref|WP_036276308.1|	0.0e+00	92.31	100.00	1168
GE000829	phosphoglucosamine mutase [Methylomonas sp.]	gi|1343562211|ref|PPD33205.1|	7.6e-230	89.69	100.00	805
GE000830	triose-phosphate isomerase [Methylomonas koyamae]	gi|938985361|ref|WP_054763111.1|	2.0e-110	83.06	100.00	407
GE000831	preprotein translocase, SecG subunit [Methylomonas methanica MC09]	gi|333808990|ref|AEG01660.1|	1.4e-25	71.43	86.86	125
GE000832	site-specific integrase [Methylobacter tundripaludum]	gi|670488080|ref|WP_031436330.1|	6.1e-152	82.77	100.00	546
GE000834	hypothetical protein [Methylomonas methanica]	gi|1177962163|ref|WP_082879918.1|	2.6e-57	58.24	94.79	231
GE000835	hypothetical protein [Methylomonas sp. LW13]	gi|917063064|ref|WP_051669776.1|	5.4e-24	64.04	92.71	119
GE000836	hypothetical protein [Methylosarcina fibrata]	gi|522052342|ref|WP_020563551.1|	2.9e-60	56.94	91.23	241
GE000837	hypothetical protein [Methylomonas sp. LW13]	gi|697079852|ref|WP_033158136.1|	2.7e-21	56.70	94.17	110
GE000838	hypothetical protein [Methylomonas sp. LW13]	gi|697079855|ref|WP_033158137.1|	3.6e-54	57.22	92.08	220
GE000840	MULTISPECIES: putative addiction module antidote protein [Methylomonas]	gi|738326720|ref|WP_036279565.1|	7.0e-29	79.35	100.00	135
GE000841	sigma-70 family RNA polymerase sigma factor [Methylosarcina fibrata]	gi|522052821|ref|WP_020564030.1|	3.3e-43	53.99	92.05	184
GE000842	FecR family protein [Methylomonas sp. 11b]	gi|651609193|ref|WP_026603338.1|	1.8e-85	52.07	96.52	325
GE000843	hypothetical protein BJL95_05285 [Methylomonas sp. LWB]	gi|1093437529|ref|OHX37439.1|	9.8e-250	54.57	93.16	872
GE000844	sigma-70 family RNA polymerase sigma factor [Methylosarcina fibrata]	gi|522052821|ref|WP_020564030.1|	7.2e-38	52.15	90.00	166
GE000845	FecR family protein [Methylomonas lenta]	gi|1055315720|ref|WP_066981267.1|	5.6e-79	45.58	97.41	303
GE000846	TonB-dependent receptor [Methylomonas sp. LWB]	gi|1094170064|ref|WP_071157837.1|	1.5e-226	52.47	95.87	795
GE000847	hypothetical protein BVN35_21580 [Proteobacteria bacterium ST_bin11]	gi|1175946922|ref|OQW66610.1|	1.1e-61	74.07	78.64	245
GE000848	conjugal transfer protein TraG [Methylomonas sp. 11b]	gi|651605470|ref|WP_026600356.1|	0.0e+00	81.69	100.00	1671
GE000849	MULTISPECIES: conjugal transfer protein [Methylomonas]	gi|1011418281|ref|WP_062329731.1|	1.8e-248	90.15	99.79	867
GE000850	MULTISPECIES: conjugal transfer protein TraF [Methylomonas]	gi|651607573|ref|WP_026601725.1|	6.7e-130	72.92	99.40	473
GE000851	hypothetical protein [Methylomonas methanica]	gi|1028868010|ref|WP_064035656.1|	4.5e-52	65.33	94.23	213
GE000852	peroxiredoxin [Methylomicrobium buryatense]	gi|516453875|ref|WP_017842787.1|	1.1e-73	69.43	100.00	285
GE000853	TrfA protein [Proteobacteria bacterium ST_bin11]	gi|1175948274|ref|OQW67939.1|	6.4e-137	85.77	97.57	496
GE000854	hypothetical protein BVN35_20070 [Proteobacteria bacterium ST_bin11]	gi|1175948273|ref|OQW67938.1|	1.7e-40	58.71	100.00	174
GE000855	hypothetical protein BVN35_20065 [Proteobacteria bacterium ST_bin11]	gi|1175948272|ref|OQW67937.1|	9.8e-223	52.40	99.39	782
GE000856	conjugal transfer protein [Proteobacteria bacterium ST_bin11]	gi|1175948271|ref|OQW67936.1|	0.0e+00	91.10	99.84	1129
GE000857	MULTISPECIES: DUF4400 domain-containing protein [Methylomonas]	gi|738321682|ref|WP_036274646.1|	1.4e-96	80.48	100.00	361
GE000858	sigma-70 family RNA polymerase sigma factor [Methylomonas methanica]	gi|1177962119|ref|WP_082879901.1|	1.2e-57	65.71	85.37	232
GE000859	FecR family protein [Methylomonas koyamae]	gi|1028874802|ref|WP_064042327.1|	8.3e-88	55.45	98.19	333
GE000860	TonB-dependent receptor [Methylomonas sp. LWB]	gi|1094170064|ref|WP_071157837.1|	2.4e-240	53.57	97.99	841
GE000861	Archaeal ATPase [Thiotrichales bacterium HS_08]	gi|1090812559|ref|SEH05697.1|	3.0e-148	62.38	100.00	534
GE000862	PIN domain nuclease [Methyloglobulus morosus]	gi|558566354|ref|WP_023496455.1|	2.8e-55	78.03	99.25	223
GE000863	type II toxin-antitoxin system VapB family antitoxin [Methyloglobulus morosus]	gi|558566355|ref|WP_023496456.1|	9.7e-23	84.29	100.00	114
GE000865	RNA polymerase sigma factor [Methylomonas methanica]	gi|503585413|ref|WP_013819489.1|	1.2e-58	69.05	100.00	235
GE000866	FecR family protein [Methylomonas methanica]	gi|503585414|ref|WP_013819490.1|	6.9e-106	61.98	98.24	393
GE000867	Integrase catalytic region [Methylomonas methanica MC09]	gi|333809467|ref|AEG02137.1|	9.2e-232	80.82	96.61	812
GE000868	AAA family ATPase [Nitrosomonas ureae]	gi|1341971575|ref|WP_103967730.1|	2.9e-107	78.20	97.08	397
GE000869	AbrB/MazE/SpoVT family DNA-binding domain-containing protein [Methylomicrobium sp. wino1]	gi|1533973301|ref|WP_125218729.1|	1.5e-19	86.21	93.55	104
GE000870	hypothetical protein A1355_00495 [Methylomonas koyamae]	gi|1028376986|ref|OAI15660.1|	2.1e-211	56.29	97.48	745
GE000871	transposase [Desulfocapsa sp.]	gi|1545556141|ref|RUM43389.1|	7.9e-247	79.60	95.93	862
GE000872	MULTISPECIES: integration host factor subunit beta [Methylomonas]	gi|1028854980|ref|WP_064023723.1|	2.7e-29	67.96	100.00	137
GE000875	MULTISPECIES: type IV conjugative transfer system protein TraL [Methylococcaceae]	gi|522052316|ref|WP_020563525.1|	2.3e-43	89.25	100.00	183
GE000876	TraE protein [Methylomonas sp. LWB]	gi|1094168596|ref|WP_071156369.1|	6.4e-99	90.15	100.00	369
GE000877	TraK protein [Methylomonas methanica]	gi|1028871049|ref|WP_064038695.1|	4.8e-117	72.81	98.46	430
GE000878	hypothetical protein [Methylosarcina fibrata]	gi|522052313|ref|WP_020563522.1|	4.2e-183	76.62	100.00	650
GE000879	DsbC family protein [Methylomonas sp. LWB]	gi|1094168590|ref|WP_071156363.1|	4.2e-106	73.00	95.99	393
GE000880	conjugal transfer protein TraV [Methylomonas methanica]	gi|1028871047|ref|WP_064038693.1|	3.9e-50	61.27	91.53	207
GE000881	pili assembly chaperone [Proteobacteria bacterium ST_bin11]	gi|1175951616|ref|OQW71233.1|	1.1e-24	85.86	100.00	121
GE000882	hypothetical protein [Methylomonas koyamae]	gi|1028872805|ref|WP_064040330.1|	1.5e-17	55.29	97.70	97
GE000883	MULTISPECIES: type IV secretion system protein TraC [Methylomonas]	gi|651607673|ref|WP_026601819.1|	0.0e+00	88.65	98.04	1446
GE000884	hypothetical protein [Methylomonas koyamae]	gi|1028860714|ref|WP_064029455.1|	1.2e-29	70.48	99.06	138
GE000885	signal peptidase I [Methylomonas koyamae]	gi|1028872802|ref|WP_064040327.1|	6.7e-73	77.19	98.28	282
GE000886	hypothetical protein [Methylovulum miyakonense]	gi|518705434|ref|WP_019866531.1|	1.3e-127	61.38	93.33	465
GE000887	conjugal transfer protein TraU [Methylosarcina fibrata]	gi|522052306|ref|WP_020563515.1|	1.7e-179	88.02	93.80	637
GE000888	conjugal transfer mating pair stabilization protein TraN [Methylomonas sp. 11b]	gi|651605592|ref|WP_026600478.1|	0.0e+00	76.96	99.89	1340
GE000889	MULTISPECIES: HU family DNA-binding protein [Methylomonas]	gi|651607679|ref|WP_026601825.1|	5.4e-34	85.56	100.00	152
GE000890	hypothetical protein BJL95_07670 [Methylomonas sp. LWB]	gi|1093436842|ref|OHX36773.1|	9.9e-218	56.78	96.05	765
GE000891	transposase [Patescibacteria group bacterium]	gi|1580489154|ref|TAK94751.1|	2.4e-223	85.17	100.00	783
GE000892	RNA polymerase sigma factor [Methylomonas sp. LWB]	gi|1094168348|ref|WP_071156121.1|	6.9e-54	61.40	98.84	219
GE000893	FecR family protein [Methylocaldum szegediense]	gi|651615842|ref|WP_026609963.1|	4.2e-96	53.62	98.94	360
GE000894	transcriptional regulator [Lamprocystis purpurea]	gi|521996852|ref|WP_020508123.1|	1.4e-33	58.27	99.28	151
GE000895	mRNA interferase [Methylobacter sp.]	gi|1343567860|ref|PPD38640.1|	1.5e-19	81.03	96.67	104
GE000896	TonB-dependent receptor [Methylomonas sp. LWB]	gi|1094170064|ref|WP_071157837.1|	3.4e-242	54.40	93.10	847
GE000898	hypothetical protein [Methylomonas sp. Kb3]	gi|1310925604|ref|WP_101052487.1|	1.0e-133	51.10	100.00	486
GE000899	RNA polymerase sigma factor [Methylomonas sp. LWB]	gi|1179617473|ref|WP_083385665.1|	2.8e-71	79.31	100.00	277
GE000900	hypothetical protein BJL95_09305 [Methylomonas sp. LWB]	gi|1093435340|ref|OHX35363.1|	1.2e-94	57.99	97.85	355
GE000901	DUF2191 domain-containing protein [Methylococcaceae bacterium]	gi|1580770291|ref|TAN48158.1|	1.7e-15	63.64	92.59	90
GE000902	TonB-dependent receptor [Methylomonas sp. MK1]	gi|521971411|ref|WP_020482682.1|	6.7e-227	51.99	94.15	796
GE000903	peptidase [Methylovulum psychrotolerans]	gi|1341983998|ref|WP_103974640.1|	3.8e-130	56.09	99.29	474
GE000904	ABC transporter ATP-binding protein [Methylomonas koyamae]	gi|1028862565|ref|WP_064031158.1|	6.6e-95	76.60	97.92	356
GE000905	hypothetical protein BJL95_05295 [Methylomonas sp. LWB]	gi|1093437531|ref|OHX37441.1|	2.4e-37	82.80	100.00	163
GE000906	type II toxin-antitoxin system Phd/YefM family antitoxin [Methylococcales bacterium]	gi|1479772047|ref|RIZ65011.1|	5.5e-37	90.43	100.00	162
GE000907	DUF3526 domain-containing protein [Methylomonas sp. LWB]	gi|1094168240|ref|WP_071156013.1|	4.7e-177	67.16	99.79	630
GE000908	DUF3526 domain-containing protein [Methylomonas koyamae]	gi|1028862557|ref|WP_064031150.1|	2.5e-173	64.54	99.39	617
GE000909	hypothetical protein BJL95_05320 [Methylomonas sp. LWB]	gi|1093437536|ref|OHX37446.1|	7.7e-122	69.02	85.56	446
GE000910	efflux RND transporter permease subunit [Methylomonas koyamae]	gi|1028862555|ref|WP_064031148.1|	0.0e+00	80.16	99.90	1544
GE000911	hypothetical protein BJL95_05330 [Methylomonas sp. LWB]	gi|1093437610|ref|OHX37520.1|	1.1e-175	76.90	88.98	625
GE000913	energy transducer TonB [Methylocaldum marinum]	gi|1480992730|ref|WP_119629275.1|	3.4e-47	73.25	88.24	198
GE000914	MotA/TolQ/ExbB proton channel family protein [Methylomonas sp. Kb3]	gi|1310926800|ref|WP_101053210.1|	1.5e-80	71.81	97.42	308
GE000915	MULTISPECIES: biopolymer transporter ExbD [Methylocaldum]	gi|1149171179|ref|WP_077729139.1|	7.9e-53	83.09	100.00	215
GE000916	integration host factor subunit beta [Methylomonas sp.]	gi|1343565052|ref|PPD35946.1|	4.6e-20	58.24	74.59	106
GE000917	DUF4325 domain-containing protein [Methylomonas methanica]	gi|1028869325|ref|WP_064036971.1|	8.5e-48	50.26	96.98	199
GE000918	hypothetical protein [Methylomonas sp. LW13]	gi|697079242|ref|WP_033157949.1|	4.1e-45	58.06	98.10	190
GE000919	type II toxin-antitoxin system RelE/ParE family toxin [Methylobacter sp. KRF1]	gi|1547427608|ref|WP_127030371.1|	1.3e-30	67.71	98.97	141
GE000920	type II toxin-antitoxin system ParD family antitoxin [Methylobacter sp. KRF1]	gi|1547427628|ref|WP_127030391.1|	4.6e-27	75.00	100.00	129
GE000921	hypothetical protein [Methylomonas methanica]	gi|1177958322|ref|WP_082879510.1|	1.1e-12	59.09	100.00	81
GE000922	hypothetical protein [Methylomonas methanica]	gi|1028826827|ref|WP_064007217.1|	5.2e-78	73.24	96.38	300
GE000923	single-stranded DNA-binding protein [Methyloterricola oryzae]	gi|771613180|ref|WP_045224076.1|	1.9e-36	63.30	97.30	161
GE000924	Integrase catalytic region [Methylomonas methanica MC09]	gi|333809467|ref|AEG02137.1|	1.4e-232	81.03	96.61	814
GE000925	AAA family ATPase [Nitrosomonas ureae]	gi|1341971575|ref|WP_103967730.1|	2.9e-107	78.57	97.08	397
GE000926	IS30 family transposase [Methylomonas sp. 11b]	gi|1175185931|ref|WP_081733844.1|	2.8e-120	83.47	99.60	440
GE000927	cell filamentation protein Fic [Acidobacteria bacterium]	gi|1490899914|ref|RLE33198.1|	4.4e-161	86.40	96.50	576
GE000928	GNAT family N-acetyltransferase [Hydrogenophilales bacterium CG18_big_fil_WC_8_21_14_2_50_58_12]	gi|1277000918|ref|PIQ12368.1|	2.3e-54	66.67	99.39	221
GE000929	hypothetical protein B7Y41_01160 [Hydrogenophilales bacterium 28-61-23]	gi|1232663740|ref|OYY96005.1|	2.7e-28	72.53	97.85	133
GE000930	DEAD/DEAH box helicase [Methylomonas koyamae]	gi|1028874222|ref|WP_064041747.1|	2.0e-147	61.79	95.94	531
GE000931	DEAD/DEAH box helicase [Methylomonas koyamae]	gi|1028874222|ref|WP_064041747.1|	5.9e-156	74.18	99.72	559
GE000932	hypothetical protein BN874_20015 [Candidatus Contendobacter odensis Run_B_J11]	gi|577002872|ref|CDH44895.1|	7.5e-45	37.84	99.31	190
GE000933	hypothetical protein BM485_04140 [Desulfobulbaceae bacterium DB1]	gi|1124894549|ref|OKY76433.1|	1.5e-54	46.12	100.00	222
GE000934	hypothetical protein BM485_04145 [Desulfobulbaceae bacterium DB1]	gi|1124894550|ref|OKY76434.1|	3.8e-54	29.57	98.37	222
GE000935	hypothetical protein BM485_04150 [Desulfobulbaceae bacterium DB1]	gi|1124894551|ref|OKY76435.1|	5.1e-35	35.32	92.65	157
GE000937	methenyltetrahydrofolate cyclohydrolase [Methylomonas sp.]	gi|1343560785|ref|PPD31841.1|	6.6e-75	74.64	100.00	289
GE000938	MULTISPECIES: cysteine--tRNA ligase [Methylomonas]	gi|697071751|ref|WP_033155653.1|	1.3e-229	84.25	100.00	804
GE000939	peptidyl-prolyl cis-trans isomerase [Methylomonas koyamae]	gi|1028861705|ref|WP_064030446.1|	5.5e-84	83.94	100.00	319
GE000940	UDP-2,3-diacylglucosamine diphosphatase [Methylomonas methanica]	gi|503586446|ref|WP_013820522.1|	3.0e-95	71.67	96.27	357
GE000941	peptide-methionine (R)-S-oxide reductase [Methylomonas methanica]	gi|503586449|ref|WP_013820525.1|	1.0e-57	75.57	100.00	231
GE000942	M18 family aminopeptidase [Methylomonas sp. 11b]	gi|651607919|ref|WP_026602065.1|	1.8e-183	72.98	100.00	651
GE000943	response regulator transcription factor [Methylomonas methanica]	gi|1177958483|ref|WP_082879595.1|	3.2e-34	51.47	86.62	154
GE000944	acyl-ACP--UDP-N-acetylglucosamine O-acyltransferase [Methylomonas lenta]	gi|1055311089|ref|WP_066976965.1|	9.1e-119	82.03	99.61	435
GE000945	site-specific tyrosine recombinase XerD [Methylomonas lenta]	gi|1055311087|ref|WP_066976963.1|	1.4e-123	74.92	100.00	451
GE000946	50S ribosomal protein L19 [Methylomonas methanica]	gi|503586458|ref|WP_013820534.1|	2.5e-52	95.65	100.00	213
GE000947	tRNA (guanosine(37)-N1)-methyltransferase TrmD [Methylomonas lenta]	gi|1055311079|ref|WP_066976955.1|	2.0e-118	81.03	100.00	434
GE000948	ribosome maturation factor RimM [Methylomonas lenta]	gi|1055311076|ref|WP_066976952.1|	1.2e-66	76.33	100.00	261
GE000949	MULTISPECIES: 30S ribosomal protein S16 [Methylomonas]	gi|651607929|ref|WP_026602075.1|	6.7e-37	96.39	94.32	162
GE000950	signal recognition particle protein [Methylomonas methanica]	gi|503586462|ref|WP_013820538.1|	1.3e-224	89.14	99.78	788
GE000951	phosphohydrolase [Methylomonas lenta]	gi|1055311068|ref|WP_066976944.1|	1.3e-99	73.68	100.00	372
GE000952	MULTISPECIES: hypothetical protein [Methylomonas]	gi|1028863124|ref|WP_064031717.1|	1.3e-35	82.42	97.85	157
GE000953	MULTISPECIES: pteridine reductase [Methylomonas]	gi|738320020|ref|WP_036273004.1|	3.3e-86	67.36	99.59	327
GE000954	2-amino-4-hydroxy-6-hydroxymethyldihydropteridine diphosphokinase [Proteobacteria bacterium ST_bin11]	gi|1175945852|ref|OQW65557.1|	6.4e-57	72.26	93.37	229
GE000955	MULTISPECIES: dihydroneopterin aldolase [Methylomonas]	gi|938982272|ref|WP_054760079.1|	9.6e-47	80.34	98.32	195
GE000956	glycerol-3-phosphate 1-O-acyltransferase [Methylomonas sp. MK1]	gi|521972342|ref|WP_020483613.1|	6.6e-82	85.26	100.00	312
GE000957	tRNA (adenosine(37)-N6)-threonylcarbamoyltransferase complex transferase subunit TsaD [Methyloglobulus morosus]	gi|558565744|ref|WP_023495886.1|	4.8e-152	80.18	99.40	546
GE000958	MULTISPECIES: 30S ribosomal protein S21 [Methylomonas]	gi|521972340|ref|WP_020483611.1|	1.5e-32	97.40	100.00	147
GE000959	GatB/YqeY domain-containing protein [Methylomonas methanica]	gi|503583391|ref|WP_013817467.1|	1.5e-57	86.58	100.00	231
GE000960	MULTISPECIES: DNA primase [Methylomonas]	gi|697078395|ref|WP_033157693.1|	2.4e-212	67.14	96.53	747
GE000961	RNA polymerase sigma factor RpoD [Methylomonas koyamae]	gi|1028863116|ref|WP_064031709.1|	3.9e-261	83.22	99.67	909
GE000962	MULTISPECIES: methionine adenosyltransferase [Methylomonas]	gi|738320028|ref|WP_036273012.1|	7.6e-210	94.06	100.00	738
GE000963	adenosylhomocysteinase [Methylomonas sp. 11b]	gi|738324854|ref|WP_036277747.1|	1.1e-228	91.31	99.53	801
GE000964	hypothetical protein [Methylomonas methanica]	gi|1028829654|ref|WP_064010044.1|	5.9e-38	73.53	91.07	166
GE000965	phosphoribosylamine--glycine ligase [Methylomonas lenta]	gi|1055310929|ref|WP_066976811.1|	3.2e-201	82.55	100.00	710
GE000966	aldehyde dehydrogenase [Methylococcales bacterium]	gi|1479771996|ref|RIZ64974.1|	2.3e-262	86.56	100.00	913
GE000967	molecular chaperone DnaK [Methylomonas lenta]	gi|1055320102|ref|WP_066985649.1|	0.0e+00	76.91	100.00	1419
GE000968	peptidase domain-containing ABC transporter [Methylomonas sp. LWB]	gi|1094170843|ref|WP_071158616.1|	0.0e+00	77.28	100.00	1090
GE000969	HlyD family type I secretion periplasmic adaptor subunit [Methylomonas koyamae]	gi|1028860131|ref|WP_064028872.1|	1.9e-164	71.30	97.52	588
GE000970	MULTISPECIES: channel protein TolC [Methylomonas]	gi|697073923|ref|WP_033156323.1|	3.1e-159	65.67	99.54	570
GE000971	hypothetical protein EKK49_11235 [Rhodocyclaceae bacterium]	gi|1541366442|ref|RTL32184.1|	4.2e-34	53.07	2.58	159
GE000972	glycosyltransferase [Leeia oryzae]	gi|516890767|ref|WP_018150480.1|	3.1e-130	39.01	64.19	475
GE000973	hypothetical protein CFE44_04785 [Burkholderiales bacterium PBB4]	gi|1232103973|ref|OYU45948.1|	6.2e-93	70.39	96.68	349
GE000974	hypothetical protein CFE44_04780 [Burkholderiales bacterium PBB4]	gi|1232103972|ref|OYU45947.1|	8.1e-89	70.62	99.53	335
GE000975	MULTISPECIES: methyltransferase domain-containing protein [Duganella]	gi|1222136607|ref|WP_090192101.1|	2.7e-215	62.48	68.74	758
GE000976	acylneuraminate cytidylyltransferase family protein [Methylomonas methanica]	gi|1028827583|ref|WP_064007973.1|	2.4e-81	63.09	99.57	311
GE000977	MULTISPECIES: SDR family NAD(P)-dependent oxidoreductase [Methylomonas]	gi|738324064|ref|WP_036276971.1|	7.4e-158	84.05	100.00	565
GE000978	LegC family aminotransferase [Methylomonas sp. 11b]	gi|651607939|ref|WP_026602085.1|	2.1e-156	70.63	99.74	561
GE000979	UDP-N-acetylglucosamine 2-epimerase (hydrolyzing) [Methylomonas sp. Kb3]	gi|1310923821|ref|WP_101051791.1|	2.7e-154	73.63	98.21	554
GE000980	N-acetylneuraminate synthase [Proteobacteria bacterium ST_bin11]	gi|1175951978|ref|OQW71593.1|	1.7e-147	75.85	99.15	531
GE000981	MULTISPECIES: acetyltransferase [Methylomonas]	gi|738324056|ref|WP_036276963.1|	6.0e-60	59.72	100.00	240
GE000982	MULTISPECIES: CBS domain-containing protein [Methylomonas]	gi|697076708|ref|WP_033157181.1|	6.5e-176	86.57	100.00	625
GE000983	flagellin [Proteobacteria bacterium ST_bin11]	gi|1175951981|ref|OQW71596.1|	1.3e-89	66.44	100.00	339
GE000984	flagellar biosynthesis protein FlaG [Methylobacter sp.]	gi|1343515773|ref|PPC91006.1|	1.8e-11	42.45	100.00	78
GE000985	flagellar hook protein [Methylomonas sp. LW13]	gi|697076702|ref|WP_033157179.1|	1.0e-57	36.70	94.09	233
GE000986	flagellar export chaperone FliS [Proteobacteria bacterium ST_bin11]	gi|1175951984|ref|OQW71599.1|	1.4e-40	69.75	92.97	174
GE000987	hypothetical protein BVN35_16670 [Proteobacteria bacterium ST_bin11]	gi|1175951985|ref|OQW71600.1|	2.2e-06	34.83	96.74	60
GE000988	tetratricopeptide repeat protein [Aquabacterium sp. NJ1]	gi|737043281|ref|WP_035038498.1|	1.2e-145	45.19	100.00	526
GE000989	MULTISPECIES: glucose-1-phosphate cytidylyltransferase [Methylotenera]	gi|519012695|ref|WP_020168570.1|	1.5e-124	78.60	99.61	454
GE000990	CDP-glucose 4,6-dehydratase [Proteobacteria bacterium ST_bin11]	gi|1175952126|ref|OQW71737.1|	5.6e-151	71.07	99.43	543
GE000991	hypothetical protein A3H38_04325 [candidate division WOR-1 bacterium RIFCSPLOWO2_02_FULL_46_20]	gi|1082894423|ref|OGC03097.1|	3.5e-18	63.51	97.37	99
GE000992	lipopolysaccharide biosynthesis protein RfbH [Sulfuriferula thiophila]	gi|1531884801|ref|WP_124950166.1|	3.7e-223	69.68	99.81	783
GE000993	putative transketolase N-terminal section [Nitrospirae bacterium]	gi|1464060106|ref|GBL40146.1|	1.4e-114	76.49	100.00	421
GE000994	putative transketolase C-terminal section [Nitrospirae bacterium]	gi|1464060107|ref|GBL40147.1|	3.9e-121	75.84	89.67	443
GE000995	epimerase [Gallionellales bacterium GWA2_55_18]	gi|1085075841|ref|OGS75127.1|	2.0e-120	69.61	98.71	441
GE000996	flagellin [Proteobacteria bacterium ST_bin11]	gi|1175951981|ref|OQW71596.1|	8.5e-73	57.79	100.00	283
GE000997	MULTISPECIES: DUF115 domain-containing protein [Methylomonas]	gi|738324035|ref|WP_036276942.1|	2.3e-296	62.61	97.62	1027
GE000998	hypothetical protein [Andreprevotia chitinilytica]	gi|917104792|ref|WP_051711504.1|	8.5e-135	58.97	98.53	489
GE000999	Cu+ exporting ATPase [Methylomonas lenta]	gi|1028379854|ref|OAI18459.1|	0.0e+00	77.81	100.00	1120
GE001000	elongation factor P-like protein YeiP [Methylomonas methanica]	gi|503585561|ref|WP_013819637.1|	6.5e-82	80.32	100.00	312
GE001001	arginyltransferase [Methylomonas methanica]	gi|503585560|ref|WP_013819636.1|	8.7e-84	64.50	99.14	319
GE001002	MULTISPECIES: leucyl/phenylalanyl-tRNA--protein transferase [Methylomonas]	gi|738321320|ref|WP_036274285.1|	2.4e-86	64.63	99.57	327
GE001003	thioredoxin-disulfide reductase [Methylomonas sp. 11b]	gi|651609884|ref|WP_026604024.1|	1.9e-166	91.46	100.00	594
GE001004	DNA translocase FtsK [Methylomonas sp. MK1]	gi|521974154|ref|WP_020485425.1|	0.0e+00	79.90	100.00	1160
GE001005	hypothetical protein [Methylomonas sp. MK1]	gi|521974155|ref|WP_020485426.1|	3.1e-07	57.89	89.06	63
GE001006	glutathione synthetase [Proteobacteria bacterium ST_bin11]	gi|1175959226|ref|OQW78758.1|	2.1e-28	80.46	92.55	134
GE001007	tetratricopeptide repeat protein [Methylomonas sp. MK1]	gi|521971517|ref|WP_020482788.1|	2.4e-124	51.65	98.15	454
GE001008	cob(I)yrinic acid a,c-diamide adenosyltransferase [Methylobacter sp.]	gi|1343579821|ref|PPD50055.1|	1.7e-84	84.27	100.00	321
GE001009	isopropylmalate/homocitrate/citramalate synthase [Methylomonas lenta]	gi|1055312098|ref|WP_066977947.1|	2.6e-64	90.37	100.00	253
GE001010	MULTISPECIES: hypothetical protein [Methylomonas]	gi|697070871|ref|WP_033155415.1|	4.2e-50	85.71	100.00	206
GE001011	DNA-binding protein [Methylomonas sp.]	gi|1343564718|ref|PPD35612.1|	6.3e-29	60.00	97.22	136
GE001012	hypothetical protein BVN35_03595 [Proteobacteria bacterium ST_bin11]	gi|1175959218|ref|OQW78750.1|	5.1e-83	74.16	98.12	316
GE001013	AI-2E family transporter [Methylomonas methanica]	gi|1177958360|ref|WP_082879530.1|	1.4e-144	76.19	98.89	521
GE001014	phospholipase [Methylomonas methanica]	gi|1028369023|ref|OAI08023.1|	4.0e-77	59.66	89.81	297
GE001015	MULTISPECIES: TIGR02647 family protein [Methylomonas]	gi|697070846|ref|WP_033155412.1|	1.4e-25	79.22	100.00	124
GE001016	hypothetical protein [Methylomonas sp. MK1]	gi|521974169|ref|WP_020485440.1|	8.0e-30	57.02	100.00	139
GE001017	bifunctional DNA-formamidopyrimidine glycosylase/DNA-(apurinic or apyrimidinic site) lyase [Methylomonas methanica]	gi|1028826977|ref|WP_064007367.1|	5.1e-104	68.52	99.63	386
GE001018	MULTISPECIES: lysogenization regulator HflD [Methylomonas]	gi|521974172|ref|WP_020485443.1|	2.6e-76	71.01	100.00	294
GE001019	rhodanese-like domain-containing protein [Methylomonas sp. 11b]	gi|651609899|ref|WP_026604039.1|	2.2e-39	60.87	100.00	171
GE001020	MULTISPECIES: HDOD domain-containing protein [Methylomonas]	gi|521974174|ref|WP_020485445.1|	1.8e-145	67.95	97.74	525
GE001021	hydroxyacylglutathione hydrolase [Methylomonas sp.]	gi|1343559017|ref|PPD30155.1|	1.0e-93	66.27	99.61	352
GE001022	peptidase M48 Ste24p [Methylomonas methanica]	gi|1028363578|ref|OAI02686.1|	4.4e-199	72.26	99.79	703
GE001023	MULTISPECIES: sulfurtransferase complex subunit TusD [Methylomonas]	gi|738321785|ref|WP_036274747.1|	3.2e-48	71.88	99.22	200
GE001024	sulfurtransferase complex subunit TusC [Methylomonas lenta]	gi|1055318489|ref|WP_066984036.1|	1.5e-31	59.32	100.00	144
GE001025	MULTISPECIES: PilZ domain-containing protein [Methylomonas]	gi|1011415572|ref|WP_062327214.1|	1.0e-74	78.53	98.45	288
GE001026	bifunctional biotin--[acetyl-CoA-carboxylase] ligase/biotin operon repressor BirA [Methylomonas lenta]	gi|1055318483|ref|WP_066984030.1|	2.9e-117	64.74	99.70	431
GE001027	type III pantothenate kinase [Methylomonas methanica]	gi|503584273|ref|WP_013818349.1|	2.5e-53	42.55	100.00	218
GE001028	chromosome segregation protein SMC [Methylomonas sp. DH-1]	gi|1028852307|ref|WP_064021050.1|	0.0e+00	71.33	100.00	1335
GE001029	ZipA FtsZ-binding region protein [Methylomonas methanica]	gi|503586266|ref|WP_013820342.1|	1.7e-79	66.67	99.57	305
GE001030	MULTISPECIES: elongation factor 4 [Methylomonas]	gi|1011416066|ref|WP_062327708.1|	0.0e+00	93.32	100.00	1097
GE001031	MULTISPECIES: signal peptidase I [Methylomonas]	gi|1028862975|ref|WP_064031568.1|	4.9e-128	85.99	99.61	466
GE001032	DUF4845 domain-containing protein [Methylomonas koyamae]	gi|1028873829|ref|WP_064041354.1|	4.7e-20	48.28	94.31	106
GE001033	MULTISPECIES: ribonuclease III [Methylomonas]	gi|1028852312|ref|WP_064021055.1|	1.5e-84	82.56	98.98	321
GE001034	GTPase Era [Methylomonas sp.]	gi|1343560295|ref|PPD31383.1|	9.8e-149	87.76	99.32	535
GE001035	DNA repair protein RecO [Methylomonas sp.]	gi|1343560296|ref|PPD31384.1|	1.2e-72	62.34	99.14	282
GE001036	pyridoxine 5&apos;-phosphate synthase [Methylomonas sp.]	gi|1343560297|ref|PPD31385.1|	5.7e-102	78.46	99.60	379
GE001037	MULTISPECIES: hypothetical protein [Methylomonas]	gi|697082297|ref|WP_033158883.1|	3.6e-254	71.86	100.00	886
GE001038	MULTISPECIES: HU family DNA-binding protein [Methylomonas]	gi|521971654|ref|WP_020482925.1|	6.8e-37	93.33	100.00	162
GE001039	endopeptidase La [Methylomonas sp. 11b]	gi|651607747|ref|WP_026601893.1|	0.0e+00	89.69	100.00	1389
GE001040	NrdJb [Methylobacter sp. BBA5.1]	gi|738297116|ref|WP_036250534.1|	1.8e-107	85.78	100.00	397
GE001041	adenosylcobalamin-dependent ribonucleoside-diphosphate reductase [Methylomonas sp. 11b]	gi|651610164|ref|WP_026604301.1|	0.0e+00	90.36	100.00	1346
GE001042	MULTISPECIES: cold shock domain-containing protein [Methylomonas]	gi|1028856634|ref|WP_064025375.1|	2.8e-33	94.44	100.00	149
GE001043	SDR family oxidoreductase [Methylomonas sp. 11b]	gi|651609356|ref|WP_026603496.1|	2.7e-85	68.70	99.14	324
GE001044	hypothetical protein EPO18_12925 [Methylobacter sp.]	gi|1580453227|ref|TAK61699.1|	2.6e-53	64.50	99.41	217
GE001045	chorismate lyase [Methylomonas methanica]	gi|1177958692|ref|WP_082879652.1|	1.2e-56	67.70	87.98	228
GE001046	ATP-dependent DNA helicase RecG [Methylomonas methanica]	gi|1028828222|ref|WP_064008612.1|	1.4e-302	74.93	99.28	1047
GE001047	MULTISPECIES: RidA family protein [Methylomonas]	gi|521970844|ref|WP_020482115.1|	5.8e-53	81.68	100.00	216
GE001048	MULTISPECIES: bifunctional (p)ppGpp synthetase/guanosine-3&apos;,5&apos;-bis(diphosphate) 3&apos;-pyrophosphohydrolase [Methylomonas]	gi|1011415576|ref|WP_062327218.1|	0.0e+00	87.07	100.00	1269
GE001049	DNA-directed RNA polymerase subunit omega [Proteobacteria bacterium ST_bin11]	gi|1175958425|ref|OQW77963.1|	3.4e-32	88.61	100.00	146
GE001050	hypothetical protein [Methylomonas koyamae]	gi|1028874911|ref|WP_064042436.1|	8.0e-50	71.43	100.00	205
GE001051	tRNA pseudouridine(13) synthase TruD [Methylomonas lenta]	gi|1055320873|ref|WP_066986420.1|	3.5e-134	67.65	99.71	487
GE001052	2-C-methyl-D-erythritol 2,4-cyclodiphosphate synthase [Methylococcaceae bacterium NSM2-1]	gi|1232223154|ref|OYV20866.1|	5.1e-72	86.62	100.00	279
GE001053	2-C-methyl-D-erythritol 4-phosphate cytidylyltransferase [Methylomonas lenta]	gi|1055320867|ref|WP_066986414.1|	9.8e-104	80.95	100.00	385
GE001054	MULTISPECIES: cell division protein FtsB [Methylomonas]	gi|938984351|ref|WP_054762158.1|	8.2e-26	79.75	98.75	125
GE001055	phosphopyruvate hydratase [Methylomonas sp. MK1]	gi|521971720|ref|WP_020482991.1|	2.4e-212	90.14	99.77	747
GE001056	3-deoxy-8-phosphooctulonate synthase [Methylomonas sp. LW13]	gi|697082117|ref|WP_033158831.1|	3.1e-141	91.70	100.00	510
GE001057	MULTISPECIES: CTP synthase [Methylomonas]	gi|651607795|ref|WP_026601941.1|	8.5e-300	95.02	100.00	1038
GE001058	PilT/PilU family type 4a pilus ATPase [Methylomonas methanica]	gi|503583109|ref|WP_013817185.1|	6.6e-174	82.68	100.00	619
GE001059	MULTISPECIES: pyrophosphate--fructose-6-phosphate 1-phosphotransferase [Methylomonas]	gi|738323558|ref|WP_036276472.1|	4.3e-222	93.64	95.34	779
GE001060	DUF2797 domain-containing protein [Methylomonas methanica]	gi|503586527|ref|WP_013820603.1|	5.7e-119	73.23	99.26	436
GE001062	alpha/beta fold hydrolase [Methylococcales bacterium]	gi|1479775489|ref|RIZ67371.1|	3.6e-83	57.81	99.22	317
GE001063	MULTISPECIES: arylesterase [Methylomonas]	gi|1177679564|ref|WP_082769166.1|	4.8e-75	71.50	100.00	290
GE001064	MULTISPECIES: ABC transporter ATP-binding protein [Methylomonas]	gi|1011416552|ref|WP_062328194.1|	1.0e-89	76.86	100.00	339
GE001065	MULTISPECIES: FtsX-like permease family protein [Methylomonas]	gi|1011416549|ref|WP_062328191.1|	0.0e+00	69.58	99.76	1082
GE001066	DUF3574 domain-containing protein [Variovorax sp. WS11]	gi|1370900585|ref|WP_106556581.1|	4.7e-29	51.80	100.00	136
GE001067	ATP-binding protein [Methylosarcina lacus]	gi|635652157|ref|WP_024299028.1|	4.1e-109	69.68	100.00	403
GE001068	BrnT family toxin [Methylocaldum sp. 14B]	gi|1149174512|ref|WP_077732288.1|	5.9e-09	65.31	94.23	68
GE001069	MULTISPECIES: Fic family protein [Methylomonas]	gi|697071966|ref|WP_033155726.1|	3.5e-186	80.90	100.00	660
GE001070	PIG-L family deacetylase [Methylococcales bacterium]	gi|1479779719|ref|RIZ70879.1|	3.3e-111	60.12	94.29	411
GE001071	MULTISPECIES: ATP-dependent Clp protease ATP-binding subunit ClpX [Methylomonas]	gi|521971656|ref|WP_020482927.1|	3.7e-218	92.00	100.00	766
GE001072	MULTISPECIES: ATP-dependent Clp endopeptidase proteolytic subunit ClpP [Methylomonas]	gi|1028862731|ref|WP_064031324.1|	6.4e-102	88.15	100.00	379
GE001073	trigger factor [Methylomonas sp. MK1]	gi|648455190|ref|WP_026146941.1|	8.4e-173	71.93	99.08	615
GE001074	DUF192 domain-containing protein [Methylomonas sp. 11b]	gi|651607749|ref|WP_026601895.1|	9.0e-32	50.00	90.00	146
GE001075	type I DNA topoisomerase [Methylomonas methanica]	gi|1028830585|ref|WP_064010975.1|	0.0e+00	89.38	99.48	1415
GE001076	hypothetical protein BVN35_16405 [Proteobacteria bacterium ST_bin11]	gi|1175951938|ref|OQW71553.1|	3.6e-70	84.52	100.00	273
GE001077	DNA-protecting protein DprA [Methylomonas methanica]	gi|1028830601|ref|WP_064010991.1|	4.1e-149	75.71	96.15	537
GE001078	LysM peptidoglycan-binding domain-containing protein [Methylomonas sp. MK1]	gi|521971663|ref|WP_020482934.1|	3.8e-128	64.27	100.00	467
GE001079	sigma-54-dependent Fis family transcriptional regulator [Methylomonas koyamae]	gi|1028861616|ref|WP_064030357.1|	6.6e-176	68.44	99.79	626
GE001080	MULTISPECIES: PAS domain-containing protein [Methylomonas]	gi|1011415864|ref|WP_062327506.1|	6.4e-184	71.30	100.00	652
GE001081	MBL fold metallo-hydrolase [Methylomonas sp. 11b]	gi|651608978|ref|WP_026603123.1|	1.8e-105	81.74	99.14	391
GE001082	MULTISPECIES: sulfite exporter TauE/SafE family protein [Methylomonas]	gi|1011415867|ref|WP_062327509.1|	1.6e-88	64.41	94.86	335
GE001083	MULTISPECIES: phosphate-starvation-inducible E [Methylomonas]	gi|1028855970|ref|WP_064024711.1|	3.3e-46	82.79	87.14	193
GE001084	hypothetical protein [Methylomonas sp. 11b]	gi|651606127|ref|WP_026600870.1|	1.3e-15	61.11	88.89	91
GE001085	cytochrome d terminal oxidase subunit I [Methylomonas sp. LW13]	gi|697073966|ref|WP_033156336.1|	3.6e-276	90.49	100.00	959
GE001086	cytochrome d ubiquinol oxidase subunit II [Methylomonas methanica]	gi|1028827159|ref|WP_064007549.1|	9.5e-173	78.63	100.00	615
GE001087	cytochrome bd-I oxidase subunit CydX [Methylovulum miyakonense]	gi|518706912|ref|WP_019868009.1|	1.2e-14	85.11	95.92	87
GE001088	DUF2892 domain-containing protein [Methylomonas sp. LW13]	gi|697073956|ref|WP_033156334.1|	2.6e-28	90.00	100.00	133
GE001089	NAD(P)/FAD-dependent oxidoreductase [Methylococcales bacterium]	gi|1479772843|ref|RIZ65590.1|	2.8e-237	90.87	100.00	830
GE001090	MULTISPECIES: TolC family protein [Methylomonas]	gi|738323861|ref|WP_036276771.1|	2.7e-179	76.23	100.00	637
GE001091	MULTISPECIES: efflux RND transporter periplasmic adaptor subunit [Methylomonas]	gi|1011417448|ref|WP_062329090.1|	4.4e-135	73.89	98.63	490
GE001092	efflux RND transporter permease subunit [Methylococcales bacterium]	gi|1479772830|ref|RIZ65577.1|	0.0e+00	84.18	100.00	1741
GE001093	cupin domain-containing protein [Methylomonas methanica]	gi|1028871281|ref|WP_064038927.1|	1.0e-33	62.70	97.66	152
GE001094	DUF2490 domain-containing protein [Methylomonas koyamae]	gi|1028861877|ref|WP_064030601.1|	4.6e-91	67.65	95.58	343
GE001095	DUF1722 domain-containing protein [Methylomonas sp. MK1]	gi|521970970|ref|WP_020482241.1|	1.3e-130	72.52	100.00	475
GE001096	MULTISPECIES: gamma carbonic anhydrase family protein [Methylomonas]	gi|697075316|ref|WP_033156737.1|	2.2e-55	63.64	99.44	224
GE001097	YbdD/YjiX family protein [Methylomonas lenta]	gi|1180445395|ref|WP_083960470.1|	7.0e-17	68.42	93.44	95
GE001098	PilZ domain-containing protein [Methylomonas sp. DH-1]	gi|1028853134|ref|WP_064021877.1|	1.5e-29	63.72	84.73	138
GE001099	serine-type D-Ala-D-Ala carboxypeptidase [Methylomonas sp.]	gi|1343564672|ref|PPD35566.1|	3.1e-179	84.72	100.00	637
GE001100	MULTISPECIES: cytochrome c550 [Methylomonas]	gi|738326400|ref|WP_036279254.1|	5.2e-128	79.35	99.28	466
GE001101	DUF493 domain-containing protein [Methylomonas koyamae]	gi|938980536|ref|WP_054758343.1|	9.3e-31	81.82	100.00	141
GE001102	lipoyl(octanoyl) transferase LipB [Methylomonas sp. 11b]	gi|651609593|ref|WP_026603733.1|	6.7e-80	69.90	100.00	306
GE001103	lipoyl synthase [Methylomonas lenta]	gi|1055320732|ref|WP_066986279.1|	1.2e-155	85.22	100.00	558
GE001104	PhoH family protein [Methylomonas lenta]	gi|1055322031|ref|WP_066987577.1|	1.4e-237	86.20	100.00	831
GE001105	sigma-54-dependent Fis family transcriptional regulator [Methylomonas koyamae]	gi|1028873835|ref|WP_064041360.1|	1.6e-136	78.68	100.00	495
GE001106	MULTISPECIES: sulfite exporter TauE/SafE family protein [Methylomonas]	gi|738321882|ref|WP_036274842.1|	9.9e-99	76.35	100.00	369
GE001107	succinate--CoA ligase subunit alpha [Methylomonas methanica]	gi|1028869476|ref|WP_064037122.1|	5.0e-153	93.90	100.00	549
GE001108	malate--CoA ligase subunit beta [Methylomonas methanica]	gi|503585238|ref|WP_013819314.1|	6.1e-199	90.08	100.00	702
GE001109	CoA ester lyase [Methylomonas methanica]	gi|503585239|ref|WP_013819315.1|	5.9e-168	94.64	100.00	599
GE001110	aminotransferase class V-fold PLP-dependent enzyme [Methylomonas methanica]	gi|503585241|ref|WP_013819317.1|	1.4e-203	88.40	100.00	718
GE001111	D-glycerate dehydrogenase [Methylomonas lenta]	gi|1055312209|ref|WP_066978054.1|	2.5e-156	83.54	95.55	560
GE001112	MULTISPECIES: pyruvate kinase [Methylomonas]	gi|1028862932|ref|WP_064031525.1|	1.1e-237	90.59	99.38	831
GE001113	MULTISPECIES: type I glyceraldehyde-3-phosphate dehydrogenase [Methylomonas]	gi|938985602|ref|WP_054763294.1|	2.3e-178	92.58	100.00	634
GE001115	hypothetical protein [Methylomonas koyamae]	gi|938984846|ref|WP_054762653.1|	1.4e-10	67.92	100.00	73
GE001117	23S rRNA (pseudouridine(1915)-N(3))-methyltransferase RlmH [Methylomonas sp. LW13]	gi|697077980|ref|WP_033157571.1|	1.1e-70	87.41	100.00	275
GE001118	MULTISPECIES: septum formation inhibitor Maf [Methylomonas]	gi|697077983|ref|WP_033157572.1|	8.7e-74	75.79	99.48	285
GE001119	ribonuclease G [Methylomonas sp.]	gi|1343558622|ref|PPD29781.1|	1.4e-250	91.94	100.00	874
GE001120	TIGR02099 family protein [Methylomonas methanica]	gi|1028828879|ref|WP_064009269.1|	0.0e+00	51.42	99.92	1291
GE001121	carbon-nitrogen hydrolase family protein [Methylomonas methanica]	gi|1028868177|ref|WP_064035823.1|	9.4e-130	83.58	100.00	472
GE001122	MULTISPECIES: outer membrane protein assembly factor BamC [Methylomonas]	gi|738322139|ref|WP_036275092.1|	3.8e-15	33.19	97.38	91
GE001123	dCTP deaminase [Methylomonas sp.]	gi|1343560050|ref|PPD31141.1|	1.8e-94	95.48	100.00	354
GE001124	MULTISPECIES: glycosyl hydrolase family 15 [Methylomonas]	gi|738320202|ref|WP_036273186.1|	0.0e+00	76.08	98.79	1630
GE001125	glucokinase [Methylomonas methanica]	gi|1028870432|ref|WP_064038078.1|	1.0e-135	70.99	99.38	492
GE001126	hypothetical protein CG442_1646 [Methylococcaceae bacterium NSO1]	gi|1232224353|ref|OYV21961.1|	1.8e-10	46.15	68.42	74
GE001127	DNA polymerase III subunit delta [Methylomonas sp. MK1]	gi|521971399|ref|WP_020482670.1|	4.8e-131	70.62	96.84	476
GE001128	hypothetical protein JT25_003515 [Methylomonas denitrificans]	gi|998901144|ref|AMK75562.1|	1.9e-48	60.84	97.65	201
GE001129	MULTISPECIES: leucine--tRNA ligase [Methylomonas]	gi|697079037|ref|WP_033157890.1|	0.0e+00	83.41	100.00	1509
GE001130	MULTISPECIES: hypothetical protein [Methylomonas]	gi|938980373|ref|WP_054758180.1|	3.9e-67	80.98	100.00	263
GE001131	ParA family protein [Methylomonas koyamae]	gi|1028860574|ref|WP_064029315.1|	1.8e-130	92.97	99.61	474
GE001132	type VI secretion system-associated FHA domain protein TagH [Methylomonas methanica]	gi|1177959054|ref|WP_082879812.1|	1.5e-102	43.45	99.44	382
GE001133	MULTISPECIES: type VI secretion system baseplate subunit TssK [Methylomonas]	gi|738327164|ref|WP_036279997.1|	8.5e-213	80.04	100.00	748
GE001134	hypothetical protein [Methylomonas sp. MK1]	gi|521972454|ref|WP_020483725.1|	1.9e-164	69.79	100.00	588
GE001135	MULTISPECIES: type VI secretion system membrane subunit TssM [Methylomonas]	gi|1011417127|ref|WP_062328769.1|	0.0e+00	73.84	100.00	1758
GE001136	type VI secretion system-associated protein TagF [Methylomonas sp. Kb3]	gi|1310926556|ref|WP_101053063.1|	1.9e-160	55.23	99.81	575
GE001137	OmpA family protein [Methylomonas koyamae]	gi|1028860034|ref|WP_064028775.1|	4.7e-31	41.18	99.55	144
GE001138	DUF4384 domain-containing protein [Methylomonas sp. LWB]	gi|1094168434|ref|WP_071156207.1|	8.9e-164	51.83	78.66	586
GE001139	hypothetical protein USCGTAYLOR_00983 [Chromatiales bacterium USCg_Taylor]	gi|1150198742|ref|OOO02808.1|	5.0e-10	37.42	5.79	77
GE001140	hypothetical protein A1355_09080 [Methylomonas koyamae]	gi|1028378211|ref|OAI16859.1|	9.0e-170	53.72	92.42	606
GE001141	CHAT domain-containing protein [Methylomonas koyamae]	gi|1028861267|ref|WP_064030008.1|	4.2e-167	44.84	98.07	597
GE001142	type VI secretion system protein TssA [Methylomonas koyamae]	gi|1028873675|ref|WP_064041200.1|	1.4e-98	55.23	98.84	369
GE001143	type VI secretion system contractile sheath small subunit [Methylomonas sp. 11b]	gi|651608866|ref|WP_026603011.1|	2.1e-79	90.70	100.00	304
GE001144	MULTISPECIES: type VI secretion system contractile sheath large subunit [Methylomonas]	gi|738327402|ref|WP_036280223.1|	2.1e-268	91.52	99.80	933
GE001145	type VI secretion system tube protein Hcp [Methylomonas koyamae]	gi|1028857632|ref|WP_064026373.1|	3.1e-64	79.62	95.73	253
GE001146	virulence protein SciE type [Methylomonas methanica]	gi|1028869919|ref|WP_064037565.1|	2.2e-107	71.64	100.00	397
GE001147	MULTISPECIES: type VI secretion system baseplate subunit TssE [Methylomonas]	gi|697083395|ref|WP_033159218.1|	3.4e-58	70.30	98.80	233
GE001148	type VI secretion system protein ImpG [Proteobacteria bacterium ST_bin11]	gi|1175947761|ref|OQW67436.1|	7.6e-284	75.96	100.00	985
GE001149	type VI secretion protein [Proteobacteria bacterium ST_bin11]	gi|1175947760|ref|OQW67435.1|	5.4e-138	69.62	96.86	500
GE001150	ClpV1 family T6SS ATPase [Proteobacteria bacterium ST_bin11]	gi|1175947759|ref|OQW67434.1|	0.0e+00	88.79	100.00	1548
GE001151	MULTISPECIES: hypothetical protein [Methylomonas]	gi|1011417133|ref|WP_062328775.1|	4.3e-68	68.37	99.49	266
GE001152	MULTISPECIES: type VI secretion protein [Methylomonas]	gi|648455294|ref|WP_026147045.1|	9.3e-40	85.57	100.00	171
GE001153	type VI secretion system tip protein VgrG [Methylomonas sp. MK1]	gi|521972439|ref|WP_020483710.1|	1.4e-203	63.22	85.65	718
GE001154	4-hydroxy-tetrahydrodipicolinate synthase [Proteobacteria bacterium ST_bin11]	gi|1175960428|ref|OQW79947.1|	2.8e-140	86.90	98.98	507
GE001155	outer membrane protein assembly factor BamC [Methylomonas koyamae]	gi|1028860933|ref|WP_064029674.1|	4.4e-46	47.19	97.14	194
GE001156	phosphoribosylformylglycinamidine synthase [Methylomonas sp. LW13]	gi|697079707|ref|WP_033158091.1|	0.0e+00	79.62	100.00	2079
GE001157	MULTISPECIES: exo-beta-1,3-glucanase [Methylomonas]	gi|1011416649|ref|WP_062328291.1|	5.0e-202	62.75	98.42	713
GE001158	hypothetical protein [Methylomonas sp. MK1]	gi|521971218|ref|WP_020482489.1|	3.6e-53	46.46	94.94	217
GE001159	MULTISPECIES: recombinase RecA [Methylomonas]	gi|521971273|ref|WP_020482544.1|	4.5e-177	93.14	100.00	629
GE001160	regulatory protein RecX [Methylomonas lenta]	gi|1180445588|ref|WP_083960663.1|	4.5e-55	70.25	97.53	223
GE001161	alanine--tRNA ligase [Methylomonas sp. MK1]	gi|702267340|ref|WP_033194103.1|	0.0e+00	89.36	99.43	1555
GE001162	MULTISPECIES: aspartate kinase [Methylomonas]	gi|1011415986|ref|WP_062327628.1|	3.3e-187	86.45	100.00	663
GE001163	MULTISPECIES: carbonic anhydrase [Methylomonas]	gi|738325359|ref|WP_036278243.1|	6.4e-93	85.94	100.00	349
GE001164	hypothetical protein [Methylomonas sp. 11b]	gi|651609490|ref|WP_026603630.1|	1.3e-10	54.41	80.49	74
GE001165	AraC family transcriptional regulator [Methylobacter sp.]	gi|1580456086|ref|TAK64298.1|	7.0e-58	71.90	99.35	232
GE001166	hypothetical protein [Xanthomonadaceae bacterium AQ6-296]	gi|1575380304|ref|WP_129831643.1|	1.4e-56	58.01	84.19	228
GE001167	hypothetical protein [Limnohabitans sp. T6-5]	gi|1383206298|ref|WP_108375339.1|	5.5e-62	57.50	85.04	246
GE001168	hypothetical protein BN874_20015 [Candidatus Contendobacter odensis Run_B_J11]	gi|577002872|ref|CDH44895.1|	4.4e-29	32.45	87.37	137
GE001169	hypothetical protein DMG71_10960, partial [Acidobacteria bacterium]	gi|1401363807|ref|PYX94988.1|	2.4e-59	50.43	100.00	238
GE001171	hypothetical protein DMG71_10965 [Acidobacteria bacterium]	gi|1401363808|ref|PYX94989.1|	3.5e-78	45.61	71.79	301
GE001172	DNA-binding protein [Methylomonas sp. LWB]	gi|1094171907|ref|WP_071159680.1|	4.8e-15	78.69	46.92	90
GE001173	PEP-CTERM sorting domain-containing protein [Rhizobiales bacterium]	gi|1568067219|ref|RYE60755.1|	1.4e-15	35.90	80.00	92
GE001174	membrane integrity-associated transporter subunit PqiC [Methylomonas sp. Kb3]	gi|1310926961|ref|WP_101053305.1|	1.4e-43	53.11	83.49	185
GE001175	MCE family protein [Methylomonas methanica]	gi|1028829350|ref|WP_064009740.1|	2.5e-100	59.09	100.00	374
GE001176	ATP-binding cassette domain-containing protein [Methylococcales bacterium]	gi|1479774392|ref|RIZ66667.1|	1.3e-96	73.02	96.92	362
GE001177	ABC transporter permease [Methylomonas methanica]	gi|1028869890|ref|WP_064037536.1|	7.4e-133	70.54	97.37	483
GE001178	MULTISPECIES: methyltransferase domain-containing protein [Methylomonas]	gi|738320378|ref|WP_036273358.1|	5.0e-137	64.78	96.37	496
GE001179	HDOD domain-containing protein [Methylomonas koyamae]	gi|1177851936|ref|WP_082877579.1|	1.3e-95	60.39	98.40	359
GE001180	MULTISPECIES: HD-GYP domain-containing protein [Methylomonas]	gi|916819942|ref|WP_051426998.1|	3.0e-151	65.54	96.69	544
GE001181	hypothetical protein CTY13_01330 [Methylobacter sp.]	gi|1343580468|ref|PPD50662.1|	1.9e-72	85.55	100.00	281
GE001183	type II and III secretion system protein [Methylomonas sp. 11b]	gi|651609341|ref|WP_026603481.1|	5.8e-52	46.39	100.00	213
GE001184	glycogen synthase GlgA [Methylomonas methanica]	gi|503584117|ref|WP_013818193.1|	3.5e-233	79.66	100.00	816
GE001185	1,4-alpha-glucan branching protein GlgB [Methylomonas sp. 11b]	gi|651609343|ref|WP_026603483.1|	0.0e+00	82.78	100.00	1332
GE001186	MULTISPECIES: glucose-1-phosphate adenylyltransferase [Methylomonas]	gi|1028851821|ref|WP_064020564.1|	3.0e-231	90.14	100.00	810
GE001187	glycoside hydrolase [Methylomonas lenta]	gi|1055314322|ref|WP_066979869.1|	6.1e-258	76.81	99.63	899
GE001188	MULTISPECIES: 4-alpha-glucanotransferase [Methylomonas]	gi|1028851823|ref|WP_064020566.1|	3.3e-242	77.14	99.39	846
GE001189	hypothetical protein [Methylococcus capsulatus]	gi|515934442|ref|WP_017365025.1|	2.0e-33	30.15	93.79	152
GE001190	alginate O-acetyltransferase [Candidatus Gallionella acididurans]	gi|1001836168|ref|KXS30858.1|	1.5e-176	60.97	99.81	628
GE001191	quinoprotein dehydrogenase-associated putative ABC transporter substrate-binding protein [Methylomonas sp. MK1]	gi|521971895|ref|WP_020483166.1|	3.6e-116	74.09	96.81	427
GE001192	PQQ-dependent dehydrogenase, methanol/ethanol family [Methylomonas methanica]	gi|1028830178|ref|WP_064010568.1|	0.0e+00	94.81	100.00	1229
GE001193	MULTISPECIES: bifunctional 4-hydroxy-2-oxoglutarate aldolase/2-dehydro-3-deoxy-phosphogluconate aldolase [Methylomonas]	gi|521974237|ref|WP_020485508.1|	5.9e-100	92.34	99.52	372
GE001194	phosphogluconate dehydratase [Methylomonas sp. LWB]	gi|1094169845|ref|WP_071157618.1|	2.2e-304	85.48	100.00	1053
GE001195	6-phosphogluconolactonase [Proteobacteria bacterium ST_bin11]	gi|1175959147|ref|OQW78679.1|	2.2e-90	73.31	100.00	341
GE001196	glucose-6-phosphate dehydrogenase [Methylomonas sp. LWB]	gi|1094169841|ref|WP_071157614.1|	9.2e-245	83.81	100.00	855
GE001197	DNA mismatch repair protein MutS [Methylomonas sp. 11b]	gi|651605546|ref|WP_026600432.1|	0.0e+00	83.47	99.53	1423
GE001198	poly-beta-1,6-N-acetyl-D-glucosamine N-deacetylase PgaB [Methylomonas sp. Kb3]	gi|1310926521|ref|WP_101053041.1|	6.8e-309	79.91	100.00	1068
GE001199	poly-beta-1,6 N-acetyl-D-glucosamine synthase [Methylomonas sp. 11b]	gi|651610310|ref|WP_026604447.1|	2.5e-233	86.41	100.00	817
GE001200	poly-beta-1,6-N-acetyl-D-glucosamine biosynthesis protein PgaD [Methylomonas methanica]	gi|1028870685|ref|WP_064038331.1|	2.8e-51	70.42	94.67	210
GE001201	MULTISPECIES: glycine cleavage system regulatory protein [Methylomonas]	gi|738321180|ref|WP_036274147.1|	1.1e-64	72.99	100.00	255
GE001202	peroxiredoxin [Methylomonas methanica]	gi|1028827139|ref|WP_064007529.1|	5.8e-60	72.08	99.35	239
GE001203	sodium pump decarboxylase, gamma subunit [Methylomonas methanica MC09]	gi|333808397|ref|AEG01067.1|	3.7e-15	59.74	98.70	89
GE001204	oxaloacetate decarboxylase subunit alpha [Methylomonas lenta]	gi|1055318527|ref|WP_066984074.1|	3.5e-294	84.88	100.00	1019
GE001205	sodium ion-translocating decarboxylase subunit beta [Methylomonas methanica]	gi|1028827137|ref|WP_064007527.1|	1.7e-185	93.32	99.73	657
GE001206	OmpA family protein [Methylobacter tundripaludum]	gi|493946002|ref|WP_006889955.1|	7.1e-130	67.89	100.00	473
GE001207	EAL domain-containing protein [Methylosarcina lacus]	gi|635653057|ref|WP_024299928.1|	9.5e-218	56.52	63.23	766
GE001209	NAD-dependent epimerase/dehydratase family protein [Alphaproteobacteria bacterium]	gi|1497836170|ref|RMD61971.1|	5.0e-109	61.35	98.19	403
GE001210	hypothetical protein [Methylomonas methanica]	gi|503583447|ref|WP_013817523.1|	8.5e-106	82.20	96.33	392
GE001211	TetR/AcrR family transcriptional regulator [Methylomonas sp. LW13]	gi|697073484|ref|WP_033156190.1|	9.9e-79	70.10	97.14	302
GE001212	efflux RND transporter periplasmic adaptor subunit [Methylomonas methanica]	gi|503583080|ref|WP_013817156.1|	9.9e-144	70.05	92.08	519
GE001213	multidrug efflux RND transporter permease subunit [Methylobacter luteus]	gi|652903038|ref|WP_027157531.1|	0.0e+00	79.74	100.00	1656
GE001214	efflux transporter outer membrane subunit [Methylomonas methanica]	gi|503583078|ref|WP_013817154.1|	1.2e-183	71.37	92.94	652
GE001216	MULTISPECIES: flagellar brake protein [Methylomonas]	gi|738321840|ref|WP_036274801.1|	2.7e-67	51.42	99.20	264
GE001218	hypothetical protein [Variovorax sp. JS1663]	gi|1198262989|ref|WP_086925488.1|	1.0e-133	68.34	100.00	485
GE001219	phosphohydrolase [Methylobacter sp.]	gi|1343576993|ref|PPD47402.1|	4.4e-176	61.55	100.00	627
GE001220	RnfH family protein [Methylomonas methanica]	gi|1028830456|ref|WP_064010846.1|	1.9e-21	61.29	98.94	110
GE001221	type II toxin-antitoxin system RatA family toxin [Methylomonas lenta]	gi|1055320169|ref|WP_066985716.1|	1.2e-64	85.42	99.31	255
GE001222	sodium-dependent transporter [Methylomonas koyamae]	gi|1028874352|ref|WP_064041877.1|	3.3e-204	79.16	99.78	720
GE001223	SsrA-binding protein [Methylomonas sp.]	gi|1343563051|ref|PPD33995.1|	3.1e-80	92.55	100.00	307
GE001224	hydrolase [Methylomonas sp. MK1]	gi|521970322|ref|WP_020481593.1|	8.3e-61	62.90	99.47	242
GE001225	FAD:protein FMN transferase [Methylomonas koyamae]	gi|938984499|ref|WP_054762306.1|	5.9e-118	63.30	96.73	433
GE001227	DUF2231 domain-containing protein [Methylomonas methanica]	gi|503583242|ref|WP_013817318.1|	1.1e-53	58.85	90.87	219
GE001228	phosphoribosylanthranilate isomerase [Methylomonas sp. MK1]	gi|521970319|ref|WP_020481590.1|	9.2e-85	78.54	97.62	322
GE001229	tryptophan synthase subunit beta [Methylomonas sp. Kb3]	gi|1310925437|ref|WP_101052402.1|	3.4e-213	90.75	100.00	750
GE001230	tryptophan synthase subunit alpha [Methylomonas methanica]	gi|1028830449|ref|WP_064010839.1|	2.7e-121	84.96	97.08	444
GE001231	acetyl-CoA carboxylase carboxyltransferase subunit beta [Methylomonas koyamae]	gi|1028874346|ref|WP_064041871.1|	1.2e-136	88.26	89.78	495
GE001232	bifunctional tetrahydrofolate synthase/dihydrofolate synthase [Methylomonas methanica]	gi|503583247|ref|WP_013817323.1|	1.1e-161	68.25	100.00	578
GE001233	sporulation protein [Methylomonas sp.]	gi|1343549284|ref|PPD21242.1|	8.5e-43	56.99	100.00	183
GE001234	colicin V production CvpA [Methylomonas lenta]	gi|1180445623|ref|WP_083960698.1|	1.8e-49	57.56	100.00	204
GE001235	amidophosphoribosyltransferase [Methylomonas sp.]	gi|1343563043|ref|PPD33987.1|	4.4e-258	88.55	99.01	899
GE001236	O-succinylhomoserine sulfhydrylase [Methylomonas sp.]	gi|1343563042|ref|PPD33986.1|	6.2e-191	83.72	99.49	676
GE001237	hypothetical protein [Methylomonas lenta]	gi|1055318445|ref|WP_066983992.1|	1.2e-69	35.69	98.59	273
GE001238	apolipoprotein N-acyltransferase [Methylomonas lenta]	gi|1180445486|ref|WP_083960561.1|	4.2e-184	62.85	98.61	653
GE001239	hypothetical protein [Methylomonas koyamae]	gi|1028857251|ref|WP_064025992.1|	6.9e-29	53.85	98.32	136
GE001240	hypothetical protein [Methylomonas sp. MK1]	gi|521972784|ref|WP_020484055.1|	1.3e-44	68.22	99.22	188
GE001241	monothiol glutaredoxin, Grx4 family [Methylomonas sp.]	gi|1343564693|ref|PPD35587.1|	2.6e-43	82.18	93.52	183
GE001242	MULTISPECIES: ribonuclease T [Methylomonas]	gi|1028857179|ref|WP_064025920.1|	2.0e-95	83.50	98.10	357
GE001243	VacJ family lipoprotein [Methylomonas methanica]	gi|1028829923|ref|WP_064010313.1|	2.4e-96	68.83	86.97	361
GE001244	MULTISPECIES: hypothetical protein [Methylocaldum]	gi|1149173686|ref|WP_077731536.1|	3.5e-94	44.34	97.73	354
GE001245	HlyD family type I secretion periplasmic adaptor subunit [Methylococcaceae bacterium FWC3]	gi|1575437056|ref|WP_129884984.1|	4.3e-132	57.05	98.87	480
GE001246	type I secretion system permease/ATPase [Methylococcaceae bacterium FWC3]	gi|1575437057|ref|WP_129884985.1|	2.4e-191	61.05	99.13	677
GE001247	hypothetical protein CFE41_23190, partial [Burkholderiales bacterium PBB2]	gi|1232075837|ref|OYU25075.1|	2.4e-49	31.89	67.85	206
GE001248	transposase [Methylococcaceae bacterium NSO1]	gi|1232224352|ref|OYV21960.1|	6.1e-201	75.26	99.79	709
GE001250	exosortase E/protease, VPEID-CTERM system [Methylomicrobium sp. wino1]	gi|1533973937|ref|WP_125219365.1|	5.5e-139	50.96	100.00	503
GE001251	tRNA (N(6)-L-threonylcarbamoyladenosine(37)-C(2))-methylthiotransferase MtaB [Methylomonas lenta]	gi|1055318662|ref|WP_066984209.1|	1.6e-192	78.74	98.39	681
GE001252	hypothetical protein [Methylomonas methanica]	gi|1028829926|ref|WP_064010316.1|	1.3e-183	84.60	100.00	651
GE001253	MULTISPECIES: adenylosuccinate lyase [Methylomonas]	gi|738325508|ref|WP_036278388.1|	3.0e-221	87.11	98.90	776
GE001254	hypothetical protein [Methylomonas methanica]	gi|503585756|ref|WP_013819832.1|	7.2e-40	62.79	100.00	172
GE001255	MULTISPECIES: ferritin-like domain-containing protein [Methylomonas]	gi|1011418095|ref|WP_062329601.1|	1.5e-103	69.32	98.87	385
GE001256	NnrS family protein [Methylomonas lenta]	gi|1055317847|ref|WP_066983394.1|	5.8e-133	66.24	100.00	483
GE001257	phosphoesterase [Methylobacter tundripaludum]	gi|652888523|ref|WP_027148323.1|	6.1e-180	61.73	99.18	639
GE001258	hypothetical protein [Dyella-like sp. DHo]	gi|1176343014|ref|WP_082190191.1|	2.3e-78	53.48	96.11	301
GE001259	response regulator [Methylobacter sp. KRF1]	gi|1547425697|ref|WP_127028460.1|	3.1e-65	60.73	93.91	257
GE001260	response regulator [Methylobacter sp. KRF1]	gi|1547425698|ref|WP_127028461.1|	1.0e-131	46.69	91.91	479
GE001261	hypothetical protein A1332_23870 [Methylomonas methanica]	gi|1028371563|ref|OAI10397.1|	9.2e-141	65.83	97.81	509
GE001262	ATP-grasp domain-containing protein [Methylomonas methanica]	gi|1028869364|ref|WP_064037010.1|	4.9e-246	83.30	100.00	859
GE001263	carbohydrate kinase [Methylomonas methanica]	gi|1028869365|ref|WP_064037011.1|	2.7e-106	68.71	97.67	394
GE001264	hypothetical protein DME24_04260 [Verrucomicrobia bacterium]	gi|1399876639|ref|PYJ62268.1|	3.1e-32	59.06	100.00	147
GE001265	aquaporin Z [Methylomonas sp.]	gi|1343562017|ref|PPD33019.1|	7.6e-112	90.27	96.17	412
GE001266	protein-glutamate O-methyltransferase CheR [Methylomonas koyamae]	gi|938982788|ref|WP_054760595.1|	4.2e-80	57.04	95.80	307
GE001267	MULTISPECIES: chemotaxis signal transduction protein CheV [Methylomonas]	gi|1028855209|ref|WP_064023950.1|	5.1e-148	85.62	98.71	533
GE001268	flagellar basal body P-ring formation protein FlgA [Methylomonas sp. Kb3]	gi|1310925494|ref|WP_101052428.1|	4.3e-51	50.22	98.70	210
GE001269	flagellar biosynthesis anti-sigma factor FlgM [Methylomonas koyamae]	gi|1028872305|ref|WP_064039830.1|	1.0e-20	59.80	100.00	108
GE001270	flagellar protein FlgN [Methylomonas lenta]	gi|1055319398|ref|WP_066984945.1|	1.0e-51	68.90	100.00	212
GE001271	flagellar brake protein [Methylomonas methanica]	gi|503583646|ref|WP_013817722.1|	9.0e-90	64.48	99.62	339
GE001272	integrase [Acidovorax sp. BoFeN1]	gi|1438104209|ref|WP_114655486.1|	3.6e-51	43.55	97.64	211
GE001273	hypothetical protein [Paraburkholderia caffeinilytica]	gi|1447531551|ref|WP_115780577.1|	5.0e-44	40.29	92.86	187
GE001274	addiction module toxin RelE [Burkholderiaceae bacterium]	gi|1580649490|ref|TAM38418.1|	9.8e-55	84.30	99.18	221
GE001275	helix-turn-helix domain-containing protein [Serpentinomonas mccroryi]	gi|780243639|ref|WP_045536461.1|	1.8e-39	84.26	100.00	171
GE001277	DNA-binding protein [Methylosarcina lacus]	gi|635652873|ref|WP_024299744.1|	4.0e-68	67.60	98.35	266
GE001278	XRE family transcriptional regulator [Methylosarcina lacus]	gi|635652874|ref|WP_024299745.1|	8.7e-134	62.40	99.20	486
GE001279	Fic family protein [Methylomarinum vadi]	gi|670487126|ref|WP_031435378.1|	4.7e-31	86.25	81.63	142
GE001280	Fic family protein [Methylomarinum vadi]	gi|670487126|ref|WP_031435378.1|	2.2e-14	79.59	90.74	86
GE001281	MULTISPECIES: DUF882 domain-containing protein [Methylomonas]	gi|738319022|ref|WP_036272016.1|	7.2e-94	57.93	100.00	353
GE001282	hypothetical protein [Methylobacter tundripaludum]	gi|652892507|ref|WP_027150782.1|	8.7e-54	58.47	84.26	219
GE001283	hypothetical protein [Methylomonas koyamae]	gi|1028872104|ref|WP_064039629.1|	1.6e-44	61.78	100.00	188
GE001284	hypothetical protein [Methylomonas koyamae]	gi|1028860772|ref|WP_064029513.1|	1.5e-58	70.91	100.00	235
GE001285	hypothetical protein [Methylobacter tundripaludum]	gi|652892510|ref|WP_027150785.1|	4.4e-153	79.01	95.86	550
GE001286	hypothetical protein [Methylomonas sp. MK1]	gi|521970060|ref|WP_020481331.1|	1.2e-126	80.69	96.28	461
GE001287	hypothetical protein [Methylobacter tundripaludum]	gi|670487831|ref|WP_031436081.1|	6.0e-56	78.10	97.86	226
GE001288	N-acetyltransferase [Methylobacter marinus]	gi|1180776113|ref|WP_084254131.1|	2.4e-89	90.50	100.00	337
GE001289	GFA family protein [Methylobacter luteus]	gi|1175131148|ref|WP_081679078.1|	5.5e-72	93.80	100.00	279
GE001290	efflux transporter outer membrane subunit [Methylovulum psychrotolerans]	gi|1212743049|ref|WP_088617638.1|	1.7e-188	70.08	96.32	668
GE001291	multidrug efflux RND transporter permease subunit [Methylobacter tundripaludum]	gi|652888987|ref|WP_027148698.1|	0.0e+00	78.81	98.75	1548
GE001292	MdtB/MuxB family multidrug efflux RND transporter permease subunit [Methylobacter tundripaludum]	gi|1348908656|ref|WP_104424545.1|	0.0e+00	80.54	98.85	1559
GE001293	MdtA/MuxA family multidrug efflux RND transporter periplasmic adaptor subunit [Methylobacter tundripaludum]	gi|1348908657|ref|WP_104424546.1|	9.0e-135	62.95	95.38	489
GE001294	MULTISPECIES: cytochrome c [Methylomonas]	gi|738326076|ref|WP_036278937.1|	1.5e-63	79.74	100.00	251
GE001295	cytochrome b561 [Methylomonas sp. 11b]	gi|651605714|ref|WP_026600600.1|	6.7e-92	69.07	100.00	346
GE001296	dienelactone hydrolase family protein [Methylomonas methanica]	gi|1028869852|ref|WP_064037498.1|	2.3e-150	85.52	100.00	540
GE001297	gluconolactonase [Methylobacter luteus]	gi|652903475|ref|WP_027157880.1|	2.7e-120	66.25	98.77	441
GE001298	MULTISPECIES: biopolymer transporter ExbD [Methylomonas]	gi|938986125|ref|WP_054763817.1|	1.4e-54	86.76	100.00	221
GE001299	MotA/TolQ/ExbB proton channel family protein [Methylomonas sp. MK1]	gi|521970345|ref|WP_020481616.1|	3.2e-111	80.84	100.00	410
GE001300	energy transducer TonB [Methylomonas koyamae]	gi|1028855603|ref|WP_064024344.1|	2.8e-54	64.68	100.00	221
GE001301	anaerobic sulfatase maturase [Methylotenera sp.]	gi|1343585234|ref|PPD55168.1|	8.1e-162	66.50	98.29	579
GE001302	sulfatase [Methylotenera sp.]	gi|1343585235|ref|PPD55169.1|	0.0e+00	68.32	93.60	1084
GE001303	hypothetical protein [Methylomonas koyamae]	gi|1028871576|ref|WP_064039101.1|	2.9e-24	50.88	100.00	120
GE001304	MBL fold metallo-hydrolase [Methylobacter tundripaludum]	gi|670489198|ref|WP_031437448.1|	2.1e-196	71.70	97.94	694
GE001305	hypothetical protein [Methylomonas sp. MK1]	gi|521970123|ref|WP_020481394.1|	2.3e-64	86.82	81.13	254
GE001306	ArsR family transcriptional regulator [Methylobacter sp.]	gi|1343573700|ref|PPD44236.1|	1.0e-208	74.50	94.75	735
GE001307	TonB-dependent receptor [Zoogloea sp. LCSB751]	gi|1160389724|ref|WP_079434059.1|	2.1e-216	48.43	89.23	761
GE001308	sulfurtransferase [Methylobacter tundripaludum]	gi|652889008|ref|WP_027148711.1|	7.3e-48	70.39	89.41	199
GE001309	hypothetical protein CTY13_05610 [Methylobacter sp.]	gi|1343577171|ref|PPD47573.1|	0.0e+00	75.37	95.49	1144
GE001310	DUF1501 domain-containing protein [Methylobacter sp. KRF1]	gi|1547426928|ref|WP_127029691.1|	1.6e-233	81.91	100.00	817
GE001311	hypothetical protein A1332_15640 [Methylomonas methanica]	gi|1028364456|ref|OAI03548.1|	5.9e-34	60.16	100.00	152
GE001312	peroxiredoxin [Methylomonas sp. 11b]	gi|651606326|ref|WP_026600934.1|	2.1e-83	82.98	95.43	317
GE001313	cytochrome c4 [Methylomonas methanica]	gi|1177958764|ref|WP_082879686.1|	6.9e-69	62.14	96.10	269
GE001315	peptidase [Methylobacter sp. KRF1]	gi|1547426931|ref|WP_127029694.1|	1.3e-202	65.09	97.41	715
GE001316	MULTISPECIES: twin-arginine translocase TatA/TatE family subunit [Methylomonas]	gi|738320422|ref|WP_036273401.1|	1.8e-13	71.64	98.53	84
GE001317	sigma-54-dependent Fis family transcriptional regulator [Methylomonas methanica]	gi|1028869164|ref|WP_064036810.1|	4.0e-165	85.39	97.76	590
GE001318	hypothetical protein [Methylobacter tundripaludum]	gi|917574732|ref|WP_052166292.1|	2.9e-212	71.51	97.35	747
GE001319	hypothetical protein CTY13_03515 [Methylobacter sp.]	gi|1343579072|ref|PPD49361.1|	1.1e-117	59.36	98.68	432
GE001320	TIGR00374 family protein [Methylobacter sp.]	gi|1343579073|ref|PPD49362.1|	2.2e-101	60.06	98.78	378
GE001321	MULTISPECIES: hypothetical protein [Methylomonas]	gi|1011415619|ref|WP_062327261.1|	1.5e-109	85.09	99.13	404
GE001322	hypothetical protein [Pseudomonas panipatensis]	gi|1222209935|ref|WP_090264671.1|	2.0e-17	70.31	94.12	97
GE001324	DUF1259 domain-containing protein [Methylomonas lenta]	gi|1055321157|ref|WP_066986704.1|	9.5e-123	76.97	100.00	449
GE001325	ABC transporter ATP-binding protein [Methylococcales bacterium]	gi|1479775462|ref|RIZ67350.1|	5.6e-297	88.87	100.00	1028
GE001327	D-alanyl-D-alanine carboxypeptidase family protein [Methylomonas sp. 11b]	gi|651610050|ref|WP_026604187.1|	8.0e-53	58.24	93.92	216
GE001328	GNAT family N-acetyltransferase [Methylobacter sp. KRF1]	gi|1547427824|ref|WP_127030587.1|	4.6e-66	67.47	95.95	260
GE001329	glycosyltransferase family 1 protein [Methylobacter tundripaludum]	gi|917574730|ref|WP_052166290.1|	8.9e-144	70.17	99.72	519
GE001330	MULTISPECIES: 6-carboxytetrahydropterin synthase [Methylomonas]	gi|738324436|ref|WP_036277333.1|	2.7e-55	81.60	100.00	223
GE001331	oxidoreductase [Methylobacter tundripaludum]	gi|670487823|ref|WP_031436073.1|	4.5e-145	74.86	100.00	523
GE001332	RibD family protein [Methylobacter tundripaludum]	gi|670487822|ref|WP_031436072.1|	5.7e-107	81.20	98.32	396
GE001333	GTP cyclohydrolase II [Methylomonas sp. Kb3]	gi|1310925334|ref|WP_101052355.1|	3.2e-85	75.71	100.00	323
GE001334	(2Fe-2S)-binding protein [Methylomonas methanica]	gi|1028828568|ref|WP_064008958.1|	1.4e-74	82.17	100.00	288
GE001335	MULTISPECIES: xanthine dehydrogenase family protein molybdopterin-binding subunit [Methylomonas]	gi|738324228|ref|WP_036277132.1|	0.0e+00	86.04	99.33	1326
GE001336	XdhC/CoxI family protein [Methylobacter tundripaludum]	gi|1348912974|ref|WP_104428613.1|	4.8e-153	72.12	100.00	550
GE001337	nucleotidyltransferase family protein [Methylobacter tundripaludum]	gi|1348912973|ref|WP_104428612.1|	8.2e-62	61.86	94.63	246
GE001338	hypothetical protein [Methylovulum psychrotolerans]	gi|1212746512|ref|WP_088621101.1|	6.3e-184	47.52	99.47	653
GE001339	SAM-dependent methyltransferase [Gammaproteobacteria bacterium HGW-Gammaproteobacteria-1]	gi|1308672583|ref|PKM44654.1|	8.7e-81	63.64	96.92	309
GE001340	TfoX family protein [Burkholderia sp. Bp9017]	gi|1528512549|ref|WP_124897873.1|	1.0e-37	68.14	100.00	165
GE001341	VOC family protein [Burkholderia sp. Bp9017]	gi|1528512551|ref|WP_124897874.1|	7.2e-56	86.05	100.00	225
GE001342	TetR family transcriptional regulator [Betaproteobacteria bacterium HGW-Betaproteobacteria-8]	gi|1308901536|ref|PKO25148.1|	1.3e-53	55.79	96.45	218
GE001343	hypothetical protein [Methylovulum miyakonense]	gi|518707107|ref|WP_019868204.1|	1.0e-47	68.84	100.00	198
GE001344	hypothetical protein CVU35_05665 [Betaproteobacteria bacterium HGW-Betaproteobacteria-8]	gi|1308901538|ref|PKO25150.1|	8.0e-37	58.70	100.00	162
GE001345	antibiotic biosynthesis monooxygenase [Methylomonas sp. MK1]	gi|521970393|ref|WP_020481664.1|	3.9e-37	74.49	65.33	163
GE001346	GFA family protein [Beijerinckia sp. 28-YEA-48]	gi|1222656791|ref|WP_090704537.1|	5.2e-49	74.62	97.74	203
GE001347	FMN reductase [Methylomonas sp.]	gi|1343562651|ref|PPD33612.1|	1.7e-55	70.93	96.63	224
GE001349	PEP-CTERM motif protein [Candidatus Accumulibacter sp. SK-11]	gi|589600198|ref|EXI72145.1|	2.6e-19	37.08	97.45	105
GE001351	PAS domain S-box protein [Methylobacter tundripaludum]	gi|1175265494|ref|WP_081813289.1|	3.2e-175	51.67	81.06	624
GE001352	response regulator transcription factor [Crenothrix polyspora]	gi|1199040594|ref|WP_087146107.1|	5.1e-59	60.50	95.69	236
GE001353	chemotaxis protein CheB [Methylomonas sp.]	gi|1343548644|ref|PPD20641.1|	0.0e+00	75.09	99.53	1112
GE001354	hypothetical protein CTY13_02825 [Methylobacter sp.]	gi|1343579538|ref|PPD49795.1|	4.4e-167	43.56	78.19	597
GE001355	HNH endonuclease [Deinococcus sp. S14-83]	gi|1528453697|ref|WP_124873453.1|	1.0e-46	67.65	80.47	195
GE001356	response regulator transcription factor [Methylosarcina lacus]	gi|635651251|ref|WP_024298122.1|	1.8e-78	75.00	98.63	301
GE001357	sensor histidine kinase [Methylobacter tundripaludum]	gi|1348906633|ref|WP_104422522.1|	4.2e-151	62.47	98.23	543
GE001358	MULTISPECIES: hypothetical protein [Methylomonas]	gi|738321469|ref|WP_036274434.1|	5.8e-54	75.52	98.62	219
GE001360	peptidylprolyl isomerase [Methylomonas methanica]	gi|1028830551|ref|WP_064010941.1|	5.1e-127	84.56	89.34	463
GE001361	BolA family transcriptional regulator [Methylomonas sp. LWB]	gi|1094172648|ref|WP_071160421.1|	1.9e-21	61.96	98.92	110
GE001362	YciI family protein [Methylobacter sp.]	gi|1580452615|ref|TAK61145.1|	2.9e-36	76.00	100.00	160
GE001363	MULTISPECIES: septation protein A [Methylomonas]	gi|1028860555|ref|WP_064029296.1|	1.6e-82	83.89	100.00	314
GE001364	hypothetical protein BVN35_16170 [Proteobacteria bacterium ST_bin11]	gi|1175951897|ref|OQW71512.1|	8.8e-07	41.12	95.37	62
GE001365	MULTISPECIES: DUF1244 domain-containing protein [Methylomonas]	gi|1028854839|ref|WP_064023582.1|	8.1e-34	74.00	97.09	152
GE001366	SAM-dependent methyltransferase [Methylomonas sp.]	gi|1343561591|ref|PPD32622.1|	6.1e-88	70.89	97.13	333
GE001367	hypothetical protein BVN35_16185 [Proteobacteria bacterium ST_bin11]	gi|1175951899|ref|OQW71514.1|	1.7e-80	63.77	45.93	309
GE001368	MULTISPECIES: 5&apos;-nucleotidase [Methylomonas]	gi|521971697|ref|WP_020482968.1|	2.1e-143	87.16	100.00	517
GE001369	class I SAM-dependent methyltransferase [Methylomonas sp. LWB]	gi|1094168954|ref|WP_071156727.1|	2.8e-73	63.77	96.28	284
GE001370	glutamate--tRNA ligase [Methylomonas sp. Kb3]	gi|1310930463|ref|WP_101055423.1|	5.7e-236	86.21	98.51	825
GE001371	MULTISPECIES: sel1 repeat family protein [Methylomonas]	gi|738320499|ref|WP_036273477.1|	1.3e-51	73.03	100.00	211
GE001372	glycosyltransferase [Methylomonas sp.]	gi|1343565485|ref|PPD36362.1|	1.2e-154	42.06	99.56	556
GE001374	hypothetical protein [Methylomonas koyamae]	gi|1028859033|ref|WP_064027774.1|	3.0e-106	45.41	97.51	395
GE001375	transposase [Patescibacteria group bacterium]	gi|1580489154|ref|TAK94751.1|	2.4e-223	85.17	100.00	783
GE001376	filamentous hemagglutinin N-terminal domain-containing protein [Methylomonas koyamae]	gi|1178003009|ref|WP_082889519.1|	0.0e+00	41.32	99.66	2048
GE001377	MULTISPECIES: DUF2341 domain-containing protein [Methylomonas]	gi|697078633|ref|WP_033157767.1|	1.0e-242	72.28	98.66	848
GE001378	biopolymer transporter ExbD [Methylomagnum ishizawai]	gi|1184652653|ref|WP_085213102.1|	6.1e-58	93.28	100.00	232
GE001379	TonB-dependent receptor [Methylomonas koyamae]	gi|1028872327|ref|WP_064039852.1|	2.8e-39	65.33	100.00	171
GE001380	hypothetical protein [Methylomonas sp. LW13]	gi|697078642|ref|WP_033157770.1|	3.0e-198	59.39	91.60	701
GE001381	hypothetical protein [Methylomonas sp. MK1]	gi|521971737|ref|WP_020483008.1|	3.1e-53	50.20	96.20	218
GE001382	peptidase S9 [Methylomonas sp. LWB]	gi|1093434896|ref|OHX34956.1|	6.5e-199	66.73	93.16	703
GE001383	GTP 3&apos;,8-cyclase MoaA [Methylomonas lenta]	gi|1055316773|ref|WP_066982320.1|	4.3e-145	75.82	100.00	523
GE001384	HNH nuclease family protein [Methylomonas methanica]	gi|503586532|ref|WP_013820608.1|	1.5e-52	83.90	99.16	214
GE001385	MULTISPECIES: DNA-3-methyladenine glycosylase I [Methylomonas]	gi|521972261|ref|WP_020483532.1|	1.4e-79	74.74	98.45	305
GE001386	translesion error-prone DNA polymerase V autoproteolytic subunit [Methylomonas lenta]	gi|1180445536|ref|WP_083960611.1|	3.0e-54	75.00	86.23	220
GE001387	Y-family DNA polymerase [Methylomonas lenta]	gi|1055317314|ref|WP_066982861.1|	8.9e-172	71.02	100.00	612
GE001389	MULTISPECIES: hypothetical protein [Acidithiobacillus]	gi|671598454|ref|WP_031572409.1|	5.8e-08	56.36	91.67	65
GE001390	molybdenum cofactor biosynthesis protein C [Proteobacteria bacterium ST_bin11]	gi|1175956483|ref|OQW76036.1|	5.8e-66	82.91	95.76	259
GE001391	molybdopterin converting factor subunit 1 [Methylomonas sp.]	gi|1343563274|ref|PPD34211.1|	3.9e-20	66.67	100.00	106
GE001392	molybdenum cofactor biosynthesis protein MoaE [Methylomonas sp. 11b]	gi|651608639|ref|WP_026602784.1|	1.9e-55	71.43	97.99	224
GE001393	nucleotidyltransferase [Methylocucumis oryzae]	gi|788049105|ref|WP_045780355.1|	5.1e-60	83.82	100.00	239
GE001394	nucleotidyltransferase domain-containing protein [Methylomonas koyamae]	gi|1028874931|ref|WP_064042456.1|	4.4e-33	70.09	95.54	149
GE001395	MULTISPECIES: IS110 family transposase [Methylobacter]	gi|519001175|ref|WP_020157050.1|	9.1e-122	62.72	98.26	446
GE001396	hypothetical protein [Methylomonas lenta]	gi|1055313300|ref|WP_066979056.1|	8.2e-55	68.42	98.27	222
GE001397	Sel1 domain-containing protein [Methylococcaceae bacterium NSP1-1]	gi|1232224176|ref|OYV21804.1|	7.9e-45	54.91	74.57	189
GE001399	ATP-independent RNA helicase [Azoarcus sp. CIB]	gi|909828366|ref|AKU11164.1|	1.0e-208	80.53	95.81	735
GE001400	hypothetical protein D9N13_01365 [Alcanivoracaceae bacterium GenoA1_TS13_700]	gi|1494598393|ref|RLT91937.1|	8.7e-10	43.62	85.45	72
GE001401	DNA polymerase III subunit epsilon [Methylomonas sp. DH-1]	gi|1028853193|ref|WP_064021936.1|	1.9e-102	77.16	95.47	381
GE001402	polyphosphate kinase 1 [Methylomonas koyamae]	gi|1028858399|ref|WP_064027140.1|	0.0e+00	85.03	99.85	1195
GE001403	MULTISPECIES: cysteine synthase CysM [Methylomonas]	gi|697073772|ref|WP_033156280.1|	8.6e-145	88.14	99.66	522
GE001404	23S rRNA (uracil(1939)-C(5))-methyltransferase RlmD [Methylomonas koyamae]	gi|938982754|ref|WP_054760561.1|	2.3e-210	80.45	99.77	740
GE001405	L,D-transpeptidase [Methylomonas sp. 11b]	gi|651605937|ref|WP_026600780.1|	1.0e-59	68.35	96.34	238
GE001406	tRNA pseudouridine(38-40) synthase TruA [Methylomicrobium buryatense]	gi|516450258|ref|WP_017839170.1|	1.3e-120	77.90	100.00	441
GE001407	adenylate/guanylate cyclase domain-containing protein [Methylococcaceae bacterium]	gi|1580772282|ref|TAN49860.1|	2.7e-172	53.15	96.56	614
GE001408	DUF928 domain-containing protein [Methylococcaceae bacterium]	gi|1580772281|ref|TAN49859.1|	3.1e-21	33.88	89.95	111
GE001409	penicillin-insensitive murein endopeptidase [Methylomonas sp. MK1]	gi|521969894|ref|WP_020481165.1|	2.5e-93	63.41	95.14	351
GE001410	DUF445 domain-containing protein [Proteobacteria bacterium ST_bin11]	gi|1175952665|ref|OQW72264.1|	3.7e-98	77.12	98.33	367
GE001411	hypothetical protein BCS42_11515 [Crenothrix sp. D3]	gi|1191468879|ref|OTE98052.1|	8.2e-53	68.31	100.00	215
GE001412	MULTISPECIES: inorganic pyrophosphatase [Methylomonas]	gi|1028862472|ref|WP_064031065.1|	4.5e-108	89.37	100.00	399
GE001413	conserved hypothetical protein [Ruegeria lacuscaerulensis ITI-1157]	gi|260415704|ref|EEX08963.1|	3.6e-80	45.59	77.57	308
GE001414	UDP-galactopyranose mutase [Massilia niastensis]	gi|648663287|ref|WP_026355034.1|	2.2e-158	69.46	100.00	567
GE001416	glycosyltransferase [Pseudomonas alkylphenolica]	gi|740825370|ref|WP_038610653.1|	7.3e-115	53.90	100.00	423
GE001417	glycosyltransferase family 61 protein [Caldimonas taiwanensis]	gi|1180938690|ref|WP_084362364.1|	1.3e-40	32.38	97.98	176
GE001418	pilus assembly protein PilZ [Proteobacteria bacterium ST_bin11]	gi|1175955721|ref|OQW75280.1|	1.7e-33	75.76	100.00	151
GE001419	endonuclease [Methylomonas methanica]	gi|503586056|ref|WP_013820132.1|	3.8e-174	60.91	99.18	620
GE001420	phospholipase [Methylomonas lenta]	gi|1055311129|ref|WP_066977004.1|	1.8e-278	84.34	100.00	967
GE001421	succinate dehydrogenase assembly factor 2 [Methylomonas methanica]	gi|503584716|ref|WP_013818792.1|	1.3e-17	60.53	100.00	97
GE001422	MULTISPECIES: succinate dehydrogenase iron-sulfur subunit [Methylomonas]	gi|651607089|ref|WP_026601241.1|	2.3e-133	86.38	98.84	484
GE001423	succinate dehydrogenase flavoprotein subunit [Proteobacteria bacterium ST_bin11]	gi|1175960047|ref|OQW79572.1|	0.0e+00	91.58	100.00	1120
GE001424	succinate dehydrogenase, hydrophobic membrane anchor protein [Methylomonas sp. 11b]	gi|651607091|ref|WP_026601243.1|	3.1e-35	64.23	98.40	157
GE001425	succinate dehydrogenase, cytochrome b556 subunit [Methylomonas koyamae]	gi|938982979|ref|WP_054760786.1|	2.2e-41	67.77	97.58	177
GE001426	DUF1674 domain-containing protein [Suttonella indologenes]	gi|1442908948|ref|WP_115217990.1|	3.9e-07	59.09	69.84	62
GE001427	carbamoyltransferase HypF [Methylobacter sp.]	gi|1580794748|ref|TAN68630.1|	2.5e-82	72.68	94.17	314
GE001428	carbamoyltransferase HypF [Methylobacter tundripaludum]	gi|652890909|ref|WP_027149891.1|	9.3e-23	73.13	100.00	114
GE001429	hydrogenase expression/formation protein HypE [Methylobacter tundripaludum]	gi|1348912990|ref|WP_104428629.1|	2.8e-163	84.30	98.85	583
GE001430	hydrogenase formation protein HypD [Methylomonas sp. 11b]	gi|651609128|ref|WP_026603273.1|	4.4e-191	88.59	99.46	676
GE001431	HypC/HybG/HupF family hydrogenase formation chaperone [Methylobacter luteus]	gi|652903412|ref|WP_027157826.1|	6.0e-26	86.84	100.00	125
GE001432	hydrogenase accessory protein HypB [Proteobacteria bacterium ST_bin11]	gi|1175955955|ref|OQW75511.1|	6.6e-112	90.31	85.34	412
GE001433	hydrogenase maturation nickel metallochaperone HypA [Methylomonas sp. 11b]	gi|651609125|ref|WP_026603270.1|	1.2e-49	87.61	100.00	204
GE001434	Ni,Fe-hydrogenase I large subunit [Methylobacter luteus]	gi|652903411|ref|WP_027157825.1|	9.3e-131	62.37	99.23	476
GE001435	MULTISPECIES: [NiFe]-hydrogenase assembly, chaperone, HybE [Methylomonas]	gi|738321815|ref|WP_036274776.1|	1.5e-52	69.54	98.69	214
GE001436	MULTISPECIES: rubredoxin [Methylomonas]	gi|697083050|ref|WP_033159110.1|	9.2e-32	80.82	100.00	144
GE001437	hydrogenase expression/formation protein [Methylomonas methanica]	gi|1028826649|ref|WP_064007039.1|	3.2e-125	81.91	100.00	457
GE001438	hypothetical protein [Methylomonas sp. MK1]	gi|521972155|ref|WP_020483426.1|	5.7e-59	83.09	97.84	236
GE001439	HypC/HybG/HupF family hydrogenase formation chaperone [Methylomonas methanica]	gi|503584369|ref|WP_013818445.1|	2.0e-37	80.61	100.00	164
GE001440	HyaD/HybD family hydrogenase maturation endopeptidase [Methylomonas sp. MK1]	gi|521972157|ref|WP_020483428.1|	3.5e-98	78.41	100.00	367
GE001441	Ni/Fe-hydrogenase, b-type cytochrome subunit [Methylococcales bacterium]	gi|1479778163|ref|RIZ69541.1|	1.1e-110	82.10	98.71	408
GE001442	hypothetical protein [Methylomonas koyamae]	gi|1028859099|ref|WP_064027840.1|	1.7e-09	45.07	94.67	70
GE001443	nickel-dependent hydrogenase large subunit [Methylobacter tundripaludum]	gi|652890882|ref|WP_027149878.1|	0.0e+00	93.31	100.00	1187
GE001444	MULTISPECIES: twin-arginine translocation signal domain-containing protein [Methylomonas]	gi|1011418408|ref|WP_062329826.1|	2.1e-209	96.95	99.45	737
GE001445	NAD(P)/FAD-dependent oxidoreductase [Methylomonas methanica]	gi|503584402|ref|WP_013818478.1|	4.3e-160	71.21	98.98	573
GE001446	pyruvate, phosphate dikinase [Methylomonas methanica]	gi|1028827459|ref|WP_064007849.1|	0.0e+00	86.80	99.89	1585
GE001447	MULTISPECIES: sodium:proton antiporter [Methylomonas]	gi|738326025|ref|WP_036278889.1|	1.4e-206	77.82	93.33	728
GE001448	sodium:proton antiporter [Methylobacter sp.]	gi|1580455907|ref|TAK64120.1|	4.2e-218	83.05	98.96	766
GE001449	sensor histidine kinase KdpD [Methylomicrobium agile]	gi|491516914|ref|WP_005374546.1|	3.6e-183	69.45	96.09	650
GE001450	response regulator [Methylomonas sp. MK1]	gi|521972060|ref|WP_020483331.1|	1.1e-97	76.82	100.00	365
GE001451	flavodoxin-dependent (E)-4-hydroxy-3-methylbut-2-enyl-diphosphate synthase [Methylomonas methanica]	gi|503585178|ref|WP_013819254.1|	4.2e-211	92.36	100.00	743
GE001452	metallophosphoesterase [Methylomonas lenta]	gi|1055317841|ref|WP_066983388.1|	2.9e-106	72.31	100.00	394
GE001453	MULTISPECIES: Na(+)-translocating NADH-quinone reductase subunit A [Methylomonas]	gi|697083861|ref|WP_033159352.1|	1.3e-221	86.38	100.00	778
GE001454	MULTISPECIES: NADH:ubiquinone reductase (Na(+)-transporting) subunit B [Methylomonas]	gi|697083858|ref|WP_033159351.1|	1.3e-212	90.98	100.00	748
GE001455	Na(+)-translocating NADH-quinone reductase subunit C [Proteobacteria bacterium ST_bin11]	gi|1175952245|ref|OQW71854.1|	9.8e-146	91.29	100.00	525
GE001456	MULTISPECIES: NADH:ubiquinone reductase (Na(+)-transporting) subunit D [Methylomonas]	gi|697083852|ref|WP_033159349.1|	6.1e-111	95.50	100.00	409
GE001457	NADH:ubiquinone reductase (Na(+)-transporting) subunit E [Methylomonas sp.]	gi|1343563837|ref|PPD34756.1|	1.5e-100	99.01	100.00	374
GE001458	MULTISPECIES: NADH:ubiquinone reductase (Na(+)-transporting) subunit F [Methylomonas]	gi|697083846|ref|WP_033159347.1|	1.1e-224	94.09	100.00	788
GE001459	(Na+)-NQR maturation NqrM [Methylomonas methanica]	gi|503585170|ref|WP_013819246.1|	1.0e-15	78.18	69.62	91
GE001460	glutaredoxin 3 [Methylomonas methanica]	gi|503583254|ref|WP_013817330.1|	9.5e-33	79.76	100.00	148
GE001461	class II aldolase/adducin family protein [Methylomonas methanica]	gi|1177959161|ref|WP_082879856.1|	3.8e-65	60.93	96.83	257
GE001462	MULTISPECIES: mechanosensitive ion channel [Methylomonas]	gi|1011418025|ref|WP_062329554.1|	0.0e+00	64.85	99.29	1369
GE001463	EVE domain-containing protein [Proteobacteria bacterium ST_bin11]	gi|1175952511|ref|OQW72115.1|	4.1e-74	88.16	100.00	286
GE001464	hypothetical protein D0528_12275 [Methylococcales bacterium]	gi|1479775570|ref|RIZ67428.1|	0.0e+00	80.93	94.37	1123
GE001465	quinoprotein dehydrogenase-associated putative ABC transporter substrate-binding protein [Methylococcales bacterium]	gi|1479775571|ref|RIZ67429.1|	2.9e-105	67.38	98.25	391
GE001466	cytochrome c [Methylococcales bacterium]	gi|1479775572|ref|RIZ67430.1|	2.5e-42	73.73	33.15	182
GE001467	hypothetical protein [Methylomonas koyamae]	gi|938984846|ref|WP_054762653.1|	3.0e-16	84.91	100.00	92
GE001468	phosphoribosylaminoimidazolesuccinocarboxamide synthase [Methylomonas methanica]	gi|503583352|ref|WP_013817428.1|	1.7e-143	84.46	95.18	518
GE001469	hypothetical protein [Pelomonas sp. Root1237]	gi|947537109|ref|WP_056200994.1|	7.6e-37	75.93	83.08	162
GE001470	hypothetical protein BWK73_17900 [Thiothrix lacustris]	gi|1176004464|ref|OQX11369.1|	5.2e-26	36.50	95.88	127
GE001472	MULTISPECIES: glutamate--ammonia ligase [Methylomonas]	gi|521974218|ref|WP_020485489.1|	1.0e-264	95.29	99.36	921
GE001473	porin [Methylomonas sp. 11b]	gi|651609933|ref|WP_026604073.1|	1.1e-170	65.86	95.97	609
GE001474	MULTISPECIES: P-II family nitrogen regulator [Methylomonas]	gi|521974220|ref|WP_020485491.1|	1.2e-51	97.32	100.00	211
GE001475	ammonium transporter [Methylovulum psychrotolerans]	gi|1212744764|ref|WP_088619353.1|	8.2e-211	80.30	99.57	742
GE001476	transcriptional regulator [Crenothrix sp. D3]	gi|1191467304|ref|OTE96500.1|	2.0e-49	91.07	100.00	204
GE001477	MULTISPECIES: ammonium transporter [Methylomonas]	gi|738319128|ref|WP_036272122.1|	3.2e-193	82.45	97.88	683
GE001478	inositol monophosphatase [Methylomonas methanica]	gi|1028826930|ref|WP_064007320.1|	5.1e-114	79.53	100.00	419
GE001479	transglutaminase family protein [Methylotenera versatilis]	gi|502911768|ref|WP_013146744.1|	3.6e-126	79.92	99.62	460
GE001480	hypothetical protein [Rhodocyclaceae bacterium Paddy-1]	gi|938317721|ref|WP_054621947.1|	7.1e-80	52.96	94.74	306
GE001481	formate dehydrogenase [Methylomonas koyamae]	gi|1028872687|ref|WP_064040212.1|	1.1e-21	72.86	98.59	111
GE001482	formate dehydrogenase accessory sulfurtransferase FdhD [Methylomonas lenta]	gi|1055314859|ref|WP_066980406.1|	8.1e-121	80.80	99.28	442
GE001483	formate dehydrogenase subunit alpha [Methylomonas methanica]	gi|503583863|ref|WP_013817939.1|	0.0e+00	90.00	99.79	1797
GE001484	MULTISPECIES: NADH-quinone oxidoreductase subunit NuoF [Methylomonas]	gi|697082158|ref|WP_033158842.1|	6.2e-276	89.47	99.81	958
GE001485	formate dehydrogenase subunit gamma [Methylomonas koyamae]	gi|1028860543|ref|WP_064029284.1|	1.2e-68	79.11	100.00	268
GE001486	EAL domain-containing protein [Methylomonas methanica]	gi|503583768|ref|WP_013817844.1|	6.3e-172	74.29	100.00	612
GE001487	MULTISPECIES: DUF3581 family protein [Methylomonas]	gi|938983608|ref|WP_054761415.1|	2.7e-104	78.42	98.77	387
GE001488	rhodanese [Proteobacteria bacterium ST_bin11]	gi|1175947821|ref|OQW67493.1|	2.5e-30	57.01	100.00	140
GE001489	pyridoxal phosphate-dependent aminotransferase [Methylomonas methanica]	gi|1028827893|ref|WP_064008283.1|	2.8e-172	75.45	100.00	614
GE001490	RNA polymerase-binding protein DksA [Methylomonas sp.]	gi|1343560627|ref|PPD31694.1|	8.9e-68	89.29	100.00	265
GE001491	glutamyl-Q tRNA(Asp) ligase [Methylomonas methanica]	gi|1028362838|ref|OAI01958.1|	3.7e-86	58.58	98.16	327
GE001492	acetate--CoA ligase [Methylomonas sp. 11b]	gi|651606041|ref|WP_026600843.1|	0.0e+00	83.88	100.00	1166
GE001493	DMT family transporter [Methylomonas methanica]	gi|503584964|ref|WP_013819040.1|	9.5e-88	59.39	100.00	332
GE001494	alkene reductase [Methylomonas lenta]	gi|1055310460|ref|WP_066976344.1|	2.1e-166	79.72	99.72	594
GE001495	CRISPR-associated helicase/endonuclease Cas3 [Nitrosomonas ureae]	gi|1124433053|ref|WP_074719941.1|	0.0e+00	80.02	99.75	1318
GE001496	CRISPR-associated protein Cas5d [Nitrosomonas ureae]	gi|1094413135|ref|SEP88188.1|	1.1e-123	88.09	100.00	451
GE001497	type I-C CRISPR-associated protein Cas8c/Csd1 [Nitrosomonas ureae]	gi|1124433051|ref|WP_074719939.1|	0.0e+00	78.77	100.00	1084
GE001498	type I-C CRISPR-associated protein Cas7/Csd2 [Methylobacter tundripaludum]	gi|1348914146|ref|WP_104429785.1|	1.1e-130	82.98	100.00	475
GE001499	CRISPR-associated Cas4 family exonuclease [Nitrosomonas ureae]	gi|1397917654|ref|PXX17657.1|	2.0e-95	81.52	100.00	357
GE001500	type I-C CRISPR-associated endonuclease Cas1 [Nitrosomonas ureae]	gi|1011715903|ref|WP_062559740.1|	2.3e-181	87.50	100.00	644
GE001501	MULTISPECIES: CRISPR-associated endonuclease Cas2 [Nitrosomonas]	gi|752715122|ref|WP_041362248.1|	8.3e-41	84.38	100.00	175
GE001504	UPF0175 family protein [Methylococcales bacterium]	gi|1479778175|ref|RIZ69553.1|	8.6e-34	90.48	100.00	151
GE001505	DUF3368 domain-containing protein [Methylococcales bacterium]	gi|1479778176|ref|RIZ69554.1|	2.2e-36	80.41	97.00	160
GE001507	MULTISPECIES: DUF1249 domain-containing protein [Methylomonas]	gi|738326177|ref|WP_036279034.1|	3.4e-57	76.76	95.30	230
GE001508	6-pyruvoyl tetrahydrobiopterin synthase [Proteobacteria bacterium ST_bin11]	gi|1175955722|ref|OQW75281.1|	1.4e-58	92.37	100.00	234
GE001510	alanine transaminase [Methylomonas lenta]	gi|1055317198|ref|WP_066982745.1|	2.3e-222	93.40	100.00	780
GE001511	homoserine dehydrogenase [Methylomonas sp.]	gi|1343564979|ref|PPD35873.1|	4.5e-219	91.06	100.00	769
GE001512	MULTISPECIES: threonine synthase [Methylomonas]	gi|521970206|ref|WP_020481477.1|	1.4e-181	86.54	100.00	644
GE001513	single-stranded-DNA-specific exonuclease RecJ [Methylomonas koyamae]	gi|1177852095|ref|WP_082877738.1|	6.8e-263	77.11	99.32	915
GE001514	MULTISPECIES: glycosyltransferase family 39 protein [Methylomonas]	gi|738322551|ref|WP_036275480.1|	9.8e-141	52.66	96.06	509
GE001515	phosphatase PAP2 family protein [Methylomonas sp. 11b]	gi|651606625|ref|WP_026601016.1|	2.7e-90	69.72	95.61	340
GE001516	hypothetical protein A1359_10140 [Methylomonas lenta]	gi|1028376382|ref|OAI15069.1|	1.3e-56	77.18	100.00	228
GE001517	hypothetical protein [Dyella sp. YR388]	gi|1497302031|ref|WP_121880337.1|	1.0e-34	50.00	81.08	156
GE001518	twin transmembrane helix small protein [Methylomonas lenta]	gi|1055321519|ref|WP_066987066.1|	3.3e-17	60.71	100.00	96
GE001519	hypothetical protein CTY19_00335 [Methylomonas sp.]	gi|1343565035|ref|PPD35929.1|	2.7e-80	61.67	97.96	307
GE001520	hypothetical protein [Methylomonas lenta]	gi|1055321516|ref|WP_066987063.1|	4.1e-57	60.22	100.00	230
GE001521	signal recognition particle-docking protein FtsY [Methylomonas lenta]	gi|1055321513|ref|WP_066987060.1|	2.3e-251	70.51	100.00	877
GE001522	cell division ATP-binding protein FtsE [Proteobacteria bacterium ST_bin11]	gi|1175958414|ref|OQW77952.1|	2.1e-103	88.89	98.18	384
GE001523	FtsX-like permease family protein [Methylomonas lenta]	gi|1055321507|ref|WP_066987054.1|	6.2e-125	74.92	99.69	456
GE001524	hypothetical protein A1359_03415 [Methylomonas lenta]	gi|1028385405|ref|OAI20520.1|	2.0e-67	84.51	99.30	264
GE001525	transposase [Methylococcales bacterium]	gi|1479778972|ref|RIZ70240.1|	1.5e-107	61.68	99.68	398
GE001527	dihydropteroate synthase [Methylomonas lenta]	gi|1055320660|ref|WP_066986207.1|	4.9e-219	80.74	97.67	769
GE001528	flavoprotein [Methylomonas sp.]	gi|1343564255|ref|PPD35150.1|	9.6e-83	82.68	100.00	315
GE001529	ComF family protein [Methylomonas sp. MK1]	gi|521970871|ref|WP_020482142.1|	1.4e-74	65.02	100.00	288
GE001530	biotin synthase BioB [Methylomonas sp.]	gi|1343564634|ref|PPD35528.1|	7.7e-163	86.89	99.70	582
GE001531	8-amino-7-oxononanoate synthase [Methylomonas sp.]	gi|1343564635|ref|PPD35529.1|	1.1e-155	74.35	100.00	558
GE001532	pimeloyl-[acyl-carrier protein] methyl ester esterase [Methylomonas lenta]	gi|1180445654|ref|WP_083960729.1|	3.1e-71	56.73	96.84	277
GE001533	malonyl-[acyl-carrier protein] O-methyltransferase BioC [Proteobacteria bacterium ST_bin11]	gi|1175958404|ref|OQW77942.1|	1.2e-81	61.33	97.34	312
GE001534	dethiobiotin synthase [Methylomonas methanica]	gi|1028828207|ref|WP_064008597.1|	3.0e-70	57.53	99.10	274
GE001535	MULTISPECIES: bacteriohemerythrin [Methylomonas]	gi|521970865|ref|WP_020482136.1|	1.9e-64	90.84	100.00	254
GE001536	cytochrome c oxidase subunit II [Methylomonas sp.]	gi|1343564639|ref|PPD35533.1|	4.0e-187	82.11	100.00	663
GE001537	MULTISPECIES: cytochrome c oxidase subunit I [Methylomonas]	gi|938982183|ref|WP_054759990.1|	1.6e-293	92.61	99.82	1017
GE001538	cytochrome c oxidase assembly protein [Methylomonas methanica]	gi|503585679|ref|WP_013819755.1|	3.3e-75	77.78	100.00	290
GE001539	MULTISPECIES: cytochrome c oxidase subunit 3 [Methylomonas]	gi|697074789|ref|WP_033156572.1|	1.6e-156	91.41	100.00	561
GE001540	HAD family phosphatase [Paludibacterium yongneupense]	gi|1181336741|ref|WP_084637626.1|	1.2e-66	55.16	96.10	262
GE001541	ADP-ribose pyrophosphatase [Cellvibrio sp. 79]	gi|1378792722|ref|PUA28106.1|	8.7e-55	62.79	93.48	222
GE001542	hypothetical protein [Methylohalobius crimeensis]	gi|551330533|ref|WP_022949975.1|	5.4e-67	77.27	90.06	263
GE001543	[protein-PII] uridylyltransferase [Methylomonas koyamae]	gi|1028873317|ref|WP_064040842.1|	0.0e+00	71.87	98.75	1295
GE001544	type I methionyl aminopeptidase [Methylomarinum vadi]	gi|670484489|ref|WP_031432741.1|	2.4e-127	85.77	99.61	464
GE001545	MULTISPECIES: 30S ribosomal protein S2 [Methylomonas]	gi|938981211|ref|WP_054759018.1|	3.0e-127	95.06	98.38	463
GE001546	elongation factor Ts [Methylomonas lenta]	gi|1055316288|ref|WP_066981835.1|	4.8e-132	85.62	100.00	479
GE001547	MULTISPECIES: UMP kinase [Methylomonas]	gi|738321063|ref|WP_036274032.1|	8.3e-122	94.14	99.17	445
GE001548	ribosome recycling factor [Proteobacteria bacterium ST_bin11]	gi|1175960372|ref|OQW79891.1|	2.1e-85	92.97	100.00	324
GE001549	di-trans,poly-cis-decaprenylcistransferase [Methylomonas sp.]	gi|1343561723|ref|PPD32748.1|	1.4e-108	81.17	94.09	401
GE001550	phosphatidate cytidylyltransferase [Methylomonas methanica]	gi|503584235|ref|WP_013818311.1|	3.1e-126	78.07	100.00	460
GE001551	1-deoxy-D-xylulose-5-phosphate reductoisomerase [Methylomonas lenta]	gi|1055316303|ref|WP_066981850.1|	4.9e-188	87.02	99.75	666
GE001552	RIP metalloprotease RseP [Proteobacteria bacterium ST_bin11]	gi|1175960376|ref|OQW79895.1|	2.5e-180	68.94	99.78	641
GE001553	DsbC family protein [Methylomonas sp. MK1]	gi|521970579|ref|WP_020481850.1|	1.7e-95	71.19	100.00	358
GE001554	tRNA (adenosine(37)-N6)-threonylcarbamoyltransferase complex ATPase subunit type 1 TsaE [Proteobacteria bacterium ST_bin11]	gi|1175956890|ref|OQW76440.1|	3.8e-51	63.06	100.00	210
GE001555	AMIN domain-containing protein [Methylomonas sp. MK1]	gi|521971227|ref|WP_020482498.1|	3.0e-126	54.25	99.80	461
GE001556	30S ribosomal protein S6 [Proteobacteria bacterium ST_bin11]	gi|1175956857|ref|OQW76407.1|	3.6e-56	83.82	93.79	226
GE001557	MULTISPECIES: 30S ribosomal protein S18 [Methylomonas]	gi|738321724|ref|WP_036274687.1|	3.0e-33	94.74	100.00	149
GE001558	hypothetical protein [Methylomonas sp. 11b]	gi|738322737|ref|WP_036275662.1|	4.9e-71	49.67	100.00	277
GE001559	MULTISPECIES: 50S ribosomal protein L9 [Methylomonas]	gi|521971191|ref|WP_020482462.1|	2.0e-65	88.51	100.00	257
GE001560	ADP-glyceromanno-heptose 6-epimerase [Methylomonas methanica]	gi|1028870503|ref|WP_064038149.1|	8.5e-159	85.67	100.00	568
GE001561	DUF3683 domain-containing protein [Methylovulum miyakonense]	gi|518705720|ref|WP_019866817.1|	0.0e+00	85.66	98.93	2295
GE001562	MULTISPECIES: hypothetical protein [Methylomonas]	gi|738319339|ref|WP_036272332.1|	3.5e-10	52.31	86.67	73
GE001563	magnesium-translocating P-type ATPase [Cupriavidus pauculus]	gi|1325790478|ref|WP_101683971.1|	0.0e+00	77.73	99.53	1266
GE001564	Putative addiction module antidote protein, CC2985 [methanotrophic bacterial endosymbiont of Bathymodiolus sp.]	gi|1183549848|ref|SMG63083.1|	3.8e-26	72.84	98.78	126
GE001565	hypothetical protein EPO18_09940 [Methylobacter sp.]	gi|1580454242|ref|TAK62612.1|	1.1e-07	81.08	97.37	63
GE001566	protein of unknown function DUF433 [Methylobacter tundripaludum SV96]	gi|344260008|ref|EGW20280.1|	7.2e-27	76.62	100.00	128
GE001567	YicC family protein [Methylomonas methanica]	gi|1028828860|ref|WP_064009250.1|	9.6e-109	72.47	100.00	402
GE001568	MULTISPECIES: serine/threonine protein kinase [Methylomonas]	gi|738323413|ref|WP_036276331.1|	8.0e-106	65.64	96.36	392
GE001569	MULTISPECIES: response regulator transcription factor [Methylomonas]	gi|651609422|ref|WP_026603562.1|	1.8e-84	91.21	100.00	321
GE001570	MULTISPECIES: HAMP domain-containing histidine kinase [Methylomonas]	gi|697080834|ref|WP_033158427.1|	1.1e-210	81.40	100.00	741
GE001571	hypothetical protein [Methylomonas koyamae]	gi|1028856534|ref|WP_064025275.1|	2.4e-32	68.50	100.00	147
GE001572	peroxiredoxin [Methylococcales bacterium]	gi|1479772668|ref|RIZ65467.1|	2.8e-64	68.75	90.72	254
GE001573	MULTISPECIES: YchE family NAAT transporter [Methylomonas]	gi|738327208|ref|WP_036280039.1|	4.1e-72	71.29	96.76	280
GE001574	hypothetical protein COZ20_08165 [Gallionellales bacterium CG_4_10_14_3_um_filter_54_96]	gi|1278247221|ref|PIY03509.1|	5.0e-53	72.22	97.30	216
GE001575	DUF4337 domain-containing protein [Methylotenera versatilis]	gi|502913722|ref|WP_013148698.1|	7.0e-63	70.10	100.00	249
GE001576	DNA-binding response regulator [Methylococcales bacterium]	gi|1479774474|ref|RIZ66723.1|	2.4e-80	74.41	96.35	307
GE001577	TonB-dependent receptor [Methylococcales bacterium]	gi|1479772544|ref|RIZ65381.1|	4.5e-297	67.65	91.85	1029
GE001579	potassium transporter Trk [Methylomonas sp. 11b]	gi|651609099|ref|WP_026603244.1|	4.6e-220	77.32	100.00	773
GE001580	MULTISPECIES: protein translocase subunit SecF [Methylomonas]	gi|1028862994|ref|WP_064031587.1|	1.1e-126	75.65	100.00	462
GE001581	oxidoreductase [Methylomonas methanica]	gi|503584422|ref|WP_013818498.1|	0.0e+00	82.56	99.75	2074
GE001582	phosphate regulon transcriptional regulatory protein PhoB [Methylomonas sp. 11b]	gi|651608154|ref|WP_026602300.1|	1.0e-108	87.72	98.28	402
GE001583	phosphate regulon sensor histidine kinase PhoR [Methylomonas methanica]	gi|503586744|ref|WP_013820820.1|	6.9e-164	68.87	99.76	586
GE001584	hypothetical protein [Methylomonas lenta]	gi|1055320520|ref|WP_066986067.1|	1.9e-130	54.53	96.58	475
GE001585	cytochrome d ubiquinol oxidase subunit II [Methylomonas lenta]	gi|1055320523|ref|WP_066986070.1|	1.9e-93	52.50	97.83	352
GE001586	phosphoketolase family protein [Methylomonas methanica]	gi|503586741|ref|WP_013820817.1|	0.0e+00	86.80	100.00	1470
GE001587	MULTISPECIES: inorganic phosphate transporter [Methylophilus]	gi|946902908|ref|WP_055825590.1|	1.7e-231	77.34	99.25	811
GE001588	murein transglycosylase [Methylomonas sp.]	gi|1343549167|ref|PPD21131.1|	3.5e-125	54.34	96.04	457
GE001589	LysR family transcriptional regulator [Methylomonas methanica]	gi|1028828110|ref|WP_064008500.1|	7.8e-40	87.13	72.66	172
GE001590	LysR family transcriptional regulator [Methylomonas sp. MK1]	gi|521970152|ref|WP_020481423.1|	2.8e-11	94.87	75.00	76
GE001591	MULTISPECIES: EthD family reductase [Methylomonas]	gi|697084251|ref|WP_033159460.1|	9.9e-45	94.00	100.00	188
GE001592	hypothetical protein [Methylomonas sp. LW13]	gi|1575423025|ref|WP_129871399.1|	8.8e-101	91.54	100.00	375
GE001593	poly(3-hydroxybutyrate) depolymerase [Methylomonas koyamae]	gi|1177852042|ref|WP_082877685.1|	5.7e-165	94.28	100.00	589
GE001595	hydrogenase maturation nickel metallochaperone HypA [Methylobacter sp. KRF1]	gi|1547423940|ref|WP_127026703.1|	2.1e-14	78.85	100.00	86
GE001596	hydrogenase nickel incorporation protein HypB [Methylomonas methanica]	gi|1028868464|ref|WP_064036110.1|	5.4e-98	68.98	100.00	366
GE001597	HypC/HybG/HupF family hydrogenase formation chaperone [Methylobacter sp.]	gi|1580453412|ref|TAK61865.1|	3.3e-19	72.22	90.00	103
GE001598	hydrogenase formation protein HypD [Methylobacter sp. KRF1]	gi|1547423873|ref|WP_127026636.1|	2.0e-130	81.75	96.28	474
GE001599	hydrogenase expression/formation protein HypE [Methylovulum psychrotolerans]	gi|1341984045|ref|WP_103974687.1|	3.6e-58	72.55	88.44	233
GE001601	hypothetical protein A2W25_03655 [candidate division Zixibacteria bacterium RBG_16_53_22]	gi|1082987452|ref|OGC91547.1|	1.6e-40	32.76	91.64	176
GE001602	acyltransferase [Janthinobacterium sp. BJB312]	gi|1272659809|ref|WP_099403049.1|	3.7e-56	74.83	98.66	226
GE001603	O-acetyltransferase OatA [Candidatus Accumulibacter sp. BA-91]	gi|668677059|ref|KFB71555.1|	1.5e-87	39.29	98.23	332
GE001604	transketolase [Methylobacter sp.]	gi|1343517297|ref|PPC92352.1|	0.0e+00	88.10	99.84	1160
GE001606	hypothetical protein CTY19_11840 [Methylomonas sp.]	gi|1343561002|ref|PPD32049.1|	1.8e-115	50.21	97.90	425
GE001607	response regulator transcription factor [Methylococcaceae bacterium]	gi|1580774040|ref|TAN51344.1|	9.0e-63	59.38	90.32	249
GE001608	HDOD domain-containing protein [Methylomonas methanica]	gi|503585310|ref|WP_013819386.1|	6.3e-100	65.48	97.23	373
GE001609	Fis family transcriptional regulator [Methylococcaceae bacterium NSO1]	gi|1232226163|ref|OYV23435.1|	3.7e-109	63.41	98.45	404
GE001611	LTXXQ motif family protein [Methylobacter tundripaludum]	gi|1346753514|ref|PPK72995.1|	7.3e-34	52.98	95.57	152
GE001612	hypothetical protein [Methylomonas methanica]	gi|1028827357|ref|WP_064007747.1|	8.0e-10	55.17	98.31	71
GE001614	molybdenum cofactor guanylyltransferase [Proteobacteria bacterium ST_bin11]	gi|1175955084|ref|OQW74649.1|	9.6e-60	60.20	98.98	239
GE001615	DUF302 domain-containing protein [Methylomonas koyamae]	gi|1028857218|ref|WP_064025959.1|	2.4e-58	73.03	100.00	234
GE001616	hypothetical protein [Methylomonas methanica]	gi|503584346|ref|WP_013818422.1|	7.3e-43	70.54	96.27	182
GE001617	hypothetical protein BVN35_09795 [Proteobacteria bacterium ST_bin11]	gi|1175955081|ref|OQW74646.1|	9.8e-40	55.03	97.13	172
GE001618	cytochrome c [Methylomonas lenta]	gi|1055311210|ref|WP_066977083.1|	1.2e-56	60.96	99.47	228
GE001619	cobalamin biosynthesis protein [Methylobacter luteus]	gi|652906336|ref|WP_027160342.1|	1.0e-111	67.33	98.06	412
GE001620	threonine-phosphate decarboxylase [Methylomonas lenta]	gi|1055310473|ref|WP_066976357.1|	8.3e-128	67.27	97.63	466
GE001621	uroporphyrinogen-III C-methyltransferase [Methylobacter luteus]	gi|652906334|ref|WP_027160340.1|	3.2e-207	79.52	99.57	730
GE001623	hypothetical protein A2X11_05955 [Bacteroidetes bacterium GWE2_42_24]	gi|1082464325|ref|OFY09597.1|	2.6e-43	38.24	97.72	185
GE001624	coproporphyrinogen III oxidase [Methylomonas koyamae]	gi|1028855344|ref|WP_064024085.1|	4.1e-138	69.57	100.00	500
GE001625	hypothetical protein [Sulfuriferula sp. AH1]	gi|1199717042|ref|WP_087447007.1|	2.5e-105	84.65	95.62	391
GE001627	DHH family phosphoesterase [Methylobacter sp.]	gi|1580456368|ref|TAK64546.1|	4.8e-65	45.86	96.73	257
GE001628	hypothetical protein CTY34_11950 [Methylobacter sp.]	gi|1343513657|ref|PPC89294.1|	3.4e-114	58.27	99.19	421
GE001629	hypothetical protein [Methylomonas sp. 11b]	gi|651609834|ref|WP_026603974.1|	3.0e-124	63.00	92.56	454
GE001630	DUF4331 domain-containing protein [Methylomonas sp. LW13]	gi|697071092|ref|WP_033155478.1|	2.2e-231	73.67	99.63	810
GE001631	hypothetical protein [Methylomonas sp. LW13]	gi|697071097|ref|WP_033155479.1|	1.1e-46	52.38	92.86	196
GE001632	RNA polymerase subunit sigma-24 [Methylobacter sp.]	gi|1343513423|ref|PPC89127.1|	1.0e-67	72.04	87.32	265
GE001633	hypothetical protein [Methylomonas sp. 11b]	gi|651609829|ref|WP_026603969.1|	2.1e-81	59.00	95.91	311
GE001634	MULTISPECIES: flagellar basal body rod protein FlgB [Methylomonas]	gi|651607628|ref|WP_026601780.1|	6.6e-36	61.54	97.01	159
GE001635	hypothetical protein [Methylobacter tundripaludum]	gi|652892396|ref|WP_027150693.1|	5.1e-22	48.39	99.20	113
GE001636	hypothetical protein [Paucibacter sp. KCTC 42545]	gi|970438517|ref|WP_058719696.1|	2.5e-88	37.11	99.69	335
GE001637	DsbA family protein [Paucibacter sp. KCTC 42545]	gi|1177533487|ref|WP_082679737.1|	7.5e-65	59.59	94.86	256
GE001638	two-component system response regulator OmpR [Methylococcaceae bacterium]	gi|1580769196|ref|TAN47272.1|	2.3e-71	61.21	97.07	278
GE001639	HAMP domain-containing protein [Methylococcaceae bacterium]	gi|1580769197|ref|TAN47273.1|	4.6e-78	40.89	95.65	301
GE001641	type II toxin-antitoxin system RelE/ParE family toxin [Nitrosococcus watsonii]	gi|502986423|ref|WP_013221399.1|	8.5e-33	67.01	98.98	148
GE001642	MULTISPECIES: type II toxin-antitoxin system ParD family antitoxin [Halomonas]	gi|548418536|ref|WP_022519910.1|	1.1e-25	76.54	98.78	124
GE001643	MULTISPECIES: GTP-binding protein [Methylomonas]	gi|738321104|ref|WP_036274071.1|	1.2e-184	63.29	98.86	655
GE001644	GTP-binding protein [Methylomonas lenta]	gi|1055317096|ref|WP_066982643.1|	1.4e-220	65.86	100.00	775
GE001645	hypothetical protein CTY19_17540 [Methylomonas sp.]	gi|1343558204|ref|PPD29388.1|	9.5e-57	76.55	100.00	228
GE001646	DUF2959 domain-containing protein [Methylomonas koyamae]	gi|938981314|ref|WP_054759121.1|	4.2e-88	78.28	100.00	333
GE001647	uridylate kinase [Methylomonas lenta]	gi|1028376377|ref|OAI15064.1|	9.3e-50	55.80	89.16	206
GE001648	aminodeoxychorismate synthase component I [Methylomonas methanica]	gi|1028870406|ref|WP_064038052.1|	5.7e-188	72.59	99.56	666
GE001649	H4MPT-linked C1 transfer pathway protein [Methylomonas lenta]	gi|1055312598|ref|WP_066978434.1|	3.0e-112	60.87	99.14	414
GE001650	hydrolase [Methyloprofundus sedimenti]	gi|1170121644|ref|WP_080520973.1|	3.1e-119	67.39	98.77	437
GE001651	TlpA family protein disulfide reductase [Crenothrix polyspora]	gi|1199037765|ref|WP_087143459.1|	6.1e-47	55.77	92.86	196
GE001653	MULTISPECIES: DUF447 family protein [Methylomonas]	gi|738324653|ref|WP_036277547.1|	2.9e-66	67.58	97.33	260
GE001654	hypothetical protein CTY23_11200 [Methylomonas sp.]	gi|1343547614|ref|PPD19691.1|	1.4e-17	78.87	89.87	97
GE001655	MULTISPECIES: metal-binding protein [Methylomonas]	gi|1177997330|ref|WP_082885523.1|	6.5e-16	67.24	86.57	92
GE001656	hypothetical protein CTY19_10095 [Methylomonas sp.]	gi|1343561793|ref|PPD32802.1|	4.1e-32	76.84	100.00	146
GE001657	hypothetical protein [Methylomonas methanica]	gi|1028868842|ref|WP_064036488.1|	5.3e-69	65.20	100.00	270
GE001658	copper-translocating P-type ATPase [Methylomonas lenta]	gi|1055320678|ref|WP_066986225.1|	0.0e+00	78.16	100.00	1230
GE001659	sulfite exporter TauE/SafE family protein [Methylomonas lenta]	gi|1055320675|ref|WP_066986222.1|	6.2e-103	67.92	98.99	383
GE001660	hypothetical protein D0528_12795 [Methylococcales bacterium]	gi|1479775421|ref|RIZ67319.1|	5.4e-164	65.35	100.00	586
GE001661	copper chaperone [Methylomonas koyamae]	gi|1028857946|ref|WP_064026687.1|	5.5e-18	69.57	98.57	99
GE001662	MULTISPECIES: molybdopterin-guanine dinucleotide biosynthesis protein B [Methylomonas]	gi|738320402|ref|WP_036273381.1|	1.8e-55	63.10	88.89	224
GE001663	molecular chaperone DnaJ [Methylomonas lenta]	gi|1055315946|ref|WP_066981493.1|	3.3e-29	50.00	100.00	137
GE001664	RNA polymerase sigma factor RpoS [Methylomonas sp.]	gi|1343560619|ref|PPD31686.1|	2.5e-137	77.04	100.00	497
GE001665	Hsp70 family protein [Methylomonas sp. LW13]	gi|697074545|ref|WP_033156498.1|	2.0e-273	78.88	98.70	950
GE001666	MULTISPECIES: DUF2760 domain-containing protein [Methylomonas]	gi|1028852611|ref|WP_064021354.1|	1.5e-69	68.47	100.00	271
GE001667	hypothetical protein [Methylomonas methanica]	gi|503584781|ref|WP_013818857.1|	3.7e-39	65.41	100.00	170
GE001668	MULTISPECIES: response regulator [Methylomonas]	gi|1028863167|ref|WP_064031760.1|	6.0e-113	77.15	99.63	416
GE001669	MULTISPECIES: DUF447 family protein [Methylomonas]	gi|738324653|ref|WP_036277547.1|	3.7e-77	72.58	98.94	297
GE001670	hypothetical protein [Methylomonas methanica]	gi|1028829294|ref|WP_064009684.1|	6.9e-62	60.91	97.78	246
GE001671	5-methyltetrahydropteroyltriglutamate--homocysteine methyltransferase [Methylomonas sp. MK1]	gi|521971509|ref|WP_020482780.1|	3.2e-146	73.30	99.44	527
GE001672	ROK family protein [Methylomonas sp. 11b]	gi|738325277|ref|WP_036278163.1|	1.3e-112	80.41	94.23	415
GE001673	hypothetical protein CG442_1064 [Methylococcaceae bacterium NSO1]	gi|1232225123|ref|OYV22568.1|	3.2e-11	63.79	100.00	76
GE001674	MULTISPECIES: type II toxin-antitoxin system RelE/ParE family toxin [Methylobacter]	gi|519002655|ref|WP_020158530.1|	3.2e-12	97.44	78.00	79
GE001675	hypothetical protein CTY29_08230 [Methylobacter sp.]	gi|1343529906|ref|PPD03826.1|	2.2e-24	86.36	100.00	120
GE001676	Fis family transcriptional regulator [Methylomonas sp. 11b]	gi|651610069|ref|WP_026604206.1|	3.4e-37	89.00	100.00	163
GE001680	alpha/beta hydrolase [Methylomonas sp. Kb3]	gi|1310930158|ref|WP_101055280.1|	9.0e-70	76.97	95.38	272
GE001681	IS30 family transposase [Methylomonas sp. 11b]	gi|1175185931|ref|WP_081733844.1|	6.7e-182	81.82	99.74	646
GE001682	hypothetical protein [Rhodopila globiformis]	gi|1349049247|ref|WP_104522486.1|	6.7e-43	65.85	99.19	182
GE001683	citrate (Si)-synthase [Methylomonas koyamae]	gi|1028871928|ref|WP_064039453.1|	3.0e-199	80.76	97.68	703
GE001684	type I polyketide synthase [Skermanella aerolata]	gi|764621950|ref|WP_044433731.1|	1.5e-136	52.40	96.71	495
GE001685	SDR family NAD(P)-dependent oxidoreductase [Methylocystaceae bacterium]	gi|1463594636|ref|WP_116638264.1|	0.0e+00	38.16	98.12	1321
GE001686	8-amino-7-oxononanoate synthase [Candidatus Thiomargarita nelsonii]	gi|723286807|ref|KHD07391.1|	1.5e-105	47.26	99.55	392
GE001687	RND transporter [Methylobacter luteus]	gi|1175131242|ref|WP_081679172.1|	0.0e+00	74.20	99.36	1113
GE001688	outer membrane lipoprotein-sorting protein [Methylobacter luteus]	gi|652906052|ref|WP_027160059.1|	9.1e-114	77.19	100.00	419
GE001689	hypothetical protein [Methylobacter luteus]	gi|652906051|ref|WP_027160058.1|	5.0e-167	70.65	96.84	596
GE001690	DUF2147 domain-containing protein [Aquincola tertiaricarbonis]	gi|1179918444|ref|WP_083440799.1|	3.0e-40	56.82	85.71	174
GE001691	SAM-dependent methyltransferase [Methylobacter sp.]	gi|1343528475|ref|PPD02628.1|	3.9e-90	74.88	82.47	340
GE001696	DUF805 domain-containing protein [Vibrio sp. HBUAS61001]	gi|1511297770|ref|WP_123014574.1|	1.2e-28	52.25	88.80	135
GE001697	MULTISPECIES: DUF2628 domain-containing protein [Variovorax]	gi|1057313042|ref|WP_068674268.1|	7.1e-15	36.08	45.15	90
GE001699	MULTISPECIES: dicarboxylate/amino acid:cation symporter [Methylomonas]	gi|738320529|ref|WP_036273507.1|	1.2e-168	76.96	99.27	602
GE001700	MULTISPECIES: YchJ family protein [Methylomonas]	gi|1011415644|ref|WP_062327286.1|	2.9e-57	65.64	99.39	230
GE001701	thioredoxin [Methylomonas sp.]	gi|1343561687|ref|PPD32712.1|	4.9e-41	53.66	99.39	176
GE001702	DUF2252 domain-containing protein [Methylococcales bacterium]	gi|1479775792|ref|RIZ67591.1|	1.3e-135	60.68	94.79	492
GE001703	MULTISPECIES: MgtC/SapB family protein [Methylomonas]	gi|738319763|ref|WP_036272750.1|	3.5e-91	68.16	98.79	344
GE001704	bifunctional (p)ppGpp synthetase/guanosine-3&apos;,5&apos;-bis(diphosphate) 3&apos;-pyrophosphohydrolase [Methylomonas sp. LW13]	gi|697076947|ref|WP_033157263.1|	1.5e-288	70.82	99.86	1001
GE001705	1,4-alpha-glucan branching protein [Acidipila sp. 4G-K13]	gi|1468390585|ref|WP_117297683.1|	6.6e-243	62.40	99.53	849
GE001706	HNH endonuclease [Acidovorax oryzae]	gi|1174481453|ref|WP_081483847.1|	5.3e-30	65.96	93.07	139
GE001707	hypothetical protein [Methylovulum miyakonense]	gi|518707460|ref|WP_019868557.1|	6.0e-169	71.23	94.19	603
GE001708	acyl-CoA dehydrogenase [Methylomonas koyamae]	gi|1028860413|ref|WP_064029154.1|	2.3e-206	89.57	100.00	727
GE001709	SAM-dependent methyltransferase [Burkholderiaceae bacterium]	gi|1580657419|ref|TAM45624.1|	1.1e-119	75.71	84.34	439
GE001710	transposase [Methylobacter sp.]	gi|1343572030|ref|PPD42628.1|	1.6e-44	62.60	98.40	188
GE001711	lipocalin [Methylomonas sp. 11b]	gi|651606949|ref|WP_026601128.1|	3.8e-60	69.01	100.00	240
GE001712	deoxyribodipyrimidine photolyase [Gammaproteobacteria bacterium HGW-Gammaproteobacteria-3]	gi|1308623824|ref|PKM10995.1|	1.3e-173	63.05	99.56	618
GE001713	yfcH [Methylococcaceae bacterium NSM2-1]	gi|1232221456|ref|OYV19313.1|	4.2e-83	52.86	97.97	317
GE001714	hypothetical protein [Methylomarinum vadi]	gi|1180705792|ref|WP_084190957.1|	2.0e-35	54.07	98.54	157
GE001715	ATP-dependent metallopeptidase FtsH/Yme1/Tma family protein [Methylomonas methanica]	gi|1028829332|ref|WP_064009722.1|	3.9e-296	83.31	100.00	1026
GE001716	protease modulator HflC [Methylomonas methanica]	gi|1028829331|ref|WP_064009721.1|	9.9e-130	83.68	100.00	472
GE001717	FtsH protease activity modulator HflK [Methylomonas methanica]	gi|1028829330|ref|WP_064009720.1|	3.8e-161	75.52	100.00	577
GE001718	RNA polymerase sigma factor RpoD/SigA [Methylomonas methanica]	gi|1028829329|ref|WP_064009719.1|	5.6e-105	58.90	85.01	390
GE001719	MerR family transcriptional regulator [Methylomonas koyamae]	gi|1028855500|ref|WP_064024241.1|	3.2e-86	55.56	98.01	327
GE001720	bifunctional DNA-binding transcriptional regulator/O6-methylguanine-DNA methyltransferase Ada [Alcaligenes aquatilis]	gi|1495517802|ref|WP_121738096.1|	3.3e-44	56.71	82.83	187
GE001721	radical SAM protein [Methylobacter sp.]	gi|1343578928|ref|PPD49229.1|	6.1e-153	75.28	99.44	549
GE001723	ATP-grasp domain-containing protein [Methylomonas lenta]	gi|1055312595|ref|WP_066978432.1|	1.6e-74	51.04	94.43	288
GE001724	histidine biosynthesis protein [Methylomonas methanica]	gi|503584838|ref|WP_013818914.1|	6.2e-63	57.85	98.67	250
GE001725	MULTISPECIES: formaldehyde-activating enzyme [Methylomonas]	gi|521970936|ref|WP_020482207.1|	5.9e-82	95.91	100.00	312
GE001726	triphosphoribosyl-dephospho-CoA synthase [Methylomonas methanica]	gi|503584836|ref|WP_013818912.1|	1.4e-104	68.84	96.17	388
GE001727	RimK family alpha-L-glutamate ligase [Methylomonas lenta]	gi|1055312603|ref|WP_066978439.1|	1.3e-127	75.92	98.03	465
GE001728	methenyltetrahydromethanopterin cyclohydrolase [Methylomonas sp. 11b]	gi|651610191|ref|WP_026604328.1|	6.5e-170	91.41	99.39	605
GE001729	methenyltetrahydromethanopterin cyclohydrolase [Methylomonas methanica]	gi|503584834|ref|WP_013818910.1|	3.8e-89	47.65	96.27	337
GE001730	integrase [Sulfurisoma sediminicola]	gi|1493025466|ref|WP_121241064.1|	6.1e-105	57.10	98.02	390
GE001731	DUF4224 domain-containing protein [Xylella fastidiosa]	gi|1106911798|ref|WP_071869944.1|	6.5e-06	46.00	69.44	58
GE001733	hypothetical protein [Methylovulum miyakonense]	gi|1180411521|ref|WP_083930304.1|	9.3e-07	54.90	58.62	62
GE001734	hypothetical protein [Mesorhizobium sp. M6A.T.Cr.TU.016.01.1.1]	gi|1543208884|ref|WP_126105967.1|	2.5e-14	52.08	89.62	87
GE001735	hypothetical protein Dsui_0174 [Azospira oryzae PS]	gi|359353423|ref|AEV24594.1|	3.0e-08	59.57	88.68	66
GE001737	phosphoesterase [Methylobacter tundripaludum]	gi|652891291|ref|WP_027150066.1|	1.7e-51	43.27	97.07	212
GE001739	hypothetical protein EOR57_31440 [Mesorhizobium sp.]	gi|1555961593|ref|RWL14861.1|	2.4e-25	46.36	85.80	124
GE001740	hypothetical protein D9N14_03045 [Ketobacter sp.]	gi|1494608079|ref|RLU01325.1|	6.5e-34	45.35	92.90	153
GE001744	DUF2303 family protein [Methylomonas sp. 11b]	gi|651607299|ref|WP_026601451.1|	5.7e-50	40.07	99.64	207
GE001745	hypothetical protein B0F88_10380 [Methylobacter tundripaludum]	gi|1346753161|ref|PPK72647.1|	2.6e-28	60.71	92.37	134
GE001750	XRE family transcriptional regulator [Methylobacter tundripaludum]	gi|1348906861|ref|WP_104422750.1|	5.7e-41	60.00	94.56	176
GE001751	hypothetical protein [Methylobacter tundripaludum]	gi|1348906862|ref|WP_104422751.1|	7.5e-15	68.85	87.14	88
GE001752	response regulator transcription factor [Anaerolineae bacterium]	gi|1580399318|ref|TAK12463.1|	6.1e-07	46.75	78.57	62
GE001754	hypothetical protein [Methylomonas sp. 11b]	gi|651607309|ref|WP_026601461.1|	4.3e-247	54.48	98.29	863
GE001756	hypothetical protein [Methylomonas sp. 11b]	gi|651607312|ref|WP_026601464.1|	1.1e-08	34.38	87.58	69
GE001757	terminase small subunit [Gluconobacter roseus]	gi|1011660744|ref|WP_062509921.1|	1.6e-29	48.39	85.00	138
GE001758	terminase [Escherichia coli]	gi|1255529134|ref|WP_097447969.1|	3.2e-142	54.18	89.68	514
GE001760	hypothetical protein [Methylomonas sp. 11b]	gi|651607317|ref|WP_026601469.1|	2.8e-165	53.15	96.60	591
GE001761	hypothetical protein A2Y38_16135 [Spirochaetes bacterium GWB1_59_5]	gi|1088493899|ref|OHD24864.1|	9.5e-06	42.65	64.76	58
GE001762	hypothetical protein [Caballeronia arvi]	gi|1000890799|ref|WP_061146739.1|	1.4e-26	42.04	61.66	129
GE001763	hypothetical protein [Methylomonas sp. 11b]	gi|651607320|ref|WP_026601472.1|	2.7e-125	67.65	83.95	458
GE001764	hypothetical protein [Methylomonas sp. 11b]	gi|651607321|ref|WP_026601473.1|	5.8e-33	58.78	98.00	149
GE001772	hypothetical protein [Paraburkholderia tuberum]	gi|1222763345|ref|WP_090808931.1|	2.3e-62	50.00	88.32	248
GE001773	hypothetical protein [Methylomonas sp. 11b]	gi|651607337|ref|WP_026601489.1|	2.7e-19	37.19	61.25	105
GE001775	hypothetical protein [blood disease bacterium A2-HR MARDI]	gi|1152348771|ref|WP_078221871.1|	1.6e-29	39.35	91.34	139
GE001776	hypothetical protein [Methylomonas sp. 11b]	gi|651607326|ref|WP_026601478.1|	1.2e-163	44.12	100.00	586
GE001777	hypothetical protein [Acinetobacter sp. WC-323]	gi|497196529|ref|WP_009510791.1|	2.9e-29	68.69	69.23	137
GE001778	hypothetical protein [Acidovorax delafieldii]	gi|492266758|ref|WP_005793830.1|	2.7e-25	57.45	77.12	124
GE001779	hypothetical protein [Methylomonas sp. 11b]	gi|651607329|ref|WP_026601481.1|	1.1e-15	38.46	84.21	92
GE001780	hypothetical protein [Achromobacter xylosoxidans]	gi|935719473|ref|WP_054513411.1|	9.9e-11	42.31	54.43	76
GE001782	hypothetical protein [Methylomonas sp. 11b]	gi|651607332|ref|WP_026601484.1|	4.4e-73	30.49	98.77	285
GE001783	hypothetical protein [Bordetella parapertussis]	gi|504852363|ref|WP_015039465.1|	0.0e+00	38.07	99.40	1463
GE001784	cell filamentation protein Fic [Methylobacter sp.]	gi|1343514363|ref|PPC89842.1|	7.5e-145	77.62	100.00	522
GE001785	hypothetical protein DRR19_22590, partial [Gammaproteobacteria bacterium]	gi|1490325167|ref|RKZ81152.1|	8.1e-06	50.00	68.89	58
GE001786	hypothetical protein [Pseudoalteromonas sp. BMB]	gi|1059921648|ref|WP_069021619.1|	4.5e-19	38.35	93.66	103
GE001787	IS6 family transposase [Bathymodiolus platifrons methanotrophic gill symbiont]	gi|1205184670|ref|WP_087871202.1|	9.6e-96	74.45	100.00	359
GE001788	hypothetical protein [Methylomonas koyamae]	gi|1028860121|ref|WP_064028862.1|	3.5e-46	69.13	99.33	193
GE001789	RHS repeat-associated core domain-containing protein [Methylomonas lenta]	gi|1055312890|ref|WP_066978714.1|	2.6e-15	78.00	24.63	91
GE001791	glutamate racemase [Herbaspirillum sp. K2R10-39]	gi|1482670793|ref|WP_119739455.1|	5.0e-92	68.94	87.71	347
GE001792	hypothetical protein [Crenothrix polyspora]	gi|1199039153|ref|WP_087144847.1|	5.3e-47	87.39	100.00	196
GE001793	QacE family quaternary ammonium compound efflux SMR transporter [Rivibacter subsaxonicus]	gi|1579090264|ref|WP_130430426.1|	7.7e-35	73.33	96.33	155
GE001795	carbonic anhydrase [Rhodocyclales bacterium GWA2_65_20]	gi|1088430801|ref|OHC68362.1|	2.2e-73	62.86	95.89	284
GE001796	TetR/AcrR family transcriptional regulator [Methylomonas koyamae]	gi|1028855220|ref|WP_064023961.1|	6.6e-74	73.26	98.42	286
GE001797	hypothetical protein [Methylomonas sp. LWB]	gi|1094167176|ref|WP_071154949.1|	7.7e-58	83.72	100.00	232
GE001798	hypothetical protein CTY19_05075 [Methylomonas sp.]	gi|1343563289|ref|PPD34226.1|	2.5e-148	45.57	99.65	535
GE001799	glucan 1,3-beta-glucosidase [Methylomonas methanica]	gi|503586819|ref|WP_013820895.1|	5.5e-149	65.85	98.12	536
GE001800	ABC transporter [Methylomonas denitrificans]	gi|998902730|ref|AMK77148.1|	3.6e-253	76.42	100.00	883
GE001801	transcription termination factor Rho [Methylomonas sp.]	gi|1343563270|ref|PPD34207.1|	1.9e-227	97.85	100.00	797
GE001802	thioredoxin TrxA [Methylomonas methanica]	gi|503586822|ref|WP_013820898.1|	2.1e-48	84.26	100.00	200
GE001803	ATP-dependent RNA helicase RhlB [Methylomonas methanica]	gi|1028868182|ref|WP_064035828.1|	2.0e-211	91.56	93.29	744
GE001804	GMP/IMP nucleotidase [Methylomonas sp. MK1]	gi|521972722|ref|WP_020483993.1|	1.9e-96	77.52	100.00	361
GE001805	MULTISPECIES: ADP compounds hydrolase NudE [Methylomonas]	gi|738322119|ref|WP_036275072.1|	9.2e-73	80.23	96.72	282
GE001806	MULTISPECIES: mannose-1-phosphate guanylyltransferase/mannose-6-phosphate isomerase [Methylomonas]	gi|1028859795|ref|WP_064028536.1|	5.7e-220	81.33	100.00	772
GE001807	MULTISPECIES: phosphate signaling complex protein PhoU [Methylomonas]	gi|738319360|ref|WP_036272353.1|	5.0e-66	57.58	95.45	260
GE001808	magnesium/cobalt transporter CorA [Methylomonas lenta]	gi|1055319207|ref|WP_066984754.1|	9.6e-190	83.02	100.00	672
GE001809	MULTISPECIES: carbohydrate kinase [Methylomonas]	gi|697071908|ref|WP_033155702.1|	2.4e-91	56.51	99.32	344
GE001810	hypothetical protein DCF12_06175 [Snowella sp.]	gi|1405673893|ref|PZV27108.1|	5.3e-70	42.30	96.41	274
GE001811	Rpn family recombination-promoting nuclease/putative transposase [Methylomicrobium sp. wino1]	gi|1533975157|ref|WP_125220585.1|	5.5e-55	49.81	98.85	223
GE001812	hypothetical protein [Phormidesmis priestleyi]	gi|1120202514|ref|WP_073070163.1|	9.4e-35	34.24	98.64	156
GE001813	hypothetical protein [Hydrogenophaga flava]	gi|1054449668|ref|WP_066261675.1|	6.0e-28	33.99	97.60	133
GE001814	filamentous hemagglutinin N-terminal domain-containing protein [Methylomonas sp. MK1]	gi|521971746|ref|WP_020483017.1|	0.0e+00	42.78	99.18	2092
GE001815	hypothetical protein [Methylomonas sp. LWB]	gi|1094172258|ref|WP_071160031.1|	2.4e-08	27.34	87.50	68
GE001816	MULTISPECIES: hypothetical protein [Methylomonas]	gi|697078627|ref|WP_033157765.1|	1.3e-173	55.73	99.83	619
GE001817	MULTISPECIES: hypothetical protein [Methylomonas]	gi|697078630|ref|WP_033157766.1|	1.3e-44	57.99	95.35	188
GE001818	zinc ribbon domain-containing protein [Methylobacter tundripaludum]	gi|1348914184|ref|WP_104429823.1|	4.1e-95	70.90	95.65	357
GE001819	hypothetical protein [Methylobacter sp. KRF1]	gi|1547426718|ref|WP_127029481.1|	5.1e-09	82.50	88.89	68
GE001820	efflux transporter outer membrane subunit [Methylovulum psychrotolerans]	gi|1341985564|ref|WP_103975875.1|	1.0e-185	69.18	94.78	659
GE001823	hypothetical protein CSA49_07385 [Gammaproteobacteria bacterium]	gi|1273748431|ref|PIE40665.1|	2.3e-162	83.59	97.63	580
GE001825	nucleoside triphosphate pyrophosphohydrolase [Methylomonas methanica]	gi|1028826688|ref|WP_064007078.1|	1.1e-119	83.92	100.00	438
GE001826	MULTISPECIES: carbohydrate kinase family protein [Methylomonas]	gi|1028862987|ref|WP_064031580.1|	1.2e-157	84.84	100.00	565
GE001827	diacylglycerol kinase [Methylomonas methanica]	gi|1028826664|ref|WP_064007054.1|	1.4e-53	92.44	100.00	218
GE001828	glycine cleavage system protein H [Methylomonas sp.]	gi|1343564749|ref|PPD35643.1|	8.1e-44	71.20	98.43	185
GE001829	hypothetical protein [Methylomonas lenta]	gi|1180445440|ref|WP_083960515.1|	1.9e-87	53.57	100.00	332
GE001830	MULTISPECIES: glycosyl transferase [Methylomonas]	gi|738321834|ref|WP_036274795.1|	5.3e-170	80.64	99.71	606
GE001831	phosphatase PAP2 family protein [Methylomicrobium buryatense]	gi|516452810|ref|WP_017841722.1|	3.9e-65	72.94	97.70	256
GE001832	XRE family transcriptional regulator [Methylococcales bacterium]	gi|1479775996|ref|RIZ67738.1|	4.8e-30	54.62	100.00	139
GE001833	type II toxin-antitoxin system RelE/ParE family toxin [Methylococcales bacterium]	gi|1479775997|ref|RIZ67739.1|	6.0e-19	57.14	100.00	102
GE001834	acyltransferase [Methylococcales bacterium]	gi|1479773051|ref|RIZ65748.1|	3.4e-106	55.74	97.33	394
GE001835	hypothetical protein AwPolaro_08570 [Polaromonas sp.]	gi|1483556368|ref|GBU15479.1|	1.7e-80	76.77	100.00	308
GE001836	hypothetical protein COW70_05440 [Hydrogenophilales bacterium CG18_big_fil_WC_8_21_14_2_50_58_12]	gi|1277001983|ref|PIQ13314.1|	9.2e-135	69.44	98.83	489
GE001837	3&apos;,5&apos;-cyclic-AMP phosphodiesterase [Methylomonas methanica]	gi|1028830080|ref|WP_064010470.1|	3.7e-75	53.64	100.00	290
GE001838	hypothetical protein [Methylomonas lenta]	gi|1055318829|ref|WP_066984376.1|	8.2e-133	73.15	100.00	482
GE001839	ATP-binding cassette domain-containing protein [Methylomonas sp. Kb3]	gi|1310930768|ref|WP_101055543.1|	1.8e-103	80.82	100.00	384
GE001840	multidrug ABC transporter permease [Methylomonas sp.]	gi|1343564855|ref|PPD35749.1|	4.3e-135	92.94	100.00	490
GE001841	hypothetical protein [Chloroherpeton thalassium]	gi|501491821|ref|WP_012500264.1|	1.7e-258	51.42	96.14	901
GE001845	DUF1501 domain-containing protein [Acidobacteria bacterium]	gi|1580656379|ref|TAM44659.1|	2.8e-118	51.68	98.46	434
GE001846	DUF1800 domain-containing protein [Acidobacteria bacterium]	gi|1580656380|ref|TAM44660.1|	3.4e-155	54.58	96.56	557
GE001847	HdeD family acid-resistance protein [Methylobacter whittenburyi]	gi|738346200|ref|WP_036298703.1|	1.4e-50	54.64	94.33	208
GE001848	NADH:flavin oxidoreductase/NADH oxidase [Paraburkholderia bryophila]	gi|1422334576|ref|WP_111930942.1|	2.2e-174	79.56	98.91	620
GE001849	hypothetical protein [Methylomonas koyamae]	gi|1028856802|ref|WP_064025543.1|	4.5e-07	33.01	91.87	64
GE001850	nitroreductase family protein [Legionella drancourtii]	gi|493926685|ref|WP_006871456.1|	3.1e-55	60.96	99.47	224
GE001851	formaldehyde-activating enzyme [Methyloglobulus morosus]	gi|558563617|ref|WP_023493842.1|	6.3e-90	92.86	100.00	339
GE001852	bacterioferritin [Rugosibacter aromaticivorans]	gi|761529146|ref|AJP49465.1|	1.0e-71	79.43	94.09	278
GE001854	sorbosone dehydrogenase family protein [Methylobacter tundripaludum]	gi|493945788|ref|WP_006889746.1|	1.8e-202	76.43	93.78	714
GE001855	four-helix bundle copper-binding protein [Methylobacter tundripaludum]	gi|1348914216|ref|WP_104429855.1|	1.5e-21	65.82	62.70	111
GE001856	DUF2383 domain-containing protein [Methylobacter tundripaludum]	gi|493945762|ref|WP_006889720.1|	3.0e-50	72.41	97.97	207
GE001857	hypothetical protein DBW_3464 [Desulfuromonas sp. DDH964]	gi|1015519445|ref|AMV73762.1|	1.6e-08	74.47	95.92	67
GE001858	general stress protein CsbD [Methylomonas sp.]	gi|1343560712|ref|PPD31774.1|	3.2e-14	70.00	100.00	86
GE001860	hypothetical protein [Methylovulum psychrotolerans]	gi|1212743866|ref|WP_088618455.1|	4.1e-29	57.14	100.00	136
GE001861	EF-hand domain-containing protein [Methylobacter tundripaludum]	gi|493945760|ref|WP_006889718.1|	2.5e-37	64.52	100.00	164
GE001862	hypothetical protein BVN35_01135 [Proteobacteria bacterium ST_bin11]	gi|1175960487|ref|OQW80006.1|	1.3e-178	45.08	68.61	636
GE001863	DNA-binding protein [Candidatus Methyloumidiphilus alinensis]	gi|1404722921|ref|PZN81811.1|	5.9e-34	72.34	95.92	152
GE001864	XRE family transcriptional regulator [Gammaproteobacteria bacterium HGW-Gammaproteobacteria-3]	gi|1308622259|ref|PKM09820.1|	9.5e-30	72.00	94.34	138
GE001865	MULTISPECIES: pyridoxal phosphate-dependent aminotransferase [Methylomonas]	gi|1011418198|ref|WP_062329673.1|	1.8e-203	91.07	99.75	717
GE001866	hypothetical protein [Methylomicrobium agile]	gi|670483182|ref|WP_031431455.1|	5.9e-212	60.06	99.52	746
GE001867	lytic transglycosylase [Methylomonas sp. 11b]	gi|916820012|ref|WP_051427068.1|	7.4e-132	72.48	94.49	479
GE001869	hypothetical protein [Methylobacter tundripaludum]	gi|652890585|ref|WP_027149706.1|	7.1e-51	58.72	100.00	209
GE001871	transposase [Methylosarcina lacus]	gi|635652252|ref|WP_024299123.1|	4.3e-106	66.18	99.64	393
GE001872	group II intron reverse transcriptase/maturase [Hydrogenophilales bacterium 17-64-11]	gi|1232808954|ref|OZA27186.1|	8.4e-197	77.43	100.00	695
GE001874	methyltransferase domain-containing protein [Methylobacter tundripaludum]	gi|1348911718|ref|WP_104427357.1|	1.2e-59	52.54	99.58	239
GE001875	type II toxin-antitoxin system VapC family toxin [Polaromonas sp. CG9_12]	gi|738917052|ref|WP_036803881.1|	7.7e-56	80.29	99.28	225
GE001876	plasmid stabilization protein [Methylobacter sp.]	gi|1343552296|ref|PPD24043.1|	2.2e-33	88.10	87.50	150
GE001877	MULTISPECIES: GNAT family N-acetyltransferase [Methylomonas]	gi|738322553|ref|WP_036275482.1|	5.8e-167	78.53	99.73	596
GE001878	type II secretion system protein GspE [Methylomonas sp. MK1]	gi|521970972|ref|WP_020482243.1|	1.6e-261	82.57	100.00	911
GE001879	MULTISPECIES: type II secretion system F family protein [Methylomonas]	gi|738319812|ref|WP_036272799.1|	9.5e-179	83.46	100.00	635
GE001880	type II secretion system protein GspG [Proteobacteria bacterium ST_bin11]	gi|1175960457|ref|OQW79976.1|	1.8e-63	85.11	100.00	251
GE001881	MULTISPECIES: type II secretion system protein GspH [Methylomonas]	gi|738319751|ref|WP_036272738.1|	5.4e-50	68.18	99.35	206
GE001882	prepilin-type N-terminal cleavage/methylation domain-containing protein [Methylomonas koyamae]	gi|1028875248|ref|WP_064042773.1|	1.2e-28	51.32	98.70	135
GE001883	prepilin-type N-terminal cleavage/methylation domain-containing protein [Methylomonas methanica]	gi|503585340|ref|WP_013819416.1|	4.9e-49	52.58	96.77	203
GE001884	general secretion pathway protein GspK [Methylomonas sp. Kb3]	gi|1310924852|ref|WP_101052141.1|	1.7e-77	49.84	96.57	298
GE001885	MULTISPECIES: fimbrial assembly protein [Methylomonas]	gi|1011417724|ref|WP_062329338.1|	1.3e-113	55.67	97.68	419
GE001886	general secretion pathway protein GspM [Methylomonas sp. DH-1]	gi|1028852915|ref|WP_064021658.1|	5.4e-55	63.27	100.00	223
GE001887	hypothetical protein [Methylomonas methanica]	gi|1028829231|ref|WP_064009621.1|	2.2e-38	52.45	98.53	168
GE001888	type II secretion system protein GspD [Methylomonas koyamae]	gi|1028861620|ref|WP_064030361.1|	1.3e-197	61.83	97.30	699
GE001889	hypothetical protein [Methylomonas methanica]	gi|503584935|ref|WP_013819011.1|	2.4e-185	77.89	97.37	657
GE001890	SDR family oxidoreductase [Methylovulum psychrotolerans]	gi|1212745999|ref|WP_088620588.1|	3.6e-99	71.94	100.00	370
GE001891	hypothetical protein [Crenothrix polyspora]	gi|1199037400|ref|WP_087143094.1|	1.7e-15	37.43	72.77	92
GE001893	transposase [Methylococcaceae bacterium NSO1]	gi|1232224352|ref|OYV21960.1|	6.1e-201	75.26	99.79	709
GE001894	beta-glucosidase [Methylomonas lenta]	gi|1055313931|ref|WP_066979480.1|	0.0e+00	75.75	99.45	1125
GE001895	L-fucose:H+ symporter permease [Methylomonas sp. 11b]	gi|651606836|ref|WP_026601075.1|	1.1e-156	71.74	96.05	562
GE001897	MULTISPECIES: glycosyltransferase family 25 protein [Pseudomonas]	gi|1178872218|ref|WP_083251730.1|	3.9e-63	49.36	97.51	250
GE001898	hypothetical protein [Polynucleobacter wuianus]	gi|1057673755|ref|WP_068948701.1|	4.8e-58	31.82	96.71	235
GE001900	hypothetical protein myaer102_25430 [Microcystis viridis NIES-102]	gi|1519308408|ref|BBH39999.1|	1.8e-13	31.86	96.06	85
GE001901	transposase [Methylomonas sp. 11b]	gi|651608749|ref|WP_026602894.1|	3.6e-82	77.27	98.88	313
GE001902	DUF2283 domain-containing protein [Methylobacter tundripaludum]	gi|652888328|ref|WP_027148197.1|	3.6e-25	85.92	100.00	122
GE001903	hypothetical protein CTY19_18615 [Methylomonas sp.]	gi|1343557132|ref|PPD28406.1|	5.6e-27	71.62	94.87	129
GE001904	MULTISPECIES: cytochrome-c peroxidase [Methylomonas]	gi|738322570|ref|WP_036275498.1|	1.1e-159	83.88	100.00	572
GE001905	hypothetical protein A9Q78_10485 [Methylophaga sp. 41_12_T18]	gi|1199202978|ref|OUR71044.1|	1.2e-101	41.52	94.56	379
GE001907	glycosyl transferase family 1 [Gammaproteobacteria bacterium]	gi|1247473730|ref|PCJ30684.1|	2.8e-109	47.94	98.80	404
GE001908	molecular chaperone HtpG [Methylomonas methanica]	gi|1028868971|ref|WP_064036617.1|	0.0e+00	88.34	99.84	1144
GE001909	hypothetical protein [Methylomonas sp. MK1]	gi|521973113|ref|WP_020484384.1|	2.2e-16	48.65	96.49	94
GE001910	hypothetical protein [Chryseobacterium flavum]	gi|1520338036|ref|WP_123873652.1|	2.5e-17	26.18	83.73	99
GE001911	hypothetical protein [Pseudomonas fluorescens]	gi|742363232|ref|WP_038842460.1|	1.8e-22	36.92	84.14	115
GE001912	hypothetical protein CAF45_02570 [Nitrospira sp. CG24E]	gi|1321826910|ref|PLY22848.1|	7.9e-30	38.42	95.92	139
GE001913	sulfoxide reductase heme-binding subunit YedZ [Crenothrix sp. D3]	gi|1191469064|ref|OTE98234.1|	7.0e-80	75.25	92.52	306
GE001914	sulfite oxidase subunit YedY [Methylococcaceae bacterium NSP1-2]	gi|1232222880|ref|OYV20612.1|	5.8e-152	81.94	99.68	546
GE001915	cobalamin biosynthesis protein CbiX [Methylobacter tundripaludum]	gi|493949720|ref|WP_006893616.1|	4.5e-31	62.39	95.12	143
GE001916	heme-binding protein [Methylomonas sp. Kb3]	gi|1310929728|ref|WP_101055070.1|	2.0e-62	67.38	100.00	248
GE001917	hypothetical protein [Methylobacter marinus]	gi|519002785|ref|WP_020158660.1|	1.3e-64	71.71	98.70	255
GE001918	hypothetical protein [Methylomonas koyamae]	gi|1028863087|ref|WP_064031680.1|	5.9e-29	53.54	95.49	136
GE001919	hydrolase [Methylophaga sp. 41_12_T18]	gi|1199203409|ref|OUR71448.1|	3.9e-60	64.97	98.88	240
GE001921	hypothetical protein [Pedosphaera parvula]	gi|750257728|ref|WP_040550280.1|	7.6e-45	54.07	99.42	189
GE001923	hypothetical protein [Methylomonas lenta]	gi|1055316276|ref|WP_066981823.1|	6.9e-33	92.31	98.73	148
GE001925	HupE/UreJ family protein [Methylomonas methanica]	gi|1028870250|ref|WP_064037896.1|	2.9e-91	53.16	80.47	345
GE001926	TonB-dependent receptor [Methylococcales bacterium]	gi|1479777456|ref|RIZ68940.1|	5.0e-259	60.81	85.37	903
GE001927	hypothetical protein [Crenothrix polyspora]	gi|1199041446|ref|WP_087146959.1|	9.1e-146	47.46	69.28	527
GE001928	hypothetical protein [Methylobacter tundripaludum]	gi|493949312|ref|WP_006893214.1|	2.8e-56	80.69	99.32	227
GE001929	helix-turn-helix domain-containing protein [Methylosarcina lacus]	gi|635651249|ref|WP_024298120.1|	4.1e-127	70.00	95.52	463
GE001931	(2Fe-2S)-binding protein [Candidatus Methyloumidiphilus alinensis]	gi|1404710081|ref|PZN70099.1|	2.0e-42	72.48	87.90	181
GE001932	PAS domain-containing sensor histidine kinase [Solimonas fluminis]	gi|1345727444|ref|WP_104230193.1|	5.5e-43	32.07	44.55	185
GE001933	sensor domain-containing diguanylate cyclase [Methylomonas sp. 11b]	gi|651610340|ref|WP_026604477.1|	1.8e-131	64.58	98.92	478
GE001934	UDP-glucose 4-epimerase GalE [Methylomonas methanica]	gi|503585014|ref|WP_013819090.1|	7.7e-153	73.49	100.00	549
GE001935	tRNA 2-thiocytidine(32) synthetase TtcA [Methylomonas sp.]	gi|1343561678|ref|PPD32703.1|	2.6e-143	87.72	100.00	517
GE001936	beta-ketoacyl-ACP synthase I [Methylomonas lenta]	gi|1055314251|ref|WP_066979798.1|	2.7e-205	88.18	100.00	723
GE001937	MULTISPECIES: 3-hydroxyacyl-[acyl-carrier-protein] dehydratase FabA [Methylomonas]	gi|1028853233|ref|WP_064021976.1|	4.1e-91	92.40	100.00	343
GE001938	lytic transglycosylase [Methylomonas lenta]	gi|1055314245|ref|WP_066979792.1|	2.4e-205	55.80	99.84	724
GE001939	ABC transporter ATP-binding protein [Methylomonas lenta]	gi|1055314241|ref|WP_066979788.1|	8.6e-269	81.41	99.00	935
GE001940	PHP domain-containing protein [Methylomonas sp. 11b]	gi|651610347|ref|WP_026604484.1|	2.0e-103	69.93	100.00	384
GE001941	hypothetical protein BCS42_06980 [Crenothrix sp. D3]	gi|1191466456|ref|OTE95680.1|	6.3e-38	68.91	99.17	166
GE001942	hypothetical protein [Methylobacter sp. BBA5.1]	gi|738293316|ref|WP_036247058.1|	4.2e-53	84.80	100.00	216
GE001943	hypothetical protein [Methylobacter marinus]	gi|519001271|ref|WP_020157146.1|	2.4e-56	74.15	90.74	227
GE001944	hypothetical protein [Methylobacter sp. BBA5.1]	gi|917354858|ref|WP_051961570.1|	2.8e-154	70.77	100.00	554
GE001945	MULTISPECIES: DUF2292 domain-containing protein [Methylomonas]	gi|521970098|ref|WP_020481369.1|	8.6e-10	64.00	78.12	71
GE001946	MULTISPECIES: sulfate ABC transporter substrate-binding protein [Methylomonas]	gi|1028861526|ref|WP_064030267.1|	6.3e-144	76.51	99.40	519
GE001947	acyl-[ACP]--phospholipid O-acyltransferase [Methylomonas sp. LW13]	gi|697083816|ref|WP_033159337.1|	0.0e+00	79.27	98.62	1151
GE001948	MULTISPECIES: lysophospholipid transporter LplT [Methylomonas]	gi|738324949|ref|WP_036277839.1|	9.2e-147	74.87	97.70	529
GE001951	hypothetical protein CCU26_19185 [Nitrospira sp. UW-LDO-01]	gi|1231953248|ref|OYT17974.1|	2.1e-31	46.43	84.24	144
GE001952	hypothetical protein [[Polyangium] brachysporum]	gi|827204769|ref|WP_047196982.1|	7.9e-76	79.63	99.39	292
GE001953	hypothetical protein DM484_26435 [Candidatus Methyloumidiphilus alinensis]	gi|1404711558|ref|PZN71414.1|	9.1e-35	78.35	75.78	155
GE001954	hypothetical protein BYI23_A014380 [Burkholderia sp. YI23]	gi|357935717|ref|AET89276.1|	1.4e-21	73.24	100.00	110
GE001955	helix-turn-helix domain-containing protein [Geobacter uraniireducens]	gi|500473577|ref|WP_011940411.1|	2.2e-27	60.55	87.50	131
GE001956	hypothetical protein A2140_05705 [Candidatus Muproteobacteria bacterium RBG_16_62_13]	gi|1083759856|ref|OGI41104.1|	4.9e-12	33.53	100.00	80
GE001957	Tn3 family transposase [Methylomonas sp. MK1]	gi|521969927|ref|WP_020481198.1|	1.1e-37	79.80	81.15	165
GE001958	hypothetical protein [Lacimicrobium sp. SS2-24]	gi|1209285589|ref|WP_088332383.1|	4.6e-41	43.81	93.56	177
GE001959	hypothetical protein CTY16_19230 [Methylobacter sp.]	gi|1343568581|ref|PPD39329.1|	9.6e-190	52.56	96.41	672
GE001960	MULTISPECIES: cation diffusion facilitator family transporter [Bradyrhizobium]	gi|1503429718|ref|WP_122402826.1|	7.2e-06	39.13	79.81	59
GE001961	thiol peroxidase [Methylomonas lenta]	gi|1055318896|ref|WP_066984443.1|	4.1e-72	82.53	100.00	280
GE001962	ribosome biogenesis GTPase Der [Methylomonas sp.]	gi|1343560787|ref|PPD31843.1|	2.7e-230	85.96	99.57	807
GE001963	outer membrane protein assembly factor BamB [Methylomonas lenta]	gi|1180445585|ref|WP_083960660.1|	7.6e-144	65.72	95.79	519
GE001964	MULTISPECIES: tetratricopeptide repeat protein [Methylomonas]	gi|697071343|ref|WP_033155551.1|	8.6e-78	69.44	99.54	299
GE001965	histidine--tRNA ligase [Methylomonas methanica]	gi|503586437|ref|WP_013820513.1|	4.3e-206	83.18	100.00	726
GE001966	type IV pilus biogenesis/stability protein PilW [Methylomonas sp. Kb3]	gi|1310929414|ref|WP_101054909.1|	3.3e-76	57.14	95.70	294
GE001967	MULTISPECIES: 23S rRNA (adenine(2503)-C(2))-methyltransferase RlmN [Methylomonas]	gi|1011416075|ref|WP_062327717.1|	4.2e-181	85.09	99.73	643
GE001968	nucleoside-diphosphate kinase [Methylomarinum vadi]	gi|670484738|ref|WP_031432990.1|	6.5e-66	90.91	100.00	259
GE001969	protein-export membrane protein SecD [Proteobacteria bacterium ST_bin11]	gi|1175957981|ref|OQW77523.1|	4.2e-279	81.01	100.00	969
GE001970	preprotein translocase subunit YajC [Proteobacteria bacterium ST_bin11]	gi|1175957980|ref|OQW77522.1|	5.5e-47	85.22	99.14	196
GE001971	MULTISPECIES: phosphatidylserine decarboxylase [Methylomonas]	gi|738321874|ref|WP_036274834.1|	9.2e-120	74.47	98.60	439
GE001972	flagellar protein FhlB [Methylobacter sp. KRF1]	gi|1547426071|ref|WP_127028834.1|	3.3e-37	82.61	94.85	163
GE001973	NADPH-dependent 7-cyano-7-deazaguanine reductase QueF [Methylomonas koyamae]	gi|1028873822|ref|WP_064041347.1|	9.7e-61	86.05	100.00	241
GE001974	invasion protein [Methylomonas methanica]	gi|503585392|ref|WP_013819468.1|	7.0e-37	65.83	100.00	162
GE001975	hypothetical protein [Methylomonas koyamae]	gi|1252968797|ref|WP_096875991.1|	6.2e-46	77.12	100.00	192
GE001976	hypothetical protein [Methylocaldum marinum]	gi|1480993767|ref|WP_119630312.1|	5.4e-79	57.24	86.94	303
GE001977	class I SAM-dependent methyltransferase [Methylomagnum ishizawai]	gi|1184653299|ref|WP_085213748.1|	1.3e-79	62.34	98.35	305
GE001980	PIN domain-containing protein [Sulfurirhabdus autotrophica]	gi|1531882619|ref|WP_124948068.1|	3.9e-36	61.54	95.59	160
GE001981	AbrB/MazE/SpoVT family DNA-binding domain-containing protein [Thiobacillus denitrificans]	gi|981547943|ref|WP_059750812.1|	1.9e-22	70.00	100.00	114
GE001982	hypothetical protein [Methylomonas koyamae]	gi|1028875097|ref|WP_064042622.1|	1.8e-30	62.18	93.70	141
GE001983	hypothetical protein [Methylomonas sp. LWB]	gi|1094172877|ref|WP_071160633.1|	2.7e-44	47.50	94.26	188
GE001984	exosortase family protein XrtM [Methyloglobulus morosus]	gi|558563248|ref|WP_023493489.1|	1.6e-44	59.24	95.73	188
GE001987	hypothetical protein [Methylomonas sp. 11b]	gi|1175185820|ref|WP_081733733.1|	0.0e+00	50.91	85.53	1299
GE001988	transglutaminase [Gammaproteobacteria bacterium HGW-Gammaproteobacteria-10]	gi|1308662700|ref|PKM36433.1|	4.2e-214	48.40	96.96	754
GE001989	hypothetical protein [Methylomonas sp. 11b]	gi|651605708|ref|WP_026600594.1|	3.9e-86	55.28	63.24	328
GE001993	hypothetical protein [Alteromonadaceae bacterium Bs31]	gi|1184589249|ref|WP_085154126.1|	1.9e-37	50.61	77.73	165
GE001995	hypothetical protein [Arcticibacter eurypsychrophilus]	gi|1069279383|ref|WP_069658632.1|	7.1e-14	39.84	42.00	87
GE001996	hypothetical protein [Methylomonas methanica]	gi|503583267|ref|WP_013817343.1|	1.8e-102	81.02	95.15	381
GE001997	transcriptional regulator, AbrB family [methanotrophic endosymbiont of Bathymodiolus azoricus (Menez Gwen)]	gi|1067640965|ref|SCN47314.1|	9.0e-27	85.14	100.00	128
GE001998	type II toxin-antitoxin system VapC family toxin [Nitrosomonas ureae]	gi|1124435540|ref|WP_074722428.1|	1.0e-57	78.20	100.00	231
GE001999	glutamine synthetase [Methylomonas methanica]	gi|1028828035|ref|WP_064008425.1|	0.0e+00	90.06	100.00	1295
GE002000	GGDEF domain-containing protein [Halomonas xinjiangensis]	gi|918269580|ref|WP_052384019.1|	4.4e-90	49.04	97.58	340
GE002001	hypothetical protein CTY19_07030 [Methylomonas sp.]	gi|1343562731|ref|PPD33689.1|	2.4e-80	51.77	98.95	308
GE002002	DNA helicase II [Methylomonas methanica]	gi|503584331|ref|WP_013818407.1|	0.0e+00	80.28	100.00	1164
GE002003	MULTISPECIES: DUF2892 domain-containing protein [Methylomonas]	gi|1028862930|ref|WP_064031523.1|	7.3e-23	76.32	83.33	115
GE002004	FxsA family protein [Methylomonas lenta]	gi|1055318166|ref|WP_066983713.1|	4.1e-55	76.71	98.65	223
GE002005	divalent-cation tolerance protein CutA [Proteobacteria bacterium ST_bin11]	gi|1175952308|ref|OQW71916.1|	2.5e-38	71.43	100.00	167
GE002006	protein-disulfide reductase DsbD [Methylomonas methanica]	gi|1028827423|ref|WP_064007813.1|	3.9e-255	63.60	98.80	890
GE002007	hypothetical protein RRSWK_02530 [Rhodopirellula sp. SWK7]	gi|460847349|ref|EMI44890.1|	2.1e-109	47.19	99.26	405
GE002008	hypothetical protein COB51_07530 [Moraxellaceae bacterium]	gi|1247386249|ref|PCI46234.1|	3.8e-116	33.14	93.45	428
GE002009	DUF1924 domain-containing protein [Methylococcales bacterium]	gi|1479779787|ref|RIZ70942.1|	9.3e-41	65.15	93.57	175
GE002010	cytochrome b [Aquabacterium sp. NJ1]	gi|917567178|ref|WP_052162568.1|	2.9e-46	48.22	94.71	194
GE002011	hypothetical protein D0528_01010 [Methylococcales bacterium]	gi|1479779452|ref|RIZ70654.1|	2.2e-182	67.22	98.73	647
GE002012	hypothetical protein D0530_06050 [Methylococcales bacterium]	gi|1479779785|ref|RIZ70940.1|	6.1e-19	41.67	80.82	103
GE002013	hypothetical protein D0530_06055 [Methylococcales bacterium]	gi|1479779786|ref|RIZ70941.1|	2.9e-25	54.72	84.80	124
GE002014	PQQ-dependent dehydrogenase, methanol/ethanol family [Methylomonas sp. MK1]	gi|521971894|ref|WP_020483165.1|	0.0e+00	88.17	100.00	1176
GE002015	addiction module antidote protein [Serpentinomonas mccroryi]	gi|780244248|ref|WP_045536804.1|	4.1e-25	58.00	96.15	123
GE002017	hypothetical protein [Silvibacterium bohemicum]	gi|910253757|ref|WP_050058258.1|	5.2e-32	34.81	85.59	147
GE002018	MULTISPECIES: alpha/beta hydrolase [Methylomonas]	gi|738320322|ref|WP_036273305.1|	8.6e-108	65.40	95.38	399
GE002019	virulence factor family protein [Methylobacter sp. KRF1]	gi|1547426322|ref|WP_127029085.1|	8.2e-147	57.68	98.45	529
GE002020	bifunctional lysylphosphatidylglycerol flippase/synthetase MprF [Methylobacter sp. KRF1]	gi|1547426323|ref|WP_127029086.1|	0.0e+00	73.87	100.00	1271
GE002021	hypothetical protein [Nitrosospira sp. Nsp2]	gi|1381807474|ref|WP_107694753.1|	1.9e-107	60.82	97.00	398
GE002022	damage-inducible protein DinB [Methylovulum sp.]	gi|1580548416|ref|TAL47024.1|	2.7e-69	72.07	99.44	270
GE002023	antibiotic biosynthesis monooxygenase [Methylovulum sp.]	gi|1580548417|ref|TAL47025.1|	7.3e-42	93.55	100.00	178
GE002024	hypothetical protein [Methylomonas sp. 11b]	gi|651608595|ref|WP_026602740.1|	2.2e-24	86.15	98.48	120
GE002025	hypothetical protein [Methylomonas methanica]	gi|503584358|ref|WP_013818434.1|	1.1e-60	79.17	99.31	241
GE002027	phage head-tail adapter protein [blood disease bacterium A2-HR MARDI]	gi|1152348764|ref|WP_078221864.1|	3.9e-191	60.70	97.65	677
GE002028	UTRA domain-containing protein [Paucibacter sp. KBW04]	gi|1525824196|ref|WP_124449407.1|	4.2e-92	68.29	96.85	347
GE002029	ribokinase [Paucibacter sp. KBW04]	gi|1525824198|ref|WP_124449409.1|	9.5e-84	56.27	91.94	319
GE002030	Hsp20 family protein [Methylomonas sp. Kb3]	gi|1310926395|ref|WP_101052961.1|	2.9e-58	80.28	100.00	233
GE002031	glutathione S-transferase family protein [Methylocucumis oryzae]	gi|788039417|ref|WP_045777878.1|	1.5e-17	80.70	51.82	98
GE002032	hypothetical protein [Methylomonas methanica]	gi|503586611|ref|WP_013820687.1|	1.1e-45	41.74	85.97	193
GE002034	putative phage terminase, large subunit [Salmonella enterica subsp. enterica serovar Wandsworth str. A4-580]	gi|353668529|ref|EHD05693.1|	1.4e-150	54.68	94.87	542
GE002035	terminase small subunit [Burkholderia multivorans]	gi|493450396|ref|WP_006405681.1|	1.3e-25	42.44	95.88	125
GE002036	ATP-binding protein [Crenothrix polyspora]	gi|1199039546|ref|WP_087145240.1|	1.4e-84	51.27	96.30	322
GE002037	diguanylate cyclase with PAS/PAC sensor [Methylomonas methanica MC09]	gi|333806765|ref|AEF99434.1|	4.3e-136	51.31	96.10	494
GE002038	bacteriohemerythrin [Geobacter lovleyi]	gi|501445022|ref|WP_012468471.1|	2.9e-39	60.00	100.00	170
GE002040	hypothetical protein D0530_06215 [Methylococcales bacterium]	gi|1479779739|ref|RIZ70899.1|	3.0e-112	70.50	95.26	414
GE002041	type II secretion system protein [Methyloterricola oryzae]	gi|771613934|ref|WP_045224828.1|	2.8e-25	46.41	96.18	124
GE002042	dihydroxy-acid dehydratase [Methylosarcina lacus]	gi|635653361|ref|WP_024300232.1|	0.0e+00	93.99	99.84	1142
GE002044	serine/threonine protein kinase [Methylomonas sp. LW13]	gi|697080163|ref|WP_033158227.1|	1.5e-242	67.78	100.00	848
GE002045	TonB family protein [Methylovulum miyakonense]	gi|518707076|ref|WP_019868173.1|	2.3e-54	58.47	99.55	221
GE002046	ShlB/FhaC/HecB family hemolysin secretion/activation protein [Methylovulum miyakonense]	gi|1180411641|ref|WP_083930424.1|	1.8e-258	76.83	95.60	901
GE002047	filamentous hemagglutinin N-terminal domain-containing protein [Methylovulum miyakonense]	gi|518707074|ref|WP_019868171.1|	0.0e+00	68.62	100.00	1173
GE002048	hypothetical protein [Belnapia sp. F-4-1]	gi|1175470153|ref|WP_082012960.1|	7.9e-64	61.58	96.20	252
GE002050	efflux transporter, outer membrane factor (OMF) lipoprotein, NodT family [Candidatus Nitrotoga sp. MKT]	gi|1450291414|ref|RFC31833.1|	9.5e-210	77.87	98.76	738
GE002051	efflux RND transporter permease subunit [Methylosarcina fibrata]	gi|522052736|ref|WP_020563945.1|	0.0e+00	92.04	99.53	1877
GE002052	efflux RND transporter periplasmic adaptor subunit [Methyloglobulus morosus]	gi|558565626|ref|WP_023495772.1|	2.7e-169	83.70	100.00	604
GE002054	HAMP domain-containing protein [Methylobacter sp. KRF1]	gi|1547425841|ref|WP_127028604.1|	3.8e-174	65.97	98.76	620
GE002055	response regulator [Methylobacter sp. KRF1]	gi|1547425840|ref|WP_127028603.1|	4.1e-86	73.99	97.38	327
GE002056	NAD-dependent epimerase/dehydratase family protein [Thiomonas delicata]	gi|1228070476|ref|WP_094160153.1|	8.9e-92	51.43	100.00	346
GE002058	DUF2934 domain-containing protein [Methylococcales bacterium]	gi|1479771730|ref|RIZ64783.1|	8.6e-28	45.86	96.99	132
GE002059	bacteriohemerythrin [Candidatus Accumulibacter phosphatis]	gi|506245348|ref|WP_015765123.1|	1.4e-41	33.64	81.61	179
GE002060	hypothetical protein [Methylomonas koyamae]	gi|1028874017|ref|WP_064041542.1|	1.3e-45	57.23	87.83	192
GE002061	hypothetical protein [Methylomonas sp. DH-1]	gi|1028853196|ref|WP_064021939.1|	3.1e-45	60.00	82.00	191
GE002062	hypothetical protein [Methylomonas sp. MK1]	gi|521974131|ref|WP_020485402.1|	1.5e-65	53.63	94.98	258
GE002063	hypothetical protein [Methylomonas koyamae]	gi|1028874017|ref|WP_064041542.1|	3.4e-46	58.68	87.83	194
GE002064	hypothetical protein BVN35_05400 [Proteobacteria bacterium ST_bin11]	gi|1175958014|ref|OQW77556.1|	6.4e-152	60.63	99.32	546
GE002066	response regulator [Methylobacter sp. KRF1]	gi|1547426773|ref|WP_127029536.1|	3.7e-194	64.22	97.79	687
GE002067	response regulator [Methylobacter sp.]	gi|1580797637|ref|TAN71297.1|	5.8e-168	71.36	99.51	599
GE002068	PAS domain S-box protein [Methylobacter sp. KRF1]	gi|1547426771|ref|WP_127029534.1|	2.5e-146	65.71	66.67	528
GE002069	MULTISPECIES: IS110 family transposase [Methylobacter]	gi|519001175|ref|WP_020157050.1|	4.1e-122	63.02	98.26	447
GE002070	hypothetical protein [Ruminococcus flavefaciens]	gi|1172293105|ref|WP_080676384.1|	4.2e-06	47.17	23.04	61
GE002071	TIGR02281 family clan AA aspartic protease [Methylomonas koyamae]	gi|938980528|ref|WP_054758335.1|	2.1e-33	47.09	81.09	151
GE002073	TonB-dependent receptor [Methylomonas methanica]	gi|503582996|ref|WP_013817072.1|	1.3e-192	56.20	99.84	682
GE002076	MULTISPECIES: PEP-CTERM sorting domain-containing protein [Duganella]	gi|1222124926|ref|WP_090180439.1|	8.3e-24	38.50	97.38	119
GE002077	hypothetical protein [Pseudomonas entomophila]	gi|1537723687|ref|WP_125463396.1|	9.1e-24	42.95	91.30	119
GE002078	type II toxin-antitoxin system RelE/ParE family toxin [Methylobacter tundripaludum]	gi|1348912972|ref|WP_104428611.1|	8.0e-34	67.00	98.04	152
GE002079	hypothetical protein BGO62_06005 [Thiobacillus sp. 65-1402]	gi|1113437278|ref|OJW99219.1|	1.1e-14	65.57	100.00	87
GE002081	hypothetical protein [Methylomonas sp. MK1]	gi|521970457|ref|WP_020481728.1|	1.5e-32	36.02	84.68	149
GE002083	Asp-tRNA(Asn)/Glu-tRNA(Gln) amidotransferase subunit GatB [Methylomonas sp. LW13]	gi|697073034|ref|WP_033156051.1|	9.3e-234	85.32	99.58	818
GE002084	Asp-tRNA(Asn)/Glu-tRNA(Gln) amidotransferase subunit GatA [Methylomonas methanica]	gi|1028826541|ref|WP_064006931.1|	2.2e-227	84.65	99.79	797
GE002085	MULTISPECIES: Asp-tRNA(Asn)/Glu-tRNA(Gln) amidotransferase subunit GatC [Methylomonas]	gi|521973446|ref|WP_020484717.1|	1.9e-37	85.26	100.00	164
GE002086	MULTISPECIES: rod shape-determining protein [Methylomonas]	gi|938982760|ref|WP_054760567.1|	1.0e-184	97.41	98.30	655
GE002087	pyruvate kinase [Gammaproteobacteria bacterium HGW-Gammaproteobacteria-10]	gi|1308660621|ref|PKM35155.1|	6.7e-240	67.26	98.42	839
GE002088	rhomboid family intramembrane serine protease [Azovibrio restrictus]	gi|651967116|ref|WP_026687196.1|	4.0e-83	38.59	98.97	318
GE002089	flavin reductase [Deltaproteobacteria bacterium HGW-Deltaproteobacteria-2]	gi|1308798430|ref|PKN39188.1|	1.4e-76	80.79	98.33	295
GE002090	hypothetical protein EPN17_03695 [Methylobacter sp.]	gi|1580797019|ref|TAN70752.1|	0.0e+00	69.68	99.20	1212
GE002091	phosphate/phosphite/phosphonate ABC transporter substrate-binding protein [Methylomonas koyamae]	gi|1028861777|ref|WP_064030518.1|	1.5e-94	69.35	98.80	355
GE002092	MULTISPECIES: PAS domain S-box protein [Methylomonas]	gi|738325771|ref|WP_036278641.1|	9.4e-74	82.28	100.00	285
GE002093	MULTISPECIES: hypothetical protein [Methylomonas]	gi|521970669|ref|WP_020481940.1|	3.8e-51	92.50	100.00	209
GE002094	hypothetical protein [Methylomonas koyamae]	gi|1028874982|ref|WP_064042507.1|	2.6e-79	70.14	98.60	304
GE002095	MULTISPECIES: GTP-binding protein [Methylomonas]	gi|738325767|ref|WP_036278637.1|	3.3e-81	85.39	93.19	310
GE002096	hypothetical protein [Methylomonas sp. MK1]	gi|521970672|ref|WP_020481943.1|	1.7e-106	53.40	97.85	395
GE002097	MULTISPECIES: hypothetical protein [Methylomonas]	gi|738325763|ref|WP_036278633.1|	1.7e-40	47.53	49.77	176
GE002098	hypothetical protein A2Z44_04055 [Betaproteobacteria bacterium RBG_19FT_COMBO_58_11]	gi|1082671955|ref|OFZ96010.1|	3.5e-57	35.03	97.54	231
GE002099	rod shape-determining protein MreC [Methylomonas sp. LWB]	gi|1179617364|ref|WP_083385556.1|	5.2e-120	81.45	98.91	439
GE002100	MULTISPECIES: rod shape-determining protein MreD [Methylomonas]	gi|738322223|ref|WP_036275175.1|	1.8e-59	70.19	99.38	238
GE002101	penicillin-binding protein 2 [Methylomonas sp. Kb3]	gi|1310924671|ref|WP_101052073.1|	2.6e-305	84.78	98.87	1056
GE002102	rod shape-determining protein RodA [Methylomonas sp. MK1]	gi|521973451|ref|WP_020484722.1|	3.1e-176	84.27	99.73	627
GE002103	N-acetyltransferase [Methylobacter tundripaludum]	gi|493947721|ref|WP_006891646.1|	7.2e-28	80.23	98.84	132
GE002104	MULTISPECIES: superoxide dismutase [Fe] [Methylomonas]	gi|738326910|ref|WP_036279751.1|	4.2e-100	89.06	99.48	373
GE002105	copper resistance protein NlpE [Methylobacter sp.]	gi|1580452105|ref|TAK60683.1|	1.4e-43	58.64	96.91	185
GE002106	Uncharacterized protein AWT59_1369 [Candidatus Gallionella acididurans]	gi|1001837949|ref|KXS32536.1|	3.6e-12	58.90	97.26	79
GE002107	Winged helix-turn helix [Candidatus Nitrotoga sp. SPKER]	gi|1450296743|ref|RFC37115.1|	4.6e-174	84.97	100.00	619
GE002108	hypothetical protein DID92_2727744766 [Candidatus Nitrotoga sp. SPKER]	gi|1450292894|ref|RFC33303.1|	3.6e-65	74.21	100.00	256
GE002109	HTH-type transcriptional regulator / antitoxin HigA [Candidatus Nitrotoga sp. SPKER]	gi|1450292893|ref|RFC33302.1|	3.2e-141	67.65	100.00	510
GE002110	proteic killer suppression protein [Candidatus Nitrotoga sp. SPKER]	gi|1450292892|ref|RFC33301.1|	8.0e-31	69.39	76.56	142
GE002111	DDE domain-containing protein [Nitrosospira multiformis]	gi|1426142609|ref|WP_113067023.1|	2.1e-127	77.24	99.31	464
GE002112	GTP-binding protein [Methylobacter tundripaludum]	gi|670489325|ref|WP_031437575.1|	6.0e-247	82.94	99.41	862
GE002113	hypothetical protein [Methylobacter tundripaludum]	gi|1348911661|ref|WP_104427300.1|	2.2e-212	92.07	100.00	747
GE002114	lytic murein transglycosylase B [Proteobacteria bacterium ST_bin11]	gi|1175951386|ref|OQW71010.1|	2.5e-124	72.53	96.43	454
GE002115	helicase SNF2 [Methylobacter sp.]	gi|1580793035|ref|TAN67023.1|	0.0e+00	58.12	98.71	1224
GE002117	nucleotidyltransferase [Syntrophobacterales bacterium CG03_land_8_20_14_0_80_58_14]	gi|1277899828|ref|PIV04837.1|	2.7e-53	76.30	97.83	217
GE002118	nucleotidyltransferase domain-containing protein [delta proteobacterium MLMS-1]	gi|494504329|ref|WP_007293790.1|	1.1e-27	64.00	98.04	131
GE002121	hypothetical protein [Methylomonas lenta]	gi|1055314644|ref|WP_066980191.1|	2.8e-36	58.97	90.70	160
GE002122	prevent-host-death protein [Methylosarcina lacus]	gi|635653338|ref|WP_024300209.1|	2.0e-32	93.75	100.00	147
GE002123	type II toxin-antitoxin system VapC family toxin [Methylomicrobium alcaliphilum]	gi|503915249|ref|WP_014149243.1|	8.2e-60	92.19	100.00	238
GE002124	response regulator receiver protein [Nitrosomonadales bacterium]	gi|1388082668|ref|PWB58414.1|	1.2e-98	60.61	100.00	369
GE002125	histidine kinase [Nitrosomonadales bacterium]	gi|1388082672|ref|PWB58418.1|	8.2e-255	57.30	68.83	889
GE002126	GHMP kinase [Methylomonas methanica]	gi|1177962534|ref|WP_082880065.1|	4.3e-126	72.96	99.69	460
GE002127	thiosulfate oxidation carrier complex protein SoxZ [Methylomonas methanica]	gi|503584859|ref|WP_013818935.1|	4.9e-23	53.40	100.00	116
GE002128	DUF350 domain-containing protein [Methylomonas sp. 11b]	gi|651609814|ref|WP_026603954.1|	5.4e-49	72.99	99.28	203
GE002129	glutathionylspermidine synthase family protein [Methylomonas sp. MK1]	gi|521974073|ref|WP_020485344.1|	1.2e-167	74.73	99.73	598
GE002130	hypothetical protein [Methylomonas sp. LW13]	gi|697071135|ref|WP_033155491.1|	3.4e-75	43.06	100.00	291
GE002131	transposase [Ferriphaselus sp. R-1]	gi|737401498|ref|WP_035382677.1|	1.3e-13	84.09	65.67	84
GE002132	transposase [Methylosarcina lacus]	gi|635652255|ref|WP_024299126.1|	4.9e-07	79.41	97.14	61
GE002133	group II intron reverse transcriptase/maturase [Hydrogenophilales bacterium 17-64-11]	gi|1232808954|ref|OZA27186.1|	8.4e-197	77.43	100.00	695
GE002134	EAL domain-containing protein [gamma proteobacterium symbiont of Ctena orbiculata]	gi|1459912753|ref|WP_116446121.1|	7.7e-164	63.58	98.30	586
GE002135	transposase [Methylosarcina lacus]	gi|635652255|ref|WP_024299126.1|	4.9e-07	79.41	97.14	61
GE002136	group II intron reverse transcriptase/maturase [Hydrogenophilales bacterium 17-64-11]	gi|1232808954|ref|OZA27186.1|	8.4e-197	77.43	100.00	695
GE002137	transposase [Ferriphaselus sp. R-1]	gi|737401498|ref|WP_035382677.1|	7.1e-14	84.09	95.65	84
GE002138	group II intron reverse transcriptase/maturase [Hydrogenophilales bacterium 17-64-11]	gi|1232808954|ref|OZA27186.1|	8.4e-197	77.43	100.00	695
GE002139	putative toxin-antitoxin system toxin component, PIN family [Methylomonas methanica]	gi|1177962244|ref|WP_082879951.1|	1.1e-25	63.33	64.29	125
GE002140	type II toxin-antitoxin system prevent-host-death family antitoxin [Limnohabitans sp. 2KL-51]	gi|1383183218|ref|WP_108353292.1|	6.2e-15	50.51	96.97	89
GE002141	group II intron reverse transcriptase/maturase [Hydrogenophilales bacterium 17-64-11]	gi|1232808954|ref|OZA27186.1|	8.4e-197	77.43	100.00	695
GE002142	hypothetical protein A2Z95_05775 [Gallionellales bacterium GWA2_60_18]	gi|1085093030|ref|OGS91715.1|	1.3e-201	48.14	70.08	713
GE002145	hypothetical protein [Methylovulum miyakonense]	gi|750290774|ref|WP_040572760.1|	6.1e-114	48.84	91.83	420
GE002146	PEP-CTERM sorting domain-containing protein [Burkholderiales bacterium]	gi|1541350914|ref|RTL17750.1|	4.6e-10	32.83	89.95	74
GE002147	methyl-accepting chemotaxis protein [Methylobacter sp.]	gi|1580795818|ref|TAN69649.1|	6.2e-106	48.50	80.95	394
GE002148	TIGR00730 family Rossman fold protein [Methylobacter tundripaludum]	gi|1348908909|ref|WP_104424798.1|	3.5e-78	74.87	99.49	300
GE002149	type I secretion protein TolC [Methylovulum psychrotolerans]	gi|1212744037|ref|WP_088618626.1|	9.7e-164	69.59	97.80	585
GE002150	efflux RND transporter permease subunit [Methylovulum psychrotolerans]	gi|1212744036|ref|WP_088618625.1|	0.0e+00	81.85	99.24	1659
GE002151	efflux RND transporter periplasmic adaptor subunit [Methylovulum psychrotolerans]	gi|1341985161|ref|WP_103975504.1|	1.5e-124	67.88	100.00	455
GE002152	TetR/AcrR family transcriptional regulator [Methylovulum psychrotolerans]	gi|1212744034|ref|WP_088618623.1|	5.5e-77	67.92	99.53	296
GE002153	HAMP domain-containing protein [Crenothrix polyspora]	gi|1199041829|ref|WP_087147342.1|	2.3e-194	60.07	100.00	688
GE002154	sigma-54-dependent Fis family transcriptional regulator [Crenothrix polyspora]	gi|1199041828|ref|WP_087147341.1|	6.5e-176	70.28	98.48	626
GE002155	conserved hypothetical protein [Crenothrix polyspora]	gi|1148277013|ref|SJM93332.1|	1.7e-102	55.93	98.59	382
GE002156	conserved hypothetical protein [Crenothrix polyspora]	gi|1148277012|ref|SJM93330.1|	3.3e-38	62.90	87.94	167
GE002158	PEP-CTERM sorting domain-containing protein [Methyloversatilis sp. 12-65-5]	gi|1232362603|ref|OYW33451.1|	4.8e-49	40.00	73.94	204
[truncated: 2,462 more rows]
