# Supplementary material for: Genome of Methylomonas sp. AM2-LC, representing a methanotrophic bacterial species isolated from water column of a boreal, oxygen-stratified lake
Source: Front Genet. 2024 Aug 30;15:1440435. doi: 10.3389/fgene.2024.1440435 (PMC11392852; doi:10.3389/fgene.2024.1440435)
Supplement: Supplementary file 1 [file DataSheet3.ZIP › Supplementary_File_3_rev/02.nr_annotation/nr.anno_species_stat.xls]

#Species_Name	Homologous_Number	Ratio
Methylomonas sp.	748	16.77%
Methylomonas methanica	598	13.41%
Methylomonas	585	13.11%
Methylomonas lenta	266	5.96%
Methylomonas koyamae	241	5.40%
Methylobacter sp.	218	4.89%
Methylobacter tundripaludum	161	3.61%
Proteobacteria bacterium	145	3.25%
Methylococcales bacterium	78	1.75%
Methylobacter luteus	59	1.32%
Other	1362	30.53%
