# Supplementary material for: Genome of Methylomonas sp. AM2-LC, representing a methanotrophic bacterial species isolated from water column of a boreal, oxygen-stratified lake
Source: Front Genet. 2024 Aug 30;15:1440435. doi: 10.3389/fgene.2024.1440435 (PMC11392852; doi:10.3389/fgene.2024.1440435)
Supplement: Supplementary file 1 [file DataSheet3.ZIP › Supplementary_File_3_rev/03.kegg_annotation/kegg.anno_result.xls]

#gene_ID	KO	KO_function	Pathway_ID	Pathway_name	Enzyme	kegg_target_id	E-value	Percent-identity	Query-cover	score
GE000001	K02313	chromosomal replication initiator protein	ko02020	Two-component system	--	mdn:JT25_010710	1.3e-233	92.91	99.77	814
GE000003	K21029	molybdopterin-synthase adenylyltransferase	--	--	EC:2.7.7.80	mmt:Metme_0803	1.1e-109	79.27	97.23	401
GE000004	K04078	chaperonin GroES	--	--	--	mmt:Metme_0804	1.5e-41	93.68	100.00	174
GE000005	K04077	chaperonin GroEL	ko03018	RNA degradation	--	mmt:Metme_0805	4.0e-269	93.61	97.44	932
GE000006	K17229	sulfide dehydrogenase [flavocytochrome c] flavoprotein chain	ko01120;ko00920	Microbial metabolism in diverse environments;Sulfur metabolism	EC:1.8.2.3	mdn:JT25_000975	4.7e-164	65.11	98.84	583
GE000008	K03218	23S rRNA (guanosine2251-2'-O)-methyltransferase	--	--	EC:2.1.1.185	mdn:JT25_000985	7.1e-117	87.14	98.37	425
GE000009	K12573	ribonuclease R	ko03018	RNA degradation	EC:3.1.13.1	mmt:Metme_2646	0.0e+00	83.13	94.98	1241
GE000012	K04762	ribosome-associated heat shock protein Hsp15	--	--	--	mdn:JT25_001020	6.5e-48	71.97	100.00	195
GE000014	K01768	adenylate cyclase	--	--	EC:4.6.1.1	mdn:JT25_000670	1.1e-144	42.01	98.03	519
GE000018	K07277	outer membrane protein insertion porin family	--	--	--	mdn:JT25_000970	0.0e+00	79.57	98.71	1231
GE000019	K06142	outer membrane protein	--	--	--	mdn:JT25_000965	5.1e-50	66.27	100.00	203
GE000020	K02372	3-hydroxyacyl-[acyl-carrier-protein] dehydratase	ko01212;ko00780;ko00061;ko01100	Fatty acid metabolism;Biotin metabolism;Fatty acid biosynthesis;Metabolic pathways	EC:4.2.1.59	mdn:JT25_000960	7.2e-64	82.76	98.64	248
GE000021	K00677	UDP-N-acetylglucosamine acyltransferase	ko00540;ko01100	Lipopolysaccharide biosynthesis;Metabolic pathways	EC:2.3.1.129	mdn:JT25_000955	8.5e-129	89.45	100.00	465
GE000022	K03470	ribonuclease HII	ko03030	DNA replication	EC:3.1.26.4	mdn:JT25_000950	8.1e-67	77.19	99.42	258
GE000023	K02337	DNA polymerase III subunit alpha	ko03030;ko00230;ko03430;ko01100;ko03440;ko00240	DNA replication;Purine metabolism;Mismatch repair;Metabolic pathways;Homologous recombination;Pyrimidine metabolism	EC:2.7.7.7	mdn:JT25_000945	0.0e+00	84.51	99.83	1987
GE000024	K03559	biopolymer transport protein ExbD	--	--	--	mmt:Metme_4602	4.8e-54	83.09	100.00	216
GE000025	K03561	biopolymer transport protein ExbB	--	--	--	mdn:JT25_009860	5.0e-93	82.87	97.74	346
GE000026	K03549	KUP system potassium uptake protein	--	--	--	mmt:Metme_4599	4.6e-253	68.31	100.00	879
GE000028	K03642	rare lipoprotein A	--	--	--	mdn:JT25_005080	4.1e-34	58.96	99.25	149
GE000029	K06923	uncharacterized protein	--	--	--	mdn:JT25_013180	4.1e-115	80.32	96.14	419
GE000037	K02557	chemotaxis protein MotB	ko02040;ko02030	Flagellar assembly;Bacterial chemotaxis	--	mdn:JT25_008210	2.5e-117	71.88	98.12	427
GE000038	K02556	chemotaxis protein MotA	ko02030;ko02020;ko02040	Bacterial chemotaxis;Two-component system;Flagellar assembly	--	mdn:JT25_008215	2.8e-133	88.30	100.00	480
GE000039	K07003	uncharacterized protein	--	--	--	mdn:JT25_008220	0.0e+00	82.09	98.77	1416
GE000040	K07301	cation:H+ antiporter	--	--	--	mdn:JT25_008225	2.1e-124	73.70	100.00	451
GE000041	K06153	undecaprenyl-diphosphatase	ko00550	Peptidoglycan biosynthesis	EC:3.6.1.27	mdn:JT25_008230	6.1e-117	80.73	100.00	426
GE000042	K00031	isocitrate dehydrogenase	ko01100;ko00020;ko01110;ko01130;ko00480;ko01230;ko01200;ko01210;ko01120	Metabolic pathways;Citrate cycle (TCA cycle);Biosynthesis of secondary metabolites;Biosynthesis of antibiotics;Glutathione metabolism;Biosynthesis of amino acids;Carbon metabolism;2-Oxocarboxylic acid metabolism;Microbial metabolism in diverse environments	EC:1.1.1.42	mdn:JT25_008300	3.3e-215	87.16	99.26	753
GE000044	K09806	uncharacterized protein	--	--	--	mdn:JT25_008325	2.3e-27	78.75	96.39	126
GE000045	K07391	magnesium chelatase family protein	--	--	--	mmt:Metme_0287	2.8e-237	83.07	100.00	826
GE000048	K01711	GDPmannose 4,6-dehydratase	ko00051;ko00520;ko01100	Fructose and mannose metabolism;Amino sugar and nucleotide sugar metabolism;Metabolic pathways	EC:4.2.1.47	mmt:Metme_4270	9.0e-196	87.13	100.00	688
GE000053	K08316	16S rRNA (guanine966-N2)-methyltransferase	--	--	EC:2.1.1.171	mdn:JT25_007745	6.9e-64	65.75	98.37	249
GE000054	K07263	zinc protease	--	--	EC:3.4.24.-	mmt:Metme_4124	1.8e-184	72.79	99.77	651
GE000055	K07263	zinc protease	--	--	EC:3.4.24.-	mdn:JT25_007755	6.6e-217	81.36	100.00	758
GE000060	K03773	FKBP-type peptidyl-prolyl cis-trans isomerase FklB	--	--	EC:5.2.1.8	mmt:Metme_4130	2.4e-65	79.11	99.37	253
GE000063	K01439	succinyl-diaminopimelate desuccinylase	ko01230;ko01120;ko01100;ko00300	Biosynthesis of amino acids;Microbial metabolism in diverse environments;Metabolic pathways;Lysine biosynthesis	EC:3.5.1.18	mmt:Metme_3321	5.7e-174	78.34	99.47	615
GE000066	K07481	transposase, IS5 family	--	--	--	noc:Noc_0672	2.4e-142	58.82	94.87	511
GE000068	K08086	pilus assembly protein FimV	--	--	--	mdn:JT25_014035	7.6e-137	39.83	99.66	493
GE000069	K00133	aspartate-semialdehyde dehydrogenase	ko00300;ko00260;ko01130;ko01210;ko01120;ko01230;ko00270;ko01110;ko01100;ko00261	Lysine biosynthesis;Glycine, serine and threonine metabolism;Biosynthesis of antibiotics;2-Oxocarboxylic acid metabolism;Microbial metabolism in diverse environments;Biosynthesis of amino acids;Cysteine and methionine metabolism;Biosynthesis of secondary metabolites;Metabolic pathways;Monobactam biosynthesis	EC:1.2.1.11	mmt:Metme_4023	6.1e-167	86.47	100.00	592
GE000070	K00052	3-isopropylmalate dehydrogenase	ko00290;ko00660;ko01210;ko01230;ko01110;ko01100	Valine, leucine and isoleucine biosynthesis;C5-Branched dibasic acid metabolism;2-Oxocarboxylic acid metabolism;Biosynthesis of amino acids;Biosynthesis of secondary metabolites;Metabolic pathways	EC:1.1.1.85	mdn:JT25_014045	4.0e-177	87.43	99.44	626
GE000071	K01704	3-isopropylmalate/(R)-2-methylmalate dehydratase small subunit	ko00660;ko01230;ko00290;ko01210;ko01100;ko01110	C5-Branched dibasic acid metabolism;Biosynthesis of amino acids;Valine, leucine and isoleucine biosynthesis;2-Oxocarboxylic acid metabolism;Metabolic pathways;Biosynthesis of secondary metabolites	EC:4.2.1.33 4.2.1.35	mmt:Metme_4021	4.8e-101	83.96	98.60	372
GE000072	K01703	3-isopropylmalate/(R)-2-methylmalate dehydratase large subunit	ko01100;ko00290;ko01110;ko01230;ko00660;ko01210	Metabolic pathways;Valine, leucine and isoleucine biosynthesis;Biosynthesis of secondary metabolites;Biosynthesis of amino acids;C5-Branched dibasic acid metabolism;2-Oxocarboxylic acid metabolism	EC:4.2.1.33 4.2.1.35	mmt:Metme_4020	3.5e-229	83.05	99.15	799
GE000073	K00939	adenylate kinase	ko00230;ko01100;ko01110;ko01130	Purine metabolism;Metabolic pathways;Biosynthesis of secondary metabolites;Biosynthesis of antibiotics	EC:2.7.4.3	mdn:JT25_014060	5.4e-97	83.89	99.53	359
GE000078	K01585	arginine decarboxylase	ko01100;ko00330	Metabolic pathways;Arginine and proline metabolism	EC:4.1.1.19	mdn:JT25_009735	2.8e-287	81.76	99.18	993
GE000079	K00797	spermidine synthase	ko00270;ko00410;ko01100;ko00330;ko00480	Cysteine and methionine metabolism;beta-Alanine metabolism;Metabolic pathways;Arginine and proline metabolism;Glutathione metabolism	EC:2.5.1.16	mmt:Metme_0196	1.9e-150	90.00	99.64	537
GE000082	K18829	antitoxin VapB	--	--	--	gsn:YC6258_05008	4.2e-15	52.86	90.91	85
GE000086	K03631	DNA repair protein RecN (Recombination protein N)	--	--	--	mdn:JT25_001300	3.6e-233	76.30	99.64	813
GE000087	K00858	NAD+ kinase	ko01100;ko00760	Metabolic pathways;Nicotinate and nicotinamide metabolism	EC:2.7.1.23	mmt:Metme_1385	1.1e-124	78.35	98.98	451
GE000088	K03705	heat-inducible transcriptional repressor	--	--	--	mdn:JT25_004665	1.1e-158	83.24	100.00	565
GE000089	K03687	molecular chaperone GrpE	--	--	--	mdn:JT25_004660	8.8e-79	72.77	100.00	298
GE000090	K04043	molecular chaperone DnaK	ko03018	RNA degradation	--	mdn:JT25_004655	0.0e+00	92.27	100.00	1138
GE000091	K03686	molecular chaperone DnaJ	--	--	--	mdn:JT25_004650	5.0e-178	89.21	100.00	629
GE000092	K00215	4-hydroxy-tetrahydrodipicolinate reductase	ko00300;ko01120;ko01230;ko01110;ko01100;ko00261;ko01130	Lysine biosynthesis;Microbial metabolism in diverse environments;Biosynthesis of amino acids;Biosynthesis of secondary metabolites;Metabolic pathways;Monobactam biosynthesis;Biosynthesis of antibiotics	EC:1.17.1.8	mdn:JT25_004645	7.1e-118	80.52	99.63	429
GE000094	K04656	hydrogenase maturation protein HypF	--	--	--	mmt:Metme_1755	5.3e-238	53.50	97.97	829
GE000095	K00962	polyribonucleotide nucleotidyltransferase	ko03018;ko00230;ko00240	RNA degradation;Purine metabolism;Pyrimidine metabolism	EC:2.7.7.8	mdn:JT25_017370	0.0e+00	90.29	99.86	1195
GE000096	K02956	small subunit ribosomal protein S15	ko03010	Ribosome	--	mdn:JT25_017365	1.2e-37	91.01	100.00	161
GE000097	K03177	tRNA pseudouridine55 synthase	--	--	EC:5.4.99.25	mdn:JT25_017360	4.5e-113	69.21	98.68	413
GE000098	K02834	ribosome-binding factor A	--	--	--	mmt:Metme_1290	1.0e-42	70.45	97.56	178
GE000099	K02519	translation initiation factor IF-2	--	--	--	mdn:JT25_017350	0.0e+00	79.58	100.00	1189
GE000100	K02600	transcription termination/antitermination protein NusA	--	--	--	mmt:Metme_1292	2.2e-245	87.87	100.00	853
GE000101	K09748	ribosome maturation factor RimP	--	--	--	mmt:Metme_1293	1.3e-74	80.75	100.00	284
GE000104	K05878	phosphoenolpyruvate---glycerone phosphotransferase subunit DhaK	ko01100;ko00561	Metabolic pathways;Glycerolipid metabolism	EC:2.7.1.121	mdn:JT25_017320	8.3e-153	81.10	100.00	545
GE000108	K02587	nitrogenase molybdenum-cofactor synthesis protein NifE	--	--	--	mmt:Metme_3080	2.0e-256	90.81	100.00	890
GE000109	K02592	nitrogenase molybdenum-iron protein NifN	--	--	--	mdn:JT25_015135	1.7e-228	85.38	100.00	797
GE000110	K02596	nitrogen fixation protein NifX	--	--	--	mmt:Metme_3082	3.2e-61	81.12	100.00	240
GE000117	K09138	uncharacterized protein	--	--	--	mdn:JT25_015180	7.1e-141	74.53	99.07	505
GE000119	K11473	glycolate oxidase iron-sulfur subunit	ko01120;ko01110;ko00630;ko01100;ko01130	Microbial metabolism in diverse environments;Biosynthesis of secondary metabolites;Glyoxylate and dicarboxylate metabolism;Metabolic pathways;Biosynthesis of antibiotics	--	mmt:Metme_3091	2.0e-148	62.92	100.00	531
GE000121	K00799	glutathione S-transferase	ko00480	Glutathione metabolism	EC:2.5.1.18	mmt:Metme_4458	4.9e-77	66.82	100.00	293
GE000124	K08305	membrane-bound lytic murein transglycosylase B	--	--	EC:4.2.2.-	mdn:JT25_011985	2.8e-152	70.46	94.29	543
GE000125	K01768	adenylate cyclase	--	--	EC:4.6.1.1	mdn:JT25_010255	1.2e-69	77.71	98.12	268
GE000127	K00954	pantetheine-phosphate adenylyltransferase	ko00770;ko01100	Pantothenate and CoA biosynthesis;Metabolic pathways	EC:2.7.7.3	mdn:JT25_007740	4.9e-66	80.12	100.00	256
GE000128	K02535	UDP-3-O-[3-hydroxymyristoyl] N-acetylglucosamine deacetylase	ko00540;ko01100	Lipopolysaccharide biosynthesis;Metabolic pathways	EC:3.5.1.108	mdn:JT25_012215	3.8e-160	94.37	98.05	569
GE000129	K03531	cell division protein FtsZ	--	--	--	mmt:Metme_0253	5.3e-191	90.21	100.00	672
GE000130	K03590	cell division protein FtsA	--	--	--	mdn:JT25_012225	5.4e-218	95.59	100.00	762
GE000131	K03589	cell division protein FtsQ	--	--	--	mdn:JT25_012230	6.3e-105	74.18	99.59	386
GE000132	K01921	D-alanine-D-alanine ligase	ko01100;ko00550;ko00473	Metabolic pathways;Peptidoglycan biosynthesis;D-Alanine metabolism	EC:6.3.2.4	mmt:Metme_0256	1.5e-135	76.05	99.36	488
GE000133	K00075	UDP-N-acetylmuramate dehydrogenase	ko00520;ko01100;ko00550	Amino sugar and nucleotide sugar metabolism;Metabolic pathways;Peptidoglycan biosynthesis	EC:1.3.1.98	mmt:Metme_0257	6.6e-133	79.59	99.32	479
GE000134	K01924	UDP-N-acetylmuramate--alanine ligase	ko00471;ko00550;ko01100	D-Glutamine and D-glutamate metabolism;Peptidoglycan biosynthesis;Metabolic pathways	EC:6.3.2.8	mdn:JT25_012245	1.5e-240	88.66	99.17	837
GE000135	K02563	UDP-N-acetylglucosamine--N-acetylmuramyl-(pentapeptide) pyrophosphoryl-undecaprenol N-acetylglucosamine transferase	ko01100;ko00550	Metabolic pathways;Peptidoglycan biosynthesis	EC:2.4.1.227	mdn:JT25_012250	8.9e-145	73.94	100.00	518
GE000136	K03588	cell division protein FtsW	--	--	--	mdn:JT25_012255	4.2e-172	80.94	98.46	609
GE000137	K01925	UDP-N-acetylmuramoylalanine--D-glutamate ligase	ko00471;ko01100;ko00550	D-Glutamine and D-glutamate metabolism;Metabolic pathways;Peptidoglycan biosynthesis	EC:6.3.2.9	mdn:JT25_012260	4.5e-189	73.68	100.00	666
GE000138	K01000	phospho-N-acetylmuramoyl-pentapeptide-transferase	ko01100;ko00550	Metabolic pathways;Peptidoglycan biosynthesis	EC:2.7.8.13	mdn:JT25_012265	8.7e-180	91.11	100.00	635
GE000139	K01929	UDP-N-acetylmuramoyl-tripeptide--D-alanyl-D-alanine ligase	ko01100;ko00300;ko00550	Metabolic pathways;Lysine biosynthesis;Peptidoglycan biosynthesis	EC:6.3.2.10	mdn:JT25_012270	6.5e-164	65.42	100.00	582
GE000140	K01928	UDP-N-acetylmuramoyl-L-alanyl-D-glutamate--2,6-diaminopimelate ligase	ko00300;ko00550	Lysine biosynthesis;Peptidoglycan biosynthesis	EC:6.3.2.13	mdn:JT25_012275	3.4e-163	61.16	99.79	580
GE000141	K03587	cell division protein FtsI (penicillin-binding protein 3)	ko00550	Peptidoglycan biosynthesis	EC:3.4.16.4	mdn:JT25_012280	1.3e-275	84.17	100.00	954
GE000142	K03586	cell division protein FtsL	--	--	--	mmt:Metme_0266	7.2e-30	77.78	98.90	135
GE000143	K03438	16S rRNA (cytosine1402-N4)-methyltransferase	--	--	EC:2.1.1.199	mmt:Metme_0267	1.1e-122	70.87	100.00	445
GE000144	K03925	MraZ protein	--	--	--	mdn:JT25_012295	7.8e-77	87.74	100.00	292
GE000145	K00057	glycerol-3-phosphate dehydrogenase (NAD(P)+)	ko00564;ko01110	Glycerophospholipid metabolism;Biosynthesis of secondary metabolites	EC:1.1.1.94	mmt:Metme_0270	2.5e-128	69.28	100.00	464
GE000146	K03071	preprotein translocase subunit SecB	ko03060;ko03070;ko02024	Protein export;Bacterial secretion system;Quorum sensing	--	mmt:Metme_0271	3.3e-67	77.22	100.00	260
GE000150	K03797	carboxyl-terminal processing protease	--	--	EC:3.4.21.102	mdn:JT25_012325	9.0e-206	84.57	100.00	721
GE000151	K03413	two-component system, chemotaxis family, chemotaxis protein CheY	ko02030;ko02020	Bacterial chemotaxis;Two-component system	--	mmt:Metme_0458	6.6e-92	63.77	100.00	342
GE000153	K18005	[NiFe] hydrogenase diaphorase moiety large subunit	--	--	EC:1.12.1.2	mmt:Metme_0250	6.1e-263	74.16	100.00	912
GE000154	K18006	[NiFe] hydrogenase diaphorase moiety small subunit	--	--	EC:1.12.1.2	mmt:Metme_0249	1.5e-116	81.09	100.00	424
GE000155	K18007	NAD-reducing hydrogenase small subunit	--	--	EC:1.12.1.2	mmt:Metme_0248	1.2e-89	88.14	98.33	334
GE000156	K00436	NAD-reducing hydrogenase large subunit	--	--	EC:1.12.1.2	mmt:Metme_0247	1.8e-263	87.85	99.00	913
GE000159	K03294	basic amino acid/polyamine antiporter, APA family	--	--	--	mdn:JT25_009705	3.4e-216	83.12	98.72	756
GE000160	K07056	16S rRNA (cytidine1402-2'-O)-methyltransferase	--	--	EC:2.1.1.198	mmt:Metme_4559	2.3e-103	69.82	99.28	380
GE000161	K07121	uncharacterized protein	--	--	--	mmt:Metme_4558	1.1e-185	56.96	100.00	655
GE000162	K07460	putative endonuclease	--	--	--	mdn:JT25_010435	2.6e-43	72.95	100.00	180
GE000163	K03271	D-sedoheptulose 7-phosphate isomerase	ko00540;ko01100	Lipopolysaccharide biosynthesis;Metabolic pathways	EC:5.3.1.28	mmt:Metme_4556	1.6e-95	90.21	99.49	354
GE000166	K15987	K(+)-stimulated pyrophosphate-energized sodium pump	ko00190	Oxidative phosphorylation	--	ctm:Cabther_A2110	2.3e-230	60.48	98.66	804
GE000167	K02650	type IV pilus assembly protein PilA	ko02020	Two-component system	--	beb:AEM42_08010	2.0e-13	40.00	98.65	81
GE000169	K02650	type IV pilus assembly protein PilA	ko02020	Two-component system	--	acx:Achr_30460	2.7e-15	36.42	94.52	87
GE000171	K01881	prolyl-tRNA synthetase	ko00970	Aminoacyl-tRNA biosynthesis	EC:6.1.1.15	mdn:JT25_003500	1.6e-281	84.18	100.00	973
GE000173	K09929	uncharacterized protein	--	--	--	mmt:Metme_4437	1.2e-74	55.60	98.80	285
GE000174	K09930	uncharacterized protein	--	--	--	mdn:JT25_008695	1.3e-122	75.97	100.00	444
GE000177	K10773	endonuclease III	ko03410	Base excision repair	EC:4.2.99.18	mdn:JT25_008710	1.2e-88	79.33	99.52	331
GE000178	K00560	thymidylate synthase	ko00670;ko00240;ko01100	One carbon pool by folate;Pyrimidine metabolism;Metabolic pathways	EC:2.1.1.45	mmt:Metme_4430	2.3e-132	77.98	100.00	477
GE000179	K16137	TetR/AcrR family transcriptional regulator, transcriptional repressor for nem operon	--	--	--	mmt:Metme_4381	3.3e-88	81.82	100.00	330
GE000181	K17285	methanethiol oxidase	--	--	EC:1.8.3.4	mmt:Metme_4384	4.2e-224	86.15	95.30	782
GE000186	K03406	methyl-accepting chemotaxis protein	ko02020;ko02030	Two-component system;Bacterial chemotaxis	--	shd:SUTH_01489	9.1e-80	39.41	100.00	303
GE000188	K10763	DnaA-homolog protein	--	--	--	mdn:JT25_010100	1.3e-96	72.93	99.57	358
GE000189	K02355	elongation factor G	--	--	--	mmt:Metme_0089	0.0e+00	87.45	100.00	1255
GE000190	K05524	ferredoxin	--	--	--	mmt:Metme_0088	8.4e-54	89.72	100.00	214
GE000195	K00762	orotate phosphoribosyltransferase	ko00240;ko01100	Pyrimidine metabolism;Metabolic pathways	EC:2.4.2.10	mdn:JT25_008630	5.6e-89	81.13	98.15	332
GE000197	K01759	lactoylglutathione lyase	ko00620	Pyruvate metabolism	EC:4.4.1.5	mmt:Metme_4439	4.2e-64	79.45	100.00	249
GE000198	K00767	nicotinate-nucleotide pyrophosphorylase (carboxylating)	ko00760;ko01100	Nicotinate and nicotinamide metabolism;Metabolic pathways	EC:2.4.2.19	mdn:JT25_008615	2.5e-102	70.70	98.91	377
GE000200	K03386	peroxiredoxin (alkyl hydroperoxide reductase subunit C)	--	--	EC:1.11.1.15	mdn:JT25_008605	5.1e-105	90.50	100.00	386
GE000201	K16267	zinc and cadmium transporter	--	--	--	mmt:Metme_4423	1.9e-105	80.29	100.00	387
GE000202	K05810	polyphenol oxidase	--	--	EC:1.10.3.-	mdn:JT25_009270	1.6e-100	71.55	98.35	371
GE000203	K06180	23S rRNA pseudouridine1911/1915/1917 synthase	--	--	EC:5.4.99.23	mmt:Metme_4425	5.4e-151	86.67	100.00	539
GE000204	K05807	outer membrane protein assembly factor BamD	--	--	--	mmt:Metme_4426	2.0e-115	70.92	99.30	421
GE000206	K09912	uncharacterized protein	--	--	--	mdn:JT25_009290	4.3e-58	66.85	100.00	229
GE000207	K03606	putative colanic acid biosysnthesis UDP-glucose lipid carrier transferase	--	--	--	mdn:JT25_008145	3.1e-193	70.82	100.00	680
GE000208	K01591	orotidine-5'-phosphate decarboxylase	ko00240;ko01100	Pyrimidine metabolism;Metabolic pathways	EC:4.1.1.23	mdn:JT25_008150	4.1e-112	88.38	98.37	409
GE000209	K00891	shikimate kinase	ko01130;ko01110;ko01100;ko00400;ko01230	Biosynthesis of antibiotics;Biosynthesis of secondary metabolites;Metabolic pathways;Phenylalanine, tyrosine and tryptophan biosynthesis;Biosynthesis of amino acids	EC:2.7.1.71	mmt:Metme_0421	2.6e-76	77.90	100.00	290
GE000210	K01735	3-dehydroquinate synthase	ko01100;ko01110;ko01130;ko01230;ko00400	Metabolic pathways;Biosynthesis of secondary metabolites;Biosynthesis of antibiotics;Biosynthesis of amino acids;Phenylalanine, tyrosine and tryptophan biosynthesis	EC:4.2.3.4	mdn:JT25_008165	7.9e-165	80.56	100.00	585
GE000211	K03112	DamX protein	--	--	--	mdn:JT25_008170	8.6e-99	46.05	99.44	366
GE000212	K01599	uroporphyrinogen decarboxylase	ko01110;ko00860;ko01100	Biosynthesis of secondary metabolites;Porphyrin and chlorophyll metabolism;Metabolic pathways	EC:4.1.1.37	mmt:Metme_0424	2.8e-178	86.12	99.16	630
GE000215	K02377	GDP-L-fucose synthase	ko01100;ko00051;ko00520	Metabolic pathways;Fructose and mannose metabolism;Amino sugar and nucleotide sugar metabolism	EC:1.1.1.271	pbh:AAW51_1222	2.2e-118	62.93	97.83	431
GE000217	K00615	transketolase	ko01200;ko01110;ko00030;ko01120;ko01130;ko01100;ko01230	Carbon metabolism;Biosynthesis of secondary metabolites;Pentose phosphate pathway;Microbial metabolism in diverse environments;Biosynthesis of antibiotics;Metabolic pathways;Biosynthesis of amino acids	EC:2.2.1.1	lie:LIF_A1272	6.1e-58	45.56	97.29	229
GE000218	K00615	transketolase	ko00030;ko01130;ko01110;ko01230;ko01120;ko01100;ko01200	Pentose phosphate pathway;Biosynthesis of antibiotics;Biosynthesis of secondary metabolites;Biosynthesis of amino acids;Microbial metabolism in diverse environments;Metabolic pathways;Carbon metabolism	EC:2.2.1.1	sur:STAUR_0056	1.4e-53	38.44	99.32	215
GE000219	K01710	dTDP-glucose 4,6-dehydratase	ko01100;ko00523;ko01130;ko00525;ko00521	Metabolic pathways;Polyketide sugar unit biosynthesis;Biosynthesis of antibiotics;Acarbose and validamycin biosynthesis;Streptomycin biosynthesis	EC:4.2.1.46	cce:Ccel_3448	5.8e-48	36.63	96.24	197
GE000223	K02377	GDP-L-fucose synthase	ko00051;ko01100;ko00520	Fructose and mannose metabolism;Metabolic pathways;Amino sugar and nucleotide sugar metabolism	EC:1.1.1.271	sgn:SGRA_3599	9.3e-98	53.11	99.67	362
GE000235	K07484	transposase	--	--	--	mah:MEALZ_3675	6.3e-47	73.28	100.00	192
GE000240	K13007	Fuc2NAc and GlcNAc transferase	--	--	EC:2.4.1.-	mdn:JT25_008195	2.7e-106	63.20	97.97	391
GE000245	K01676	fumarate hydratase, class I	ko01130;ko01100;ko01110;ko00620;ko01200;ko01120;ko00020	Biosynthesis of antibiotics;Metabolic pathways;Biosynthesis of secondary metabolites;Pyruvate metabolism;Carbon metabolism;Microbial metabolism in diverse environments;Citrate cycle (TCA cycle)	EC:4.2.1.2	mmt:Metme_4526	7.1e-252	85.32	99.02	875
GE000246	K14267	N-succinyldiaminopimelate aminotransferase	ko00300;ko01120;ko01100;ko01230	Lysine biosynthesis;Microbial metabolism in diverse environments;Metabolic pathways;Biosynthesis of amino acids	EC:2.6.1.17	mdn:JT25_013350	9.7e-188	78.00	100.00	661
GE000247	K00674	2,3,4,5-tetrahydropyridine-2,6-dicarboxylate N-succinyltransferase	ko01100;ko01230;ko01120;ko00300	Metabolic pathways;Biosynthesis of amino acids;Microbial metabolism in diverse environments;Lysine biosynthesis	EC:2.3.1.117	mdn:JT25_013355	5.1e-132	90.44	100.00	476
GE000248	K02670	twitching motility protein PilU	--	--	--	mmt:Metme_4274	3.2e-169	81.84	98.92	600
GE000249	K02669	twitching motility protein PilT	--	--	--	mdn:JT25_011975	2.3e-177	91.88	100.00	627
GE000253	K02338	DNA polymerase III subunit beta	ko00230;ko03440;ko03430;ko00240;ko03030;ko01100	Purine metabolism;Homologous recombination;Mismatch repair;Pyrimidine metabolism;DNA replication;Metabolic pathways	EC:2.7.7.7	mdn:JT25_010705	1.1e-166	80.38	100.00	591
GE000254	K03629	DNA replication and repair protein RecF	ko03440	Homologous recombination	--	mmt:Metme_0003	7.9e-141	69.19	99.72	505
GE000255	K02470	DNA gyrase subunit B	--	--	EC:5.6.2.2	mdn:JT25_010695	0.0e+00	93.26	100.00	1502
GE000274	K03704	cold shock protein	--	--	--	mdn:JT25_018800	7.8e-29	88.41	100.00	131
GE000275	K07491	putative transposase	--	--	--	mah:MEALZ_3984	7.6e-84	65.49	96.58	315
GE000285	K06158	ATP-binding cassette, subfamily F, member 3	--	--	--	mdn:JT25_009210	4.0e-305	84.55	100.00	1052
GE000287	K06149	universal stress protein A	--	--	--	mdn:JT25_009220	9.4e-48	63.95	100.00	195
GE000289	K01657	anthranilate synthase component I	ko01230;ko00400;ko01130;ko01100;ko02024;ko01110	Biosynthesis of amino acids;Phenylalanine, tyrosine and tryptophan biosynthesis;Biosynthesis of antibiotics;Metabolic pathways;Quorum sensing;Biosynthesis of secondary metabolites	EC:4.1.3.27	mmt:Metme_4596	1.0e-247	85.66	100.00	861
GE000290	K01658	anthranilate synthase component II	ko01110;ko02024;ko01100;ko01130;ko01230;ko00400	Biosynthesis of secondary metabolites;Quorum sensing;Metabolic pathways;Biosynthesis of antibiotics;Biosynthesis of amino acids;Phenylalanine, tyrosine and tryptophan biosynthesis	EC:4.1.3.27	mdn:JT25_009890	7.8e-98	88.27	100.00	362
GE000291	K07007	3-dehydro-bile acid Delta4,6-reductase	--	--	EC:1.3.1.114	mms:mma_0076	1.9e-146	62.09	97.09	524
GE000292	K00766	anthranilate phosphoribosyltransferase	ko01110;ko01230;ko01100;ko00400;ko01130	Biosynthesis of secondary metabolites;Biosynthesis of amino acids;Metabolic pathways;Phenylalanine, tyrosine and tryptophan biosynthesis;Biosynthesis of antibiotics	EC:2.4.2.18	mdn:JT25_009900	1.7e-137	76.42	99.11	494
GE000293	K13626	flagellar assembly factor FliW	--	--	--	mdn:JT25_009355	2.0e-53	70.39	99.35	214
GE000294	K01579	aspartate 1-decarboxylase	ko01110;ko00770;ko00410;ko01100	Biosynthesis of secondary metabolites;Pantothenate and CoA biosynthesis;beta-Alanine metabolism;Metabolic pathways	EC:4.1.1.11	mdn:JT25_009360	4.0e-60	94.26	100.00	236
GE000295	K01918	pantoate--beta-alanine ligase	ko01100;ko00410;ko00770;ko01110	Metabolic pathways;beta-Alanine metabolism;Pantothenate and CoA biosynthesis;Biosynthesis of secondary metabolites	EC:6.3.2.1	mdn:JT25_009365	2.8e-107	68.90	95.93	394
GE000296	K00606	3-methyl-2-oxobutanoate hydroxymethyltransferase	ko01110;ko01100;ko00770	Biosynthesis of secondary metabolites;Metabolic pathways;Pantothenate and CoA biosynthesis	EC:2.1.2.11	mdn:JT25_009370	3.1e-105	72.86	100.00	387
GE000297	K00950	2-amino-4-hydroxy-6-hydroxymethyldihydropteridine diphosphokinase	ko01100;ko00790	Metabolic pathways;Folate biosynthesis	EC:2.7.6.3	mdn:JT25_009375	3.2e-44	55.15	98.80	183
GE000298	K00970	poly(A) polymerase	ko03018	RNA degradation	EC:2.7.7.19	mmt:Metme_0358	2.8e-198	82.76	98.78	696
GE000302	K11720	lipopolysaccharide export system permease protein	ko02010	ABC transporters	--	mdn:JT25_009400	4.3e-142	71.75	96.46	510
GE000303	K07091	lipopolysaccharide export system permease protein	ko02010	ABC transporters	--	mdn:JT25_009405	1.8e-135	67.21	97.60	488
GE000304	K01255	leucyl aminopeptidase	ko00480;ko01100	Glutathione metabolism;Metabolic pathways	EC:3.4.11.1	mdn:JT25_009410	5.1e-223	79.07	100.00	779
GE000305	K02339	DNA polymerase III subunit chi	ko03430;ko00240;ko03440;ko01100;ko03030;ko00230	Mismatch repair;Pyrimidine metabolism;Homologous recombination;Metabolic pathways;DNA replication;Purine metabolism	EC:2.7.7.7	mdn:JT25_009415	3.1e-43	62.41	95.92	180
GE000315	K00548	5-methyltetrahydrofolate--homocysteine methyltransferase	ko00450;ko01110;ko00270;ko00670;ko01230;ko01100	Selenocompound metabolism;Biosynthesis of secondary metabolites;Cysteine and methionine metabolism;One carbon pool by folate;Biosynthesis of amino acids;Metabolic pathways	EC:2.1.1.13	mmt:Metme_4529	0.0e+00	85.77	100.00	2119
GE000322	K00655	1-acyl-sn-glycerol-3-phosphate acyltransferase	ko01110;ko01100;ko00564;ko00561	Biosynthesis of secondary metabolites;Metabolic pathways;Glycerophospholipid metabolism;Glycerolipid metabolism	EC:2.3.1.51	mdn:JT25_010135	9.6e-109	80.00	99.20	398
GE000323	K03273	D-glycero-D-manno-heptose 1,7-bisphosphate phosphatase	ko00540;ko01100	Lipopolysaccharide biosynthesis;Metabolic pathways	EC:3.1.3.82 3.1.3.83	mdn:JT25_010130	1.3e-70	69.83	100.00	271
GE000324	K01879	glycyl-tRNA synthetase beta chain	ko00970	Aminoacyl-tRNA biosynthesis	EC:6.1.1.14	mdn:JT25_010125	1.2e-302	76.92	100.00	1044
GE000325	K01878	glycyl-tRNA synthetase alpha chain	ko00970	Aminoacyl-tRNA biosynthesis	EC:6.1.1.14	mdn:JT25_010120	3.4e-172	94.72	98.38	609
GE000326	K09767	cyclic-di-GMP-binding protein	--	--	--	mdn:JT25_013710	3.4e-75	92.50	100.00	286
GE000327	K01975	RNA 2',3'-cyclic 3'-phosphodiesterase	--	--	EC:3.1.4.58	mdn:JT25_012670	9.7e-09	61.54	91.23	64
GE000328	K01975	RNA 2',3'-cyclic 3'-phosphodiesterase	--	--	EC:3.1.4.58	mah:MEALZ_0394	4.2e-23	54.17	95.05	112
GE000331	K00381	sulfite reductase (NADPH) hemoprotein beta-component	ko01120;ko01100;ko00920	Microbial metabolism in diverse environments;Metabolic pathways;Sulfur metabolism	EC:1.8.1.2	mmt:Metme_0277	1.1e-279	84.91	100.00	967
GE000333	K08218	MFS transporter, PAT family, beta-lactamase induction signal transducer AmpG	--	--	--	mmt:Metme_0279	5.8e-157	68.42	97.33	559
GE000336	K07798	membrane fusion protein, Cu(I)/Ag(I) efflux system	ko02020	Two-component system	--	pch:EY04_23995	4.2e-109	51.87	95.24	400
GE000337	K07787	Cu(I)/Ag(I) efflux system membrane protein CusA/SilA	ko02020	Two-component system	--	pman:OU5_P0180	0.0e+00	77.98	99.71	1605
GE000338	K03750	molybdopterin molybdotransferase	--	--	EC:2.10.1.1	mdn:JT25_008495	3.8e-158	66.11	99.29	563
GE000339	K00569	thiopurine S-methyltransferase	--	--	EC:2.1.1.67	acx:Achr_5960	8.5e-69	59.82	98.64	265
GE000344	K00615	transketolase	ko00030;ko01200;ko01230;ko01100;ko01110;ko01130;ko01120	Pentose phosphate pathway;Carbon metabolism;Biosynthesis of amino acids;Metabolic pathways;Biosynthesis of secondary metabolites;Biosynthesis of antibiotics;Microbial metabolism in diverse environments	EC:2.2.1.1	mmt:Metme_0743	0.0e+00	88.66	100.00	1241
GE000345	K08093	3-hexulose-6-phosphate synthase	ko01120;ko01100;ko00680;ko01200;ko00030;ko01230	Microbial metabolism in diverse environments;Metabolic pathways;Methane metabolism;Carbon metabolism;Pentose phosphate pathway;Biosynthesis of amino acids	EC:4.1.2.43	mdn:JT25_012930	2.3e-103	94.42	100.00	380
GE000347	K03803	sigma-E factor negative regulatory protein RseC	--	--	--	mmt:Metme_3095	1.6e-34	57.04	93.38	151
GE000348	K03839	flavodoxin I	--	--	--	mdn:JT25_013645	2.7e-73	76.14	99.44	280
GE000349	K07390	monothiol glutaredoxin	--	--	--	mmt:Metme_3098	1.2e-72	69.46	98.54	278
GE000350	K03544	ATP-dependent Clp protease ATP-binding subunit ClpX	--	--	--	mdn:JT25_013635	1.2e-204	86.60	96.31	718
GE000351	K03769	peptidyl-prolyl cis-trans isomerase C	--	--	EC:5.2.1.8	mmt:Metme_3100	1.3e-109	70.92	99.30	401
GE000352	K02597	nitrogen fixation protein NifZ	--	--	--	mmt:Metme_3101	1.1e-73	79.87	100.00	281
GE000353	K02595	nitrogenase-stabilizing/protective protein	--	--	--	mmt:Metme_3102	2.5e-39	77.67	99.04	166
GE000356	K00640	serine O-acetyltransferase	ko00920;ko01110;ko01100;ko01200;ko01120;ko00270;ko01230	Sulfur metabolism;Biosynthesis of secondary metabolites;Metabolic pathways;Carbon metabolism;Microbial metabolism in diverse environments;Cysteine and methionine metabolism;Biosynthesis of amino acids	EC:2.3.1.30	mmt:Metme_3106	7.5e-117	77.22	100.00	425
GE000358	K02594	homocitrate synthase NifV	ko00620	Pyruvate metabolism	EC:2.3.3.14	mdn:JT25_013605	1.3e-178	86.63	100.00	631
GE000365	K03495	tRNA uridine 5-carboxymethylaminomethyl modification enzyme	--	--	--	mdn:JT25_010980	0.0e+00	89.23	100.00	1125
GE000366	K03501	16S rRNA (guanine527-N7)-methyltransferase	--	--	EC:2.1.1.170	mmt:Metme_4515	6.8e-76	69.71	100.00	289
GE000367	K03496	chromosome partitioning protein	--	--	--	mdn:JT25_010990	6.3e-124	87.21	100.00	449
GE000368	K03497	ParB family transcriptional regulator, chromosome partitioning protein	--	--	--	mmt:Metme_4513	2.1e-120	81.63	100.00	437
GE000369	K02116	ATP synthase protein I	--	--	--	mmt:Metme_4512	1.6e-40	71.31	100.00	171
GE000370	K02108	F-type H+-transporting ATPase subunit a	ko01100;ko00190	Metabolic pathways;Oxidative phosphorylation	--	mmt:Metme_4511	9.6e-125	88.19	100.00	451
GE000371	K02110	F-type H+-transporting ATPase subunit c	ko01100;ko00190	Metabolic pathways;Oxidative phosphorylation	--	mmt:Metme_4510	5.3e-36	92.39	96.84	155
GE000372	K02109	F-type H+-transporting ATPase subunit b	ko00190;ko01100	Oxidative phosphorylation;Metabolic pathways	--	mdn:JT25_011015	8.6e-23	85.35	100.00	112
GE000373	K02113	F-type H+-transporting ATPase subunit delta	ko00190;ko01100	Oxidative phosphorylation;Metabolic pathways	--	mmt:Metme_4508	3.3e-63	72.16	100.00	246
GE000374	K02111	F-type H+/Na+-transporting ATPase subunit alpha	ko01100;ko00190	Metabolic pathways;Oxidative phosphorylation	EC:7.1.2.2 7.2.2.1	mdn:JT25_011025	1.3e-274	94.54	100.00	950
GE000375	K02115	F-type H+-transporting ATPase subunit gamma	ko00190;ko01100	Oxidative phosphorylation;Metabolic pathways	--	mmt:Metme_4506	4.7e-128	80.84	100.00	463
GE000376	K02112	F-type H+/Na+-transporting ATPase subunit beta	ko01100;ko00190	Metabolic pathways;Oxidative phosphorylation	EC:7.1.2.2 7.2.2.1	mdn:JT25_011035	1.4e-251	96.72	100.00	874
GE000377	K02114	F-type H+-transporting ATPase subunit epsilon	ko00190;ko01100	Oxidative phosphorylation;Metabolic pathways	--	mdn:JT25_011040	3.0e-59	85.71	100.00	233
GE000378	K04042	bifunctional UDP-N-acetylglucosamine pyrophosphorylase / Glucosamine-1-phosphate N-acetyltransferase	ko01100;ko00520;ko01130	Metabolic pathways;Amino sugar and nucleotide sugar metabolism;Biosynthesis of antibiotics	EC:2.7.7.23 2.3.1.157	mdn:JT25_011045	2.3e-209	82.46	100.00	733
GE000379	K00820	glutamine---fructose-6-phosphate transaminase (isomerizing)	ko01130;ko00520;ko01100;ko00250	Biosynthesis of antibiotics;Amino sugar and nucleotide sugar metabolism;Metabolic pathways;Alanine, aspartate and glutamate metabolism	EC:2.6.1.16	mdn:JT25_011050	3.0e-297	86.37	100.00	1026
GE000380	K00297	methylenetetrahydrofolate reductase (NADPH)	ko01200;ko01120;ko01100;ko00670	Carbon metabolism;Microbial metabolism in diverse environments;Metabolic pathways;One carbon pool by folate	EC:1.5.1.20	mmt:Metme_4491	1.6e-100	68.44	97.21	371
GE000382	K01609	indole-3-glycerol phosphate synthase	ko01130;ko01110;ko01230;ko01100;ko00400	Biosynthesis of antibiotics;Biosynthesis of secondary metabolites;Biosynthesis of amino acids;Metabolic pathways;Phenylalanine, tyrosine and tryptophan biosynthesis	EC:4.1.1.48	mmt:Metme_4463	1.2e-117	81.82	99.62	428
GE000384	K00620	glutamate N-acetyltransferase / amino-acid N-acetyltransferase	ko00220;ko01210;ko01100;ko01130;ko01230;ko01110	Arginine biosynthesis;2-Oxocarboxylic acid metabolism;Metabolic pathways;Biosynthesis of antibiotics;Biosynthesis of amino acids;Biosynthesis of secondary metabolites	EC:2.3.1.35 2.3.1.1	mdn:JT25_007395	2.3e-181	78.71	100.00	640
GE000385	K03574	8-oxo-dGTP diphosphatase	--	--	EC:3.6.1.55	mdn:JT25_007400	7.5e-106	62.17	94.12	389
GE000386	K09862	uncharacterized protein	--	--	--	mdn:JT25_007405	1.6e-17	70.91	88.71	93
GE000387	K18778	cell division protein ZapD	--	--	--	mdn:JT25_007410	8.0e-105	81.59	100.00	385
GE000388	K00859	dephospho-CoA kinase	ko00770;ko01100	Pantothenate and CoA biosynthesis;Metabolic pathways	EC:2.7.1.24	mdn:JT25_007415	1.1e-57	56.16	100.00	228
GE000389	K02654	leader peptidase (prepilin peptidase) / N-methyltransferase	--	--	EC:3.4.23.43 2.1.1.-	mmt:Metme_0461	2.3e-114	71.08	99.65	417
GE000390	K02653	type IV pilus assembly protein PilC	--	--	--	mmt:Metme_0460	5.1e-152	68.72	100.00	543
GE000391	K02652	type IV pilus assembly protein PilB	--	--	--	mdn:JT25_007430	5.0e-254	78.15	100.00	882
GE000392	K02528	16S rRNA (adenine1518-N6/adenine1519-N6)-dimethyltransferase	--	--	EC:2.1.1.182	mdn:JT25_014065	2.5e-110	77.34	94.81	404
GE000393	K00097	4-hydroxythreonine-4-phosphate dehydrogenase	ko01100;ko00750	Metabolic pathways;Vitamin B6 metabolism	EC:1.1.1.262	mdn:JT25_014070	1.6e-135	75.47	95.54	488
GE000395	K08296	phosphohistidine phosphatase	--	--	EC:3.1.3.-	mdn:JT25_014130	6.9e-36	51.88	99.38	156
GE000396	K09137	uncharacterized protein	--	--	--	mmt:Metme_0637	3.0e-32	63.11	99.04	143
GE000397	K06199	fluoride exporter	--	--	--	mmt:Metme_0638	1.3e-67	61.11	99.57	261
GE000398	K06949	ribosome biogenesis GTPase / thiamine phosphate phosphatase	--	--	EC:3.6.1.- 3.1.3.100	mmt:Metme_0639	3.8e-128	79.86	97.99	463
GE000399	K06013	STE24 endopeptidase	ko00900;ko01130	Terpenoid backbone biosynthesis;Biosynthesis of antibiotics	EC:3.4.24.84	mdn:JT25_006860	4.5e-204	86.30	99.76	716
GE000400	K13288	oligoribonuclease	--	--	EC:3.1.-.-	mdn:JT25_006855	2.5e-82	81.77	100.00	310
GE000401	K01875	seryl-tRNA synthetase	ko00970	Aminoacyl-tRNA biosynthesis	EC:6.1.1.11	mdn:JT25_006845	5.6e-210	87.44	99.76	735
GE000402	K15726	cobalt-zinc-cadmium resistance protein CzcA	--	--	--	mdn:JT25_011700	0.0e+00	82.00	99.33	1622
GE000403	K15727	membrane fusion protein, cobalt-zinc-cadmium efflux system	--	--	--	mdn:JT25_011695	3.6e-136	70.08	96.01	490
GE000407	K09902	uncharacterized protein	--	--	--	mdn:JT25_009660	4.0e-25	67.78	100.00	119
GE000408	K07052	uncharacterized protein	--	--	--	mmt:Metme_0400	1.3e-63	65.08	94.97	248
GE000410	K00088	IMP dehydrogenase	ko00230;ko01100;ko01110	Purine metabolism;Metabolic pathways;Biosynthesis of secondary metabolites	EC:1.1.1.205	mmt:Metme_0402	6.0e-240	90.16	100.00	835
GE000412	K01951	GMP synthase (glutamine-hydrolysing)	ko00230;ko01100	Purine metabolism;Metabolic pathways	EC:6.3.5.2	mdn:JT25_009685	2.3e-277	87.69	100.00	959
GE000413	K03575	A/G-specific adenine glycosylase	ko03410	Base excision repair	EC:3.2.2.31	mmt:Metme_0407	1.1e-139	65.82	99.72	501
GE000416	K13590	diguanylate cyclase	--	--	EC:2.7.7.65	mdn:JT25_008780	1.5e-153	54.40	100.00	548
GE000417	K03673	protein dithiol oxidoreductase (disulfide-forming)	--	--	EC:1.8.4.15	mmt:Metme_0149	8.8e-81	72.73	99.00	305
GE000419	K03978	GTP-binding protein	--	--	--	mmt:Metme_0152	1.9e-94	83.92	97.07	350
GE000425	K02335	DNA polymerase I	ko03410;ko03420;ko00230;ko01100;ko03030;ko03440;ko00240	Base excision repair;Nucleotide excision repair;Purine metabolism;Metabolic pathways;DNA replication;Homologous recombination;Pyrimidine metabolism	EC:2.7.7.7	mdn:JT25_012125	0.0e+00	81.44	100.00	1472
GE000426	K00942	guanylate kinase	ko01100;ko00230	Metabolic pathways;Purine metabolism	EC:2.7.4.8	mmt:Metme_4614	4.0e-81	77.94	100.00	306
GE000428	K01845	glutamate-1-semialdehyde 2,1-aminomutase	ko01110;ko00860;ko01100	Biosynthesis of secondary metabolites;Porphyrin and chlorophyll metabolism;Metabolic pathways	EC:5.4.3.8	mmt:Metme_4612	3.1e-200	81.69	100.00	703
GE000429	K09760	DNA recombination protein RmuC	--	--	--	mmt:Metme_4611	2.6e-178	75.63	98.41	630
GE000431	K01840	phosphomannomutase	ko01110;ko01100;ko00051;ko00520	Biosynthesis of secondary metabolites;Metabolic pathways;Fructose and mannose metabolism;Amino sugar and nucleotide sugar metabolism	EC:5.4.2.8	mmt:Metme_3866	7.7e-200	75.10	100.00	702
GE000433	K02439	thiosulfate sulfurtransferase	ko01120;ko00920	Microbial metabolism in diverse environments;Sulfur metabolism	EC:2.8.1.1	mdn:JT25_015845	5.7e-44	81.37	100.00	182
GE000436	K07454	putative restriction endonuclease	--	--	--	cyh:Cyan8802_2459	1.4e-16	44.68	88.68	91
GE000440	K02558	UDP-N-acetylmuramate: L-alanyl-gamma-D-glutamyl-meso-diaminopimelate ligase	--	--	EC:6.3.2.45	mmt:Metme_0096	1.3e-228	83.33	100.00	797
GE000441	K06867	uncharacterized protein	--	--	--	mdn:JT25_008825	2.8e-44	77.78	65.28	184
GE000442	K06195	ApaG protein	--	--	--	mdn:JT25_008830	2.2e-58	87.20	100.00	230
GE000443	K01525	bis(5'-nucleosyl)-tetraphosphatase (symmetrical)	ko00230	Purine metabolism	EC:3.6.1.41	mdn:JT25_008835	2.4e-129	76.10	99.63	467
GE000445	K04719	5,6-dimethylbenzimidazole synthase	ko01100;ko00740	Metabolic pathways;Riboflavin metabolism	EC:1.13.11.79	mep:MPQ_0158	9.4e-89	73.83	99.53	332
GE000446	K02231	adenosylcobinamide kinase / adenosylcobinamide-phosphate guanylyltransferase	ko01100;ko00860	Metabolic pathways;Porphyrin and chlorophyll metabolism	EC:2.7.1.156 2.7.7.62	mei:Msip34_0144	3.1e-66	72.41	100.00	256
GE000447	K02226	alpha-ribazole phosphatase	ko00860;ko01100	Porphyrin and chlorophyll metabolism;Metabolic pathways	EC:3.1.3.73	mfa:Mfla_0100	1.2e-45	49.74	100.00	188
GE000448	K02233	adenosylcobinamide-GDP ribazoletransferase	ko00860;ko01100	Porphyrin and chlorophyll metabolism;Metabolic pathways	EC:2.7.8.26	mfa:Mfla_0099	2.9e-73	58.37	97.99	280
GE000449	K00768	nicotinate-nucleotide--dimethylbenzimidazole phosphoribosyltransferase	ko01100;ko00860	Metabolic pathways;Porphyrin and chlorophyll metabolism	EC:2.4.2.21	mfa:Mfla_0098	2.3e-121	65.00	97.98	441
GE000456	K15726	cobalt-zinc-cadmium resistance protein CzcA	--	--	--	mdn:JT25_010070	0.0e+00	84.18	99.80	1628
GE000459	K02238	competence protein ComEC	--	--	--	mdn:JT25_021625	4.3e-269	62.60	99.21	932
GE000461	K05366	penicillin-binding protein 1A	ko00550;ko01100	Peptidoglycan biosynthesis;Metabolic pathways	EC:2.4.1.129 3.4.16.4	mdn:JT25_012350	0.0e+00	71.20	100.00	1081
GE000462	K02662	type IV pilus assembly protein PilM	--	--	--	mmt:Metme_0282	1.1e-163	83.00	100.00	581
GE000463	K02663	type IV pilus assembly protein PilN	--	--	--	mdn:JT25_012360	1.2e-71	70.68	100.00	275
GE000464	K02664	type IV pilus assembly protein PilO	--	--	--	mmt:Metme_0284	5.6e-78	73.08	99.05	296
GE000465	K02665	type IV pilus assembly protein PilP	--	--	--	mdn:JT25_012370	4.5e-68	73.05	92.27	263
GE000466	K02666	type IV pilus assembly protein PilQ	--	--	--	mdn:JT25_012375	1.1e-218	66.71	99.42	765
GE000467	K03814	monofunctional glycosyltransferase	ko00550	Peptidoglycan biosynthesis	EC:2.4.1.129	mdn:JT25_012030	1.9e-81	71.15	95.85	307
GE000468	K01611	S-adenosylmethionine decarboxylase	ko00330;ko01100;ko00270	Arginine and proline metabolism;Metabolic pathways;Cysteine and methionine metabolism	EC:4.1.1.50	mmt:Metme_4443	6.3e-140	97.30	100.00	502
GE000469	K07397	putative redox protein	--	--	--	mmt:Metme_4444	2.0e-62	82.73	82.74	244
GE000470	K10914	CRP/FNR family transcriptional regulator, cyclic AMP receptor protein	ko02024;ko02020	Quorum sensing;Two-component system	--	mdn:JT25_008855	3.7e-109	92.17	100.00	399
GE000472	K01887	arginyl-tRNA synthetase	ko00970	Aminoacyl-tRNA biosynthesis	EC:6.1.1.19	mmt:Metme_4588	6.6e-278	79.69	100.00	961
GE000473	K06997	PLP dependent protein	--	--	--	mmt:Metme_4587	5.5e-95	77.88	98.26	352
GE000474	K03118	sec-independent protein translocase protein TatC	ko03070;ko03060	Bacterial secretion system;Protein export	--	mdn:JT25_009970	9.1e-104	82.01	97.15	382
GE000475	K03117	sec-independent protein translocase protein TatB	ko03070;ko03060	Bacterial secretion system;Protein export	--	mah:MEALZ_0080	2.1e-23	57.58	90.00	114
GE000476	K03116	sec-independent protein translocase protein TatA	ko03070;ko03060	Bacterial secretion system;Protein export	--	mdn:JT25_009960	5.8e-19	72.86	98.59	98
GE000477	K01523	phosphoribosyl-ATP pyrophosphohydrolase	ko00340;ko01100;ko01230;ko01110	Histidine metabolism;Metabolic pathways;Biosynthesis of amino acids;Biosynthesis of secondary metabolites	EC:3.6.1.31	mdn:JT25_009955	4.9e-46	91.26	96.26	189
GE000481	K06207	GTP-binding protein	--	--	--	mah:MEALZ_0072	7.7e-309	88.23	97.26	1064
GE000482	K07090	uncharacterized protein	--	--	--	mdn:JT25_009930	1.1e-121	84.07	100.00	441
GE000483	K06193	protein PhnA	ko01120	Microbial metabolism in diverse environments	--	mmt:Metme_1891	6.3e-44	78.76	100.00	182
GE000484	K00163	pyruvate dehydrogenase E1 component	ko01110;ko00020;ko01100;ko01120;ko00010;ko00620;ko01130;ko01200	Biosynthesis of secondary metabolites;Citrate cycle (TCA cycle);Metabolic pathways;Microbial metabolism in diverse environments;Glycolysis / Gluconeogenesis;Pyruvate metabolism;Biosynthesis of antibiotics;Carbon metabolism	EC:1.2.4.1	mdn:JT25_009150	0.0e+00	87.82	96.94	1651
GE000485	K00627	pyruvate dehydrogenase E2 component (dihydrolipoamide acetyltransferase)	ko00620;ko01120;ko01100;ko01110;ko01130;ko00020;ko01200;ko00010	Pyruvate metabolism;Microbial metabolism in diverse environments;Metabolic pathways;Biosynthesis of secondary metabolites;Biosynthesis of antibiotics;Citrate cycle (TCA cycle);Carbon metabolism;Glycolysis / Gluconeogenesis	EC:2.3.1.12	mdn:JT25_009155	4.3e-173	75.12	100.00	613
GE000486	K00382	dihydrolipoamide dehydrogenase	ko01120;ko01110;ko00260;ko00010;ko00620;ko00630;ko01200;ko01130;ko00280;ko00020;ko00640;ko01100	Microbial metabolism in diverse environments;Biosynthesis of secondary metabolites;Glycine, serine and threonine metabolism;Glycolysis / Gluconeogenesis;Pyruvate metabolism;Glyoxylate and dicarboxylate metabolism;Carbon metabolism;Biosynthesis of antibiotics;Valine, leucine and isoleucine degradation;Citrate cycle (TCA cycle);Propanoate metabolism;Metabolic pathways	EC:1.8.1.4	mmt:Metme_4454	1.6e-221	80.64	99.58	774
GE000487	K03885	NADH dehydrogenase	ko00190	Oxidative phosphorylation	EC:1.6.99.3	mmt:Metme_0365	2.3e-203	84.85	99.31	713
GE000489	K09889	ribosome-associated protein	--	--	--	mdn:JT25_012035	1.5e-63	70.83	98.34	248
GE000491	K00036	glucose-6-phosphate 1-dehydrogenase	ko00480;ko01200;ko00030;ko01130;ko01100;ko01110;ko01120	Glutathione metabolism;Carbon metabolism;Pentose phosphate pathway;Biosynthesis of antibiotics;Metabolic pathways;Biosynthesis of secondary metabolites;Microbial metabolism in diverse environments	EC:1.1.1.49 1.1.1.363	mdn:JT25_006375	8.2e-245	81.14	99.19	851
GE000492	K02493	release factor glutamine methyltransferase	--	--	EC:2.1.1.297	mdn:JT25_004180	4.2e-63	68.60	99.42	246
GE000495	K12251	N-carbamoylputrescine amidase	ko00330;ko01100	Arginine and proline metabolism;Metabolic pathways	EC:3.5.1.53	mdn:JT25_006940	3.3e-145	83.67	100.00	520
GE000496	K07238	zinc transporter, ZIP family	--	--	--	mmt:Metme_3750	7.3e-127	78.25	99.68	459
GE000498	K03684	ribonuclease D	--	--	EC:3.1.13.5	mdn:JT25_004230	1.5e-193	85.79	99.48	681
GE000500	K03771	peptidyl-prolyl cis-trans isomerase SurA	--	--	EC:5.2.1.8	mdn:JT25_004245	3.0e-187	79.39	100.00	660
GE000501	K04744	LPS-assembly protein	--	--	--	mmt:Metme_0929	1.7e-297	61.29	82.14	1027
GE000502	K07102	N-acetylmuramate 1-kinase	ko00520;ko01100	Amino sugar and nucleotide sugar metabolism;Metabolic pathways	EC:2.7.1.221	mdn:JT25_004255	4.8e-116	60.91	99.10	423
GE000503	K00992	N-acetyl-alpha-D-muramate 1-phosphate uridylyltransferase	ko01100;ko00520	Metabolic pathways;Amino sugar and nucleotide sugar metabolism	EC:2.7.7.99	mdn:JT25_004260	5.2e-90	70.64	97.76	336
GE000505	K08964	methylthioribulose-1-phosphate dehydratase	ko01100;ko00270	Metabolic pathways;Cysteine and methionine metabolism	EC:4.2.1.109	mmt:Metme_4606	4.5e-88	76.59	99.03	329
GE000506	K08967	1,2-dihydroxy-3-keto-5-methylthiopentene dioxygenase	ko01100;ko00270	Metabolic pathways;Cysteine and methionine metabolism	EC:1.13.11.53 1.13.11.54	mdn:JT25_009840	9.3e-69	68.51	97.84	265
GE000507	K09880	enolase-phosphatase E1	ko00270;ko01100	Cysteine and methionine metabolism;Metabolic pathways	EC:3.1.3.77	mmt:Metme_4604	2.6e-81	66.96	100.00	307
GE000508	K05844	ribosomal protein S6--L-glutamate ligase	--	--	EC:6.3.2.-	mdn:JT25_009850	1.2e-145	89.19	99.66	521
GE000509	K04066	primosomal protein N' (replication factor Y) (superfamily II helicase)	ko03440	Homologous recombination	EC:3.6.4.-	mdn:JT25_009615	2.9e-283	67.62	100.00	979
GE000510	K03611	protein dithiol:quinone oxidoreductase	--	--	EC:1.8.5.9	mdn:JT25_009610	3.8e-69	76.25	95.24	266
GE000512	K10716	voltage-gated potassium channel	--	--	--	mdn:JT25_009600	3.4e-196	67.29	99.63	690
GE000514	K03716	spore photoproduct lyase	--	--	EC:4.1.99.14	mdn:JT25_009590	3.7e-153	77.81	99.70	546
GE000515	K11753	riboflavin kinase / FMN adenylyltransferase	ko01110;ko00740;ko01100	Biosynthesis of secondary metabolites;Riboflavin metabolism;Metabolic pathways	EC:2.7.1.26 2.7.7.2	mdn:JT25_010290	4.2e-138	77.12	98.08	496
GE000518	K03439	tRNA (guanine-N7-)-methyltransferase	--	--	EC:2.1.1.33	mdn:JT25_009295	4.6e-110	82.10	100.00	402
GE000519	K03149	thiazole synthase	ko00730;ko01100	Thiamine metabolism;Metabolic pathways	EC:2.8.1.10	mmt:Metme_0511	8.4e-166	91.38	100.00	588
GE000520	K01626	3-deoxy-7-phosphoheptulonate synthase	ko02024;ko00400;ko01230;ko01100;ko01130;ko01110	Quorum sensing;Phenylalanine, tyrosine and tryptophan biosynthesis;Biosynthesis of amino acids;Metabolic pathways;Biosynthesis of antibiotics;Biosynthesis of secondary metabolites	EC:2.5.1.54	mdn:JT25_009320	4.3e-171	84.68	100.00	606
GE000521	K04564	superoxide dismutase, Fe-Mn family	--	--	EC:1.15.1.1	mdn:JT25_010260	7.6e-98	87.56	100.00	362
GE000522	K11085	ATP-binding cassette, subfamily B, bacterial MsbA	ko02010	ABC transporters	EC:3.6.3.-	mdn:JT25_012840	4.4e-269	82.65	97.32	932
GE000523	K02849	heptosyltransferase III	ko01100;ko00540	Metabolic pathways;Lipopolysaccharide biosynthesis	EC:2.4.-.-	mdn:JT25_012835	2.9e-122	60.45	98.90	444
GE000524	K10946	methane/ammonia monooxygenase subunit C	ko01120;ko01200;ko00680;ko01100;ko00910	Microbial metabolism in diverse environments;Carbon metabolism;Methane metabolism;Metabolic pathways;Nitrogen metabolism	--	mmt:Metme_0303	1.5e-141	95.60	100.00	507
GE000525	K10944	methane/ammonia monooxygenase subunit A	ko01200;ko01120;ko01100;ko00680;ko00910	Carbon metabolism;Microbial metabolism in diverse environments;Metabolic pathways;Methane metabolism;Nitrogen metabolism	EC:1.14.18.3 1.14.99.39	mmt:Metme_0304	2.9e-142	95.58	100.00	510
GE000526	K10945	methane/ammonia monooxygenase subunit B	ko01200;ko01120;ko01100;ko00680;ko00910	Carbon metabolism;Microbial metabolism in diverse environments;Metabolic pathways;Methane metabolism;Nitrogen metabolism	--	mdn:JT25_012450	5.6e-223	90.34	100.00	778
GE000528	K07156	copper resistance protein C	--	--	--	mdn:JT25_008275	1.2e-46	75.20	100.00	191
GE000530	K01873	valyl-tRNA synthetase	ko00970	Aminoacyl-tRNA biosynthesis	EC:6.1.1.9	mmt:Metme_0456	0.0e+00	83.96	100.00	1623
GE000535	K01810	glucose-6-phosphate isomerase	ko00520;ko00010;ko01130;ko00500;ko01200;ko01110;ko01100;ko00030;ko01120	Amino sugar and nucleotide sugar metabolism;Glycolysis / Gluconeogenesis;Biosynthesis of antibiotics;Starch and sucrose metabolism;Carbon metabolism;Biosynthesis of secondary metabolites;Metabolic pathways;Pentose phosphate pathway;Microbial metabolism in diverse environments	EC:5.3.1.9	mdn:JT25_007970	1.0e-293	90.64	100.00	1014
GE000536	K11991	tRNA(adenine34) deaminase	--	--	EC:3.5.4.33	mdn:JT25_007890	5.6e-59	74.32	94.87	232
GE000537	K07566	L-threonylcarbamoyladenylate synthase	--	--	EC:2.7.7.87	mdn:JT25_007885	1.1e-141	78.26	100.00	508
GE000540	K07052	uncharacterized protein	--	--	--	mmt:Metme_0762	6.0e-94	62.15	96.97	349
GE000541	K09761	16S rRNA (uracil1498-N3)-methyltransferase	--	--	EC:2.1.1.193	mdn:JT25_013030	7.1e-93	68.05	99.59	345
GE000542	K00833	adenosylmethionine---8-amino-7-oxononanoate aminotransferase	ko00780;ko01100	Biotin metabolism;Metabolic pathways	EC:2.6.1.62	mdn:JT25_013025	5.3e-211	78.35	99.78	739
GE000543	K02968	small subunit ribosomal protein S20	ko03010	Ribosome	--	mmt:Metme_3331	1.2e-34	94.25	100.00	151
GE000544	K03980	putative peptidoglycan lipid II flippase	ko00550	Peptidoglycan biosynthesis	--	mdn:JT25_013440	1.6e-195	72.21	96.10	688
GE000545	K00286	pyrroline-5-carboxylate reductase	ko01130;ko00330;ko01230;ko01110;ko01100	Biosynthesis of antibiotics;Arginine and proline metabolism;Biosynthesis of amino acids;Biosynthesis of secondary metabolites;Metabolic pathways	EC:1.5.1.2	mdn:JT25_013435	8.2e-103	78.46	99.24	379
GE000546	K02221	YggT family protein	--	--	--	mdn:JT25_013430	1.7e-81	84.74	99.48	307
GE000548	K00930	acetylglutamate kinase	ko01230;ko01110;ko01100;ko00220;ko01210;ko01130	Biosynthesis of amino acids;Biosynthesis of secondary metabolites;Metabolic pathways;Arginine biosynthesis;2-Oxocarboxylic acid metabolism;Biosynthesis of antibiotics	EC:2.7.2.8	mdn:JT25_013420	1.5e-153	93.27	99.66	547
GE000549	K15778	phosphomannomutase / phosphoglucomutase	ko00052;ko00500;ko00230;ko01120;ko00521;ko00520;ko01130;ko00030;ko00010;ko01100;ko00051;ko01110	Galactose metabolism;Starch and sucrose metabolism;Purine metabolism;Microbial metabolism in diverse environments;Streptomycin biosynthesis;Amino sugar and nucleotide sugar metabolism;Biosynthesis of antibiotics;Pentose phosphate pathway;Glycolysis / Gluconeogenesis;Metabolic pathways;Fructose and mannose metabolism;Biosynthesis of secondary metabolites	EC:5.4.2.8 5.4.2.2	mdn:JT25_013415	3.6e-266	55.03	100.00	923
GE000550	K01520	dUTP pyrophosphatase	ko00240;ko01100	Pyrimidine metabolism;Metabolic pathways	EC:3.6.1.23	ddc:Dd586_0147	1.1e-46	56.95	98.69	191
GE000551	K05805	CreA protein	--	--	--	mmt:Metme_0113	4.5e-61	77.33	98.03	239
GE000554	K02847	O-antigen ligase	ko01100;ko00540	Metabolic pathways;Lipopolysaccharide biosynthesis	EC:2.4.1.-	bub:BW23_1299	6.8e-83	43.28	96.45	313
GE000555	K01874	methionyl-tRNA synthetase	ko00450;ko00970	Selenocompound metabolism;Aminoacyl-tRNA biosynthesis	EC:6.1.1.10	mdn:JT25_007500	0.0e+00	81.71	100.00	1166
GE000557	K03593	ATP-binding protein involved in chromosome partitioning	--	--	--	mdn:JT25_007470	1.3e-167	81.27	100.00	594
GE000558	K00931	glutamate 5-kinase	ko01130;ko00330;ko01100;ko00332;ko01230	Biosynthesis of antibiotics;Arginine and proline metabolism;Metabolic pathways;Carbapenem biosynthesis;Biosynthesis of amino acids	EC:2.7.2.11	mdn:JT25_007465	3.2e-177	87.40	100.00	626
GE000559	K03979	GTPase	--	--	EC:3.6.5.-	mdn:JT25_007460	1.2e-170	86.46	99.71	604
GE000560	K02899	large subunit ribosomal protein L27	ko03010	Ribosome	--	mdn:JT25_007455	1.1e-37	94.12	100.00	161
GE000561	K02888	large subunit ribosomal protein L21	ko03010	Ribosome	--	mdn:JT25_007450	1.1e-47	90.29	100.00	194
GE000563	K13628	iron-sulfur cluster assembly protein	--	--	--	mmt:Metme_3915	3.9e-43	76.64	100.00	179
GE000564	K04487	cysteine desulfurase	ko01100;ko04122;ko00730	Metabolic pathways;Sulfur relay system;Thiamine metabolism	EC:2.8.1.7	mdn:JT25_003460	4.8e-117	62.19	99.18	426
GE000565	K13643	Rrf2 family transcriptional regulator, iron-sulfur cluster assembly transcription factor	--	--	--	mdn:JT25_003465	1.6e-72	84.47	100.00	277
GE000568	K03704	cold shock protein	--	--	--	mmt:Metme_0663	7.6e-29	89.55	100.00	131
GE000569	K03695	ATP-dependent Clp protease ATP-binding subunit ClpB	--	--	--	mdn:JT25_013465	0.0e+00	89.85	100.00	1500
GE000572	K10944	methane/ammonia monooxygenase subunit A	ko01120;ko01100;ko00680;ko01200;ko00910	Microbial metabolism in diverse environments;Metabolic pathways;Methane metabolism;Carbon metabolism;Nitrogen metabolism	EC:1.14.18.3 1.14.99.39	mdn:JT25_004545	2.6e-138	94.00	100.00	496
GE000573	K10945	methane/ammonia monooxygenase subunit B	ko01100;ko00910;ko01120;ko00680;ko01200	Metabolic pathways;Nitrogen metabolism;Microbial metabolism in diverse environments;Methane metabolism;Carbon metabolism	--	mdn:JT25_004540	5.2e-213	88.08	99.76	745
GE000574	K10946	methane/ammonia monooxygenase subunit C	ko01200;ko00910;ko01120;ko00680;ko01100	Carbon metabolism;Nitrogen metabolism;Microbial metabolism in diverse environments;Methane metabolism;Metabolic pathways	--	mdn:JT25_004535	5.3e-139	91.05	100.00	499
GE000580	K05540	tRNA-dihydrouridine synthase B	--	--	EC:1.-.-.-	mmt:Metme_1473	4.5e-135	75.69	100.00	486
GE000581	K03557	Fis family transcriptional regulator, factor for inversion stimulation protein	--	--	--	mmt:Metme_1472	6.2e-31	77.91	98.85	138
GE000582	K00602	phosphoribosylaminoimidazolecarboxamide formyltransferase / IMP cyclohydrolase	ko00670;ko00230;ko01130;ko01100;ko01110	One carbon pool by folate;Purine metabolism;Biosynthesis of antibiotics;Metabolic pathways;Biosynthesis of secondary metabolites	EC:2.1.2.3 3.5.4.10	mdn:JT25_005070	2.1e-243	82.12	100.00	847
GE000583	K00955	bifunctional enzyme CysN/CysC	ko01130;ko00920;ko00450;ko01100;ko00230;ko00261;ko01120	Biosynthesis of antibiotics;Sulfur metabolism;Selenocompound metabolism;Metabolic pathways;Purine metabolism;Monobactam biosynthesis;Microbial metabolism in diverse environments	EC:2.7.7.4 2.7.1.25	mdn:JT25_013750	2.2e-264	84.26	99.81	916
GE000584	K00957	sulfate adenylyltransferase subunit 2	ko01120;ko01100;ko00230;ko01130;ko00450;ko00261;ko00920	Microbial metabolism in diverse environments;Metabolic pathways;Purine metabolism;Biosynthesis of antibiotics;Selenocompound metabolism;Monobactam biosynthesis;Sulfur metabolism	EC:2.7.7.4	mdn:JT25_013765	2.1e-166	93.38	100.00	590
GE000589	K06919	putative DNA primase/helicase	--	--	--	alv:Alvin_2405	1.2e-141	48.62	95.16	509
GE000592	K03427	type I restriction enzyme M protein	--	--	EC:2.1.1.72	oac:Oscil6304_1854	0.0e+00	69.22	99.36	1088
GE000594	K01154	type I restriction enzyme, S subunit	--	--	EC:3.1.21.3	nhl:Nhal_0752	2.3e-94	44.04	100.00	351
GE000595	K01153	type I restriction enzyme, R subunit	--	--	EC:3.1.21.3	ctt:CtCNB1_1528	0.0e+00	86.18	99.19	1723
GE000607	K03088	RNA polymerase sigma-70 factor, ECF subfamily	--	--	--	mmt:Metme_3047	2.8e-38	55.76	93.68	164
GE000609	K02014	iron complex outermembrane recepter protein	--	--	--	mmt:Metme_4303	6.5e-189	43.88	97.69	666
GE000611	K06911	quercetin 2,3-dioxygenase	--	--	EC:1.13.11.24	ptx:ABW99_15170	6.3e-94	68.09	98.33	349
GE000612	K09932	uncharacterized protein	--	--	--	msr:AU15_15600	7.7e-45	49.18	91.46	186
GE000617	K00433	non-heme chloroperoxidase	--	--	EC:1.11.1.10	syn:sll5080	1.4e-118	73.63	100.00	431
GE000618	K15977	putative oxidoreductase	--	--	--	aex:Astex_0547	8.0e-22	48.28	86.47	109
GE000623	K00432	glutathione peroxidase	ko00590;ko00480	Arachidonic acid metabolism;Glutathione metabolism	EC:1.11.1.9	mdn:JT25_016730	4.8e-70	72.22	100.00	269
GE000628	K07689	two-component system, NarL family, invasion response regulator UvrY	ko02020	Two-component system	--	mmt:Metme_3923	2.0e-67	64.39	95.17	261
GE000629	K10714	methylene-tetrahydromethanopterin dehydrogenase	ko01200;ko01100;ko01120;ko00680	Carbon metabolism;Metabolic pathways;Microbial metabolism in diverse environments;Methane metabolism	EC:1.5.1.-	mmt:Metme_3922	7.3e-138	82.06	94.65	495
GE000630	K10714	methylene-tetrahydromethanopterin dehydrogenase	ko00680;ko01120;ko01100;ko01200	Methane metabolism;Microbial metabolism in diverse environments;Metabolic pathways;Carbon metabolism	EC:1.5.1.-	mdn:JT25_003485	1.9e-151	93.36	99.67	540
GE000631	K01092	myo-inositol-1(or 4)-monophosphatase	ko00521;ko01100;ko00562	Streptomycin biosynthesis;Metabolic pathways;Inositol phosphate metabolism	EC:3.1.3.25	mdn:JT25_003480	1.8e-134	91.19	100.00	484
GE000632	K15396	tRNA (cytidine32/uridine32-2'-O)-methyltransferase	--	--	EC:2.1.1.200	mdn:JT25_003475	3.4e-103	78.60	100.00	380
GE000642	K03582	exodeoxyribonuclease V beta subunit	ko03440	Homologous recombination	EC:3.1.11.5	mah:MEALZ_3620	0.0e+00	54.05	99.49	1168
GE000643	K03583	exodeoxyribonuclease V gamma subunit	ko03440	Homologous recombination	EC:3.1.11.5	mah:MEALZ_3818	0.0e+00	54.82	99.42	1137
GE000648	K09118	uncharacterized protein	--	--	--	mdn:JT25_008750	0.0e+00	74.15	100.00	1332
GE000654	K03101	signal peptidase II	ko03060	Protein export	EC:3.4.23.36	mdn:JT25_011545	2.6e-67	77.12	96.84	260
GE000655	K01870	isoleucyl-tRNA synthetase	ko00970	Aminoacyl-tRNA biosynthesis	EC:6.1.1.5	mdn:JT25_011550	0.0e+00	86.21	100.00	1741
GE000658	K01424	L-asparaginase	ko00460;ko00250;ko01100;ko01110	Cyanoamino acid metabolism;Alanine, aspartate and glutamate metabolism;Metabolic pathways;Biosynthesis of secondary metabolites	EC:3.5.1.1	mdn:JT25_009995	4.6e-114	59.82	99.70	416
GE000659	K00287	dihydrofolate reductase	ko00670;ko00790;ko01100	One carbon pool by folate;Folate biosynthesis;Metabolic pathways	EC:1.5.1.3	mdn:JT25_010000	5.7e-60	70.19	93.06	236
GE000660	K02040	phosphate transport system substrate-binding protein	ko02020;ko02010	Two-component system;ABC transporters	--	mmt:Metme_4550	9.5e-165	87.23	100.00	585
GE000661	K02037	phosphate transport system permease protein	ko02010	ABC transporters	--	mdn:JT25_010010	0.0e+00	72.99	100.00	1120
GE000662	K02038	phosphate transport system permease protein	ko02010	ABC transporters	--	mdn:JT25_010015	1.7e-259	82.58	100.00	900
GE000663	K02036	phosphate transport system ATP-binding protein	ko02010	ABC transporters	EC:7.3.2.1	mdn:JT25_010020	2.3e-140	90.25	100.00	503
GE000664	K02039	phosphate transport system protein	--	--	--	mdn:JT25_010025	9.1e-117	90.79	100.00	425
GE000665	K01647	citrate synthase	ko01210;ko01110;ko00630;ko01230;ko01120;ko01200;ko00020;ko01130;ko01100	2-Oxocarboxylic acid metabolism;Biosynthesis of secondary metabolites;Glyoxylate and dicarboxylate metabolism;Biosynthesis of amino acids;Microbial metabolism in diverse environments;Carbon metabolism;Citrate cycle (TCA cycle);Biosynthesis of antibiotics;Metabolic pathways	EC:2.3.3.1	mdn:JT25_008060	3.5e-220	86.77	100.00	769
GE000668	K08300	ribonuclease E	ko03018	RNA degradation	EC:3.1.26.12	mdn:JT25_006935	1.1e-293	91.89	73.03	1014
GE000669	K06179	23S rRNA pseudouridine955/2504/2580 synthase	--	--	EC:5.4.99.24	mmt:Metme_3204	4.6e-156	85.00	100.00	556
GE000670	K01091	phosphoglycolate phosphatase	ko01130;ko01100;ko00630;ko01110	Biosynthesis of antibiotics;Metabolic pathways;Glyoxylate and dicarboxylate metabolism;Biosynthesis of secondary metabolites	EC:3.1.3.18	mdn:JT25_006925	1.5e-81	69.34	98.60	308
GE000671	K04773	protease IV	--	--	EC:3.4.21.-	mdn:JT25_006920	5.7e-130	73.58	97.55	469
GE000672	K03734	FAD:protein FMN transferase	--	--	EC:2.7.1.180	mca:MCA0129	2.9e-108	59.12	93.81	397
GE000673	K02343	DNA polymerase III subunit gamma/tau	ko00240;ko03440;ko03430;ko03030;ko01100;ko00230	Pyrimidine metabolism;Homologous recombination;Mismatch repair;DNA replication;Metabolic pathways;Purine metabolism	EC:2.7.7.7	mdn:JT25_006910	1.5e-220	73.55	100.00	771
GE000674	K09747	uncharacterized protein	--	--	--	mmt:Metme_3200	1.3e-46	86.92	100.00	191
GE000675	K06187	recombination protein RecR	ko03440	Homologous recombination	--	mdn:JT25_006900	1.3e-84	78.01	99.48	318
GE000676	K03704	cold shock protein	--	--	--	mdn:JT25_006755	1.7e-31	97.10	100.00	140
GE000679	K01462	peptide deformylase	--	--	EC:3.5.1.88	mmt:Metme_3913	1.1e-58	64.16	95.58	231
GE000681	K17226	sulfur-oxidizing protein SoxY	ko00920;ko01100;ko01120	Sulfur metabolism;Metabolic pathways;Microbial metabolism in diverse environments	--	mdn:JT25_003435	1.7e-122	80.15	96.39	444
GE000682	K15257	tRNA (mo5U34)-methyltransferase	--	--	EC:2.1.1.-	mdn:JT25_012655	1.1e-130	66.56	99.07	471
GE000683	K08093	3-hexulose-6-phosphate synthase	ko00680;ko01100;ko01120;ko01200;ko01230;ko00030	Methane metabolism;Metabolic pathways;Microbial metabolism in diverse environments;Carbon metabolism;Biosynthesis of amino acids;Pentose phosphate pathway	EC:4.1.2.43	mdn:JT25_012675	6.1e-104	94.88	100.00	382
GE000684	K08094	6-phospho-3-hexuloisomerase	ko01100;ko01200;ko01120;ko00030;ko01230;ko00680	Metabolic pathways;Carbon metabolism;Microbial metabolism in diverse environments;Pentose phosphate pathway;Biosynthesis of amino acids;Methane metabolism	EC:5.3.1.27	mah:MEALZ_3952	1.6e-81	86.44	100.00	307
GE000685	K00615	transketolase	ko00030;ko01200;ko01230;ko01100;ko01110;ko01130;ko01120	Pentose phosphate pathway;Carbon metabolism;Biosynthesis of amino acids;Metabolic pathways;Biosynthesis of secondary metabolites;Biosynthesis of antibiotics;Microbial metabolism in diverse environments	EC:2.2.1.1	mmt:Metme_0743	0.0e+00	88.66	100.00	1241
GE000687	K00616	transaldolase	ko01200;ko01120;ko01100;ko01110;ko01130;ko01230;ko00030	Carbon metabolism;Microbial metabolism in diverse environments;Metabolic pathways;Biosynthesis of secondary metabolites;Biosynthesis of antibiotics;Biosynthesis of amino acids;Pentose phosphate pathway	EC:2.2.1.2	mdn:JT25_012695	1.5e-157	88.69	99.70	561
GE000688	K01624	fructose-bisphosphate aldolase, class II	ko01110;ko01200;ko01230;ko00010;ko01130;ko00030;ko00051;ko01120;ko01100;ko00680	Biosynthesis of secondary metabolites;Carbon metabolism;Biosynthesis of amino acids;Glycolysis / Gluconeogenesis;Biosynthesis of antibiotics;Pentose phosphate pathway;Fructose and mannose metabolism;Microbial metabolism in diverse environments;Metabolic pathways;Methane metabolism	EC:4.1.2.13	mdn:JT25_012700	5.1e-196	94.71	100.00	689
GE000689	K02415	flagellar FliL protein	--	--	--	mdn:JT25_012705	1.8e-37	75.70	60.45	161
GE000690	K02416	flagellar motor switch protein FliM	ko02030;ko02040	Bacterial chemotaxis;Flagellar assembly	--	mdn:JT25_012710	9.7e-162	89.26	100.00	575
GE000691	K02417	flagellar motor switch protein FliN/FliY	ko02030;ko02040	Bacterial chemotaxis;Flagellar assembly	--	mdn:JT25_012715	1.9e-50	75.16	100.00	204
GE000692	K02418	flagellar protein FliO/FliZ	ko02040	Flagellar assembly	--	mdn:JT25_012720	1.6e-34	55.78	100.00	151
GE000693	K02419	flagellar biosynthetic protein FliP	ko02040	Flagellar assembly	--	mmt:Metme_4070	1.1e-99	85.06	96.02	368
GE000694	K02420	flagellar biosynthetic protein FliQ	ko02040	Flagellar assembly	--	mdn:JT25_012730	7.7e-29	78.65	100.00	131
GE000695	K02421	flagellar biosynthetic protein FliR	ko02040	Flagellar assembly	--	mdn:JT25_012735	2.7e-98	71.21	99.61	364
GE000696	K02401	flagellar biosynthetic protein FlhB	ko02040	Flagellar assembly	--	mmt:Metme_4067	2.8e-152	73.07	100.00	543
GE000697	K02400	flagellar biosynthesis protein FlhA	ko02040	Flagellar assembly	--	mmt:Metme_4066	0.0e+00	86.13	99.85	1110
GE000698	K02404	flagellar biosynthesis protein FlhF	--	--	--	mdn:JT25_012750	3.1e-153	61.65	100.00	547
GE000699	K04562	flagellar biosynthesis protein FlhG	--	--	--	mmt:Metme_4064	7.9e-139	86.90	100.00	498
GE000700	K02405	RNA polymerase sigma factor for flagellar operon FliA	ko02020	Two-component system	--	mdn:JT25_012760	3.3e-109	81.63	98.39	400
GE000701	K03413	two-component system, chemotaxis family, chemotaxis protein CheY	ko02030;ko02020	Bacterial chemotaxis;Two-component system	--	mmt:Metme_4062	7.2e-60	96.75	95.35	235
GE000702	K03414	chemotaxis protein CheZ	ko02030	Bacterial chemotaxis	--	mmt:Metme_4061	9.8e-87	70.00	100.00	325
GE000703	K03407	two-component system, chemotaxis family, sensor kinase CheA	ko02030;ko02020	Bacterial chemotaxis;Two-component system	EC:2.7.13.3	mdn:JT25_012775	2.1e-281	73.29	99.86	973
GE000704	K03412	two-component system, chemotaxis family, protein-glutamate methylesterase/glutaminase	ko02020;ko02030	Two-component system;Bacterial chemotaxis	EC:3.1.1.61 3.5.1.44	mdn:JT25_012780	8.2e-130	66.67	99.72	469
GE000705	K02556	chemotaxis protein MotA	ko02020;ko02030;ko02040	Two-component system;Bacterial chemotaxis;Flagellar assembly	--	mdn:JT25_012785	3.7e-113	85.83	98.80	413
GE000706	K02557	chemotaxis protein MotB	ko02030;ko02040	Bacterial chemotaxis;Flagellar assembly	--	mdn:JT25_012790	1.9e-108	75.46	94.12	397
GE000707	K03496	chromosome partitioning protein	--	--	--	mdn:JT25_012795	4.0e-118	80.16	99.61	429
GE000708	K03408	purine-binding chemotaxis protein CheW	ko02020;ko02030	Two-component system;Bacterial chemotaxis	--	mdn:JT25_012800	1.2e-81	66.39	99.14	308
GE000709	K03408	purine-binding chemotaxis protein CheW	ko02020;ko02030	Two-component system;Bacterial chemotaxis	--	mdn:JT25_012805	3.0e-76	92.99	100.00	290
GE000712	K13038	phosphopantothenoylcysteine decarboxylase / phosphopantothenate---cysteine ligase	ko01100;ko00770	Metabolic pathways;Pantothenate and CoA biosynthesis	EC:4.1.1.36 6.3.2.5	mdn:JT25_013405	5.4e-132	66.85	98.13	476
GE000713	K03630	DNA repair protein RadC	--	--	--	mmt:Metme_3322	4.1e-111	89.29	100.00	406
GE000714	K03616	Na+-translocating ferredoxin:NAD+ oxidoreductase subunit B	--	--	EC:7.2.1.2	mmt:Metme_3343	1.6e-52	57.84	98.92	211
GE000715	K07727	putative transcriptional regulator	--	--	--	tmz:Tmz1t_0251	2.9e-19	62.69	65.05	100
GE000717	K14059	integrase	--	--	--	paeu:BN889_06838	1.3e-131	60.31	98.48	475
GE000719	K14059	integrase	--	--	--	hak:KO116_03857	3.6e-50	40.21	82.79	204
GE000725	K12340	outer membrane protein	ko02020;ko03070	Two-component system;Bacterial secretion system	--	ppd:Ppro_2367	2.2e-57	58.21	81.71	228
GE000726	K07498	putative transposase	--	--	--	oat:OAN307_c02540	6.2e-59	65.29	99.42	232
GE000734	K07746	antitoxin ParD1/3/4	--	--	--	mci:Mesci_1981	1.6e-14	50.63	92.21	84
GE000735	K00986	RNA-directed DNA polymerase	--	--	EC:2.7.7.49	gca:Galf_0958	3.8e-230	67.45	97.72	803
GE000739	K03806	N-acetyl-anhydromuramoyl-L-alanine amidase	--	--	EC:3.5.1.28	mdn:JT25_008620	1.2e-76	75.98	99.44	291
GE000740	K03932	polyhydroxybutyrate depolymerase	--	--	--	pbs:Plabr_3774	1.5e-52	37.92	94.44	212
GE000749	K01118	FMN-dependent NADH-azoreductase	--	--	EC:1.7.1.17	bcen:DM39_336	7.0e-19	68.12	98.48	98
GE000750	K01118	FMN-dependent NADH-azoreductase	--	--	EC:1.7.1.17	cja:CJA_2428	4.1e-17	55.42	91.21	92
GE000752	K10535	hydroxylamine dehydrogenase	ko01120;ko00910	Microbial metabolism in diverse environments;Nitrogen metabolism	EC:1.7.2.6	mca:MCA0956	7.5e-228	68.44	98.12	795
GE000755	K16079	outer membrane immunogenic protein	--	--	--	aak:AA2016_4253	6.4e-15	30.30	75.77	87
GE000768	K01586	diaminopimelate decarboxylase	ko01130;ko01100;ko01120;ko01230;ko00300;ko01110	Biosynthesis of antibiotics;Metabolic pathways;Microbial metabolism in diverse environments;Biosynthesis of amino acids;Lysine biosynthesis;Biosynthesis of secondary metabolites	EC:4.1.1.20	mdn:JT25_012380	1.2e-196	81.45	99.05	691
GE000769	K01778	diaminopimelate epimerase	ko01230;ko01130;ko01120;ko01100;ko00300;ko01110	Biosynthesis of amino acids;Biosynthesis of antibiotics;Microbial metabolism in diverse environments;Metabolic pathways;Lysine biosynthesis;Biosynthesis of secondary metabolites	EC:5.1.1.7	mmt:Metme_0368	6.6e-111	68.36	99.64	406
GE000770	K09921	uncharacterized protein	--	--	--	mdn:JT25_012390	2.4e-90	75.11	100.00	337
GE000771	K03733	integrase/recombinase XerC	--	--	--	mmt:Metme_0370	4.1e-114	67.23	98.34	416
GE000776	K07484	transposase	--	--	--	mah:MEALZ_3675	6.3e-47	73.28	100.00	192
GE000782	K02593	nitrogen fixation protein NifT	--	--	--	mdn:JT25_006265	1.8e-28	84.29	100.00	130
GE000783	K02591	nitrogenase molybdenum-iron protein beta chain	ko00910;ko01120;ko00625;ko01100	Nitrogen metabolism;Microbial metabolism in diverse environments;Chloroalkane and chloroalkene degradation;Metabolic pathways	EC:1.18.6.1	mmt:Metme_1462	1.2e-291	91.01	100.00	1007
GE000784	K02586	nitrogenase molybdenum-iron protein alpha chain	ko00910;ko01100;ko00625;ko01120	Nitrogen metabolism;Metabolic pathways;Chloroalkane and chloroalkene degradation;Microbial metabolism in diverse environments	EC:1.18.6.1	mdn:JT25_006255	2.0e-275	92.53	100.00	953
GE000785	K02588	nitrogenase iron protein NifH	ko00625;ko00910;ko01120;ko01100	Chloroalkane and chloroalkene degradation;Nitrogen metabolism;Microbial metabolism in diverse environments;Metabolic pathways	--	mdn:JT25_006250	4.3e-145	91.93	98.28	519
GE000787	K17103	CDP-diacylglycerol---serine O-phosphatidyltransferase	ko00260;ko00564;ko01100;ko01110	Glycine, serine and threonine metabolism;Glycerophospholipid metabolism;Metabolic pathways;Biosynthesis of secondary metabolites	EC:2.7.8.8	mdn:JT25_016065	4.8e-119	92.92	90.91	433
GE000788	K00053	ketol-acid reductoisomerase	ko01110;ko01210;ko01100;ko00290;ko00770;ko01130;ko01230	Biosynthesis of secondary metabolites;2-Oxocarboxylic acid metabolism;Metabolic pathways;Valine, leucine and isoleucine biosynthesis;Pantothenate and CoA biosynthesis;Biosynthesis of antibiotics;Biosynthesis of amino acids	EC:1.1.1.86	mdn:JT25_016075	3.9e-182	94.08	100.00	642
GE000789	K01653	acetolactate synthase I/III small subunit	ko00770;ko01130;ko00660;ko01100;ko01210;ko00290;ko01110;ko00650;ko01230	Pantothenate and CoA biosynthesis;Biosynthesis of antibiotics;C5-Branched dibasic acid metabolism;Metabolic pathways;2-Oxocarboxylic acid metabolism;Valine, leucine and isoleucine biosynthesis;Biosynthesis of secondary metabolites;Butanoate metabolism;Biosynthesis of amino acids	EC:2.2.1.6	mdn:JT25_016080	4.8e-77	92.64	100.00	292
GE000790	K01652	acetolactate synthase I/II/III large subunit	ko01100;ko00290;ko00770;ko01210;ko00660;ko01230;ko01130;ko00650;ko01110	Metabolic pathways;Valine, leucine and isoleucine biosynthesis;Pantothenate and CoA biosynthesis;2-Oxocarboxylic acid metabolism;C5-Branched dibasic acid metabolism;Biosynthesis of amino acids;Biosynthesis of antibiotics;Butanoate metabolism;Biosynthesis of secondary metabolites	EC:2.2.1.6	mdn:JT25_016085	0.0e+00	89.45	100.00	1078
GE000791	K06133	4'-phosphopantetheinyl transferase	ko00770	Pantothenate and CoA biosynthesis	EC:2.7.8.-	mdn:JT25_016090	3.8e-48	47.73	96.92	197
GE000792	K02996	small subunit ribosomal protein S9	ko03010	Ribosome	--	mdn:JT25_016120	3.5e-62	93.80	100.00	243
GE000793	K02871	large subunit ribosomal protein L13	ko03010	Ribosome	--	mdn:JT25_016125	8.7e-75	95.74	99.30	285
GE000797	K03500	16S rRNA (cytosine967-C5)-methyltransferase	--	--	EC:2.1.1.176	mmt:Metme_3507	5.5e-173	73.09	100.00	612
GE000798	K00604	methionyl-tRNA formyltransferase	ko00970;ko00670	Aminoacyl-tRNA biosynthesis;One carbon pool by folate	EC:2.1.2.9	mmt:Metme_3506	2.8e-126	72.31	99.68	457
GE000799	K01462	peptide deformylase	--	--	EC:3.5.1.88	mmt:Metme_3505	9.3e-68	78.66	98.20	261
GE000800	K15256	tRNA (cmo5U34)-methyltransferase	--	--	EC:2.1.1.-	mmt:Metme_4083	2.4e-93	71.19	100.00	347
GE000801	K07323	phospholipid transport system substrate-binding protein	ko02010	ABC transporters	--	mdn:JT25_012645	1.1e-79	72.33	94.93	302
GE000802	K00432	glutathione peroxidase	ko00590;ko00480	Arachidonic acid metabolism;Glutathione metabolism	EC:1.11.1.9	mdn:JT25_015780	4.5e-59	66.88	98.77	233
GE000804	K09860	uncharacterized protein	--	--	--	mdn:JT25_015770	6.3e-59	52.97	95.61	233
GE000805	K09710	ribosome-associated protein	--	--	--	mmt:Metme_1614	1.3e-36	66.37	94.96	157
GE000806	K00969	nicotinate-nucleotide adenylyltransferase	ko01100;ko00760	Metabolic pathways;Nicotinate and nicotinamide metabolism	EC:2.7.7.18	mdn:JT25_015760	4.5e-67	60.00	95.79	260
GE000807	K00147	glutamate-5-semialdehyde dehydrogenase	ko01100;ko00330;ko01130;ko01230;ko00332;ko01110	Metabolic pathways;Arginine and proline metabolism;Biosynthesis of antibiotics;Biosynthesis of amino acids;Carbapenem biosynthesis;Biosynthesis of secondary metabolites	EC:1.2.1.41	mmt:Metme_1612	2.7e-193	83.69	99.76	680
GE000808	K05879	phosphoenolpyruvate---glycerone phosphotransferase subunit DhaL	ko01100;ko00561	Metabolic pathways;Glycerolipid metabolism	EC:2.7.1.121	mdn:JT25_017315	1.5e-65	61.72	95.87	255
GE000816	K03561	biopolymer transport protein ExbB	--	--	--	mdn:JT25_017920	3.2e-243	71.95	100.00	846
GE000817	K03559	biopolymer transport protein ExbD	--	--	--	mdn:JT25_017925	1.7e-59	91.79	100.00	234
GE000822	K03574	8-oxo-dGTP diphosphatase	--	--	EC:3.6.1.55	mdn:JT25_004640	5.8e-58	78.62	99.31	229
GE000823	K01956	carbamoyl-phosphate synthase small subunit	ko00250;ko01100;ko00240	Alanine, aspartate and glutamate metabolism;Metabolic pathways;Pyrimidine metabolism	EC:6.3.5.5	mdn:JT25_004775	2.3e-183	82.23	100.00	647
GE000824	K01955	carbamoyl-phosphate synthase large subunit	ko00250;ko01100;ko00240	Alanine, aspartate and glutamate metabolism;Metabolic pathways;Pyrimidine metabolism	EC:6.3.5.5	mmt:Metme_3296	0.0e+00	91.97	100.00	1968
GE000825	K03624	transcription elongation factor GreA	--	--	--	mmt:Metme_3295	3.2e-70	89.24	100.00	270
GE000826	K07574	RNA-binding protein	--	--	--	mdn:JT25_004760	7.4e-32	81.82	100.00	141
GE000827	K02427	23S rRNA (uridine2552-2'-O)-methyltransferase	--	--	EC:2.1.1.166	mdn:JT25_004755	3.7e-98	88.29	99.03	363
GE000828	K03798	cell division protease FtsH	--	--	EC:3.4.24.-	mdn:JT25_004750	0.0e+00	91.99	100.00	1165
GE000829	K03431	phosphoglucosamine mutase	ko01130;ko00520;ko01100	Biosynthesis of antibiotics;Amino sugar and nucleotide sugar metabolism;Metabolic pathways	EC:5.4.2.10	mdn:JT25_004745	2.9e-225	87.39	99.55	786
GE000830	K01803	triosephosphate isomerase (TIM)	ko00562;ko00010;ko01200;ko01120;ko01110;ko00051;ko01100;ko01130;ko01230	Inositol phosphate metabolism;Glycolysis / Gluconeogenesis;Carbon metabolism;Microbial metabolism in diverse environments;Biosynthesis of secondary metabolites;Fructose and mannose metabolism;Metabolic pathways;Biosynthesis of antibiotics;Biosynthesis of amino acids	EC:5.3.1.1	mdn:JT25_004740	2.9e-110	81.85	100.00	403
GE000831	K03075	preprotein translocase subunit SecG	ko03060;ko03070;ko02024	Protein export;Bacterial secretion system;Quorum sensing	--	mmt:Metme_3289	1.1e-26	71.43	86.86	125
GE000834	K02402	flagellar transcriptional activator FlhC	ko02024;ko02020;ko02040	Quorum sensing;Two-component system;Flagellar assembly	--	mdn:JT25_023315	1.4e-30	39.66	90.62	138
GE000835	K02403	flagellar transcriptional activator FlhD	ko02024;ko02020;ko02040	Quorum sensing;Two-component system;Flagellar assembly	--	mdn:JT25_003385	5.1e-18	64.71	70.83	95
GE000837	K02403	flagellar transcriptional activator FlhD	ko02024;ko02040;ko02020	Quorum sensing;Flagellar assembly;Two-component system	--	mdn:JT25_022775	8.4e-19	47.57	100.00	98
GE000841	K03088	RNA polymerase sigma-70 factor, ECF subfamily	--	--	--	mmt:Metme_3047	3.8e-35	49.08	91.48	153
GE000843	K02014	iron complex outermembrane recepter protein	--	--	--	mmt:Metme_2891	7.1e-212	50.25	94.20	743
GE000844	K03088	RNA polymerase sigma-70 factor, ECF subfamily	--	--	--	mmt:Metme_3047	6.8e-32	47.56	90.00	142
GE000846	K02014	iron complex outermembrane recepter protein	--	--	--	mmt:Metme_2891	8.3e-197	46.56	95.17	693
GE000848	K12056	conjugal transfer mating pair stabilization protein TraG	--	--	--	mdn:JT25_022815	0.0e+00	80.19	100.00	1650
GE000849	K12072	conjugative transfer pilus assembly protein TraH	--	--	--	mdn:JT25_022820	1.4e-249	90.15	99.79	867
GE000850	K12057	conjugal transfer pilus assembly protein TraF	--	--	--	mdn:JT25_022825	3.2e-128	73.57	99.40	463
GE000855	K12070	conjugal transfer pilus assembly protein TraI	--	--	--	mdn:JT25_022850	1.2e-203	50.24	98.91	715
GE000856	K12071	conjugal transfer pilus assembly protein TraD	--	--	--	mdn:JT25_022855	0.0e+00	90.92	99.67	1118
GE000858	K03088	RNA polymerase sigma-70 factor, ECF subfamily	--	--	--	mmt:Metme_2885	7.7e-56	64.50	82.44	222
GE000859	K07165	transmembrane sensor	--	--	--	mmt:Metme_2886	3.6e-79	51.10	95.18	300
GE000860	K02014	iron complex outermembrane recepter protein	--	--	--	mmt:Metme_2891	1.5e-209	49.12	99.06	735
GE000861	K07133	uncharacterized protein	--	--	--	rmc:RMONA_02660	2.2e-115	50.52	95.52	421
GE000862	K07062	toxin FitB	--	--	EC:3.1.-.-	let:O77CONTIG1_04465	2.4e-42	62.60	98.50	177
GE000865	K03088	RNA polymerase sigma-70 factor, ECF subfamily	--	--	--	mmt:Metme_2876	9.4e-60	69.05	100.00	235
GE000866	K07165	transmembrane sensor	--	--	--	mmt:Metme_2877	5.4e-107	61.98	98.24	393
GE000869	K18829	antitoxin VapB	--	--	--	eba:ebD28	4.0e-08	64.29	67.74	62
GE000872	K05788	integration host factor subunit beta	--	--	--	mdn:JT25_005510	3.2e-26	64.00	98.04	123
GE000875	K12068	conjugal transfer pilus assembly protein TraL	--	--	--	mdn:JT25_023050	2.2e-42	86.02	100.00	176
GE000876	K12067	conjugal transfer pilus assembly protein TraE	--	--	--	mdn:JT25_023055	2.3e-97	89.11	99.51	360
GE000877	K12066	conjugal transfer pilus assembly protein TraK	--	--	--	mdn:JT25_023060	3.0e-115	70.62	98.46	420
GE000878	K12065	conjugal transfer pilus assembly protein TraB	--	--	--	mdn:JT25_023065	1.2e-178	74.29	100.00	631
GE000879	K03981	thiol:disulfide interchange protein DsbC	--	--	EC:5.3.4.1	mdn:JT25_023070	5.0e-103	73.12	91.97	379
GE000880	K12064	conjugal transfer pilus assembly protein TraV	--	--	--	mdn:JT25_023075	5.3e-51	60.69	91.53	206
GE000881	K12069	conjugal transfer pilus assembly protein TraA	--	--	--	mdn:JT25_003100	1.9e-23	81.82	100.00	114
GE000883	K12063	conjugal transfer ATP-binding protein TraC	--	--	--	mdn:JT25_023090	0.0e+00	85.70	100.00	1428
GE000885	K12062	conjugal transfer pilin signal peptidase TrbI	--	--	--	mdn:JT25_023100	3.8e-72	75.44	98.28	276
GE000886	K12061	conjugal transfer pilus assembly protein TraW	--	--	--	mdn:JT25_023105	9.4e-114	57.61	90.12	416
GE000887	K12060	conjugal transfer pilus assembly protein TraU	--	--	--	mdn:JT25_023110	6.8e-177	85.15	92.96	625
GE000888	K12058	conjugal transfer mating pair stabilization protein TraN	--	--	--	mdn:JT25_023115	0.0e+00	71.58	99.89	1293
GE000889	K03530	DNA-binding protein HU-beta	--	--	--	mdn:JT25_003140	1.2e-32	80.00	100.00	144
GE000892	K03088	RNA polymerase sigma-70 factor, ECF subfamily	--	--	--	mdn:JT25_009475	1.0e-40	50.89	97.69	172
GE000893	K07165	transmembrane sensor	--	--	--	mdn:JT25_009470	6.1e-75	42.09	98.94	287
GE000894	K18843	antitoxin HicB	--	--	--	xdo:XDD1_0443	2.8e-25	46.04	99.28	120
GE000895	K07339	mRNA interferase HicA	--	--	EC:3.1.-.-	tvi:Thivi_2382	1.4e-18	75.86	96.67	97
GE000896	K02014	iron complex outermembrane recepter protein	--	--	--	mmt:Metme_4303	2.6e-206	48.65	93.22	724
GE000899	K03088	RNA polymerase sigma-70 factor, ECF subfamily	--	--	--	mmt:Metme_2870	4.3e-23	34.52	96.55	113
GE000900	K07165	transmembrane sensor	--	--	--	mdn:JT25_009495	2.2e-41	36.69	93.25	175
GE000902	K02014	iron complex outermembrane recepter protein	--	--	--	mmt:Metme_4303	3.1e-180	43.94	95.58	637
GE000904	K01990	ABC-2 type transport system ATP-binding protein	--	--	--	ctm:Cabther_B0772	1.8e-72	61.64	96.67	278
GE000907	K01992	ABC-2 type transport system permease protein	--	--	--	gvi:gll1303	1.1e-76	38.45	99.37	293
GE000908	K01992	ABC-2 type transport system permease protein	--	--	--	gvi:glr3106	4.5e-54	31.90	94.67	218
GE000911	K12340	outer membrane protein	ko03070;ko02020	Bacterial secretion system;Two-component system	--	nhl:Nhal_3505	1.3e-93	45.35	90.68	349
GE000913	K03832	periplasmic protein TonB	--	--	--	mah:MEALZ_1545	4.2e-41	69.35	91.18	174
GE000914	K03561	biopolymer transport protein ExbB	--	--	--	mah:MEALZ_1546	2.6e-76	70.72	95.28	290
GE000915	K03559	biopolymer transport protein ExbD	--	--	--	mah:MEALZ_1547	1.1e-47	77.94	100.00	194
GE000916	K05788	integration host factor subunit beta	--	--	--	mmt:Metme_1884	1.8e-20	57.14	74.59	104
GE000918	K02402	flagellar transcriptional activator FlhC	ko02020;ko02040;ko02024	Two-component system;Flagellar assembly;Quorum sensing	--	mdn:JT25_023325	4.0e-44	57.52	96.84	183
GE000919	K19092	toxin ParE1/3/4	--	--	--	txi:TH3_07790	1.7e-13	45.16	95.88	80
GE000920	K07746	antitoxin ParD1/3/4	--	--	--	pseu:Pse7367_3740	4.9e-17	59.21	90.48	92
GE000923	K03111	single-strand DNA-binding protein	ko03440;ko03030;ko03430	Homologous recombination;DNA replication;Mismatch repair	--	mdn:JT25_023225	4.8e-36	65.14	97.30	156
GE000932	K11904	type VI secretion system secreted protein VgrG	ko03070	Bacterial secretion system	--	lgu:LG3211_2507	3.1e-10	46.77	21.53	71
GE000938	K01883	cysteinyl-tRNA synthetase	ko00970	Aminoacyl-tRNA biosynthesis	EC:6.1.1.16	mdn:JT25_004970	1.2e-229	84.03	100.00	801
GE000939	K03768	peptidyl-prolyl cis-trans isomerase B (cyclophilin B)	--	--	EC:5.2.1.8	mdn:JT25_004975	1.7e-84	81.87	100.00	317
GE000940	K03269	UDP-2,3-diacylglucosamine hydrolase	ko01100;ko00540	Metabolic pathways;Lipopolysaccharide biosynthesis	EC:3.6.1.54	mmt:Metme_3952	2.3e-96	71.67	96.27	357
GE000941	K07305	peptide-methionine (R)-S-oxide reductase	--	--	EC:1.8.4.12	mmt:Metme_3955	8.1e-59	75.57	100.00	231
GE000942	K01267	aspartyl aminopeptidase	--	--	EC:3.4.11.21	mdn:JT25_015100	6.1e-180	70.90	100.00	636
GE000944	K00677	UDP-N-acetylglucosamine acyltransferase	ko00540;ko01100	Lipopolysaccharide biosynthesis;Metabolic pathways	EC:2.3.1.129	mdn:JT25_015075	4.0e-110	77.34	99.61	403
GE000945	K04763	integrase/recombinase XerD	--	--	--	mmt:Metme_3962	1.2e-123	72.88	100.00	448
GE000946	K02884	large subunit ribosomal protein L19	ko03010	Ribosome	--	mmt:Metme_3964	2.0e-53	95.65	100.00	213
GE000947	K00554	tRNA (guanine37-N1)-methyltransferase	--	--	EC:2.1.1.228	mmt:Metme_3965	1.6e-116	77.87	100.00	424
GE000948	K02860	16S rRNA processing protein RimM	--	--	--	mmt:Metme_3966	1.6e-67	71.01	100.00	261
GE000949	K02959	small subunit ribosomal protein S16	ko03010	Ribosome	--	mdn:JT25_015045	1.2e-37	95.18	94.32	161
GE000950	K03106	signal recognition particle subunit SRP54	ko02024;ko03070;ko03060	Quorum sensing;Bacterial secretion system;Protein export	EC:3.6.5.4	mmt:Metme_3968	1.0e-225	89.14	99.78	788
GE000953	K03793	pteridine reductase	--	--	EC:1.5.1.33	mdn:JT25_012965	2.6e-87	67.36	99.59	327
GE000954	K00950	2-amino-4-hydroxy-6-hydroxymethyldihydropteridine diphosphokinase	ko00790;ko01100	Folate biosynthesis;Metabolic pathways	EC:2.7.6.3	mdn:JT25_012970	1.1e-57	70.97	93.37	228
GE000955	K01633	7,8-dihydroneopterin aldolase/epimerase/oxygenase	ko01100;ko00790	Metabolic pathways;Folate biosynthesis	EC:4.1.2.25 5.1.99.8 1.13.11.81	mdn:JT25_012975	3.8e-47	81.20	98.32	193
GE000956	K08591	acyl phosphate:glycerol-3-phosphate acyltransferase	ko00564;ko01100;ko00561;ko01110	Glycerophospholipid metabolism;Metabolic pathways;Glycerolipid metabolism;Biosynthesis of secondary metabolites	EC:2.3.1.275	mdn:JT25_012980	1.5e-82	84.21	100.00	311
GE000957	K01409	N6-L-threonylcarbamoyladenine synthase	--	--	EC:2.3.1.234	mdn:JT25_012985	3.3e-149	77.18	99.40	533
GE000958	K02970	small subunit ribosomal protein S21	ko03010	Ribosome	--	mdn:JT25_012990	1.2e-33	97.40	100.00	147
GE000959	K09117	uncharacterized protein	--	--	--	mmt:Metme_0755	1.2e-58	86.58	100.00	231
GE000960	K02316	DNA primase	ko03030	DNA replication	EC:2.7.7.101	mdn:JT25_013000	1.7e-209	66.13	96.53	734
GE000961	K03086	RNA polymerase primary sigma factor	--	--	--	mdn:JT25_013005	9.9e-261	82.92	100.00	904
GE000962	K00789	S-adenosylmethionine synthetase	ko01230;ko00270;ko01100;ko01110	Biosynthesis of amino acids;Cysteine and methionine metabolism;Metabolic pathways;Biosynthesis of secondary metabolites	EC:2.5.1.6	mdn:JT25_013015	6.0e-211	94.06	100.00	738
GE000963	K01251	adenosylhomocysteinase	ko00270;ko01100	Cysteine and methionine metabolism;Metabolic pathways	EC:3.3.1.1	mmt:Metme_0759	7.1e-229	90.61	99.53	798
GE000965	K01945	phosphoribosylamine---glycine ligase	ko00230;ko01100;ko01110;ko01130	Purine metabolism;Metabolic pathways;Biosynthesis of secondary metabolites;Biosynthesis of antibiotics	EC:6.3.4.13	mmt:Metme_0635	2.4e-200	81.32	99.76	703
GE000966	K00138	aldehyde dehydrogenase	ko01120;ko01100;ko00620;ko00010;ko01110	Microbial metabolism in diverse environments;Metabolic pathways;Pyruvate metabolism;Glycolysis / Gluconeogenesis;Biosynthesis of secondary metabolites	EC:1.2.1.-	mox:DAMO_1526	2.7e-259	83.60	100.00	899
GE000968	K06147	ATP-binding cassette, subfamily B, bacterial	--	--	--	mnr:ACZ75_20340	3.4e-284	69.89	100.00	983
GE000969	K02022	HlyD family secretion protein	--	--	--	mnr:ACZ75_20345	2.9e-132	58.72	97.97	477
GE000970	K12340	outer membrane protein	ko02020;ko03070	Two-component system;Bacterial secretion system	--	mdn:JT25_022445	7.4e-157	65.21	99.54	559
GE000979	K18429	GDP/UDP-N,N'-diacetylbacillosamine 2-epimerase (hydrolysing)	ko00520	Amino sugar and nucleotide sugar metabolism	EC:3.2.1.184	mdn:JT25_014980	1.1e-154	72.85	98.21	552
GE000983	K02406	flagellin	ko02020;ko02040	Two-component system;Flagellar assembly	--	mdn:JT25_015000	1.5e-81	63.32	100.00	308
GE000984	K06603	flagellar protein FlaG	--	--	--	mdn:JT25_015005	4.7e-11	51.90	61.42	73
GE000985	K02407	flagellar hook-associated protein 2	ko02040	Flagellar assembly	--	mdn:JT25_015010	1.5e-57	36.05	94.09	229
GE000986	K02422	flagellar protein FliS	ko02040	Flagellar assembly	--	mdn:JT25_015015	9.1e-39	62.99	99.22	165
GE000989	K00978	glucose-1-phosphate cytidylyltransferase	ko01100;ko00520;ko00500	Metabolic pathways;Amino sugar and nucleotide sugar metabolism;Starch and sucrose metabolism	EC:2.7.7.33	gca:Galf_2850	9.8e-125	78.21	99.61	451
GE000990	K01709	CDP-glucose 4,6-dehydratase	ko00520	Amino sugar and nucleotide sugar metabolism	EC:4.2.1.45	gca:Galf_2849	1.5e-147	69.03	98.30	528
GE000992	K12452	CDP-4-dehydro-6-deoxyglucose reductase, E1	ko00520	Amino sugar and nucleotide sugar metabolism	EC:1.17.1.1	mdn:JT25_001090	1.0e-208	80.84	80.45	731
GE000993	K00615	transketolase	ko01230;ko01130;ko01200;ko00030;ko01110;ko01120;ko01100;ko00710	Biosynthesis of amino acids;Biosynthesis of antibiotics;Carbon metabolism;Pentose phosphate pathway;Biosynthesis of secondary metabolites;Microbial metabolism in diverse environments;Metabolic pathways;Carbon fixation in photosynthetic organisms	EC:2.2.1.1	mpk:VL20_2422	6.2e-82	58.71	97.76	309
GE000994	K00615	transketolase	ko01130;ko01120;ko01100;ko01200;ko00030;ko01110;ko01230	Biosynthesis of antibiotics;Microbial metabolism in diverse environments;Metabolic pathways;Carbon metabolism;Pentose phosphate pathway;Biosynthesis of secondary metabolites;Biosynthesis of amino acids	EC:2.2.1.1	bav:BAV1248	1.3e-59	45.42	86.33	235
GE000996	K02406	flagellin	ko02020;ko02040	Two-component system;Flagellar assembly	--	mdn:JT25_015000	1.3e-64	53.63	100.00	252
GE000999	K17686	P-type Cu+ transporter	--	--	EC:7.2.2.8	mdn:JT25_002195	0.0e+00	76.71	99.87	1098
GE001000	K02356	elongation factor P	--	--	--	mmt:Metme_3030	5.2e-83	80.32	100.00	312
GE001001	K00685	arginyl-tRNA---protein transferase	--	--	EC:2.3.2.8	mmt:Metme_3029	6.9e-85	64.50	99.14	319
GE001002	K00684	leucyl/phenylalanyl-tRNA---protein transferase	--	--	EC:2.3.2.6	mdn:JT25_006150	1.9e-87	64.63	99.57	327
GE001003	K00384	thioredoxin reductase (NADPH)	ko00450;ko00240	Selenocompound metabolism;Pyrimidine metabolism	EC:1.8.1.9	mdn:JT25_002320	6.3e-166	90.19	100.00	589
GE001004	K03466	DNA segregation ATPase FtsK/SpoIIIE, S-DNA-T family	--	--	--	mdn:JT25_002315	0.0e+00	80.67	100.00	1159
GE001006	K15383	MtN3 and saliva related transmembrane protein	--	--	--	mdn:JT25_002305	3.8e-26	77.38	89.36	122
GE001008	K19221	cob(I)alamin adenosyltransferase	ko01100;ko00860	Metabolic pathways;Porphyrin and chlorophyll metabolism	EC:2.5.1.17	mmt:Metme_3022	3.2e-82	80.34	100.00	310
GE001012	K03975	membrane-associated protein	--	--	--	mdn:JT25_002250	2.0e-83	73.68	98.12	314
GE001017	K10563	formamidopyrimidine-DNA glycosylase	ko03410	Base excision repair	EC:3.2.2.23 4.2.99.18	mdn:JT25_002220	2.0e-104	68.52	99.63	384
GE001018	K07153	high frequency lysogenization protein	--	--	--	mdn:JT25_002215	3.6e-77	71.01	100.00	293
GE001021	K01069	hydroxyacylglutathione hydrolase	ko00620	Pyruvate metabolism	EC:3.1.2.6	mdn:JT25_015435	3.0e-94	65.62	100.00	350
GE001023	K07235	tRNA 2-thiouridine synthesizing protein D	ko04122	Sulfur relay system	EC:2.8.1.-	mdn:JT25_000260	2.6e-49	71.88	99.22	200
GE001024	K07236	tRNA 2-thiouridine synthesizing protein C	ko04122	Sulfur relay system	--	mmt:Metme_1675	2.7e-29	54.24	100.00	133
GE001026	K03524	BirA family transcriptional regulator, biotin operon repressor / biotin---[acetyl-CoA-carboxylase] ligase	ko01100;ko00780	Metabolic pathways;Biotin metabolism	EC:6.3.4.15	mdn:JT25_000245	2.6e-114	62.07	96.67	417
GE001027	K03525	type III pantothenate kinase	ko01100;ko00770	Metabolic pathways;Pantothenate and CoA biosynthesis	EC:2.7.1.33	mmt:Metme_1678	2.0e-54	42.55	100.00	218
GE001028	K03529	chromosome segregation protein	--	--	--	mdn:JT25_004385	0.0e+00	69.73	100.00	1264
GE001029	K03528	cell division protein ZipA	--	--	--	mmt:Metme_3766	1.3e-80	66.67	99.57	305
GE001030	K03596	GTP-binding protein LepA	--	--	--	mdn:JT25_004375	0.0e+00	93.32	100.00	1097
GE001031	K03100	signal peptidase I	ko02024;ko03060	Quorum sensing;Protein export	EC:3.4.21.89	mmt:Metme_3764	3.6e-127	84.82	99.61	459
GE001033	K03685	ribonuclease III	--	--	EC:3.1.26.3	mdn:JT25_004360	5.4e-83	79.19	100.00	312
GE001034	K03595	GTPase	--	--	--	mmt:Metme_3761	4.2e-148	86.39	99.32	529
GE001035	K03584	DNA repair protein RecO (recombination protein O)	ko03440	Homologous recombination	--	mdn:JT25_004350	1.9e-71	58.87	99.14	274
GE001036	K03474	pyridoxine 5-phosphate synthase	ko00750;ko01100	Vitamin B6 metabolism;Metabolic pathways	EC:2.6.99.2	mmt:Metme_3759	6.1e-100	75.61	99.60	369
GE001037	K03770	peptidyl-prolyl cis-trans isomerase D	--	--	EC:5.2.1.8	mdn:JT25_016225	2.9e-255	71.86	100.00	886
GE001038	K03530	DNA-binding protein HU-beta	--	--	--	mdn:JT25_016210	5.4e-38	93.33	100.00	162
GE001039	K01338	ATP-dependent Lon protease	--	--	EC:3.4.21.53	mmt:Metme_4260	0.0e+00	89.18	100.00	1384
GE001041	K00525	ribonucleoside-diphosphate reductase alpha chain	ko00240;ko01100;ko00230	Pyrimidine metabolism;Metabolic pathways;Purine metabolism	EC:1.17.4.1	mdn:JT25_000130	0.0e+00	90.50	100.00	1343
GE001042	K03704	cold shock protein	--	--	--	mdn:JT25_012075	1.6e-32	94.12	94.44	143
GE001045	K03181	chorismate--pyruvate lyase	ko01110;ko00130;ko01100	Biosynthesis of secondary metabolites;Ubiquinone and other terpenoid-quinone biosynthesis;Metabolic pathways	EC:4.1.3.40	mdn:JT25_000290	5.2e-56	66.46	87.98	223
GE001046	K03655	ATP-dependent DNA helicase RecG	ko03440	Homologous recombination	EC:3.6.4.12	mdn:JT25_000285	1.5e-300	74.21	99.28	1037
GE001048	K01139	GTP diphosphokinase / guanosine-3',5'-bis(diphosphate) 3'-diphosphatase	--	--	EC:2.7.6.5 3.1.7.2	mdn:JT25_000275	0.0e+00	87.07	100.00	1269
GE001049	K03060	DNA-directed RNA polymerase subunit omega	ko01100;ko00230;ko03020;ko00240	Metabolic pathways;Purine metabolism;RNA polymerase;Pyrimidine metabolism	EC:2.7.7.6	mdn:JT25_000270	6.0e-33	87.34	100.00	145
GE001051	K06176	tRNA pseudouridine13 synthase	--	--	EC:5.4.99.27	mmt:Metme_3414	3.0e-129	66.76	99.71	467
GE001052	K01770	2-C-methyl-D-erythritol 2,4-cyclodiphosphate synthase	ko01100;ko00900;ko01130;ko01110	Metabolic pathways;Terpenoid backbone biosynthesis;Biosynthesis of antibiotics;Biosynthesis of secondary metabolites	EC:4.6.1.12	mdn:JT25_015915	1.1e-70	84.08	100.00	271
GE001053	K00991	2-C-methyl-D-erythritol 4-phosphate cytidylyltransferase	ko01130;ko01110;ko01100;ko00900	Biosynthesis of antibiotics;Biosynthesis of secondary metabolites;Metabolic pathways;Terpenoid backbone biosynthesis	EC:2.7.7.60	mmt:Metme_3412	1.0e-104	82.67	97.40	385
GE001054	K05589	cell division protein FtsB	--	--	--	mdn:JT25_015905	2.5e-26	76.25	100.00	123
GE001055	K01689	enolase	ko00680;ko00010;ko01110;ko01200;ko01130;ko03018;ko01230;ko01120;ko01100	Methane metabolism;Glycolysis / Gluconeogenesis;Biosynthesis of secondary metabolites;Carbon metabolism;Biosynthesis of antibiotics;RNA degradation;Biosynthesis of amino acids;Microbial metabolism in diverse environments;Metabolic pathways	EC:4.2.1.11	mdn:JT25_015900	5.4e-213	89.91	99.77	745
GE001056	K01627	2-dehydro-3-deoxyphosphooctonate aldolase (KDO 8-P synthase)	ko01100;ko00540	Metabolic pathways;Lipopolysaccharide biosynthesis	EC:2.5.1.55	mdn:JT25_015895	1.2e-141	91.34	100.00	508
GE001057	K01937	CTP synthase	ko00240;ko01100	Pyrimidine metabolism;Metabolic pathways	EC:6.3.4.2	mdn:JT25_015890	6.7e-301	95.02	100.00	1038
GE001058	K02670	twitching motility protein PilU	--	--	--	mmt:Metme_0469	5.2e-175	82.68	100.00	619
GE001059	K00895	diphosphate-dependent phosphofructokinase	ko01110;ko01130;ko00051;ko01120;ko00030;ko01100;ko00010	Biosynthesis of secondary metabolites;Biosynthesis of antibiotics;Fructose and mannose metabolism;Microbial metabolism in diverse environments;Pentose phosphate pathway;Metabolic pathways;Glycolysis / Gluconeogenesis	EC:2.7.1.90	mdn:JT25_006420	3.4e-223	93.64	95.34	779
GE001063	K10804	acyl-CoA thioesterase I	ko01040	Biosynthesis of unsaturated fatty acids	EC:3.1.2.- 3.1.2.2 3.1.1.2 3.1.1.5	mmt:Metme_0988	1.4e-73	68.50	100.00	281
GE001064	K02003	putative ABC transport system ATP-binding protein	--	--	--	mdn:JT25_007850	8.2e-91	76.86	100.00	339
GE001065	K02004	putative ABC transport system permease protein	--	--	--	mdn:JT25_007845	0.0e+00	69.58	99.76	1082
GE001068	K09803	uncharacterized protein	--	--	--	glj:GKIL_0080	3.0e-09	63.83	90.38	65
GE001071	K03544	ATP-dependent Clp protease ATP-binding subunit ClpX	--	--	--	mdn:JT25_016200	1.5e-218	91.76	100.00	764
GE001072	K01358	ATP-dependent Clp protease, protease subunit	--	--	EC:3.4.21.92	mdn:JT25_016195	7.3e-102	90.24	97.16	375
GE001073	K03545	trigger factor	--	--	--	mdn:JT25_016190	1.9e-173	71.69	99.08	614
GE001074	K09005	uncharacterized protein	--	--	--	mdn:JT25_016180	7.1e-33	50.00	90.00	146
GE001075	K03168	DNA topoisomerase I	--	--	EC:5.6.2.1	mdn:JT25_016175	0.0e+00	88.75	99.61	1407
GE001076	K03747	Smg protein	--	--	--	mdn:JT25_016170	6.4e-71	83.87	100.00	272
GE001077	K04096	DNA processing protein	--	--	--	mdn:JT25_016165	1.1e-148	75.14	96.15	531
GE001079	K10941	sigma-54 dependent transcriptional regulator, flagellar regulatory protein	ko02020	Two-component system	--	mdn:JT25_018150	5.4e-174	68.01	99.79	616
GE001082	K07090	uncharacterized protein	--	--	--	mdn:JT25_002720	1.2e-89	64.41	94.86	335
GE001085	K00425	cytochrome bd ubiquinol oxidase subunit I	ko01100;ko00190;ko02020	Metabolic pathways;Oxidative phosphorylation;Two-component system	EC:7.1.1.7	mdn:JT25_002745	1.2e-275	90.29	100.00	954
GE001086	K00426	cytochrome bd ubiquinol oxidase subunit II	ko02020;ko00190;ko01100	Two-component system;Oxidative phosphorylation;Metabolic pathways	EC:7.1.1.7	mdn:JT25_002750	4.6e-171	76.52	100.00	606
GE001089	K17218	sulfide:quinone oxidoreductase	ko00920	Sulfur metabolism	EC:1.8.5.4	mdn:JT25_002760	1.7e-230	88.63	98.83	803
GE001099	K07258	serine-type D-Ala-D-Ala carboxypeptidase (penicillin-binding protein 5/6)	ko01100;ko00550	Metabolic pathways;Peptidoglycan biosynthesis	EC:3.4.16.4	mmt:Metme_1534	8.7e-178	82.90	100.00	628
GE001100	K00824	D-alanine transaminase	ko00330;ko00360;ko00473;ko00310;ko00472;ko01100	Arginine and proline metabolism;Phenylalanine metabolism;D-Alanine metabolism;Lysine degradation;D-Arginine and D-ornithine metabolism;Metabolic pathways	EC:2.6.1.21	mdn:JT25_005315	4.1e-129	79.35	99.28	466
GE001101	K09158	uncharacterized protein	--	--	--	mdn:JT25_005320	5.3e-30	78.41	100.00	135
GE001102	K03801	lipoyl(octanoyl) transferase	ko00785;ko01100	Lipoic acid metabolism;Metabolic pathways	EC:2.3.1.181	mmt:Metme_1537	4.5e-80	71.00	97.09	303
GE001103	K03644	lipoyl synthase	ko01100;ko00785	Metabolic pathways;Lipoic acid metabolism	EC:2.8.1.8	mmt:Metme_1538	4.3e-154	83.54	99.37	549
GE001104	K07175	PhoH-like ATPase	--	--	--	mdn:JT25_017700	7.0e-238	86.17	100.00	828
GE001106	K09792	uncharacterized protein	--	--	--	mdn:JT25_004330	7.8e-100	76.35	100.00	369
GE001107	K08692	malate-CoA ligase subunit alpha	ko00630;ko01200;ko01120;ko00680	Glyoxylate and dicarboxylate metabolism;Carbon metabolism;Microbial metabolism in diverse environments;Methane metabolism	EC:6.2.1.9	mdn:JT25_000145	1.7e-152	92.54	100.00	544
GE001108	K14067	malate-CoA ligase subunit beta	ko01200;ko01120;ko00630;ko00680	Carbon metabolism;Microbial metabolism in diverse environments;Glyoxylate and dicarboxylate metabolism;Methane metabolism	EC:6.2.1.9	mmt:Metme_2694	4.9e-200	90.08	100.00	702
GE001109	K01644	citrate lyase subunit beta / citryl-CoA lyase	ko02020	Two-component system	EC:4.1.3.34	mmt:Metme_2695	4.7e-169	94.64	100.00	599
GE001110	K00830	alanine-glyoxylate transaminase / serine-glyoxylate transaminase / serine-pyruvate transaminase	ko01110;ko01120;ko01200;ko00680;ko00630;ko00250;ko01130;ko00260;ko01100	Biosynthesis of secondary metabolites;Microbial metabolism in diverse environments;Carbon metabolism;Methane metabolism;Glyoxylate and dicarboxylate metabolism;Alanine, aspartate and glutamate metabolism;Biosynthesis of antibiotics;Glycine, serine and threonine metabolism;Metabolic pathways	EC:2.6.1.44 2.6.1.45 2.6.1.51	mmt:Metme_2697	1.1e-204	88.40	100.00	718
GE001112	K00873	pyruvate kinase	ko01120;ko00010;ko01110;ko00620;ko00230;ko01200;ko01230;ko01100;ko01130	Microbial metabolism in diverse environments;Glycolysis / Gluconeogenesis;Biosynthesis of secondary metabolites;Pyruvate metabolism;Purine metabolism;Carbon metabolism;Biosynthesis of amino acids;Metabolic pathways;Biosynthesis of antibiotics	EC:2.7.1.40	mmt:Metme_3734	1.6e-224	85.15	99.38	784
GE001113	K00134	glyceraldehyde 3-phosphate dehydrogenase	ko00010;ko01200;ko01100;ko01130;ko01230;ko01110;ko01120	Glycolysis / Gluconeogenesis;Carbon metabolism;Metabolic pathways;Biosynthesis of antibiotics;Biosynthesis of amino acids;Biosynthesis of secondary metabolites;Microbial metabolism in diverse environments	EC:1.2.1.12	mdn:JT25_004170	1.7e-177	91.39	100.00	627
GE001117	K00783	23S rRNA (pseudouridine1915-N3)-methyltransferase	--	--	EC:2.1.1.177	mdn:JT25_011795	1.0e-70	85.31	100.00	271
GE001118	K06287	septum formation protein	--	--	--	mdn:JT25_011790	1.5e-74	76.32	99.48	284
GE001119	K08301	ribonuclease G	--	--	EC:3.1.26.-	mmt:Metme_0530	3.7e-250	91.12	100.00	869
GE001122	K07287	outer membrane protein assembly factor BamC	--	--	--	mdn:JT25_011770	3.0e-16	33.19	97.38	91
GE001123	K01494	dCTP deaminase	ko01100;ko00240	Metabolic pathways;Pyrimidine metabolism	EC:3.5.4.13	mdn:JT25_013260	1.2e-94	95.48	100.00	351
GE001124	K07190	phosphorylase kinase alpha/beta subunit	--	--	--	mdn:JT25_013255	0.0e+00	76.08	98.79	1630
GE001125	K00845	glucokinase	ko01100;ko00010;ko01120;ko01200;ko01130;ko00520;ko01110;ko00521;ko00052;ko00500	Metabolic pathways;Glycolysis / Gluconeogenesis;Microbial metabolism in diverse environments;Carbon metabolism;Biosynthesis of antibiotics;Amino sugar and nucleotide sugar metabolism;Biosynthesis of secondary metabolites;Streptomycin biosynthesis;Galactose metabolism;Starch and sucrose metabolism	EC:2.7.1.2	mdn:JT25_013250	1.4e-136	71.60	99.38	491
GE001127	K02340	DNA polymerase III subunit delta	ko01100;ko00230;ko00240;ko03440;ko03430;ko03030	Metabolic pathways;Purine metabolism;Pyrimidine metabolism;Homologous recombination;Mismatch repair;DNA replication	EC:2.7.7.7	mdn:JT25_003510	5.7e-128	69.88	95.40	463
GE001128	K03643	LPS-assembly lipoprotein	--	--	--	mdn:JT25_003515	1.5e-49	60.84	97.65	201
GE001129	K01869	leucyl-tRNA synthetase	ko00970	Aminoacyl-tRNA biosynthesis	EC:6.1.1.4	mdn:JT25_003520	0.0e+00	83.06	100.00	1503
GE001131	K03496	chromosome partitioning protein	--	--	--	mdn:JT25_003530	5.5e-128	88.67	99.61	462
GE001132	K11913	type VI secretion system protein	ko03070	Bacterial secretion system	--	mdn:JT25_012460	1.6e-92	44.20	92.91	345
GE001133	K11893	type VI secretion system protein ImpJ	--	--	--	mdn:JT25_012465	6.7e-214	80.04	100.00	748
GE001134	K11892	type VI secretion system protein ImpK	ko03070	Bacterial secretion system	--	mdn:JT25_012470	1.4e-163	68.72	100.00	581
GE001135	K11891	type VI secretion system protein ImpL	ko03070	Bacterial secretion system	--	mdn:JT25_012475	0.0e+00	73.84	100.00	1758
GE001136	K11890	type VI secretion system protein ImpM	--	--	--	mdn:JT25_012480	3.2e-159	54.76	99.81	567
GE001142	K11902	type VI secretion system protein ImpA	--	--	--	mdn:JT25_012485	2.5e-91	52.45	98.84	341
GE001143	K11901	type VI secretion system protein ImpB	--	--	--	mdn:JT25_012490	3.8e-80	90.70	100.00	303
GE001144	K11900	type VI secretion system protein ImpC	--	--	--	mdn:JT25_012495	1.6e-269	91.52	99.80	933
GE001145	K11903	type VI secretion system secreted protein Hcp	ko03070	Bacterial secretion system	--	mdn:JT25_012500	7.5e-62	76.43	95.73	242
GE001146	K11898	type VI secretion system protein ImpE	--	--	--	mdn:JT25_012505	9.6e-107	70.90	100.00	392
GE001147	K11897	type VI secretion system protein ImpF	--	--	--	mdn:JT25_012510	1.0e-58	69.70	98.80	231
GE001148	K11896	type VI secretion system protein ImpG	--	--	--	mmt:Metme_0856	6.2e-282	74.20	100.00	975
GE001149	K11895	type VI secretion system protein ImpH	--	--	--	mdn:JT25_012520	3.7e-135	66.86	98.29	486
GE001150	K11907	type VI secretion system protein VasG	ko03070	Bacterial secretion system	--	mmt:Metme_0858	0.0e+00	86.63	100.00	1513
GE001153	K11904	type VI secretion system secreted protein VgrG	ko03070	Bacterial secretion system	--	mdn:JT25_012550	4.2e-204	62.87	85.65	716
GE001154	K01714	4-hydroxy-tetrahydrodipicolinate synthase	ko01130;ko01110;ko01100;ko01230;ko00300;ko00261;ko01120	Biosynthesis of antibiotics;Biosynthesis of secondary metabolites;Metabolic pathways;Biosynthesis of amino acids;Lysine biosynthesis;Monobactam biosynthesis;Microbial metabolism in diverse environments	EC:4.3.3.7	mdn:JT25_021160	4.7e-139	85.17	98.98	499
GE001155	K07287	outer membrane protein assembly factor BamC	--	--	--	mdn:JT25_021165	4.3e-45	50.00	96.33	187
GE001156	K01952	phosphoribosylformylglycinamidine synthase	ko01110;ko01100;ko01130;ko00230	Biosynthesis of secondary metabolites;Metabolic pathways;Biosynthesis of antibiotics;Purine metabolism	EC:6.3.5.3	mdn:JT25_021170	0.0e+00	79.14	100.00	2078
GE001158	K03424	TatD DNase family protein	--	--	EC:3.1.21.-	mmt:Metme_2848	4.9e-54	47.77	89.87	216
GE001159	K03553	recombination protein RecA	ko03440	Homologous recombination	--	mdn:JT25_003980	1.5e-176	92.00	100.00	624
GE001160	K03565	regulatory protein	--	--	--	mdn:JT25_003975	2.3e-55	70.62	98.77	220
GE001161	K01872	alanyl-tRNA synthetase	ko00970	Aminoacyl-tRNA biosynthesis	EC:6.1.1.7	mdn:JT25_003970	0.0e+00	89.02	99.43	1555
GE001162	K00928	aspartate kinase	ko01120;ko00300;ko00261;ko00270;ko01210;ko01100;ko01110;ko01130;ko00260;ko01230	Microbial metabolism in diverse environments;Lysine biosynthesis;Monobactam biosynthesis;Cysteine and methionine metabolism;2-Oxocarboxylic acid metabolism;Metabolic pathways;Biosynthesis of secondary metabolites;Biosynthesis of antibiotics;Glycine, serine and threonine metabolism;Biosynthesis of amino acids	EC:2.7.2.4	mdn:JT25_003950	2.6e-188	86.45	100.00	663
GE001163	K01673	carbonic anhydrase	ko00910	Nitrogen metabolism	EC:4.2.1.1	mdn:JT25_021070	5.1e-94	85.94	100.00	349
GE001169	K01447	N-acetylmuramoyl-L-alanine amidase	--	--	EC:3.5.1.28	scl:sce6671	2.9e-24	34.82	99.09	117
GE001174	K09857	uncharacterized protein	--	--	--	mdn:JT25_000705	4.5e-43	49.73	88.21	180
GE001175	K06192	paraquat-inducible protein B	--	--	--	mdn:JT25_000710	5.7e-101	62.73	100.00	373
GE001176	K02065	phospholipid/cholesterol/gamma-HCH transport system ATP-binding protein	ko02010	ABC transporters	--	mdn:JT25_000715	1.2e-90	67.06	98.08	338
GE001177	K02066	phospholipid/cholesterol/gamma-HCH transport system permease protein	ko02010	ABC transporters	--	mdn:JT25_000720	1.0e-130	69.05	99.47	472
GE001178	K00564	16S rRNA (guanine1207-N2)-methyltransferase	--	--	EC:2.1.1.172	mdn:JT25_015425	4.0e-138	64.78	96.37	496
GE001184	K00703	starch synthase	ko01100;ko01110;ko00500	Metabolic pathways;Biosynthesis of secondary metabolites;Starch and sucrose metabolism	EC:2.4.1.21	mmt:Metme_1512	2.8e-234	79.66	100.00	816
GE001185	K00700	1,4-alpha-glucan branching enzyme	ko00500;ko01100;ko01110	Starch and sucrose metabolism;Metabolic pathways;Biosynthesis of secondary metabolites	EC:2.4.1.18	mdn:JT25_014310	0.0e+00	82.64	100.00	1323
GE001186	K00975	glucose-1-phosphate adenylyltransferase	ko01100;ko00520;ko00500;ko01110	Metabolic pathways;Amino sugar and nucleotide sugar metabolism;Starch and sucrose metabolism;Biosynthesis of secondary metabolites	EC:2.7.7.27	mmt:Metme_1514	1.5e-231	88.73	100.00	807
GE001188	K00705	4-alpha-glucanotransferase	ko00500;ko01100	Starch and sucrose metabolism;Metabolic pathways	EC:2.4.1.25	mdn:JT25_014325	2.2e-242	78.16	99.39	843
GE001193	K01625	2-dehydro-3-deoxyphosphogluconate aldolase / (4S)-4-hydroxy-2-oxoglutarate aldolase	ko01100;ko01120;ko00030;ko00630;ko01200	Metabolic pathways;Microbial metabolism in diverse environments;Pentose phosphate pathway;Glyoxylate and dicarboxylate metabolism;Carbon metabolism	EC:4.1.2.14 4.1.3.42	mdn:JT25_001925	1.2e-99	91.39	99.52	368
GE001194	K01690	phosphogluconate dehydratase	ko01120;ko00030;ko01100;ko01200	Microbial metabolism in diverse environments;Pentose phosphate pathway;Metabolic pathways;Carbon metabolism	EC:4.2.1.12	mdn:JT25_001915	2.3e-286	81.02	100.00	989
GE001195	K01057	6-phosphogluconolactonase	ko01200;ko01100;ko00030;ko01110;ko01120;ko01130	Carbon metabolism;Metabolic pathways;Pentose phosphate pathway;Biosynthesis of secondary metabolites;Microbial metabolism in diverse environments;Biosynthesis of antibiotics	EC:3.1.1.31	mdn:JT25_001910	2.1e-89	71.61	100.00	334
GE001196	K00036	glucose-6-phosphate 1-dehydrogenase	ko01110;ko01130;ko00480;ko00030;ko01200;ko01120;ko01100	Biosynthesis of secondary metabolites;Biosynthesis of antibiotics;Glutathione metabolism;Pentose phosphate pathway;Carbon metabolism;Microbial metabolism in diverse environments;Metabolic pathways	EC:1.1.1.49 1.1.1.363	mdn:JT25_001905	6.8e-244	84.02	100.00	848
GE001197	K03555	DNA mismatch repair protein MutS	ko03430	Mismatch repair	--	mdn:JT25_020030	0.0e+00	83.55	99.30	1423
GE001198	K11931	poly-beta-1,6-N-acetyl-D-glucosamine N-deacetylase	--	--	EC:3.5.1.-	mdn:JT25_019675	5.1e-308	79.59	100.00	1062
GE001199	K11936	poly-beta-1,6-N-acetyl-D-glucosamine synthase	--	--	EC:2.4.1.-	mdn:JT25_019680	3.6e-223	87.06	94.65	779
GE001200	K11937	biofilm PGA synthesis protein PgaD	--	--	--	mdn:JT25_019685	8.4e-52	69.23	95.33	208
GE001201	K03567	glycine cleavage system transcriptional repressor	--	--	--	mdn:JT25_019690	9.1e-66	72.99	100.00	255
GE001202	K03564	peroxiredoxin Q/BCP	--	--	EC:1.11.1.15	mdn:JT25_019695	8.7e-60	70.78	99.35	235
GE001203	K01573	oxaloacetate decarboxylase (Na+ extruding) subunit gamma	ko01100;ko00620	Metabolic pathways;Pyruvate metabolism	--	mmt:Metme_2681	2.9e-16	59.74	98.70	89
GE001204	K01571	oxaloacetate decarboxylase (Na+ extruding) subunit alpha	ko00620;ko01100	Pyruvate metabolism;Metabolic pathways	EC:7.2.4.2	mmt:Metme_2680	4.5e-290	83.44	100.00	1002
GE001212	K18298	membrane fusion protein, multidrug efflux system	--	--	--	mmt:Metme_0440	7.8e-145	70.05	92.08	519
GE001213	K18299	multidrug efflux pump	--	--	--	mmt:Metme_0439	0.0e+00	81.36	99.53	1651
GE001214	K18300	outer membrane protein, multidrug efflux system	--	--	--	mmt:Metme_0438	9.5e-185	71.37	92.94	652
GE001220	K09801	uncharacterized protein	--	--	--	mdn:JT25_020670	5.9e-19	54.84	98.94	99
GE001222	K03308	neurotransmitter:Na+ symporter, NSS family	--	--	--	mdn:JT25_020680	4.9e-204	79.60	99.78	716
GE001223	K03664	SsrA-binding protein	--	--	--	mmt:Metme_0600	2.7e-80	90.68	100.00	303
GE001225	K03734	FAD:protein FMN transferase	--	--	EC:2.7.1.180	mmt:Metme_0602	9.2e-115	64.49	94.94	419
GE001228	K01817	phosphoribosylanthranilate isomerase	ko01100;ko00400;ko01110;ko01130;ko01230	Metabolic pathways;Phenylalanine, tyrosine and tryptophan biosynthesis;Biosynthesis of secondary metabolites;Biosynthesis of antibiotics;Biosynthesis of amino acids	EC:5.3.1.24	mdn:JT25_020705	1.1e-84	77.56	97.62	318
GE001229	K01696	tryptophan synthase beta chain	ko01130;ko01230;ko01110;ko00260;ko00400;ko01100	Biosynthesis of antibiotics;Biosynthesis of amino acids;Biosynthesis of secondary metabolites;Glycine, serine and threonine metabolism;Phenylalanine, tyrosine and tryptophan biosynthesis;Metabolic pathways	EC:4.2.1.20	mmt:Metme_0605	1.9e-212	89.75	100.00	743
GE001230	K01695	tryptophan synthase alpha chain	ko01230;ko00400;ko01100;ko01130;ko00260;ko01110	Biosynthesis of amino acids;Phenylalanine, tyrosine and tryptophan biosynthesis;Metabolic pathways;Biosynthesis of antibiotics;Glycine, serine and threonine metabolism;Biosynthesis of secondary metabolites	EC:4.2.1.20	mdn:JT25_020715	3.7e-122	84.59	97.08	443
GE001231	K01963	acetyl-CoA carboxylase carboxyl transferase subunit beta	ko01110;ko01130;ko00061;ko01212;ko01120;ko00620;ko01100;ko01200;ko00640	Biosynthesis of secondary metabolites;Biosynthesis of antibiotics;Fatty acid biosynthesis;Fatty acid metabolism;Microbial metabolism in diverse environments;Pyruvate metabolism;Metabolic pathways;Carbon metabolism;Propanoate metabolism	EC:6.4.1.2 2.1.3.15	mdn:JT25_020720	1.2e-137	87.54	89.78	495
GE001232	K11754	dihydrofolate synthase / folylpolyglutamate synthase	ko01100;ko00790	Metabolic pathways;Folate biosynthesis	EC:6.3.2.12 6.3.2.17	mmt:Metme_0608	8.7e-163	68.25	100.00	578
GE001233	K03749	DedD protein	--	--	--	mmt:Metme_0609	4.3e-43	56.72	100.00	180
GE001234	K03558	membrane protein required for colicin V production	--	--	--	mdn:JT25_020735	5.8e-49	59.26	94.19	199
GE001235	K00764	amidophosphoribosyltransferase	ko00250;ko00230;ko01100;ko01130;ko01110	Alanine, aspartate and glutamate metabolism;Purine metabolism;Metabolic pathways;Biosynthesis of antibiotics;Biosynthesis of secondary metabolites	EC:2.4.2.14	mdn:JT25_020740	1.2e-256	87.60	99.40	891
GE001236	K10764	O-succinylhomoserine sulfhydrylase	ko00920;ko01100;ko00270	Sulfur metabolism;Metabolic pathways;Cysteine and methionine metabolism	EC:2.5.1.-	mdn:JT25_020745	7.1e-191	83.21	99.49	672
GE001238	K03820	apolipoprotein N-acyltransferase	--	--	EC:2.3.1.269	mdn:JT25_016025	4.5e-182	64.00	99.21	643
GE001241	K07390	monothiol glutaredoxin	--	--	--	mmt:Metme_3059	4.3e-42	76.47	94.44	176
GE001242	K03683	ribonuclease T	--	--	EC:3.1.13.-	mdn:JT25_004050	5.0e-95	81.25	99.05	352
GE001243	K04754	phospholipid-binding lipoprotein MlaA	--	--	--	mdn:JT25_004045	6.2e-96	67.60	88.03	356
GE001244	K12340	outer membrane protein	ko03070;ko02020	Bacterial secretion system;Two-component system	--	aza:AZKH_1548	2.2e-63	34.26	97.96	248
GE001245	K16300	membrane fusion protein, epimerase transport system	--	--	--	aza:AZKH_1547	2.5e-112	48.48	97.06	411
GE001246	K16299	ATP-binding cassette, subfamily C, bacterial EexD	ko02010	ABC transporters	--	mah:MEALZ_0964	1.2e-162	54.69	96.34	578
GE001251	K18707	threonylcarbamoyladenosine tRNA methylthiotransferase MtaB	--	--	EC:2.8.4.5	mmt:Metme_3055	7.0e-192	78.69	98.39	675
GE001253	K01756	adenylosuccinate lyase	ko00250;ko00230;ko01100;ko01130;ko01110	Alanine, aspartate and glutamate metabolism;Purine metabolism;Metabolic pathways;Biosynthesis of antibiotics;Biosynthesis of secondary metabolites	EC:4.3.2.2	mdn:JT25_004030	2.3e-222	87.11	98.90	776
GE001256	K07234	uncharacterized protein involved in response to NO	--	--	--	mdn:JT25_021395	1.2e-126	71.87	100.00	458
GE001257	K01114	phospholipase C	ko00564;ko01110;ko01100;ko02024;ko00562	Glycerophospholipid metabolism;Biosynthesis of secondary metabolites;Metabolic pathways;Quorum sensing;Inositol phosphate metabolism	EC:3.1.4.3	gxl:H845_3684	9.6e-113	48.86	87.53	412
GE001265	K06188	aquaporin Z	--	--	--	mmt:Metme_0552	3.9e-112	87.45	98.30	409
GE001266	K00575	chemotaxis protein methyltransferase CheR	ko02030;ko02020	Bacterial chemotaxis;Two-component system	EC:2.1.1.80	mdn:JT25_013945	1.4e-79	57.20	93.71	302
GE001267	K03415	two-component system, chemotaxis family, chemotaxis protein CheV	ko02020;ko02030	Two-component system;Bacterial chemotaxis	--	mdn:JT25_013950	2.0e-148	86.80	97.74	530
GE001268	K02386	flagella basal body P-ring formation protein FlgA	ko02040	Flagellar assembly	--	mdn:JT25_013955	5.8e-52	49.34	98.70	209
GE001269	K02398	negative regulator of flagellin synthesis FlgM	ko02040	Flagellar assembly	--	mdn:JT25_013960	3.4e-20	54.90	100.00	103
GE001270	K02399	flagella synthesis protein FlgN	ko02040	Flagellar assembly	--	mmt:Metme_1021	1.9e-49	64.02	100.00	201
GE001291	K07789	multidrug efflux pump	ko02020	Two-component system	--	mdn:JT25_022650	0.0e+00	72.53	99.23	1449
GE001292	K07788	multidrug efflux pump	ko02020	Two-component system	--	mdn:JT25_022645	0.0e+00	77.65	100.00	1506
GE001293	K07799	membrane fusion protein, multidrug efflux system	ko02020	Two-component system	--	mdn:JT25_022640	7.9e-127	57.21	99.31	459
GE001296	K01061	carboxymethylenebutenolidase	ko01130;ko01110;ko01120;ko00364;ko00623;ko00361;ko01100	Biosynthesis of antibiotics;Biosynthesis of secondary metabolites;Microbial metabolism in diverse environments;Fluorobenzoate degradation;Toluene degradation;Chlorocyclohexane and chlorobenzene degradation;Metabolic pathways	EC:3.1.1.45	mdn:JT25_022685	2.0e-150	85.19	100.00	537
GE001297	K01053	gluconolactonase	ko01110;ko01130;ko01120;ko01200;ko00053;ko00030;ko01220;ko01100	Biosynthesis of secondary metabolites;Biosynthesis of antibiotics;Microbial metabolism in diverse environments;Carbon metabolism;Ascorbate and aldarate metabolism;Pentose phosphate pathway;Degradation of aromatic compounds;Metabolic pathways	EC:3.1.1.17	mdn:JT25_022515	6.1e-116	68.00	92.28	422
GE001298	K03559	biopolymer transport protein ExbD	--	--	--	mdn:JT25_022680	2.8e-54	84.44	99.26	216
GE001299	K03561	biopolymer transport protein ExbB	--	--	--	mdn:JT25_022675	5.6e-112	80.46	100.00	409
GE001300	K03832	periplasmic protein TonB	--	--	--	mdn:JT25_022670	1.1e-54	67.04	100.00	219
GE001301	K06871	uncharacterized protein	--	--	--	ppuu:PputUW4_02592	7.7e-148	61.18	98.04	529
GE001302	K01130	arylsulfatase	--	--	EC:3.1.6.1	rge:RGE_25260	1.6e-266	58.88	93.60	924
GE001316	K03116	sec-independent protein translocase protein TatA	ko03060;ko03070	Protein export;Bacterial secretion system	--	mdn:JT25_022545	1.4e-14	71.64	98.53	84
GE001317	K11917	sigma-54 dependent transcriptional regulator	--	--	--	mdn:JT25_022540	3.5e-165	84.81	97.76	586
GE001319	K00995	CDP-diacylglycerol---glycerol-3-phosphate 3-phosphatidyltransferase	ko01100;ko00564	Metabolic pathways;Glycerophospholipid metabolism	EC:2.7.8.5	mdn:JT25_000510	3.3e-113	55.41	100.00	414
GE001325	K06147	ATP-binding cassette, subfamily B, bacterial	--	--	--	srb:P148_SR1C001G0150	4.5e-93	38.00	98.12	347
GE001327	K07260	zinc D-Ala-D-Ala carboxypeptidase	ko02020;ko00550	Two-component system;Peptidoglycan biosynthesis	EC:3.4.17.14	mdn:JT25_022570	1.0e-51	56.32	96.13	208
GE001330	K01737	6-pyruvoyltetrahydropterin/6-carboxytetrahydropterin synthase	ko01100;ko00790	Metabolic pathways;Folate biosynthesis	EC:4.2.3.12 4.1.2.50	mdn:JT25_000475	2.1e-56	81.60	100.00	223
GE001332	K11752	diaminohydroxyphosphoribosylaminopyrimidine deaminase / 5-amino-6-(5-phosphoribosylamino)uracil reductase	ko02024;ko01100;ko01110;ko00740	Quorum sensing;Metabolic pathways;Biosynthesis of secondary metabolites;Riboflavin metabolism	EC:3.5.4.26 1.1.1.193	mdn:JT25_000465	3.0e-96	75.11	97.90	357
GE001333	K14652	3,4-dihydroxy 2-butanone 4-phosphate synthase / GTP cyclohydrolase II	ko01100;ko01110;ko00740	Metabolic pathways;Biosynthesis of secondary metabolites;Riboflavin metabolism	EC:4.1.99.12 3.5.4.25	mdn:JT25_000460	3.6e-85	75.24	100.00	320
GE001334	K07302	isoquinoline 1-oxidoreductase subunit alpha	--	--	EC:1.3.99.16	mdn:JT25_022590	3.3e-75	81.53	100.00	286
GE001335	K07303	isoquinoline 1-oxidoreductase subunit beta	--	--	EC:1.3.99.16	mdn:JT25_022585	0.0e+00	86.04	99.33	1326
GE001337	K07141	molybdenum cofactor cytidylyltransferase	--	--	EC:2.7.7.76	mdn:JT25_022575	2.1e-53	54.64	94.63	214
GE001351	K14986	two-component system, LuxR family, sensor kinase FixL	ko02020	Two-component system	EC:2.7.13.3	gag:Glaag_2166	2.4e-57	39.67	46.01	229
GE001353	K13924	two-component system, chemotaxis family, CheB/CheR fusion protein	ko02030;ko02020	Bacterial chemotaxis;Two-component system	EC:2.1.1.80 3.1.1.61	mdn:JT25_011095	5.3e-300	70.86	97.09	1035
GE001354	K14986	two-component system, LuxR family, sensor kinase FixL	ko02020	Two-component system	EC:2.7.13.3	ali:AZOLI_p20692	2.0e-62	33.27	58.95	246
GE001360	K03769	peptidyl-prolyl cis-trans isomerase C	--	--	EC:5.2.1.8	mdn:JT25_015975	2.6e-127	85.97	87.15	460
GE001361	K05527	BolA family transcriptional regulator, general stress-responsive regulator	--	--	--	mmt:Metme_1251	3.6e-21	60.44	97.85	106
GE001362	K09780	uncharacterized protein	--	--	--	mdn:JT25_015985	1.9e-36	75.00	100.00	157
GE001363	K06190	intracellular septation protein	--	--	--	mmt:Metme_1253	5.1e-80	80.00	100.00	302
GE001365	K09948	uncharacterized protein	--	--	--	mdn:JT25_016000	1.0e-32	69.39	95.15	144
GE001368	K01081	5'-nucleotidase	ko00240;ko01110;ko01100;ko00230;ko00760	Pyrimidine metabolism;Biosynthesis of secondary metabolites;Metabolic pathways;Purine metabolism;Nicotinate and nicotinamide metabolism	EC:3.1.3.5	mdn:JT25_016015	3.7e-144	87.16	100.00	516
GE001370	K01885	glutamyl-tRNA synthetase	ko01100;ko00970;ko00860;ko01110	Metabolic pathways;Aminoacyl-tRNA biosynthesis;Porphyrin and chlorophyll metabolism;Biosynthesis of secondary metabolites	EC:6.1.1.17	mdn:JT25_000930	8.6e-236	85.78	98.51	821
GE001371	K07126	uncharacterized protein	--	--	--	mdn:JT25_000935	1.0e-52	73.03	100.00	211
GE001377	K03561	biopolymer transport protein ExbB	--	--	--	mca:MCA2238	1.5e-189	58.60	98.99	668
GE001378	K03559	biopolymer transport protein ExbD	--	--	--	mca:MCA2237	7.0e-58	90.30	100.00	228
GE001383	K03639	GTP 3',8-cyclase	ko00790;ko04122;ko01100	Folate biosynthesis;Sulfur relay system;Metabolic pathways	EC:4.1.99.22	mdn:JT25_007105	6.3e-140	74.01	97.61	502
GE001385	K01246	DNA-3-methyladenine glycosylase I	ko03410	Base excision repair	EC:3.2.2.20	mdn:JT25_007115	7.9e-79	73.91	95.34	298
GE001386	K03503	DNA polymerase V	--	--	EC:3.4.21.-	mdn:JT25_005475	1.8e-39	61.65	79.64	167
GE001387	K03502	DNA polymerase V	--	--	--	mdn:JT25_005505	1.6e-116	65.23	77.14	425
GE001390	K03637	cyclic pyranopterin monophosphate synthase	ko01100;ko00790;ko04122	Metabolic pathways;Folate biosynthesis;Sulfur relay system	EC:4.6.1.17	mdn:JT25_011765	2.8e-64	79.75	95.76	250
GE001391	K03636	sulfur-carrier protein	ko00790;ko04122;ko01100	Folate biosynthesis;Sulfur relay system;Metabolic pathways	--	mmt:Metme_0535	1.3e-19	65.38	100.00	100
GE001392	K03635	molybdopterin synthase catalytic subunit	ko00790;ko04122;ko01100	Folate biosynthesis;Sulfur relay system;Metabolic pathways	EC:2.8.1.12	mdn:JT25_011755	1.6e-55	70.07	97.99	221
GE001397	K07126	uncharacterized protein	--	--	--	dsa:Desal_3131	8.7e-40	49.12	73.71	169
GE001399	K05591	ATP-dependent RNA helicase DbpA	--	--	EC:3.6.4.13	azi:AzCIB_1259	8.2e-210	80.53	95.81	735
GE001401	K02342	DNA polymerase III subunit epsilon	ko03440;ko01100;ko00240;ko03030;ko03430;ko00230	Homologous recombination;Metabolic pathways;Pyrimidine metabolism;DNA replication;Mismatch repair;Purine metabolism	EC:2.7.7.7	mdn:JT25_022210	7.1e-101	77.25	95.88	372
GE001402	K00937	polyphosphate kinase	ko03018;ko00190	RNA degradation;Oxidative phosphorylation	EC:2.7.4.1	mdn:JT25_022205	0.0e+00	84.59	99.85	1184
GE001403	K12339	S-sulfo-L-cysteine synthase (O-acetyl-L-serine-dependent)	ko01130;ko00270;ko01120;ko00920;ko01230;ko01200;ko01100;ko01110	Biosynthesis of antibiotics;Cysteine and methionine metabolism;Microbial metabolism in diverse environments;Sulfur metabolism;Biosynthesis of amino acids;Carbon metabolism;Metabolic pathways;Biosynthesis of secondary metabolites	EC:2.5.1.144	mdn:JT25_022200	2.8e-144	87.46	99.66	516
GE001404	K03215	23S rRNA (uracil1939-C5)-methyltransferase	--	--	EC:2.1.1.190	mdn:JT25_022195	9.0e-211	78.41	99.77	738
GE001406	K06173	tRNA pseudouridine38-40 synthase	--	--	EC:5.4.99.12	mah:MEALZ_2243	2.0e-120	77.15	100.00	437
GE001407	K01768	adenylate cyclase	--	--	EC:4.6.1.1	blep:AL038_17790	3.1e-111	37.97	97.18	408
GE001409	K07261	penicillin-insensitive murein DD-endopeptidase	--	--	EC:3.4.24.-	mdn:JT25_019625	1.4e-92	66.53	86.46	345
GE001411	K05919	superoxide reductase	--	--	EC:1.15.1.2	mdn:JT25_022560	1.1e-48	65.73	100.00	198
GE001412	K01507	inorganic pyrophosphatase	ko00190	Oxidative phosphorylation	EC:3.6.1.1	mdn:JT25_014490	4.3e-107	88.78	99.03	392
GE001414	K01854	UDP-galactopyranose mutase	ko00052;ko00520	Galactose metabolism;Amino sugar and nucleotide sugar metabolism	EC:5.4.99.9	masw:AM586_15165	1.0e-154	67.03	99.19	552
GE001419	K06896	maltose 6'-phosphate phosphatase	ko00500	Starch and sucrose metabolism	EC:3.1.3.90	mmt:Metme_3545	3.0e-175	60.91	99.18	620
GE001421	K09159	antitoxin CptB	--	--	--	mmt:Metme_2143	1.1e-18	60.53	100.00	97
GE001422	K00240	succinate dehydrogenase / fumarate reductase, iron-sulfur subunit	ko00650;ko01200;ko00190;ko01120;ko01130;ko01100;ko01110;ko00020	Butanoate metabolism;Carbon metabolism;Oxidative phosphorylation;Microbial metabolism in diverse environments;Biosynthesis of antibiotics;Metabolic pathways;Biosynthesis of secondary metabolites;Citrate cycle (TCA cycle)	EC:1.3.5.1 1.3.5.4	mdn:JT25_017590	1.5e-133	85.99	98.84	481
GE001423	K00239	succinate dehydrogenase / fumarate reductase, flavoprotein subunit	ko01120;ko00020;ko01110;ko00650;ko00190;ko01200;ko01100;ko01130	Microbial metabolism in diverse environments;Citrate cycle (TCA cycle);Biosynthesis of secondary metabolites;Butanoate metabolism;Oxidative phosphorylation;Carbon metabolism;Metabolic pathways;Biosynthesis of antibiotics	EC:1.3.5.1 1.3.5.4	mmt:Metme_2141	0.0e+00	91.75	100.00	1118
GE001424	K00242	succinate dehydrogenase / fumarate reductase, membrane anchor subunit	ko01200;ko01130;ko01120;ko01100;ko00650;ko01110;ko00020;ko00190	Carbon metabolism;Biosynthesis of antibiotics;Microbial metabolism in diverse environments;Metabolic pathways;Butanoate metabolism;Biosynthesis of secondary metabolites;Citrate cycle (TCA cycle);Oxidative phosphorylation	--	mdn:JT25_017580	6.0e-35	63.11	97.60	152
GE001425	K00241	succinate dehydrogenase / fumarate reductase, cytochrome b subunit	ko00020;ko01130;ko00650;ko00190;ko01100;ko01120;ko01110;ko01200	Citrate cycle (TCA cycle);Biosynthesis of antibiotics;Butanoate metabolism;Oxidative phosphorylation;Metabolic pathways;Microbial metabolism in diverse environments;Biosynthesis of secondary metabolites;Carbon metabolism	--	mmt:Metme_2139	4.2e-41	67.21	98.39	172
GE001427	K04656	hydrogenase maturation protein HypF	--	--	--	mmt:Metme_1755	9.7e-75	69.15	91.26	285
GE001428	K04656	hydrogenase maturation protein HypF	--	--	--	mmt:Metme_1755	2.1e-23	76.12	100.00	113
GE001429	K04655	hydrogenase expression/formation protein HypE	--	--	--	mmt:Metme_1756	2.5e-160	82.80	98.56	570
GE001430	K04654	hydrogenase expression/formation protein HypD	--	--	--	mdn:JT25_006580	8.9e-188	86.68	99.46	661
GE001431	K04653	hydrogenase expression/formation protein HypC	--	--	--	mmt:Metme_1760	1.1e-26	87.01	100.00	124
GE001432	K04652	hydrogenase nickel incorporation protein HypB	--	--	--	mdn:JT25_006590	1.7e-111	89.43	85.34	407
GE001433	K04651	hydrogenase nickel incorporation protein HypA/HybF	--	--	--	mdn:JT25_006595	7.7e-50	85.84	100.00	201
GE001437	K03618	hydrogenase-1 operon protein HyaF	--	--	--	mdn:JT25_006615	1.0e-122	79.79	100.00	445
GE001438	K03619	hydrogenase-1 operon protein HyaE	--	--	--	mdn:JT25_006635	1.2e-57	79.41	97.84	228
GE001439	K04653	hydrogenase expression/formation protein HypC	--	--	--	mmt:Metme_1774	1.5e-38	80.61	100.00	164
GE001440	K03605	hydrogenase maturation protease	--	--	EC:3.4.23.-	mdn:JT25_006645	4.5e-97	76.11	99.56	359
GE001441	K03620	Ni/Fe-hydrogenase 1 B-type cytochrome subunit	ko02020	Two-component system	--	mdn:JT25_006650	7.0e-106	79.20	97.41	389
GE001443	K06281	hydrogenase large subunit	ko01120;ko00633	Microbial metabolism in diverse environments;Nitrotoluene degradation	EC:1.12.99.6	mdn:JT25_006660	0.0e+00	92.14	100.00	1170
GE001444	K06282	hydrogenase small subunit	ko01120;ko00633	Microbial metabolism in diverse environments;Nitrotoluene degradation	EC:1.12.99.6	mdn:JT25_006665	1.6e-210	96.95	99.45	737
GE001445	K07007	3-dehydro-bile acid Delta4,6-reductase	--	--	EC:1.3.1.114	mmt:Metme_1808	3.4e-161	71.21	98.98	573
GE001446	K01006	pyruvate, orthophosphate dikinase	ko01100;ko00620;ko01120;ko01200	Metabolic pathways;Pyruvate metabolism;Microbial metabolism in diverse environments;Carbon metabolism	EC:2.7.9.1	mdn:JT25_017555	0.0e+00	86.47	99.89	1580
GE001449	K07646	two-component system, OmpR family, sensor histidine kinase KdpD	ko02020	Two-component system	EC:2.7.13.3	mdn:JT25_001380	2.8e-123	47.33	98.83	448
GE001450	K07667	two-component system, OmpR family, KDP operon response regulator KdpE	ko02024;ko02020	Quorum sensing;Two-component system	--	mdn:JT25_009780	2.4e-69	56.58	97.85	267
GE001451	K03526	(E)-4-hydroxy-3-methylbut-2-enyl-diphosphate synthase	ko01130;ko01100;ko01110;ko00900	Biosynthesis of antibiotics;Metabolic pathways;Biosynthesis of secondary metabolites;Terpenoid backbone biosynthesis	EC:1.17.7.1 1.17.7.3	mmt:Metme_2632	3.3e-212	92.36	100.00	743
GE001453	K00346	Na+-transporting NADH:ubiquinone oxidoreductase subunit A	--	--	EC:7.2.1.1	mdn:JT25_021410	1.1e-221	86.16	100.00	774
GE001454	K00347	Na+-transporting NADH:ubiquinone oxidoreductase subunit B	--	--	EC:7.2.1.1	mdn:JT25_021415	9.6e-212	90.73	100.00	741
GE001455	K00348	Na+-transporting NADH:ubiquinone oxidoreductase subunit C	--	--	EC:7.2.1.1	mdn:JT25_021420	1.9e-145	89.90	100.00	520
GE001456	K00349	Na+-transporting NADH:ubiquinone oxidoreductase subunit D	--	--	EC:7.2.1.1	mdn:JT25_021425	1.4e-111	94.59	100.00	407
GE001457	K00350	Na+-transporting NADH:ubiquinone oxidoreductase subunit E	--	--	EC:7.2.1.1	mdn:JT25_021430	4.5e-101	98.51	100.00	372
GE001458	K00351	Na+-transporting NADH:ubiquinone oxidoreductase subunit F	--	--	EC:7.2.1.1	mdn:JT25_021435	1.1e-223	93.35	100.00	781
GE001459	K05952	uncharacterized protein	--	--	--	mmt:Metme_2624	7.9e-17	78.18	69.62	91
GE001460	K03676	glutaredoxin 3	--	--	--	mmt:Metme_0615	7.5e-34	79.76	100.00	148
GE001462	K05802	potassium-dependent mechanosensitive channel	--	--	--	mdn:JT25_020765	0.0e+00	64.85	99.29	1369
GE001468	K01923	phosphoribosylaminoimidazole-succinocarboxamide synthase	ko01130;ko00230;ko01100;ko01110	Biosynthesis of antibiotics;Purine metabolism;Metabolic pathways;Biosynthesis of secondary metabolites	EC:6.3.2.6	mmt:Metme_0716	1.3e-144	84.46	95.18	518
GE001472	K01915	glutamine synthetase	ko00630;ko02020;ko00910;ko01120;ko00220;ko01100;ko00250;ko01230	Glyoxylate and dicarboxylate metabolism;Two-component system;Nitrogen metabolism;Microbial metabolism in diverse environments;Arginine biosynthesis;Metabolic pathways;Alanine, aspartate and glutamate metabolism;Biosynthesis of amino acids	EC:6.3.1.2	mdn:JT25_002015	1.8e-265	95.29	99.36	920
GE001474	K04752	nitrogen regulatory protein P-II 2	--	--	--	mdn:JT25_002000	9.7e-53	97.32	100.00	211
GE001475	K03320	ammonium transporter, Amt family	--	--	--	mdn:JT25_001995	6.1e-202	76.77	99.35	709
GE001476	K04752	nitrogen regulatory protein P-II 2	--	--	--	mdn:JT25_001990	7.7e-50	90.18	100.00	201
GE001477	K03320	ammonium transporter, Amt family	--	--	--	mdn:JT25_001985	2.5e-194	82.45	97.88	683
GE001478	K01092	myo-inositol-1(or 4)-monophosphatase	ko00562;ko00521;ko01100	Inositol phosphate metabolism;Streptomycin biosynthesis;Metabolic pathways	EC:3.1.3.25	mdn:JT25_001980	1.0e-113	78.74	100.00	415
GE001480	K00604	methionyl-tRNA formyltransferase	ko00670;ko00970	One carbon pool by folate;Aminoacyl-tRNA biosynthesis	EC:2.1.2.9	bdl:AK34_4436	1.4e-76	49.63	94.74	292
GE001481	K00126	formate dehydrogenase subunit delta	ko00680;ko01100;ko01200;ko00630;ko01120	Methane metabolism;Metabolic pathways;Carbon metabolism;Glyoxylate and dicarboxylate metabolism;Microbial metabolism in diverse environments	EC:1.17.1.9	mdn:JT25_015950	3.3e-22	72.86	98.59	109
GE001482	K02379	FdhD protein	--	--	--	mmt:Metme_1245	1.1e-118	77.90	99.28	431
GE001483	K00123	formate dehydrogenase major subunit	ko01100;ko01120;ko00630;ko01200;ko00680	Metabolic pathways;Microbial metabolism in diverse environments;Glyoxylate and dicarboxylate metabolism;Carbon metabolism;Methane metabolism	EC:1.17.1.9	mmt:Metme_1246	0.0e+00	90.00	99.79	1797
GE001484	K00124	formate dehydrogenase iron-sulfur subunit	ko00630;ko01120;ko01100;ko00680;ko01200	Glyoxylate and dicarboxylate metabolism;Microbial metabolism in diverse environments;Metabolic pathways;Methane metabolism;Carbon metabolism	--	mdn:JT25_015965	6.0e-275	89.08	99.81	951
GE001485	K00127	formate dehydrogenase subunit gamma	ko01200;ko00630;ko01120;ko01100;ko00680	Carbon metabolism;Glyoxylate and dicarboxylate metabolism;Microbial metabolism in diverse environments;Metabolic pathways;Methane metabolism	--	mmt:Metme_1248	6.7e-68	77.85	100.00	262
GE001490	K06204	DnaK suppressor protein	--	--	--	mmt:Metme_2396	1.6e-68	90.00	100.00	264
GE001491	K01894	glutamyl-Q tRNA(Asp) synthetase	--	--	EC:6.1.1.-	mdn:JT25_022420	3.0e-84	57.46	98.16	317
GE001492	K01895	acetyl-CoA synthetase	ko01130;ko00620;ko00680;ko00010;ko01100;ko01120;ko01200;ko01110;ko00640	Biosynthesis of antibiotics;Pyruvate metabolism;Methane metabolism;Glycolysis / Gluconeogenesis;Metabolic pathways;Microbial metabolism in diverse environments;Carbon metabolism;Biosynthesis of secondary metabolites;Propanoate metabolism	EC:6.2.1.1	mdn:JT25_022425	0.0e+00	83.41	100.00	1163
GE001494	K10680	N-ethylmaleimide reductase	ko00633;ko01120	Nitrotoluene degradation;Microbial metabolism in diverse environments	EC:1.-.-.-	app:CAP2UW1_2492	4.6e-165	78.53	99.44	586
GE001495	K07012	CRISPR-associated endonuclease/helicase Cas3	--	--	EC:3.1.-.- 3.6.4.-	mah:MEALZ_2162	0.0e+00	69.24	99.88	1150
GE001496	K19119	CRISPR-associated protein Cas5d	--	--	--	mah:MEALZ_2161	7.3e-119	84.42	98.30	432
GE001497	K19117	CRISPR-associated protein Csd1	--	--	--	mah:MEALZ_2160	2.1e-256	64.05	100.00	890
GE001498	K19118	CRISPR-associated protein Csd2	--	--	--	mah:MEALZ_2159	1.8e-127	79.36	99.65	461
GE001499	K07464	CRISPR-associated exonuclease Cas4	--	--	EC:3.1.12.1	nur:ATY38_13445	1.1e-94	81.95	97.16	351
GE001500	K15342	CRISP-associated protein Cas1	--	--	--	nur:ATY38_13450	1.8e-182	87.50	100.00	644
GE001501	K09951	CRISPR-associated protein Cas2	--	--	--	nur:ATY38_13455	6.6e-42	84.38	100.00	175
GE001505	K07066	uncharacterized protein	--	--	--	saf:SULAZ_0256	1.3e-11	40.70	86.00	74
GE001507	K09920	uncharacterized protein	--	--	--	mdn:JT25_015575	2.7e-58	76.76	95.30	230
GE001508	K01737	6-pyruvoyltetrahydropterin/6-carboxytetrahydropterin synthase	ko00790;ko01100	Folate biosynthesis;Metabolic pathways	EC:4.2.3.12 4.1.2.50	mdn:JT25_015580	2.8e-58	89.83	100.00	229
GE001510	K14261	alanine-synthesizing transaminase	--	--	EC:2.6.1.-	mmt:Metme_2839	7.7e-222	92.39	100.00	775
GE001511	K00003	homoserine dehydrogenase	ko00270;ko01120;ko01110;ko01130;ko01230;ko00260;ko01100;ko00300	Cysteine and methionine metabolism;Microbial metabolism in diverse environments;Biosynthesis of secondary metabolites;Biosynthesis of antibiotics;Biosynthesis of amino acids;Glycine, serine and threonine metabolism;Metabolic pathways;Lysine biosynthesis	EC:1.1.1.3	mmt:Metme_2838	5.2e-219	90.83	100.00	765
GE001512	K01733	threonine synthase	ko01230;ko01120;ko00750;ko01110;ko01100;ko00260	Biosynthesis of amino acids;Microbial metabolism in diverse environments;Vitamin B6 metabolism;Biosynthesis of secondary metabolites;Metabolic pathways;Glycine, serine and threonine metabolism	EC:4.2.3.1	mmt:Metme_2837	2.0e-179	85.99	100.00	634
GE001513	K07462	single-stranded-DNA-specific exonuclease	ko03410;ko03440;ko03430	Base excision repair;Homologous recombination;Mismatch repair	EC:3.1.-.-	mmt:Metme_2836	1.5e-258	76.25	99.32	897
GE001515	K12978	lipid A 4'-phosphatase	--	--	EC:3.1.3.-	mdn:JT25_021150	5.3e-90	68.61	97.81	336
GE001516	K09768	uncharacterized protein	--	--	--	mdn:JT25_021155	4.7e-55	73.15	100.00	219
GE001519	K14998	surfeit locus 1 family protein	--	--	--	mmt:Metme_3150	3.2e-77	58.75	97.96	293
GE001521	K03110	fused signal recognition particle receptor	ko02024;ko03070;ko03060	Quorum sensing;Bacterial secretion system;Protein export	--	mmt:Metme_3148	7.8e-251	69.61	100.00	872
GE001522	K09812	cell division transport system ATP-binding protein	ko02010	ABC transporters	--	mdn:JT25_000335	9.0e-103	87.96	98.18	378
GE001523	K09811	cell division transport system permease protein	ko02010	ABC transporters	--	mdn:JT25_000330	6.0e-124	73.44	100.00	449
GE001524	K09160	uncharacterized protein	--	--	--	mdn:JT25_000325	6.7e-67	80.85	98.60	258
GE001530	K01012	biotin synthase	ko01100;ko00780	Metabolic pathways;Biotin metabolism	EC:2.8.1.6	mmt:Metme_3161	1.2e-162	86.89	99.70	578
GE001531	K00652	8-amino-7-oxononanoate synthase	ko00780;ko01100	Biotin metabolism;Metabolic pathways	EC:2.3.1.47	mdn:JT25_000400	5.5e-156	72.99	99.74	556
GE001532	K02170	pimeloyl-[acyl-carrier protein] methyl ester esterase	ko00780;ko01100	Biotin metabolism;Metabolic pathways	EC:3.1.1.85	mdn:JT25_000395	5.4e-67	50.40	99.60	260
GE001533	K02169	malonyl-CoA O-methyltransferase	ko01100;ko00780	Metabolic pathways;Biotin metabolism	EC:2.1.1.197	mdn:JT25_000390	5.2e-81	60.55	97.34	306
GE001534	K01935	dethiobiotin synthetase	ko00780;ko01100	Biotin metabolism;Metabolic pathways	EC:6.3.3.3	mdn:JT25_000385	3.0e-66	53.88	99.10	257
GE001535	K07216	hemerythrin	--	--	--	mdn:JT25_000380	5.8e-65	90.08	100.00	252
GE001536	K02275	cytochrome c oxidase subunit II	ko00190;ko01100	Oxidative phosphorylation;Metabolic pathways	EC:7.1.1.9	mmt:Metme_3155	1.2e-187	81.58	100.00	661
GE001537	K02274	cytochrome c oxidase subunit I	ko00190;ko01100	Oxidative phosphorylation;Metabolic pathways	EC:7.1.1.9	mmt:Metme_3154	3.6e-294	92.98	99.82	1015
GE001538	K02258	cytochrome c oxidase assembly protein subunit 11	ko01100;ko00190	Metabolic pathways;Oxidative phosphorylation	--	mmt:Metme_3153	2.6e-76	77.78	100.00	290
GE001539	K02276	cytochrome c oxidase subunit III	ko01100;ko00190	Metabolic pathways;Oxidative phosphorylation	EC:7.1.1.9	mdn:JT25_000360	1.4e-156	90.72	100.00	557
GE001543	K00990	[protein-PII] uridylyltransferase	ko02020	Two-component system	EC:2.7.7.59	mdn:JT25_019960	0.0e+00	71.67	99.66	1285
GE001544	K01265	methionyl aminopeptidase	--	--	EC:3.4.11.18	mmt:Metme_1633	7.9e-127	85.04	100.00	458
GE001545	K02967	small subunit ribosomal protein S2	ko03010	Ribosome	--	mdn:JT25_019970	1.2e-127	94.33	100.00	461
GE001546	K02357	elongation factor Ts	--	--	--	mmt:Metme_1635	1.5e-129	83.56	100.00	468
GE001547	K09903	uridylate kinase	ko00240;ko01100	Pyrimidine metabolism;Metabolic pathways	EC:2.7.4.22	mdn:JT25_019980	6.6e-123	94.14	99.17	445
GE001548	K02838	ribosome recycling factor	--	--	--	mdn:JT25_019985	4.9e-86	92.43	100.00	322
GE001549	K00806	undecaprenyl diphosphate synthase	ko00900;ko01110	Terpenoid backbone biosynthesis;Biosynthesis of secondary metabolites	EC:2.5.1.31	mdn:JT25_019990	1.7e-108	78.71	98.03	397
GE001550	K00981	phosphatidate cytidylyltransferase	ko01110;ko01100;ko00564	Biosynthesis of secondary metabolites;Metabolic pathways;Glycerophospholipid metabolism	EC:2.7.7.41	mmt:Metme_1639	2.5e-127	78.07	100.00	460
GE001551	K00099	1-deoxy-D-xylulose-5-phosphate reductoisomerase	ko01110;ko00900;ko01130;ko01100	Biosynthesis of secondary metabolites;Terpenoid backbone biosynthesis;Biosynthesis of antibiotics;Metabolic pathways	EC:1.1.1.267	mmt:Metme_1640	6.8e-186	84.99	99.75	655
GE001552	K11749	regulator of sigma E protease	ko02024	Quorum sensing	EC:3.4.24.-	mdn:JT25_020005	3.8e-180	68.94	99.78	636
GE001553	K03981	thiol:disulfide interchange protein DsbC	--	--	EC:5.3.4.1	mdn:JT25_020010	3.0e-96	71.19	100.00	357
GE001554	K06925	tRNA threonylcarbamoyladenosine biosynthesis protein TsaE	--	--	--	mdn:JT25_017020	8.8e-52	63.06	100.00	208
GE001555	K01448	N-acetylmuramoyl-L-alanine amidase	--	--	EC:3.5.1.28	mdn:JT25_017025	1.9e-124	52.75	99.40	451
GE001556	K02990	small subunit ribosomal protein S6	ko03010	Ribosome	--	mmt:Metme_1545	2.7e-55	89.92	82.07	220
GE001557	K02963	small subunit ribosomal protein S18	ko03010	Ribosome	--	mdn:JT25_017185	2.3e-34	94.74	100.00	149
GE001559	K02939	large subunit ribosomal protein L9	ko03010	Ribosome	--	mdn:JT25_017195	1.6e-66	88.51	100.00	257
GE001560	K03274	ADP-L-glycero-D-manno-heptose 6-epimerase	ko00540;ko01100	Lipopolysaccharide biosynthesis;Metabolic pathways	EC:5.1.3.20	mdn:JT25_017200	3.7e-158	84.71	100.00	563
GE001563	K01531	P-type Mg2+ transporter	--	--	EC:7.2.2.14	sat:SYN_02760	0.0e+00	74.91	98.70	1227
GE001564	K07746	antitoxin ParD1/3/4	--	--	--	mdn:JT25_005400	3.5e-20	58.02	98.78	102
GE001569	K15012	two-component system, response regulator RegA	ko02020	Two-component system	--	mdn:JT25_005685	7.0e-85	90.66	100.00	318
GE001570	K15011	two-component system, sensor histidine kinase RegB	ko02020	Two-component system	EC:2.7.13.3	mdn:JT25_005690	4.6e-210	80.74	100.00	736
GE001572	K03564	peroxiredoxin Q/BCP	--	--	EC:1.11.1.15	mdn:JT25_001605	1.8e-62	68.33	92.27	244
GE001573	K05595	multiple antibiotic resistance protein	--	--	--	mdn:JT25_018965	3.3e-73	71.29	96.76	280
GE001579	K03498	trk system potassium uptake protein	--	--	--	mdn:JT25_006735	1.1e-217	75.88	100.00	761
GE001580	K03074	preprotein translocase subunit SecF	ko03060;ko03070	Protein export;Bacterial secretion system	--	mmt:Metme_1832	4.0e-117	70.13	100.00	426
GE001582	K07657	two-component system, OmpR family, phosphate regulon response regulator PhoB	ko02020	Two-component system	--	mdn:JT25_013305	3.0e-109	87.28	98.28	400
GE001583	K07636	two-component system, OmpR family, phosphate regulon sensor histidine kinase PhoR	ko02020	Two-component system	EC:2.7.13.3	mmt:Metme_4255	5.5e-165	68.87	99.76	586
GE001586	K01621	xylulose-5-phosphate/fructose-6-phosphate phosphoketolase	ko01120;ko00030;ko01100	Microbial metabolism in diverse environments;Pentose phosphate pathway;Metabolic pathways	EC:4.1.2.9 4.1.2.22	mmt:Metme_4252	0.0e+00	86.80	100.00	1470
GE001587	K03306	inorganic phosphate transporter, PiT family	--	--	--	vpe:Varpa_4657	1.5e-220	75.05	97.38	771
GE001588	K08304	membrane-bound lytic murein transglycosylase A	--	--	EC:4.2.2.-	rce:RC1_3003	3.8e-83	45.83	84.90	314
GE001593	K03932	polyhydroxybutyrate depolymerase	--	--	--	mdn:JT25_011285	5.9e-166	94.28	100.00	589
GE001595	K04651	hydrogenase nickel incorporation protein HypA/HybF	--	--	--	mmt:Metme_1765	9.2e-14	71.15	100.00	80
GE001596	K04652	hydrogenase nickel incorporation protein HypB	--	--	--	mdn:JT25_006590	2.0e-96	67.64	100.00	357
GE001597	K04653	hydrogenase expression/formation protein HypC	--	--	--	mdn:JT25_006585	2.2e-19	70.27	92.50	100
GE001598	K04654	hydrogenase expression/formation protein HypD	--	--	--	mdn:JT25_006580	3.7e-128	77.89	96.28	463
GE001599	K04655	hydrogenase expression/formation protein HypE	--	--	--	mmt:Metme_1756	3.1e-58	73.20	88.44	230
GE001614	K03752	molybdenum cofactor guanylyltransferase	--	--	EC:2.7.7.77	mdn:JT25_004845	3.5e-58	59.69	98.98	230
GE001619	K02227	adenosylcobinamide-phosphate synthase	ko00860;ko01100	Porphyrin and chlorophyll metabolism;Metabolic pathways	EC:6.3.1.10	mdn:JT25_009340	1.3e-102	61.31	98.71	378
GE001620	K02225	cobalamin biosynthetic protein CobC	ko01100;ko00860	Metabolic pathways;Porphyrin and chlorophyll metabolism	--	mmt:Metme_0349	2.1e-127	66.06	96.75	461
GE001621	K02302	uroporphyrin-III C-methyltransferase / precorrin-2 dehydrogenase / sirohydrochlorin ferrochelatase	ko00860;ko01100;ko01110	Porphyrin and chlorophyll metabolism;Metabolic pathways;Biosynthesis of secondary metabolites	EC:2.1.1.107 1.3.1.76 4.99.1.4	mdn:JT25_017245	1.1e-190	72.98	99.57	671
GE001624	K00228	coproporphyrinogen III oxidase	ko01100;ko00860;ko01110	Metabolic pathways;Porphyrin and chlorophyll metabolism;Biosynthesis of secondary metabolites	EC:1.3.3.3	hoh:Hoch_2765	7.7e-109	56.77	99.71	399
GE001632	K03088	RNA polymerase sigma-70 factor, ECF subfamily	--	--	--	mdn:JT25_016615	7.0e-60	67.98	83.57	236
GE001634	K02387	flagellar basal-body rod protein FlgB	ko02040	Flagellar assembly	--	mdn:JT25_013940	8.3e-35	56.92	97.01	152
GE001638	K07659	two-component system, OmpR family, phosphate regulon response regulator OmpR	ko02020	Two-component system	--	eba:ebA6497	4.4e-63	54.04	98.33	246
GE001639	K07638	two-component system, OmpR family, osmolarity sensor histidine kinase EnvZ	ko02020	Two-component system	EC:2.7.13.3	kge:TQ33_0260	8.7e-49	31.95	96.11	200
GE001641	K19092	toxin ParE1/3/4	--	--	--	nwa:Nwat_2541	6.7e-34	67.01	98.98	148
GE001642	K07746	antitoxin ParD1/3/4	--	--	--	nhl:Nhal_0635	6.2e-25	72.84	98.78	118
GE001648	K01665	para-aminobenzoate synthetase component I	ko00790	Folate biosynthesis	EC:2.6.1.85	mmt:Metme_2272	5.5e-187	70.96	100.00	659
GE001650	K07019	uncharacterized protein	--	--	--	mah:MEALZ_3029	2.7e-111	63.38	99.08	407
GE001653	K09154	uncharacterized protein	--	--	--	mdn:JT25_017780	2.3e-67	67.58	97.33	260
GE001658	K17686	P-type Cu+ transporter	--	--	EC:7.2.2.8	mmt:Metme_2945	0.0e+00	77.18	100.00	1208
GE001659	K09792	uncharacterized protein	--	--	--	mmt:Metme_2944	5.1e-101	67.24	98.99	373
GE001661	K07213	copper chaperone	--	--	--	mmt:Metme_3009	3.7e-18	62.32	98.57	95
GE001662	K03753	molybdopterin-guanine dinucleotide biosynthesis adapter protein	--	--	--	mdn:JT25_022390	1.4e-56	63.10	88.89	224
GE001664	K03087	RNA polymerase nonessential primary-like sigma factor	--	--	--	mmt:Metme_2386	9.9e-138	76.74	100.00	495
GE001668	K03413	two-component system, chemotaxis family, chemotaxis protein CheY	ko02030;ko02020	Bacterial chemotaxis;Two-component system	--	mdn:JT25_017775	1.2e-112	76.32	99.63	411
GE001669	K09154	uncharacterized protein	--	--	--	mdn:JT25_017780	2.9e-78	72.58	98.94	297
GE001671	K00549	5-methyltetrahydropteroyltriglutamate--homocysteine methyltransferase	ko01110;ko00450;ko01230;ko01100;ko00270	Biosynthesis of secondary metabolites;Selenocompound metabolism;Biosynthesis of amino acids;Metabolic pathways;Cysteine and methionine metabolism	EC:2.1.1.14	nhl:Nhal_2546	5.1e-132	66.38	100.00	476
GE001672	K00886	polyphosphate glucokinase	ko01130;ko01110;ko01200;ko00010;ko00520;ko01100;ko01120	Biosynthesis of antibiotics;Biosynthesis of secondary metabolites;Carbon metabolism;Glycolysis / Gluconeogenesis;Amino sugar and nucleotide sugar metabolism;Metabolic pathways;Microbial metabolism in diverse environments	EC:2.7.1.63	mmt:Metme_3726	6.2e-111	78.60	93.46	406
GE001683	K01647	citrate synthase	ko01210;ko01110;ko00630;ko01230;ko01120;ko01200;ko00020;ko01130;ko01100	2-Oxocarboxylic acid metabolism;Biosynthesis of secondary metabolites;Glyoxylate and dicarboxylate metabolism;Biosynthesis of amino acids;Microbial metabolism in diverse environments;Carbon metabolism;Citrate cycle (TCA cycle);Biosynthesis of antibiotics;Metabolic pathways	EC:2.3.3.1	mdn:JT25_008060	5.9e-199	80.52	97.68	699
GE001687	K07003	uncharacterized protein	--	--	--	tee:Tel_10330	5.5e-211	49.08	97.45	740
GE001700	K09858	SEC-C motif domain protein	--	--	--	mdn:JT25_000820	2.3e-58	65.64	99.39	230
GE001703	K07507	putative Mg2+ transporter-C (MgtC) family protein	--	--	--	mdn:JT25_018165	2.8e-92	68.16	98.79	344
GE001704	K00951	GTP pyrophosphokinase	ko00230	Purine metabolism	EC:2.7.6.5	mdn:JT25_004000	1.2e-289	71.10	98.87	1001
GE001705	K00700	1,4-alpha-glucan branching enzyme	ko01110;ko01100;ko00500	Biosynthesis of secondary metabolites;Metabolic pathways;Starch and sucrose metabolism	EC:2.4.1.18	nio:NITINOP_1895	3.2e-193	51.85	99.38	680
GE001707	K06076	long-chain fatty acid transport protein	--	--	--	seds:AAY24_01605	4.2e-49	32.21	94.19	201
GE001710	K07491	putative transposase	--	--	--	mmt:Metme_1618	8.6e-42	65.18	89.60	175
GE001711	K03098	apolipoprotein D and lipocalin family protein	--	--	--	mdn:JT25_018240	9.6e-60	68.42	100.00	235
GE001712	K01669	deoxyribodipyrimidine photo-lyase	--	--	EC:4.1.99.3	mmt:Metme_1700	3.9e-169	62.75	99.34	600
GE001713	K07071	uncharacterized protein	--	--	--	mdn:JT25_018255	3.7e-83	53.97	99.66	313
GE001716	K04087	modulator of FtsH protease HflC	--	--	--	mdn:JT25_018295	1.4e-127	80.21	100.00	461
GE001717	K04088	modulator of FtsH protease HflK	--	--	--	mdn:JT25_018300	1.4e-146	69.25	99.74	525
GE001718	K03086	RNA polymerase primary sigma factor	--	--	--	mdn:JT25_018305	5.8e-98	51.20	89.23	363
GE001720	K10778	AraC family transcriptional regulator, regulatory protein of adaptative response / methylated-DNA-[protein]-cysteine methyltransferase	--	--	EC:2.1.1.63	ttu:TERTU_0122	7.7e-45	55.42	83.84	186
GE001724	K01814	phosphoribosylformimino-5-aminoimidazole carboxamide ribotide isomerase	ko01100;ko00340;ko01110;ko01230	Metabolic pathways;Histidine metabolism;Biosynthesis of secondary metabolites;Biosynthesis of amino acids	EC:5.3.1.16	mmt:Metme_2269	4.9e-64	57.85	98.67	250
GE001725	K10713	5,6,7,8-tetrahydromethanopterin hydro-lyase	ko01200;ko01120;ko00680	Carbon metabolism;Microbial metabolism in diverse environments;Methane metabolism	EC:4.2.1.147	mdn:JT25_019350	4.7e-83	95.91	100.00	312
GE001726	K05966	triphosphoribosyl-dephospho-CoA synthase	ko02020	Two-component system	EC:2.4.2.52	mmt:Metme_2267	1.1e-105	68.84	96.17	388
GE001728	K01499	methenyltetrahydromethanopterin cyclohydrolase	ko01120;ko01200;ko01100;ko00680	Microbial metabolism in diverse environments;Carbon metabolism;Metabolic pathways;Methane metabolism	EC:3.5.4.27	mdn:JT25_019335	4.4e-170	91.10	99.39	602
GE001729	K01499	methenyltetrahydromethanopterin cyclohydrolase	ko01100;ko00680;ko01120;ko01200	Metabolic pathways;Methane metabolism;Microbial metabolism in diverse environments;Carbon metabolism	EC:3.5.4.27	mmt:Metme_2265	3.0e-90	47.65	96.27	337
GE001757	K07474	phage terminase small subunit	--	--	--	asz:ASN_1773	1.1e-21	43.06	80.00	109
GE001782	K08309	soluble lytic murein transglycosylase	--	--	EC:4.2.2.-	bpar:BN117_1639	3.8e-57	31.36	81.99	228
GE001787	K07498	putative transposase	--	--	--	oar:OA238_c45280	4.3e-84	66.22	99.12	316
GE001791	K01776	glutamate racemase	ko01100;ko00471	Metabolic pathways;D-Glutamine and D-glutamate metabolism	EC:5.1.1.3	cpra:CPter91_4123	8.0e-86	61.89	88.04	322
GE001793	K03297	small multidrug resistance pump	--	--	--	mbs:MRBBS_1559	9.8e-34	64.81	99.08	148
GE001795	K01673	carbonic anhydrase	ko00910	Nitrogen metabolism	EC:4.2.1.1	app:CAP2UW1_1300	1.1e-71	60.09	99.54	275
GE001799	K01210	glucan 1,3-beta-glucosidase	ko00500	Starch and sucrose metabolism	EC:3.2.1.58	mmt:Metme_4332	4.4e-150	65.85	98.12	536
GE001800	K02471	vitamin B12/bleomycin/antimicrobial peptide transport system ATP-binding/permease protein	ko02010	ABC transporters	--	mdn:JT25_011740	2.9e-254	76.42	100.00	883
GE001801	K03628	transcription termination factor Rho	ko03018	RNA degradation	--	mmt:Metme_4334	4.5e-228	97.37	100.00	795
GE001802	K03671	thioredoxin 1	--	--	--	mmt:Metme_4335	1.6e-49	84.26	100.00	200
GE001803	K03732	ATP-dependent RNA helicase RhlB	ko03018	RNA degradation	EC:3.6.4.13	mdn:JT25_011725	6.1e-212	91.07	93.29	742
GE001804	K20881	5'-nucleotidase	--	--	EC:3.1.3.5	mdn:JT25_011720	4.4e-94	75.69	100.00	349
GE001805	K08312	ADP-ribose diphosphatase	ko00230	Purine metabolism	EC:3.6.1.-	mdn:JT25_011710	7.3e-74	80.23	96.72	282
GE001806	K16011	mannose-1-phosphate guanylyltransferase / mannose-6-phosphate isomerase	ko00520;ko01110;ko01100;ko00051	Amino sugar and nucleotide sugar metabolism;Biosynthesis of secondary metabolites;Metabolic pathways;Fructose and mannose metabolism	EC:2.7.7.13 5.3.1.8	mdn:JT25_018135	5.9e-221	80.69	100.00	772
GE001807	K02039	phosphate transport system protein	--	--	--	mdn:JT25_003545	3.9e-67	57.58	95.45	260
GE001808	K03284	magnesium transporter	--	--	--	mmt:Metme_1223	4.9e-190	83.25	100.00	669
GE001809	K00847	fructokinase	ko01100;ko00520;ko00051;ko00500	Metabolic pathways;Amino sugar and nucleotide sugar metabolism;Fructose and mannose metabolism;Starch and sucrose metabolism	EC:2.7.1.4	mdn:JT25_005260	1.4e-90	55.82	99.32	338
GE001825	K04765	nucleoside triphosphate diphosphatase	ko00240;ko00230;ko01100	Pyrimidine metabolism;Purine metabolism;Metabolic pathways	EC:3.6.1.9	mdn:JT25_006700	9.4e-120	82.35	100.00	435
GE001826	K00856	adenosine kinase	ko00230;ko01100	Purine metabolism;Metabolic pathways	EC:2.7.1.20	mdn:JT25_006705	1.5e-156	84.19	100.00	557
GE001827	K00901	diacylglycerol kinase (ATP)	ko00561;ko00564;ko01110;ko01100	Glycerolipid metabolism;Glycerophospholipid metabolism;Biosynthesis of secondary metabolites;Metabolic pathways	EC:2.7.1.107	mdn:JT25_006710	3.2e-54	92.44	100.00	216
GE001828	K02437	glycine cleavage system H protein	ko01130;ko01110;ko00630;ko00260;ko01100	Biosynthesis of antibiotics;Biosynthesis of secondary metabolites;Glyoxylate and dicarboxylate metabolism;Glycine, serine and threonine metabolism;Metabolic pathways	--	mdn:JT25_006715	3.0e-42	68.80	98.43	176
GE001831	K19302	undecaprenyl-diphosphatase	ko00550	Peptidoglycan biosynthesis	EC:3.6.1.27	mah:MEALZ_3808	1.5e-65	72.35	97.70	254
GE001833	K06218	mRNA interferase RelE/StbE	--	--	--	mmt:Metme_0213	7.6e-18	53.57	100.00	95
GE001837	K03651	3',5'-cyclic-AMP phosphodiesterase	--	--	EC:3.1.4.53	mdn:JT25_017265	4.2e-75	53.46	99.62	287
GE001839	K01990	ABC-2 type transport system ATP-binding protein	--	--	--	mdn:JT25_018900	1.3e-102	79.18	100.00	378
GE001840	K01992	ABC-2 type transport system permease protein	--	--	--	mah:MEALZ_2327	4.6e-125	85.77	99.26	453
GE001852	K03594	bacterioferritin	ko00860	Porphyrin and chlorophyll metabolism	EC:1.16.3.1	rbu:PG1C_06240	8.2e-73	79.43	94.09	278
GE001862	K12287	MSHA biogenesis protein MshQ	--	--	--	mdn:JT25_020580	2.1e-164	41.09	72.99	585
GE001864	K07726	putative transcriptional regulator	--	--	--	alv:Alvin_0771	4.9e-30	65.35	95.28	136
GE001865	K00812	aspartate aminotransferase	ko01230;ko00350;ko00220;ko01110;ko00400;ko00270;ko01100;ko01210;ko00401;ko00330;ko01130;ko00250;ko00360	Biosynthesis of amino acids;Tyrosine metabolism;Arginine biosynthesis;Biosynthesis of secondary metabolites;Phenylalanine, tyrosine and tryptophan biosynthesis;Cysteine and methionine metabolism;Metabolic pathways;2-Oxocarboxylic acid metabolism;Novobiocin biosynthesis;Arginine and proline metabolism;Biosynthesis of antibiotics;Alanine, aspartate and glutamate metabolism;Phenylalanine metabolism	EC:2.6.1.1	mdn:JT25_022170	1.5e-204	91.07	99.75	717
GE001867	K08307	membrane-bound lytic murein transglycosylase D	--	--	EC:4.2.2.-	mdn:JT25_013060	7.7e-133	72.70	94.20	479
GE001874	K15460	tRNA1Val (adenine37-N6)-methyltransferase	--	--	EC:2.1.1.223	seds:AAY24_06775	1.6e-57	49.15	99.58	228
GE001875	K07062	toxin FitB	--	--	EC:3.1.-.-	pna:Pnap_4764	8.8e-56	78.83	99.28	221
GE001878	K02454	general secretion pathway protein E	ko03070	Bacterial secretion system	EC:7.4.2.8	mdn:JT25_018225	7.1e-261	82.22	100.00	905
GE001879	K02455	general secretion pathway protein F	ko03070	Bacterial secretion system	--	mdn:JT25_018215	7.5e-180	83.46	100.00	635
GE001880	K02456	general secretion pathway protein G	ko03070	Bacterial secretion system	--	mdn:JT25_018210	7.6e-63	82.27	100.00	245
GE001881	K02457	general secretion pathway protein H	ko03070	Bacterial secretion system	--	mdn:JT25_018205	4.3e-51	68.18	99.35	206
GE001882	K02458	general secretion pathway protein I	ko03070	Bacterial secretion system	--	mmt:Metme_2800	7.9e-29	51.63	99.35	132
GE001883	K02459	general secretion pathway protein J	ko03070	Bacterial secretion system	--	mmt:Metme_2799	3.9e-50	52.58	96.77	203
GE001884	K02460	general secretion pathway protein K	ko03070	Bacterial secretion system	--	mdn:JT25_018190	2.3e-78	50.80	96.57	298
GE001885	K02461	general secretion pathway protein L	ko03070	Bacterial secretion system	--	mdn:JT25_018185	1.1e-114	55.67	97.68	419
GE001886	K02462	general secretion pathway protein M	ko03070	Bacterial secretion system	--	mdn:JT25_018180	2.8e-55	61.66	98.47	220
GE001888	K02453	general secretion pathway protein D	ko03070	Bacterial secretion system	--	mdn:JT25_018170	3.5e-194	60.13	98.59	684
GE001894	K05349	beta-glucosidase	ko00500;ko00460;ko01110;ko01100	Starch and sucrose metabolism;Cyanoamino acid metabolism;Biosynthesis of secondary metabolites;Metabolic pathways	EC:3.2.1.21	mmt:Metme_3603	0.0e+00	75.48	99.45	1117
GE001895	K02429	MFS transporter, FHS family, L-fucose permease	--	--	--	mdn:JT25_018660	8.6e-158	73.02	93.95	562
GE001901	K07491	putative transposase	--	--	--	azi:AzCIB_4604	9.3e-66	65.54	99.44	255
GE001904	K00428	cytochrome c peroxidase	--	--	EC:1.11.1.5	mdn:JT25_018840	8.4e-161	83.88	100.00	572
GE001908	K04079	molecular chaperone HtpG	--	--	--	mdn:JT25_001255	0.0e+00	88.18	99.84	1140
GE001913	K17247	methionine sulfoxide reductase heme-binding subunit	--	--	--	mmt:Metme_0177	1.6e-72	69.80	94.39	278
GE001914	K07147	methionine sulfoxide reductase catalytic subunit	--	--	EC:1.8.-.-	mdn:JT25_011350	4.0e-141	74.84	99.68	506
GE001919	K07038	inner membrane protein	--	--	--	meh:M301_0576	8.5e-43	53.37	91.06	179
GE001925	K03192	urease accessory protein	--	--	--	mdn:JT25_004685	8.3e-90	52.82	80.04	336
GE001934	K01784	UDP-glucose 4-epimerase	ko01100;ko00520;ko00052	Metabolic pathways;Amino sugar and nucleotide sugar metabolism;Galactose metabolism	EC:5.1.3.2	mmt:Metme_2452	6.1e-154	73.49	100.00	549
GE001935	K14058	tRNA 2-thiocytidine biosynthesis protein TtcA	--	--	--	mmt:Metme_2451	3.7e-141	85.61	100.00	506
GE001936	K00647	3-oxoacyl-[acyl-carrier-protein] synthase I	ko00061;ko01212;ko00780;ko01100	Fatty acid biosynthesis;Fatty acid metabolism;Biotin metabolism;Metabolic pathways	EC:2.3.1.41	mdn:JT25_020445	8.0e-206	87.19	100.00	721
GE001937	K01716	3-hydroxyacyl-[acyl-carrier protein] dehydratase / trans-2-decenoyl-[acyl-carrier protein] isomerase	ko01212;ko00061;ko01100	Fatty acid metabolism;Fatty acid biosynthesis;Metabolic pathways	EC:4.2.1.59 5.3.3.14	mdn:JT25_020450	7.2e-92	92.40	100.00	342
GE001938	K08309	soluble lytic murein transglycosylase	--	--	EC:4.2.2.-	mmt:Metme_2448	1.1e-198	55.96	100.00	698
GE001939	K06148	ATP-binding cassette, subfamily C, bacterial	--	--	--	mmt:Metme_2447	7.1e-267	80.27	99.34	925
GE001940	K07053	3',5'-nucleoside bisphosphate phosphatase	--	--	EC:3.1.3.97	mmt:Metme_2446	6.6e-103	66.67	100.00	379
GE001946	K02048	sulfate/thiosulfate transport system substrate-binding protein	ko02010;ko00920	ABC transporters;Sulfur metabolism	--	mdn:JT25_016695	4.1e-131	71.03	96.11	473
GE001947	K05939	acyl-[acyl-carrier-protein]-phospholipid O-acyltransferase / long-chain-fatty-acid--[acyl-carrier-protein] ligase	ko00564	Glycerophospholipid metabolism	EC:2.3.1.40 6.2.1.20	mmt:Metme_2061	0.0e+00	75.24	98.76	1112
GE001948	K08227	MFS transporter, LPLT family, lysophospholipid transporter	--	--	--	mdn:JT25_021485	7.3e-148	74.87	97.70	529
GE001956	K10924	MSHA pilin protein MshA	--	--	--	mmb:Mmol_1195	3.1e-07	29.71	96.41	60
GE001961	K11065	thiol peroxidase, atypical 2-Cys peroxiredoxin	--	--	EC:1.11.1.15	mmt:Metme_3947	7.3e-73	84.15	98.80	278
GE001962	K03977	GTPase	--	--	--	mdn:JT25_004450	3.8e-228	84.88	99.57	796
GE001963	K17713	outer membrane protein assembly factor BamB	--	--	--	mmt:Metme_3945	5.6e-143	63.07	98.27	513
GE001965	K01892	histidyl-tRNA synthetase	ko00970	Aminoacyl-tRNA biosynthesis	EC:6.1.1.21	mmt:Metme_3943	3.4e-207	83.18	100.00	726
GE001966	K02656	type IV pilus assembly protein PilF	--	--	--	mdn:JT25_004430	1.7e-76	56.33	95.70	291
GE001967	K06941	23S rRNA (adenine2503-C2)-methyltransferase	--	--	EC:2.1.1.192	mdn:JT25_004425	3.3e-182	85.09	99.73	643
GE001968	K00940	nucleoside-diphosphate kinase	ko00240;ko01110;ko01100;ko00230;ko01130	Pyrimidine metabolism;Biosynthesis of secondary metabolites;Metabolic pathways;Purine metabolism;Biosynthesis of antibiotics	EC:2.7.4.6	mdn:JT25_004420	2.7e-63	87.41	100.00	246
GE001969	K03072	preprotein translocase subunit SecD	ko03060;ko03070	Protein export;Bacterial secretion system	--	mmt:Metme_3939	3.2e-275	79.55	100.00	953
GE001970	K03210	preprotein translocase subunit YajC	ko03070;ko03060;ko02024	Bacterial secretion system;Protein export;Quorum sensing	--	mdn:JT25_004410	1.3e-47	84.35	99.14	194
GE001971	K01613	phosphatidylserine decarboxylase	ko01110;ko00564;ko01100	Biosynthesis of secondary metabolites;Glycerophospholipid metabolism;Metabolic pathways	EC:4.1.1.65	mdn:JT25_004405	7.3e-121	74.47	98.60	439
GE001972	K04061	flagellar biosynthesis protein	--	--	--	mmt:Metme_3936	2.2e-37	81.52	94.85	160
GE001973	K09457	7-cyano-7-deazaguanine reductase	ko01100;ko00790	Metabolic pathways;Folate biosynthesis	EC:1.7.1.13	mmt:Metme_3935	3.2e-60	82.95	100.00	236
GE001996	K07261	penicillin-insensitive murein DD-endopeptidase	--	--	EC:3.4.24.-	mmt:Metme_0628	1.4e-103	81.02	95.15	381
GE001998	K07062	toxin FitB	--	--	EC:3.1.-.-	hao:PCC7418_1288	7.2e-47	64.89	98.50	192
GE001999	K01915	glutamine synthetase	ko01100;ko00220;ko01120;ko01230;ko02020;ko00630;ko00250;ko00910	Metabolic pathways;Arginine biosynthesis;Microbial metabolism in diverse environments;Biosynthesis of amino acids;Two-component system;Glyoxylate and dicarboxylate metabolism;Alanine, aspartate and glutamate metabolism;Nitrogen metabolism	EC:6.3.1.2	mmt:Metme_1476	0.0e+00	87.98	100.00	1272
GE002002	K03657	DNA helicase II / ATP-dependent DNA helicase PcrA	ko03420;ko03430	Nucleotide excision repair;Mismatch repair	EC:3.6.4.12	mmt:Metme_1736	0.0e+00	80.28	100.00	1164
GE002004	K07113	UPF0716 protein FxsA	--	--	--	mmt:Metme_1738	7.5e-53	72.60	98.65	212
GE002005	K03926	periplasmic divalent cation tolerance protein	--	--	--	mdn:JT25_004145	2.2e-38	67.62	100.00	163
GE002006	K04084	thioredoxin:protein disulfide reductase	--	--	EC:1.8.4.16	mdn:JT25_004140	6.1e-252	62.90	98.80	875
GE002020	K14205	phosphatidylglycerol lysyltransferase	ko02020	Two-component system	EC:2.3.2.3	mdn:JT25_016290	0.0e+00	70.15	100.00	1206
GE002028	K03710	GntR family transcriptional regulator	--	--	--	mdn:JT25_002300	4.0e-78	57.79	95.67	297
GE002029	K00852	ribokinase	ko01100;ko00030	Metabolic pathways;Pentose phosphate pathway	EC:2.7.1.15	mdn:JT25_002295	7.1e-59	44.87	93.13	233
GE002030	K13993	HSP20 family protein	--	--	--	mmt:Metme_2057	6.7e-59	80.28	100.00	232
GE002031	K00799	glutathione S-transferase	ko00480	Glutathione metabolism	EC:2.5.1.18	lep:Lepto7376_4393	3.9e-14	69.81	48.18	83
GE002035	K07474	phage terminase small subunit	--	--	--	gox:GOX2458	1.1e-23	43.31	91.18	115
GE002038	K07216	hemerythrin	--	--	--	glo:Glov_0386	2.3e-40	60.00	100.00	170
GE002041	K10924	MSHA pilin protein MshA	--	--	--	com:CMT41_16020	3.2e-09	37.58	100.00	67
GE002042	K01687	dihydroxy-acid dehydratase	ko01110;ko00770;ko01230;ko01130;ko01100;ko01210;ko00290	Biosynthesis of secondary metabolites;Pantothenate and CoA biosynthesis;Biosynthesis of amino acids;Biosynthesis of antibiotics;Metabolic pathways;2-Oxocarboxylic acid metabolism;Valine, leucine and isoleucine biosynthesis	EC:4.2.1.9	meu:ACJ67_02815	5.9e-301	84.58	99.84	1038
GE002044	K12132	eukaryotic-like serine/threonine-protein kinase	--	--	EC:2.7.11.1	mdn:JT25_008810	1.4e-236	66.87	99.39	824
GE002048	K13439	cysteine protease avirulence protein AvrRpt2	--	--	EC:3.4.22.-	mah:MEALZ_1939	6.7e-27	43.04	81.52	126
GE002051	K03296	hydrophobic/amphiphilic exporter-1 (mainly G- bacteria), HAE1 family	--	--	--	nmu:Nmul_A1727	0.0e+00	84.19	99.53	1732
GE002054	K07642	two-component system, OmpR family, sensor histidine kinase BaeS	ko02020	Two-component system	EC:2.7.13.3	mah:MEALZ_3850	4.8e-157	61.01	98.34	560
GE002055	K07664	two-component system, OmpR family, response regulator BaeR	ko02020	Two-component system	--	mah:MEALZ_3851	1.4e-85	73.54	97.38	321
GE002059	K03406	methyl-accepting chemotaxis protein	ko02020;ko02030	Two-component system;Bacterial chemotaxis	--	app:CAP2UW1_0521	1.1e-42	33.64	81.61	179
GE002064	K02482	two-component system, NtrC family, sensor kinase	--	--	EC:2.7.13.3	pba:PSEBR_a4516	4.5e-69	32.38	95.95	267
GE002071	K06985	aspartyl protease family protein	--	--	--	mah:MEALZ_1050	4.2e-30	42.70	85.07	137
GE002073	K16092	vitamin B12 transporter	--	--	--	mmt:Metme_0352	1.1e-193	56.20	99.84	682
GE002083	K02434	aspartyl-tRNA(Asn)/glutamyl-tRNA(Gln) amidotransferase subunit B	ko01100;ko00970	Metabolic pathways;Aminoacyl-tRNA biosynthesis	EC:6.3.5.6 6.3.5.7	mdn:JT25_013815	6.9e-233	84.91	99.58	812
GE002084	K02433	aspartyl-tRNA(Asn)/glutamyl-tRNA(Gln) amidotransferase subunit A	ko01100;ko00970	Metabolic pathways;Aminoacyl-tRNA biosynthesis	EC:6.3.5.6 6.3.5.7	mdn:JT25_013825	3.4e-227	84.23	99.79	793
GE002085	K02435	aspartyl-tRNA(Asn)/glutamyl-tRNA(Gln) amidotransferase subunit C	ko01100;ko00970	Metabolic pathways;Aminoacyl-tRNA biosynthesis	EC:6.3.5.6 6.3.5.7	mdn:JT25_013830	3.1e-36	81.05	100.00	156
GE002086	K03569	rod shape-determining protein MreB and related proteins	--	--	--	mmt:Metme_1062	2.3e-185	95.18	100.00	653
GE002087	K00873	pyruvate kinase	ko01110;ko01230;ko01200;ko01100;ko01130;ko00230;ko00010;ko00620;ko01120	Biosynthesis of secondary metabolites;Biosynthesis of amino acids;Carbon metabolism;Metabolic pathways;Biosynthesis of antibiotics;Purine metabolism;Glycolysis / Gluconeogenesis;Pyruvate metabolism;Microbial metabolism in diverse environments	EC:2.7.1.40	mah:MEALZ_1860	3.5e-240	67.30	100.00	836
GE002091	K02044	phosphonate transport system substrate-binding protein	ko02010	ABC transporters	--	mdn:JT25_021580	8.7e-94	67.74	98.80	349
GE002092	K03776	aerotaxis receptor	ko02020;ko02030	Two-component system;Bacterial chemotaxis	--	mdn:JT25_021575	7.4e-75	82.28	100.00	285
GE002093	K07131	uncharacterized protein	--	--	--	mdn:JT25_021570	3.0e-52	92.50	100.00	209
GE002095	K06945	uncharacterized protein	--	--	--	mdn:JT25_021560	2.6e-82	85.39	93.19	310
GE002099	K03570	rod shape-determining protein MreC	--	--	--	mdn:JT25_013840	2.0e-115	79.56	99.64	421
GE002100	K03571	rod shape-determining protein MreD	--	--	--	mdn:JT25_013845	1.4e-60	70.19	99.38	238
GE002101	K05515	penicillin-binding protein 2	ko00550	Peptidoglycan biosynthesis	EC:3.4.16.4	mdn:JT25_013850	5.1e-305	84.29	98.87	1052
GE002102	K05837	rod shape determining protein RodA	--	--	--	mdn:JT25_013855	1.6e-176	84.00	99.73	624
GE002104	K04564	superoxide dismutase, Fe-Mn family	--	--	EC:1.15.1.1	mdn:JT25_010260	3.3e-101	89.06	99.48	373
GE002110	K07334	toxin HigB-1	--	--	--	brh:RBRH_01174	1.9e-28	64.29	76.56	131
GE002112	K06946	uncharacterized protein	--	--	--	tmb:Thimo_0880	1.4e-79	37.23	99.21	302
GE002114	K08305	membrane-bound lytic murein transglycosylase B	--	--	EC:4.2.2.-	mdn:JT25_013860	5.4e-123	71.38	94.64	446
GE002127	K17227	sulfur-oxidizing protein SoxZ	ko00920;ko01100;ko01120	Sulfur metabolism;Metabolic pathways;Microbial metabolism in diverse environments	--	mmt:Metme_2290	3.9e-24	53.40	100.00	116
GE002128	K08989	putative membrane protein	--	--	--	mdn:JT25_016540	7.2e-50	71.53	99.28	202
GE002147	K03406	methyl-accepting chemotaxis protein	ko02020;ko02030	Two-component system;Bacterial chemotaxis	--	por:APT59_08625	5.8e-76	49.78	58.64	291
GE002148	K06966	pyrimidine/purine-5'-nucleotide nucleosidase	--	--	EC:3.2.2.10 3.2.2.-	mdn:JT25_010295	4.4e-77	71.28	99.49	293
GE002149	K12340	outer membrane protein	ko02020;ko03070	Two-component system;Bacterial secretion system	--	meh:M301_2728	8.8e-137	61.90	96.70	492
GE002150	K18303	multidrug efflux pump	--	--	--	meh:M301_2730	0.0e+00	73.51	98.39	1488
GE002154	K07714	two-component system, NtrC family, response regulator AtoC	ko02020	Two-component system	--	meh:M301_1912	4.7e-130	54.47	98.70	470
GE002159	K17226	sulfur-oxidizing protein SoxY	ko01120;ko01100;ko00920	Microbial metabolism in diverse environments;Metabolic pathways;Sulfur metabolism	--	mmt:Metme_2291	1.0e-33	51.97	100.00	148
GE002160	K03743	nicotinamide-nucleotide amidase	ko00760	Nicotinate and nicotinamide metabolism	EC:3.5.1.42	vba:IMCC26134_11960	3.0e-21	43.59	90.17	107
GE002163	K00963	UTP--glucose-1-phosphate uridylyltransferase	ko01100;ko00040;ko01130;ko00520;ko00052;ko00500	Metabolic pathways;Pentose and glucuronate interconversions;Biosynthesis of antibiotics;Amino sugar and nucleotide sugar metabolism;Galactose metabolism;Starch and sucrose metabolism	EC:2.7.7.9	mmt:Metme_0633	2.6e-150	90.44	100.00	537
GE002164	K03561	biopolymer transport protein ExbB	--	--	--	mmt:Metme_2670	1.1e-83	85.42	99.48	315
GE002165	K03559	biopolymer transport protein ExbD	--	--	--	mdn:JT25_022260	1.6e-47	71.83	98.61	194
GE002166	K00912	tetraacyldisaccharide 4'-kinase	ko01100;ko00540	Metabolic pathways;Lipopolysaccharide biosynthesis	EC:2.7.1.130	mmt:Metme_2668	1.7e-121	64.86	100.00	441
GE002167	K09791	uncharacterized protein	--	--	--	mmt:Metme_2667	3.8e-22	82.54	100.00	109
GE002168	K00979	3-deoxy-manno-octulosonate cytidylyltransferase (CMP-KDO synthetase)	ko01100;ko00540	Metabolic pathways;Lipopolysaccharide biosynthesis	EC:2.7.7.38	mmt:Metme_2666	2.5e-104	77.47	98.03	384
GE002181	K07746	antitoxin ParD1/3/4	--	--	--	mmt:Metme_2315	4.1e-35	95.29	98.84	152
GE002182	K03427	type I restriction enzyme M protein	--	--	EC:2.1.1.72	nur:ATY38_01865	0.0e+00	81.20	100.00	1268
GE002183	K01154	type I restriction enzyme, S subunit	--	--	EC:3.1.21.3	nit:NAL212_0926	7.0e-150	61.82	98.25	536
GE002184	K01153	type I restriction enzyme, R subunit	--	--	EC:3.1.21.3	nur:ATY38_01840	0.0e+00	83.35	99.27	1815
GE002185	K11527	two-component system, sensor histidine kinase and response regulator	--	--	EC:2.7.13.3	dar:Daro_3006	7.7e-118	44.64	60.35	430
GE002187	K07814	putative two-component system response regulator	--	--	--	aza:AZKH_3954	4.1e-119	59.68	96.37	433
GE002196	K07501	3'-5' exonuclease	--	--	--	rhl:LPU83_1985	1.3e-27	33.78	98.25	129
GE002197	K03594	bacterioferritin	ko00860	Porphyrin and chlorophyll metabolism	EC:1.16.3.1	mei:Msip34_2135	3.1e-60	73.08	98.11	236
GE002198	K03594	bacterioferritin	ko00860	Porphyrin and chlorophyll metabolism	EC:1.16.3.1	dar:Daro_1061	1.9e-70	81.88	100.00	270
GE002199	K11927	ATP-dependent RNA helicase RhlE	ko03018	RNA degradation	EC:3.6.4.13	mdn:JT25_002415	7.0e-172	83.07	99.74	609
GE002205	K02192	bacterioferritin-associated ferredoxin	--	--	--	msx:AU14_11295	1.0e-06	45.28	82.81	57
GE002229	K03207	colanic acid biosynthesis protein WcaH	--	--	EC:3.6.1.-	mdn:JT25_017270	3.2e-47	63.70	85.88	193
GE002231	K02622	topoisomerase IV subunit B	--	--	EC:5.6.2.2	mmt:Metme_3452	0.0e+00	89.95	99.68	1156
GE002234	K07726	putative transcriptional regulator	--	--	--	smeg:C770_GR4pC0168	1.7e-38	71.03	100.00	164
GE002236	K07498	putative transposase	--	--	--	oat:OAN307_c02540	9.1e-24	69.51	98.80	114
GE002241	K07452	5-methylcytosine-specific restriction enzyme B	--	--	EC:3.1.21.-	tee:Tel_11170	3.5e-291	56.93	100.00	1006
GE002242	K19147	5-methylcytosine-specific restriction enzyme subunit McrC	--	--	--	tee:Tel_11165	7.9e-95	43.80	92.29	353
GE002244	K07498	putative transposase	--	--	--	oar:OA238_c29550	8.2e-51	67.15	79.65	205
GE002248	K00428	cytochrome c peroxidase	--	--	EC:1.11.1.5	cpra:CPter91_0122	6.4e-137	61.01	87.67	493
GE002255	K02687	ribosomal protein L11 methyltransferase	--	--	EC:2.1.1.-	mdn:JT25_004115	1.6e-126	74.32	99.66	458
GE002256	K06969	23S rRNA (cytosine1962-C5)-methyltransferase	--	--	EC:2.1.1.191	mdn:JT25_004105	6.7e-181	78.84	99.75	639
GE002260	K03427	type I restriction enzyme M protein	--	--	EC:2.1.1.72	pct:PC1_0865	2.0e-17	76.67	40.60	94
GE002266	K07012	CRISPR-associated endonuclease/helicase Cas3	--	--	EC:3.1.-.- 3.6.4.-	cza:CYCME_2158	0.0e+00	62.36	98.46	1082
GE002268	K19123	CRISPR system Cascade subunit CasA	--	--	--	cza:CYCME_2157	2.1e-200	66.73	99.00	704
GE002269	K19046	CRISPR system Cascade subunit CasB	--	--	--	cza:CYCME_2156	4.7e-58	73.20	100.00	229
GE002270	K19124	CRISPR system Cascade subunit CasC	--	--	--	cza:CYCME_2155	5.0e-162	78.28	99.73	576
GE002271	K19125	CRISPR system Cascade subunit CasD	--	--	--	cza:CYCME_2154	5.3e-82	68.28	100.00	309
GE002272	K19126	CRISPR system Cascade subunit CasE	--	--	--	cza:CYCME_2153	1.4e-73	64.88	100.00	281
GE002275	K15342	CRISP-associated protein Cas1	--	--	--	mdn:JT25_007520	2.7e-158	92.08	100.00	563
GE002276	K09951	CRISPR-associated protein Cas2	--	--	--	mah:MEALZ_3705	2.4e-44	91.67	98.97	183
GE002278	K05820	MFS transporter, PPP family, 3-phenylpropionic acid transporter	--	--	--	mdn:JT25_022270	1.4e-138	67.54	99.74	498
GE002279	K01736	chorismate synthase	ko01130;ko00400;ko01100;ko01230;ko01110	Biosynthesis of antibiotics;Phenylalanine, tyrosine and tryptophan biosynthesis;Metabolic pathways;Biosynthesis of amino acids;Biosynthesis of secondary metabolites	EC:4.2.3.5	mmt:Metme_2672	1.2e-189	90.06	100.00	667
GE002280	K07320	ribosomal protein L3 glutamine methyltransferase	--	--	EC:2.1.1.298	mdn:JT25_022280	2.1e-137	77.67	100.00	494
GE002283	K00428	cytochrome c peroxidase	--	--	EC:1.11.1.5	mah:MEALZ_2256	1.5e-176	64.09	99.36	624
GE002287	K03634	outer membrane lipoprotein carrier protein	--	--	--	mmt:Metme_2967	3.1e-81	69.57	100.00	307
GE002288	K05365	penicillin-binding protein 1B	ko00550	Peptidoglycan biosynthesis	EC:2.4.1.129 3.4.16.4	mdn:JT25_016965	0.0e+00	74.68	100.00	1180
GE002292	K01991	polysaccharide biosynthesis/export protein	--	--	--	mdn:JT25_017965	1.6e-66	71.91	69.26	258
GE002296	K09913	purine/pyrimidine-nucleoside phosphorylase	--	--	EC:2.4.2.1 2.4.2.2	mmt:Metme_2595	1.9e-39	75.73	100.00	167
GE002306	K18828	tRNA(fMet)-specific endonuclease VapC	--	--	EC:3.1.-.-	hde:HDEF_0960	1.5e-27	63.53	93.41	127
GE002307	K18829	antitoxin VapB	--	--	--	hde:HDEF_0961	2.8e-22	66.25	100.00	109
GE002317	K19166	mRNA interferase HigB	--	--	EC:3.1.-.-	rrs:RoseRS_0380	6.2e-24	60.00	98.96	115
GE002322	K03530	DNA-binding protein HU-beta	--	--	--	mdn:JT25_003140	2.7e-29	73.33	100.00	133
GE002325	K01154	type I restriction enzyme, S subunit	--	--	EC:3.1.21.3	sfw:WN53_08365	2.5e-172	50.66	100.00	611
GE002326	K03427	type I restriction enzyme M protein	--	--	EC:2.1.1.72	ctes:O987_00045	4.0e-299	82.51	99.66	1032
GE002327	K01153	type I restriction enzyme, R subunit	--	--	EC:3.1.21.3	ctes:O987_00050	0.0e+00	77.82	99.27	1285
GE002332	K03761	MFS transporter, MHS family, alpha-ketoglutarate permease	--	--	--	azi:AzCIB_0187	4.2e-171	71.29	92.48	606
GE002333	K03410	chemotaxis protein CheC	ko02030	Bacterial chemotaxis	--	din:Selin_2579	4.6e-32	40.72	91.83	143
GE002340	K03406	methyl-accepting chemotaxis protein	ko02020;ko02030	Two-component system;Bacterial chemotaxis	--	por:APT59_08625	6.0e-95	53.15	60.91	354
GE002342	K03407	two-component system, chemotaxis family, sensor kinase CheA	ko02030;ko02020	Bacterial chemotaxis;Two-component system	EC:2.7.13.3	mmt:Metme_3978	2.7e-289	71.65	98.36	1000
GE002343	K03406	methyl-accepting chemotaxis protein	ko02030;ko02020	Bacterial chemotaxis;Two-component system	--	mep:MPQ_2651	8.2e-31	31.77	81.55	140
GE002344	K03406	methyl-accepting chemotaxis protein	ko02030;ko02020	Bacterial chemotaxis;Two-component system	--	pkc:PKB_0796	5.4e-22	44.94	79.40	110
GE002345	K03408	purine-binding chemotaxis protein CheW	ko02030;ko02020	Bacterial chemotaxis;Two-component system	--	mmt:Metme_3976	4.7e-65	75.86	96.67	253
GE002346	K03406	methyl-accepting chemotaxis protein	ko02030;ko02020	Bacterial chemotaxis;Two-component system	--	mei:Msip34_2711	6.4e-57	48.52	73.95	227
GE002347	K03408	purine-binding chemotaxis protein CheW	ko02030;ko02020	Bacterial chemotaxis;Two-component system	--	mmt:Metme_3976	2.6e-60	70.86	97.22	237
GE002352	K07679	two-component system, NarL family, sensor histidine kinase EvgS	ko02020	Two-component system	EC:2.7.13.3	mmt:Metme_4026	4.3e-276	41.89	79.83	957
GE002353	K07814	putative two-component system response regulator	--	--	--	mmt:Metme_4025	1.1e-129	66.38	97.75	468
GE002354	K07336	PKHD-type hydroxylase	--	--	EC:1.14.11.-	age:AA314_10050	3.1e-74	59.65	99.56	283
GE002356	K16090	catecholate siderophore receptor	--	--	--	blep:AL038_00730	1.5e-114	34.66	98.63	419
GE002359	K12262	superoxide oxidase	--	--	EC:1.10.3.17	avr:B565_2240	8.3e-46	51.41	97.79	189
GE002373	K03406	methyl-accepting chemotaxis protein	ko02030;ko02020	Bacterial chemotaxis;Two-component system	--	mmt:Metme_3977	7.6e-102	48.89	98.07	377
GE002374	K03408	purine-binding chemotaxis protein CheW	ko02020;ko02030	Two-component system;Bacterial chemotaxis	--	mdn:JT25_008655	1.4e-61	78.95	83.06	241
GE002375	K00575	chemotaxis protein methyltransferase CheR	ko02020;ko02030	Two-component system;Bacterial chemotaxis	EC:2.1.1.80	mmt:Metme_3975	2.7e-112	72.10	98.22	410
GE002376	K03411	chemotaxis protein CheD	ko02030	Bacterial chemotaxis	EC:3.5.1.44	mmt:Metme_3974	1.9e-60	63.41	98.80	237
GE002377	K03782	catalase-peroxidase	ko00380;ko00360;ko01110;ko01100	Tryptophan metabolism;Phenylalanine metabolism;Biosynthesis of secondary metabolites;Metabolic pathways	EC:1.11.1.21	cja:CJA_0025	0.0e+00	71.54	99.73	1106
GE002380	K00372	assimilatory nitrate reductase catalytic subunit	ko00910;ko01120	Nitrogen metabolism;Microbial metabolism in diverse environments	EC:1.7.99.-	mah:MEALZ_2287	0.0e+00	60.91	99.21	1103
GE002381	K00362	nitrite reductase (NADH) large subunit	ko01120;ko00910	Microbial metabolism in diverse environments;Nitrogen metabolism	EC:1.7.1.15	mdn:JT25_009020	2.9e-179	75.18	99.52	633
GE002382	K06998	trans-2,3-dihydro-3-hydroxyanthranilate isomerase	ko02024	Quorum sensing	EC:5.3.3.17	mdn:JT25_003030	3.7e-131	74.59	100.00	473
GE002383	K00363	nitrite reductase (NADH) small subunit	ko01120;ko00910	Microbial metabolism in diverse environments;Nitrogen metabolism	EC:1.7.1.15	mdn:JT25_009040	3.7e-44	75.68	100.00	183
GE002384	K00362	nitrite reductase (NADH) large subunit	ko00910;ko01120	Nitrogen metabolism;Microbial metabolism in diverse environments	EC:1.7.1.15	mdn:JT25_009045	0.0e+00	84.58	99.65	1478
GE002388	K02014	iron complex outermembrane recepter protein	--	--	--	pnu:Pnuc_0676	2.6e-43	25.90	73.31	183
GE002390	K07065	uncharacterized protein	--	--	--	syp:SYNPCC7002_F0028	7.6e-39	57.35	97.84	165
GE002398	K02575	MFS transporter, NNP family, nitrate/nitrite transporter	ko00910	Nitrogen metabolism	--	mmt:Metme_3435	5.1e-199	74.54	99.80	699
GE002399	K07183	two-component system, response regulator / RNA-binding antiterminator	--	--	--	mmt:Metme_3434	1.1e-67	70.98	100.00	261
GE002400	K15576	nitrate/nitrite transport system substrate-binding protein	ko02010;ko00910	ABC transporters;Nitrogen metabolism	--	mdn:JT25_021065	4.8e-234	86.03	94.82	815
GE002401	K15577	nitrate/nitrite transport system permease protein	ko00910;ko02010	Nitrogen metabolism;ABC transporters	--	mdn:JT25_021060	1.8e-166	88.13	100.00	590
GE002402	K15578	nitrate/nitrite transport system ATP-binding protein	ko02010;ko00910	ABC transporters;Nitrogen metabolism	EC:3.6.3.-	mdn:JT25_021055	4.5e-295	88.91	97.26	1018
GE002405	K03088	RNA polymerase sigma-70 factor, ECF subfamily	--	--	--	mdn:JT25_023410	9.3e-67	69.32	88.89	258
GE002410	K07126	uncharacterized protein	--	--	--	aas:Aasi_0854	2.1e-54	57.00	69.05	218
GE002413	K01141	exodeoxyribonuclease I	ko03430	Mismatch repair	EC:3.1.11.1	mdn:JT25_022165	3.4e-179	64.62	97.32	633
GE002415	K02451	general secretion pathway protein B	--	--	--	mmt:Metme_1376	7.2e-37	49.11	100.00	159
GE002416	K02450	general secretion pathway protein A	--	--	--	mmt:Metme_1377	3.9e-187	62.19	100.00	660
GE002417	K00817	histidinol-phosphate aminotransferase	ko00360;ko00350;ko00340;ko01110;ko01230;ko00401;ko01100;ko01130;ko00400	Phenylalanine metabolism;Tyrosine metabolism;Histidine metabolism;Biosynthesis of secondary metabolites;Biosynthesis of amino acids;Novobiocin biosynthesis;Metabolic pathways;Biosynthesis of antibiotics;Phenylalanine, tyrosine and tryptophan biosynthesis	EC:2.6.1.9	mdn:JT25_021220	1.3e-162	79.29	100.00	578
GE002418	K04517	prephenate dehydrogenase	ko01100;ko01130;ko01230;ko00401;ko01110;ko00400	Metabolic pathways;Biosynthesis of antibiotics;Biosynthesis of amino acids;Novobiocin biosynthesis;Biosynthesis of secondary metabolites;Phenylalanine, tyrosine and tryptophan biosynthesis	EC:1.3.1.12	mdn:JT25_021225	5.1e-122	76.29	100.00	443
GE002419	K00800	3-phosphoshikimate 1-carboxyvinyltransferase	ko01100;ko01230;ko01130;ko01110;ko00400	Metabolic pathways;Biosynthesis of amino acids;Biosynthesis of antibiotics;Biosynthesis of secondary metabolites;Phenylalanine, tyrosine and tryptophan biosynthesis	EC:2.5.1.19	mdn:JT25_021230	5.7e-218	89.24	99.77	762
GE002420	K00945	CMP/dCMP kinase	ko00240;ko01100	Pyrimidine metabolism;Metabolic pathways	EC:2.7.4.25	mmt:Metme_1882	1.0e-90	80.28	99.09	338
GE002421	K02945	small subunit ribosomal protein S1	ko03010	Ribosome	--	mdn:JT25_021240	6.0e-305	95.48	100.00	1051
GE002422	K05788	integration host factor subunit beta	--	--	--	mmt:Metme_1884	3.2e-47	94.06	100.00	193
GE002423	K01060	cephalosporin-C deacetylase	ko01130;ko00311	Biosynthesis of antibiotics;Penicillin and cephalosporin biosynthesis	EC:3.1.1.41	mmt:Metme_1885	3.3e-114	61.39	99.06	417
GE002425	K03282	large conductance mechanosensitive channel	--	--	--	mah:MEALZ_3623	1.7e-40	68.89	100.00	171
GE002432	K17838	beta-lactamase class D	--	--	EC:3.5.2.6	cbw:RR42_s0521	1.1e-59	47.49	96.27	235
GE002435	K06132	cardiolipin synthase C	ko00564;ko01100	Glycerophospholipid metabolism;Metabolic pathways	EC:2.7.8.-	rbu:PG1C_06210	3.9e-208	67.68	96.69	729
GE002436	K03100	signal peptidase I	ko02024;ko03060	Quorum sensing;Protein export	EC:3.4.21.89	mmw:Mmwyl1_3710	3.2e-33	34.10	94.18	147
GE002438	K07075	uncharacterized protein	--	--	--	neu:NE1075	1.4e-36	78.12	100.00	157
GE002439	K03111	single-strand DNA-binding protein	ko03430;ko03030;ko03440	Mismatch repair;DNA replication;Homologous recombination	--	mdn:JT25_000735	3.9e-68	81.53	100.00	263
GE002441	K03924	MoxR-like ATPase	--	--	EC:3.6.3.-	mah:MEALZ_0485	3.7e-123	73.00	99.67	446
GE002452	K02193	heme exporter protein A	ko02010	ABC transporters	EC:7.6.2.5	mmt:Metme_2351	4.3e-86	77.03	99.52	323
GE002453	K02194	heme exporter protein B	ko02010	ABC transporters	--	mdn:JT25_021285	5.4e-95	90.18	100.00	352
GE002454	K02195	heme exporter protein C	ko02010	ABC transporters	--	mdn:JT25_021290	1.8e-123	88.10	99.60	447
GE002455	K02196	heme exporter protein D	ko02010	ABC transporters	--	mdn:JT25_021295	1.3e-10	66.67	94.44	70
GE002456	K02197	cytochrome c-type biogenesis protein CcmE	--	--	--	mdn:JT25_021300	1.4e-59	84.29	97.22	234
GE002457	K02198	cytochrome c-type biogenesis protein CcmF	--	--	--	mmt:Metme_2346	9.2e-297	80.86	99.85	1024
GE002458	K02199	cytochrome c biogenesis protein CcmG, thiol:disulfide interchange protein DsbE	--	--	--	mdn:JT25_021310	2.4e-74	72.99	98.31	283
GE002459	K02200	cytochrome c-type biogenesis protein CcmH	--	--	--	mmt:Metme_2344	3.3e-43	57.52	100.00	180
GE002460	K02200	cytochrome c-type biogenesis protein CcmH	--	--	--	mdn:JT25_021320	2.9e-104	53.16	99.75	384
GE002462	K00372	assimilatory nitrate reductase catalytic subunit	ko01120;ko00910	Microbial metabolism in diverse environments;Nitrogen metabolism	EC:1.7.99.-	tvr:TVD_03430	3.0e-10	45.78	84.21	70
GE002465	K08311	putative (di)nucleoside polyphosphate hydrolase	ko03018	RNA degradation	EC:3.6.1.-	mdn:JT25_017260	2.0e-89	87.57	98.83	334
GE002470	K04085	tRNA 2-thiouridine synthesizing protein A	ko04122	Sulfur relay system	EC:2.8.1.-	mdn:JT25_017250	6.7e-29	81.33	97.40	131
GE002473	K16260	mxaD protein	ko01120;ko00680	Microbial metabolism in diverse environments;Methane metabolism	--	mmt:Metme_2323	7.6e-85	76.38	100.00	318
GE002482	K02469	DNA gyrase subunit A	--	--	EC:5.6.2.2	mdn:JT25_021205	0.0e+00	90.24	100.00	1538
GE002483	K00831	phosphoserine aminotransferase	ko01230;ko01200;ko01100;ko00750;ko01130;ko00680;ko01120;ko00260	Biosynthesis of amino acids;Carbon metabolism;Metabolic pathways;Vitamin B6 metabolism;Biosynthesis of antibiotics;Methane metabolism;Microbial metabolism in diverse environments;Glycine, serine and threonine metabolism	EC:2.6.1.52	mdn:JT25_021210	1.5e-168	81.62	100.00	597
GE002484	K14170	chorismate mutase / prephenate dehydratase	ko01130;ko00400;ko01230;ko01100;ko01110	Biosynthesis of antibiotics;Phenylalanine, tyrosine and tryptophan biosynthesis;Biosynthesis of amino acids;Metabolic pathways;Biosynthesis of secondary metabolites	EC:5.4.99.5 4.2.1.51	mdn:JT25_021215	4.5e-168	81.72	100.00	596
GE002490	K13655	HTH-type transcriptional regulator / antitoxin MqsA	--	--	--	cbaa:SRAA_2196	4.5e-19	64.94	75.53	99
GE002494	K03566	LysR family transcriptional regulator, glycine cleavage system transcriptional activator	--	--	--	dar:Daro_2809	6.3e-65	44.41	97.81	253
GE002495	K07734	transcriptional regulator	--	--	--	cpra:CPter91_0799	1.3e-74	63.64	98.10	285
GE002498	K01647	citrate synthase	ko00020;ko01120;ko01100;ko01110;ko00630;ko01210;ko01130;ko01200;ko01230	Citrate cycle (TCA cycle);Microbial metabolism in diverse environments;Metabolic pathways;Biosynthesis of secondary metabolites;Glyoxylate and dicarboxylate metabolism;2-Oxocarboxylic acid metabolism;Biosynthesis of antibiotics;Carbon metabolism;Biosynthesis of amino acids	EC:2.3.3.1	mah:MEALZ_1360	3.3e-189	72.92	99.77	666
GE002499	K06200	carbon starvation protein	--	--	--	mmt:Metme_2615	0.0e+00	82.40	100.00	1132
GE002503	K13953	alcohol dehydrogenase, propanol-preferring	ko01110;ko01220;ko00071;ko01120;ko00350;ko00010;ko01100;ko00626;ko00625;ko01130	Biosynthesis of secondary metabolites;Degradation of aromatic compounds;Fatty acid degradation;Microbial metabolism in diverse environments;Tyrosine metabolism;Glycolysis / Gluconeogenesis;Metabolic pathways;Naphthalene degradation;Chloroalkane and chloroalkene degradation;Biosynthesis of antibiotics	EC:1.1.1.1	syi:SB49_09405	2.7e-122	64.60	97.69	444
GE002504	K13292	phosphatidylglycerol---prolipoprotein diacylglyceryl transferase	--	--	EC:2.5.1.145	rmg:Rhom172_1185	2.0e-60	41.38	90.94	238
GE002506	K01990	ABC-2 type transport system ATP-binding protein	--	--	--	mdn:JT25_000450	1.0e-31	36.65	92.23	142
GE002513	K03453	bile acid:Na+ symporter, BASS family	--	--	--	fae:FAES_pFAES01145	2.4e-89	52.52	95.73	334
GE002515	K00986	RNA-directed DNA polymerase	--	--	EC:2.7.7.49	gca:Galf_0958	3.8e-230	67.45	97.72	803
GE002522	K02455	general secretion pathway protein F	ko03070	Bacterial secretion system	--	tig:THII_3395	9.3e-43	32.62	96.71	179
GE002525	K07395	putative proteasome-type protease	--	--	--	mmt:Metme_0555	8.7e-102	72.98	98.80	375
GE002528	K07395	putative proteasome-type protease	--	--	--	mmt:Metme_0558	7.1e-112	78.46	97.62	409
GE002531	K02020	molybdate transport system substrate-binding protein	ko02010	ABC transporters	--	mdn:JT25_015825	6.3e-92	70.73	97.23	342
GE002541	K01783	ribulose-phosphate 3-epimerase	ko01100;ko01230;ko01200;ko01130;ko00040;ko01120;ko00030;ko01110	Metabolic pathways;Biosynthesis of amino acids;Carbon metabolism;Biosynthesis of antibiotics;Pentose and glucuronate interconversions;Microbial metabolism in diverse environments;Pentose phosphate pathway;Biosynthesis of secondary metabolites	EC:5.1.3.1	mdn:JT25_001965	3.5e-110	87.89	100.00	403
GE002544	K03786	3-dehydroquinate dehydratase II	ko00400;ko01110;ko01130;ko01100;ko01230	Phenylalanine, tyrosine and tryptophan biosynthesis;Biosynthesis of secondary metabolites;Biosynthesis of antibiotics;Metabolic pathways;Biosynthesis of amino acids	EC:4.2.1.10	mdn:JT25_004130	7.2e-67	82.35	100.00	258
GE002545	K02160	acetyl-CoA carboxylase biotin carboxyl carrier protein	ko00253;ko01200;ko01212;ko01100;ko01110;ko00640;ko00061;ko00620;ko01120;ko01130	Tetracycline biosynthesis;Carbon metabolism;Fatty acid metabolism;Metabolic pathways;Biosynthesis of secondary metabolites;Propanoate metabolism;Fatty acid biosynthesis;Pyruvate metabolism;Microbial metabolism in diverse environments;Biosynthesis of antibiotics	--	mmt:Metme_1743	8.2e-52	88.44	100.00	208
GE002546	K01961	acetyl-CoA carboxylase, biotin carboxylase subunit	ko00640;ko00061;ko01120;ko01100;ko01110;ko01130;ko01212;ko00620;ko01200	Propanoate metabolism;Fatty acid biosynthesis;Microbial metabolism in diverse environments;Metabolic pathways;Biosynthesis of secondary metabolites;Biosynthesis of antibiotics;Fatty acid metabolism;Pyruvate metabolism;Carbon metabolism	EC:6.4.1.2 6.3.4.14	mdn:JT25_004120	1.6e-239	91.28	100.00	833
GE002547	K09807	uncharacterized protein	--	--	--	tig:THII_2919	3.3e-29	31.43	98.78	134
GE002552	K07649	two-component system, OmpR family, sensor histidine kinase TctE	ko02020	Two-component system	EC:2.7.13.3	mca:MCA1765	5.4e-74	62.22	56.96	283
GE002557	K01673	carbonic anhydrase	ko00910	Nitrogen metabolism	EC:4.2.1.1	mdn:JT25_011840	3.9e-95	76.67	100.00	353
GE002563	K07147	methionine sulfoxide reductase catalytic subunit	--	--	EC:1.8.-.-	mdn:JT25_018265	1.2e-113	64.60	100.00	415
GE002577	K03406	methyl-accepting chemotaxis protein	ko02030;ko02020	Bacterial chemotaxis;Two-component system	--	mej:Q7A_1757	4.9e-129	57.11	98.85	466
GE002578	K00799	glutathione S-transferase	ko00480	Glutathione metabolism	EC:2.5.1.18	age:AA314_08485	4.2e-57	53.69	96.21	226
GE002579	K03088	RNA polymerase sigma-70 factor, ECF subfamily	--	--	--	mmt:Metme_2870	7.5e-29	40.38	80.83	132
GE002580	K07165	transmembrane sensor	--	--	--	mmt:Metme_2862	7.7e-50	40.06	95.40	203
GE002581	K02014	iron complex outermembrane recepter protein	--	--	--	mmt:Metme_4303	6.1e-203	46.83	95.74	713
GE002585	K02014	iron complex outermembrane recepter protein	--	--	--	mmt:Metme_1789	2.9e-212	53.34	92.20	744
GE002587	K09823	Fur family transcriptional regulator, zinc uptake regulator	ko02024	Quorum sensing	--	mmt:Metme_1790	4.3e-65	77.85	89.76	253
GE002589	K07126	uncharacterized protein	--	--	--	aas:Aasi_0854	2.0e-09	41.38	18.09	69
GE002590	K03192	urease accessory protein	--	--	--	mdn:JT25_004685	3.0e-59	45.83	76.94	235
GE002595	K03832	periplasmic protein TonB	--	--	--	mdn:JT25_009865	1.1e-34	72.92	71.64	151
GE002596	K07343	DNA transformation protein and related proteins	--	--	--	vap:Vapar_0847	4.8e-20	45.95	99.11	102
GE002599	K00986	RNA-directed DNA polymerase	--	--	EC:2.7.7.49	gca:Galf_0958	3.8e-230	67.45	97.72	803
GE002601	K10954	zona occludens toxin	--	--	--	mmt:Metme_2331	4.7e-98	42.42	99.56	364
GE002617	K10954	zona occludens toxin	--	--	--	mmt:Metme_2331	8.0e-98	42.42	99.56	363
GE002629	K00330	NADH-quinone oxidoreductase subunit A	ko00190;ko01100	Oxidative phosphorylation;Metabolic pathways	EC:7.1.1.2	nmu:Nmul_A1013	7.9e-30	50.69	83.04	136
GE002630	K00331	NADH-quinone oxidoreductase subunit B	ko01100;ko00190	Metabolic pathways;Oxidative phosphorylation	EC:7.1.1.2	mca:MCA1358	1.4e-89	74.53	100.00	334
GE002631	K13378	NADH-quinone oxidoreductase subunit C/D	ko00190;ko01100	Oxidative phosphorylation;Metabolic pathways	EC:7.1.1.2	mca:MCA1357	2.6e-269	76.56	94.58	933
GE002632	K00334	NADH-quinone oxidoreductase subunit E	ko01100;ko00190	Metabolic pathways;Oxidative phosphorylation	EC:7.1.1.2	nmv:NITMOv2_2779	7.2e-41	53.64	92.64	172
GE002633	K00335	NADH-quinone oxidoreductase subunit F	ko00190;ko01100	Oxidative phosphorylation;Metabolic pathways	EC:7.1.1.2	mca:MCA1355	2.0e-183	71.97	98.14	647
GE002634	K00336	NADH-quinone oxidoreductase subunit G	ko00190;ko01100	Oxidative phosphorylation;Metabolic pathways	EC:7.1.1.2	mca:MCA1354	4.1e-279	56.22	96.78	966
GE002635	K00337	NADH-quinone oxidoreductase subunit H	ko01100;ko00190	Metabolic pathways;Oxidative phosphorylation	EC:7.1.1.2	mca:MCA1353	2.3e-123	69.97	97.50	447
GE002636	K00338	NADH-quinone oxidoreductase subunit I	ko00190;ko01100	Oxidative phosphorylation;Metabolic pathways	EC:7.1.1.2	mca:MCA1352	2.3e-82	81.29	100.00	310
GE002637	K00339	NADH-quinone oxidoreductase subunit J	ko00190;ko01100	Oxidative phosphorylation;Metabolic pathways	EC:7.1.1.2	mca:MCA1351	9.3e-47	66.05	94.19	192
GE002638	K00340	NADH-quinone oxidoreductase subunit K	ko00190;ko01100	Oxidative phosphorylation;Metabolic pathways	EC:7.1.1.2	pae:PA2646	2.1e-30	64.71	100.00	137
GE002639	K00341	NADH-quinone oxidoreductase subunit L	ko01100;ko00190	Metabolic pathways;Oxidative phosphorylation	EC:7.1.1.2	mca:MCA1349	2.0e-184	57.72	99.84	651
GE002640	K00342	NADH-quinone oxidoreductase subunit M	ko00190;ko01100	Oxidative phosphorylation;Metabolic pathways	EC:7.1.1.2	mca:MCA1348	1.9e-148	61.60	95.95	531
GE002641	K00343	NADH-quinone oxidoreductase subunit N	--	--	EC:7.1.1.2	pko:PKOR_13690	2.1e-107	47.60	94.64	395
GE002645	K01679	fumarate hydratase, class II	ko01100;ko00020;ko01110;ko01130;ko01120;ko01200;ko00620	Metabolic pathways;Citrate cycle (TCA cycle);Biosynthesis of secondary metabolites;Biosynthesis of antibiotics;Microbial metabolism in diverse environments;Carbon metabolism;Pyruvate metabolism	EC:4.2.1.2	mdn:JT25_019250	8.9e-201	76.13	99.57	705
GE002647	K00426	cytochrome bd ubiquinol oxidase subunit II	ko00190;ko02020;ko01100	Oxidative phosphorylation;Two-component system;Metabolic pathways	EC:7.1.1.7	thi:THI_0280	8.4e-84	50.15	97.92	316
GE002648	K00425	cytochrome bd ubiquinol oxidase subunit I	ko00190;ko02020;ko01100	Oxidative phosphorylation;Two-component system;Metabolic pathways	EC:7.1.1.7	sfu:Sfum_3009	1.2e-154	60.76	98.89	552
GE002655	K18300	outer membrane protein, multidrug efflux system	--	--	--	mmt:Metme_0438	2.3e-127	52.86	95.18	461
GE002656	K18299	multidrug efflux pump	--	--	--	mca:MCA1597	0.0e+00	77.68	98.31	1554
GE002657	K18298	membrane fusion protein, multidrug efflux system	--	--	--	mca:MCA1596	6.9e-122	61.52	91.28	443
GE002658	K04754	phospholipid-binding lipoprotein MlaA	--	--	--	mdn:JT25_004045	6.4e-98	68.80	91.24	362
GE002659	K07098	uncharacterized protein	--	--	--	dar:Daro_3826	7.5e-140	68.44	94.01	502
GE002662	K09983	uncharacterized protein	--	--	--	palc:A0T30_12720	1.2e-62	71.69	98.81	245
GE002663	K10680	N-ethylmaleimide reductase	ko00633;ko01120	Nitrotoluene degradation;Microbial metabolism in diverse environments	EC:1.-.-.-	amr:AM1_F0097	9.2e-137	67.25	95.04	492
GE002668	K09717	uncharacterized protein	--	--	--	mdn:JT25_019560	1.2e-89	53.42	98.40	335
GE002669	K00324	H+-translocating NAD(P) transhydrogenase subunit alpha	ko01100;ko00760	Metabolic pathways;Nicotinate and nicotinamide metabolism	EC:1.6.1.2 7.1.1.1	mmt:Metme_2285	8.3e-224	79.54	100.00	781
GE002670	K00325	H+-translocating NAD(P) transhydrogenase subunit beta	ko00760;ko01100	Nicotinate and nicotinamide metabolism;Metabolic pathways	EC:1.6.1.2 7.1.1.1	mdn:JT25_019545	3.6e-218	86.61	100.00	763
GE002675	K03924	MoxR-like ATPase	--	--	EC:3.6.3.-	bmet:BMMGA3_01580	1.7e-70	43.65	95.62	271
GE002680	K10680	N-ethylmaleimide reductase	ko01120;ko00633	Microbial metabolism in diverse environments;Nitrotoluene degradation	EC:1.-.-.-	bpy:Bphyt_5123	3.1e-161	76.52	99.72	573
GE002682	K06886	hemoglobin	--	--	--	mca:MCA1565	9.7e-36	63.06	84.09	155
GE002688	K06996	uncharacterized protein	--	--	--	saz:Sama_1387	6.1e-40	64.80	100.00	169
GE002696	K05367	penicillin-binding protein 1C	ko00550	Peptidoglycan biosynthesis	EC:2.4.1.129	mmt:Metme_2684	0.0e+00	70.91	97.26	1105
GE002698	K03088	RNA polymerase sigma-70 factor, ECF subfamily	--	--	--	mmt:Metme_1126	9.5e-45	47.37	96.79	185
GE002699	K15977	putative oxidoreductase	--	--	--	mmt:Metme_4287	1.1e-53	59.22	94.09	215
GE002700	K09929	uncharacterized protein	--	--	--	mmt:Metme_4286	3.5e-47	43.55	97.98	194
GE002701	K09930	uncharacterized protein	--	--	--	mmt:Metme_4285	2.7e-104	66.79	95.71	384
GE002709	K07814	putative two-component system response regulator	--	--	--	cvi:CV_1189	3.3e-133	67.91	97.27	480
GE002711	K19707	sigma-B regulation protein RsbQ	--	--	--	mdn:JT25_013200	7.9e-77	50.94	99.63	292
GE002714	K07799	membrane fusion protein, multidrug efflux system	ko02020	Two-component system	--	mdn:JT25_006220	5.7e-135	67.77	88.32	486
GE002715	K07788	multidrug efflux pump	ko02020	Two-component system	--	mdn:JT25_006225	0.0e+00	78.77	96.65	1507
GE002716	K07789	multidrug efflux pump	ko02020	Two-component system	--	mmt:Metme_1542	0.0e+00	74.08	99.13	1433
GE002718	K15725	outer membrane protein, cobalt-zinc-cadmium efflux system	--	--	--	mdn:JT25_016330	2.5e-171	74.07	91.45	607
GE002719	K15727	membrane fusion protein, cobalt-zinc-cadmium efflux system	--	--	--	mdn:JT25_016325	6.9e-122	61.32	97.43	443
GE002720	K15726	cobalt-zinc-cadmium resistance protein CzcA	--	--	--	mmt:Metme_0999	0.0e+00	87.46	99.90	1651
GE002721	K04751	nitrogen regulatory protein P-II 1	ko02020	Two-component system	--	mdn:JT25_016315	6.3e-41	71.03	99.07	172
GE002724	K01912	phenylacetate-CoA ligase	ko01120;ko00360	Microbial metabolism in diverse environments;Phenylalanine metabolism	EC:6.2.1.30	mdn:JT25_016480	6.9e-207	70.74	98.81	725
GE002726	K13634	LysR family transcriptional regulator, cys regulon transcriptional activator	--	--	--	mmt:Metme_2072	3.7e-115	70.37	99.33	420
GE002727	K06186	outer membrane protein assembly factor BamE	--	--	--	mdn:JT25_018005	2.9e-56	62.07	98.83	223
GE002728	K03711	Fur family transcriptional regulator, ferric uptake regulator	--	--	--	mmt:Metme_2238	7.9e-65	87.50	99.27	251
GE002729	K09808	lipoprotein-releasing system permease protein	ko02010	ABC transporters	--	mdn:JT25_018015	3.6e-193	84.10	100.00	679
GE002730	K09810	lipoprotein-releasing system ATP-binding protein	ko02010	ABC transporters	EC:3.6.3.-	mdn:JT25_018020	4.1e-101	83.26	93.64	373
GE002737	K00995	CDP-diacylglycerol---glycerol-3-phosphate 3-phosphatidyltransferase	ko01100;ko00564	Metabolic pathways;Glycerophospholipid metabolism	EC:2.7.8.5	mdn:JT25_017400	1.4e-85	87.10	100.00	321
GE002738	K03703	excinuclease ABC subunit C	ko03420	Nucleotide excision repair	--	mmt:Metme_1271	9.3e-291	80.10	100.00	1004
GE002741	K01011	thiosulfate/3-mercaptopyruvate sulfurtransferase	ko01120;ko00920;ko04122;ko00270;ko01100	Microbial metabolism in diverse environments;Sulfur metabolism;Sulfur relay system;Cysteine and methionine metabolism;Metabolic pathways	EC:2.8.1.1 2.8.1.2	mmt:Metme_1095	1.3e-99	60.35	96.28	368
GE002745	K01992	ABC-2 type transport system permease protein	--	--	--	mah:MEALZ_2258	2.8e-124	86.56	100.00	450
GE002746	K01990	ABC-2 type transport system ATP-binding protein	--	--	--	mah:MEALZ_2259	2.0e-143	82.65	97.54	514
GE002747	K09933	MtfA peptidase	--	--	--	mmt:Metme_4224	3.0e-84	60.71	94.03	317
GE002752	K07679	two-component system, NarL family, sensor histidine kinase EvgS	ko02020	Two-component system	EC:2.7.13.3	mmt:Metme_4026	0.0e+00	56.43	99.35	1540
GE002753	K07814	putative two-component system response regulator	--	--	--	mmt:Metme_4025	5.1e-164	79.49	98.60	582
GE002760	K03701	excinuclease ABC subunit A	ko03420	Nucleotide excision repair	--	mdn:JT25_000770	0.0e+00	86.87	100.00	1657
GE002763	K01993	HlyD family secretion protein	--	--	--	mdn:JT25_022045	8.4e-116	67.66	98.53	422
GE002764	K01990	ABC-2 type transport system ATP-binding protein	--	--	--	mdn:JT25_022050	6.6e-254	76.70	99.83	882
GE002765	K01992	ABC-2 type transport system permease protein	--	--	--	mdn:JT25_022055	2.7e-147	72.12	99.20	527
GE002766	K01992	ABC-2 type transport system permease protein	--	--	--	mdn:JT25_022060	1.7e-138	70.30	99.73	498
GE002770	K00860	adenylylsulfate kinase	ko00920;ko01120;ko00230;ko01100	Sulfur metabolism;Microbial metabolism in diverse environments;Purine metabolism;Metabolic pathways	EC:2.7.1.25	gca:Galf_1168	3.5e-80	73.00	95.22	303
GE002771	K07814	putative two-component system response regulator	--	--	--	cvi:CV_1189	2.6e-117	60.92	95.03	427
GE002775	K17758	ADP-dependent NAD(P)H-hydrate dehydratase	--	--	EC:4.2.1.136	mdn:JT25_017015	3.0e-159	61.00	98.97	567
GE002776	K18979	epoxyqueuosine reductase	--	--	EC:1.17.99.6	mdn:JT25_016995	1.4e-153	74.34	96.89	548
GE002778	K01114	phospholipase C	ko01100;ko00562;ko01110;ko00564;ko02024	Metabolic pathways;Inositol phosphate metabolism;Biosynthesis of secondary metabolites;Glycerophospholipid metabolism;Quorum sensing	EC:3.1.4.3	aol:S58_65170	9.2e-243	68.35	97.48	845
GE002779	K00375	GntR family transcriptional regulator / MocR family aminotransferase	--	--	--	meu:ACJ67_00215	6.9e-143	51.93	99.39	513
GE002780	K00523	CDP-4-dehydro-6-deoxyglucose reductase, E3	ko00520	Amino sugar and nucleotide sugar metabolism	EC:1.17.1.1	bgo:BM43_3936	1.0e-58	36.68	95.60	233
GE002783	K04758	ferrous iron transport protein A	--	--	--	mdn:JT25_022135	5.0e-32	85.71	100.00	142
GE002784	K04759	ferrous iron transport protein B	--	--	--	mdn:JT25_022140	0.0e+00	73.73	99.74	1124
GE002787	K01868	threonyl-tRNA synthetase	ko00970	Aminoacyl-tRNA biosynthesis	EC:6.1.1.3	mmt:Metme_1719	0.0e+00	87.56	95.49	1165
GE002788	K02520	translation initiation factor IF-3	--	--	--	mdn:JT25_023370	9.1e-63	96.90	100.00	245
GE002789	K02916	large subunit ribosomal protein L35	ko03010	Ribosome	--	mmt:Metme_1717	4.5e-26	92.31	100.00	122
GE002790	K02887	large subunit ribosomal protein L20	ko03010	Ribosome	--	mdn:JT25_023360	2.9e-55	96.67	100.00	219
GE002791	K01889	phenylalanyl-tRNA synthetase alpha chain	ko00970	Aminoacyl-tRNA biosynthesis	EC:6.1.1.20	mdn:JT25_023355	1.2e-165	82.54	99.71	588
GE002792	K01890	phenylalanyl-tRNA synthetase beta chain	ko00970	Aminoacyl-tRNA biosynthesis	EC:6.1.1.20	mdn:JT25_023350	0.0e+00	77.50	100.00	1216
GE002793	K04764	integration host factor subunit alpha	--	--	--	mdn:JT25_023345	3.8e-45	95.92	100.00	186
GE002797	K06919	putative DNA primase/helicase	--	--	--	alv:Alvin_2405	2.0e-141	47.58	95.16	508
GE002802	K07126	uncharacterized protein	--	--	--	gur:Gura_1985	5.4e-52	31.42	90.15	211
GE002812	K16079	outer membrane immunogenic protein	--	--	--	rpe:RPE_0834	6.3e-23	34.45	88.76	113
GE002813	K20866	glucose-1-phosphatase	--	--	EC:3.1.3.10	ccl:Clocl_2158	3.6e-29	35.45	90.73	134
GE002820	K03702	excinuclease ABC subunit B	ko03420	Nucleotide excision repair	--	mmt:Metme_2971	0.0e+00	88.92	97.38	1159
GE002822	K03704	cold shock protein	--	--	--	mdn:JT25_006755	2.6e-27	85.71	100.00	126
GE002829	K07711	two-component system, NtrC family, sensor histidine kinase GlrK	ko02020;ko02024	Two-component system;Quorum sensing	EC:2.7.13.3	mdn:JT25_006130	1.6e-120	48.97	100.00	438
GE002830	K16291	L,D-transpeptidase ErfK/SrfK	--	--	--	mdn:JT25_007475	1.8e-153	61.15	91.65	548
GE002833	K01588	5-(carboxyamino)imidazole ribonucleotide mutase	ko01110;ko01130;ko00230;ko01100	Biosynthesis of secondary metabolites;Biosynthesis of antibiotics;Purine metabolism;Metabolic pathways	EC:5.4.99.18	mdn:JT25_021275	4.9e-77	91.41	98.79	292
GE002834	K01589	5-(carboxyamino)imidazole ribonucleotide synthase	ko01130;ko01110;ko00230;ko01100	Biosynthesis of antibiotics;Biosynthesis of secondary metabolites;Purine metabolism;Metabolic pathways	EC:6.3.4.18	mdn:JT25_021270	9.5e-158	76.37	100.00	562
GE002837	K00640	serine O-acetyltransferase	ko01100;ko00920;ko01200;ko00270;ko01230;ko01110;ko01120	Metabolic pathways;Sulfur metabolism;Carbon metabolism;Cysteine and methionine metabolism;Biosynthesis of amino acids;Biosynthesis of secondary metabolites;Microbial metabolism in diverse environments	EC:2.3.1.30	shd:SUTH_03384	3.6e-57	63.43	97.22	226
GE002843	K04567	lysyl-tRNA synthetase, class II	ko00970	Aminoacyl-tRNA biosynthesis	EC:6.1.1.6	mdn:JT25_017495	2.5e-257	88.55	100.00	893
GE002845	K02836	peptide chain release factor 2	--	--	--	mdn:JT25_017490	8.8e-188	91.23	100.00	661
GE002847	K05710	3-phenylpropionate/trans-cinnamate dioxygenase ferredoxin component	--	--	--	mdn:JT25_017480	7.2e-42	74.76	98.10	175
GE002848	K15984	16S rRNA (guanine1516-N2)-methyltransferase	--	--	EC:2.1.1.242	mdn:JT25_017475	2.3e-102	70.97	96.88	377
GE002849	K04488	nitrogen fixation protein NifU and related proteins	--	--	--	mdn:JT25_017470	9.9e-69	85.33	100.00	265
GE002850	K11717	cysteine desulfurase / selenocysteine lyase	ko01100;ko00450	Metabolic pathways;Selenocompound metabolism	EC:2.8.1.7 4.4.1.16	mdn:JT25_017465	1.7e-200	86.49	100.00	704
GE002851	K09015	Fe-S cluster assembly protein SufD	--	--	--	mmt:Metme_1228	7.1e-152	62.36	99.77	542
GE002852	K09013	Fe-S cluster assembly ATP-binding protein	--	--	--	mdn:JT25_017450	1.6e-127	91.57	100.00	461
GE002853	K09014	Fe-S cluster assembly protein SufB	--	--	--	mdn:JT25_017445	5.6e-267	94.19	100.00	925
GE002863	K02044	phosphonate transport system substrate-binding protein	ko02010	ABC transporters	--	bprc:D521_0629	2.6e-54	41.94	97.14	218
GE002866	K02069	putative ABC transport system permease protein	--	--	--	saci:Sinac_0759	2.0e-75	58.53	94.51	288
GE002867	K02068	putative ABC transport system ATP-binding protein	--	--	--	rsl:RPSI07_2591	3.6e-46	44.95	94.35	190
GE002872	K16291	L,D-transpeptidase ErfK/SrfK	--	--	--	mdn:JT25_007475	2.9e-161	60.73	98.42	573
GE002875	K06894	alpha-2-macroglobulin	--	--	--	mmt:Metme_2459	0.0e+00	66.88	99.04	2897
GE002878	K06147	ATP-binding cassette, subfamily B, bacterial	--	--	--	cja:CJA_0141	3.1e-230	72.02	95.86	803
GE002880	K07341	death on curing protein	--	--	--	mai:MICA_46	1.9e-41	68.60	99.18	174
GE002887	K06942	ribosome-binding ATPase	--	--	--	mmt:Metme_1923	3.4e-184	90.08	100.00	649
GE002891	K06980	tRNA-modifying protein YgfZ	--	--	--	mdn:JT25_021650	1.5e-54	42.71	96.47	218
GE002893	K02259	cytochrome c oxidase assembly protein subunit 15	ko02020;ko00860;ko00190;ko01100;ko01110	Two-component system;Porphyrin and chlorophyll metabolism;Oxidative phosphorylation;Metabolic pathways;Biosynthesis of secondary metabolites	--	mdn:JT25_021640	4.5e-154	84.78	96.41	549
GE002894	K05592	ATP-dependent RNA helicase DeaD	ko03018	RNA degradation	EC:3.6.4.13	mmt:Metme_1916	4.4e-290	88.39	99.48	1002
GE002896	K01586	diaminopimelate decarboxylase	ko00300;ko01130;ko01100;ko01230;ko01120;ko01110	Lysine biosynthesis;Biosynthesis of antibiotics;Metabolic pathways;Biosynthesis of amino acids;Microbial metabolism in diverse environments;Biosynthesis of secondary metabolites	EC:4.1.1.20	scu:SCE1572_41195	5.7e-109	51.52	90.83	400
GE002898	K10714	methylene-tetrahydromethanopterin dehydrogenase	ko01200;ko00680;ko01120;ko01100	Carbon metabolism;Methane metabolism;Microbial metabolism in diverse environments;Metabolic pathways	EC:1.5.1.-	mdn:JT25_022620	1.2e-140	81.70	100.00	505
GE002899	K00243	uncharacterized protein	--	--	--	mdn:JT25_015520	2.4e-113	74.28	99.64	414
GE002902	K03666	host factor-I protein	ko02024;ko03018	Quorum sensing;RNA degradation	--	mdn:JT25_017080	2.0e-31	90.12	100.00	140
GE002903	K03665	GTPase	--	--	--	mdn:JT25_017085	2.4e-205	87.53	98.82	720
GE002907	K05946	N-acetylglucosaminyldiphosphoundecaprenol N-acetyl-beta-D-mannosaminyltransferase	--	--	EC:2.4.1.187	mdn:JT25_008065	1.9e-93	65.43	74.54	348
GE002908	K00390	phosphoadenosine phosphosulfate reductase	ko00920;ko01120;ko01100	Sulfur metabolism;Microbial metabolism in diverse environments;Metabolic pathways	EC:1.8.4.8 1.8.4.10	mdn:JT25_015550	8.0e-113	79.83	98.76	412
GE002909	K01919	glutamate--cysteine ligase	ko00270;ko01100;ko00480	Cysteine and methionine metabolism;Metabolic pathways;Glutathione metabolism	EC:6.3.2.2	mdn:JT25_015555	8.9e-256	81.49	93.07	888
GE002910	K05851	adenylate cyclase, class 1	ko00230	Purine metabolism	EC:4.6.1.1	mdn:JT25_021590	2.0e-276	52.47	99.47	957
GE002911	K01755	argininosuccinate lyase	ko00220;ko01100;ko01130;ko01110;ko01230;ko00250	Arginine biosynthesis;Metabolic pathways;Biosynthesis of antibiotics;Biosynthesis of secondary metabolites;Biosynthesis of amino acids;Alanine, aspartate and glutamate metabolism	EC:4.3.2.1	mdn:JT25_021545	6.1e-226	87.80	98.29	788
GE002912	K02655	type IV pilus assembly protein PilE	--	--	--	nco:AAW31_18120	4.3e-24	47.59	96.60	116
GE002913	K02674	type IV pilus assembly protein PilY1	--	--	--	cbw:RR42_m3159	3.3e-226	35.20	92.07	791
GE002914	K02673	type IV pilus assembly protein PilX	--	--	--	mdn:JT25_017615	4.7e-10	35.26	95.94	70
GE002915	K02672	type IV pilus assembly protein PilW	--	--	--	nwa:Nwat_2104	2.5e-21	28.78	97.32	109
GE002916	K02671	type IV pilus assembly protein PilV	--	--	--	cza:CYCME_0071	2.3e-14	35.86	100.00	84
GE002917	K08084	type IV fimbrial biogenesis protein FimT	--	--	--	nit:NAL212_2900	2.6e-19	35.83	89.32	101
GE002918	K01682	aconitate hydratase 2 / 2-methylisocitrate dehydratase	ko00020;ko01100;ko01230;ko01120;ko01210;ko01200;ko00640;ko00630;ko01130;ko01110	Citrate cycle (TCA cycle);Metabolic pathways;Biosynthesis of amino acids;Microbial metabolism in diverse environments;2-Oxocarboxylic acid metabolism;Carbon metabolism;Propanoate metabolism;Glyoxylate and dicarboxylate metabolism;Biosynthesis of antibiotics;Biosynthesis of secondary metabolites	EC:4.2.1.3 4.2.1.99	mdn:JT25_020425	0.0e+00	85.60	99.65	1470
GE002923	K04088	modulator of FtsH protease HflK	--	--	--	mdn:JT25_017090	2.2e-171	78.22	100.00	607
GE002924	K04087	modulator of FtsH protease HflC	--	--	--	mdn:JT25_017095	1.1e-129	85.56	100.00	468
GE002925	K02502	ATP phosphoribosyltransferase regulatory subunit	ko00340;ko01230;ko01100;ko01110	Histidine metabolism;Biosynthesis of amino acids;Metabolic pathways;Biosynthesis of secondary metabolites	--	mmt:Metme_2841	6.3e-163	72.29	99.75	579
GE002926	K01939	adenylosuccinate synthase	ko00230;ko00250;ko01100	Purine metabolism;Alanine, aspartate and glutamate metabolism;Metabolic pathways	EC:6.3.4.4	mdn:JT25_017105	4.6e-220	86.71	100.00	769
GE002927	K03601	exodeoxyribonuclease VII large subunit	ko03430	Mismatch repair	EC:3.1.11.6	mdn:JT25_021455	5.4e-147	64.11	99.33	526
GE002928	K01434	penicillin G amidase	ko01130;ko00311	Biosynthesis of antibiotics;Penicillin and cephalosporin biosynthesis	EC:3.5.1.11	mdn:JT25_000520	6.8e-262	57.27	98.08	909
GE002934	K00773	queuine tRNA-ribosyltransferase	--	--	EC:2.4.2.29	mdn:JT25_002150	3.3e-190	88.15	98.37	669
GE002936	K07140	uncharacterized protein	--	--	--	mdn:JT25_019885	6.3e-106	67.03	100.00	389
GE002941	K09945	uncharacterized protein	--	--	--	mmt:Metme_0818	1.5e-26	44.79	65.99	125
GE002946	K02415	flagellar FliL protein	--	--	--	mdn:JT25_019605	1.1e-47	73.33	100.00	194
GE002947	K01207	beta-N-acetylhexosaminidase	ko01100;ko00520	Metabolic pathways;Amino sugar and nucleotide sugar metabolism	EC:3.2.1.52	mdn:JT25_019600	2.5e-128	70.09	99.40	464
GE002948	K00760	hypoxanthine phosphoribosyltransferase	ko01100;ko00230;ko01110	Metabolic pathways;Purine metabolism;Biosynthesis of secondary metabolites	EC:2.4.2.8	mmt:Metme_2294	3.2e-75	76.80	92.82	287
GE002949	K19696	5'-methylthioinosine phosphorylase	ko00270;ko01100	Cysteine and methionine metabolism;Metabolic pathways	EC:2.4.2.44	mdn:JT25_019590	4.5e-103	76.73	99.59	379
GE002951	K03717	LysR family transcriptional regulator, transcriptional activator of nhaA	--	--	--	mmt:Metme_3257	6.3e-118	66.67	98.39	429
GE002952	K01673	carbonic anhydrase	ko00910	Nitrogen metabolism	EC:4.2.1.1	msc:BN69_3203	8.8e-74	65.00	90.50	282
GE002953	K01595	phosphoenolpyruvate carboxylase	ko01200;ko00620;ko01100;ko00680;ko01120	Carbon metabolism;Pyruvate metabolism;Metabolic pathways;Methane metabolism;Microbial metabolism in diverse environments	EC:4.1.1.31	mmt:Metme_3258	0.0e+00	64.16	99.57	1189
GE002954	K05951	NAD+---dinitrogen-reductase ADP-D-ribosyltransferase	--	--	EC:2.4.2.37	mmt:Metme_3770	1.5e-98	63.48	87.00	365
GE002965	K08715	inward rectifier potassium channel	--	--	--	npu:Npun_F5454	1.0e-109	64.00	99.67	402
GE002966	K07178	RIO kinase 1	--	--	EC:2.7.11.1	mmt:Metme_3561	5.4e-124	78.29	98.94	449
GE002967	K13652	AraC family transcriptional regulator	--	--	--	mmb:Mmol_0053	1.0e-109	67.38	97.24	402
GE002970	K07006	uncharacterized protein	--	--	--	lcp:LC55x_5412	2.2e-54	50.27	98.92	217
GE002971	K09958	uncharacterized protein	--	--	--	cfu:CFU_0173	1.7e-74	81.13	100.00	284
GE002972	K09799	uncharacterized protein	--	--	--	nhl:Nhal_2992	3.5e-109	60.58	98.57	400
GE002974	K03563	carbon storage regulator	ko02020	Two-component system	--	mdn:JT25_003420	1.7e-22	88.89	100.00	110
GE002978	K03546	DNA repair protein SbcC/Rad50	--	--	--	mdn:JT25_005105	1.4e-300	51.30	100.00	1038
GE002980	K07146	UPF0176 protein	--	--	--	mej:Q7A_1233	3.1e-128	68.55	99.38	463
GE002981	K02454	general secretion pathway protein E	ko03070	Bacterial secretion system	EC:7.4.2.8	mdn:JT25_001700	5.5e-280	80.50	100.00	968
GE002983	K06995	uncharacterized protein	--	--	--	mdn:JT25_006215	1.7e-39	83.52	100.00	167
GE002985	K03185	2-octaprenyl-6-methoxyphenol hydroxylase	ko00130;ko01110;ko01100	Ubiquinone and other terpenoid-quinone biosynthesis;Biosynthesis of secondary metabolites;Metabolic pathways	EC:1.14.13.-	mmt:Metme_0780	8.6e-160	72.43	99.25	568
GE002986	K01262	Xaa-Pro aminopeptidase	--	--	EC:3.4.11.9	mmt:Metme_0779	3.1e-224	85.32	100.00	783
GE002987	K09895	uncharacterized protein	--	--	--	mdn:JT25_006340	9.1e-50	58.29	100.00	202
GE002988	K09892	cell division protein ZapB	--	--	--	mdn:JT25_006335	3.8e-21	78.38	100.00	105
GE002989	K09888	cell division protein ZapA	--	--	--	mdn:JT25_006330	5.4e-28	71.72	100.00	129
GE002999	K13747	carboxynorspermidine decarboxylase	ko00330;ko01100	Arginine and proline metabolism;Metabolic pathways	EC:4.1.1.96	mdn:JT25_017045	2.9e-133	61.20	97.59	480
GE003001	K00791	tRNA dimethylallyltransferase	ko01110;ko01100	Biosynthesis of secondary metabolites;Metabolic pathways	EC:2.5.1.75	mdn:JT25_017035	4.1e-125	75.40	97.48	453
GE003002	K03572	DNA mismatch repair protein MutL	ko03430	Mismatch repair	--	mdn:JT25_017030	1.8e-263	71.13	100.00	914
GE003005	K07171	mRNA interferase MazF	--	--	EC:3.1.-.-	afi:Acife_2959	7.4e-31	69.61	98.08	138
GE003006	K07172	antitoxin MazE	--	--	--	afi:Acife_2960	3.5e-17	47.44	100.00	92
GE003007	K11717	cysteine desulfurase / selenocysteine lyase	ko00450;ko01100	Selenocompound metabolism;Metabolic pathways	EC:2.8.1.7 4.4.1.16	mdn:JT25_022755	9.2e-237	73.84	99.64	825
GE003009	K00640	serine O-acetyltransferase	ko01230;ko01200;ko00270;ko01120;ko00920;ko01110;ko01100	Biosynthesis of amino acids;Carbon metabolism;Cysteine and methionine metabolism;Microbial metabolism in diverse environments;Sulfur metabolism;Biosynthesis of secondary metabolites;Metabolic pathways	EC:2.3.1.30	mdn:JT25_022745	1.3e-128	75.73	100.00	464
GE003010	K01738	cysteine synthase	ko00270;ko00920;ko01120;ko01110;ko01130;ko01230;ko01200;ko01100	Cysteine and methionine metabolism;Sulfur metabolism;Microbial metabolism in diverse environments;Biosynthesis of secondary metabolites;Biosynthesis of antibiotics;Biosynthesis of amino acids;Carbon metabolism;Metabolic pathways	EC:2.5.1.47	mdn:JT25_023490	3.4e-159	87.69	100.00	566
GE003012	K18828	tRNA(fMet)-specific endonuclease VapC	--	--	EC:3.1.-.-	cbaa:SRAA_2079	2.1e-30	52.34	95.52	137
GE003015	K00135	succinate-semialdehyde dehydrogenase / glutarate-semialdehyde dehydrogenase	ko01100;ko00310;ko00250;ko00650;ko00760;ko00350;ko01120	Metabolic pathways;Lysine degradation;Alanine, aspartate and glutamate metabolism;Butanoate metabolism;Nicotinate and nicotinamide metabolism;Tyrosine metabolism;Microbial metabolism in diverse environments	EC:1.2.1.16 1.2.1.79 1.2.1.20	ssan:NX02_p1195	1.3e-207	78.17	99.57	728
GE003016	K00383	glutathione reductase (NADPH)	ko00480	Glutathione metabolism	EC:1.8.1.7	mdn:JT25_019020	4.1e-179	69.80	99.78	633
GE003022	K01236	maltooligosyltrehalose trehalohydrolase	ko01100;ko00500;ko01110	Metabolic pathways;Starch and sucrose metabolism;Biosynthesis of secondary metabolites	EC:3.2.1.141	tbd:Tbd_1173	2.1e-202	59.70	98.19	711
GE003023	K01214	isoamylase	ko01100;ko00500;ko01110	Metabolic pathways;Starch and sucrose metabolism;Biosynthesis of secondary metabolites	EC:3.2.1.68	sdr:SCD_n02432	6.7e-301	67.14	99.44	1038
GE003024	K05343	maltose alpha-D-glucosyltransferase / alpha-amylase	ko01100;ko00500	Metabolic pathways;Starch and sucrose metabolism	EC:5.4.99.16 3.2.1.1	mah:MEALZ_0961	0.0e+00	64.91	97.87	1526
GE003025	K16147	starch synthase (maltosyl-transferring)	ko00500	Starch and sucrose metabolism	EC:2.4.99.16	nhl:Nhal_2490	1.0e-250	62.77	98.94	871
GE003026	K00700	1,4-alpha-glucan branching enzyme	ko00500;ko01110;ko01100	Starch and sucrose metabolism;Biosynthesis of secondary metabolites;Metabolic pathways	EC:2.4.1.18	sdr:SCD_n02426	7.8e-272	67.41	97.21	941
GE003034	K01537	P-type Ca2+ transporter type 2C	--	--	EC:7.2.2.10	mah:MEALZ_2573	0.0e+00	59.28	96.98	1316
GE003036	K02004	putative ABC transport system permease protein	--	--	--	gur:Gura_1293	1.6e-155	74.47	99.47	554
GE003037	K02003	putative ABC transport system ATP-binding protein	--	--	--	gur:Gura_1294	3.1e-93	68.70	98.71	347
GE003038	K02005	HlyD family secretion protein	--	--	--	gur:Gura_1295	9.2e-121	61.50	100.00	439
GE003042	K09800	translocation and assembly module TamB	--	--	--	gbe:GbCGDNIH1_0121	3.7e-108	41.09	99.83	397
GE003044	K09800	translocation and assembly module TamB	--	--	--	gbs:GbCGDNIH4_0121	3.7e-79	29.53	97.89	302
GE003045	K07278	translocation and assembly module TamA	--	--	--	gbc:GbCGDNIH3_0120	2.1e-152	46.69	92.68	545
GE003051	K00925	acetate kinase	ko01120;ko00430;ko00640;ko00620;ko00680;ko01200;ko01100	Microbial metabolism in diverse environments;Taurine and hypotaurine metabolism;Propanoate metabolism;Pyruvate metabolism;Methane metabolism;Carbon metabolism;Metabolic pathways	EC:2.7.2.1	nha:Nham_4372	1.9e-127	61.56	97.72	461
GE003052	K00688	glycogen phosphorylase	ko01100;ko01110;ko00500	Metabolic pathways;Biosynthesis of secondary metabolites;Starch and sucrose metabolism	EC:2.4.1.1	sdr:SCD_n00706	0.0e+00	68.95	99.88	1229
GE003057	K04065	hyperosmotically inducible periplasmic protein	--	--	--	mmt:Metme_0065	2.1e-23	51.16	90.21	114
GE003058	K03286	OmpA-OmpF porin, OOP family	--	--	--	mdn:JT25_019195	5.2e-118	60.46	99.12	429
GE003067	K01810	glucose-6-phosphate isomerase	ko01130;ko01200;ko00520;ko00010;ko00500;ko00030;ko01120;ko01100;ko01110	Biosynthesis of antibiotics;Carbon metabolism;Amino sugar and nucleotide sugar metabolism;Glycolysis / Gluconeogenesis;Starch and sucrose metabolism;Pentose phosphate pathway;Microbial metabolism in diverse environments;Metabolic pathways;Biosynthesis of secondary metabolites	EC:5.3.1.9	nco:AAW31_09425	5.8e-194	63.06	94.02	682
GE003069	K01621	xylulose-5-phosphate/fructose-6-phosphate phosphoketolase	ko00030;ko01100;ko00710;ko01120	Pentose phosphate pathway;Metabolic pathways;Carbon fixation in photosynthetic organisms;Microbial metabolism in diverse environments	EC:4.1.2.9 4.1.2.22	nha:Nham_4367	0.0e+00	82.44	99.49	1415
GE003072	K01623	fructose-bisphosphate aldolase, class I	ko00680;ko01230;ko01110;ko00010;ko01200;ko01120;ko00030;ko01130;ko00710;ko00051;ko01100	Methane metabolism;Biosynthesis of amino acids;Biosynthesis of secondary metabolites;Glycolysis / Gluconeogenesis;Carbon metabolism;Microbial metabolism in diverse environments;Pentose phosphate pathway;Biosynthesis of antibiotics;Carbon fixation in photosynthetic organisms;Fructose and mannose metabolism;Metabolic pathways	EC:4.1.2.13	nwa:Nwat_0418	3.3e-120	66.07	98.53	437
GE003077	K06131	cardiolipin synthase A/B	ko00564;ko01100	Glycerophospholipid metabolism;Metabolic pathways	EC:2.7.8.-	hha:Hhal_0978	9.8e-109	44.20	100.00	399
GE003079	K03642	rare lipoprotein A	--	--	--	psos:POS17_0897	3.3e-24	43.97	95.92	117
GE003094	K04088	modulator of FtsH protease HflK	--	--	--	mdn:JT25_001595	3.2e-136	77.50	97.56	490
GE003095	K04087	modulator of FtsH protease HflC	--	--	--	mmt:Metme_2804	2.4e-128	74.84	98.76	464
GE003097	K06192	paraquat-inducible protein B	--	--	--	mdn:JT25_000710	6.4e-65	45.07	99.69	253
GE003098	K02065	phospholipid/cholesterol/gamma-HCH transport system ATP-binding protein	ko02010	ABC transporters	--	mdn:JT25_000715	1.2e-98	71.60	97.71	365
GE003099	K02066	phospholipid/cholesterol/gamma-HCH transport system permease protein	ko02010	ABC transporters	--	mdn:JT25_000720	6.7e-114	57.26	97.89	416
GE003102	K13688	cyclic beta-1,2-glucan synthetase	--	--	EC:2.4.1.-	mdn:JT25_019145	0.0e+00	69.51	99.93	4117
GE003108	K06045	squalene-hopene/tetraprenyl-beta-curcumene cyclase	ko00909;ko01110	Sesquiterpenoid and triterpenoid biosynthesis;Biosynthesis of secondary metabolites	EC:5.4.99.17 4.2.1.129	mah:MEALZ_2523	1.3e-275	67.64	91.80	954
GE003112	K05516	curved DNA-binding protein	--	--	--	mdn:JT25_013795	3.2e-130	71.88	99.68	470
GE003113	K18997	chaperone modulatory protein CbpM	--	--	--	mdn:JT25_013790	2.6e-28	60.78	100.00	130
GE003115	K06076	long-chain fatty acid transport protein	--	--	--	mdn:JT25_016710	9.1e-144	59.16	98.83	515
GE003116	K07112	uncharacterized protein	--	--	--	mdn:JT25_016715	8.0e-41	68.12	100.00	172
GE003117	K07112	uncharacterized protein	--	--	--	mdn:JT25_016720	1.7e-38	57.55	99.29	164
GE003118	K01996	branched-chain amino acid transport system ATP-binding protein	ko02024;ko02010	Quorum sensing;ABC transporters	--	meu:ACJ67_13750	4.9e-89	71.84	99.19	333
GE003119	K01999	branched-chain amino acid transport system substrate-binding protein	ko02010;ko02024	ABC transporters;Quorum sensing	--	mei:Msip34_1942	2.2e-233	88.18	99.10	813
GE003120	K01998	branched-chain amino acid transport system permease protein	ko02010;ko02024	ABC transporters;Quorum sensing	--	mei:Msip34_1943	1.3e-156	80.28	100.00	558
GE003121	K01997	branched-chain amino acid transport system permease protein	ko02024;ko02010	Quorum sensing;ABC transporters	--	meh:M301_2709	1.5e-129	83.96	100.00	468
GE003122	K01995	branched-chain amino acid transport system ATP-binding protein	ko02024;ko02010	Quorum sensing;ABC transporters	--	mei:Msip34_1945	4.7e-111	80.56	97.67	406
GE003124	K17228	dimethylsulfone monooxygenase	ko00920	Sulfur metabolism	EC:1.14.14.35	meu:ACJ67_13780	3.0e-180	86.46	100.00	636
GE003125	K00299	FMN reductase	ko00740;ko00920;ko01100	Riboflavin metabolism;Sulfur metabolism;Metabolic pathways	EC:1.5.1.38	meh:M301_2713	1.1e-63	69.83	99.44	248
GE003126	K07045	uncharacterized protein	--	--	--	mei:Msip34_1954	1.4e-124	74.82	99.65	451
GE003128	K04091	alkanesulfonate monooxygenase	ko00920	Sulfur metabolism	EC:1.14.14.5	meh:M301_2718	1.5e-177	83.15	97.35	627
GE003131	K14652	3,4-dihydroxy 2-butanone 4-phosphate synthase / GTP cyclohydrolase II	ko00740;ko01100;ko01110	Riboflavin metabolism;Metabolic pathways;Biosynthesis of secondary metabolites	EC:4.1.99.12 3.5.4.25	wch:wcw_1085	2.6e-140	62.53	96.11	504
GE003136	K01673	carbonic anhydrase	ko00910	Nitrogen metabolism	EC:4.2.1.1	nii:Nit79A3_2854	6.5e-57	49.79	92.06	226
GE003137	K09954	uncharacterized protein	--	--	--	mah:MEALZ_1047	8.7e-28	84.06	100.00	127
GE003138	K00947	molybdenum storage protein	--	--	--	azc:AZC_3023	5.6e-131	87.41	100.00	472
GE003139	K00947	molybdenum storage protein	--	--	--	msl:Msil_1575	1.0e-127	83.75	100.00	461
GE003140	K15633	2,3-bisphosphoglycerate-independent phosphoglycerate mutase	ko00010;ko01230;ko01130;ko01120;ko00680;ko01200;ko01110;ko00260;ko01100	Glycolysis / Gluconeogenesis;Biosynthesis of amino acids;Biosynthesis of antibiotics;Microbial metabolism in diverse environments;Methane metabolism;Carbon metabolism;Biosynthesis of secondary metabolites;Glycine, serine and threonine metabolism;Metabolic pathways	EC:5.4.2.12	mah:MEALZ_1633	1.9e-274	82.91	100.00	950
GE003145	K02115	F-type H+-transporting ATPase subunit gamma	ko01100;ko00190	Metabolic pathways;Oxidative phosphorylation	--	nii:Nit79A3_0046	5.9e-105	66.00	98.02	386
GE003146	K02111	F-type H+/Na+-transporting ATPase subunit alpha	ko01100;ko00190	Metabolic pathways;Oxidative phosphorylation	EC:7.1.2.2 7.2.2.1	sdr:SCD_n00693	5.8e-217	74.46	98.28	759
GE003147	K02109	F-type H+-transporting ATPase subunit b	ko00190;ko01100	Oxidative phosphorylation;Metabolic pathways	--	rfr:Rfer_1167	3.1e-57	49.80	95.44	227
GE003148	K02110	F-type H+-transporting ATPase subunit c	ko01100;ko00190	Metabolic pathways;Oxidative phosphorylation	--	dsf:UWK_00973	7.8e-32	83.87	100.00	141
GE003149	K02108	F-type H+-transporting ATPase subunit a	ko01100;ko00190	Metabolic pathways;Oxidative phosphorylation	--	rfr:Rfer_1165	5.9e-89	77.78	97.40	332
GE003151	K02116	ATP synthase protein I	--	--	--	rfr:Rfer_1163	2.8e-35	67.86	84.85	153
GE003152	K02114	F-type H+-transporting ATPase subunit epsilon	ko01100;ko00190	Metabolic pathways;Oxidative phosphorylation	--	rfr:Rfer_1162	8.4e-42	69.11	100.00	175
GE003153	K02112	F-type H+/Na+-transporting ATPase subunit beta	ko01100;ko00190	Metabolic pathways;Oxidative phosphorylation	EC:7.1.2.2 7.2.2.1	sdr:SCD_n00700	7.3e-222	85.28	95.26	775
GE003155	K03797	carboxyl-terminal processing protease	--	--	EC:3.4.21.102	prh:LT40_14765	1.2e-43	32.50	76.06	183
GE003158	K03406	methyl-accepting chemotaxis protein	ko02020;ko02030	Two-component system;Bacterial chemotaxis	--	gca:Galf_0594	2.2e-123	50.10	99.43	448
GE003161	K06006	periplasmic protein CpxP/Spy	--	--	--	mdn:JT25_004780	4.8e-18	39.31	94.16	96
GE003168	K03830	putative acetyltransferase	--	--	EC:2.3.1.-	psuw:WQ53_08705	2.3e-39	51.61	96.88	167
GE003169	K06889	uncharacterized protein	--	--	--	pman:OU5_5993	4.4e-69	51.39	98.82	266
GE003173	K02596	nitrogen fixation protein NifX	--	--	--	mmt:Metme_4570	6.3e-74	87.97	100.00	282
GE003178	K15549	membrane fusion protein, multidrug efflux system	--	--	--	mdn:JT25_016645	6.0e-158	74.55	97.47	562
GE003179	K15547	multidrug resistance protein MdtO	--	--	--	mdn:JT25_016640	2.3e-291	69.44	97.77	1006
GE003181	K02837	peptide chain release factor 3	--	--	--	mdn:JT25_021360	3.2e-284	91.98	100.00	982
GE003182	K03832	periplasmic protein TonB	--	--	--	mdn:JT25_009865	4.7e-12	43.82	34.85	77
GE003186	K03745	SlyX protein	--	--	--	mdn:JT25_005840	1.1e-19	75.00	100.00	100
GE003189	K00651	homoserine O-succinyltransferase/O-acetyltransferase	ko00920;ko01100;ko01110;ko01230;ko00270	Sulfur metabolism;Metabolic pathways;Biosynthesis of secondary metabolites;Biosynthesis of amino acids;Cysteine and methionine metabolism	EC:2.3.1.46 2.3.1.31	mdn:JT25_005855	1.5e-171	81.07	100.00	607
GE003191	K00569	thiopurine S-methyltransferase	--	--	EC:2.1.1.67	mdn:JT25_002700	2.2e-77	61.01	100.00	294
GE003196	K06147	ATP-binding cassette, subfamily B, bacterial	--	--	--	mdn:JT25_018805	2.6e-245	77.87	97.49	853
GE003200	K02014	iron complex outermembrane recepter protein	--	--	--	palc:A0T30_16070	1.1e-184	47.78	89.38	652
GE003202	K03189	urease accessory protein	--	--	--	mdn:JT25_016735	1.3e-103	92.08	98.54	381
GE003203	K03188	urease accessory protein	--	--	--	mdn:JT25_016740	4.3e-84	69.64	100.00	316
GE003204	K03187	urease accessory protein	--	--	--	mdn:JT25_016745	5.0e-54	73.76	98.60	216
GE003205	K01428	urease subunit alpha	ko01120;ko00230;ko00220;ko01100	Microbial metabolism in diverse environments;Purine metabolism;Arginine biosynthesis;Metabolic pathways	EC:3.5.1.5	mdn:JT25_016760	1.9e-290	86.07	100.00	1003
GE003206	K01429	urease subunit beta	ko00230;ko01100;ko01120;ko00220	Purine metabolism;Metabolic pathways;Microbial metabolism in diverse environments;Arginine biosynthesis	EC:3.5.1.5	mdn:JT25_016765	1.6e-44	84.16	96.19	184
GE003207	K01430	urease subunit gamma	ko00220;ko00230;ko00791;ko01100;ko01120	Arginine biosynthesis;Purine metabolism;Atrazine degradation;Metabolic pathways;Microbial metabolism in diverse environments	EC:3.5.1.5	cmp:Cha6605_0147	7.8e-38	81.00	100.00	161
GE003208	K03190	urease accessory protein	--	--	--	mmt:Metme_2536	9.3e-97	64.39	94.62	359
GE003209	K11963	urea transport system ATP-binding protein	ko02010	ABC transporters	--	mmt:Metme_2534	1.0e-118	82.17	100.00	431
GE003210	K11962	urea transport system ATP-binding protein	ko02010	ABC transporters	--	mdn:JT25_016810	3.3e-123	88.14	94.76	446
GE003211	K11961	urea transport system permease protein	ko02010	ABC transporters	--	mdn:JT25_016815	4.6e-168	84.87	96.23	596
GE003212	K11960	urea transport system permease protein	ko02010	ABC transporters	--	mdn:JT25_016825	4.8e-207	75.91	89.90	726
GE003213	K11959	urea transport system substrate-binding protein	ko02010	ABC transporters	--	mmt:Metme_2530	8.2e-233	90.78	100.00	811
GE003220	K02051	NitT/TauT family transport system substrate-binding protein	--	--	--	pmx:PERMA_1236	2.8e-60	40.65	96.56	238
GE003222	K03088	RNA polymerase sigma-70 factor, ECF subfamily	--	--	--	met:M446_5983	3.3e-27	39.88	86.50	127
GE003223	K07114	Ca-activated chloride channel homolog	--	--	--	mcg:GL4_1104	1.5e-172	49.72	100.00	612
GE003224	K06907	uncharacterized protein	--	--	--	bud:AQ610_23815	2.4e-127	49.49	99.00	461
GE003226	K01265	methionyl aminopeptidase	--	--	EC:3.4.11.18	pur:AOC03_12165	4.4e-109	72.76	100.00	399
GE003230	K03325	arsenite transporter	--	--	--	axn:AX27061_3452	4.1e-147	78.76	100.00	526
GE003232	K03578	ATP-dependent helicase HrpA	--	--	EC:3.6.4.13	mdn:JT25_023505	0.0e+00	80.49	99.92	2128
GE003238	K02014	iron complex outermembrane recepter protein	--	--	--	mmt:Metme_1507	4.4e-238	62.46	97.29	829
GE003240	K03406	methyl-accepting chemotaxis protein	ko02030;ko02020	Bacterial chemotaxis;Two-component system	--	mdn:JT25_002185	2.0e-124	57.17	99.81	451
GE003248	K07062	toxin FitB	--	--	EC:3.1.-.-	alv:Alvin_3261	7.3e-13	59.68	96.88	78
GE003250	K00383	glutathione reductase (NADPH)	ko00480	Glutathione metabolism	EC:1.8.1.7	mmt:Metme_0967	3.2e-195	75.50	99.33	686
GE003252	K04761	LysR family transcriptional regulator, hydrogen peroxide-inducible genes activator	--	--	--	mdn:JT25_013195	1.1e-108	69.97	100.00	398
GE003261	K02014	iron complex outermembrane recepter protein	--	--	--	mmt:Metme_2499	1.5e-306	65.97	97.55	1057
GE003270	K07154	serine/threonine-protein kinase HipA	--	--	EC:2.7.11.1	noc:Noc_2931	1.0e-187	79.05	99.05	661
GE003281	K00030	isocitrate dehydrogenase (NAD+)	ko01200;ko01120;ko01110;ko01210;ko00020;ko01130;ko01230;ko01100	Carbon metabolism;Microbial metabolism in diverse environments;Biosynthesis of secondary metabolites;2-Oxocarboxylic acid metabolism;Citrate cycle (TCA cycle);Biosynthesis of antibiotics;Biosynthesis of amino acids;Metabolic pathways	EC:1.1.1.41	mdn:JT25_020415	1.1e-171	90.48	100.00	608
GE003288	K02014	iron complex outermembrane recepter protein	--	--	--	mmt:Metme_0474	4.1e-242	55.23	99.86	843
GE003289	K15738	ABC transport system ATP-binding/permease protein	--	--	--	mdn:JT25_017805	3.9e-292	83.15	100.00	1009
GE003291	K07088	uncharacterized protein	--	--	--	mdn:JT25_017795	1.2e-108	66.89	99.67	398
GE003301	K14155	cysteine-S-conjugate beta-lyase	ko01230;ko01100;ko00450;ko00270;ko01110	Biosynthesis of amino acids;Metabolic pathways;Selenocompound metabolism;Cysteine and methionine metabolism;Biosynthesis of secondary metabolites	EC:4.4.1.13	rrs:RoseRS_0703	2.0e-134	57.03	99.48	484
GE003303	K03736	ethanolamine ammonia-lyase small subunit	ko00564;ko01100	Glycerophospholipid metabolism;Metabolic pathways	EC:4.3.1.7	mdn:JT25_002490	9.4e-80	61.83	95.26	302
GE003304	K03735	ethanolamine ammonia-lyase large subunit	ko00564;ko01100	Glycerophospholipid metabolism;Metabolic pathways	EC:4.3.1.7	mdn:JT25_002495	3.4e-213	81.06	98.91	746
GE003305	K11917	sigma-54 dependent transcriptional regulator	--	--	--	mdn:JT25_022540	1.7e-175	88.54	97.49	620
GE003308	K01515	ADP-ribose pyrophosphatase	ko00230	Purine metabolism	EC:3.6.1.13	mmt:Metme_1794	7.6e-77	70.83	96.97	292
GE003310	K03799	heat shock protein HtpX	--	--	EC:3.4.24.-	mdn:JT25_015710	3.0e-130	83.04	98.97	470
GE003317	K20276	large repetitive protein	ko02024	Quorum sensing	--	alt:ambt_03875	2.6e-206	52.17	69.87	724
GE003320	K20276	large repetitive protein	ko02024	Quorum sensing	--	alt:ambt_03875	5.8e-208	48.18	85.25	730
GE003325	K08988	putative membrane protein	--	--	--	blep:AL038_00870	4.0e-36	42.00	96.14	157
GE003337	K16259	mxaL protein	ko00680;ko01120	Methane metabolism;Microbial metabolism in diverse environments	--	mmt:Metme_4328	2.4e-110	64.36	88.08	404
GE003339	K16258	mxaK protein	ko01120;ko00680	Microbial metabolism in diverse environments;Methane metabolism	--	mmt:Metme_4327	2.4e-64	63.44	99.47	250
GE003340	K16257	mxaC protein	ko01120;ko00680	Microbial metabolism in diverse environments;Methane metabolism	--	mmt:Metme_4326	2.6e-138	76.92	99.08	497
GE003341	K16256	mxaA protein	ko01120;ko00680	Microbial metabolism in diverse environments;Methane metabolism	--	mmt:Metme_4325	6.0e-94	57.82	98.65	349
GE003345	K14029	methanol dehydrogenase (cytochrome c) subunit 2	ko01120;ko01100;ko01200;ko00680;ko00625;ko01110;ko01130;ko00010	Microbial metabolism in diverse environments;Metabolic pathways;Carbon metabolism;Methane metabolism;Chloroalkane and chloroalkene degradation;Biosynthesis of secondary metabolites;Biosynthesis of antibiotics;Glycolysis / Gluconeogenesis	EC:1.1.2.7	mmt:Metme_4320	8.1e-37	85.71	97.85	158
GE003346	K16255	cytochrome c-L	ko01120;ko00680	Microbial metabolism in diverse environments;Methane metabolism	--	mmt:Metme_4319	5.5e-70	75.95	99.37	269
GE003348	K14028	methanol dehydrogenase (cytochrome c) subunit 1	ko01120;ko00010;ko01130;ko01110;ko00680;ko00625;ko01200;ko01100	Microbial metabolism in diverse environments;Glycolysis / Gluconeogenesis;Biosynthesis of antibiotics;Biosynthesis of secondary metabolites;Methane metabolism;Chloroalkane and chloroalkene degradation;Carbon metabolism;Metabolic pathways	EC:1.1.2.7	mmt:Metme_4317	0.0e+00	91.53	100.00	1192
GE003351	K07675	two-component system, NarL family, sensor histidine kinase UhpB	ko02020	Two-component system	EC:2.7.13.3	mdn:JT25_021175	1.1e-187	76.20	100.00	661
GE003359	K03406	methyl-accepting chemotaxis protein	ko02030;ko02020	Bacterial chemotaxis;Two-component system	--	mmt:Metme_3977	6.4e-214	60.33	56.44	750
GE003360	K03406	methyl-accepting chemotaxis protein	ko02020;ko02030	Two-component system;Bacterial chemotaxis	--	mdn:JT25_008680	1.1e-84	50.00	100.00	319
GE003361	K03413	two-component system, chemotaxis family, chemotaxis protein CheY	ko02030;ko02020	Bacterial chemotaxis;Two-component system	--	mmt:Metme_3980	4.4e-59	99.18	100.00	232
GE003363	K03407	two-component system, chemotaxis family, sensor kinase CheA	ko02030;ko02020	Bacterial chemotaxis;Two-component system	EC:2.7.13.3	mmt:Metme_3978	2.8e-305	75.07	96.67	1053
GE003364	K03406	methyl-accepting chemotaxis protein	ko02030;ko02020	Bacterial chemotaxis;Two-component system	--	mmt:Metme_3977	0.0e+00	62.47	100.00	1181
GE003365	K03408	purine-binding chemotaxis protein CheW	ko02030;ko02020	Bacterial chemotaxis;Two-component system	--	mmt:Metme_3976	3.8e-67	78.66	91.11	260
GE003366	K00575	chemotaxis protein methyltransferase CheR	ko02020;ko02030	Two-component system;Bacterial chemotaxis	EC:2.1.1.80	mmt:Metme_3975	2.5e-113	75.57	91.29	414
GE003367	K03411	chemotaxis protein CheD	ko02030	Bacterial chemotaxis	EC:3.5.1.44	mmt:Metme_3974	2.1e-59	65.38	93.94	234
GE003368	K03412	two-component system, chemotaxis family, protein-glutamate methylesterase/glutaminase	ko02020;ko02030	Two-component system;Bacterial chemotaxis	EC:3.1.1.61 3.5.1.44	mmt:Metme_3973	2.6e-163	82.61	100.00	580
GE003370	K02275	cytochrome c oxidase subunit II	ko01100;ko00190	Metabolic pathways;Oxidative phosphorylation	EC:7.1.1.9	rsm:CMR15_mp30301	4.4e-19	44.34	87.60	99
GE003372	K03088	RNA polymerase sigma-70 factor, ECF subfamily	--	--	--	cpra:CPter91_2398	2.8e-41	46.89	95.65	174
GE003377	K02044	phosphonate transport system substrate-binding protein	ko02010	ABC transporters	--	dat:HRM2_15770	9.5e-10	26.21	79.34	70
GE003381	K16149	1,4-alpha-glucan branching enzyme	ko01100;ko00500;ko01110	Metabolic pathways;Starch and sucrose metabolism;Biosynthesis of secondary metabolites	EC:2.4.1.18	mdn:JT25_005730	1.4e-218	68.75	99.81	764
GE003383	K01214	isoamylase	ko01100;ko00500;ko01110	Metabolic pathways;Starch and sucrose metabolism;Biosynthesis of secondary metabolites	EC:3.2.1.68	mdn:JT25_005740	0.0e+00	80.25	99.72	1244
GE003384	K06178	23S rRNA pseudouridine2605 synthase	--	--	EC:5.4.99.22	mmt:Metme_2173	3.1e-117	86.86	76.38	427
GE003385	K06024	segregation and condensation protein B	--	--	--	mdn:JT25_017740	1.8e-77	77.49	61.61	295
GE003386	K05896	segregation and condensation protein A	--	--	--	mmt:Metme_2171	5.2e-105	77.74	99.25	386
GE003390	K00122	formate dehydrogenase	ko00630;ko01200;ko01120;ko00680;ko01100	Glyoxylate and dicarboxylate metabolism;Carbon metabolism;Microbial metabolism in diverse environments;Methane metabolism;Metabolic pathways	EC:1.17.1.9	enx:NI40_012460	6.0e-214	90.73	99.75	748
GE003392	K02017	molybdate transport system ATP-binding protein	ko02010	ABC transporters	EC:7.3.2.5	mdn:JT25_015815	3.7e-168	79.06	97.70	596
GE003393	K02019	molybdate transport system regulatory protein	--	--	--	mdn:JT25_015835	6.0e-48	41.51	97.07	196
GE003394	K05946	N-acetylglucosaminyldiphosphoundecaprenol N-acetyl-beta-D-mannosaminyltransferase	--	--	EC:2.4.1.187	mdn:JT25_008065	1.9e-93	62.45	60.67	348
GE003395	K02017	molybdate transport system ATP-binding protein	ko02010	ABC transporters	EC:7.3.2.5	mca:MCA1380	3.8e-146	69.21	95.42	523
GE003396	K02018	molybdate transport system permease protein	ko02010	ABC transporters	--	mca:MCA1379	2.5e-92	75.34	99.11	344
GE003397	K14742	tRNA threonylcarbamoyladenosine biosynthesis protein TsaB	--	--	--	mdn:JT25_017720	9.2e-90	75.00	98.70	335
GE003398	K03722	ATP-dependent DNA helicase DinG	--	--	EC:3.6.4.12	mdn:JT25_017715	0.0e+00	87.79	99.84	1149
GE003403	K00209	enoyl-[acyl-carrier protein] reductase / trans-2-enoyl-CoA reductase (NAD+)	ko01212;ko01100;ko01200;ko00650;ko00061	Fatty acid metabolism;Metabolic pathways;Carbon metabolism;Butanoate metabolism;Fatty acid biosynthesis	EC:1.3.1.9 1.3.1.44	cja:CJA_1411	2.0e-156	71.39	98.99	557
GE003407	K03446	MFS transporter, DHA2 family, multidrug resistance protein	--	--	--	pft:JBW_03993	3.8e-176	59.42	98.66	623
GE003408	K03543	membrane fusion protein, multidrug efflux system	--	--	--	pft:JBW_03992	1.7e-103	61.81	98.84	381
GE003409	K18301	TetR/AcrR family transcriptional regulator, mexJK operon transcriptional repressor	--	--	--	palc:A0T30_07170	3.0e-29	37.69	89.64	134
GE003410	K00927	phosphoglycerate kinase	ko01130;ko01200;ko00010;ko01110;ko01100;ko01230;ko01120	Biosynthesis of antibiotics;Carbon metabolism;Glycolysis / Gluconeogenesis;Biosynthesis of secondary metabolites;Metabolic pathways;Biosynthesis of amino acids;Microbial metabolism in diverse environments	EC:2.7.2.3	mdn:JT25_005760	1.3e-197	91.28	100.00	694
GE003411	K03406	methyl-accepting chemotaxis protein	ko02030;ko02020	Bacterial chemotaxis;Two-component system	--	gur:Gura_3311	7.2e-77	39.42	99.82	293
GE003413	K08303	putative protease	--	--	EC:3.4.-.-	mdn:JT25_001040	1.1e-240	87.58	100.00	837
GE003414	K02553	regulator of ribonuclease activity A	--	--	--	mmt:Metme_2654	7.6e-59	67.08	100.00	232
GE003415	K03527	4-hydroxy-3-methylbut-2-en-1-yl diphosphate reductase	ko01100;ko00900;ko01130;ko01110	Metabolic pathways;Terpenoid backbone biosynthesis;Biosynthesis of antibiotics;Biosynthesis of secondary metabolites	EC:1.17.7.4	mdn:JT25_001030	1.3e-163	89.94	100.00	581
GE003416	K00826	branched-chain amino acid aminotransferase	ko01110;ko01210;ko01230;ko00290;ko01100;ko00280;ko00770;ko00270;ko01130	Biosynthesis of secondary metabolites;2-Oxocarboxylic acid metabolism;Biosynthesis of amino acids;Valine, leucine and isoleucine biosynthesis;Metabolic pathways;Valine, leucine and isoleucine degradation;Pantothenate and CoA biosynthesis;Cysteine and methionine metabolism;Biosynthesis of antibiotics	EC:2.6.1.42	mmt:Metme_2569	3.4e-164	90.58	99.68	583
GE003417	K02843	heptosyltransferase II	ko00540;ko01100	Lipopolysaccharide biosynthesis;Metabolic pathways	EC:2.4.-.-	mdn:JT25_006190	6.9e-120	64.52	100.00	436
GE003418	K02841	heptosyltransferase I	ko01100;ko00540	Metabolic pathways;Lipopolysaccharide biosynthesis	EC:2.4.-.-	mdn:JT25_006195	2.3e-126	70.73	99.70	457
GE003427	K01420	CRP/FNR family transcriptional regulator, anaerobic regulatory protein	--	--	--	mdn:JT25_022355	6.3e-105	83.70	91.53	386
GE003428	K03841	fructose-1,6-bisphosphatase I	ko01200;ko01120;ko00051;ko01130;ko00030;ko00010;ko01110;ko00680;ko01100	Carbon metabolism;Microbial metabolism in diverse environments;Fructose and mannose metabolism;Biosynthesis of antibiotics;Pentose phosphate pathway;Glycolysis / Gluconeogenesis;Biosynthesis of secondary metabolites;Methane metabolism;Metabolic pathways	EC:3.1.3.11	mmt:Metme_1305	2.7e-175	88.25	97.94	620
GE003432	K00788	thiamine-phosphate pyrophosphorylase	ko00730;ko01100	Thiamine metabolism;Metabolic pathways	EC:2.5.1.3	mdn:JT25_017530	6.7e-76	71.08	99.03	289
GE003433	K00941	hydroxymethylpyrimidine/phosphomethylpyrimidine kinase	ko01100;ko00730	Metabolic pathways;Thiamine metabolism	EC:2.7.1.49 2.7.4.7	mmt:Metme_2196	1.8e-94	66.15	98.09	351
GE003434	K01972	DNA ligase (NAD+)	ko03410;ko03030;ko03430;ko03420	Base excision repair;DNA replication;Mismatch repair;Nucleotide excision repair	EC:6.5.1.2	mdn:JT25_017540	1.9e-278	73.50	99.54	963
GE003436	K01738	cysteine synthase	ko01110;ko01130;ko01200;ko01100;ko01120;ko00920;ko01230;ko00270	Biosynthesis of secondary metabolites;Biosynthesis of antibiotics;Carbon metabolism;Metabolic pathways;Microbial metabolism in diverse environments;Sulfur metabolism;Biosynthesis of amino acids;Cysteine and methionine metabolism	EC:2.5.1.47	mmt:Metme_2788	2.8e-115	70.03	99.33	420
GE003437	K04771	serine protease Do	ko02020	Two-component system	EC:3.4.21.107	mdn:JT25_019505	2.5e-219	82.13	100.00	766
GE003438	K03598	sigma-E factor negative regulatory protein RseB	--	--	--	mdn:JT25_019500	9.6e-110	61.83	86.85	402
GE003439	K03597	sigma-E factor negative regulatory protein RseA	--	--	--	mdn:JT25_019495	6.1e-38	53.14	100.00	162
GE003440	K03088	RNA polymerase sigma-70 factor, ECF subfamily	--	--	--	mmt:Metme_2792	1.0e-89	87.69	99.49	335
GE003442	K00278	L-aspartate oxidase	ko01100;ko00760;ko00250	Metabolic pathways;Nicotinate and nicotinamide metabolism;Alanine, aspartate and glutamate metabolism	EC:1.4.3.16	mdn:JT25_019485	1.6e-265	82.81	99.27	920
GE003443	K03654	ATP-dependent DNA helicase RecQ	ko03018	RNA degradation	EC:3.6.4.12	mdn:JT25_015570	0.0e+00	77.18	99.58	1117
GE003446	K00982	[glutamine synthetase] adenylyltransferase / [glutamine synthetase]-adenylyl-L-tyrosine phosphorylase	--	--	EC:2.7.7.42 2.7.7.89	mdn:JT25_005910	0.0e+00	65.73	99.90	1259
GE003447	K03564	peroxiredoxin Q/BCP	--	--	EC:1.11.1.15	mmt:Metme_1867	1.6e-61	71.52	100.00	241
GE003448	K01807	ribose 5-phosphate isomerase A	ko01200;ko01130;ko00030;ko01100;ko01120;ko01110;ko01230	Carbon metabolism;Biosynthesis of antibiotics;Pentose phosphate pathway;Metabolic pathways;Microbial metabolism in diverse environments;Biosynthesis of secondary metabolites;Biosynthesis of amino acids	EC:5.3.1.6	mmt:Metme_2563	6.1e-86	74.77	96.10	322
GE003449	K02536	UDP-3-O-[3-hydroxymyristoyl] glucosamine N-acyltransferase	ko00540;ko01100	Lipopolysaccharide biosynthesis;Metabolic pathways	EC:2.3.1.191	mdn:JT25_015635	5.4e-131	80.70	100.00	473
GE003453	K03704	cold shock protein	--	--	--	mdn:JT25_006755	1.0e-20	73.85	97.01	104
GE003456	K03734	FAD:protein FMN transferase	--	--	EC:2.7.1.180	mmt:Metme_2713	6.2e-07	48.28	87.88	58
GE003457	K03734	FAD:protein FMN transferase	--	--	EC:2.7.1.180	nii:Nit79A3_2571	9.0e-37	63.21	78.52	158
GE003460	K05788	integration host factor subunit beta	--	--	--	afi:Acife_1396	2.1e-16	48.89	93.75	90
GE003463	K16300	membrane fusion protein, epimerase transport system	--	--	--	aza:AZKH_1547	1.4e-102	47.20	96.18	379
GE003464	K12340	outer membrane protein	ko03070;ko02020	Bacterial secretion system;Two-component system	--	aza:AZKH_1548	5.1e-52	32.16	94.22	211
GE003468	K14682	amino-acid N-acetyltransferase	ko01100;ko01210;ko01130;ko01230;ko00220;ko01110	Metabolic pathways;2-Oxocarboxylic acid metabolism;Biosynthesis of antibiotics;Biosynthesis of amino acids;Arginine biosynthesis;Biosynthesis of secondary metabolites	EC:2.3.1.1	mdn:JT25_017275	7.6e-194	79.72	98.86	682
GE003471	K06985	aspartyl protease family protein	--	--	--	mah:MEALZ_1050	3.0e-40	51.61	79.31	171
GE003476	K01104	protein-tyrosine phosphatase	--	--	EC:3.1.3.48	mmt:Metme_1874	2.9e-58	64.60	100.00	230
GE003477	K03406	methyl-accepting chemotaxis protein	ko02020;ko02030	Two-component system;Bacterial chemotaxis	--	mdn:JT25_007370	1.5e-184	63.87	100.00	651
GE003479	K02019	molybdate transport system regulatory protein	--	--	--	mca:MCA1343	2.5e-30	59.32	73.75	137
GE003480	K02518	translation initiation factor IF-1	--	--	--	mdn:JT25_004005	5.0e-34	98.61	100.00	148
GE003481	K03694	ATP-dependent Clp protease ATP-binding subunit ClpA	--	--	--	mdn:JT25_004010	0.0e+00	88.67	100.00	1310
GE003482	K06891	ATP-dependent Clp protease adaptor protein ClpS	--	--	--	mdn:JT25_004015	3.3e-50	87.85	100.00	203
GE003484	K00566	tRNA-uridine 2-sulfurtransferase	ko04122	Sulfur relay system	EC:2.8.1.13	mmt:Metme_3052	1.1e-190	87.60	99.72	671
GE003486	K00925	acetate kinase	ko01100;ko01200;ko00430;ko00620;ko00680;ko01120;ko00640	Metabolic pathways;Carbon metabolism;Taurine and hypotaurine metabolism;Pyruvate metabolism;Methane metabolism;Microbial metabolism in diverse environments;Propanoate metabolism	EC:2.7.2.1	mdn:JT25_002090	1.8e-157	71.39	99.24	561
GE003488	K13788	phosphate acetyltransferase	ko00680;ko01200;ko01100;ko00430;ko00640;ko01120;ko00620	Methane metabolism;Carbon metabolism;Metabolic pathways;Taurine and hypotaurine metabolism;Propanoate metabolism;Microbial metabolism in diverse environments;Pyruvate metabolism	EC:2.3.1.8	mdn:JT25_002080	1.6e-286	72.58	98.16	990
GE003501	K09938	uncharacterized protein	--	--	--	mdn:JT25_016385	2.4e-98	64.36	91.03	364
GE003502	K01933	phosphoribosylformylglycinamidine cyclo-ligase	ko01130;ko01110;ko01100;ko00230	Biosynthesis of antibiotics;Biosynthesis of secondary metabolites;Metabolic pathways;Purine metabolism	EC:6.3.3.1	mmt:Metme_0867	2.2e-164	84.44	99.43	583
GE003503	K07568	S-adenosylmethionine:tRNA ribosyltransferase-isomerase	--	--	EC:2.4.99.17	mmt:Metme_1892	3.5e-138	71.98	100.00	496
GE003507	K07126	uncharacterized protein	--	--	--	ctes:O987_04225	1.4e-48	45.37	86.40	198
GE003512	K01866	tyrosyl-tRNA synthetase	ko00970	Aminoacyl-tRNA biosynthesis	EC:6.1.1.1	mmt:Metme_0794	7.7e-193	82.87	98.27	678
GE003514	K09001	anhydro-N-acetylmuramic acid kinase	--	--	EC:2.7.1.170	mdn:JT25_014140	8.6e-135	65.08	98.90	485
GE003515	K15724	iron-sulfur cluster insertion protein	--	--	--	mmt:Metme_0983	1.4e-51	88.18	100.00	207
GE003520	K02503	histidine triad (HIT) family protein	--	--	--	mdn:JT25_006895	3.0e-46	74.11	100.00	189
GE003521	K14441	ribosomal protein S12 methylthiotransferase	--	--	EC:2.8.4.4	mdn:JT25_006760	1.0e-227	87.84	100.00	794
GE003522	K11179	tRNA 2-thiouridine synthesizing protein E	ko04122	Sulfur relay system	EC:2.8.1.-	mdn:JT25_006765	1.1e-43	76.36	100.00	181
GE003523	K07237	tRNA 2-thiouridine synthesizing protein B	ko04122	Sulfur relay system	--	mdn:JT25_006770	9.3e-20	50.52	100.00	101
GE003524	K11741	quaternary ammonium compound-resistance protein SugE	--	--	--	mdn:JT25_006775	1.7e-43	79.25	100.00	180
GE003526	K02314	replicative DNA helicase	ko03030	DNA replication	EC:3.6.4.12	mdn:JT25_006525	6.7e-241	92.46	100.00	838
GE003527	K01775	alanine racemase	ko01100;ko00473	Metabolic pathways;D-Alanine metabolism	EC:5.1.1.1	mmt:Metme_2756	1.0e-167	78.55	98.63	595
GE003528	K04485	DNA repair protein RadA/Sms	--	--	--	mdn:JT25_005715	2.7e-226	88.35	100.00	790
GE003531	K07221	phosphate-selective porin OprO and OprP	--	--	--	mca:MCA0900	4.8e-102	43.58	89.10	377
GE003532	K02048	sulfate/thiosulfate transport system substrate-binding protein	ko02010;ko00920	ABC transporters;Sulfur metabolism	--	mdn:JT25_016695	1.4e-136	74.76	94.91	491
GE003533	K07090	uncharacterized protein	--	--	--	tho:SP60_05065	6.6e-78	61.41	97.97	296
GE003535	K07448	restriction system protein	--	--	--	ppse:BN5_0077	1.7e-128	78.16	100.00	464
GE003537	K03089	RNA polymerase sigma-32 factor	--	--	--	mdn:JT25_018750	2.4e-132	84.56	100.00	477
GE003538	K01886	glutaminyl-tRNA synthetase	ko00970;ko01100	Aminoacyl-tRNA biosynthesis;Metabolic pathways	EC:6.1.1.18	mdn:JT25_018745	8.1e-302	88.79	100.00	1041
GE003540	K00797	spermidine synthase	ko00330;ko00270;ko00410;ko01100;ko00480	Arginine and proline metabolism;Cysteine and methionine metabolism;beta-Alanine metabolism;Metabolic pathways;Glutathione metabolism	EC:2.5.1.16	mdn:JT25_019790	1.5e-120	76.78	100.00	438
GE003542	K03699	putative hemolysin	--	--	--	mdn:JT25_011690	4.8e-140	61.43	99.77	503
GE003543	K03284	magnesium transporter	--	--	--	mdn:JT25_001610	3.9e-142	74.46	98.48	510
GE003545	K03734	FAD:protein FMN transferase	--	--	EC:2.7.1.180	nii:Nit79A3_2571	2.6e-108	61.94	95.70	397
GE003553	K03773	FKBP-type peptidyl-prolyl cis-trans isomerase FklB	--	--	EC:5.2.1.8	tig:THII_2584	8.1e-36	39.41	92.68	156
GE003558	K00226	dihydroorotate dehydrogenase (fumarate)	ko01100;ko00240	Metabolic pathways;Pyrimidine metabolism	EC:1.3.98.1	mmt:Metme_2775	7.0e-147	80.06	99.70	525
GE003559	K03737	pyruvate-ferredoxin/flavodoxin oxidoreductase	ko01130;ko01100;ko01200;ko01120;ko00650;ko00020;ko00010;ko00620	Biosynthesis of antibiotics;Metabolic pathways;Carbon metabolism;Microbial metabolism in diverse environments;Butanoate metabolism;Citrate cycle (TCA cycle);Glycolysis / Gluconeogenesis;Pyruvate metabolism	EC:1.2.7.1 1.2.7.-	mmt:Metme_2776	0.0e+00	80.00	99.59	1975
GE003566	K01095	phosphatidylglycerophosphatase A	ko01100;ko00564	Metabolic pathways;Glycerophospholipid metabolism	EC:3.1.3.27	mmt:Metme_0625	9.8e-62	65.45	100.00	241
GE003567	K00946	thiamine-monophosphate kinase	ko00730;ko01100	Thiamine metabolism;Metabolic pathways	EC:2.7.4.16	mdn:JT25_020805	1.8e-128	71.38	100.00	464
GE003568	K03625	transcription antitermination protein NusB	--	--	--	mdn:JT25_020800	1.7e-65	87.76	100.00	254
GE003569	K00794	6,7-dimethyl-8-ribityllumazine synthase	ko01110;ko01100;ko00740	Biosynthesis of secondary metabolites;Metabolic pathways;Riboflavin metabolism	EC:2.5.1.78	mmt:Metme_0622	1.6e-72	89.74	98.73	277
GE003570	K14652	3,4-dihydroxy 2-butanone 4-phosphate synthase / GTP cyclohydrolase II	ko00740;ko01100;ko01110	Riboflavin metabolism;Metabolic pathways;Biosynthesis of secondary metabolites	EC:4.1.99.12 3.5.4.25	mdn:JT25_020790	1.1e-177	85.14	100.00	628
GE003571	K00793	riboflavin synthase	ko00740;ko01110;ko01100	Riboflavin metabolism;Biosynthesis of secondary metabolites;Metabolic pathways	EC:2.5.1.9	mmt:Metme_0620	2.5e-97	83.94	100.00	360
GE003572	K11752	diaminohydroxyphosphoribosylaminopyrimidine deaminase / 5-amino-6-(5-phosphoribosylamino)uracil reductase	ko02024;ko00740;ko01100;ko01110	Quorum sensing;Riboflavin metabolism;Metabolic pathways;Biosynthesis of secondary metabolites	EC:3.5.4.26 1.1.1.193	mdn:JT25_020775	1.2e-144	68.61	98.90	518
GE003573	K07738	transcriptional repressor NrdR	--	--	--	mdn:JT25_020770	1.0e-68	86.09	99.34	265
GE003578	K06959	protein Tex	--	--	--	mdn:JT25_005095	0.0e+00	83.31	100.00	1231
GE003582	K01356	repressor LexA	--	--	EC:3.4.21.88	mdn:JT25_007335	8.0e-93	82.21	99.05	345
GE003589	K03746	DNA-binding protein H-NS	--	--	--	mmt:Metme_1902	1.7e-30	65.71	100.00	137
GE003592	K00164	2-oxoglutarate dehydrogenase E1 component	ko01130;ko01200;ko01100;ko00310;ko01110;ko00020;ko00380;ko01120	Biosynthesis of antibiotics;Carbon metabolism;Metabolic pathways;Lysine degradation;Biosynthesis of secondary metabolites;Citrate cycle (TCA cycle);Tryptophan metabolism;Microbial metabolism in diverse environments	EC:1.2.4.2	mdn:JT25_019450	0.0e+00	81.71	99.89	1595
GE003593	K00658	2-oxoglutarate dehydrogenase E2 component (dihydrolipoamide succinyltransferase)	ko01130;ko01120;ko01200;ko01100;ko01110;ko00310;ko00020	Biosynthesis of antibiotics;Microbial metabolism in diverse environments;Carbon metabolism;Metabolic pathways;Biosynthesis of secondary metabolites;Lysine degradation;Citrate cycle (TCA cycle)	EC:2.3.1.61	mdn:JT25_019445	1.3e-179	80.99	100.00	634
GE003596	K01419	ATP-dependent HslUV protease, peptidase subunit HslV	--	--	EC:3.4.25.2	mmt:Metme_0890	2.3e-88	93.92	98.37	330
GE003597	K03667	ATP-dependent HslUV protease ATP-binding subunit HslU	--	--	--	mdn:JT25_005875	4.9e-217	88.84	100.00	759
GE003599	K03183	demethylmenaquinone methyltransferase / 2-methoxy-6-polyprenyl-1,4-benzoquinol methylase	ko00130;ko01110;ko01100	Ubiquinone and other terpenoid-quinone biosynthesis;Biosynthesis of secondary metabolites;Metabolic pathways	EC:2.1.1.163 2.1.1.201	mmt:Metme_0893	8.9e-131	91.94	99.20	471
GE003600	K03690	ubiquinone biosynthesis protein UbiJ	--	--	--	mmt:Metme_0894	2.0e-67	63.29	97.64	261
GE003601	K03688	ubiquinone biosynthesis protein	--	--	--	mdn:JT25_005895	4.1e-247	82.52	98.66	859
GE003603	K03789	[ribosomal protein S18]-alanine N-acetyltransferase	--	--	EC:2.3.1.266	mdn:JT25_016045	4.1e-85	79.35	100.00	319
GE003604	K02334	DNA polymerase bacteriophage-type	--	--	EC:2.7.7.7	mdn:JT25_016050	2.0e-88	63.80	100.00	331
GE003605	K01649	2-isopropylmalate synthase	ko01110;ko01210;ko01230;ko01100;ko00290;ko00620	Biosynthesis of secondary metabolites;2-Oxocarboxylic acid metabolism;Biosynthesis of amino acids;Metabolic pathways;Valine, leucine and isoleucine biosynthesis;Pyruvate metabolism	EC:2.3.3.13	mdn:JT25_016055	1.9e-265	91.63	100.00	920
GE003607	K04568	elongation factor P--(R)-beta-lysine ligase	--	--	EC:6.3.1.-	mdn:JT25_004305	4.3e-109	63.35	98.47	400
GE003608	K02356	elongation factor P	--	--	--	mmt:Metme_3752	2.2e-97	89.95	100.00	360
GE003609	K19810	L-lysine 2,3-aminomutase	--	--	EC:5.4.3.-	mdn:JT25_004315	3.4e-114	61.77	99.70	417
GE003613	K06147	ATP-binding cassette, subfamily B, bacterial	--	--	--	mah:MEALZ_0161	1.7e-249	74.83	98.83	867
GE003614	K00059	3-oxoacyl-[acyl-carrier protein] reductase	ko00780;ko00061;ko01100;ko01212;ko01040	Biotin metabolism;Fatty acid biosynthesis;Metabolic pathways;Fatty acid metabolism;Biosynthesis of unsaturated fatty acids	EC:1.1.1.100	mmt:Metme_1089	6.8e-112	87.19	100.00	409
GE003615	K00645	[acyl-carrier-protein] S-malonyltransferase	ko00061;ko01100;ko01212	Fatty acid biosynthesis;Metabolic pathways;Fatty acid metabolism	EC:2.3.1.39	mdn:JT25_016875	8.3e-134	75.64	98.73	482
GE003616	K00648	3-oxoacyl-[acyl-carrier-protein] synthase III	ko01212;ko01100;ko00061	Fatty acid metabolism;Metabolic pathways;Fatty acid biosynthesis	EC:2.3.1.180	mdn:JT25_016880	2.9e-150	81.68	100.00	537
GE003617	K03621	phosphate acyltransferase	ko00564;ko00561;ko01100;ko01110	Glycerophospholipid metabolism;Glycerolipid metabolism;Metabolic pathways;Biosynthesis of secondary metabolites	EC:2.3.1.274	mdn:JT25_016885	6.8e-158	88.52	96.78	562
GE003618	K02911	large subunit ribosomal protein L32	ko03010	Ribosome	--	mmt:Metme_1085	1.6e-22	90.00	100.00	110
GE003619	K07040	uncharacterized protein	--	--	--	mmt:Metme_1084	1.2e-57	62.43	100.00	228
GE003624	K08289	phosphoribosylglycinamide formyltransferase 2	ko01110;ko01130;ko01100;ko00230;ko00670	Biosynthesis of secondary metabolites;Biosynthesis of antibiotics;Metabolic pathways;Purine metabolism;One carbon pool by folate	EC:2.1.2.2	mdn:JT25_016910	1.1e-170	78.59	98.51	605
GE003626	K01772	protoporphyrin/coproporphyrin ferrochelatase	ko01110;ko00860;ko01100	Biosynthesis of secondary metabolites;Porphyrin and chlorophyll metabolism;Metabolic pathways	EC:4.99.1.1 4.99.1.9	mmt:Metme_1078	1.2e-143	75.00	98.46	515
GE003627	K01495	GTP cyclohydrolase IA	ko01100;ko00790	Metabolic pathways;Folate biosynthesis	EC:3.5.4.16	mmt:Metme_1077	2.2e-91	96.11	100.00	340
GE003628	K05539	tRNA-dihydrouridine synthase A	--	--	EC:1.-.-.-	mmt:Metme_1076	3.7e-140	75.87	94.59	503
GE003629	K00796	dihydropteroate synthase	ko01100;ko00790	Metabolic pathways;Folate biosynthesis	EC:2.5.1.15	mmt:Metme_2622	1.0e-95	71.21	97.42	355
GE003631	K07646	two-component system, OmpR family, sensor histidine kinase KdpD	ko02020	Two-component system	EC:2.7.13.3	mdn:JT25_001380	0.0e+00	75.47	99.89	1358
GE003632	K07667	two-component system, OmpR family, KDP operon response regulator KdpE	ko02024;ko02020	Quorum sensing;Two-component system	--	mdn:JT25_001385	4.1e-98	75.76	100.00	363
GE003634	K01524	exopolyphosphatase / guanosine-5'-triphosphate,3'-diphosphate pyrophosphatase	ko00230	Purine metabolism	EC:3.6.1.11 3.6.1.40	mdn:JT25_022370	1.2e-224	77.25	100.00	784
GE003635	K01990	ABC-2 type transport system ATP-binding protein	--	--	--	mdn:JT25_022365	9.7e-124	73.75	100.00	448
GE003636	K01992	ABC-2 type transport system permease protein	--	--	--	mdn:JT25_022360	7.2e-112	81.10	100.00	409
GE003638	K02051	NitT/TauT family transport system substrate-binding protein	--	--	--	mmt:Metme_4042	7.4e-114	66.67	98.75	416
GE003639	K02050	NitT/TauT family transport system permease protein	--	--	--	mmt:Metme_4043	1.9e-104	77.87	100.00	384
GE003640	K02049	NitT/TauT family transport system ATP-binding protein	--	--	--	mdn:JT25_007140	9.6e-90	68.83	100.00	335
GE003644	K02621	topoisomerase IV subunit A	--	--	EC:5.6.2.2	mdn:JT25_006460	0.0e+00	87.90	100.00	1294
GE003646	K00020	3-hydroxyisobutyrate dehydrogenase	ko00280;ko01100	Valine, leucine and isoleucine degradation;Metabolic pathways	EC:1.1.1.31	mdn:JT25_000865	5.9e-118	77.16	98.97	429
GE003647	K01816	hydroxypyruvate isomerase	ko00630;ko01100	Glyoxylate and dicarboxylate metabolism;Metabolic pathways	EC:5.3.1.22	mmt:Metme_0586	3.3e-91	63.40	100.00	340
GE003648	K08234	glyoxylase I family protein	--	--	--	mdn:JT25_000855	1.3e-53	80.65	99.20	214
GE003651	K09983	uncharacterized protein	--	--	--	mdn:JT25_011450	1.8e-27	76.92	93.98	127
GE003656	K03656	ATP-dependent DNA helicase Rep	--	--	EC:3.6.4.12	mdn:JT25_011595	0.0e+00	83.91	97.79	1113
GE003663	K09131	uncharacterized protein	--	--	--	mmt:Metme_2456	4.9e-36	68.81	95.61	156
GE003664	K07395	putative proteasome-type protease	--	--	--	azi:AzCIB_2243	1.8e-112	81.74	100.00	411
GE003669	K00799	glutathione S-transferase	ko00480	Glutathione metabolism	EC:2.5.1.18	mdn:JT25_019795	1.8e-89	74.15	100.00	334
GE003674	K09919	uncharacterized protein	--	--	--	mdn:JT25_019915	2.7e-147	63.73	98.68	527
GE003676	K18829	antitoxin VapB	--	--	--	yen:YE1659	1.4e-12	65.45	96.49	77
GE003677	K18828	tRNA(fMet)-specific endonuclease VapC	--	--	EC:3.1.-.-	eba:ebA5980	3.8e-25	68.24	98.84	119
GE003687	K06203	CysZ protein	--	--	--	mdn:JT25_001445	5.1e-86	76.15	95.98	323
GE003688	K08963	methylthioribose-1-phosphate isomerase	ko01100;ko00270	Metabolic pathways;Cysteine and methionine metabolism	EC:5.3.1.23	mdn:JT25_001440	3.2e-155	81.34	99.71	553
GE003689	K12960	5-methylthioadenosine/S-adenosylhomocysteine deaminase	ko00270;ko01100	Cysteine and methionine metabolism;Metabolic pathways	EC:3.5.4.31 3.5.4.28	mmt:Metme_1724	3.3e-197	76.96	99.31	693
GE003690	K00568	2-polyprenyl-6-hydroxyphenyl methylase / 3-demethylubiquinone-9 3-methyltransferase	ko01100;ko00130;ko01110	Metabolic pathways;Ubiquinone and other terpenoid-quinone biosynthesis;Biosynthesis of secondary metabolites	EC:2.1.1.222 2.1.1.64	mdn:JT25_001410	3.1e-109	80.00	100.00	400
GE003691	K01091	phosphoglycolate phosphatase	ko01130;ko01100;ko01110;ko00630	Biosynthesis of antibiotics;Metabolic pathways;Biosynthesis of secondary metabolites;Glyoxylate and dicarboxylate metabolism	EC:3.1.3.18	mmt:Metme_2963	4.6e-86	68.16	99.55	323
GE003694	K02387	flagellar basal-body rod protein FlgB	ko02040	Flagellar assembly	--	mdn:JT25_013940	1.0e-43	67.88	100.00	181
GE003695	K02388	flagellar basal-body rod protein FlgC	ko02040	Flagellar assembly	--	mdn:JT25_013935	3.9e-56	80.43	100.00	223
GE003696	K02389	flagellar basal-body rod modification protein FlgD	ko02040	Flagellar assembly	--	mdn:JT25_013930	9.1e-45	48.07	99.57	186
GE003697	K02390	flagellar hook protein FlgE	ko02040	Flagellar assembly	--	mdn:JT25_013925	3.4e-115	43.02	99.84	421
GE003698	K02391	flagellar basal-body rod protein FlgF	ko02040	Flagellar assembly	--	mdn:JT25_013920	1.0e-91	67.21	100.00	342
GE003699	K02392	flagellar basal-body rod protein FlgG	ko02040	Flagellar assembly	--	mdn:JT25_013915	7.6e-117	80.53	100.00	425
GE003700	K02393	flagellar L-ring protein precursor FlgH	ko02040	Flagellar assembly	--	mdn:JT25_013910	5.5e-82	68.70	97.05	309
GE003701	K02394	flagellar P-ring protein precursor FlgI	ko02040	Flagellar assembly	--	mdn:JT25_013905	4.7e-141	76.03	100.00	506
GE003702	K02395	flagellar protein FlgJ	--	--	--	mdn:JT25_013900	1.9e-99	54.86	100.00	368
GE003703	K02396	flagellar hook-associated protein 1 FlgK	ko02040	Flagellar assembly	--	mdn:JT25_013895	5.2e-123	46.47	99.64	447
GE003704	K02397	flagellar hook-associated protein 3 FlgL	ko02040	Flagellar assembly	--	mdn:JT25_013890	2.8e-73	49.84	99.69	281
GE003706	K02078	acyl carrier protein	--	--	--	mdn:JT25_015385	3.4e-33	100.00	100.00	146
GE003707	K09458	3-oxoacyl-[acyl-carrier-protein] synthase II	ko00780;ko01100;ko01212;ko00061	Biotin metabolism;Metabolic pathways;Fatty acid metabolism;Fatty acid biosynthesis	EC:2.3.1.179	mmt:Metme_3490	1.9e-218	90.58	100.00	763
GE003708	K02619	4-amino-4-deoxychorismate lyase	ko00790	Folate biosynthesis	EC:4.1.3.38	mdn:JT25_015395	3.5e-96	60.00	98.54	357
GE003709	K07082	UPF0755 protein	--	--	--	mdn:JT25_015400	1.8e-147	77.36	96.66	527
GE003710	K00943	dTMP kinase	ko01100;ko00240	Metabolic pathways;Pyrimidine metabolism	EC:2.7.4.9	mdn:JT25_015405	9.2e-73	68.72	93.75	278
GE003711	K02341	DNA polymerase III subunit delta'	ko03430;ko00230;ko00240;ko03440;ko03030;ko01100	Mismatch repair;Purine metabolism;Pyrimidine metabolism;Homologous recombination;DNA replication;Metabolic pathways	EC:2.7.7.7	mdn:JT25_015410	1.0e-113	61.33	97.63	415
GE003712	K02676	type IV pilus assembly protein PilZ	--	--	--	mmt:Metme_3485	9.4e-51	82.76	100.00	204
GE003713	K03424	TatD DNase family protein	--	--	EC:3.1.21.-	mmt:Metme_3484	1.7e-113	76.77	98.07	414
GE003714	K03499	trk system potassium uptake protein	--	--	--	mdn:JT25_000840	2.7e-231	89.14	100.00	806
GE003715	K03070	preprotein translocase subunit SecA	ko03060;ko03070;ko02024	Protein export;Bacterial secretion system;Quorum sensing	EC:7.4.2.8	mdn:JT25_000835	0.0e+00	86.00	99.89	1547
GE003716	K00688	glycogen phosphorylase	ko00500;ko01110;ko01100	Starch and sucrose metabolism;Biosynthesis of secondary metabolites;Metabolic pathways	EC:2.4.1.1	mdn:JT25_000830	0.0e+00	87.27	99.76	1522
GE003717	K03216	tRNA (cytidine/uridine-2'-O-)-methyltransferase	--	--	EC:2.1.1.207	mdn:JT25_000825	1.0e-68	80.39	97.45	265
GE003718	K00145	N-acetyl-gamma-glutamyl-phosphate reductase	ko01130;ko01230;ko00220;ko01210;ko01100;ko01110	Biosynthesis of antibiotics;Biosynthesis of amino acids;Arginine biosynthesis;2-Oxocarboxylic acid metabolism;Metabolic pathways;Biosynthesis of secondary metabolites	EC:1.2.1.38	mmt:Metme_0791	4.4e-157	81.29	100.00	559
GE003719	K07313	serine/threonine protein phosphatase 1	--	--	EC:3.1.3.16	mdn:JT25_008550	6.6e-90	54.71	96.47	336
GE003721	K01011	thiosulfate/3-mercaptopyruvate sulfurtransferase	ko00270;ko04122;ko01120;ko01100;ko00920	Cysteine and methionine metabolism;Sulfur relay system;Microbial metabolism in diverse environments;Metabolic pathways;Sulfur metabolism	EC:2.8.1.1 2.8.1.2	mmt:Metme_0789	8.2e-117	71.68	99.29	425
GE003722	K11103	aerobic C4-dicarboxylate transport protein	ko02020	Two-component system	--	mdn:JT25_016445	9.7e-178	79.66	96.50	628
GE003724	K01950	NAD+ synthase (glutamine-hydrolysing)	ko01100;ko00760	Metabolic pathways;Nicotinate and nicotinamide metabolism	EC:6.3.5.1	mmt:Metme_0540	2.8e-230	76.77	98.90	803
GE003725	K01902	succinyl-CoA synthetase alpha subunit	ko01110;ko01200;ko00020;ko00640;ko01120;ko01100;ko01130;ko00660	Biosynthesis of secondary metabolites;Carbon metabolism;Citrate cycle (TCA cycle);Propanoate metabolism;Microbial metabolism in diverse environments;Metabolic pathways;Biosynthesis of antibiotics;C5-Branched dibasic acid metabolism	EC:6.2.1.5	mdn:JT25_014540	2.7e-139	85.42	100.00	500
GE003726	K01903	succinyl-CoA synthetase beta subunit	ko01120;ko01200;ko00640;ko00660;ko00020;ko01100;ko01130;ko01110	Microbial metabolism in diverse environments;Carbon metabolism;Propanoate metabolism;C5-Branched dibasic acid metabolism;Citrate cycle (TCA cycle);Metabolic pathways;Biosynthesis of antibiotics;Biosynthesis of secondary metabolites	EC:6.2.1.5	mdn:JT25_014545	1.4e-162	77.98	99.23	578
GE003727	K02668	two-component system, NtrC family, sensor histidine kinase PilS	ko02020	Two-component system	EC:2.7.13.3	mmt:Metme_0543	1.0e-171	60.56	98.89	609
GE003728	K02667	two-component system, NtrC family, response regulator PilR	ko02020	Two-component system	--	mdn:JT25_014555	5.7e-189	76.68	100.00	666
GE003732	K07221	phosphate-selective porin OprO and OprP	--	--	--	mdn:JT25_014575	2.8e-164	54.47	100.00	584
GE003737	K07156	copper resistance protein C	--	--	--	mmt:Metme_0299	1.4e-19	43.24	75.51	101
GE003739	K06189	magnesium and cobalt transporter	--	--	--	mdn:JT25_014285	9.3e-129	84.59	100.00	465
GE003740	K07042	probable rRNA maturation factor	--	--	--	mdn:JT25_014280	5.9e-61	74.68	100.00	239
GE003741	K06217	phosphate starvation-inducible protein PhoH and related proteins	--	--	--	mmt:Metme_1502	1.8e-160	89.26	100.00	570
GE003742	K06168	tRNA-2-methylthio-N6-dimethylallyladenosine synthase	--	--	EC:2.8.4.3	mdn:JT25_014270	5.7e-232	88.69	97.62	808
GE003745	K06920	7-cyano-7-deazaguanine synthase	ko00790;ko01100	Folate biosynthesis;Metabolic pathways	EC:6.3.4.20	mdn:JT25_014255	4.0e-93	72.81	97.44	346
GE003746	K10026	7-carboxy-7-deazaguanine synthase	ko00790;ko01100	Folate biosynthesis;Metabolic pathways	EC:4.3.99.3	mmt:Metme_1497	1.4e-92	78.97	100.00	344
GE003748	K03640	peptidoglycan-associated lipoprotein	--	--	--	mmt:Metme_1495	1.7e-51	87.18	63.93	208
GE003749	K03641	TolB protein	--	--	--	mdn:JT25_014235	3.8e-206	82.86	99.77	723
GE003750	K03646	colicin import membrane protein	--	--	--	mdn:JT25_014230	1.2e-32	83.15	19.18	146
GE003751	K03560	biopolymer transport protein TolR	--	--	--	mmt:Metme_1492	3.8e-57	80.14	97.97	226
GE003752	K03562	biopolymer transport protein TolQ	ko01120	Microbial metabolism in diverse environments	--	mdn:JT25_014220	9.2e-111	93.78	100.00	405
GE003753	K07107	acyl-CoA thioester hydrolase	--	--	EC:3.1.2.-	mdn:JT25_014215	5.1e-53	81.68	100.00	212
GE003754	K03551	holliday junction DNA helicase RuvB	ko03440	Homologous recombination	EC:3.6.4.12	mdn:JT25_014210	3.0e-169	88.70	100.00	600
GE003755	K03550	holliday junction DNA helicase RuvA	ko03440	Homologous recombination	EC:3.6.4.12	mmt:Metme_1488	4.8e-87	81.50	100.00	326
GE003756	K01159	crossover junction endodeoxyribonuclease RuvC	ko03440	Homologous recombination	EC:3.1.22.4	mmt:Metme_1487	4.6e-67	80.98	98.79	259
GE003758	K01079	phosphoserine phosphatase	ko01200;ko00680;ko01230;ko01120;ko00260;ko01100;ko01130	Carbon metabolism;Methane metabolism;Biosynthesis of amino acids;Microbial metabolism in diverse environments;Glycine, serine and threonine metabolism;Metabolic pathways;Biosynthesis of antibiotics	EC:3.1.3.3	mdn:JT25_014190	5.7e-86	74.65	100.00	322
GE003759	K00058	D-3-phosphoglycerate dehydrogenase / 2-oxoglutarate reductase	ko01230;ko00680;ko01130;ko01100;ko00260;ko01120;ko01200	Biosynthesis of amino acids;Methane metabolism;Biosynthesis of antibiotics;Metabolic pathways;Glycine, serine and threonine metabolism;Microbial metabolism in diverse environments;Carbon metabolism	EC:1.1.1.95 1.1.1.399	mdn:JT25_014185	1.5e-241	83.30	100.00	840
GE003760	K04087	modulator of FtsH protease HflC	--	--	--	mmt:Metme_2804	1.3e-139	80.19	99.07	501
GE003761	K04088	modulator of FtsH protease HflK	--	--	--	mdn:JT25_001595	8.3e-145	80.61	100.00	518
GE003762	K01790	dTDP-4-dehydrorhamnose 3,5-epimerase	ko01130;ko00523;ko00521;ko01100	Biosynthesis of antibiotics;Polyketide sugar unit biosynthesis;Streptomycin biosynthesis;Metabolic pathways	EC:5.1.3.13	mdn:JT25_001225	3.3e-74	75.14	98.91	283
GE003763	K00973	glucose-1-phosphate thymidylyltransferase	ko00521;ko01100;ko01130;ko00525;ko00523	Streptomycin biosynthesis;Metabolic pathways;Biosynthesis of antibiotics;Acarbose and validamycin biosynthesis;Polyketide sugar unit biosynthesis	EC:2.7.7.24	mmt:Metme_2657	1.2e-142	85.37	100.00	511
GE003764	K00067	dTDP-4-dehydrorhamnose reductase	ko00523;ko01130;ko01100;ko00521	Polyketide sugar unit biosynthesis;Biosynthesis of antibiotics;Metabolic pathways;Streptomycin biosynthesis	EC:1.1.1.133	mdn:JT25_001235	4.3e-124	72.48	100.00	449
GE003765	K01710	dTDP-glucose 4,6-dehydratase	ko00521;ko01100;ko00523;ko01130;ko00525	Streptomycin biosynthesis;Metabolic pathways;Polyketide sugar unit biosynthesis;Biosynthesis of antibiotics;Acarbose and validamycin biosynthesis	EC:4.2.1.46	mdn:JT25_001240	1.5e-179	85.23	99.15	634
GE003770	K01991	polysaccharide biosynthesis/export protein	--	--	--	mej:Q7A_1403	7.4e-42	54.43	85.41	176
GE003772	K05946	N-acetylglucosaminyldiphosphoundecaprenol N-acetyl-beta-D-mannosaminyltransferase	--	--	EC:2.4.1.187	cza:CYCME_1409	7.4e-57	41.49	98.25	226
GE003774	K05946	N-acetylglucosaminyldiphosphoundecaprenol N-acetyl-beta-D-mannosaminyltransferase	--	--	EC:2.4.1.187	aol:S58_28660	1.6e-09	47.37	54.29	67
GE003783	K03478	chitin disaccharide deacetylase	--	--	EC:3.5.1.105	dgg:DGI_1411	3.6e-35	35.97	94.46	154
GE003784	K20534	polyisoprenyl-phosphate glycosyltransferase	--	--	EC:2.4.-.-	dgg:DGI_1410	3.8e-81	51.48	91.87	307
GE003786	K02033	peptide/nickel transport system permease protein	ko02024	Quorum sensing	--	mmt:Metme_3881	7.0e-144	80.92	100.00	515
GE003787	K02034	peptide/nickel transport system permease protein	ko02024	Quorum sensing	--	mmt:Metme_3880	1.6e-175	72.01	99.55	621
GE003788	K02031	peptide/nickel transport system ATP-binding protein	ko02024	Quorum sensing	--	mmt:Metme_3879	3.9e-216	74.06	98.34	756
GE003789	K08307	membrane-bound lytic murein transglycosylase D	--	--	EC:4.2.2.-	mdn:JT25_000910	2.2e-235	75.95	99.06	820
GE003791	K03469	ribonuclease HI	ko03030	DNA replication	EC:3.1.26.4	mmt:Metme_0578	1.0e-62	76.39	97.96	245
GE003795	K03184	3-demethoxyubiquinol 3-hydroxylase	ko01110;ko01100;ko00130	Biosynthesis of secondary metabolites;Metabolic pathways;Ubiquinone and other terpenoid-quinone biosynthesis	EC:1.14.99.60	mdn:JT25_019955	5.7e-188	80.69	100.00	662
GE003796	K00265	glutamate synthase (NADPH) large chain	ko00250;ko01100;ko01120;ko01230;ko01110;ko01130;ko00910	Alanine, aspartate and glutamate metabolism;Metabolic pathways;Microbial metabolism in diverse environments;Biosynthesis of amino acids;Biosynthesis of secondary metabolites;Biosynthesis of antibiotics;Nitrogen metabolism	EC:1.4.1.13	mdn:JT25_019950	0.0e+00	83.84	99.95	3025
GE003797	K00380	sulfite reductase (NADPH) flavoprotein alpha-component	ko01100;ko01120;ko00920	Metabolic pathways;Microbial metabolism in diverse environments;Sulfur metabolism	EC:1.8.1.2	mdn:JT25_019945	7.5e-282	81.87	100.00	974
GE003800	K01940	argininosuccinate synthase	ko00250;ko01230;ko00220;ko01100;ko01130;ko01110	Alanine, aspartate and glutamate metabolism;Biosynthesis of amino acids;Arginine biosynthesis;Metabolic pathways;Biosynthesis of antibiotics;Biosynthesis of secondary metabolites	EC:6.3.4.5	mdn:JT25_017230	5.1e-221	93.05	99.51	772
GE003801	K02527	3-deoxy-D-manno-octulosonic-acid transferase	ko00540;ko01100	Lipopolysaccharide biosynthesis;Metabolic pathways	EC:2.4.99.12 2.4.99.13 2.4.99.14 2.4.99.15	mdn:JT25_017225	1.3e-145	63.48	99.52	521
GE003802	K01754	threonine dehydratase	ko01230;ko01200;ko01130;ko00290;ko00260;ko01100;ko01110	Biosynthesis of amino acids;Carbon metabolism;Biosynthesis of antibiotics;Valine, leucine and isoleucine biosynthesis;Glycine, serine and threonine metabolism;Metabolic pathways;Biosynthesis of secondary metabolites	EC:4.3.1.19	mdn:JT25_018735	5.8e-246	84.36	98.83	855
GE003803	K01807	ribose 5-phosphate isomerase A	ko01100;ko01120;ko01110;ko01130;ko00030;ko01200;ko01230	Metabolic pathways;Microbial metabolism in diverse environments;Biosynthesis of secondary metabolites;Biosynthesis of antibiotics;Pentose phosphate pathway;Carbon metabolism;Biosynthesis of amino acids	EC:5.3.1.6	mdn:JT25_018730	3.0e-106	86.67	100.00	390
GE003804	K09941	uncharacterized protein	--	--	--	mdn:JT25_004585	1.2e-58	61.45	94.71	231
GE003806	K03885	NADH dehydrogenase	ko00190	Oxidative phosphorylation	EC:1.6.99.3	mpt:Mpe_A2974	2.0e-161	69.40	100.00	574
GE003809	K11312	cupin 2 domain-containing protein	--	--	--	mdn:JT25_004620	9.9e-34	65.42	97.27	148
GE003810	K11927	ATP-dependent RNA helicase RhlE	ko03018	RNA degradation	EC:3.6.4.13	mdn:JT25_004625	4.9e-190	87.34	90.63	669
GE003812	K03580	ATP-dependent helicase HepA	--	--	EC:3.6.4.-	mdn:JT25_004635	0.0e+00	81.12	100.00	1494
GE003813	K19416	modulator of FtsH protease	--	--	--	mdn:JT25_002040	5.1e-98	88.29	100.00	362
GE003814	K06886	hemoglobin	--	--	--	mmt:Metme_0480	2.3e-53	76.38	94.07	213
GE003815	K07043	uncharacterized protein	--	--	--	mdn:JT25_002060	2.4e-77	59.49	100.00	294
GE003820	K02232	adenosylcobyric acid synthase	ko00860;ko01100	Porphyrin and chlorophyll metabolism;Metabolic pathways	EC:6.3.5.10	mdn:JT25_009250	4.7e-213	76.89	98.55	746
GE003822	K02414	flagellar hook-length control protein FliK	ko02040	Flagellar assembly	--	mdn:JT25_017175	5.8e-34	33.21	99.82	151
GE003823	K02413	flagellar FliJ protein	ko02040	Flagellar assembly	--	mdn:JT25_017170	4.6e-34	57.24	97.97	149
GE003824	K02412	flagellum-specific ATP synthase	ko02040	Flagellar assembly	EC:7.4.2.8	mmt:Metme_2953	1.1e-219	86.80	99.55	768
GE003825	K02411	flagellar assembly protein FliH	ko02040	Flagellar assembly	--	mmt:Metme_2954	7.9e-68	73.33	99.17	262
GE003826	K02410	flagellar motor switch protein FliG	ko02030;ko02040	Bacterial chemotaxis;Flagellar assembly	--	mdn:JT25_017155	6.0e-159	89.58	100.00	565
GE003827	K02409	flagellar M-ring protein FliF	ko02040	Flagellar assembly	--	mmt:Metme_2956	7.6e-242	76.42	100.00	842
GE003828	K02408	flagellar hook-basal body complex protein FliE	ko02040	Flagellar assembly	--	mdn:JT25_017145	8.7e-32	73.79	100.00	141
GE003829	K10943	two-component system, response regulator FlrC	ko02020	Two-component system	--	mdn:JT25_017140	2.3e-180	72.69	99.78	637
GE003830	K10942	two-component system, sensor histidine kinase FlrB	ko02020	Two-component system	EC:2.7.13.3	mdn:JT25_017135	1.0e-144	67.58	100.00	518
GE003831	K00573	protein-L-isoaspartate(D-aspartate) O-methyltransferase	--	--	EC:2.1.1.77	mdn:JT25_014870	8.3e-96	81.36	98.65	355
GE003832	K03787	5'-nucleotidase	ko01100;ko00230;ko00760;ko01110;ko00240	Metabolic pathways;Purine metabolism;Nicotinate and nicotinamide metabolism;Biosynthesis of secondary metabolites;Pyrimidine metabolism	EC:3.1.3.5	mdn:JT25_014865	3.9e-126	89.92	98.80	456
GE003837	K08973	putative membrane protein	--	--	--	mmt:Metme_1345	7.9e-60	79.43	100.00	235
GE003839	K00721	dolichol-phosphate mannosyltransferase	ko01100	Metabolic pathways	EC:2.4.1.83	mdn:JT25_004280	1.0e-96	70.83	99.58	358
GE003841	K01465	dihydroorotase	ko01100;ko00240	Metabolic pathways;Pyrimidine metabolism	EC:3.5.2.3	mmt:Metme_3705	8.4e-148	74.93	99.42	528
GE003843	K01876	aspartyl-tRNA synthetase	ko00970	Aminoacyl-tRNA biosynthesis	EC:6.1.1.12	mdn:JT25_004300	0.0e+00	90.27	100.00	1096
GE003844	K03517	quinolinate synthase	ko01100;ko00760	Metabolic pathways;Nicotinate and nicotinamide metabolism	EC:2.5.1.72	mdn:JT25_004195	1.9e-198	91.41	98.90	697
GE003846	K14540	ribosome biogenesis GTPase A	--	--	--	mmt:Metme_3700	3.4e-137	81.73	99.67	493
GE003852	K02046	sulfate/thiosulfate transport system permease protein	ko02010;ko00920	ABC transporters;Sulfur metabolism	--	mdn:JT25_022720	1.8e-124	84.00	100.00	451
GE003853	K02047	sulfate/thiosulfate transport system permease protein	ko02010;ko00920	ABC transporters;Sulfur metabolism	--	mdn:JT25_022725	6.8e-127	79.72	99.65	459
GE003854	K02045	sulfate/thiosulfate transport system ATP-binding protein	ko02010;ko00920	ABC transporters;Sulfur metabolism	EC:7.3.2.3	mdn:JT25_022730	2.3e-161	80.69	100.00	573
GE003856	K00259	alanine dehydrogenase	ko00430;ko00250;ko01100	Taurine and hypotaurine metabolism;Alanine, aspartate and glutamate metabolism;Metabolic pathways	EC:1.4.1.1	mmt:Metme_2069	6.7e-143	70.25	98.11	512
GE003858	K07114	Ca-activated chloride channel homolog	--	--	--	mdn:JT25_011685	1.5e-168	72.85	98.83	598
GE003859	K07114	Ca-activated chloride channel homolog	--	--	--	mdn:JT25_011680	1.2e-135	75.61	100.00	488
GE003862	K03924	MoxR-like ATPase	--	--	EC:3.6.3.-	mdn:JT25_011660	1.2e-154	85.98	100.00	551
GE003864	K06966	pyrimidine/purine-5'-nucleotide nucleosidase	--	--	EC:3.2.2.10 3.2.2.-	mmt:Metme_0115	2.5e-103	78.88	98.71	380
GE003865	K01465	dihydroorotase	ko01100;ko00240	Metabolic pathways;Pyrimidine metabolism	EC:3.5.2.3	mdn:JT25_011650	3.2e-189	77.05	99.53	666
GE003866	K00609	aspartate carbamoyltransferase catalytic subunit	ko00250;ko00240;ko01100	Alanine, aspartate and glutamate metabolism;Pyrimidine metabolism;Metabolic pathways	EC:2.1.3.2	mdn:JT25_011645	3.0e-155	89.69	99.38	553
GE003867	K02825	pyrimidine operon attenuation protein / uracil phosphoribosyltransferase	ko00240;ko01100	Pyrimidine metabolism;Metabolic pathways	EC:2.4.2.9	mmt:Metme_0118	2.2e-72	80.23	99.42	277
GE003868	K07447	putative holliday junction resolvase	--	--	EC:3.1.-.-	mmt:Metme_0125	7.3e-64	76.35	98.67	248
GE003869	K07735	putative transcriptional regulator	--	--	--	mdn:JT25_011630	4.5e-95	87.23	100.00	352
GE003870	K03832	periplasmic protein TonB	--	--	--	mmt:Metme_0127	1.6e-70	55.70	98.99	271
GE003871	K01920	glutathione synthase	ko01100;ko00270;ko00480	Metabolic pathways;Cysteine and methionine metabolism;Glutathione metabolism	EC:6.3.2.3	mdn:JT25_011620	1.2e-156	83.54	100.00	558
GE003872	K02902	large subunit ribosomal protein L28	ko03010	Ribosome	--	mmt:Metme_0129	6.3e-35	89.74	100.00	151
GE003873	K02913	large subunit ribosomal protein L33	ko03010	Ribosome	--	mdn:JT25_011610	6.4e-20	96.08	100.00	101
GE003875	K04772	serine protease DegQ	--	--	EC:3.4.21.-	mdn:JT25_011600	3.2e-208	81.07	100.00	729
GE003876	K03723	transcription-repair coupling factor (superfamily II helicase)	ko03420	Nucleotide excision repair	EC:3.6.4.-	mdn:JT25_006785	0.0e+00	82.65	100.00	1889
GE003877	K01548	potassium-transporting ATPase KdpC subunit	ko02020	Two-component system	--	mdn:JT25_001375	5.0e-65	66.15	100.00	253
GE003878	K01547	potassium-transporting ATPase ATP-binding subunit	ko02020	Two-component system	EC:7.2.2.6	mdn:JT25_001370	0.0e+00	88.12	100.00	1139
GE003879	K01546	potassium-transporting ATPase potassium-binding subunit	ko02020	Two-component system	--	mdn:JT25_001365	1.2e-255	75.00	100.00	887
GE003881	K13979	uncharacterized zinc-type alcohol dehydrogenase-like protein	--	--	EC:1.-.-.-	mmt:Metme_1509	3.1e-159	76.66	89.90	567
GE003882	K03775	FKBP-type peptidyl-prolyl cis-trans isomerase SlyD	--	--	EC:5.2.1.8	mmt:Metme_2806	3.8e-63	75.95	100.00	246
GE003883	K04760	transcription elongation factor GreB	--	--	--	mah:MEALZ_3537	1.7e-58	69.94	100.00	231
GE003886	K07560	D-aminoacyl-tRNA deacylase	--	--	EC:3.1.1.96	mdn:JT25_018510	6.3e-60	80.82	98.65	235
GE003887	K03147	phosphomethylpyrimidine synthase	ko01100;ko00730	Metabolic pathways;Thiamine metabolism	EC:4.1.99.17	mmt:Metme_3340	0.0e+00	91.00	100.00	1174
GE003888	K03581	exodeoxyribonuclease V alpha subunit	ko03440	Homologous recombination	EC:3.1.11.5	mah:MEALZ_3618	5.3e-173	59.59	99.08	613
GE003890	K02523	octaprenyl-diphosphate synthase	ko00900;ko01110	Terpenoid backbone biosynthesis;Biosynthesis of secondary metabolites	EC:2.5.1.90	mdn:JT25_007445	1.2e-154	86.53	100.00	551
GE003891	K02914	large subunit ribosomal protein L34	ko03010	Ribosome	--	mdn:JT25_013540	1.6e-14	97.73	100.00	83
GE003892	K03217	YidC/Oxa1 family membrane protein insertase	ko03060;ko02024;ko03070	Protein export;Quorum sensing;Bacterial secretion system	--	mmt:Metme_4144	9.3e-261	78.03	100.00	904
GE003893	K03650	tRNA modification GTPase	--	--	EC:3.6.-.-	mmt:Metme_4145	6.3e-164	70.75	99.10	582
GE003898	K06919	putative DNA primase/helicase	--	--	--	mdn:JT25_018785	1.8e-96	56.59	99.68	358
GE003905	K07240	chromate transporter	--	--	--	mdn:JT25_020635	3.3e-192	74.39	98.03	676
GE003906	K07043	uncharacterized protein	--	--	--	mdn:JT25_007655	2.1e-64	76.65	100.00	250
GE003907	K00012	UDPglucose 6-dehydrogenase	ko00053;ko00040;ko00520;ko01100;ko00500	Ascorbate and aldarate metabolism;Pentose and glucuronate interconversions;Amino sugar and nucleotide sugar metabolism;Metabolic pathways;Starch and sucrose metabolism	EC:1.1.1.22	mdn:JT25_009720	3.9e-206	80.64	100.00	723
GE003912	K01703	3-isopropylmalate/(R)-2-methylmalate dehydratase large subunit	ko01110;ko00660;ko01210;ko00290;ko01230;ko01100	Biosynthesis of secondary metabolites;C5-Branched dibasic acid metabolism;2-Oxocarboxylic acid metabolism;Valine, leucine and isoleucine biosynthesis;Biosynthesis of amino acids;Metabolic pathways	EC:4.2.1.33 4.2.1.35	cyq:Q91_0331	4.5e-224	80.25	98.95	782
GE003913	K01704	3-isopropylmalate/(R)-2-methylmalate dehydratase small subunit	ko01210;ko00290;ko01110;ko01230;ko00660;ko01100	2-Oxocarboxylic acid metabolism;Valine, leucine and isoleucine biosynthesis;Biosynthesis of secondary metabolites;Biosynthesis of amino acids;C5-Branched dibasic acid metabolism;Metabolic pathways	EC:4.2.1.33 4.2.1.35	cyq:Q91_0332	4.6e-93	80.39	100.00	346
GE003914	K08679	UDP-glucuronate 4-epimerase	ko00520;ko00500;ko01100	Amino sugar and nucleotide sugar metabolism;Starch and sucrose metabolism;Metabolic pathways	EC:5.1.3.6	mdn:JT25_017415	1.9e-165	84.13	99.70	587
GE003915	K09011	(R)-citramalate synthase	ko01100;ko01210;ko01230;ko00660;ko00290	Metabolic pathways;2-Oxocarboxylic acid metabolism;Biosynthesis of amino acids;C5-Branched dibasic acid metabolism;Valine, leucine and isoleucine biosynthesis	EC:2.3.1.182	mmt:Metme_0870	7.7e-262	87.43	99.04	908
GE003916	K00052	3-isopropylmalate dehydrogenase	ko01100;ko00660;ko01110;ko00290;ko01230;ko01210	Metabolic pathways;C5-Branched dibasic acid metabolism;Biosynthesis of secondary metabolites;Valine, leucine and isoleucine biosynthesis;Biosynthesis of amino acids;2-Oxocarboxylic acid metabolism	EC:1.1.1.85	mah:MEALZ_1502	3.1e-193	92.88	100.00	679
GE003917	K03606	putative colanic acid biosysnthesis UDP-glucose lipid carrier transferase	--	--	--	mdn:JT25_008145	7.4e-187	68.71	100.00	659
GE003918	K02377	GDP-L-fucose synthase	ko01100;ko00051;ko00520	Metabolic pathways;Fructose and mannose metabolism;Amino sugar and nucleotide sugar metabolism	EC:1.1.1.271	mdn:JT25_004085	3.6e-142	77.85	99.68	510
GE003925	K01710	dTDP-glucose 4,6-dehydratase	ko01130;ko00523;ko01100;ko00521;ko00525	Biosynthesis of antibiotics;Polyketide sugar unit biosynthesis;Metabolic pathways;Streptomycin biosynthesis;Acarbose and validamycin biosynthesis	EC:4.2.1.46	ppun:PP4_39800	2.1e-173	80.00	99.72	614
GE003926	K00973	glucose-1-phosphate thymidylyltransferase	ko00521;ko01100;ko01130;ko00525;ko00523	Streptomycin biosynthesis;Metabolic pathways;Biosynthesis of antibiotics;Acarbose and validamycin biosynthesis;Polyketide sugar unit biosynthesis	EC:2.7.7.24	mmt:Metme_2657	7.7e-150	86.73	100.00	535
GE003927	K01790	dTDP-4-dehydrorhamnose 3,5-epimerase	ko01130;ko00523;ko00521;ko01100	Biosynthesis of antibiotics;Polyketide sugar unit biosynthesis;Streptomycin biosynthesis;Metabolic pathways	EC:5.1.3.13	mdn:JT25_001225	9.2e-69	69.06	98.91	265
GE003929	K03328	polysaccharide transporter, PST family	--	--	--	hse:Hsero_2005	2.9e-114	51.90	88.24	417
GE003940	K01991	polysaccharide biosynthesis/export protein	--	--	--	mmt:Metme_1863	3.6e-74	56.00	94.34	283
GE003948	K03839	flavodoxin I	--	--	--	mmt:Metme_0331	3.2e-85	84.15	99.46	320
GE003955	K01624	fructose-bisphosphate aldolase, class II	ko01130;ko00030;ko00680;ko01100;ko01110;ko00010;ko01200;ko00051;ko01230;ko01120	Biosynthesis of antibiotics;Pentose phosphate pathway;Methane metabolism;Metabolic pathways;Biosynthesis of secondary metabolites;Glycolysis / Gluconeogenesis;Carbon metabolism;Fructose and mannose metabolism;Biosynthesis of amino acids;Microbial metabolism in diverse environments	EC:4.1.2.13	mah:MEALZ_3793	6.6e-161	81.69	99.71	572
GE003960	K18829	antitoxin VapB	--	--	--	bgl:bglu_4p1110	7.1e-21	70.83	87.80	105
GE003961	K18828	tRNA(fMet)-specific endonuclease VapC	--	--	EC:3.1.-.-	avd:AvCA6_36180	3.1e-16	78.43	62.20	89
GE003962	K18828	tRNA(fMet)-specific endonuclease VapC	--	--	EC:3.1.-.-	avd:AvCA6_36180	1.4e-20	71.01	95.83	104
GE003973	K07184	SH3 domain protein	--	--	--	mdn:JT25_017295	4.2e-77	77.84	80.50	293
GE003975	K00821	acetylornithine/N-succinyldiaminopimelate aminotransferase	ko01110;ko01230;ko00220;ko01100;ko01210;ko01130	Biosynthesis of secondary metabolites;Biosynthesis of amino acids;Arginine biosynthesis;Metabolic pathways;2-Oxocarboxylic acid metabolism;Biosynthesis of antibiotics	EC:2.6.1.11 2.6.1.17	mmt:Metme_2556	2.5e-175	77.44	97.99	620
GE003977	K07090	uncharacterized protein	--	--	--	rsl:RPSI07_0949	9.0e-86	68.57	92.69	322
GE003979	K04083	molecular chaperone Hsp33	--	--	--	mdn:JT25_014345	1.1e-119	70.65	100.00	435
GE003980	K07304	peptide-methionine (S)-S-oxide reductase	--	--	EC:1.8.4.11	mdn:JT25_014340	2.3e-84	70.33	99.52	317
GE003981	K04069	pyruvate formate lyase activating enzyme	--	--	EC:1.97.1.4	mdn:JT25_001890	1.7e-167	76.94	100.00	594
GE003982	K06990	MEMO1 family protein	--	--	--	mdn:JT25_001895	8.7e-97	69.50	100.00	359
GE003985	K03798	cell division protease FtsH	--	--	EC:3.4.24.-	mdn:JT25_018290	9.6e-299	83.44	99.21	1031
GE003986	K04087	modulator of FtsH protease HflC	--	--	--	mdn:JT25_018295	2.0e-126	79.17	100.00	457
GE003987	K04088	modulator of FtsH protease HflK	--	--	--	mdn:JT25_018300	4.6e-142	68.30	99.74	510
GE003988	K03086	RNA polymerase primary sigma factor	--	--	--	mdn:JT25_018305	1.1e-92	50.12	96.55	345
GE003989	K12279	MSHA biogenesis protein MshI	--	--	--	mdn:JT25_020625	1.6e-111	65.11	98.77	408
GE003991	K12280	MSHA biogenesis protein MshJ	--	--	--	mdn:JT25_020615	1.5e-62	56.54	100.00	245
GE003992	K12281	MSHA biogenesis protein MshK	--	--	--	mdn:JT25_020610	2.1e-20	61.11	82.57	104
GE003993	K12282	MSHA biogenesis protein MshL	--	--	--	mdn:JT25_020605	9.8e-202	66.84	100.00	708
GE003994	K12283	MSHA biogenesis protein MshM	--	--	--	mdn:JT25_020600	7.4e-116	71.52	100.00	422
GE003995	K12284	MSHA biogenesis protein MshN	--	--	--	mdn:JT25_020595	5.6e-45	53.23	44.71	187
GE003996	K12276	MSHA biogenesis protein MshE	--	--	--	mdn:JT25_020590	2.3e-267	83.72	100.00	926
GE003997	K12278	MSHA biogenesis protein MshG	--	--	--	mdn:JT25_020585	1.0e-160	70.69	100.00	572
GE004000	K10924	MSHA pilin protein MshA	--	--	--	tor:R615_02845	4.9e-12	67.74	41.61	76
GE004001	K10926	MSHA pilin protein MshC	--	--	--	mdn:JT25_020565	5.6e-34	56.83	98.56	149
GE004002	K10927	MSHA pilin protein MshD	--	--	--	mdn:JT25_020560	1.6e-34	56.34	95.95	151
GE004003	K12285	MSHA biogenesis protein MshO	--	--	--	mdn:JT25_020555	1.1e-83	61.22	100.00	315
GE004004	K12286	MSHA biogenesis protein MshP	--	--	--	mdn:JT25_020550	2.6e-33	56.82	100.00	147
GE004005	K01867	tryptophanyl-tRNA synthetase	ko00970	Aminoacyl-tRNA biosynthesis	EC:6.1.1.2	mdn:JT25_015590	1.1e-171	88.86	97.08	608
GE004006	K03602	exodeoxyribonuclease VII small subunit	ko03430	Mismatch repair	EC:3.1.11.6	mdn:JT25_015505	3.4e-28	88.31	97.47	129
GE004007	K00795	farnesyl diphosphate synthase	ko01130;ko01110;ko00900;ko01100	Biosynthesis of antibiotics;Biosynthesis of secondary metabolites;Terpenoid backbone biosynthesis;Metabolic pathways	EC:2.5.1.1 2.5.1.10	mmt:Metme_3467	3.7e-136	81.82	100.00	490
GE004008	K00759	adenine phosphoribosyltransferase	ko01100;ko00230	Metabolic pathways;Purine metabolism	EC:2.4.2.7	mdn:JT25_015490	3.9e-85	91.23	100.00	319
GE004009	K04754	phospholipid-binding lipoprotein MlaA	--	--	--	mah:MEALZ_3093	1.1e-72	54.69	72.34	279
GE004010	K07323	phospholipid transport system substrate-binding protein	ko02010	ABC transporters	--	mdn:JT25_015480	2.0e-85	80.10	100.00	320
GE004012	K00801	farnesyl-diphosphate farnesyltransferase	ko01130;ko01110;ko01100;ko00909;ko00100	Biosynthesis of antibiotics;Biosynthesis of secondary metabolites;Metabolic pathways;Sesquiterpenoid and triterpenoid biosynthesis;Steroid biosynthesis	EC:2.5.1.21	mdn:JT25_015470	3.8e-167	79.61	100.00	593
GE004013	K06045	squalene-hopene/tetraprenyl-beta-curcumene cyclase	ko01110;ko00909	Biosynthesis of secondary metabolites;Sesquiterpenoid and triterpenoid biosynthesis	EC:5.4.99.17 4.2.1.129	mdn:JT25_015465	0.0e+00	83.59	100.00	1171
GE004015	K00819	ornithine--oxo-acid transaminase	ko01130;ko01110;ko01100;ko00330	Biosynthesis of antibiotics;Biosynthesis of secondary metabolites;Metabolic pathways;Arginine and proline metabolism	EC:2.6.1.13	mmt:Metme_3476	6.0e-234	86.12	100.00	815
GE004016	K07156	copper resistance protein C	--	--	--	mdn:JT25_015450	1.6e-40	76.27	95.16	171
GE004017	K07245	copper resistance protein D	--	--	--	mdn:JT25_015445	1.5e-260	81.95	100.00	904
GE004018	K01662	1-deoxy-D-xylulose-5-phosphate synthase	ko00730;ko00900;ko01130;ko01100;ko01110	Thiamine metabolism;Terpenoid backbone biosynthesis;Biosynthesis of antibiotics;Metabolic pathways;Biosynthesis of secondary metabolites	EC:2.2.1.7	mdn:JT25_015440	0.0e+00	89.35	100.00	1120
GE004020	K01451	hippurate hydrolase	ko00360	Phenylalanine metabolism	EC:3.5.1.32	mdn:JT25_018155	4.3e-167	72.22	96.12	593
GE004023	K03548	putative permease	--	--	--	mmt:Metme_2163	6.4e-146	77.31	97.81	522
GE004024	K20978	HptB-dependent secretion and biofilm anti anti-sigma factor	--	--	--	mdn:JT25_017690	3.1e-34	74.49	98.99	149
GE004025	K03406	methyl-accepting chemotaxis protein	ko02030;ko02020	Bacterial chemotaxis;Two-component system	--	mdn:JT25_017685	5.8e-108	55.75	100.00	396
GE004026	K03412	two-component system, chemotaxis family, protein-glutamate methylesterase/glutaminase	ko02020;ko02030	Two-component system;Bacterial chemotaxis	EC:3.1.1.61 3.5.1.44	mdn:JT25_017680	1.4e-145	75.35	100.00	521
GE004027	K03411	chemotaxis protein CheD	ko02030	Bacterial chemotaxis	EC:3.5.1.44	mdn:JT25_017675	9.6e-94	80.10	97.17	348
GE004028	K00575	chemotaxis protein methyltransferase CheR	ko02020;ko02030	Two-component system;Bacterial chemotaxis	EC:2.1.1.80	mdn:JT25_017670	7.4e-123	75.46	99.63	445
GE004030	K03496	chromosome partitioning protein	--	--	--	mdn:JT25_017660	7.2e-104	76.28	100.00	382
GE004031	K03408	purine-binding chemotaxis protein CheW	ko02030;ko02020	Bacterial chemotaxis;Two-component system	--	mdn:JT25_017655	8.2e-61	72.22	99.39	238
GE004032	K03406	methyl-accepting chemotaxis protein	ko02020;ko02030	Two-component system;Bacterial chemotaxis	--	mdn:JT25_017650	2.5e-184	68.14	99.66	651
GE004034	K03406	methyl-accepting chemotaxis protein	ko02020;ko02030	Two-component system;Bacterial chemotaxis	--	mdn:JT25_017650	1.4e-52	57.95	36.90	213
GE004035	K03408	purine-binding chemotaxis protein CheW	ko02030;ko02020	Bacterial chemotaxis;Two-component system	--	mdn:JT25_017645	2.0e-57	70.18	98.82	227
GE004036	K03407	two-component system, chemotaxis family, sensor kinase CheA	ko02020;ko02030	Two-component system;Bacterial chemotaxis	EC:2.7.13.3	mdn:JT25_017640	9.8e-297	76.69	100.00	1024
GE004037	K03413	two-component system, chemotaxis family, chemotaxis protein CheY	ko02020;ko02030	Two-component system;Bacterial chemotaxis	--	mmt:Metme_2151	1.3e-58	95.80	99.17	231
GE004038	K00024	malate dehydrogenase	ko00680;ko01130;ko01100;ko00620;ko01200;ko00270;ko00630;ko01120;ko01110;ko00020	Methane metabolism;Biosynthesis of antibiotics;Metabolic pathways;Pyruvate metabolism;Carbon metabolism;Cysteine and methionine metabolism;Glyoxylate and dicarboxylate metabolism;Microbial metabolism in diverse environments;Biosynthesis of secondary metabolites;Citrate cycle (TCA cycle)	EC:1.1.1.37	mmt:Metme_2714	1.9e-141	76.92	100.00	507
GE004040	K11529	glycerate 2-kinase	ko01100;ko00260;ko00630;ko01110	Metabolic pathways;Glycine, serine and threonine metabolism;Glyoxylate and dicarboxylate metabolism;Biosynthesis of secondary metabolites	EC:2.7.1.165	mdn:JT25_018045	5.4e-142	63.04	96.50	510
GE004041	K00600	glycine hydroxymethyltransferase	ko01100;ko01230;ko00260;ko01120;ko00680;ko00630;ko01130;ko01110;ko00670;ko00460;ko01200	Metabolic pathways;Biosynthesis of amino acids;Glycine, serine and threonine metabolism;Microbial metabolism in diverse environments;Methane metabolism;Glyoxylate and dicarboxylate metabolism;Biosynthesis of antibiotics;Biosynthesis of secondary metabolites;One carbon pool by folate;Cyanoamino acid metabolism;Carbon metabolism	EC:2.1.2.1	mdn:JT25_018040	7.2e-226	92.79	99.52	788
GE004042	K01938	formate--tetrahydrofolate ligase	ko01100;ko01120;ko00670;ko01200	Metabolic pathways;Microbial metabolism in diverse environments;One carbon pool by folate;Carbon metabolism	EC:6.3.4.3	mdn:JT25_018725	7.2e-290	88.51	100.00	1001
GE004044	K04075	tRNA(Ile)-lysidine synthase	--	--	EC:6.3.4.19	mdn:JT25_015870	1.1e-139	55.33	99.10	502
GE004045	K01962	acetyl-CoA carboxylase carboxyl transferase subunit alpha	ko00620;ko00640;ko01200;ko00253;ko01120;ko01130;ko01110;ko01100;ko00061;ko01212	Pyruvate metabolism;Propanoate metabolism;Carbon metabolism;Tetracycline biosynthesis;Microbial metabolism in diverse environments;Biosynthesis of antibiotics;Biosynthesis of secondary metabolites;Metabolic pathways;Fatty acid biosynthesis;Fatty acid metabolism	EC:6.4.1.2 2.1.3.15	mmt:Metme_3400	4.0e-168	90.62	100.00	596
GE004046	K07478	putative ATPase	--	--	--	mmt:Metme_3399	3.5e-183	75.93	98.63	646
GE004047	K02879	large subunit ribosomal protein L17	ko03010	Ribosome	--	mdn:JT25_014845	9.2e-57	92.62	100.00	224
GE004048	K03040	DNA-directed RNA polymerase subunit alpha	ko00230;ko00240;ko01100;ko03020	Purine metabolism;Pyrimidine metabolism;Metabolic pathways;RNA polymerase	EC:2.7.7.6	mdn:JT25_014840	4.6e-167	89.58	100.00	592
GE004049	K02986	small subunit ribosomal protein S4	ko03010	Ribosome	--	mdn:JT25_014835	1.8e-100	89.81	100.00	370
GE004050	K02948	small subunit ribosomal protein S11	ko03010	Ribosome	--	mdn:JT25_014830	2.8e-64	96.88	100.00	250
GE004051	K02952	small subunit ribosomal protein S13	ko03010	Ribosome	--	mdn:JT25_014825	1.7e-52	89.83	100.00	210
GE004052	K02919	large subunit ribosomal protein L36	ko03010	Ribosome	--	mmt:Metme_3795	8.8e-11	91.89	100.00	70
GE004053	K03076	preprotein translocase subunit SecY	ko02024;ko03070;ko03060	Quorum sensing;Bacterial secretion system;Protein export	--	mdn:JT25_014820	1.3e-225	91.59	100.00	787
GE004054	K02876	large subunit ribosomal protein L15	ko03010	Ribosome	--	mdn:JT25_014815	3.1e-59	84.03	100.00	233
GE004055	K02907	large subunit ribosomal protein L30	ko03010	Ribosome	--	mdn:JT25_014810	3.3e-23	93.44	100.00	112
GE004056	K02988	small subunit ribosomal protein S5	ko03010	Ribosome	--	mdn:JT25_014805	1.9e-81	95.24	100.00	307
GE004057	K02881	large subunit ribosomal protein L18	ko03010	Ribosome	--	mmt:Metme_3800	2.3e-44	84.62	100.00	183
GE004058	K02933	large subunit ribosomal protein L6	ko03010	Ribosome	--	mmt:Metme_3801	2.7e-73	78.53	100.00	280
GE004059	K02994	small subunit ribosomal protein S8	ko03010	Ribosome	--	mmt:Metme_3802	1.6e-62	92.37	100.00	244
GE004060	K02954	small subunit ribosomal protein S14	ko03010	Ribosome	--	mmt:Metme_3803	6.9e-42	88.12	100.00	175
GE004061	K02931	large subunit ribosomal protein L5	ko03010	Ribosome	--	mdn:JT25_014785	4.8e-86	88.27	100.00	322
GE004062	K02895	large subunit ribosomal protein L24	ko03010	Ribosome	--	mdn:JT25_014780	1.3e-40	79.05	100.00	171
GE004063	K02874	large subunit ribosomal protein L14	ko03010	Ribosome	--	mdn:JT25_014775	6.2e-61	97.54	100.00	238
GE004064	K02961	small subunit ribosomal protein S17	ko03010	Ribosome	--	mmt:Metme_3807	4.1e-35	83.91	100.00	152
GE004065	K02904	large subunit ribosomal protein L29	ko03010	Ribosome	--	mdn:JT25_014765	6.3e-17	74.60	100.00	91
GE004066	K02878	large subunit ribosomal protein L16	ko03010	Ribosome	--	mdn:JT25_014760	1.2e-68	96.35	100.00	264
GE004067	K02982	small subunit ribosomal protein S3	ko03010	Ribosome	--	mmt:Metme_3810	3.1e-119	96.86	100.00	433
GE004068	K02890	large subunit ribosomal protein L22	ko03010	Ribosome	--	mdn:JT25_014750	2.7e-47	93.64	100.00	193
GE004069	K02965	small subunit ribosomal protein S19	ko03010	Ribosome	--	mmt:Metme_3812	2.7e-45	96.67	100.00	186
GE004070	K02886	large subunit ribosomal protein L2	ko03010	Ribosome	--	mdn:JT25_014745	8.5e-151	96.36	100.00	538
GE004071	K02892	large subunit ribosomal protein L23	ko03010	Ribosome	--	mdn:JT25_014740	4.7e-35	77.78	100.00	152
GE004072	K02926	large subunit ribosomal protein L4	ko03010	Ribosome	--	mdn:JT25_014735	1.3e-87	81.07	100.00	328
GE004073	K02906	large subunit ribosomal protein L3	ko03010	Ribosome	--	mmt:Metme_3816	6.5e-106	88.43	100.00	389
GE004074	K02946	small subunit ribosomal protein S10	ko03010	Ribosome	--	mmt:Metme_3817	1.6e-49	99.03	100.00	200
GE004075	K02358	elongation factor Tu	--	--	--	mdn:JT25_014655	8.6e-221	97.98	100.00	771
GE004076	K02355	elongation factor G	--	--	--	mmt:Metme_3819	0.0e+00	82.38	100.00	1178
GE004077	K02992	small subunit ribosomal protein S7	ko03010	Ribosome	--	mdn:JT25_014710	1.0e-76	97.44	100.00	291
GE004078	K02950	small subunit ribosomal protein S12	ko03010	Ribosome	--	mdn:JT25_014705	6.7e-63	98.39	100.00	245
GE004079	K03046	DNA-directed RNA polymerase subunit beta'	ko00240;ko01100;ko03020;ko00230	Pyrimidine metabolism;Metabolic pathways;RNA polymerase;Purine metabolism	EC:2.7.7.6	mdn:JT25_014700	0.0e+00	92.99	100.00	2559
GE004080	K03043	DNA-directed RNA polymerase subunit beta	ko00240;ko00230;ko03020;ko01100	Pyrimidine metabolism;Purine metabolism;RNA polymerase;Metabolic pathways	EC:2.7.7.6	mdn:JT25_014695	0.0e+00	94.48	100.00	2554
GE004081	K02935	large subunit ribosomal protein L7/L12	ko03010	Ribosome	--	mdn:JT25_014690	1.1e-38	89.43	100.00	164
GE004082	K02864	large subunit ribosomal protein L10	ko03010	Ribosome	--	mdn:JT25_014685	1.0e-77	94.51	94.25	295
GE004083	K02863	large subunit ribosomal protein L1	ko03010	Ribosome	--	mdn:JT25_014680	4.4e-116	93.51	100.00	422
GE004084	K02867	large subunit ribosomal protein L11	ko03010	Ribosome	--	mdn:JT25_014675	6.7e-67	93.01	100.00	258
GE004085	K02601	transcription termination/antitermination protein NusG	--	--	--	mdn:JT25_014670	4.4e-92	94.32	99.44	342
GE004086	K03073	preprotein translocase subunit SecE	ko03060;ko03070;ko02024	Protein export;Bacterial secretion system;Quorum sensing	--	mdn:JT25_014665	2.5e-41	69.05	100.00	173
GE004087	K02358	elongation factor Tu	--	--	--	mdn:JT25_014655	8.6e-221	97.98	100.00	771
GE004089	K01056	peptidyl-tRNA hydrolase, PTH1 family	--	--	EC:3.1.1.29	mmt:Metme_3831	3.0e-62	62.90	97.37	243
GE004090	K02897	large subunit ribosomal protein L25	ko03010	Ribosome	--	mdn:JT25_014630	2.5e-88	81.73	98.99	330
GE004091	K00948	ribose-phosphate pyrophosphokinase	ko00230;ko00030;ko01130;ko01200;ko01110;ko01230;ko01100;ko01120	Purine metabolism;Pentose phosphate pathway;Biosynthesis of antibiotics;Carbon metabolism;Biosynthesis of secondary metabolites;Biosynthesis of amino acids;Metabolic pathways;Microbial metabolism in diverse environments	EC:2.7.6.1	mdn:JT25_014625	4.7e-161	92.43	100.00	572
GE004092	K00919	4-diphosphocytidyl-2-C-methyl-D-erythritol kinase	ko01130;ko01100;ko00900;ko01110	Biosynthesis of antibiotics;Metabolic pathways;Terpenoid backbone biosynthesis;Biosynthesis of secondary metabolites	EC:2.7.1.148	mdn:JT25_014615	4.9e-117	71.07	97.22	426
GE004093	K02494	outer membrane lipoprotein LolB	--	--	--	mdn:JT25_014610	4.6e-55	53.01	97.34	219
GE004095	K02492	glutamyl-tRNA reductase	ko01110;ko01100;ko00860	Biosynthesis of secondary metabolites;Metabolic pathways;Porphyrin and chlorophyll metabolism	EC:1.2.1.70	mdn:JT25_014600	1.0e-208	88.70	100.00	731
GE004096	K02835	peptide chain release factor 1	--	--	--	mmt:Metme_3838	2.5e-182	89.75	99.72	643
GE004097	K02493	release factor glutamine methyltransferase	--	--	EC:2.1.1.297	mdn:JT25_014590	2.4e-100	66.30	97.87	370
GE004099	K00989	ribonuclease PH	--	--	EC:2.7.7.56	mdn:JT25_011870	2.1e-124	93.42	99.59	450
GE004100	K02428	XTP/dITP diphosphohydrolase	ko00230	Purine metabolism	EC:3.6.1.66	mdn:JT25_011865	5.5e-83	76.92	98.48	312
GE004103	K02275	cytochrome c oxidase subunit II	ko00190;ko01100	Oxidative phosphorylation;Metabolic pathways	EC:7.1.1.9	mdn:JT25_004870	1.7e-80	81.61	100.00	304
GE004104	K02274	cytochrome c oxidase subunit I	ko01100;ko00190	Metabolic pathways;Oxidative phosphorylation	EC:7.1.1.9	mdn:JT25_004875	2.6e-276	87.01	99.81	956
GE004109	K03820	apolipoprotein N-acyltransferase	--	--	EC:2.3.1.269	mmt:Metme_1102	1.6e-230	73.62	97.50	804
GE004110	K00748	lipid-A-disaccharide synthase	ko00540;ko01100	Lipopolysaccharide biosynthesis;Metabolic pathways	EC:2.4.1.182	mmt:Metme_3005	2.2e-165	76.38	98.96	587
GE004115	K12140	hydrogenase-4 component E	--	--	EC:1.-.-.-	mmt:Metme_1584	3.3e-60	61.33	100.00	237
GE004116	K12141	hydrogenase-4 component F	--	--	EC:1.-.-.-	mmt:Metme_1583	4.8e-213	77.62	99.80	746
GE004121	K09822	uncharacterized protein	--	--	--	mmt:Metme_3843	0.0e+00	66.78	98.15	1193
GE004125	K03608	cell division topological specificity factor	--	--	--	mdn:JT25_007180	4.4e-34	91.67	100.00	149
GE004126	K03609	septum site-determining protein MinD	--	--	--	mdn:JT25_007185	9.2e-142	97.01	99.63	508
GE004127	K03610	septum site-determining protein MinC	--	--	--	mdn:JT25_007190	1.4e-91	72.36	100.00	341
GE004128	K06958	RNase adapter protein RapZ	--	--	--	mdn:JT25_007200	4.2e-129	78.60	100.00	466
GE004129	K05808	putative sigma-54 modulation protein	--	--	--	mmt:Metme_0708	1.1e-39	88.54	100.00	167
GE004130	K03092	RNA polymerase sigma-54 factor	ko02020	Two-component system	--	mdn:JT25_007210	7.1e-230	84.94	100.00	802
GE004131	K06861	lipopolysaccharide export system ATP-binding protein	ko02010	ABC transporters	EC:3.6.3.-	mdn:JT25_007215	2.7e-116	88.80	100.00	423
GE004132	K09774	lipopolysaccharide export system protein LptA	--	--	--	mmt:Metme_0705	1.0e-58	71.17	97.02	231
GE004133	K11719	lipopolysaccharide export system protein LptC	--	--	--	mmt:Metme_0704	1.1e-61	64.84	97.85	241
GE004134	K03270	3-deoxy-D-manno-octulosonate 8-phosphate phosphatase (KDO 8-P phosphatase)	ko01100;ko00540	Metabolic pathways;Lipopolysaccharide biosynthesis	EC:3.1.3.45	mdn:JT25_007230	1.6e-73	74.58	100.00	281
GE004135	K06041	arabinose-5-phosphate isomerase	ko01100;ko00540	Metabolic pathways;Lipopolysaccharide biosynthesis	EC:5.3.1.13	mdn:JT25_007235	5.1e-139	82.72	100.00	499
GE004136	K02065	phospholipid/cholesterol/gamma-HCH transport system ATP-binding protein	ko02010	ABC transporters	--	mdn:JT25_007240	2.8e-130	85.66	100.00	470
GE004137	K02066	phospholipid/cholesterol/gamma-HCH transport system permease protein	ko02010	ABC transporters	--	mdn:JT25_007245	5.2e-118	85.38	100.00	429
GE004138	K02067	phospholipid/cholesterol/gamma-HCH transport system substrate-binding protein	ko02010	ABC transporters	--	mmt:Metme_0699	1.4e-62	78.21	100.00	244
GE004139	K07122	phospholipid transport system transporter-binding protein	ko02010	ABC transporters	--	mdn:JT25_007255	5.2e-27	61.17	93.64	125
GE004140	K00790	UDP-N-acetylglucosamine 1-carboxyvinyltransferase	ko00520;ko01100;ko00550	Amino sugar and nucleotide sugar metabolism;Metabolic pathways;Peptidoglycan biosynthesis	EC:2.5.1.7	mdn:JT25_007260	4.4e-215	90.71	99.76	752
GE004141	K00765	ATP phosphoribosyltransferase	ko00340;ko01100;ko01230;ko01110	Histidine metabolism;Metabolic pathways;Biosynthesis of amino acids;Biosynthesis of secondary metabolites	EC:2.4.2.17	mmt:Metme_0696	2.8e-98	89.90	100.00	363
GE004142	K00013	histidinol dehydrogenase	ko01100;ko01110;ko00340;ko01230	Metabolic pathways;Biosynthesis of secondary metabolites;Histidine metabolism;Biosynthesis of amino acids	EC:1.1.1.23	mdn:JT25_007270	3.1e-192	79.91	100.00	676
GE004143	K00817	histidinol-phosphate aminotransferase	ko01230;ko00350;ko00340;ko01110;ko00400;ko00401;ko01100;ko01130;ko00360	Biosynthesis of amino acids;Tyrosine metabolism;Histidine metabolism;Biosynthesis of secondary metabolites;Phenylalanine, tyrosine and tryptophan biosynthesis;Novobiocin biosynthesis;Metabolic pathways;Biosynthesis of antibiotics;Phenylalanine metabolism	EC:2.6.1.9	mdn:JT25_007290	3.1e-137	69.77	98.06	493
GE004144	K00411	ubiquinol-cytochrome c reductase iron-sulfur subunit	ko02020;ko01100;ko00190	Two-component system;Metabolic pathways;Oxidative phosphorylation	EC:7.1.1.8	mdn:JT25_007295	8.7e-97	84.92	100.00	358
GE004145	K00412	ubiquinol-cytochrome c reductase cytochrome b subunit	ko01100;ko00190;ko02020	Metabolic pathways;Oxidative phosphorylation;Two-component system	--	mmt:Metme_0675	3.6e-242	86.88	100.00	842
GE004146	K00413	ubiquinol-cytochrome c reductase cytochrome c1 subunit	ko02020;ko00190;ko01100	Two-component system;Oxidative phosphorylation;Metabolic pathways	--	mmt:Metme_0674	2.3e-112	83.26	100.00	410
GE004147	K03599	stringent starvation protein A	--	--	--	mmt:Metme_0673	8.1e-92	86.17	97.92	342
GE004148	K03600	stringent starvation protein B	--	--	--	mmt:Metme_0672	2.5e-44	68.70	100.00	183
GE004149	K01724	4a-hydroxytetrahydrobiopterin dehydratase	--	--	EC:4.2.1.96	mmt:Metme_0671	4.7e-56	80.80	100.00	222
GE004150	K00201	formylmethanofuran dehydrogenase subunit B	ko01120;ko01100;ko00680;ko01200	Microbial metabolism in diverse environments;Metabolic pathways;Methane metabolism;Carbon metabolism	EC:1.2.7.12	mdn:JT25_013505	8.9e-192	78.04	98.82	675
GE004151	K00200	formylmethanofuran dehydrogenase subunit A	ko01100;ko01200;ko00680;ko01130;ko01120	Metabolic pathways;Carbon metabolism;Methane metabolism;Biosynthesis of antibiotics;Microbial metabolism in diverse environments	EC:1.2.7.12	mmt:Metme_0669	2.4e-301	88.99	100.00	1039
GE004152	K00672	formylmethanofuran--tetrahydromethanopterin N-formyltransferase	ko01200;ko01100;ko00680;ko01120	Carbon metabolism;Metabolic pathways;Methane metabolism;Microbial metabolism in diverse environments	EC:2.3.1.101	mmt:Metme_0668	3.6e-155	92.28	100.00	553
GE004153	K00202	formylmethanofuran dehydrogenase subunit C	ko01120;ko01200;ko01100;ko00680	Microbial metabolism in diverse environments;Carbon metabolism;Metabolic pathways;Methane metabolism	EC:1.2.7.12	mmt:Metme_0667	3.5e-117	76.30	100.00	426
GE004155	K00027	malate dehydrogenase (oxaloacetate-decarboxylating)	ko00620;ko02020;ko01200	Pyruvate metabolism;Two-component system;Carbon metabolism	EC:1.1.1.38	mdn:JT25_016460	1.2e-239	69.55	100.00	834
GE004157	K01142	exodeoxyribonuclease III	ko03410	Base excision repair	EC:3.1.11.2	mdn:JT25_016420	6.8e-126	79.38	99.61	455
GE004159	K07708	two-component system, NtrC family, nitrogen regulation sensor histidine kinase GlnL	ko02020	Two-component system	EC:2.7.13.3	mdn:JT25_016405	7.0e-161	83.76	97.23	572
GE004160	K07712	two-component system, NtrC family, nitrogen regulation response regulator GlnG	ko02020	Two-component system	--	mdn:JT25_016400	3.2e-230	85.62	100.00	803
GE004162	K11906	type VI secretion system protein VasD	ko03070	Bacterial secretion system	--	mdn:JT25_012600	1.2e-36	54.32	91.01	158
GE004168	K03179	4-hydroxybenzoate polyprenyltransferase	ko01100;ko01110;ko00130	Metabolic pathways;Biosynthesis of secondary metabolites;Ubiquinone and other terpenoid-quinone biosynthesis	EC:2.5.1.39	mdn:JT25_010785	1.1e-129	83.45	98.61	468
GE004169	K03272	D-beta-D-heptose 7-phosphate kinase / D-beta-D-heptose 1-phosphate adenosyltransferase	ko00540;ko01100	Lipopolysaccharide biosynthesis;Metabolic pathways	EC:2.7.1.167 2.7.7.70	mdn:JT25_010795	5.8e-224	82.35	100.00	782
GE004170	K00537	arsenate reductase (glutaredoxin)	--	--	EC:1.20.4.1	mdn:JT25_010800	9.6e-40	71.30	100.00	168
GE004171	K03809	NAD(P)H dehydrogenase (quinone)	ko01110;ko00130	Biosynthesis of secondary metabolites;Ubiquinone and other terpenoid-quinone biosynthesis	EC:1.6.5.2	mmt:Metme_0216	3.6e-87	78.79	100.00	326
GE004174	K02584	Nif-specific regulatory protein	ko02020	Two-component system	--	mdn:JT25_004960	9.5e-273	94.09	99.61	944
GE004176	K03617	Na+-translocating ferredoxin:NAD+ oxidoreductase subunit A	--	--	--	mdn:JT25_004950	3.3e-93	97.41	100.00	346
GE004177	K03616	Na+-translocating ferredoxin:NAD+ oxidoreductase subunit B	--	--	EC:7.2.1.2	mdn:JT25_004945	7.1e-90	91.95	96.67	335
GE004178	K03615	Na+-translocating ferredoxin:NAD+ oxidoreductase subunit C	--	--	EC:7.2.1.2	mdn:JT25_004940	8.8e-223	81.08	93.37	778
GE004179	K03614	Na+-translocating ferredoxin:NAD+ oxidoreductase subunit D	--	--	EC:7.2.1.2	mdn:JT25_004935	1.2e-160	78.06	99.43	571
GE004180	K03612	Na+-translocating ferredoxin:NAD+ oxidoreductase subunit G	--	--	--	mdn:JT25_004930	1.1e-96	73.47	99.59	358
GE004181	K03613	Na+-translocating ferredoxin:NAD+ oxidoreductase subunit E	--	--	--	mdn:JT25_004920	5.0e-99	87.04	91.14	366
GE004182	K09801	uncharacterized protein	--	--	--	mdn:JT25_004915	1.0e-33	84.71	97.70	147
GE004183	K02585	nitrogen fixation protein NifB	--	--	--	mdn:JT25_006010	6.7e-255	86.52	100.00	885
GE004189	K15790	nitrogen fixation protein NifQ	--	--	--	mdn:JT25_005980	3.4e-64	60.20	100.00	250
GE004190	K03186	flavin prenyltransferase	ko01110;ko01100;ko00130	Biosynthesis of secondary metabolites;Metabolic pathways;Ubiquinone and other terpenoid-quinone biosynthesis	EC:2.5.1.129	mdn:JT25_012925	3.6e-87	81.25	98.46	326
GE004191	K01259	proline iminopeptidase	ko00330	Arginine and proline metabolism	EC:3.4.11.5	mdn:JT25_012920	2.9e-131	70.61	100.00	473
GE004193	K03153	glycine oxidase	ko01100;ko00730	Metabolic pathways;Thiamine metabolism	EC:1.4.3.19	mmt:Metme_0738	9.9e-131	61.81	100.00	472
GE004194	K00254	dihydroorotate dehydrogenase	ko01100;ko00240	Metabolic pathways;Pyrimidine metabolism	EC:1.3.5.2	mmt:Metme_0737	5.5e-136	72.40	100.00	489
GE004195	K03592	PmbA protein	--	--	--	mdn:JT25_012900	1.9e-208	83.97	100.00	730
GE004197	K03568	TldD protein	--	--	--	mmt:Metme_0730	1.0e-239	88.10	100.00	834
GE004199	K07115	23S rRNA (adenine2030-N6)-methyltransferase	--	--	EC:2.1.1.266	mmt:Metme_0728	1.6e-125	75.99	100.00	454
GE004200	K00974	tRNA nucleotidyltransferase (CCA-adding enzyme)	--	--	EC:2.7.7.72 3.1.3.- 3.1.4.-	mdn:JT25_012875	2.3e-176	74.45	97.84	624
GE004201	K06136	pyrroloquinoline quinone biosynthesis protein B	--	--	--	mmt:Metme_0723	1.7e-168	92.74	100.00	597
GE004202	K06137	pyrroloquinoline-quinone synthase	--	--	EC:1.3.3.11	mdn:JT25_012860	1.9e-130	90.76	97.94	470
GE004203	K06138	pyrroloquinoline quinone biosynthesis protein D	--	--	--	mmt:Metme_0720	1.3e-31	77.27	97.78	141
GE004204	K06139	PqqA peptide cyclase	--	--	EC:1.21.98.4	mmt:Metme_0719	1.3e-202	89.81	99.73	711
GE004207	K01698	porphobilinogen synthase	ko01110;ko01100;ko00860	Biosynthesis of secondary metabolites;Metabolic pathways;Porphyrin and chlorophyll metabolism	EC:4.2.1.24	mdn:JT25_012640	3.8e-153	80.60	99.70	546
GE004209	K00014	shikimate dehydrogenase	ko01230;ko01130;ko01110;ko01100;ko00400	Biosynthesis of amino acids;Biosynthesis of antibiotics;Biosynthesis of secondary metabolites;Metabolic pathways;Phenylalanine, tyrosine and tryptophan biosynthesis	EC:1.1.1.25	mdn:JT25_012630	2.4e-108	70.50	100.00	397
GE004210	K01414	oligopeptidase A	--	--	EC:3.4.24.70	mdn:JT25_012610	0.0e+00	83.51	100.00	1189
GE004215	K02402	flagellar transcriptional activator FlhC	ko02020;ko02024;ko02040	Two-component system;Quorum sensing;Flagellar assembly	--	mdn:JT25_003395	2.8e-29	46.94	90.68	134
GE004217	K02402	flagellar transcriptional activator FlhC	ko02024;ko02020;ko02040	Quorum sensing;Two-component system;Flagellar assembly	--	mdn:JT25_023315	4.1e-38	43.33	90.86	163
GE004218	K02403	flagellar transcriptional activator FlhD	ko02024;ko02020;ko02040	Quorum sensing;Two-component system;Flagellar assembly	--	mdn:JT25_003385	2.6e-19	55.42	89.25	100
GE004220	K05788	integration host factor subunit beta	--	--	--	mmt:Metme_1884	6.4e-21	55.91	96.88	105
GE004221	K03559	biopolymer transport protein ExbD	--	--	--	mah:MEALZ_1547	8.7e-48	76.47	100.00	195
GE004222	K03561	biopolymer transport protein ExbB	--	--	--	mah:MEALZ_1546	2.9e-75	69.37	95.28	287
GE004223	K03832	periplasmic protein TonB	--	--	--	mah:MEALZ_1545	3.2e-41	69.76	91.18	174
GE004225	K12340	outer membrane protein	ko03070;ko02020	Bacterial secretion system;Two-component system	--	nhl:Nhal_3505	3.6e-93	45.29	94.13	347
GE004229	K02014	iron complex outermembrane recepter protein	--	--	--	mmt:Metme_4303	1.8e-202	45.75	97.69	711
GE004230	K07165	transmembrane sensor	--	--	--	mmt:Metme_0428	1.9e-178	95.95	100.00	630
GE004231	K03088	RNA polymerase sigma-70 factor, ECF subfamily	--	--	--	mmt:Metme_0427	2.8e-80	89.22	99.40	303
GE004241	K09882	cobaltochelatase CobS	ko01100;ko00860	Metabolic pathways;Porphyrin and chlorophyll metabolism	EC:6.6.1.2	mdn:JT25_003235	3.1e-165	91.37	100.00	586
GE004246	K03111	single-strand DNA-binding protein	ko03440;ko03030;ko03430	Homologous recombination;DNA replication;Mismatch repair	--	mdn:JT25_023225	7.1e-39	60.61	76.61	166
GE004255	K03530	DNA-binding protein HU-beta	--	--	--	mdn:JT25_003140	2.4e-30	77.78	100.00	136
GE004256	K12058	conjugal transfer mating pair stabilization protein TraN	--	--	--	mdn:JT25_023115	0.0e+00	71.40	100.00	1307
[truncated: 177 more rows]
