# Supplementary material for: Genome of Methylomonas sp. AM2-LC, representing a methanotrophic bacterial species isolated from water column of a boreal, oxygen-stratified lake
Source: Front Genet. 2024 Aug 30;15:1440435. doi: 10.3389/fgene.2024.1440435 (PMC11392852; doi:10.3389/fgene.2024.1440435)
Supplement: Supplementary file 1 [file DataSheet3.ZIP › Supplementary_File_3_rev/03.kegg_annotation/kegg.KO.gene_list.xls]

KO_id	KO_function	gene_list
K00003	homoserine dehydrogenase	GE001511
K00012	UDPglucose 6-dehydrogenase	GE003907
K00013	histidinol dehydrogenase	GE004142
K00014	shikimate dehydrogenase	GE004209
K00020	3-hydroxyisobutyrate dehydrogenase	GE003646
K00024	malate dehydrogenase	GE004038
K00027	malate dehydrogenase (oxaloacetate-decarboxylating)	GE004155
K00030	isocitrate dehydrogenase (NAD+)	GE003281
K00031	isocitrate dehydrogenase	GE000042
K00036	glucose-6-phosphate 1-dehydrogenase	GE000491;GE001196
K00052	3-isopropylmalate dehydrogenase	GE000070;GE003916
K00053	ketol-acid reductoisomerase	GE000788
K00057	glycerol-3-phosphate dehydrogenase (NAD(P)+)	GE000145
K00058	D-3-phosphoglycerate dehydrogenase / 2-oxoglutarate reductase	GE003759
K00059	3-oxoacyl-[acyl-carrier protein] reductase	GE003614
K00067	dTDP-4-dehydrorhamnose reductase	GE003764
K00075	UDP-N-acetylmuramate dehydrogenase	GE000133
K00088	IMP dehydrogenase	GE000410
K00097	4-hydroxythreonine-4-phosphate dehydrogenase	GE000393
K00099	1-deoxy-D-xylulose-5-phosphate reductoisomerase	GE001551
K00122	formate dehydrogenase	GE003390
K00123	formate dehydrogenase major subunit	GE001483
K00124	formate dehydrogenase iron-sulfur subunit	GE001484
K00126	formate dehydrogenase subunit delta	GE001481
K00127	formate dehydrogenase subunit gamma	GE001485
K00133	aspartate-semialdehyde dehydrogenase	GE000069
K00134	glyceraldehyde 3-phosphate dehydrogenase	GE001113
K00135	succinate-semialdehyde dehydrogenase / glutarate-semialdehyde dehydrogenase	GE003015
K00138	aldehyde dehydrogenase	GE000966
K00145	N-acetyl-gamma-glutamyl-phosphate reductase	GE003718
K00147	glutamate-5-semialdehyde dehydrogenase	GE000807
K00163	pyruvate dehydrogenase E1 component	GE000484
K00164	2-oxoglutarate dehydrogenase E1 component	GE003592
K00200	formylmethanofuran dehydrogenase subunit A	GE004151
K00201	formylmethanofuran dehydrogenase subunit B	GE004150
K00202	formylmethanofuran dehydrogenase subunit C	GE004153
K00209	enoyl-[acyl-carrier protein] reductase / trans-2-enoyl-CoA reductase (NAD+)	GE003403
K00215	4-hydroxy-tetrahydrodipicolinate reductase	GE000092
K00226	dihydroorotate dehydrogenase (fumarate)	GE003558
K00228	coproporphyrinogen III oxidase	GE001624
K00239	succinate dehydrogenase / fumarate reductase, flavoprotein subunit	GE001423
K00240	succinate dehydrogenase / fumarate reductase, iron-sulfur subunit	GE001422
K00241	succinate dehydrogenase / fumarate reductase, cytochrome b subunit	GE001425
K00242	succinate dehydrogenase / fumarate reductase, membrane anchor subunit	GE001424
K00243	uncharacterized protein	GE002899
K00254	dihydroorotate dehydrogenase	GE004194
K00259	alanine dehydrogenase	GE003856
K00265	glutamate synthase (NADPH) large chain	GE003796
K00278	L-aspartate oxidase	GE003442
K00286	pyrroline-5-carboxylate reductase	GE000545
K00287	dihydrofolate reductase	GE000659
K00297	methylenetetrahydrofolate reductase (NADPH)	GE000380;GE004764
K00299	FMN reductase	GE003125
K00324	H+-translocating NAD(P) transhydrogenase subunit alpha	GE002669
K00325	H+-translocating NAD(P) transhydrogenase subunit beta	GE002670
K00330	NADH-quinone oxidoreductase subunit A	GE002629
K00331	NADH-quinone oxidoreductase subunit B	GE002630
K00334	NADH-quinone oxidoreductase subunit E	GE002632
K00335	NADH-quinone oxidoreductase subunit F	GE002633
K00336	NADH-quinone oxidoreductase subunit G	GE002634
K00337	NADH-quinone oxidoreductase subunit H	GE002635
K00338	NADH-quinone oxidoreductase subunit I	GE002636
K00339	NADH-quinone oxidoreductase subunit J	GE002637
K00340	NADH-quinone oxidoreductase subunit K	GE002638
K00341	NADH-quinone oxidoreductase subunit L	GE002639
K00342	NADH-quinone oxidoreductase subunit M	GE002640
K00343	NADH-quinone oxidoreductase subunit N	GE002641
K00346	Na+-transporting NADH:ubiquinone oxidoreductase subunit A	GE001453
K00347	Na+-transporting NADH:ubiquinone oxidoreductase subunit B	GE001454
K00348	Na+-transporting NADH:ubiquinone oxidoreductase subunit C	GE001455
K00349	Na+-transporting NADH:ubiquinone oxidoreductase subunit D	GE001456
K00350	Na+-transporting NADH:ubiquinone oxidoreductase subunit E	GE001457
K00351	Na+-transporting NADH:ubiquinone oxidoreductase subunit F	GE001458
K00362	nitrite reductase (NADH) large subunit	GE002381;GE002384
K00363	nitrite reductase (NADH) small subunit	GE002383
K00372	assimilatory nitrate reductase catalytic subunit	GE002380;GE002462
K00375	GntR family transcriptional regulator / MocR family aminotransferase	GE002779
K00380	sulfite reductase (NADPH) flavoprotein alpha-component	GE003797
K00381	sulfite reductase (NADPH) hemoprotein beta-component	GE000331
K00382	dihydrolipoamide dehydrogenase	GE000486
K00383	glutathione reductase (NADPH)	GE003016;GE003250
K00384	thioredoxin reductase (NADPH)	GE001003
K00390	phosphoadenosine phosphosulfate reductase	GE002908
K00411	ubiquinol-cytochrome c reductase iron-sulfur subunit	GE004144
K00412	ubiquinol-cytochrome c reductase cytochrome b subunit	GE004145
K00413	ubiquinol-cytochrome c reductase cytochrome c1 subunit	GE004146
K00425	cytochrome bd ubiquinol oxidase subunit I	GE001085;GE002648
K00426	cytochrome bd ubiquinol oxidase subunit II	GE001086;GE002647
K00428	cytochrome c peroxidase	GE001904;GE002248;GE002283
K00432	glutathione peroxidase	GE000623;GE000802
K00433	non-heme chloroperoxidase	GE000617
K00436	NAD-reducing hydrogenase large subunit	GE000156
K00523	CDP-4-dehydro-6-deoxyglucose reductase, E3	GE002780
K00525	ribonucleoside-diphosphate reductase alpha chain	GE001041
K00537	arsenate reductase (glutaredoxin)	GE004170
K00548	5-methyltetrahydrofolate--homocysteine methyltransferase	GE000315
K00549	5-methyltetrahydropteroyltriglutamate--homocysteine methyltransferase	GE001671
K00554	tRNA (guanine37-N1)-methyltransferase	GE000947
K00560	thymidylate synthase	GE000178
K00564	16S rRNA (guanine1207-N2)-methyltransferase	GE001178
K00566	tRNA-uridine 2-sulfurtransferase	GE003484
K00568	2-polyprenyl-6-hydroxyphenyl methylase / 3-demethylubiquinone-9 3-methyltransferase	GE003690
K00569	thiopurine S-methyltransferase	GE000339;GE003191
K00573	protein-L-isoaspartate(D-aspartate) O-methyltransferase	GE003831
K00575	chemotaxis protein methyltransferase CheR	GE001266;GE002375;GE003366;GE004028
K00595	precorrin-6Y C5,15-methyltransferase (decarboxylating)	GE004414
K00600	glycine hydroxymethyltransferase	GE004041
K00602	phosphoribosylaminoimidazolecarboxamide formyltransferase / IMP cyclohydrolase	GE000582
K00604	methionyl-tRNA formyltransferase	GE000798;GE001480
K00606	3-methyl-2-oxobutanoate hydroxymethyltransferase	GE000296
K00609	aspartate carbamoyltransferase catalytic subunit	GE003866
K00615	transketolase	GE000217;GE000218;GE000344;GE000685;GE000993;GE000994
K00616	transaldolase	GE000687
K00620	glutamate N-acetyltransferase / amino-acid N-acetyltransferase	GE000384
K00627	pyruvate dehydrogenase E2 component (dihydrolipoamide acetyltransferase)	GE000485
K00640	serine O-acetyltransferase	GE000356;GE002837;GE003009
K00645	[acyl-carrier-protein] S-malonyltransferase	GE003615
K00647	3-oxoacyl-[acyl-carrier-protein] synthase I	GE001936
K00648	3-oxoacyl-[acyl-carrier-protein] synthase III	GE003616
K00651	homoserine O-succinyltransferase/O-acetyltransferase	GE003189
K00652	8-amino-7-oxononanoate synthase	GE001531
K00655	1-acyl-sn-glycerol-3-phosphate acyltransferase	GE000322
K00658	2-oxoglutarate dehydrogenase E2 component (dihydrolipoamide succinyltransferase)	GE003593
K00672	formylmethanofuran--tetrahydromethanopterin N-formyltransferase	GE004152
K00674	2,3,4,5-tetrahydropyridine-2,6-dicarboxylate N-succinyltransferase	GE000247
K00677	UDP-N-acetylglucosamine acyltransferase	GE000021;GE000944
K00684	leucyl/phenylalanyl-tRNA---protein transferase	GE001002
K00685	arginyl-tRNA---protein transferase	GE001001
K00688	glycogen phosphorylase	GE003052;GE003716;GE004441
K00700	1,4-alpha-glucan branching enzyme	GE001185;GE001705;GE003026
K00703	starch synthase	GE001184
K00705	4-alpha-glucanotransferase	GE001188
K00721	dolichol-phosphate mannosyltransferase	GE003839
K00748	lipid-A-disaccharide synthase	GE004110
K00759	adenine phosphoribosyltransferase	GE004008
K00760	hypoxanthine phosphoribosyltransferase	GE002948
K00762	orotate phosphoribosyltransferase	GE000195
K00764	amidophosphoribosyltransferase	GE001235
K00765	ATP phosphoribosyltransferase	GE004141
K00766	anthranilate phosphoribosyltransferase	GE000292
K00767	nicotinate-nucleotide pyrophosphorylase (carboxylating)	GE000198
K00768	nicotinate-nucleotide--dimethylbenzimidazole phosphoribosyltransferase	GE000449
K00773	queuine tRNA-ribosyltransferase	GE002934
K00783	23S rRNA (pseudouridine1915-N3)-methyltransferase	GE001117
K00788	thiamine-phosphate pyrophosphorylase	GE003432
K00789	S-adenosylmethionine synthetase	GE000962
K00790	UDP-N-acetylglucosamine 1-carboxyvinyltransferase	GE004140
K00791	tRNA dimethylallyltransferase	GE003001
K00793	riboflavin synthase	GE003571
K00794	6,7-dimethyl-8-ribityllumazine synthase	GE003569
K00795	farnesyl diphosphate synthase	GE004007
K00796	dihydropteroate synthase	GE003629
K00797	spermidine synthase	GE000079;GE003540
K00799	glutathione S-transferase	GE000121;GE002031;GE002578;GE003669
K00800	3-phosphoshikimate 1-carboxyvinyltransferase	GE002419
K00801	farnesyl-diphosphate farnesyltransferase	GE004012
K00806	undecaprenyl diphosphate synthase	GE001549
K00812	aspartate aminotransferase	GE001865
K00817	histidinol-phosphate aminotransferase	GE002417;GE004143
K00819	ornithine--oxo-acid transaminase	GE004015
K00820	glutamine---fructose-6-phosphate transaminase (isomerizing)	GE000379
K00821	acetylornithine/N-succinyldiaminopimelate aminotransferase	GE003975
K00824	D-alanine transaminase	GE001100
K00826	branched-chain amino acid aminotransferase	GE003416
K00830	alanine-glyoxylate transaminase / serine-glyoxylate transaminase / serine-pyruvate transaminase	GE001110
K00831	phosphoserine aminotransferase	GE002483
K00833	adenosylmethionine---8-amino-7-oxononanoate aminotransferase	GE000542
K00845	glucokinase	GE001125
K00847	fructokinase	GE001809
K00852	ribokinase	GE002029
K00856	adenosine kinase	GE001826
K00858	NAD+ kinase	GE000087
K00859	dephospho-CoA kinase	GE000388
K00860	adenylylsulfate kinase	GE002770
K00873	pyruvate kinase	GE001112;GE002087
K00886	polyphosphate glucokinase	GE001672
K00891	shikimate kinase	GE000209
K00895	diphosphate-dependent phosphofructokinase	GE001059
K00901	diacylglycerol kinase (ATP)	GE001827
K00912	tetraacyldisaccharide 4'-kinase	GE002166
K00919	4-diphosphocytidyl-2-C-methyl-D-erythritol kinase	GE004092
K00925	acetate kinase	GE003051;GE003486
K00927	phosphoglycerate kinase	GE003410
K00928	aspartate kinase	GE001162
K00930	acetylglutamate kinase	GE000548
K00931	glutamate 5-kinase	GE000558
K00937	polyphosphate kinase	GE001402
K00939	adenylate kinase	GE000073
K00940	nucleoside-diphosphate kinase	GE001968
K00941	hydroxymethylpyrimidine/phosphomethylpyrimidine kinase	GE003433
K00942	guanylate kinase	GE000426
K00943	dTMP kinase	GE003710
K00945	CMP/dCMP kinase	GE002420
K00946	thiamine-monophosphate kinase	GE003567
K00947	molybdenum storage protein	GE003138;GE003139
K00948	ribose-phosphate pyrophosphokinase	GE004091
K00950	2-amino-4-hydroxy-6-hydroxymethyldihydropteridine diphosphokinase	GE000297;GE000954
K00951	GTP pyrophosphokinase	GE001704
K00954	pantetheine-phosphate adenylyltransferase	GE000127
K00955	bifunctional enzyme CysN/CysC	GE000583
K00957	sulfate adenylyltransferase subunit 2	GE000584
K00962	polyribonucleotide nucleotidyltransferase	GE000095
K00963	UTP--glucose-1-phosphate uridylyltransferase	GE002163
K00969	nicotinate-nucleotide adenylyltransferase	GE000806
K00970	poly(A) polymerase	GE000298
K00973	glucose-1-phosphate thymidylyltransferase	GE003763;GE003926
K00974	tRNA nucleotidyltransferase (CCA-adding enzyme)	GE004200
K00975	glucose-1-phosphate adenylyltransferase	GE001186
K00978	glucose-1-phosphate cytidylyltransferase	GE000989
K00979	3-deoxy-manno-octulosonate cytidylyltransferase (CMP-KDO synthetase)	GE002168
K00981	phosphatidate cytidylyltransferase	GE001550
K00982	[glutamine synthetase] adenylyltransferase / [glutamine synthetase]-adenylyl-L-tyrosine phosphorylase	GE003446
K00986	RNA-directed DNA polymerase	GE000735;GE002515;GE002599
K00989	ribonuclease PH	GE004099
K00990	[protein-PII] uridylyltransferase	GE001543
K00991	2-C-methyl-D-erythritol 4-phosphate cytidylyltransferase	GE001053
K00992	N-acetyl-alpha-D-muramate 1-phosphate uridylyltransferase	GE000503
K00995	CDP-diacylglycerol---glycerol-3-phosphate 3-phosphatidyltransferase	GE001319;GE002737
K01000	phospho-N-acetylmuramoyl-pentapeptide-transferase	GE000138
K01006	pyruvate, orthophosphate dikinase	GE001446
K01011	thiosulfate/3-mercaptopyruvate sulfurtransferase	GE002741;GE003721
K01012	biotin synthase	GE001530
K01053	gluconolactonase	GE001297
K01056	peptidyl-tRNA hydrolase, PTH1 family	GE004089
K01057	6-phosphogluconolactonase	GE001195
K01060	cephalosporin-C deacetylase	GE002423
K01061	carboxymethylenebutenolidase	GE001296
K01069	hydroxyacylglutathione hydrolase	GE001021
K01079	phosphoserine phosphatase	GE003758
K01081	5'-nucleotidase	GE001368
K01091	phosphoglycolate phosphatase	GE000670;GE003691
K01092	myo-inositol-1(or 4)-monophosphatase	GE000631;GE001478
K01095	phosphatidylglycerophosphatase A	GE003566
K01104	protein-tyrosine phosphatase	GE003476
K01114	phospholipase C	GE001257;GE002778
K01118	FMN-dependent NADH-azoreductase	GE000749;GE000750
K01130	arylsulfatase	GE001302;GE004435
K01139	GTP diphosphokinase / guanosine-3',5'-bis(diphosphate) 3'-diphosphatase	GE001048
K01141	exodeoxyribonuclease I	GE002413
K01142	exodeoxyribonuclease III	GE004157
K01153	type I restriction enzyme, R subunit	GE000595;GE002184;GE002327;GE004384;GE004489
K01154	type I restriction enzyme, S subunit	GE000594;GE002183;GE002325;GE004382;GE004485
K01159	crossover junction endodeoxyribonuclease RuvC	GE003756
K01173	endonuclease G, mitochondrial	GE004596
K01207	beta-N-acetylhexosaminidase	GE002947
K01210	glucan 1,3-beta-glucosidase	GE001799
K01214	isoamylase	GE003023;GE003383
K01236	maltooligosyltrehalose trehalohydrolase	GE003022
K01246	DNA-3-methyladenine glycosylase I	GE001385
K01251	adenosylhomocysteinase	GE000963
K01255	leucyl aminopeptidase	GE000304
K01256	aminopeptidase N	GE004471
K01259	proline iminopeptidase	GE004191
K01262	Xaa-Pro aminopeptidase	GE002986
K01265	methionyl aminopeptidase	GE001544;GE003226
K01267	aspartyl aminopeptidase	GE000942
K01338	ATP-dependent Lon protease	GE001039
K01356	repressor LexA	GE003582
K01358	ATP-dependent Clp protease, protease subunit	GE001072
K01409	N6-L-threonylcarbamoyladenine synthase	GE000957
K01414	oligopeptidase A	GE004210
K01419	ATP-dependent HslUV protease, peptidase subunit HslV	GE003596
K01420	CRP/FNR family transcriptional regulator, anaerobic regulatory protein	GE003427
K01424	L-asparaginase	GE000658
K01428	urease subunit alpha	GE003205
K01429	urease subunit beta	GE003206
K01430	urease subunit gamma	GE003207
K01434	penicillin G amidase	GE002928
K01439	succinyl-diaminopimelate desuccinylase	GE000063
K01447	N-acetylmuramoyl-L-alanine amidase	GE001169
K01448	N-acetylmuramoyl-L-alanine amidase	GE001555
K01451	hippurate hydrolase	GE004020
K01462	peptide deformylase	GE000679;GE000799
K01465	dihydroorotase	GE003841;GE003865
K01494	dCTP deaminase	GE001123
K01495	GTP cyclohydrolase IA	GE003627
K01496	phosphoribosyl-AMP cyclohydrolase	GE004466
K01499	methenyltetrahydromethanopterin cyclohydrolase	GE001728;GE001729
K01507	inorganic pyrophosphatase	GE001412
K01512	acylphosphatase	GE004449
K01515	ADP-ribose pyrophosphatase	GE003308
K01520	dUTP pyrophosphatase	GE000550
K01523	phosphoribosyl-ATP pyrophosphohydrolase	GE000477
K01524	exopolyphosphatase / guanosine-5'-triphosphate,3'-diphosphate pyrophosphatase	GE003634
K01525	bis(5'-nucleosyl)-tetraphosphatase (symmetrical)	GE000443
K01531	P-type Mg2+ transporter	GE001563
K01537	P-type Ca2+ transporter type 2C	GE003034
K01546	potassium-transporting ATPase potassium-binding subunit	GE003879
K01547	potassium-transporting ATPase ATP-binding subunit	GE003878
K01548	potassium-transporting ATPase KdpC subunit	GE003877
K01571	oxaloacetate decarboxylase (Na+ extruding) subunit alpha	GE001204
K01573	oxaloacetate decarboxylase (Na+ extruding) subunit gamma	GE001203
K01579	aspartate 1-decarboxylase	GE000294
K01585	arginine decarboxylase	GE000078
K01586	diaminopimelate decarboxylase	GE000768;GE002896
K01588	5-(carboxyamino)imidazole ribonucleotide mutase	GE002833
K01589	5-(carboxyamino)imidazole ribonucleotide synthase	GE002834
K01591	orotidine-5'-phosphate decarboxylase	GE000208
K01595	phosphoenolpyruvate carboxylase	GE002953
K01599	uroporphyrinogen decarboxylase	GE000212
K01609	indole-3-glycerol phosphate synthase	GE000382
K01611	S-adenosylmethionine decarboxylase	GE000468
K01613	phosphatidylserine decarboxylase	GE001971
K01621	xylulose-5-phosphate/fructose-6-phosphate phosphoketolase	GE001586;GE003069
K01623	fructose-bisphosphate aldolase, class I	GE003072
K01624	fructose-bisphosphate aldolase, class II	GE000688;GE003955
K01625	2-dehydro-3-deoxyphosphogluconate aldolase / (4S)-4-hydroxy-2-oxoglutarate aldolase	GE001193
K01626	3-deoxy-7-phosphoheptulonate synthase	GE000520
K01627	2-dehydro-3-deoxyphosphooctonate aldolase (KDO 8-P synthase)	GE001056
K01633	7,8-dihydroneopterin aldolase/epimerase/oxygenase	GE000955
K01644	citrate lyase subunit beta / citryl-CoA lyase	GE001109
K01647	citrate synthase	GE000665;GE001683;GE002498
K01649	2-isopropylmalate synthase	GE003605
K01652	acetolactate synthase I/II/III large subunit	GE000790
K01653	acetolactate synthase I/III small subunit	GE000789
K01657	anthranilate synthase component I	GE000289
K01658	anthranilate synthase component II	GE000290
K01662	1-deoxy-D-xylulose-5-phosphate synthase	GE004018
K01665	para-aminobenzoate synthetase component I	GE001648
K01669	deoxyribodipyrimidine photo-lyase	GE001712
K01673	carbonic anhydrase	GE001163;GE001795;GE002557;GE002952;GE003136
K01676	fumarate hydratase, class I	GE000245
K01679	fumarate hydratase, class II	GE002645
K01682	aconitate hydratase 2 / 2-methylisocitrate dehydratase	GE002918
K01687	dihydroxy-acid dehydratase	GE002042
K01689	enolase	GE001055
K01690	phosphogluconate dehydratase	GE001194
K01693	imidazoleglycerol-phosphate dehydratase	GE004470
K01695	tryptophan synthase alpha chain	GE001230
K01696	tryptophan synthase beta chain	GE001229
K01698	porphobilinogen synthase	GE004207
K01703	3-isopropylmalate/(R)-2-methylmalate dehydratase large subunit	GE000072;GE003912
K01704	3-isopropylmalate/(R)-2-methylmalate dehydratase small subunit	GE000071;GE003913
K01709	CDP-glucose 4,6-dehydratase	GE000990
K01710	dTDP-glucose 4,6-dehydratase	GE000219;GE003765;GE003925
K01711	GDPmannose 4,6-dehydratase	GE000048
K01714	4-hydroxy-tetrahydrodipicolinate synthase	GE001154
K01716	3-hydroxyacyl-[acyl-carrier protein] dehydratase / trans-2-decenoyl-[acyl-carrier protein] isomerase	GE001937
K01719	uroporphyrinogen-III synthase	GE004451
K01724	4a-hydroxytetrahydrobiopterin dehydratase	GE004149
K01733	threonine synthase	GE001512
K01735	3-dehydroquinate synthase	GE000210
K01736	chorismate synthase	GE002279
K01737	6-pyruvoyltetrahydropterin/6-carboxytetrahydropterin synthase	GE001330;GE001508
K01738	cysteine synthase	GE003010;GE003436
K01749	hydroxymethylbilane synthase	GE004450
K01754	threonine dehydratase	GE003802
K01755	argininosuccinate lyase	GE002911
K01756	adenylosuccinate lyase	GE001253
K01759	lactoylglutathione lyase	GE000197
K01768	adenylate cyclase	GE000014;GE000125;GE001407
K01770	2-C-methyl-D-erythritol 2,4-cyclodiphosphate synthase	GE001052
K01772	protoporphyrin/coproporphyrin ferrochelatase	GE003626
K01775	alanine racemase	GE003527
K01776	glutamate racemase	GE001791
K01778	diaminopimelate epimerase	GE000769
K01783	ribulose-phosphate 3-epimerase	GE002541
K01784	UDP-glucose 4-epimerase	GE001934
K01790	dTDP-4-dehydrorhamnose 3,5-epimerase	GE003762;GE003927
K01803	triosephosphate isomerase (TIM)	GE000830
K01807	ribose 5-phosphate isomerase A	GE003448;GE003803
K01810	glucose-6-phosphate isomerase	GE000535;GE003067
K01814	phosphoribosylformimino-5-aminoimidazole carboxamide ribotide isomerase	GE001724;GE004468
K01816	hydroxypyruvate isomerase	GE003647
K01817	phosphoribosylanthranilate isomerase	GE001228
K01835	phosphoglucomutase	GE004477
K01840	phosphomannomutase	GE000431
K01845	glutamate-1-semialdehyde 2,1-aminomutase	GE000428
K01854	UDP-galactopyranose mutase	GE001414
K01866	tyrosyl-tRNA synthetase	GE003512
K01867	tryptophanyl-tRNA synthetase	GE004005
K01868	threonyl-tRNA synthetase	GE002787
K01869	leucyl-tRNA synthetase	GE001129
K01870	isoleucyl-tRNA synthetase	GE000655
K01872	alanyl-tRNA synthetase	GE001161
K01873	valyl-tRNA synthetase	GE000530
K01874	methionyl-tRNA synthetase	GE000555
K01875	seryl-tRNA synthetase	GE000401
K01876	aspartyl-tRNA synthetase	GE003843
K01878	glycyl-tRNA synthetase alpha chain	GE000325
K01879	glycyl-tRNA synthetase beta chain	GE000324
K01881	prolyl-tRNA synthetase	GE000171
K01883	cysteinyl-tRNA synthetase	GE000938
K01885	glutamyl-tRNA synthetase	GE001370
K01886	glutaminyl-tRNA synthetase	GE003538
K01887	arginyl-tRNA synthetase	GE000472
K01889	phenylalanyl-tRNA synthetase alpha chain	GE002791
K01890	phenylalanyl-tRNA synthetase beta chain	GE002792
K01892	histidyl-tRNA synthetase	GE001965
K01894	glutamyl-Q tRNA(Asp) synthetase	GE001491
K01895	acetyl-CoA synthetase	GE001492
K01902	succinyl-CoA synthetase alpha subunit	GE003725
K01903	succinyl-CoA synthetase beta subunit	GE003726
K01912	phenylacetate-CoA ligase	GE002724
K01915	glutamine synthetase	GE001472;GE001999
K01918	pantoate--beta-alanine ligase	GE000295
K01919	glutamate--cysteine ligase	GE002909
K01920	glutathione synthase	GE003871
K01921	D-alanine-D-alanine ligase	GE000132
K01923	phosphoribosylaminoimidazole-succinocarboxamide synthase	GE001468
K01924	UDP-N-acetylmuramate--alanine ligase	GE000134
K01925	UDP-N-acetylmuramoylalanine--D-glutamate ligase	GE000137
K01928	UDP-N-acetylmuramoyl-L-alanyl-D-glutamate--2,6-diaminopimelate ligase	GE000140
K01929	UDP-N-acetylmuramoyl-tripeptide--D-alanyl-D-alanine ligase	GE000139
K01933	phosphoribosylformylglycinamidine cyclo-ligase	GE003502
K01935	dethiobiotin synthetase	GE001534
K01937	CTP synthase	GE001057
K01938	formate--tetrahydrofolate ligase	GE004042
K01939	adenylosuccinate synthase	GE002926
K01940	argininosuccinate synthase	GE003800
K01945	phosphoribosylamine---glycine ligase	GE000965
K01950	NAD+ synthase (glutamine-hydrolysing)	GE003724
K01951	GMP synthase (glutamine-hydrolysing)	GE000412
K01952	phosphoribosylformylglycinamidine synthase	GE001156
K01955	carbamoyl-phosphate synthase large subunit	GE000824
K01956	carbamoyl-phosphate synthase small subunit	GE000823
K01961	acetyl-CoA carboxylase, biotin carboxylase subunit	GE002546
K01962	acetyl-CoA carboxylase carboxyl transferase subunit alpha	GE004045
K01963	acetyl-CoA carboxylase carboxyl transferase subunit beta	GE001231
K01972	DNA ligase (NAD+)	GE003434;GE004700
K01975	RNA 2',3'-cyclic 3'-phosphodiesterase	GE000327;GE000328
K01990	ABC-2 type transport system ATP-binding protein	GE000904;GE001839;GE002506;GE002746;GE002764;GE003635;GE004277
K01991	polysaccharide biosynthesis/export protein	GE002292;GE003770;GE003940
K01992	ABC-2 type transport system permease protein	GE000907;GE000908;GE001840;GE002745;GE002765;GE002766;GE003636
K01993	HlyD family secretion protein	GE002763
K01995	branched-chain amino acid transport system ATP-binding protein	GE003122
K01996	branched-chain amino acid transport system ATP-binding protein	GE003118
K01997	branched-chain amino acid transport system permease protein	GE003121
K01998	branched-chain amino acid transport system permease protein	GE003120
K01999	branched-chain amino acid transport system substrate-binding protein	GE003119
K02003	putative ABC transport system ATP-binding protein	GE001064;GE003037;GE004349
K02004	putative ABC transport system permease protein	GE001065;GE003036;GE004350
K02005	HlyD family secretion protein	GE003038;GE004348
K02014	iron complex outermembrane recepter protein	GE000609;GE000843;GE000846;GE000860;GE000896;GE000902;GE002388;GE002581;GE002585;GE003200;GE003238;GE003261;GE003288;GE004229;GE004275;GE004335;GE004337;GE004352
K02017	molybdate transport system ATP-binding protein	GE003392;GE003395
K02018	molybdate transport system permease protein	GE003396
K02019	molybdate transport system regulatory protein	GE003393;GE003479;GE004423
K02020	molybdate transport system substrate-binding protein	GE002531
K02022	HlyD family secretion protein	GE000969
K02031	peptide/nickel transport system ATP-binding protein	GE003788
K02033	peptide/nickel transport system permease protein	GE003786
K02034	peptide/nickel transport system permease protein	GE003787
K02036	phosphate transport system ATP-binding protein	GE000663
K02037	phosphate transport system permease protein	GE000661
K02038	phosphate transport system permease protein	GE000662
K02039	phosphate transport system protein	GE000664;GE001807
K02040	phosphate transport system substrate-binding protein	GE000660
K02044	phosphonate transport system substrate-binding protein	GE002091;GE002863;GE003377
K02045	sulfate/thiosulfate transport system ATP-binding protein	GE003854
K02046	sulfate/thiosulfate transport system permease protein	GE003852
K02047	sulfate/thiosulfate transport system permease protein	GE003853
K02048	sulfate/thiosulfate transport system substrate-binding protein	GE001946;GE003532
K02049	NitT/TauT family transport system ATP-binding protein	GE003640;GE004443
K02050	NitT/TauT family transport system permease protein	GE003639
K02051	NitT/TauT family transport system substrate-binding protein	GE003220;GE003638;GE004444
K02065	phospholipid/cholesterol/gamma-HCH transport system ATP-binding protein	GE001176;GE003098;GE004136
K02066	phospholipid/cholesterol/gamma-HCH transport system permease protein	GE001177;GE003099;GE004137
K02067	phospholipid/cholesterol/gamma-HCH transport system substrate-binding protein	GE004138
K02068	putative ABC transport system ATP-binding protein	GE002867
K02069	putative ABC transport system permease protein	GE002866
K02078	acyl carrier protein	GE003706
K02108	F-type H+-transporting ATPase subunit a	GE000370;GE003149
K02109	F-type H+-transporting ATPase subunit b	GE000372;GE003147
K02110	F-type H+-transporting ATPase subunit c	GE000371;GE003148
K02111	F-type H+/Na+-transporting ATPase subunit alpha	GE000374;GE003146
K02112	F-type H+/Na+-transporting ATPase subunit beta	GE000376;GE003153
K02113	F-type H+-transporting ATPase subunit delta	GE000373
K02114	F-type H+-transporting ATPase subunit epsilon	GE000377;GE003152
K02115	F-type H+-transporting ATPase subunit gamma	GE000375;GE003145
K02116	ATP synthase protein I	GE000369;GE003151
K02160	acetyl-CoA carboxylase biotin carboxyl carrier protein	GE002545
K02169	malonyl-CoA O-methyltransferase	GE001533
K02170	pimeloyl-[acyl-carrier protein] methyl ester esterase	GE001532
K02188	cobalt-precorrin-5B (C1)-methyltransferase	GE004413
K02189	cobalt-precorrin 5A hydrolase	GE004416;GE004417
K02192	bacterioferritin-associated ferredoxin	GE002205
K02193	heme exporter protein A	GE002452
K02194	heme exporter protein B	GE002453
K02195	heme exporter protein C	GE002454
K02196	heme exporter protein D	GE002455
K02197	cytochrome c-type biogenesis protein CcmE	GE002456
K02198	cytochrome c-type biogenesis protein CcmF	GE002457
K02199	cytochrome c biogenesis protein CcmG, thiol:disulfide interchange protein DsbE	GE002458
K02200	cytochrome c-type biogenesis protein CcmH	GE002459;GE002460
K02221	YggT family protein	GE000546
K02224	cobyrinic acid a,c-diamide synthase	GE004409
K02225	cobalamin biosynthetic protein CobC	GE001620
K02226	alpha-ribazole phosphatase	GE000447
K02227	adenosylcobinamide-phosphate synthase	GE001619
K02231	adenosylcobinamide kinase / adenosylcobinamide-phosphate guanylyltransferase	GE000446
K02232	adenosylcobyric acid synthase	GE003820
K02233	adenosylcobinamide-GDP ribazoletransferase	GE000448
K02238	competence protein ComEC	GE000459
K02258	cytochrome c oxidase assembly protein subunit 11	GE001538
K02259	cytochrome c oxidase assembly protein subunit 15	GE002893
K02274	cytochrome c oxidase subunit I	GE001537;GE004104
K02275	cytochrome c oxidase subunit II	GE001536;GE003370;GE004103
K02276	cytochrome c oxidase subunit III	GE001539
K02302	uroporphyrin-III C-methyltransferase / precorrin-2 dehydrogenase / sirohydrochlorin ferrochelatase	GE001621
K02313	chromosomal replication initiator protein	GE000001
K02314	replicative DNA helicase	GE003526
K02316	DNA primase	GE000960
K02334	DNA polymerase bacteriophage-type	GE003604
K02335	DNA polymerase I	GE000425
K02337	DNA polymerase III subunit alpha	GE000023
K02338	DNA polymerase III subunit beta	GE000253
K02339	DNA polymerase III subunit chi	GE000305
K02340	DNA polymerase III subunit delta	GE001127
K02341	DNA polymerase III subunit delta'	GE003711
K02342	DNA polymerase III subunit epsilon	GE001401
K02343	DNA polymerase III subunit gamma/tau	GE000673
K02355	elongation factor G	GE000189;GE004076
K02356	elongation factor P	GE001000;GE003608
K02357	elongation factor Ts	GE001546
K02358	elongation factor Tu	GE004075;GE004087
K02372	3-hydroxyacyl-[acyl-carrier-protein] dehydratase	GE000020
K02377	GDP-L-fucose synthase	GE000215;GE000223;GE003918
K02379	FdhD protein	GE001482
K02386	flagella basal body P-ring formation protein FlgA	GE001268
K02387	flagellar basal-body rod protein FlgB	GE001634;GE003694
K02388	flagellar basal-body rod protein FlgC	GE003695
K02389	flagellar basal-body rod modification protein FlgD	GE003696
K02390	flagellar hook protein FlgE	GE003697
K02391	flagellar basal-body rod protein FlgF	GE003698
K02392	flagellar basal-body rod protein FlgG	GE003699
K02393	flagellar L-ring protein precursor FlgH	GE003700
K02394	flagellar P-ring protein precursor FlgI	GE003701
K02395	flagellar protein FlgJ	GE003702
K02396	flagellar hook-associated protein 1 FlgK	GE003703
K02397	flagellar hook-associated protein 3 FlgL	GE003704
K02398	negative regulator of flagellin synthesis FlgM	GE001269
K02399	flagella synthesis protein FlgN	GE001270
K02400	flagellar biosynthesis protein FlhA	GE000697
K02401	flagellar biosynthetic protein FlhB	GE000696
K02402	flagellar transcriptional activator FlhC	GE000834;GE000918;GE004215;GE004217;GE004324
K02403	flagellar transcriptional activator FlhD	GE000835;GE000837;GE004218;GE004299
K02404	flagellar biosynthesis protein FlhF	GE000698
K02405	RNA polymerase sigma factor for flagellar operon FliA	GE000700
K02406	flagellin	GE000983;GE000996
K02407	flagellar hook-associated protein 2	GE000985
K02408	flagellar hook-basal body complex protein FliE	GE003828
K02409	flagellar M-ring protein FliF	GE003827
K02410	flagellar motor switch protein FliG	GE003826
K02411	flagellar assembly protein FliH	GE003825
K02412	flagellum-specific ATP synthase	GE003824
K02413	flagellar FliJ protein	GE003823
K02414	flagellar hook-length control protein FliK	GE003822
K02415	flagellar FliL protein	GE000689;GE002946
K02416	flagellar motor switch protein FliM	GE000690
K02417	flagellar motor switch protein FliN/FliY	GE000691
K02418	flagellar protein FliO/FliZ	GE000692
K02419	flagellar biosynthetic protein FliP	GE000693
K02420	flagellar biosynthetic protein FliQ	GE000694
K02421	flagellar biosynthetic protein FliR	GE000695
K02422	flagellar protein FliS	GE000986
K02427	23S rRNA (uridine2552-2'-O)-methyltransferase	GE000827
K02428	XTP/dITP diphosphohydrolase	GE004100
K02429	MFS transporter, FHS family, L-fucose permease	GE001895
K02433	aspartyl-tRNA(Asn)/glutamyl-tRNA(Gln) amidotransferase subunit A	GE002084
K02434	aspartyl-tRNA(Asn)/glutamyl-tRNA(Gln) amidotransferase subunit B	GE002083
K02435	aspartyl-tRNA(Asn)/glutamyl-tRNA(Gln) amidotransferase subunit C	GE002085
K02437	glycine cleavage system H protein	GE001828
K02439	thiosulfate sulfurtransferase	GE000433
K02450	general secretion pathway protein A	GE002416
K02451	general secretion pathway protein B	GE002415
K02453	general secretion pathway protein D	GE001888
K02454	general secretion pathway protein E	GE001878;GE002981
K02455	general secretion pathway protein F	GE001879;GE002522
K02456	general secretion pathway protein G	GE001880
K02457	general secretion pathway protein H	GE001881
K02458	general secretion pathway protein I	GE001882
K02459	general secretion pathway protein J	GE001883
K02460	general secretion pathway protein K	GE001884
K02461	general secretion pathway protein L	GE001885
K02462	general secretion pathway protein M	GE001886
K02469	DNA gyrase subunit A	GE002482
K02470	DNA gyrase subunit B	GE000255
K02471	vitamin B12/bleomycin/antimicrobial peptide transport system ATP-binding/permease protein	GE001800
K02482	two-component system, NtrC family, sensor kinase	GE002064
K02492	glutamyl-tRNA reductase	GE004095
K02493	release factor glutamine methyltransferase	GE000492;GE004097
K02494	outer membrane lipoprotein LolB	GE004093
K02496	uroporphyrin-III C-methyltransferase	GE004452
K02498	HemY protein	GE004453
K02500	imidazole glycerol-phosphate synthase subunit HisF	GE004467
K02501	imidazole glycerol-phosphate synthase subunit HisH	GE004469
K02502	ATP phosphoribosyltransferase regulatory subunit	GE002925
K02503	histidine triad (HIT) family protein	GE003520
K02518	translation initiation factor IF-1	GE003480
K02519	translation initiation factor IF-2	GE000099
K02520	translation initiation factor IF-3	GE002788
K02523	octaprenyl-diphosphate synthase	GE003890
K02527	3-deoxy-D-manno-octulosonic-acid transferase	GE003801
K02528	16S rRNA (adenine1518-N6/adenine1519-N6)-dimethyltransferase	GE000392
K02535	UDP-3-O-[3-hydroxymyristoyl] N-acetylglucosamine deacetylase	GE000128
K02536	UDP-3-O-[3-hydroxymyristoyl] glucosamine N-acyltransferase	GE003449
K02553	regulator of ribonuclease activity A	GE003414
K02556	chemotaxis protein MotA	GE000038;GE000705
K02557	chemotaxis protein MotB	GE000037;GE000706
K02558	UDP-N-acetylmuramate: L-alanyl-gamma-D-glutamyl-meso-diaminopimelate ligase	GE000440
K02563	UDP-N-acetylglucosamine--N-acetylmuramyl-(pentapeptide) pyrophosphoryl-undecaprenol N-acetylglucosamine transferase	GE000135
K02575	MFS transporter, NNP family, nitrate/nitrite transporter	GE002398
K02584	Nif-specific regulatory protein	GE004174
K02585	nitrogen fixation protein NifB	GE004183
K02586	nitrogenase molybdenum-iron protein alpha chain	GE000784
K02587	nitrogenase molybdenum-cofactor synthesis protein NifE	GE000108
K02588	nitrogenase iron protein NifH	GE000785
K02591	nitrogenase molybdenum-iron protein beta chain	GE000783
K02592	nitrogenase molybdenum-iron protein NifN	GE000109
K02593	nitrogen fixation protein NifT	GE000782
K02594	homocitrate synthase NifV	GE000358
K02595	nitrogenase-stabilizing/protective protein	GE000353
K02596	nitrogen fixation protein NifX	GE000110;GE003173
K02597	nitrogen fixation protein NifZ	GE000352;GE004428
K02600	transcription termination/antitermination protein NusA	GE000100
K02601	transcription termination/antitermination protein NusG	GE004085
K02619	4-amino-4-deoxychorismate lyase	GE003708
K02621	topoisomerase IV subunit A	GE003644
K02622	topoisomerase IV subunit B	GE002231
K02650	type IV pilus assembly protein PilA	GE000167;GE000169
K02652	type IV pilus assembly protein PilB	GE000391
K02653	type IV pilus assembly protein PilC	GE000390
K02654	leader peptidase (prepilin peptidase) / N-methyltransferase	GE000389
K02655	type IV pilus assembly protein PilE	GE002912
K02656	type IV pilus assembly protein PilF	GE001966
K02662	type IV pilus assembly protein PilM	GE000462
K02663	type IV pilus assembly protein PilN	GE000463
K02664	type IV pilus assembly protein PilO	GE000464
K02665	type IV pilus assembly protein PilP	GE000465
K02666	type IV pilus assembly protein PilQ	GE000466
K02667	two-component system, NtrC family, response regulator PilR	GE003728
K02668	two-component system, NtrC family, sensor histidine kinase PilS	GE003727
K02669	twitching motility protein PilT	GE000249
K02670	twitching motility protein PilU	GE000248;GE001058
K02671	type IV pilus assembly protein PilV	GE002916
K02672	type IV pilus assembly protein PilW	GE002915
K02673	type IV pilus assembly protein PilX	GE002914
K02674	type IV pilus assembly protein PilY1	GE002913
K02676	type IV pilus assembly protein PilZ	GE003712
K02687	ribosomal protein L11 methyltransferase	GE002255
K02825	pyrimidine operon attenuation protein / uracil phosphoribosyltransferase	GE003867
K02834	ribosome-binding factor A	GE000098
K02835	peptide chain release factor 1	GE004096
K02836	peptide chain release factor 2	GE002845
K02837	peptide chain release factor 3	GE003181
K02838	ribosome recycling factor	GE001548
K02841	heptosyltransferase I	GE003418
K02843	heptosyltransferase II	GE003417
K02847	O-antigen ligase	GE000554
K02849	heptosyltransferase III	GE000523
K02860	16S rRNA processing protein RimM	GE000948
K02863	large subunit ribosomal protein L1	GE004083
K02864	large subunit ribosomal protein L10	GE004082
K02867	large subunit ribosomal protein L11	GE004084
K02871	large subunit ribosomal protein L13	GE000793
K02874	large subunit ribosomal protein L14	GE004063
K02876	large subunit ribosomal protein L15	GE004054
K02878	large subunit ribosomal protein L16	GE004066
K02879	large subunit ribosomal protein L17	GE004047
K02881	large subunit ribosomal protein L18	GE004057
K02884	large subunit ribosomal protein L19	GE000946
K02886	large subunit ribosomal protein L2	GE004070
K02887	large subunit ribosomal protein L20	GE002790
K02888	large subunit ribosomal protein L21	GE000561
K02890	large subunit ribosomal protein L22	GE004068
K02892	large subunit ribosomal protein L23	GE004071
K02895	large subunit ribosomal protein L24	GE004062
K02897	large subunit ribosomal protein L25	GE004090
K02899	large subunit ribosomal protein L27	GE000560
K02902	large subunit ribosomal protein L28	GE003872
K02904	large subunit ribosomal protein L29	GE004065
K02906	large subunit ribosomal protein L3	GE004073
K02907	large subunit ribosomal protein L30	GE004055
K02911	large subunit ribosomal protein L32	GE003618
K02913	large subunit ribosomal protein L33	GE003873
K02914	large subunit ribosomal protein L34	GE003891
K02916	large subunit ribosomal protein L35	GE002789
K02919	large subunit ribosomal protein L36	GE004052
K02926	large subunit ribosomal protein L4	GE004072
K02931	large subunit ribosomal protein L5	GE004061
K02933	large subunit ribosomal protein L6	GE004058
K02935	large subunit ribosomal protein L7/L12	GE004081
K02939	large subunit ribosomal protein L9	GE001559
K02945	small subunit ribosomal protein S1	GE002421
K02946	small subunit ribosomal protein S10	GE004074
K02948	small subunit ribosomal protein S11	GE004050
K02950	small subunit ribosomal protein S12	GE004078
K02952	small subunit ribosomal protein S13	GE004051
K02954	small subunit ribosomal protein S14	GE004060
K02956	small subunit ribosomal protein S15	GE000096
K02959	small subunit ribosomal protein S16	GE000949
K02961	small subunit ribosomal protein S17	GE004064
K02963	small subunit ribosomal protein S18	GE001557
K02965	small subunit ribosomal protein S19	GE004069
K02967	small subunit ribosomal protein S2	GE001545
K02968	small subunit ribosomal protein S20	GE000543
K02970	small subunit ribosomal protein S21	GE000958
K02982	small subunit ribosomal protein S3	GE004067
K02986	small subunit ribosomal protein S4	GE004049
K02988	small subunit ribosomal protein S5	GE004056
K02990	small subunit ribosomal protein S6	GE001556
K02992	small subunit ribosomal protein S7	GE004077
K02994	small subunit ribosomal protein S8	GE004059
K02996	small subunit ribosomal protein S9	GE000792
K03040	DNA-directed RNA polymerase subunit alpha	GE004048
K03043	DNA-directed RNA polymerase subunit beta	GE004080
K03046	DNA-directed RNA polymerase subunit beta'	GE004079
K03060	DNA-directed RNA polymerase subunit omega	GE001049
K03070	preprotein translocase subunit SecA	GE003715
K03071	preprotein translocase subunit SecB	GE000146
K03072	preprotein translocase subunit SecD	GE001969
K03073	preprotein translocase subunit SecE	GE004086
K03074	preprotein translocase subunit SecF	GE001580
K03075	preprotein translocase subunit SecG	GE000831
K03076	preprotein translocase subunit SecY	GE004053
K03086	RNA polymerase primary sigma factor	GE000961;GE001718;GE003988
K03087	RNA polymerase nonessential primary-like sigma factor	GE001664
K03088	RNA polymerase sigma-70 factor, ECF subfamily	GE000607;GE000841;GE000844;GE000858;GE000865;GE000892;GE000899;GE001632;GE002405;GE002579;GE002698;GE003222;GE003372;GE003440;GE004231;GE004273;GE004338;GE004356
K03089	RNA polymerase sigma-32 factor	GE003537
K03092	RNA polymerase sigma-54 factor	GE004130
K03098	apolipoprotein D and lipocalin family protein	GE001711
K03100	signal peptidase I	GE001031;GE002436
K03101	signal peptidase II	GE000654
K03106	signal recognition particle subunit SRP54	GE000950
K03110	fused signal recognition particle receptor	GE001521
K03111	single-strand DNA-binding protein	GE000923;GE002439;GE004246;GE004595
K03112	DamX protein	GE000211
K03116	sec-independent protein translocase protein TatA	GE000476;GE001316
K03117	sec-independent protein translocase protein TatB	GE000475
K03118	sec-independent protein translocase protein TatC	GE000474
K03147	phosphomethylpyrimidine synthase	GE003887
K03149	thiazole synthase	GE000519
K03153	glycine oxidase	GE004193
K03168	DNA topoisomerase I	GE001075
K03169	DNA topoisomerase III	GE004812
K03177	tRNA pseudouridine55 synthase	GE000097
K03179	4-hydroxybenzoate polyprenyltransferase	GE004168
K03181	chorismate--pyruvate lyase	GE001045
K03182	4-hydroxy-3-polyprenylbenzoate decarboxylase	GE004455
K03183	demethylmenaquinone methyltransferase / 2-methoxy-6-polyprenyl-1,4-benzoquinol methylase	GE003599
K03184	3-demethoxyubiquinol 3-hydroxylase	GE003795
K03185	2-octaprenyl-6-methoxyphenol hydroxylase	GE002985
K03186	flavin prenyltransferase	GE004190
K03187	urease accessory protein	GE003204
K03188	urease accessory protein	GE003203
K03189	urease accessory protein	GE003202
K03190	urease accessory protein	GE003208
K03192	urease accessory protein	GE001925;GE002590;GE004304
K03205	type IV secretion system protein VirD4	GE004810;GE004823
K03207	colanic acid biosynthesis protein WcaH	GE002229
K03210	preprotein translocase subunit YajC	GE001970
K03215	23S rRNA (uracil1939-C5)-methyltransferase	GE001404
K03216	tRNA (cytidine/uridine-2'-O-)-methyltransferase	GE003717
K03217	YidC/Oxa1 family membrane protein insertase	GE003892
K03218	23S rRNA (guanosine2251-2'-O)-methyltransferase	GE000008
K03269	UDP-2,3-diacylglucosamine hydrolase	GE000940
K03270	3-deoxy-D-manno-octulosonate 8-phosphate phosphatase (KDO 8-P phosphatase)	GE004134
K03271	D-sedoheptulose 7-phosphate isomerase	GE000163
K03272	D-beta-D-heptose 7-phosphate kinase / D-beta-D-heptose 1-phosphate adenosyltransferase	GE004169
K03273	D-glycero-D-manno-heptose 1,7-bisphosphate phosphatase	GE000323
K03274	ADP-L-glycero-D-manno-heptose 6-epimerase	GE001560
K03282	large conductance mechanosensitive channel	GE002425
K03284	magnesium transporter	GE001808;GE003543
K03286	OmpA-OmpF porin, OOP family	GE003058;GE004531
K03294	basic amino acid/polyamine antiporter, APA family	GE000159
K03296	hydrophobic/amphiphilic exporter-1 (mainly G- bacteria), HAE1 family	GE002051
K03297	small multidrug resistance pump	GE001793
K03306	inorganic phosphate transporter, PiT family	GE001587
K03308	neurotransmitter:Na+ symporter, NSS family	GE001222
K03320	ammonium transporter, Amt family	GE001475;GE001477
K03325	arsenite transporter	GE003230
K03328	polysaccharide transporter, PST family	GE003929
K03386	peroxiredoxin (alkyl hydroperoxide reductase subunit C)	GE000200
K03394	precorrin-2/cobalt-factor-2 C20-methyltransferase	GE004415
K03406	methyl-accepting chemotaxis protein	GE000186;GE002059;GE002147;GE002340;GE002343;GE002344;GE002346;GE002373;GE002577;GE003158;GE003240;GE003359;GE003360;GE003364;GE003411;GE003477;GE004025;GE004032;GE004034
K03407	two-component system, chemotaxis family, sensor kinase CheA	GE000703;GE002342;GE003363;GE004036
K03408	purine-binding chemotaxis protein CheW	GE000708;GE000709;GE002345;GE002347;GE002374;GE003365;GE004031;GE004035
K03410	chemotaxis protein CheC	GE002333
K03411	chemotaxis protein CheD	GE002376;GE003367;GE004027
K03412	two-component system, chemotaxis family, protein-glutamate methylesterase/glutaminase	GE000704;GE003368;GE004026
K03413	two-component system, chemotaxis family, chemotaxis protein CheY	GE000151;GE000701;GE001668;GE003361;GE004037
K03414	chemotaxis protein CheZ	GE000702
K03415	two-component system, chemotaxis family, chemotaxis protein CheV	GE001267
K03424	TatD DNase family protein	GE001158;GE003713;GE004397
K03427	type I restriction enzyme M protein	GE000592;GE002182;GE002260;GE002326;GE004381;GE004484
K03431	phosphoglucosamine mutase	GE000829
K03438	16S rRNA (cytosine1402-N4)-methyltransferase	GE000143
K03439	tRNA (guanine-N7-)-methyltransferase	GE000518
K03446	MFS transporter, DHA2 family, multidrug resistance protein	GE003407
K03453	bile acid:Na+ symporter, BASS family	GE002513
K03466	DNA segregation ATPase FtsK/SpoIIIE, S-DNA-T family	GE001004
K03469	ribonuclease HI	GE003791
K03470	ribonuclease HII	GE000022
K03474	pyridoxine 5-phosphate synthase	GE001036
K03478	chitin disaccharide deacetylase	GE003783
K03495	tRNA uridine 5-carboxymethylaminomethyl modification enzyme	GE000365
K03496	chromosome partitioning protein	GE000367;GE000707;GE001131;GE004030;GE004742;GE004878;GE004900;GE004933
K03497	ParB family transcriptional regulator, chromosome partitioning protein	GE000368;GE004802
K03498	trk system potassium uptake protein	GE001579
K03499	trk system potassium uptake protein	GE003714
K03500	16S rRNA (cytosine967-C5)-methyltransferase	GE000797
K03501	16S rRNA (guanine527-N7)-methyltransferase	GE000366
K03502	DNA polymerase V	GE001387
K03503	DNA polymerase V	GE001386
K03517	quinolinate synthase	GE003844
K03524	BirA family transcriptional regulator, biotin operon repressor / biotin---[acetyl-CoA-carboxylase] ligase	GE001026
K03525	type III pantothenate kinase	GE001027
K03526	(E)-4-hydroxy-3-methylbut-2-enyl-diphosphate synthase	GE001451
K03527	4-hydroxy-3-methylbut-2-en-1-yl diphosphate reductase	GE003415
K03528	cell division protein ZipA	GE001029
K03529	chromosome segregation protein	GE001028
K03530	DNA-binding protein HU-beta	GE000889;GE001038;GE002322;GE004255;GE004503;GE004715
K03531	cell division protein FtsZ	GE000129
K03543	membrane fusion protein, multidrug efflux system	GE003408
K03544	ATP-dependent Clp protease ATP-binding subunit ClpX	GE000350;GE001071;GE004826
K03545	trigger factor	GE001073
K03546	DNA repair protein SbcC/Rad50	GE002978
K03548	putative permease	GE004023
K03549	KUP system potassium uptake protein	GE000026
K03550	holliday junction DNA helicase RuvA	GE003755
K03551	holliday junction DNA helicase RuvB	GE003754
K03553	recombination protein RecA	GE001159
K03554	recombination associated protein RdgC	GE004481;GE004607
K03555	DNA mismatch repair protein MutS	GE001197
K03557	Fis family transcriptional regulator, factor for inversion stimulation protein	GE000581
K03558	membrane protein required for colicin V production	GE001234
K03559	biopolymer transport protein ExbD	GE000024;GE000817;GE000915;GE001298;GE001378;GE002165;GE004221;GE004310;GE004327;GE004401
K03560	biopolymer transport protein TolR	GE003751
K03561	biopolymer transport protein ExbB	GE000025;GE000816;GE000914;GE001299;GE001377;GE002164;GE004222;GE004309;GE004328;GE004344;GE004402
K03562	biopolymer transport protein TolQ	GE003752
K03563	carbon storage regulator	GE002974
K03564	peroxiredoxin Q/BCP	GE001202;GE001572;GE003447
K03565	regulatory protein	GE001160
K03566	LysR family transcriptional regulator, glycine cleavage system transcriptional activator	GE002494
K03567	glycine cleavage system transcriptional repressor	GE001201
K03568	TldD protein	GE004197
K03569	rod shape-determining protein MreB and related proteins	GE002086
K03570	rod shape-determining protein MreC	GE002099
K03571	rod shape-determining protein MreD	GE002100
K03572	DNA mismatch repair protein MutL	GE003002
K03574	8-oxo-dGTP diphosphatase	GE000385;GE000822
K03575	A/G-specific adenine glycosylase	GE000413
K03578	ATP-dependent helicase HrpA	GE003232
K03580	ATP-dependent helicase HepA	GE003812
K03581	exodeoxyribonuclease V alpha subunit	GE003888
K03582	exodeoxyribonuclease V beta subunit	GE000642
K03583	exodeoxyribonuclease V gamma subunit	GE000643
K03584	DNA repair protein RecO (recombination protein O)	GE001035
K03586	cell division protein FtsL	GE000142
K03587	cell division protein FtsI (penicillin-binding protein 3)	GE000141
K03588	cell division protein FtsW	GE000136
K03589	cell division protein FtsQ	GE000131
K03590	cell division protein FtsA	GE000130
K03592	PmbA protein	GE004195
K03593	ATP-binding protein involved in chromosome partitioning	GE000557
K03594	bacterioferritin	GE001852;GE002197;GE002198
K03595	GTPase	GE001034
K03596	GTP-binding protein LepA	GE001030
K03597	sigma-E factor negative regulatory protein RseA	GE003439
K03598	sigma-E factor negative regulatory protein RseB	GE003438
K03599	stringent starvation protein A	GE004147
K03600	stringent starvation protein B	GE004148
K03601	exodeoxyribonuclease VII large subunit	GE002927
K03602	exodeoxyribonuclease VII small subunit	GE004006
K03605	hydrogenase maturation protease	GE001440
K03606	putative colanic acid biosysnthesis UDP-glucose lipid carrier transferase	GE000207;GE003917
K03608	cell division topological specificity factor	GE004125
K03609	septum site-determining protein MinD	GE004126
K03610	septum site-determining protein MinC	GE004127
K03611	protein dithiol:quinone oxidoreductase	GE000510
K03612	Na+-translocating ferredoxin:NAD+ oxidoreductase subunit G	GE004180
K03613	Na+-translocating ferredoxin:NAD+ oxidoreductase subunit E	GE004181
K03614	Na+-translocating ferredoxin:NAD+ oxidoreductase subunit D	GE004179
K03615	Na+-translocating ferredoxin:NAD+ oxidoreductase subunit C	GE004178
K03616	Na+-translocating ferredoxin:NAD+ oxidoreductase subunit B	GE000714;GE004177
K03617	Na+-translocating ferredoxin:NAD+ oxidoreductase subunit A	GE004176
K03618	hydrogenase-1 operon protein HyaF	GE001437
K03619	hydrogenase-1 operon protein HyaE	GE001438
K03620	Ni/Fe-hydrogenase 1 B-type cytochrome subunit	GE001441
K03621	phosphate acyltransferase	GE003617
K03624	transcription elongation factor GreA	GE000825
K03625	transcription antitermination protein NusB	GE003568
K03628	transcription termination factor Rho	GE001801
K03629	DNA replication and repair protein RecF	GE000254
K03630	DNA repair protein RadC	GE000713
K03631	DNA repair protein RecN (Recombination protein N)	GE000086
K03634	outer membrane lipoprotein carrier protein	GE002287
K03635	molybdopterin synthase catalytic subunit	GE001392
K03636	sulfur-carrier protein	GE001391
K03637	cyclic pyranopterin monophosphate synthase	GE001390
K03638	molybdopterin adenylyltransferase	GE004474
K03639	GTP 3',8-cyclase	GE001383
K03640	peptidoglycan-associated lipoprotein	GE003748
K03641	TolB protein	GE003749
K03642	rare lipoprotein A	GE000028;GE003079
K03643	LPS-assembly lipoprotein	GE001128
K03644	lipoyl synthase	GE001103
K03646	colicin import membrane protein	GE003750
K03650	tRNA modification GTPase	GE003893
K03651	3',5'-cyclic-AMP phosphodiesterase	GE001837
K03654	ATP-dependent DNA helicase RecQ	GE003443
K03655	ATP-dependent DNA helicase RecG	GE001046
K03656	ATP-dependent DNA helicase Rep	GE003656
K03657	DNA helicase II / ATP-dependent DNA helicase PcrA	GE002002
K03664	SsrA-binding protein	GE001223
K03665	GTPase	GE002903
K03666	host factor-I protein	GE002902
K03667	ATP-dependent HslUV protease ATP-binding subunit HslU	GE003597
K03671	thioredoxin 1	GE001802
K03673	protein dithiol oxidoreductase (disulfide-forming)	GE000417
K03676	glutaredoxin 3	GE001460
K03683	ribonuclease T	GE001242
K03684	ribonuclease D	GE000498
K03685	ribonuclease III	GE001033
K03686	molecular chaperone DnaJ	GE000091
K03687	molecular chaperone GrpE	GE000089
K03688	ubiquinone biosynthesis protein	GE003601
K03690	ubiquinone biosynthesis protein UbiJ	GE003600
K03694	ATP-dependent Clp protease ATP-binding subunit ClpA	GE003481;GE004827
K03695	ATP-dependent Clp protease ATP-binding subunit ClpB	GE000569
K03699	putative hemolysin	GE003542
K03701	excinuclease ABC subunit A	GE002760
K03702	excinuclease ABC subunit B	GE002820
K03703	excinuclease ABC subunit C	GE002738
K03704	cold shock protein	GE000274;GE000568;GE000676;GE001042;GE002822;GE003453;GE004507
K03705	heat-inducible transcriptional repressor	GE000088
K03710	GntR family transcriptional regulator	GE002028;GE004442
K03711	Fur family transcriptional regulator, ferric uptake regulator	GE002728
K03716	spore photoproduct lyase	GE000514
K03717	LysR family transcriptional regulator, transcriptional activator of nhaA	GE002951
K03722	ATP-dependent DNA helicase DinG	GE003398
K03723	transcription-repair coupling factor (superfamily II helicase)	GE003876
K03732	ATP-dependent RNA helicase RhlB	GE001803
K03733	integrase/recombinase XerC	GE000771
K03734	FAD:protein FMN transferase	GE000672;GE001225;GE003456;GE003457;GE003545
K03735	ethanolamine ammonia-lyase large subunit	GE003304
K03736	ethanolamine ammonia-lyase small subunit	GE003303
K03737	pyruvate-ferredoxin/flavodoxin oxidoreductase	GE003559
K03743	nicotinamide-nucleotide amidase	GE002160
K03745	SlyX protein	GE003186
K03746	DNA-binding protein H-NS	GE003589;GE004508;GE004606
K03747	Smg protein	GE001076
K03749	DedD protein	GE001233
K03750	molybdopterin molybdotransferase	GE000338
K03752	molybdenum cofactor guanylyltransferase	GE001614
K03753	molybdopterin-guanine dinucleotide biosynthesis adapter protein	GE001662
K03761	MFS transporter, MHS family, alpha-ketoglutarate permease	GE002332
K03768	peptidyl-prolyl cis-trans isomerase B (cyclophilin B)	GE000939
K03769	peptidyl-prolyl cis-trans isomerase C	GE000351;GE001360
K03770	peptidyl-prolyl cis-trans isomerase D	GE001037
K03771	peptidyl-prolyl cis-trans isomerase SurA	GE000500
K03773	FKBP-type peptidyl-prolyl cis-trans isomerase FklB	GE000060;GE003553
K03775	FKBP-type peptidyl-prolyl cis-trans isomerase SlyD	GE003882
K03776	aerotaxis receptor	GE002092
K03782	catalase-peroxidase	GE002377
K03786	3-dehydroquinate dehydratase II	GE002544
K03787	5'-nucleotidase	GE003832
K03789	[ribosomal protein S18]-alanine N-acetyltransferase	GE003603
K03793	pteridine reductase	GE000953
K03795	sirohydrochlorin cobaltochelatase	GE004411
K03797	carboxyl-terminal processing protease	GE000150;GE003155
K03798	cell division protease FtsH	GE000828;GE003985
K03799	heat shock protein HtpX	GE003310
K03801	lipoyl(octanoyl) transferase	GE001102
K03803	sigma-E factor negative regulatory protein RseC	GE000347
K03806	N-acetyl-anhydromuramoyl-L-alanine amidase	GE000739
K03809	NAD(P)H dehydrogenase (quinone)	GE004171
K03814	monofunctional glycosyltransferase	GE000467
K03820	apolipoprotein N-acyltransferase	GE001238;GE004109
K03830	putative acetyltransferase	GE003168
K03832	periplasmic protein TonB	GE000913;GE001300;GE002595;GE003182;GE003870;GE004223;GE004308;GE004320;GE004329;GE004345;GE004403
K03839	flavodoxin I	GE000348;GE003948
K03841	fructose-1,6-bisphosphatase I	GE003428
K03885	NADH dehydrogenase	GE000487;GE003806
K03924	MoxR-like ATPase	GE002441;GE002675;GE003862
K03925	MraZ protein	GE000144
K03926	periplasmic divalent cation tolerance protein	GE002005
K03932	polyhydroxybutyrate depolymerase	GE000740;GE001593
K03975	membrane-associated protein	GE001012
K03977	GTPase	GE001962
K03978	GTP-binding protein	GE000419
K03979	GTPase	GE000559
K03980	putative peptidoglycan lipid II flippase	GE000544
K03981	thiol:disulfide interchange protein DsbC	GE000879;GE001553;GE004265;GE004536
K04042	bifunctional UDP-N-acetylglucosamine pyrophosphorylase / Glucosamine-1-phosphate N-acetyltransferase	GE000378
K04043	molecular chaperone DnaK	GE000090
K04061	flagellar biosynthesis protein	GE001972
K04065	hyperosmotically inducible periplasmic protein	GE003057
K04066	primosomal protein N' (replication factor Y) (superfamily II helicase)	GE000509
K04069	pyruvate formate lyase activating enzyme	GE003981
K04075	tRNA(Ile)-lysidine synthase	GE004044
K04077	chaperonin GroEL	GE000005
K04078	chaperonin GroES	GE000004
K04079	molecular chaperone HtpG	GE001908
K04083	molecular chaperone Hsp33	GE003979
K04084	thioredoxin:protein disulfide reductase	GE002006;GE004494
K04085	tRNA 2-thiouridine synthesizing protein A	GE002470
K04087	modulator of FtsH protease HflC	GE001716;GE002924;GE003095;GE003760;GE003986
K04088	modulator of FtsH protease HflK	GE001717;GE002923;GE003094;GE003761;GE003987
K04091	alkanesulfonate monooxygenase	GE003128
K04096	DNA processing protein	GE001077
K04485	DNA repair protein RadA/Sms	GE003528
K04487	cysteine desulfurase	GE000564;GE004425
K04488	nitrogen fixation protein NifU and related proteins	GE002849
K04517	prephenate dehydrogenase	GE002418
K04562	flagellar biosynthesis protein FlhG	GE000699
K04564	superoxide dismutase, Fe-Mn family	GE000521;GE002104
K04567	lysyl-tRNA synthetase, class II	GE002843
K04568	elongation factor P--(R)-beta-lysine ligase	GE003607
K04651	hydrogenase nickel incorporation protein HypA/HybF	GE001433;GE001595
K04652	hydrogenase nickel incorporation protein HypB	GE001432;GE001596
K04653	hydrogenase expression/formation protein HypC	GE001431;GE001439;GE001597
K04654	hydrogenase expression/formation protein HypD	GE001430;GE001598
K04655	hydrogenase expression/formation protein HypE	GE001429;GE001599
K04656	hydrogenase maturation protein HypF	GE000094;GE001427;GE001428
K04719	5,6-dimethylbenzimidazole synthase	GE000445
K04744	LPS-assembly protein	GE000501
K04751	nitrogen regulatory protein P-II 1	GE002721
K04752	nitrogen regulatory protein P-II 2	GE001474;GE001476
K04754	phospholipid-binding lipoprotein MlaA	GE001243;GE002658;GE004009
K04758	ferrous iron transport protein A	GE002783
K04759	ferrous iron transport protein B	GE002784
K04760	transcription elongation factor GreB	GE003883
K04761	LysR family transcriptional regulator, hydrogen peroxide-inducible genes activator	GE003252
K04762	ribosome-associated heat shock protein Hsp15	GE000012
K04763	integrase/recombinase XerD	GE000945
K04764	integration host factor subunit alpha	GE002793
K04765	nucleoside triphosphate diphosphatase	GE001825
K04771	serine protease Do	GE003437
K04772	serine protease DegQ	GE003875
K04773	protease IV	GE000671
K05343	maltose alpha-D-glucosyltransferase / alpha-amylase	GE003024
K05349	beta-glucosidase	GE001894
K05365	penicillin-binding protein 1B	GE002288
K05366	penicillin-binding protein 1A	GE000461
K05367	penicillin-binding protein 1C	GE002696
K05515	penicillin-binding protein 2	GE002101
K05516	curved DNA-binding protein	GE003112
K05524	ferredoxin	GE000190
K05527	BolA family transcriptional regulator, general stress-responsive regulator	GE001361
K05539	tRNA-dihydrouridine synthase A	GE003628
K05540	tRNA-dihydrouridine synthase B	GE000580
K05589	cell division protein FtsB	GE001054
K05591	ATP-dependent RNA helicase DbpA	GE001399
K05592	ATP-dependent RNA helicase DeaD	GE002894
K05595	multiple antibiotic resistance protein	GE001573
K05710	3-phenylpropionate/trans-cinnamate dioxygenase ferredoxin component	GE002847
K05788	integration host factor subunit beta	GE000872;GE000916;GE002422;GE003460;GE004220;GE004326;GE004504;GE004506
K05795	tellurium resistance protein TerD	GE004522
K05802	potassium-dependent mechanosensitive channel	GE001462
K05805	CreA protein	GE000551
K05807	outer membrane protein assembly factor BamD	GE000204
K05808	putative sigma-54 modulation protein	GE004129
K05810	polyphenol oxidase	GE000202
K05820	MFS transporter, PPP family, 3-phenylpropionic acid transporter	GE002278
K05837	rod shape determining protein RodA	GE002102
K05844	ribosomal protein S6--L-glutamate ligase	GE000508
K05851	adenylate cyclase, class 1	GE002910
K05878	phosphoenolpyruvate---glycerone phosphotransferase subunit DhaK	GE000104
K05879	phosphoenolpyruvate---glycerone phosphotransferase subunit DhaL	GE000808
K05896	segregation and condensation protein A	GE003386
K05919	superoxide reductase	GE001411
K05934	precorrin-3B C17-methyltransferase	GE004418
K05936	precorrin-4/cobalt-precorrin-4 C11-methyltransferase	GE004410
K05939	acyl-[acyl-carrier-protein]-phospholipid O-acyltransferase / long-chain-fatty-acid--[acyl-carrier-protein] ligase	GE001947
K05946	N-acetylglucosaminyldiphosphoundecaprenol N-acetyl-beta-D-mannosaminyltransferase	GE002907;GE003394;GE003772;GE003774
K05951	NAD+---dinitrogen-reductase ADP-D-ribosyltransferase	GE002954
K05952	uncharacterized protein	GE001459
K05966	triphosphoribosyl-dephospho-CoA synthase	GE001726
K06006	periplasmic protein CpxP/Spy	GE003161
K06013	STE24 endopeptidase	GE000399
K06024	segregation and condensation protein B	GE003385
K06041	arabinose-5-phosphate isomerase	GE004135
K06042	precorrin-8X/cobalt-precorrin-8 methylmutase	GE004412
K06045	squalene-hopene/tetraprenyl-beta-curcumene cyclase	GE003108;GE004013
K06076	long-chain fatty acid transport protein	GE001707;GE003115
K06131	cardiolipin synthase A/B	GE003077
K06132	cardiolipin synthase C	GE002435
K06133	4'-phosphopantetheinyl transferase	GE000791
K06136	pyrroloquinoline quinone biosynthesis protein B	GE004201
K06137	pyrroloquinoline-quinone synthase	GE004202
K06138	pyrroloquinoline quinone biosynthesis protein D	GE004203
K06139	PqqA peptide cyclase	GE004204
K06142	outer membrane protein	GE000019
K06147	ATP-binding cassette, subfamily B, bacterial	GE000968;GE001325;GE002878;GE003196;GE003613
K06148	ATP-binding cassette, subfamily C, bacterial	GE001939
K06149	universal stress protein A	GE000287
K06153	undecaprenyl-diphosphatase	GE000041
K06158	ATP-binding cassette, subfamily F, member 3	GE000285
K06168	tRNA-2-methylthio-N6-dimethylallyladenosine synthase	GE003742
K06173	tRNA pseudouridine38-40 synthase	GE001406
K06176	tRNA pseudouridine13 synthase	GE001051
K06178	23S rRNA pseudouridine2605 synthase	GE003384
K06179	23S rRNA pseudouridine955/2504/2580 synthase	GE000669
K06180	23S rRNA pseudouridine1911/1915/1917 synthase	GE000203
K06186	outer membrane protein assembly factor BamE	GE002727
K06187	recombination protein RecR	GE000675
K06188	aquaporin Z	GE001265
K06189	magnesium and cobalt transporter	GE003739
K06190	intracellular septation protein	GE001363;GE004688
K06192	paraquat-inducible protein B	GE001175;GE003097
K06193	protein PhnA	GE000483
K06195	ApaG protein	GE000442
K06199	fluoride exporter	GE000397
K06200	carbon starvation protein	GE002499
K06203	CysZ protein	GE003687
K06204	DnaK suppressor protein	GE001490
K06207	GTP-binding protein	GE000481
K06217	phosphate starvation-inducible protein PhoH and related proteins	GE003741
K06218	mRNA interferase RelE/StbE	GE001833
K06281	hydrogenase large subunit	GE001443
K06282	hydrogenase small subunit	GE001444
K06287	septum formation protein	GE001118
K06603	flagellar protein FlaG	GE000984
K06861	lipopolysaccharide export system ATP-binding protein	GE004131
K06867	uncharacterized protein	GE000441
K06871	uncharacterized protein	GE001301
K06886	hemoglobin	GE002682;GE003814
K06889	uncharacterized protein	GE003169
K06891	ATP-dependent Clp protease adaptor protein ClpS	GE003482
K06894	alpha-2-macroglobulin	GE002875
K06896	maltose 6'-phosphate phosphatase	GE001419
K06907	uncharacterized protein	GE003224
K06911	quercetin 2,3-dioxygenase	GE000611
K06919	putative DNA primase/helicase	GE000589;GE002797;GE003898
K06920	7-cyano-7-deazaguanine synthase	GE003745
K06923	uncharacterized protein	GE000029
K06925	tRNA threonylcarbamoyladenosine biosynthesis protein TsaE	GE001554
K06941	23S rRNA (adenine2503-C2)-methyltransferase	GE001967
K06942	ribosome-binding ATPase	GE002887
K06945	uncharacterized protein	GE002095
K06946	uncharacterized protein	GE002112
K06949	ribosome biogenesis GTPase / thiamine phosphate phosphatase	GE000398
K06952	uncharacterized protein	GE004661
K06958	RNase adapter protein RapZ	GE004128
K06959	protein Tex	GE003578
K06966	pyrimidine/purine-5'-nucleotide nucleosidase	GE002148;GE003864
K06969	23S rRNA (cytosine1962-C5)-methyltransferase	GE002256
K06980	tRNA-modifying protein YgfZ	GE002891
K06985	aspartyl protease family protein	GE002071;GE003471
K06990	MEMO1 family protein	GE003982
K06995	uncharacterized protein	GE002983
K06996	uncharacterized protein	GE002688
K06997	PLP dependent protein	GE000473
K06998	trans-2,3-dihydro-3-hydroxyanthranilate isomerase	GE002382
K07003	uncharacterized protein	GE000039;GE001687
K07006	uncharacterized protein	GE002970
K07007	3-dehydro-bile acid Delta4,6-reductase	GE000291;GE001445
K07012	CRISPR-associated endonuclease/helicase Cas3	GE001495;GE002266
K07019	uncharacterized protein	GE001650
K07038	inner membrane protein	GE001919
K07040	uncharacterized protein	GE003619
K07042	probable rRNA maturation factor	GE003740
K07043	uncharacterized protein	GE003815;GE003906;GE004490
K07045	uncharacterized protein	GE003126
K07052	uncharacterized protein	GE000408;GE000540
K07053	3',5'-nucleoside bisphosphate phosphatase	GE001940
K07056	16S rRNA (cytidine1402-2'-O)-methyltransferase	GE000160
K07062	toxin FitB	GE000862;GE001875;GE001998;GE003248
K07065	uncharacterized protein	GE002390
K07066	uncharacterized protein	GE001505
K07071	uncharacterized protein	GE001713
K07075	uncharacterized protein	GE002438
K07082	UPF0755 protein	GE003709
K07088	uncharacterized protein	GE003291
K07090	uncharacterized protein	GE000482;GE001082;GE003533;GE003977
K07091	lipopolysaccharide export system permease protein	GE000303
K07098	uncharacterized protein	GE002659
K07102	N-acetylmuramate 1-kinase	GE000502
K07107	acyl-CoA thioester hydrolase	GE003753
K07112	uncharacterized protein	GE003116;GE003117
K07113	UPF0716 protein FxsA	GE002004
K07114	Ca-activated chloride channel homolog	GE003223;GE003858;GE003859
K07115	23S rRNA (adenine2030-N6)-methyltransferase	GE004199
K07121	uncharacterized protein	GE000161
K07122	phospholipid transport system transporter-binding protein	GE004139
K07126	uncharacterized protein	GE001371;GE001397;GE002410;GE002589;GE002802;GE003507;GE004830
K07131	uncharacterized protein	GE002093
K07133	uncharacterized protein	GE000861;GE004323
K07140	uncharacterized protein	GE002936
K07141	molybdenum cofactor cytidylyltransferase	GE001337
K07146	UPF0176 protein	GE002980
K07147	methionine sulfoxide reductase catalytic subunit	GE001914;GE002563
K07153	high frequency lysogenization protein	GE001018
K07154	serine/threonine-protein kinase HipA	GE003270;GE004288
K07156	copper resistance protein C	GE000528;GE003737;GE004016;GE004313
K07165	transmembrane sensor	GE000859;GE000866;GE000893;GE000900;GE002580;GE004230;GE004274;GE004340;GE004355
K07171	mRNA interferase MazF	GE003005
K07172	antitoxin MazE	GE003006
K07175	PhoH-like ATPase	GE001104
K07178	RIO kinase 1	GE002966
K07183	two-component system, response regulator / RNA-binding antiterminator	GE002399
K07184	SH3 domain protein	GE003973
K07190	phosphorylase kinase alpha/beta subunit	GE001124
K07213	copper chaperone	GE001661
K07216	hemerythrin	GE001535;GE002038
K07221	phosphate-selective porin OprO and OprP	GE003531;GE003732
K07234	uncharacterized protein involved in response to NO	GE001256
K07235	tRNA 2-thiouridine synthesizing protein D	GE001023
K07236	tRNA 2-thiouridine synthesizing protein C	GE001024
K07237	tRNA 2-thiouridine synthesizing protein B	GE003523
K07238	zinc transporter, ZIP family	GE000496
K07240	chromate transporter	GE003905
K07245	copper resistance protein D	GE004017
K07258	serine-type D-Ala-D-Ala carboxypeptidase (penicillin-binding protein 5/6)	GE001099
K07260	zinc D-Ala-D-Ala carboxypeptidase	GE001327
K07261	penicillin-insensitive murein DD-endopeptidase	GE001409;GE001996;GE004371
K07263	zinc protease	GE000054;GE000055
K07277	outer membrane protein insertion porin family	GE000018
K07278	translocation and assembly module TamA	GE003045
K07287	outer membrane protein assembly factor BamC	GE001122;GE001155
K07301	cation:H+ antiporter	GE000040
K07302	isoquinoline 1-oxidoreductase subunit alpha	GE001334
K07303	isoquinoline 1-oxidoreductase subunit beta	GE001335
K07304	peptide-methionine (S)-S-oxide reductase	GE003980
K07305	peptide-methionine (R)-S-oxide reductase	GE000941
K07313	serine/threonine protein phosphatase 1	GE003719
K07320	ribosomal protein L3 glutamine methyltransferase	GE002280
K07323	phospholipid transport system substrate-binding protein	GE000801;GE004010
K07334	toxin HigB-1	GE002110
K07336	PKHD-type hydroxylase	GE002354
K07339	mRNA interferase HicA	GE000895
K07341	death on curing protein	GE002880
K07343	DNA transformation protein and related proteins	GE002596
K07344	type IV secretion system protein TrbL	GE004855;GE004918
K07390	monothiol glutaredoxin	GE000349;GE001241
K07391	magnesium chelatase family protein	GE000045
K07395	putative proteasome-type protease	GE002525;GE002528;GE003664
K07397	putative redox protein	GE000469
K07447	putative holliday junction resolvase	GE003868
K07448	restriction system protein	GE003535
K07452	5-methylcytosine-specific restriction enzyme B	GE002241
K07454	putative restriction endonuclease	GE000436
K07460	putative endonuclease	GE000162
K07462	single-stranded-DNA-specific exonuclease	GE001513
K07464	CRISPR-associated exonuclease Cas4	GE001499
K07474	phage terminase small subunit	GE001757;GE002035
K07478	putative ATPase	GE004046
K07481	transposase, IS5 family	GE000066
K07483	transposase	GE004571
K07484	transposase	GE000235;GE000776
K07491	putative transposase	GE000275;GE001710;GE001901;GE004690
K07496	putative transposase	GE004736
K07498	putative transposase	GE000726;GE001787;GE002236;GE002244
K07501	3'-5' exonuclease	GE002196
K07507	putative Mg2+ transporter-C (MgtC) family protein	GE001703
K07560	D-aminoacyl-tRNA deacylase	GE003886
K07566	L-threonylcarbamoyladenylate synthase	GE000537
K07568	S-adenosylmethionine:tRNA ribosyltransferase-isomerase	GE003503
K07574	RNA-binding protein	GE000826
K07636	two-component system, OmpR family, phosphate regulon sensor histidine kinase PhoR	GE001583
K07638	two-component system, OmpR family, osmolarity sensor histidine kinase EnvZ	GE001639
K07642	two-component system, OmpR family, sensor histidine kinase BaeS	GE002054
K07646	two-component system, OmpR family, sensor histidine kinase KdpD	GE001449;GE003631
K07649	two-component system, OmpR family, sensor histidine kinase TctE	GE002552
K07657	two-component system, OmpR family, phosphate regulon response regulator PhoB	GE001582
K07659	two-component system, OmpR family, phosphate regulon response regulator OmpR	GE001638
K07664	two-component system, OmpR family, response regulator BaeR	GE002055
K07667	two-component system, OmpR family, KDP operon response regulator KdpE	GE001450;GE003632
K07675	two-component system, NarL family, sensor histidine kinase UhpB	GE003351
K07679	two-component system, NarL family, sensor histidine kinase EvgS	GE002352;GE002752
K07689	two-component system, NarL family, invasion response regulator UvrY	GE000628
K07708	two-component system, NtrC family, nitrogen regulation sensor histidine kinase GlnL	GE004159
K07711	two-component system, NtrC family, sensor histidine kinase GlrK	GE002829
K07712	two-component system, NtrC family, nitrogen regulation response regulator GlnG	GE004160
K07714	two-component system, NtrC family, response regulator AtoC	GE002154
K07726	putative transcriptional regulator	GE001864;GE002234
K07727	putative transcriptional regulator	GE000715
K07734	transcriptional regulator	GE002495
K07735	putative transcriptional regulator	GE003869
K07738	transcriptional repressor NrdR	GE003573
K07746	antitoxin ParD1/3/4	GE000734;GE000920;GE001564;GE001642;GE002181
K07787	Cu(I)/Ag(I) efflux system membrane protein CusA/SilA	GE000337
K07788	multidrug efflux pump	GE001292;GE002715
K07789	multidrug efflux pump	GE001291;GE002716
K07798	membrane fusion protein, Cu(I)/Ag(I) efflux system	GE000336
K07799	membrane fusion protein, multidrug efflux system	GE001293;GE002714
K07814	putative two-component system response regulator	GE002187;GE002353;GE002709;GE002753;GE002771
K08084	type IV fimbrial biogenesis protein FimT	GE002917
K08086	pilus assembly protein FimV	GE000068
K08093	3-hexulose-6-phosphate synthase	GE000345;GE000683
K08094	6-phospho-3-hexuloisomerase	GE000684
K08218	MFS transporter, PAT family, beta-lactamase induction signal transducer AmpG	GE000333
K08227	MFS transporter, LPLT family, lysophospholipid transporter	GE001948
K08234	glyoxylase I family protein	GE003648
K08289	phosphoribosylglycinamide formyltransferase 2	GE003624
K08296	phosphohistidine phosphatase	GE000395
K08300	ribonuclease E	GE000668
K08301	ribonuclease G	GE001119
K08303	putative protease	GE003413
K08304	membrane-bound lytic murein transglycosylase A	GE001588
K08305	membrane-bound lytic murein transglycosylase B	GE000124;GE002114
K08307	membrane-bound lytic murein transglycosylase D	GE001867;GE003789
K08309	soluble lytic murein transglycosylase	GE001782;GE001938
K08311	putative (di)nucleoside polyphosphate hydrolase	GE002465
K08312	ADP-ribose diphosphatase	GE001805
K08316	16S rRNA (guanine966-N2)-methyltransferase	GE000053
K08591	acyl phosphate:glycerol-3-phosphate acyltransferase	GE000956
K08679	UDP-glucuronate 4-epimerase	GE003914
K08692	malate-CoA ligase subunit alpha	GE001107
K08715	inward rectifier potassium channel	GE002965
K08722	5'-deoxynucleotidase	GE004459
K08963	methylthioribose-1-phosphate isomerase	GE003688
K08964	methylthioribulose-1-phosphate dehydratase	GE000505
K08967	1,2-dihydroxy-3-keto-5-methylthiopentene dioxygenase	GE000506
K08973	putative membrane protein	GE003837
K08988	putative membrane protein	GE003325
K08989	putative membrane protein	GE002128
K09001	anhydro-N-acetylmuramic acid kinase	GE003514
K09005	uncharacterized protein	GE001074
K09011	(R)-citramalate synthase	GE003915
K09013	Fe-S cluster assembly ATP-binding protein	GE002852
K09014	Fe-S cluster assembly protein SufB	GE002853
K09015	Fe-S cluster assembly protein SufD	GE002851
K09117	uncharacterized protein	GE000959
K09118	uncharacterized protein	GE000648
K09131	uncharacterized protein	GE003663
K09137	uncharacterized protein	GE000396
K09138	uncharacterized protein	GE000117
K09154	uncharacterized protein	GE001653;GE001669
K09158	uncharacterized protein	GE001101
K09159	antitoxin CptB	GE001421
K09160	uncharacterized protein	GE001524
K09457	7-cyano-7-deazaguanine reductase	GE001973
K09458	3-oxoacyl-[acyl-carrier-protein] synthase II	GE003707
K09710	ribosome-associated protein	GE000805
K09717	uncharacterized protein	GE002668
K09747	uncharacterized protein	GE000674
K09748	ribosome maturation factor RimP	GE000101;GE004655
K09760	DNA recombination protein RmuC	GE000429
K09761	16S rRNA (uracil1498-N3)-methyltransferase	GE000541
K09767	cyclic-di-GMP-binding protein	GE000326
K09768	uncharacterized protein	GE001516
K09774	lipopolysaccharide export system protein LptA	GE004132
K09780	uncharacterized protein	GE001362
K09791	uncharacterized protein	GE002167
K09792	uncharacterized protein	GE001106;GE001659
K09799	uncharacterized protein	GE002972;GE004521
K09800	translocation and assembly module TamB	GE003042;GE003044
K09801	uncharacterized protein	GE001220;GE004182
K09803	uncharacterized protein	GE001068;GE004822
K09806	uncharacterized protein	GE000044
K09807	uncharacterized protein	GE002547
K09808	lipoprotein-releasing system permease protein	GE002729
K09810	lipoprotein-releasing system ATP-binding protein	GE002730
K09811	cell division transport system permease protein	GE001523
K09812	cell division transport system ATP-binding protein	GE001522
K09822	uncharacterized protein	GE004121
K09823	Fur family transcriptional regulator, zinc uptake regulator	GE002587
K09857	uncharacterized protein	GE001174
K09858	SEC-C motif domain protein	GE001700
K09860	uncharacterized protein	GE000804
K09862	uncharacterized protein	GE000386
K09880	enolase-phosphatase E1	GE000507
K09882	cobaltochelatase CobS	GE004241;GE004586
K09888	cell division protein ZapA	GE002989
K09889	ribosome-associated protein	GE000489
K09892	cell division protein ZapB	GE002988
K09895	uncharacterized protein	GE002987
K09902	uncharacterized protein	GE000407
K09903	uridylate kinase	GE001547
K09912	uncharacterized protein	GE000206
K09913	purine/pyrimidine-nucleoside phosphorylase	GE002296
K09919	uncharacterized protein	GE003674
K09920	uncharacterized protein	GE001507
K09921	uncharacterized protein	GE000770
K09928	uncharacterized protein	GE004713
K09929	uncharacterized protein	GE000173;GE002700
K09930	uncharacterized protein	GE000174;GE002701
K09932	uncharacterized protein	GE000612
K09933	MtfA peptidase	GE002747
K09938	uncharacterized protein	GE003501
K09939	uncharacterized protein	GE004398
K09941	uncharacterized protein	GE003804
K09945	uncharacterized protein	GE002941
K09948	uncharacterized protein	GE001365
K09951	CRISPR-associated protein Cas2	GE001501;GE002276
K09954	uncharacterized protein	GE003137
K09958	uncharacterized protein	GE002971
K09983	uncharacterized protein	GE002662;GE003651
K10026	7-carboxy-7-deazaguanine synthase	GE003746
K10535	hydroxylamine dehydrogenase	GE000752
K10563	formamidopyrimidine-DNA glycosylase	GE001017
K10680	N-ethylmaleimide reductase	GE001494;GE002663;GE002680
K10713	5,6,7,8-tetrahydromethanopterin hydro-lyase	GE001725
K10714	methylene-tetrahydromethanopterin dehydrogenase	GE000629;GE000630;GE002898
K10716	voltage-gated potassium channel	GE000512
K10763	DnaA-homolog protein	GE000188
K10764	O-succinylhomoserine sulfhydrylase	GE001236
K10773	endonuclease III	GE000177
K10778	AraC family transcriptional regulator, regulatory protein of adaptative response / methylated-DNA-[protein]-cysteine methyltransferase	GE001720
K10804	acyl-CoA thioesterase I	GE001063
K10914	CRP/FNR family transcriptional regulator, cyclic AMP receptor protein	GE000470
K10924	MSHA pilin protein MshA	GE001956;GE002041;GE004000
K10926	MSHA pilin protein MshC	GE004001
K10927	MSHA pilin protein MshD	GE004002
K10941	sigma-54 dependent transcriptional regulator, flagellar regulatory protein	GE001079
K10942	two-component system, sensor histidine kinase FlrB	GE003830
K10943	two-component system, response regulator FlrC	GE003829
K10944	methane/ammonia monooxygenase subunit A	GE000525;GE000572
K10945	methane/ammonia monooxygenase subunit B	GE000526;GE000573
K10946	methane/ammonia monooxygenase subunit C	GE000524;GE000574
K10954	zona occludens toxin	GE002601;GE002617
K11065	thiol peroxidase, atypical 2-Cys peroxiredoxin	GE001961
K11085	ATP-binding cassette, subfamily B, bacterial MsbA	GE000522
K11103	aerobic C4-dicarboxylate transport protein	GE003722
K11179	tRNA 2-thiouridine synthesizing protein E	GE003522
K11312	cupin 2 domain-containing protein	GE003809
K11473	glycolate oxidase iron-sulfur subunit	GE000119
K11527	two-component system, sensor histidine kinase and response regulator	GE002185
K11529	glycerate 2-kinase	GE004040
K11717	cysteine desulfurase / selenocysteine lyase	GE002850;GE003007
K11719	lipopolysaccharide export system protein LptC	GE004133
K11720	lipopolysaccharide export system permease protein	GE000302
K11741	quaternary ammonium compound-resistance protein SugE	GE003524
K11749	regulator of sigma E protease	GE001552
K11752	diaminohydroxyphosphoribosylaminopyrimidine deaminase / 5-amino-6-(5-phosphoribosylamino)uracil reductase	GE001332;GE003572
K11753	riboflavin kinase / FMN adenylyltransferase	GE000515
K11754	dihydrofolate synthase / folylpolyglutamate synthase	GE001232
K11890	type VI secretion system protein ImpM	GE001136
K11891	type VI secretion system protein ImpL	GE001135
K11892	type VI secretion system protein ImpK	GE001134
K11893	type VI secretion system protein ImpJ	GE001133
K11895	type VI secretion system protein ImpH	GE001149
K11896	type VI secretion system protein ImpG	GE001148
K11897	type VI secretion system protein ImpF	GE001147
K11898	type VI secretion system protein ImpE	GE001146
K11900	type VI secretion system protein ImpC	GE001144
K11901	type VI secretion system protein ImpB	GE001143
K11902	type VI secretion system protein ImpA	GE001142
K11903	type VI secretion system secreted protein Hcp	GE001145
K11904	type VI secretion system secreted protein VgrG	GE000932;GE001153
K11906	type VI secretion system protein VasD	GE004162
K11907	type VI secretion system protein VasG	GE001150
K11913	type VI secretion system protein	GE001132
K11917	sigma-54 dependent transcriptional regulator	GE001317;GE003305
K11927	ATP-dependent RNA helicase RhlE	GE002199;GE003810
K11931	poly-beta-1,6-N-acetyl-D-glucosamine N-deacetylase	GE001198
K11936	poly-beta-1,6-N-acetyl-D-glucosamine synthase	GE001199
K11937	biofilm PGA synthesis protein PgaD	GE001200
K11959	urea transport system substrate-binding protein	GE003213
K11960	urea transport system permease protein	GE003212
K11961	urea transport system permease protein	GE003211
K11962	urea transport system ATP-binding protein	GE003210
K11963	urea transport system ATP-binding protein	GE003209
K11991	tRNA(adenine34) deaminase	GE000536
K12056	conjugal transfer mating pair stabilization protein TraG	GE000848;GE004294;GE004545
K12057	conjugal transfer pilus assembly protein TraF	GE000850;GE004292;GE004541
K12058	conjugal transfer mating pair stabilization protein TraN	GE000888;GE004256;GE004527
K12060	conjugal transfer pilus assembly protein TraU	GE000887;GE004257;GE004526
K12061	conjugal transfer pilus assembly protein TraW	GE000886;GE004258
K12062	conjugal transfer pilin signal peptidase TrbI	GE000885;GE004259;GE004524
K12063	conjugal transfer ATP-binding protein TraC	GE000883;GE004261;GE004539
K12064	conjugal transfer pilus assembly protein TraV	GE000880;GE004264;GE004537
K12065	conjugal transfer pilus assembly protein TraB	GE000878;GE004266;GE004535
K12066	conjugal transfer pilus assembly protein TraK	GE000877;GE004267;GE004534
K12067	conjugal transfer pilus assembly protein TraE	GE000876;GE004268;GE004533
K12068	conjugal transfer pilus assembly protein TraL	GE000875;GE004269;GE004532
K12069	conjugal transfer pilus assembly protein TraA	GE000881;GE004263;GE004538;GE004599;GE004603
K12070	conjugal transfer pilus assembly protein TraI	GE000855;GE004285;GE004374;GE004511
K12071	conjugal transfer pilus assembly protein TraD	GE000856;GE004284;GE004512
K12072	conjugative transfer pilus assembly protein TraH	GE000849;GE004293;GE004544
K12132	eukaryotic-like serine/threonine-protein kinase	GE002044
K12140	hydrogenase-4 component E	GE004115
K12141	hydrogenase-4 component F	GE004116
K12251	N-carbamoylputrescine amidase	GE000495
K12262	superoxide oxidase	GE002359
K12276	MSHA biogenesis protein MshE	GE003996
K12278	MSHA biogenesis protein MshG	GE003997
K12279	MSHA biogenesis protein MshI	GE003989
K12280	MSHA biogenesis protein MshJ	GE003991
K12281	MSHA biogenesis protein MshK	GE003992
K12282	MSHA biogenesis protein MshL	GE003993
K12283	MSHA biogenesis protein MshM	GE003994
K12284	MSHA biogenesis protein MshN	GE003995
K12285	MSHA biogenesis protein MshO	GE004003
K12286	MSHA biogenesis protein MshP	GE004004
K12287	MSHA biogenesis protein MshQ	GE001862
K12297	23S rRNA (guanine2445-N2)-methyltransferase / 23S rRNA (guanine2069-N7)-methyltransferase	GE004448
K12339	S-sulfo-L-cysteine synthase (O-acetyl-L-serine-dependent)	GE001403
K12340	outer membrane protein	GE000725;GE000911;GE000970;GE001244;GE002149;GE003464;GE004225;GE004347;GE004765
K12452	CDP-4-dehydro-6-deoxyglucose reductase, E1	GE000992
K12573	ribonuclease R	GE000009
K12960	5-methylthioadenosine/S-adenosylhomocysteine deaminase	GE003689
K12978	lipid A 4'-phosphatase	GE001515
K13007	Fuc2NAc and GlcNAc transferase	GE000240
K13038	phosphopantothenoylcysteine decarboxylase / phosphopantothenate---cysteine ligase	GE000712
K13288	oligoribonuclease	GE000400
K13292	phosphatidylglycerol---prolipoprotein diacylglyceryl transferase	GE002504
K13378	NADH-quinone oxidoreductase subunit C/D	GE002631
K13439	cysteine protease avirulence protein AvrRpt2	GE002048
K13590	diguanylate cyclase	GE000416
K13626	flagellar assembly factor FliW	GE000293
K13628	iron-sulfur cluster assembly protein	GE000563;GE004427
K13634	LysR family transcriptional regulator, cys regulon transcriptional activator	GE002726
K13643	Rrf2 family transcriptional regulator, iron-sulfur cluster assembly transcription factor	GE000565
K13652	AraC family transcriptional regulator	GE002967
K13655	HTH-type transcriptional regulator / antitoxin MqsA	GE002490
K13688	cyclic beta-1,2-glucan synthetase	GE003102
K13747	carboxynorspermidine decarboxylase	GE002999
K13788	phosphate acetyltransferase	GE003488
K13819	NifU-like protein	GE004426
K13924	two-component system, chemotaxis family, CheB/CheR fusion protein	GE001353
K13953	alcohol dehydrogenase, propanol-preferring	GE002503
K13979	uncharacterized zinc-type alcohol dehydrogenase-like protein	GE003881
K13993	HSP20 family protein	GE002030
K14028	methanol dehydrogenase (cytochrome c) subunit 1	GE003348
K14029	methanol dehydrogenase (cytochrome c) subunit 2	GE003345
K14058	tRNA 2-thiocytidine biosynthesis protein TtcA	GE001935
K14059	integrase	GE000717;GE000719
K14067	malate-CoA ligase subunit beta	GE001108
K14155	cysteine-S-conjugate beta-lyase	GE003301
K14170	chorismate mutase / prephenate dehydratase	GE002484
K14205	phosphatidylglycerol lysyltransferase	GE002020
K14261	alanine-synthesizing transaminase	GE001510
K14267	N-succinyldiaminopimelate aminotransferase	GE000246
K14441	ribosomal protein S12 methylthiotransferase	GE003521
K14540	ribosome biogenesis GTPase A	GE003846
K14652	3,4-dihydroxy 2-butanone 4-phosphate synthase / GTP cyclohydrolase II	GE001333;GE003131;GE003570
K14682	amino-acid N-acetyltransferase	GE003468
K14742	tRNA threonylcarbamoyladenosine biosynthesis protein TsaB	GE003397
K14986	two-component system, LuxR family, sensor kinase FixL	GE001351;GE001354
K14998	surfeit locus 1 family protein	GE001519
K15011	two-component system, sensor histidine kinase RegB	GE001570
K15012	two-component system, response regulator RegA	GE001569
K15256	tRNA (cmo5U34)-methyltransferase	GE000800
K15257	tRNA (mo5U34)-methyltransferase	GE000682
K15342	CRISP-associated protein Cas1	GE001500;GE002275
K15383	MtN3 and saliva related transmembrane protein	GE001006
K15396	tRNA (cytidine32/uridine32-2'-O)-methyltransferase	GE000632
K15460	tRNA1Val (adenine37-N6)-methyltransferase	GE001874
K15547	multidrug resistance protein MdtO	GE003179
K15549	membrane fusion protein, multidrug efflux system	GE003178
K15552	taurine transport system permease protein	GE004445
K15576	nitrate/nitrite transport system substrate-binding protein	GE002400
K15577	nitrate/nitrite transport system permease protein	GE002401
K15578	nitrate/nitrite transport system ATP-binding protein	GE002402
K15633	2,3-bisphosphoglycerate-independent phosphoglycerate mutase	GE003140
K15724	iron-sulfur cluster insertion protein	GE003515
K15725	outer membrane protein, cobalt-zinc-cadmium efflux system	GE002718
K15726	cobalt-zinc-cadmium resistance protein CzcA	GE000402;GE000456;GE002720
K15727	membrane fusion protein, cobalt-zinc-cadmium efflux system	GE000403;GE002719
K15738	ABC transport system ATP-binding/permease protein	GE003289
K15778	phosphomannomutase / phosphoglucomutase	GE000549
K15790	nitrogen fixation protein NifQ	GE004189
K15977	putative oxidoreductase	GE000618;GE002699
K15984	16S rRNA (guanine1516-N2)-methyltransferase	GE002848
K15987	K(+)-stimulated pyrophosphate-energized sodium pump	GE000166
K16011	mannose-1-phosphate guanylyltransferase / mannose-6-phosphate isomerase	GE001806
K16079	outer membrane immunogenic protein	GE000755;GE002812
K16090	catecholate siderophore receptor	GE002356;GE004399
K16092	vitamin B12 transporter	GE002073
K16137	TetR/AcrR family transcriptional regulator, transcriptional repressor for nem operon	GE000179
K16147	starch synthase (maltosyl-transferring)	GE003025
K16149	1,4-alpha-glucan branching enzyme	GE003381
K16255	cytochrome c-L	GE003346
K16256	mxaA protein	GE003341
K16257	mxaC protein	GE003340
K16258	mxaK protein	GE003339
K16259	mxaL protein	GE003337
K16260	mxaD protein	GE002473
K16267	zinc and cadmium transporter	GE000201
K16291	L,D-transpeptidase ErfK/SrfK	GE002830;GE002872;GE004480
K16299	ATP-binding cassette, subfamily C, bacterial EexD	GE001246
K16300	membrane fusion protein, epimerase transport system	GE001245;GE003463
K17103	CDP-diacylglycerol---serine O-phosphatidyltransferase	GE000787
K17218	sulfide:quinone oxidoreductase	GE001089
K17226	sulfur-oxidizing protein SoxY	GE000681;GE002159
K17227	sulfur-oxidizing protein SoxZ	GE002127
K17228	dimethylsulfone monooxygenase	GE003124
K17229	sulfide dehydrogenase [flavocytochrome c] flavoprotein chain	GE000006
K17247	methionine sulfoxide reductase heme-binding subunit	GE001913
K17285	methanethiol oxidase	GE000181
K17686	P-type Cu+ transporter	GE000999;GE001658
K17713	outer membrane protein assembly factor BamB	GE001963
K17758	ADP-dependent NAD(P)H-hydrate dehydratase	GE002775
K17838	beta-lactamase class D	GE002432
K18005	[NiFe] hydrogenase diaphorase moiety large subunit	GE000153
K18006	[NiFe] hydrogenase diaphorase moiety small subunit	GE000154
K18007	NAD-reducing hydrogenase small subunit	GE000155
K18298	membrane fusion protein, multidrug efflux system	GE001212;GE002657
K18299	multidrug efflux pump	GE001213;GE002656
K18300	outer membrane protein, multidrug efflux system	GE001214;GE002655
K18301	TetR/AcrR family transcriptional regulator, mexJK operon transcriptional repressor	GE003409
K18303	multidrug efflux pump	GE002150
K18429	GDP/UDP-N,N'-diacetylbacillosamine 2-epimerase (hydrolysing)	GE000979
K18640	plasmid segregation protein ParM	GE004740
K18707	threonylcarbamoyladenosine tRNA methylthiotransferase MtaB	GE001251
K18778	cell division protein ZapD	GE000387
K18828	tRNA(fMet)-specific endonuclease VapC	GE002306;GE003012;GE003677;GE003961;GE003962;GE004271
K18829	antitoxin VapB	GE000082;GE000869;GE002307;GE003676;GE003960
K18843	antitoxin HicB	GE000894
K18979	epoxyqueuosine reductase	GE002776
K18997	chaperone modulatory protein CbpM	GE003113
K19046	CRISPR system Cascade subunit CasB	GE002269
K19092	toxin ParE1/3/4	GE000919;GE001641
K19117	CRISPR-associated protein Csd1	GE001497
K19118	CRISPR-associated protein Csd2	GE001498
K19119	CRISPR-associated protein Cas5d	GE001496
K19123	CRISPR system Cascade subunit CasA	GE002268
K19124	CRISPR system Cascade subunit CasC	GE002270
K19125	CRISPR system Cascade subunit CasD	GE002271
K19126	CRISPR system Cascade subunit CasE	GE002272
K19127	CRISPR-associated protein Csy1	GE004644
K19128	CRISPR-associated protein Csy2	GE004645
K19129	CRISPR-associated protein Csy3	GE004646
K19130	CRISPR-associated endonuclease Csy4	GE004647
K19147	5-methylcytosine-specific restriction enzyme subunit McrC	GE002242
K19166	mRNA interferase HigB	GE002317
K19221	cob(I)alamin adenosyltransferase	GE001008
K19302	undecaprenyl-diphosphatase	GE001831
K19416	modulator of FtsH protease	GE003813
K19696	5'-methylthioinosine phosphorylase	GE002949
K19707	sigma-B regulation protein RsbQ	GE002711
K19810	L-lysine 2,3-aminomutase	GE003609
K20266	type IV secretion system protein TrbJ	GE004857;GE004920
K20276	large repetitive protein	GE003317;GE003320
K20527	type IV secretion system protein TrbB	GE004928
K20528	type IV secretion system protein TrbC	GE004927
K20529	type IV secretion system protein TrbD	GE004926
K20530	type IV secretion system protein TrbE	GE004862;GE004925
K20531	type IV secretion system protein TrbF	GE004861;GE004924
K20532	type IV secretion system protein TrbG	GE004860;GE004923
K20533	type IV secretion system protein TrbI	GE004858;GE004921
K20534	polyisoprenyl-phosphate glycosyltransferase	GE003784
K20866	glucose-1-phosphatase	GE002813
K20881	5'-nucleotidase	GE001804
K20978	HptB-dependent secretion and biofilm anti anti-sigma factor	GE004024
K21029	molybdopterin-synthase adenylyltransferase	GE000003
