# Supplementary material for: Genome of Methylomonas sp. AM2-LC, representing a methanotrophic bacterial species isolated from water column of a boreal, oxygen-stratified lake
Source: Front Genet. 2024 Aug 30;15:1440435. doi: 10.3389/fgene.2024.1440435 (PMC11392852; doi:10.3389/fgene.2024.1440435)
Supplement: Supplementary file 1 [file DataSheet3.ZIP › Supplementary_File_3_rev/03.kegg_annotation/kegg.pathway.gene_list.xls]

kegg_pathway	kegg_pathway_id	KEGG_pathway level 2	KEGG_pathway level 1	gene_list
Glycolysis / Gluconeogenesis	ko00010	Carbohydrate metabolism	Metabolism	GE000484;GE000485;GE000486;GE000535;GE000549;GE000688;GE000830;GE000966;GE001055;GE001059;GE001112;GE001113;GE001125;GE001492;GE001672;GE002087;GE002503;GE003067;GE003072;GE003140;GE003345;GE003348;GE003410;GE003428;GE003559;GE003955;GE004477
Citrate cycle (TCA cycle)	ko00020	Carbohydrate metabolism	Metabolism	GE000042;GE000245;GE000484;GE000485;GE000486;GE000665;GE001422;GE001423;GE001424;GE001425;GE001683;GE002498;GE002645;GE002918;GE003281;GE003559;GE003592;GE003593;GE003725;GE003726;GE004038
Pentose phosphate pathway	ko00030	Carbohydrate metabolism	Metabolism	GE000217;GE000218;GE000344;GE000345;GE000491;GE000535;GE000549;GE000683;GE000684;GE000685;GE000687;GE000688;GE000993;GE000994;GE001059;GE001193;GE001194;GE001195;GE001196;GE001297;GE001586;GE002029;GE002541;GE003067;GE003069;GE003072;GE003428;GE003448;GE003803;GE003955;GE004091;GE004477
Pentose and glucuronate interconversions	ko00040	Carbohydrate metabolism	Metabolism	GE002163;GE002541;GE003907
Fructose and mannose metabolism	ko00051	Carbohydrate metabolism	Metabolism	GE000048;GE000215;GE000223;GE000431;GE000549;GE000688;GE000830;GE001059;GE001806;GE001809;GE003072;GE003428;GE003918;GE003955
Galactose metabolism	ko00052	Carbohydrate metabolism	Metabolism	GE000549;GE001125;GE001414;GE001934;GE002163;GE004477
Ascorbate and aldarate metabolism	ko00053	Carbohydrate metabolism	Metabolism	GE001297;GE003907
Fatty acid biosynthesis	ko00061	Lipid metabolism	Metabolism	GE000020;GE001231;GE001936;GE001937;GE002545;GE002546;GE003403;GE003614;GE003615;GE003616;GE003707;GE004045
Fatty acid degradation	ko00071	Lipid metabolism	Metabolism	GE002503
Steroid biosynthesis	ko00100	Lipid metabolism	Metabolism	GE004012
Ubiquinone and other terpenoid-quinone biosynthesis	ko00130	Metabolism of cofactors and vitamins	Metabolism	GE001045;GE002985;GE003599;GE003690;GE003795;GE004168;GE004171;GE004190;GE004455
Oxidative phosphorylation	ko00190	Energy metabolism	Metabolism	GE000166;GE000370;GE000371;GE000372;GE000373;GE000374;GE000375;GE000376;GE000377;GE000487;GE001085;GE001086;GE001402;GE001412;GE001422;GE001423;GE001424;GE001425;GE001536;GE001537;GE001538;GE001539;GE002629;GE002630;GE002631;GE002632;GE002633;GE002634;GE002635;GE002636;GE002637;GE002638;GE002639;GE002640;GE002647;GE002648;GE002893;GE003145;GE003146;GE003147;GE003148;GE003149;GE003152;GE003153;GE0…
Arginine biosynthesis	ko00220	Amino acid metabolism	Metabolism	GE000384;GE000548;GE001472;GE001865;GE001999;GE002911;GE003205;GE003206;GE003207;GE003468;GE003718;GE003800;GE003975
Purine metabolism	ko00230	Nucleotide metabolism	Metabolism	GE000023;GE000073;GE000095;GE000253;GE000305;GE000410;GE000412;GE000425;GE000426;GE000443;GE000549;GE000582;GE000583;GE000584;GE000673;GE000965;GE001041;GE001049;GE001112;GE001127;GE001156;GE001235;GE001253;GE001368;GE001401;GE001468;GE001704;GE001805;GE001825;GE001826;GE001968;GE002087;GE002770;GE002833;GE002834;GE002910;GE002926;GE002948;GE003205;GE003206;GE003207;GE003308;GE003502;GE003624;GE0…
Pyrimidine metabolism	ko00240	Nucleotide metabolism	Metabolism	GE000023;GE000095;GE000178;GE000195;GE000208;GE000253;GE000305;GE000425;GE000550;GE000673;GE000823;GE000824;GE001003;GE001041;GE001049;GE001057;GE001123;GE001127;GE001368;GE001401;GE001547;GE001825;GE001968;GE002420;GE003558;GE003710;GE003711;GE003832;GE003841;GE003865;GE003866;GE003867;GE004048;GE004079;GE004080;GE004194;GE004459
Alanine, aspartate and glutamate metabolism	ko00250	Amino acid metabolism	Metabolism	GE000379;GE000658;GE000823;GE000824;GE001110;GE001235;GE001253;GE001472;GE001865;GE001999;GE002911;GE002926;GE003015;GE003442;GE003796;GE003800;GE003856;GE003866
Tetracycline biosynthesis	ko00253	Metabolism of terpenoids and polyketides	Metabolism	GE002545;GE004045
Glycine, serine and threonine metabolism	ko00260	Amino acid metabolism	Metabolism	GE000069;GE000486;GE000787;GE001110;GE001162;GE001229;GE001230;GE001511;GE001512;GE001828;GE002483;GE003140;GE003758;GE003759;GE003802;GE004040;GE004041
Monobactam biosynthesis	ko00261	Biosynthesis of other secondary metabolites	Metabolism	GE000069;GE000092;GE000583;GE000584;GE001154;GE001162
Cysteine and methionine metabolism	ko00270	Amino acid metabolism	Metabolism	GE000069;GE000079;GE000315;GE000356;GE000468;GE000505;GE000506;GE000507;GE000962;GE000963;GE001162;GE001236;GE001403;GE001511;GE001671;GE001865;GE002741;GE002837;GE002909;GE002949;GE003009;GE003010;GE003189;GE003301;GE003416;GE003436;GE003540;GE003688;GE003689;GE003721;GE003871;GE004038
Valine, leucine and isoleucine degradation	ko00280	Amino acid metabolism	Metabolism	GE000486;GE003416;GE003646
Valine, leucine and isoleucine biosynthesis	ko00290	Amino acid metabolism	Metabolism	GE000070;GE000071;GE000072;GE000788;GE000789;GE000790;GE002042;GE003416;GE003605;GE003802;GE003912;GE003913;GE003915;GE003916
Lysine biosynthesis	ko00300	Amino acid metabolism	Metabolism	GE000063;GE000069;GE000092;GE000139;GE000140;GE000246;GE000247;GE000768;GE000769;GE001154;GE001162;GE001511;GE002896
Lysine degradation	ko00310	Amino acid metabolism	Metabolism	GE001100;GE003015;GE003592;GE003593
Penicillin and cephalosporin biosynthesis	ko00311	Biosynthesis of other secondary metabolites	Metabolism	GE002423;GE002928
Arginine and proline metabolism	ko00330	Amino acid metabolism	Metabolism	GE000078;GE000079;GE000468;GE000495;GE000545;GE000558;GE000807;GE001100;GE001865;GE002999;GE003540;GE004015;GE004191
Carbapenem biosynthesis	ko00332	Biosynthesis of other secondary metabolites	Metabolism	GE000558;GE000807
Histidine metabolism	ko00340	Amino acid metabolism	Metabolism	GE000477;GE001724;GE002417;GE002925;GE004141;GE004142;GE004143;GE004466;GE004467;GE004468;GE004469;GE004470
Tyrosine metabolism	ko00350	Amino acid metabolism	Metabolism	GE001865;GE002417;GE002503;GE003015;GE004143
Phenylalanine metabolism	ko00360	Amino acid metabolism	Metabolism	GE001100;GE001865;GE002377;GE002417;GE002724;GE004020;GE004143
Chlorocyclohexane and chlorobenzene degradation	ko00361	Xenobiotics biodegradation and metabolism	Metabolism	GE001296
Fluorobenzoate degradation	ko00364	Xenobiotics biodegradation and metabolism	Metabolism	GE001296
Tryptophan metabolism	ko00380	Amino acid metabolism	Metabolism	GE002377;GE003592
Phenylalanine, tyrosine and tryptophan biosynthesis	ko00400	Amino acid metabolism	Metabolism	GE000209;GE000210;GE000289;GE000290;GE000292;GE000382;GE000520;GE001228;GE001229;GE001230;GE001865;GE002279;GE002417;GE002418;GE002419;GE002484;GE002544;GE004143;GE004209
Novobiocin biosynthesis	ko00401	Biosynthesis of other secondary metabolites	Metabolism	GE001865;GE002417;GE002418;GE004143
beta-Alanine metabolism	ko00410	Metabolism of other amino acids	Metabolism	GE000079;GE000294;GE000295;GE003540
Taurine and hypotaurine metabolism	ko00430	Metabolism of other amino acids	Metabolism	GE003051;GE003486;GE003488;GE003856
Selenocompound metabolism	ko00450	Metabolism of other amino acids	Metabolism	GE000315;GE000555;GE000583;GE000584;GE001003;GE001671;GE002850;GE003007;GE003301
Cyanoamino acid metabolism	ko00460	Metabolism of other amino acids	Metabolism	GE000658;GE001894;GE004041
D-Glutamine and D-glutamate metabolism	ko00471	Metabolism of other amino acids	Metabolism	GE000134;GE000137;GE001791
D-Arginine and D-ornithine metabolism	ko00472	Metabolism of other amino acids	Metabolism	GE001100
D-Alanine metabolism	ko00473	Metabolism of other amino acids	Metabolism	GE000132;GE001100;GE003527
Glutathione metabolism	ko00480	Metabolism of other amino acids	Metabolism	GE000042;GE000079;GE000121;GE000304;GE000491;GE000623;GE000802;GE001196;GE002031;GE002578;GE002909;GE003016;GE003250;GE003540;GE003669;GE003871;GE004471
Starch and sucrose metabolism	ko00500	Carbohydrate metabolism	Metabolism	GE000535;GE000549;GE000989;GE001125;GE001184;GE001185;GE001186;GE001188;GE001419;GE001705;GE001799;GE001809;GE001894;GE002163;GE003022;GE003023;GE003024;GE003025;GE003026;GE003052;GE003067;GE003381;GE003383;GE003716;GE003907;GE003914;GE004441;GE004477
Amino sugar and nucleotide sugar metabolism	ko00520	Carbohydrate metabolism	Metabolism	GE000048;GE000133;GE000215;GE000223;GE000378;GE000379;GE000431;GE000502;GE000503;GE000535;GE000549;GE000829;GE000979;GE000989;GE000990;GE000992;GE001125;GE001186;GE001414;GE001672;GE001806;GE001809;GE001934;GE002163;GE002780;GE002947;GE003067;GE003907;GE003914;GE003918;GE004140;GE004477
Streptomycin biosynthesis	ko00521	Biosynthesis of other secondary metabolites	Metabolism	GE000219;GE000549;GE000631;GE001125;GE001478;GE003762;GE003763;GE003764;GE003765;GE003925;GE003926;GE003927;GE004477
Polyketide sugar unit biosynthesis	ko00523	Metabolism of terpenoids and polyketides	Metabolism	GE000219;GE003762;GE003763;GE003764;GE003765;GE003925;GE003926;GE003927
Acarbose and validamycin biosynthesis	ko00525	Biosynthesis of other secondary metabolites	Metabolism	GE000219;GE003763;GE003765;GE003925;GE003926
Lipopolysaccharide biosynthesis	ko00540	Glycan biosynthesis and metabolism	Metabolism	GE000021;GE000128;GE000163;GE000323;GE000523;GE000554;GE000940;GE000944;GE001056;GE001560;GE002166;GE002168;GE003417;GE003418;GE003449;GE003801;GE004110;GE004134;GE004135;GE004169
Peptidoglycan biosynthesis	ko00550	Glycan biosynthesis and metabolism	Metabolism	GE000041;GE000132;GE000133;GE000134;GE000135;GE000137;GE000138;GE000139;GE000140;GE000141;GE000461;GE000467;GE000544;GE001099;GE001327;GE001831;GE002101;GE002288;GE002696;GE004140
Glycerolipid metabolism	ko00561	Lipid metabolism	Metabolism	GE000104;GE000322;GE000808;GE000956;GE001827;GE003617
Inositol phosphate metabolism	ko00562	Carbohydrate metabolism	Metabolism	GE000631;GE000830;GE001257;GE001478;GE002778
Glycerophospholipid metabolism	ko00564	Lipid metabolism	Metabolism	GE000145;GE000322;GE000787;GE000956;GE001257;GE001319;GE001550;GE001827;GE001947;GE001971;GE002435;GE002737;GE002778;GE003077;GE003303;GE003304;GE003566;GE003617
Arachidonic acid metabolism	ko00590	Lipid metabolism	Metabolism	GE000623;GE000802
Sphingolipid metabolism	ko00600	Lipid metabolism	Metabolism	GE004435
Pyruvate metabolism	ko00620	Carbohydrate metabolism	Metabolism	GE000197;GE000245;GE000358;GE000484;GE000485;GE000486;GE000966;GE001021;GE001112;GE001203;GE001204;GE001231;GE001446;GE001492;GE002087;GE002545;GE002546;GE002645;GE002953;GE003051;GE003486;GE003488;GE003559;GE003605;GE004038;GE004045;GE004155;GE004449
Toluene degradation	ko00623	Xenobiotics biodegradation and metabolism	Metabolism	GE001296
Chloroalkane and chloroalkene degradation	ko00625	Xenobiotics biodegradation and metabolism	Metabolism	GE000783;GE000784;GE000785;GE002503;GE003345;GE003348
Naphthalene degradation	ko00626	Xenobiotics biodegradation and metabolism	Metabolism	GE002503
Aminobenzoate degradation	ko00627	Xenobiotics biodegradation and metabolism	Metabolism	GE004449
Glyoxylate and dicarboxylate metabolism	ko00630	Carbohydrate metabolism	Metabolism	GE000119;GE000486;GE000665;GE000670;GE001107;GE001108;GE001110;GE001193;GE001472;GE001481;GE001483;GE001484;GE001485;GE001683;GE001828;GE001999;GE002498;GE002918;GE003390;GE003647;GE003691;GE004038;GE004040;GE004041
Nitrotoluene degradation	ko00633	Xenobiotics biodegradation and metabolism	Metabolism	GE001443;GE001444;GE001494;GE002663;GE002680
Propanoate metabolism	ko00640	Carbohydrate metabolism	Metabolism	GE000486;GE001231;GE001492;GE002545;GE002546;GE002918;GE003051;GE003486;GE003488;GE003725;GE003726;GE004045
Butanoate metabolism	ko00650	Carbohydrate metabolism	Metabolism	GE000789;GE000790;GE001422;GE001423;GE001424;GE001425;GE003015;GE003403;GE003559
C5-Branched dibasic acid metabolism	ko00660	Carbohydrate metabolism	Metabolism	GE000070;GE000071;GE000072;GE000789;GE000790;GE003725;GE003726;GE003912;GE003913;GE003915;GE003916
One carbon pool by folate	ko00670	Metabolism of cofactors and vitamins	Metabolism	GE000178;GE000315;GE000380;GE000582;GE000659;GE000798;GE001480;GE003624;GE004041;GE004042;GE004764
Methane metabolism	ko00680	Energy metabolism	Metabolism	GE000345;GE000524;GE000525;GE000526;GE000572;GE000573;GE000574;GE000629;GE000630;GE000683;GE000684;GE000688;GE001055;GE001107;GE001108;GE001110;GE001481;GE001483;GE001484;GE001485;GE001492;GE001725;GE001728;GE001729;GE002473;GE002483;GE002898;GE002953;GE003051;GE003072;GE003140;GE003337;GE003339;GE003340;GE003341;GE003345;GE003346;GE003348;GE003390;GE003428;GE003486;GE003488;GE003758;GE003759;GE0…
Carbon fixation in photosynthetic organisms	ko00710	Energy metabolism	Metabolism	GE000993;GE003069;GE003072
Thiamine metabolism	ko00730	Metabolism of cofactors and vitamins	Metabolism	GE000519;GE000564;GE003432;GE003433;GE003567;GE003887;GE004018;GE004193;GE004425
Riboflavin metabolism	ko00740	Metabolism of cofactors and vitamins	Metabolism	GE000445;GE000515;GE001332;GE001333;GE003125;GE003131;GE003569;GE003570;GE003571;GE003572
Vitamin B6 metabolism	ko00750	Metabolism of cofactors and vitamins	Metabolism	GE000393;GE001036;GE001512;GE002483
Nicotinate and nicotinamide metabolism	ko00760	Metabolism of cofactors and vitamins	Metabolism	GE000087;GE000198;GE000806;GE001368;GE002160;GE002669;GE002670;GE003015;GE003442;GE003724;GE003832;GE003844
Pantothenate and CoA biosynthesis	ko00770	Metabolism of cofactors and vitamins	Metabolism	GE000127;GE000294;GE000295;GE000296;GE000388;GE000712;GE000788;GE000789;GE000790;GE000791;GE001027;GE002042;GE003416
Biotin metabolism	ko00780	Metabolism of cofactors and vitamins	Metabolism	GE000020;GE000542;GE001026;GE001530;GE001531;GE001532;GE001533;GE001534;GE001936;GE003614;GE003707
Lipoic acid metabolism	ko00785	Metabolism of cofactors and vitamins	Metabolism	GE001102;GE001103
Folate biosynthesis	ko00790	Metabolism of cofactors and vitamins	Metabolism	GE000297;GE000659;GE000954;GE000955;GE001232;GE001330;GE001383;GE001390;GE001391;GE001392;GE001508;GE001648;GE001973;GE003627;GE003629;GE003708;GE003745;GE003746
Atrazine degradation	ko00791	Xenobiotics biodegradation and metabolism	Metabolism	GE003207
Porphyrin and chlorophyll metabolism	ko00860	Metabolism of cofactors and vitamins	Metabolism	GE000212;GE000428;GE000446;GE000447;GE000448;GE000449;GE001008;GE001370;GE001619;GE001620;GE001621;GE001624;GE001852;GE002197;GE002198;GE002893;GE003626;GE003820;GE004095;GE004207;GE004241;GE004409;GE004410;GE004411;GE004412;GE004413;GE004414;GE004415;GE004416;GE004417;GE004418;GE004450;GE004451;GE004452;GE004586
Terpenoid backbone biosynthesis	ko00900	Metabolism of terpenoids and polyketides	Metabolism	GE000399;GE001052;GE001053;GE001451;GE001549;GE001551;GE003415;GE003890;GE004007;GE004018;GE004092
Sesquiterpenoid and triterpenoid biosynthesis	ko00909	Metabolism of terpenoids and polyketides	Metabolism	GE003108;GE004012;GE004013
Nitrogen metabolism	ko00910	Energy metabolism	Metabolism	GE000524;GE000525;GE000526;GE000572;GE000573;GE000574;GE000752;GE000783;GE000784;GE000785;GE001163;GE001472;GE001795;GE001999;GE002380;GE002381;GE002383;GE002384;GE002398;GE002400;GE002401;GE002402;GE002462;GE002557;GE002952;GE003136;GE003796
Sulfur metabolism	ko00920	Energy metabolism	Metabolism	GE000006;GE000331;GE000356;GE000433;GE000583;GE000584;GE000681;GE001089;GE001236;GE001403;GE001946;GE002127;GE002159;GE002741;GE002770;GE002837;GE002908;GE003009;GE003010;GE003124;GE003125;GE003128;GE003189;GE003436;GE003532;GE003721;GE003797;GE003852;GE003853;GE003854;GE004445
Aminoacyl-tRNA biosynthesis	ko00970	Translation	Genetic Information Processing	GE000171;GE000324;GE000325;GE000401;GE000472;GE000530;GE000555;GE000655;GE000798;GE000938;GE001129;GE001161;GE001370;GE001480;GE001965;GE002083;GE002084;GE002085;GE002787;GE002791;GE002792;GE002843;GE003512;GE003538;GE003843;GE004005
Biosynthesis of unsaturated fatty acids	ko01040	Lipid metabolism	Metabolism	GE001063;GE003614
Metabolic pathways	ko01100	Global and overview maps	Metabolism	GE000020;GE000021;GE000023;GE000042;GE000048;GE000063;GE000069;GE000070;GE000071;GE000072;GE000073;GE000078;GE000079;GE000087;GE000092;GE000104;GE000119;GE000127;GE000128;GE000132;GE000133;GE000134;GE000135;GE000137;GE000138;GE000139;GE000163;GE000178;GE000195;GE000198;GE000208;GE000209;GE000210;GE000212;GE000215;GE000217;GE000218;GE000219;GE000223;GE000245;GE000246;GE000247;GE000253;GE000289;GE0…
Biosynthesis of secondary metabolites	ko01110	Global and overview maps	Metabolism	GE000042;GE000069;GE000070;GE000071;GE000072;GE000073;GE000092;GE000119;GE000145;GE000209;GE000210;GE000212;GE000217;GE000218;GE000245;GE000289;GE000290;GE000292;GE000294;GE000295;GE000296;GE000315;GE000322;GE000344;GE000356;GE000382;GE000384;GE000410;GE000428;GE000431;GE000477;GE000484;GE000485;GE000486;GE000491;GE000515;GE000520;GE000535;GE000545;GE000548;GE000549;GE000582;GE000658;GE000665;GE0…
Microbial metabolism in diverse environments	ko01120	Global and overview maps	Metabolism	GE000006;GE000042;GE000063;GE000069;GE000092;GE000119;GE000217;GE000218;GE000245;GE000246;GE000247;GE000331;GE000344;GE000345;GE000356;GE000380;GE000433;GE000483;GE000484;GE000485;GE000486;GE000491;GE000524;GE000525;GE000526;GE000535;GE000549;GE000572;GE000573;GE000574;GE000583;GE000584;GE000629;GE000630;GE000665;GE000681;GE000683;GE000684;GE000685;GE000687;GE000688;GE000752;GE000768;GE000769;GE0…
Biosynthesis of antibiotics	ko01130	Global and overview maps	Metabolism	GE000042;GE000069;GE000073;GE000092;GE000119;GE000209;GE000210;GE000217;GE000218;GE000219;GE000245;GE000289;GE000290;GE000292;GE000344;GE000378;GE000379;GE000382;GE000384;GE000399;GE000484;GE000485;GE000486;GE000491;GE000520;GE000535;GE000545;GE000548;GE000549;GE000558;GE000582;GE000583;GE000584;GE000665;GE000670;GE000685;GE000687;GE000688;GE000768;GE000769;GE000788;GE000789;GE000790;GE000807;GE0…
Carbon metabolism	ko01200	Global and overview maps	Metabolism	GE000042;GE000217;GE000218;GE000245;GE000344;GE000345;GE000356;GE000380;GE000484;GE000485;GE000486;GE000491;GE000524;GE000525;GE000526;GE000535;GE000572;GE000573;GE000574;GE000629;GE000630;GE000665;GE000683;GE000684;GE000685;GE000687;GE000688;GE000830;GE000993;GE000994;GE001055;GE001107;GE001108;GE001110;GE001112;GE001113;GE001125;GE001193;GE001194;GE001195;GE001196;GE001231;GE001297;GE001403;GE0…
2-Oxocarboxylic acid metabolism	ko01210	Global and overview maps	Metabolism	GE000042;GE000069;GE000070;GE000071;GE000072;GE000384;GE000548;GE000665;GE000788;GE000789;GE000790;GE001162;GE001683;GE001865;GE002042;GE002498;GE002918;GE003281;GE003416;GE003468;GE003605;GE003718;GE003912;GE003913;GE003915;GE003916;GE003975
Fatty acid metabolism	ko01212	Global and overview maps	Metabolism	GE000020;GE001231;GE001936;GE001937;GE002545;GE002546;GE003403;GE003614;GE003615;GE003616;GE003707;GE004045
Degradation of aromatic compounds	ko01220	Global and overview maps	Metabolism	GE001297;GE002503
Biosynthesis of amino acids	ko01230	Global and overview maps	Metabolism	GE000042;GE000063;GE000069;GE000070;GE000071;GE000072;GE000092;GE000209;GE000210;GE000217;GE000218;GE000246;GE000247;GE000289;GE000290;GE000292;GE000315;GE000344;GE000345;GE000356;GE000382;GE000384;GE000477;GE000520;GE000545;GE000548;GE000558;GE000665;GE000683;GE000684;GE000685;GE000687;GE000688;GE000768;GE000769;GE000788;GE000789;GE000790;GE000807;GE000830;GE000962;GE000993;GE000994;GE001055;GE0…
ABC transporters	ko02010	Membrane transport	Environmental Information Processing	GE000302;GE000303;GE000522;GE000660;GE000661;GE000662;GE000663;GE000801;GE001176;GE001177;GE001246;GE001522;GE001523;GE001800;GE001946;GE002091;GE002400;GE002401;GE002402;GE002452;GE002453;GE002454;GE002455;GE002531;GE002729;GE002730;GE002863;GE003098;GE003099;GE003118;GE003119;GE003120;GE003121;GE003122;GE003209;GE003210;GE003211;GE003212;GE003213;GE003377;GE003392;GE003395;GE003396;GE003532;GE0…
Two-component system	ko02020	Signal transduction	Environmental Information Processing	GE000001;GE000038;GE000151;GE000167;GE000169;GE000186;GE000336;GE000337;GE000470;GE000628;GE000660;GE000700;GE000701;GE000703;GE000704;GE000705;GE000708;GE000709;GE000725;GE000834;GE000835;GE000837;GE000911;GE000918;GE000970;GE000983;GE000996;GE001079;GE001085;GE001086;GE001109;GE001244;GE001266;GE001267;GE001291;GE001292;GE001293;GE001327;GE001351;GE001353;GE001354;GE001441;GE001449;GE001450;GE0…
Quorum sensing	ko02024	Cellular community - prokaryotes	Cellular Processes	GE000146;GE000289;GE000290;GE000470;GE000520;GE000831;GE000834;GE000835;GE000837;GE000918;GE000950;GE001031;GE001257;GE001332;GE001450;GE001521;GE001552;GE001970;GE002382;GE002436;GE002587;GE002778;GE002829;GE002902;GE003118;GE003119;GE003120;GE003121;GE003122;GE003317;GE003320;GE003572;GE003632;GE003715;GE003786;GE003787;GE003788;GE003892;GE004053;GE004086;GE004215;GE004217;GE004218;GE004299;GE0…
Bacterial chemotaxis	ko02030	Cell motility	Cellular Processes	GE000037;GE000038;GE000151;GE000186;GE000690;GE000691;GE000701;GE000702;GE000703;GE000704;GE000705;GE000706;GE000708;GE000709;GE001266;GE001267;GE001353;GE001668;GE002059;GE002092;GE002147;GE002333;GE002340;GE002342;GE002343;GE002344;GE002345;GE002346;GE002347;GE002373;GE002374;GE002375;GE002376;GE002577;GE003158;GE003240;GE003359;GE003360;GE003361;GE003363;GE003364;GE003365;GE003366;GE003367;GE0…
Flagellar assembly	ko02040	Cell motility	Cellular Processes	GE000037;GE000038;GE000690;GE000691;GE000692;GE000693;GE000694;GE000695;GE000696;GE000697;GE000705;GE000706;GE000834;GE000835;GE000837;GE000918;GE000983;GE000985;GE000986;GE000996;GE001268;GE001269;GE001270;GE001634;GE003694;GE003695;GE003696;GE003697;GE003698;GE003699;GE003700;GE003701;GE003703;GE003704;GE003822;GE003823;GE003824;GE003825;GE003826;GE003827;GE003828;GE004215;GE004217;GE004218;GE0…
Ribosome	ko03010	Translation	Genetic Information Processing	GE000096;GE000543;GE000560;GE000561;GE000792;GE000793;GE000946;GE000949;GE000958;GE001545;GE001556;GE001557;GE001559;GE002421;GE002789;GE002790;GE003618;GE003872;GE003873;GE003891;GE004047;GE004049;GE004050;GE004051;GE004052;GE004054;GE004055;GE004056;GE004057;GE004058;GE004059;GE004060;GE004061;GE004062;GE004063;GE004064;GE004065;GE004066;GE004067;GE004068;GE004069;GE004070;GE004071;GE004072;GE0…
RNA degradation	ko03018	Folding, sorting and degradation	Genetic Information Processing	GE000005;GE000009;GE000090;GE000095;GE000298;GE000668;GE001055;GE001402;GE001801;GE001803;GE002199;GE002465;GE002894;GE002902;GE003443;GE003810
RNA polymerase	ko03020	Transcription	Genetic Information Processing	GE001049;GE004048;GE004079;GE004080
DNA replication	ko03030	Replication and repair	Genetic Information Processing	GE000022;GE000023;GE000253;GE000305;GE000425;GE000673;GE000923;GE000960;GE001127;GE001401;GE002439;GE003434;GE003526;GE003711;GE003791;GE004246;GE004595;GE004700
Protein export	ko03060	Folding, sorting and degradation	Genetic Information Processing	GE000146;GE000474;GE000475;GE000476;GE000654;GE000831;GE000950;GE001031;GE001316;GE001521;GE001580;GE001969;GE001970;GE002436;GE003715;GE003892;GE004053;GE004086
Bacterial secretion system	ko03070	Membrane transport	Environmental Information Processing	GE000146;GE000474;GE000475;GE000476;GE000725;GE000831;GE000911;GE000932;GE000950;GE000970;GE001132;GE001134;GE001135;GE001145;GE001150;GE001153;GE001244;GE001316;GE001521;GE001580;GE001878;GE001879;GE001880;GE001881;GE001882;GE001883;GE001884;GE001885;GE001886;GE001888;GE001969;GE001970;GE002149;GE002522;GE002981;GE003464;GE003715;GE003892;GE004053;GE004086;GE004162;GE004225;GE004347;GE004765;GE0…
Base excision repair	ko03410	Replication and repair	Genetic Information Processing	GE000177;GE000413;GE000425;GE001017;GE001385;GE001513;GE003434;GE004157;GE004700
Nucleotide excision repair	ko03420	Replication and repair	Genetic Information Processing	GE000425;GE002002;GE002738;GE002760;GE002820;GE003434;GE003876;GE004700
Mismatch repair	ko03430	Replication and repair	Genetic Information Processing	GE000023;GE000253;GE000305;GE000673;GE000923;GE001127;GE001197;GE001401;GE001513;GE002002;GE002413;GE002439;GE002927;GE003002;GE003434;GE003711;GE004006;GE004246;GE004595;GE004700
Homologous recombination	ko03440	Replication and repair	Genetic Information Processing	GE000023;GE000253;GE000254;GE000305;GE000425;GE000509;GE000642;GE000643;GE000673;GE000675;GE000923;GE001035;GE001046;GE001127;GE001159;GE001401;GE001513;GE002439;GE003711;GE003754;GE003755;GE003756;GE003888;GE004246;GE004595
Sulfur relay system	ko04122	Folding, sorting and degradation	Genetic Information Processing	GE000564;GE001023;GE001024;GE001383;GE001390;GE001391;GE001392;GE002470;GE002741;GE003484;GE003522;GE003523;GE003721;GE004425
