# Supplementary material for: Genome of Methylomonas sp. AM2-LC, representing a methanotrophic bacterial species isolated from water column of a boreal, oxygen-stratified lake
Source: Front Genet. 2024 Aug 30;15:1440435. doi: 10.3389/fgene.2024.1440435 (PMC11392852; doi:10.3389/fgene.2024.1440435)
Supplement: Supplementary file 1 [file DataSheet3.ZIP › Supplementary_File_3_rev/03.kegg_annotation/kegg.pathway.tree.stat]

#KEGG Category	DIFFgene Count(K Number Count)
Environmental Information Processing	226 (147)
	Signal transduction	136 (71)
		Two-component system	136 (71)
	Membrane transport	100 (78)
		ABC transporters	54 (45)
		Bacterial secretion system	46 (33)
Cellular Processes	97 (47)
	Cell motility	97 (47)
		Bacterial chemotaxis	58 (17)
		Flagellar assembly	46 (35)
Genetic Information Processing	177 (167)
	Folding, sorting and degradation	48 (43)
		Sulfur relay system	14 (12)
		RNA degradation	16 (15)
		Protein export	18 (16)
	Transcription	4 (4)
		RNA polymerase	4 (4)
	Translation	79 (78)
		Ribosome	53 (53)
		Aminoacyl-tRNA biosynthesis	26 (25)
	Replication and repair	46 (42)
		Base excision repair	9 (8)
		Nucleotide excision repair	8 (7)
		Mismatch repair	20 (16)
		DNA replication	18 (14)
		Homologous recombination	25 (22)
Metabolism	650 (558)
	Metabolism of cofactors and vitamins	133 (121)
		Pantothenate and CoA biosynthesis	13 (13)
		One carbon pool by folate	11 (9)
		Ubiquinone and other terpenoid-quinone biosynthesis	9 (9)
		Biotin metabolism	11 (11)
		Thiamine metabolism	9 (8)
		Vitamin B6 metabolism	4 (4)
		Porphyrin and chlorophyll metabolism	35 (31)
		Folate biosynthesis	18 (16)
		Riboflavin metabolism	10 (7)
		Lipoic acid metabolism	2 (2)
		Nicotinate and nicotinamide metabolism	12 (12)
	Xenobiotics biodegradation and metabolism	14 (12)
		Chlorocyclohexane and chlorobenzene degradation	1 (1)
		Aminobenzoate degradation	1 (1)
		Fluorobenzoate degradation	1 (1)
		Chloroalkane and chloroalkene degradation	6 (6)
		Nitrotoluene degradation	5 (3)
		Toluene degradation	1 (1)
		Atrazine degradation	1 (1)
		Naphthalene degradation	1 (1)
	Amino acid metabolism	126 (114)
		Glycine, serine and threonine metabolism	17 (17)
		Lysine biosynthesis	13 (12)
		Arginine and proline metabolism	13 (12)
		Alanine, aspartate and glutamate metabolism	18 (17)
		Lysine degradation	4 (4)
		Cysteine and methionine metabolism	32 (27)
		Valine, leucine and isoleucine degradation	3 (3)
		Phenylalanine metabolism	7 (6)
		Tyrosine metabolism	5 (4)
		Histidine metabolism	12 (10)
		Phenylalanine, tyrosine and tryptophan biosynthesis	19 (18)
		Tryptophan metabolism	2 (2)
		Valine, leucine and isoleucine biosynthesis	14 (11)
	Glycan biosynthesis and metabolism	40 (39)
		Lipopolysaccharide biosynthesis	20 (19)
		Peptidoglycan biosynthesis	20 (20)
	Nucleotide metabolism	73 (71)
		Purine metabolism	54 (53)
		Pyrimidine metabolism	37 (36)
	Energy metabolism	156 (121)
		Nitrogen metabolism	27 (17)
		Carbon fixation in photosynthetic organisms	3 (3)
		Sulfur metabolism	31 (25)
		Oxidative phosphorylation	51 (38)
		Methane metabolism	51 (42)
	Lipid metabolism	38 (35)
		Glycerophospholipid metabolism	18 (16)
		Arachidonic acid metabolism	2 (1)
		Fatty acid degradation	1 (1)
		Steroid biosynthesis	1 (1)
		Fatty acid biosynthesis	12 (12)
		Glycerolipid metabolism	6 (6)
		Biosynthesis of unsaturated fatty acids	2 (2)
		Sphingolipid metabolism	1 (1)
	Metabolism of terpenoids and polyketides	24 (19)
		Sesquiterpenoid and triterpenoid biosynthesis	3 (2)
		Terpenoid backbone biosynthesis	11 (11)
		Tetracycline biosynthesis	2 (2)
		Polyketide sugar unit biosynthesis	8 (4)
	Global and overview maps	188 (157)
		2-Oxocarboxylic acid metabolism	27 (22)
		Biosynthesis of amino acids	113 (92)
		Degradation of aromatic compounds	2 (2)
		Fatty acid metabolism	12 (12)
		Carbon metabolism	108 (84)
	Carbohydrate metabolism	159 (130)
		Glyoxylate and dicarboxylate metabolism	24 (20)
		Inositol phosphate metabolism	5 (3)
		Glycolysis / Gluconeogenesis	27 (24)
		Ascorbate and aldarate metabolism	2 (2)
		Pentose and glucuronate interconversions	3 (3)
		Butanoate metabolism	9 (9)
		C5-Branched dibasic acid metabolism	11 (8)
		Pyruvate metabolism	28 (26)
		Propanoate metabolism	12 (11)
		Citrate cycle (TCA cycle)	21 (19)
		Starch and sucrose metabolism	28 (22)
		Amino sugar and nucleotide sugar metabolism	32 (29)
		Galactose metabolism	6 (6)
		Fructose and mannose metabolism	14 (11)
		Pentose phosphate pathway	32 (21)
	Biosynthesis of other secondary metabolites	19 (13)
		Penicillin and cephalosporin biosynthesis	2 (2)
		Novobiocin biosynthesis	4 (3)
		Streptomycin biosynthesis	13 (8)
	Metabolism of other amino acids	41 (32)
		Glutathione metabolism	17 (10)
		Taurine and hypotaurine metabolism	4 (3)
		beta-Alanine metabolism	4 (3)
		Cyanoamino acid metabolism	3 (3)
		D-Glutamine and D-glutamate metabolism	3 (3)
		D-Alanine metabolism	3 (3)
		D-Arginine and D-ornithine metabolism	1 (1)
		Selenocompound metabolism	9 (8)
