# Supplementary material for: Genome of Methylomonas sp. AM2-LC, representing a methanotrophic bacterial species isolated from water column of a boreal, oxygen-stratified lake
Source: Front Genet. 2024 Aug 30;15:1440435. doi: 10.3389/fgene.2024.1440435 (PMC11392852; doi:10.3389/fgene.2024.1440435)
Supplement: Supplementary file 1 [file DataSheet3.ZIP › Supplementary_File_3_rev/03.kegg_annotation/kegg.pathway_level2.gene_list.xls]

KEGG_pathway level 2	KEGG_pathway level 1	gene_list
Amino acid metabolism	Metabolism	GE000063;GE000069;GE000070;GE000071;GE000072;GE000078;GE000079;GE000092;GE000139;GE000140;GE000209;GE000210;GE000246;GE000247;GE000289;GE000290;GE000292;GE000315;GE000356;GE000379;GE000382;GE000384;GE000468;GE000477;GE000486;GE000495;GE000505;GE000506;GE000507;GE000520;GE000545;GE000548;GE000558;GE000658;GE000768;GE000769;GE000787;GE000788;GE000789;GE000790;GE000807;GE000823;GE000824;GE000962;GE0…
Biosynthesis of other secondary metabolites	Metabolism	GE000069;GE000092;GE000219;GE000549;GE000558;GE000583;GE000584;GE000631;GE000807;GE001125;GE001154;GE001162;GE001478;GE001865;GE002417;GE002418;GE002423;GE002928;GE003762;GE003763;GE003764;GE003765;GE003925;GE003926;GE003927;GE004143;GE004477
Carbohydrate metabolism	Metabolism	GE000042;GE000048;GE000070;GE000071;GE000072;GE000119;GE000133;GE000197;GE000215;GE000217;GE000218;GE000223;GE000245;GE000344;GE000345;GE000358;GE000378;GE000379;GE000431;GE000484;GE000485;GE000486;GE000491;GE000502;GE000503;GE000535;GE000549;GE000631;GE000665;GE000670;GE000683;GE000684;GE000685;GE000687;GE000688;GE000789;GE000790;GE000829;GE000830;GE000966;GE000979;GE000989;GE000990;GE000992;GE0…
Cell motility	Cellular Processes	GE000037;GE000038;GE000151;GE000186;GE000690;GE000691;GE000692;GE000693;GE000694;GE000695;GE000696;GE000697;GE000701;GE000702;GE000703;GE000704;GE000705;GE000706;GE000708;GE000709;GE000834;GE000835;GE000837;GE000918;GE000983;GE000985;GE000986;GE000996;GE001266;GE001267;GE001268;GE001269;GE001270;GE001353;GE001634;GE001668;GE002059;GE002092;GE002147;GE002333;GE002340;GE002342;GE002343;GE002344;GE0…
Cellular community - prokaryotes	Cellular Processes	GE000146;GE000289;GE000290;GE000470;GE000520;GE000831;GE000834;GE000835;GE000837;GE000918;GE000950;GE001031;GE001257;GE001332;GE001450;GE001521;GE001552;GE001970;GE002382;GE002436;GE002587;GE002778;GE002829;GE002902;GE003118;GE003119;GE003120;GE003121;GE003122;GE003317;GE003320;GE003572;GE003632;GE003715;GE003786;GE003787;GE003788;GE003892;GE004053;GE004086;GE004215;GE004217;GE004218;GE004299;GE0…
Energy metabolism	Metabolism	GE000006;GE000166;GE000331;GE000345;GE000356;GE000370;GE000371;GE000372;GE000373;GE000374;GE000375;GE000376;GE000377;GE000433;GE000487;GE000524;GE000525;GE000526;GE000572;GE000573;GE000574;GE000583;GE000584;GE000629;GE000630;GE000681;GE000683;GE000684;GE000688;GE000752;GE000783;GE000784;GE000785;GE000993;GE001055;GE001085;GE001086;GE001089;GE001107;GE001108;GE001110;GE001163;GE001236;GE001402;GE0…
Folding, sorting and degradation	Genetic Information Processing	GE000005;GE000009;GE000090;GE000095;GE000146;GE000298;GE000474;GE000475;GE000476;GE000564;GE000654;GE000668;GE000831;GE000950;GE001023;GE001024;GE001031;GE001055;GE001316;GE001383;GE001390;GE001391;GE001392;GE001402;GE001521;GE001580;GE001801;GE001803;GE001969;GE001970;GE002199;GE002436;GE002465;GE002470;GE002741;GE002894;GE002902;GE003443;GE003484;GE003522;GE003523;GE003715;GE003721;GE003810;GE0…
Global and overview maps	Metabolism	GE000006;GE000020;GE000021;GE000023;GE000042;GE000048;GE000063;GE000069;GE000070;GE000071;GE000072;GE000073;GE000078;GE000079;GE000087;GE000092;GE000104;GE000119;GE000127;GE000128;GE000132;GE000133;GE000134;GE000135;GE000137;GE000138;GE000139;GE000145;GE000163;GE000178;GE000195;GE000198;GE000208;GE000209;GE000210;GE000212;GE000215;GE000217;GE000218;GE000219;GE000223;GE000245;GE000246;GE000247;GE0…
Glycan biosynthesis and metabolism	Metabolism	GE000021;GE000041;GE000128;GE000132;GE000133;GE000134;GE000135;GE000137;GE000138;GE000139;GE000140;GE000141;GE000163;GE000323;GE000461;GE000467;GE000523;GE000544;GE000554;GE000940;GE000944;GE001056;GE001099;GE001327;GE001560;GE001831;GE002101;GE002166;GE002168;GE002288;GE002696;GE003417;GE003418;GE003449;GE003801;GE004110;GE004134;GE004135;GE004140;GE004169
Lipid metabolism	Metabolism	GE000020;GE000104;GE000145;GE000322;GE000623;GE000787;GE000802;GE000808;GE000956;GE001063;GE001231;GE001257;GE001319;GE001550;GE001827;GE001936;GE001937;GE001947;GE001971;GE002435;GE002503;GE002545;GE002546;GE002737;GE002778;GE003077;GE003303;GE003304;GE003403;GE003566;GE003614;GE003615;GE003616;GE003617;GE003707;GE004012;GE004045;GE004435
Membrane transport	Environmental Information Processing	GE000146;GE000302;GE000303;GE000474;GE000475;GE000476;GE000522;GE000660;GE000661;GE000662;GE000663;GE000725;GE000801;GE000831;GE000911;GE000932;GE000950;GE000970;GE001132;GE001134;GE001135;GE001145;GE001150;GE001153;GE001176;GE001177;GE001244;GE001246;GE001316;GE001521;GE001522;GE001523;GE001580;GE001800;GE001878;GE001879;GE001880;GE001881;GE001882;GE001883;GE001884;GE001885;GE001886;GE001888;GE0…
Metabolism of cofactors and vitamins	Metabolism	GE000020;GE000087;GE000127;GE000178;GE000198;GE000212;GE000294;GE000295;GE000296;GE000297;GE000315;GE000380;GE000388;GE000393;GE000428;GE000445;GE000446;GE000447;GE000448;GE000449;GE000515;GE000519;GE000542;GE000564;GE000582;GE000659;GE000712;GE000788;GE000789;GE000790;GE000791;GE000798;GE000806;GE000954;GE000955;GE001008;GE001026;GE001027;GE001036;GE001045;GE001102;GE001103;GE001232;GE001330;GE0…
Metabolism of other amino acids	Metabolism	GE000042;GE000079;GE000121;GE000132;GE000134;GE000137;GE000294;GE000295;GE000304;GE000315;GE000491;GE000555;GE000583;GE000584;GE000623;GE000658;GE000802;GE001003;GE001100;GE001196;GE001671;GE001791;GE001894;GE002031;GE002578;GE002850;GE002909;GE003007;GE003016;GE003051;GE003250;GE003301;GE003486;GE003488;GE003527;GE003540;GE003669;GE003856;GE003871;GE004041;GE004471
Metabolism of terpenoids and polyketides	Metabolism	GE000219;GE000399;GE001052;GE001053;GE001451;GE001549;GE001551;GE002545;GE003108;GE003415;GE003762;GE003763;GE003764;GE003765;GE003890;GE003925;GE003926;GE003927;GE004007;GE004012;GE004013;GE004018;GE004045;GE004092
Nucleotide metabolism	Metabolism	GE000023;GE000073;GE000095;GE000178;GE000195;GE000208;GE000253;GE000305;GE000410;GE000412;GE000425;GE000426;GE000443;GE000549;GE000550;GE000582;GE000583;GE000584;GE000673;GE000823;GE000824;GE000965;GE001003;GE001041;GE001049;GE001057;GE001112;GE001123;GE001127;GE001156;GE001235;GE001253;GE001368;GE001401;GE001468;GE001547;GE001704;GE001805;GE001825;GE001826;GE001968;GE002087;GE002420;GE002770;GE0…
Replication and repair	Genetic Information Processing	GE000022;GE000023;GE000177;GE000253;GE000254;GE000305;GE000413;GE000425;GE000509;GE000642;GE000643;GE000673;GE000675;GE000923;GE000960;GE001017;GE001035;GE001046;GE001127;GE001159;GE001197;GE001385;GE001401;GE001513;GE002002;GE002413;GE002439;GE002738;GE002760;GE002820;GE002927;GE003002;GE003434;GE003526;GE003711;GE003754;GE003755;GE003756;GE003791;GE003876;GE003888;GE004006;GE004157;GE004246;GE0…
Signal transduction	Environmental Information Processing	GE000001;GE000038;GE000151;GE000167;GE000169;GE000186;GE000336;GE000337;GE000470;GE000628;GE000660;GE000700;GE000701;GE000703;GE000704;GE000705;GE000708;GE000709;GE000725;GE000834;GE000835;GE000837;GE000911;GE000918;GE000970;GE000983;GE000996;GE001079;GE001085;GE001086;GE001109;GE001244;GE001266;GE001267;GE001291;GE001292;GE001293;GE001327;GE001351;GE001353;GE001354;GE001441;GE001449;GE001450;GE0…
Transcription	Genetic Information Processing	GE001049;GE004048;GE004079;GE004080
Translation	Genetic Information Processing	GE000096;GE000171;GE000324;GE000325;GE000401;GE000472;GE000530;GE000543;GE000555;GE000560;GE000561;GE000655;GE000792;GE000793;GE000798;GE000938;GE000946;GE000949;GE000958;GE001129;GE001161;GE001370;GE001480;GE001545;GE001556;GE001557;GE001559;GE001965;GE002083;GE002084;GE002085;GE002421;GE002787;GE002789;GE002790;GE002791;GE002792;GE002843;GE003512;GE003538;GE003618;GE003843;GE003872;GE003873;GE0…
Xenobiotics biodegradation and metabolism	Metabolism	GE000783;GE000784;GE000785;GE001296;GE001443;GE001444;GE001494;GE002503;GE002663;GE002680;GE003207;GE003345;GE003348;GE004449
