# Supplementary material for: Genome of Methylomonas sp. AM2-LC, representing a methanotrophic bacterial species isolated from water column of a boreal, oxygen-stratified lake
Source: Front Genet. 2024 Aug 30;15:1440435. doi: 10.3389/fgene.2024.1440435 (PMC11392852; doi:10.3389/fgene.2024.1440435)
Supplement: Supplementary file 1 [file DataSheet3.ZIP › Supplementary_File_3_rev/03.kegg_annotation/kegg_pathway_globe_map.xls]

#pathway	pathway_id	Gene_number	Gene_id	KOs
Metabolic pathways	ko01100	546	GE000020;GE000021;GE000023;GE000042;GE000048;GE000063;GE000069;GE000070;GE000071;GE000072;GE000073;GE000078;GE000079;GE000087;GE000092;GE000104;GE000119;GE000127;GE000128;GE000132;GE000133;GE000134;GE000135;GE000137;GE000138;GE000139;GE000163;GE000178;GE000195;GE000198;GE000208;GE000209;GE000210;GE000212;GE000215;GE000217;GE000218;GE000219;GE000223;GE000245;GE000246;GE000247;GE000253;GE000289;GE0…	K02372+K00677+K02337+K00031+K01711+K01439+K00133+K00052+K01704+K01703+K00939+K01585+K00797+K00858+K00215+K05878+K11473+K00954+K02535+K01921+K00075+K01924+K02563+K01925+K01000+K01929+K03271+K00560+K00762+K00767+K01591+K00891+K01735+K01599+K02377+K00615+K00615+K01710+K02377+K01676+K14267+K00674+K02338+K01657+K01658+K00766+K01579+K01918+K00606+K00950+K01255+K02339+K00548+K00655+K03273+K00381+K00615+…
Biosynthesis of secondary metabolites	ko01110	232	GE000042;GE000069;GE000070;GE000071;GE000072;GE000073;GE000092;GE000119;GE000145;GE000209;GE000210;GE000212;GE000217;GE000218;GE000245;GE000289;GE000290;GE000292;GE000294;GE000295;GE000296;GE000315;GE000322;GE000344;GE000356;GE000382;GE000384;GE000410;GE000428;GE000431;GE000477;GE000484;GE000485;GE000486;GE000491;GE000515;GE000520;GE000535;GE000545;GE000548;GE000549;GE000582;GE000658;GE000665;GE0…	K00031+K00133+K00052+K01704+K01703+K00939+K00215+K11473+K00057+K00891+K01735+K01599+K00615+K00615+K01676+K01657+K01658+K00766+K01579+K01918+K00606+K00548+K00655+K00615+K00640+K01609+K00620+K00088+K01845+K01840+K01523+K00163+K00627+K00382+K00036+K11753+K01626+K01810+K00286+K00930+K15778+K00602+K01424+K01647+K01091+K00615+K00616+K01624+K01586+K01778+K17103+K00053+K01653+K01652+K00147+K01803+K08591+…
Microbial metabolism in diverse environments	ko01120	170	GE000006;GE000042;GE000063;GE000069;GE000092;GE000119;GE000217;GE000218;GE000245;GE000246;GE000247;GE000331;GE000344;GE000345;GE000356;GE000380;GE000433;GE000483;GE000484;GE000485;GE000486;GE000491;GE000524;GE000525;GE000526;GE000535;GE000549;GE000572;GE000573;GE000574;GE000583;GE000584;GE000629;GE000630;GE000665;GE000681;GE000683;GE000684;GE000685;GE000687;GE000688;GE000752;GE000768;GE000769;GE0…	K17229+K00031+K01439+K00133+K00215+K11473+K00615+K00615+K01676+K14267+K00674+K00381+K00615+K08093+K00640+K00297+K02439+K06193+K00163+K00627+K00382+K00036+K10946+K10944+K10945+K01810+K15778+K10944+K10945+K10946+K00955+K00957+K10714+K10714+K01647+K17226+K08093+K08094+K00615+K00616+K01624+K10535+K01586+K01778+K02591+K02586+K02588+K01803+K00138+K00615+K00615+K01689+K00895+K08692+K14067+K00830+K00873+…
Biosynthesis of antibiotics	ko01130	159	GE000042;GE000069;GE000073;GE000092;GE000119;GE000209;GE000210;GE000217;GE000218;GE000219;GE000245;GE000289;GE000290;GE000292;GE000344;GE000378;GE000379;GE000382;GE000384;GE000399;GE000484;GE000485;GE000486;GE000491;GE000520;GE000535;GE000545;GE000548;GE000549;GE000558;GE000582;GE000583;GE000584;GE000665;GE000670;GE000685;GE000687;GE000688;GE000768;GE000769;GE000788;GE000789;GE000790;GE000807;GE0…	K00031+K00133+K00939+K00215+K11473+K00891+K01735+K00615+K00615+K01710+K01676+K01657+K01658+K00766+K00615+K04042+K00820+K01609+K00620+K06013+K00163+K00627+K00382+K00036+K01626+K01810+K00286+K00930+K15778+K00931+K00602+K00955+K00957+K01647+K01091+K00615+K00616+K01624+K01586+K01778+K00053+K01653+K01652+K00147+K03431+K01803+K01945+K00615+K00615+K01770+K00991+K01689+K00895+K00830+K00873+K00134+K00845+…
