# Supplementary material for: Genome of Methylomonas sp. AM2-LC, representing a methanotrophic bacterial species isolated from water column of a boreal, oxygen-stratified lake
Source: Front Genet. 2024 Aug 30;15:1440435. doi: 10.3389/fgene.2024.1440435 (PMC11392852; doi:10.3389/fgene.2024.1440435)
Supplement: Supplementary file 1 [file DataSheet3.ZIP › Supplementary_File_3_rev/03.kegg_annotation/kegg_pathway_map.xls]

#pathway	pathway_id	Gene_number	Gene_id	KOs
Glycolysis / Gluconeogenesis	ko00010	27	GE000484;GE000485;GE000486;GE000535;GE000549;GE000688;GE000830;GE000966;GE001055;GE001059;GE001112;GE001113;GE001125;GE001492;GE001672;GE002087;GE002503;GE003067;GE003072;GE003140;GE003345;GE003348;GE003410;GE003428;GE003559;GE003955;GE004477	K00163+K00627+K00382+K01810+K15778+K01624+K01803+K00138+K01689+K00895+K00873+K00134+K00845+K01895+K00886+K00873+K13953+K01810+K01623+K15633+K14029+K14028+K00927+K03841+K03737+K01624+K01835
Citrate cycle (TCA cycle)	ko00020	21	GE000042;GE000245;GE000484;GE000485;GE000486;GE000665;GE001422;GE001423;GE001424;GE001425;GE001683;GE002498;GE002645;GE002918;GE003281;GE003559;GE003592;GE003593;GE003725;GE003726;GE004038	K00031+K01676+K00163+K00627+K00382+K01647+K00240+K00239+K00242+K00241+K01647+K01647+K01679+K01682+K00030+K03737+K00164+K00658+K01902+K01903+K00024
Pentose phosphate pathway	ko00030	32	GE000217;GE000218;GE000344;GE000345;GE000491;GE000535;GE000549;GE000683;GE000684;GE000685;GE000687;GE000688;GE000993;GE000994;GE001059;GE001193;GE001194;GE001195;GE001196;GE001297;GE001586;GE002029;GE002541;GE003067;GE003069;GE003072;GE003428;GE003448;GE003803;GE003955;GE004091;GE004477	K00615+K00615+K00615+K08093+K00036+K01810+K15778+K08093+K08094+K00615+K00616+K01624+K00615+K00615+K00895+K01625+K01690+K01057+K00036+K01053+K01621+K00852+K01783+K01810+K01621+K01623+K03841+K01807+K01807+K01624+K00948+K01835
Pentose and glucuronate interconversions	ko00040	3	GE002163;GE002541;GE003907	K00963+K01783+K00012
Fructose and mannose metabolism	ko00051	14	GE000048;GE000215;GE000223;GE000431;GE000549;GE000688;GE000830;GE001059;GE001806;GE001809;GE003072;GE003428;GE003918;GE003955	K01711+K02377+K02377+K01840+K15778+K01624+K01803+K00895+K16011+K00847+K01623+K03841+K02377+K01624
Galactose metabolism	ko00052	6	GE000549;GE001125;GE001414;GE001934;GE002163;GE004477	K15778+K00845+K01854+K01784+K00963+K01835
Ascorbate and aldarate metabolism	ko00053	2	GE001297;GE003907	K01053+K00012
Fatty acid biosynthesis	ko00061	12	GE000020;GE001231;GE001936;GE001937;GE002545;GE002546;GE003403;GE003614;GE003615;GE003616;GE003707;GE004045	K02372+K01963+K00647+K01716+K02160+K01961+K00209+K00059+K00645+K00648+K09458+K01962
Fatty acid degradation	ko00071	1	GE002503	K13953
Steroid biosynthesis	ko00100	1	GE004012	K00801
Ubiquinone and other terpenoid-quinone biosynthesis	ko00130	9	GE001045;GE002985;GE003599;GE003690;GE003795;GE004168;GE004171;GE004190;GE004455	K03181+K03185+K03183+K00568+K03184+K03179+K03809+K03186+K03182
Oxidative phosphorylation	ko00190	51	GE000166;GE000370;GE000371;GE000372;GE000373;GE000374;GE000375;GE000376;GE000377;GE000487;GE001085;GE001086;GE001402;GE001412;GE001422;GE001423;GE001424;GE001425;GE001536;GE001537;GE001538;GE001539;GE002629;GE002630;GE002631;GE002632;GE002633;GE002634;GE002635;GE002636;GE002637;GE002638;GE002639;GE002640;GE002647;GE002648;GE002893;GE003145;GE003146;GE003147;GE003148;GE003149;GE003152;GE003153;GE0…	K15987+K02108+K02110+K02109+K02113+K02111+K02115+K02112+K02114+K03885+K00425+K00426+K00937+K01507+K00240+K00239+K00242+K00241+K02275+K02274+K02258+K02276+K00330+K00331+K13378+K00334+K00335+K00336+K00337+K00338+K00339+K00340+K00341+K00342+K00426+K00425+K02259+K02115+K02111+K02109+K02110+K02108+K02114+K02112+K02275+K03885+K02275+K02274+K00411+K00412+K00413
Arginine biosynthesis	ko00220	13	GE000384;GE000548;GE001472;GE001865;GE001999;GE002911;GE003205;GE003206;GE003207;GE003468;GE003718;GE003800;GE003975	K00620+K00930+K01915+K00812+K01915+K01755+K01428+K01429+K01430+K14682+K00145+K01940+K00821
Purine metabolism	ko00230	54	GE000023;GE000073;GE000095;GE000253;GE000305;GE000410;GE000412;GE000425;GE000426;GE000443;GE000549;GE000582;GE000583;GE000584;GE000673;GE000965;GE001041;GE001049;GE001112;GE001127;GE001156;GE001235;GE001253;GE001368;GE001401;GE001468;GE001704;GE001805;GE001825;GE001826;GE001968;GE002087;GE002770;GE002833;GE002834;GE002910;GE002926;GE002948;GE003205;GE003206;GE003207;GE003308;GE003502;GE003624;GE0…	K02337+K00939+K00962+K02338+K02339+K00088+K01951+K02335+K00942+K01525+K15778+K00602+K00955+K00957+K02343+K01945+K00525+K03060+K00873+K02340+K01952+K00764+K01756+K01081+K02342+K01923+K00951+K08312+K04765+K00856+K00940+K00873+K00860+K01588+K01589+K05851+K01939+K00760+K01428+K01429+K01430+K01515+K01933+K08289+K01524+K02341+K03787+K00759+K03040+K03046+K03043+K00948+K02428+K01835
Pyrimidine metabolism	ko00240	37	GE000023;GE000095;GE000178;GE000195;GE000208;GE000253;GE000305;GE000425;GE000550;GE000673;GE000823;GE000824;GE001003;GE001041;GE001049;GE001057;GE001123;GE001127;GE001368;GE001401;GE001547;GE001825;GE001968;GE002420;GE003558;GE003710;GE003711;GE003832;GE003841;GE003865;GE003866;GE003867;GE004048;GE004079;GE004080;GE004194;GE004459	K02337+K00962+K00560+K00762+K01591+K02338+K02339+K02335+K01520+K02343+K01956+K01955+K00384+K00525+K03060+K01937+K01494+K02340+K01081+K02342+K09903+K04765+K00940+K00945+K00226+K00943+K02341+K03787+K01465+K01465+K00609+K02825+K03040+K03046+K03043+K00254+K08722
Alanine, aspartate and glutamate metabolism	ko00250	18	GE000379;GE000658;GE000823;GE000824;GE001110;GE001235;GE001253;GE001472;GE001865;GE001999;GE002911;GE002926;GE003015;GE003442;GE003796;GE003800;GE003856;GE003866	K00820+K01424+K01956+K01955+K00830+K00764+K01756+K01915+K00812+K01915+K01755+K01939+K00135+K00278+K00265+K01940+K00259+K00609
Tetracycline biosynthesis	ko00253	2	GE002545;GE004045	K02160+K01962
Glycine, serine and threonine metabolism	ko00260	17	GE000069;GE000486;GE000787;GE001110;GE001162;GE001229;GE001230;GE001511;GE001512;GE001828;GE002483;GE003140;GE003758;GE003759;GE003802;GE004040;GE004041	K00133+K00382+K17103+K00830+K00928+K01696+K01695+K00003+K01733+K02437+K00831+K15633+K01079+K00058+K01754+K11529+K00600
Monobactam biosynthesis	ko00261	6	GE000069;GE000092;GE000583;GE000584;GE001154;GE001162	K00133+K00215+K00955+K00957+K01714+K00928
Cysteine and methionine metabolism	ko00270	32	GE000069;GE000079;GE000315;GE000356;GE000468;GE000505;GE000506;GE000507;GE000962;GE000963;GE001162;GE001236;GE001403;GE001511;GE001671;GE001865;GE002741;GE002837;GE002909;GE002949;GE003009;GE003010;GE003189;GE003301;GE003416;GE003436;GE003540;GE003688;GE003689;GE003721;GE003871;GE004038	K00133+K00797+K00548+K00640+K01611+K08964+K08967+K09880+K00789+K01251+K00928+K10764+K12339+K00003+K00549+K00812+K01011+K00640+K01919+K19696+K00640+K01738+K00651+K14155+K00826+K01738+K00797+K08963+K12960+K01011+K01920+K00024
Valine, leucine and isoleucine degradation	ko00280	3	GE000486;GE003416;GE003646	K00382+K00826+K00020
Valine, leucine and isoleucine biosynthesis	ko00290	14	GE000070;GE000071;GE000072;GE000788;GE000789;GE000790;GE002042;GE003416;GE003605;GE003802;GE003912;GE003913;GE003915;GE003916	K00052+K01704+K01703+K00053+K01653+K01652+K01687+K00826+K01649+K01754+K01703+K01704+K09011+K00052
Lysine biosynthesis	ko00300	13	GE000063;GE000069;GE000092;GE000139;GE000140;GE000246;GE000247;GE000768;GE000769;GE001154;GE001162;GE001511;GE002896	K01439+K00133+K00215+K01929+K01928+K14267+K00674+K01586+K01778+K01714+K00928+K00003+K01586
Lysine degradation	ko00310	4	GE001100;GE003015;GE003592;GE003593	K00824+K00135+K00164+K00658
Penicillin and cephalosporin biosynthesis	ko00311	2	GE002423;GE002928	K01060+K01434
Arginine and proline metabolism	ko00330	13	GE000078;GE000079;GE000468;GE000495;GE000545;GE000558;GE000807;GE001100;GE001865;GE002999;GE003540;GE004015;GE004191	K01585+K00797+K01611+K12251+K00286+K00931+K00147+K00824+K00812+K13747+K00797+K00819+K01259
Carbapenem biosynthesis	ko00332	2	GE000558;GE000807	K00931+K00147
Histidine metabolism	ko00340	12	GE000477;GE001724;GE002417;GE002925;GE004141;GE004142;GE004143;GE004466;GE004467;GE004468;GE004469;GE004470	K01523+K01814+K00817+K02502+K00765+K00013+K00817+K01496+K02500+K01814+K02501+K01693
Tyrosine metabolism	ko00350	5	GE001865;GE002417;GE002503;GE003015;GE004143	K00812+K00817+K13953+K00135+K00817
Phenylalanine metabolism	ko00360	7	GE001100;GE001865;GE002377;GE002417;GE002724;GE004020;GE004143	K00824+K00812+K03782+K00817+K01912+K01451+K00817
Chlorocyclohexane and chlorobenzene degradation	ko00361	1	GE001296	K01061
Fluorobenzoate degradation	ko00364	1	GE001296	K01061
Tryptophan metabolism	ko00380	2	GE002377;GE003592	K03782+K00164
Phenylalanine, tyrosine and tryptophan biosynthesis	ko00400	19	GE000209;GE000210;GE000289;GE000290;GE000292;GE000382;GE000520;GE001228;GE001229;GE001230;GE001865;GE002279;GE002417;GE002418;GE002419;GE002484;GE002544;GE004143;GE004209	K00891+K01735+K01657+K01658+K00766+K01609+K01626+K01817+K01696+K01695+K00812+K01736+K00817+K04517+K00800+K14170+K03786+K00817+K00014
Novobiocin biosynthesis	ko00401	4	GE001865;GE002417;GE002418;GE004143	K00812+K00817+K04517+K00817
beta-Alanine metabolism	ko00410	4	GE000079;GE000294;GE000295;GE003540	K00797+K01579+K01918+K00797
Taurine and hypotaurine metabolism	ko00430	4	GE003051;GE003486;GE003488;GE003856	K00925+K00925+K13788+K00259
Selenocompound metabolism	ko00450	9	GE000315;GE000555;GE000583;GE000584;GE001003;GE001671;GE002850;GE003007;GE003301	K00548+K01874+K00955+K00957+K00384+K00549+K11717+K11717+K14155
Cyanoamino acid metabolism	ko00460	3	GE000658;GE001894;GE004041	K01424+K05349+K00600
D-Glutamine and D-glutamate metabolism	ko00471	3	GE000134;GE000137;GE001791	K01924+K01925+K01776
D-Arginine and D-ornithine metabolism	ko00472	1	GE001100	K00824
D-Alanine metabolism	ko00473	3	GE000132;GE001100;GE003527	K01921+K00824+K01775
Glutathione metabolism	ko00480	17	GE000042;GE000079;GE000121;GE000304;GE000491;GE000623;GE000802;GE001196;GE002031;GE002578;GE002909;GE003016;GE003250;GE003540;GE003669;GE003871;GE004471	K00031+K00797+K00799+K01255+K00036+K00432+K00432+K00036+K00799+K00799+K01919+K00383+K00383+K00797+K00799+K01920+K01256
Starch and sucrose metabolism	ko00500	28	GE000535;GE000549;GE000989;GE001125;GE001184;GE001185;GE001186;GE001188;GE001419;GE001705;GE001799;GE001809;GE001894;GE002163;GE003022;GE003023;GE003024;GE003025;GE003026;GE003052;GE003067;GE003381;GE003383;GE003716;GE003907;GE003914;GE004441;GE004477	K01810+K15778+K00978+K00845+K00703+K00700+K00975+K00705+K06896+K00700+K01210+K00847+K05349+K00963+K01236+K01214+K05343+K16147+K00700+K00688+K01810+K16149+K01214+K00688+K00012+K08679+K00688+K01835
Amino sugar and nucleotide sugar metabolism	ko00520	32	GE000048;GE000133;GE000215;GE000223;GE000378;GE000379;GE000431;GE000502;GE000503;GE000535;GE000549;GE000829;GE000979;GE000989;GE000990;GE000992;GE001125;GE001186;GE001414;GE001672;GE001806;GE001809;GE001934;GE002163;GE002780;GE002947;GE003067;GE003907;GE003914;GE003918;GE004140;GE004477	K01711+K00075+K02377+K02377+K04042+K00820+K01840+K07102+K00992+K01810+K15778+K03431+K18429+K00978+K01709+K12452+K00845+K00975+K01854+K00886+K16011+K00847+K01784+K00963+K00523+K01207+K01810+K00012+K08679+K02377+K00790+K01835
Streptomycin biosynthesis	ko00521	13	GE000219;GE000549;GE000631;GE001125;GE001478;GE003762;GE003763;GE003764;GE003765;GE003925;GE003926;GE003927;GE004477	K01710+K15778+K01092+K00845+K01092+K01790+K00973+K00067+K01710+K01710+K00973+K01790+K01835
Polyketide sugar unit biosynthesis	ko00523	8	GE000219;GE003762;GE003763;GE003764;GE003765;GE003925;GE003926;GE003927	K01710+K01790+K00973+K00067+K01710+K01710+K00973+K01790
Acarbose and validamycin biosynthesis	ko00525	5	GE000219;GE003763;GE003765;GE003925;GE003926	K01710+K00973+K01710+K01710+K00973
Lipopolysaccharide biosynthesis	ko00540	20	GE000021;GE000128;GE000163;GE000323;GE000523;GE000554;GE000940;GE000944;GE001056;GE001560;GE002166;GE002168;GE003417;GE003418;GE003449;GE003801;GE004110;GE004134;GE004135;GE004169	K00677+K02535+K03271+K03273+K02849+K02847+K03269+K00677+K01627+K03274+K00912+K00979+K02843+K02841+K02536+K02527+K00748+K03270+K06041+K03272
Peptidoglycan biosynthesis	ko00550	20	GE000041;GE000132;GE000133;GE000134;GE000135;GE000137;GE000138;GE000139;GE000140;GE000141;GE000461;GE000467;GE000544;GE001099;GE001327;GE001831;GE002101;GE002288;GE002696;GE004140	K06153+K01921+K00075+K01924+K02563+K01925+K01000+K01929+K01928+K03587+K05366+K03814+K03980+K07258+K07260+K19302+K05515+K05365+K05367+K00790
Glycerolipid metabolism	ko00561	6	GE000104;GE000322;GE000808;GE000956;GE001827;GE003617	K05878+K00655+K05879+K08591+K00901+K03621
Inositol phosphate metabolism	ko00562	5	GE000631;GE000830;GE001257;GE001478;GE002778	K01092+K01803+K01114+K01092+K01114
Glycerophospholipid metabolism	ko00564	18	GE000145;GE000322;GE000787;GE000956;GE001257;GE001319;GE001550;GE001827;GE001947;GE001971;GE002435;GE002737;GE002778;GE003077;GE003303;GE003304;GE003566;GE003617	K00057+K00655+K17103+K08591+K01114+K00995+K00981+K00901+K05939+K01613+K06132+K00995+K01114+K06131+K03736+K03735+K01095+K03621
Arachidonic acid metabolism	ko00590	2	GE000623;GE000802	K00432+K00432
Sphingolipid metabolism	ko00600	1	GE004435	K01130
Pyruvate metabolism	ko00620	28	GE000197;GE000245;GE000358;GE000484;GE000485;GE000486;GE000966;GE001021;GE001112;GE001203;GE001204;GE001231;GE001446;GE001492;GE002087;GE002545;GE002546;GE002645;GE002953;GE003051;GE003486;GE003488;GE003559;GE003605;GE004038;GE004045;GE004155;GE004449	K01759+K01676+K02594+K00163+K00627+K00382+K00138+K01069+K00873+K01573+K01571+K01963+K01006+K01895+K00873+K02160+K01961+K01679+K01595+K00925+K00925+K13788+K03737+K01649+K00024+K01962+K00027+K01512
Toluene degradation	ko00623	1	GE001296	K01061
Chloroalkane and chloroalkene degradation	ko00625	6	GE000783;GE000784;GE000785;GE002503;GE003345;GE003348	K02591+K02586+K02588+K13953+K14029+K14028
Naphthalene degradation	ko00626	1	GE002503	K13953
Aminobenzoate degradation	ko00627	1	GE004449	K01512
Glyoxylate and dicarboxylate metabolism	ko00630	24	GE000119;GE000486;GE000665;GE000670;GE001107;GE001108;GE001110;GE001193;GE001472;GE001481;GE001483;GE001484;GE001485;GE001683;GE001828;GE001999;GE002498;GE002918;GE003390;GE003647;GE003691;GE004038;GE004040;GE004041	K11473+K00382+K01647+K01091+K08692+K14067+K00830+K01625+K01915+K00126+K00123+K00124+K00127+K01647+K02437+K01915+K01647+K01682+K00122+K01816+K01091+K00024+K11529+K00600
Nitrotoluene degradation	ko00633	5	GE001443;GE001444;GE001494;GE002663;GE002680	K06281+K06282+K10680+K10680+K10680
Propanoate metabolism	ko00640	12	GE000486;GE001231;GE001492;GE002545;GE002546;GE002918;GE003051;GE003486;GE003488;GE003725;GE003726;GE004045	K00382+K01963+K01895+K02160+K01961+K01682+K00925+K00925+K13788+K01902+K01903+K01962
Butanoate metabolism	ko00650	9	GE000789;GE000790;GE001422;GE001423;GE001424;GE001425;GE003015;GE003403;GE003559	K01653+K01652+K00240+K00239+K00242+K00241+K00135+K00209+K03737
C5-Branched dibasic acid metabolism	ko00660	11	GE000070;GE000071;GE000072;GE000789;GE000790;GE003725;GE003726;GE003912;GE003913;GE003915;GE003916	K00052+K01704+K01703+K01653+K01652+K01902+K01903+K01703+K01704+K09011+K00052
One carbon pool by folate	ko00670	11	GE000178;GE000315;GE000380;GE000582;GE000659;GE000798;GE001480;GE003624;GE004041;GE004042;GE004764	K00560+K00548+K00297+K00602+K00287+K00604+K00604+K08289+K00600+K01938+K00297
Methane metabolism	ko00680	51	GE000345;GE000524;GE000525;GE000526;GE000572;GE000573;GE000574;GE000629;GE000630;GE000683;GE000684;GE000688;GE001055;GE001107;GE001108;GE001110;GE001481;GE001483;GE001484;GE001485;GE001492;GE001725;GE001728;GE001729;GE002473;GE002483;GE002898;GE002953;GE003051;GE003072;GE003140;GE003337;GE003339;GE003340;GE003341;GE003345;GE003346;GE003348;GE003390;GE003428;GE003486;GE003488;GE003758;GE003759;GE0…	K08093+K10946+K10944+K10945+K10944+K10945+K10946+K10714+K10714+K08093+K08094+K01624+K01689+K08692+K14067+K00830+K00126+K00123+K00124+K00127+K01895+K10713+K01499+K01499+K16260+K00831+K10714+K01595+K00925+K01623+K15633+K16259+K16258+K16257+K16256+K14029+K16255+K14028+K00122+K03841+K00925+K13788+K01079+K00058+K01624+K00024+K00600+K00201+K00200+K00672+K00202
Carbon fixation in photosynthetic organisms	ko00710	3	GE000993;GE003069;GE003072	K00615+K01621+K01623
Thiamine metabolism	ko00730	9	GE000519;GE000564;GE003432;GE003433;GE003567;GE003887;GE004018;GE004193;GE004425	K03149+K04487+K00788+K00941+K00946+K03147+K01662+K03153+K04487
Riboflavin metabolism	ko00740	10	GE000445;GE000515;GE001332;GE001333;GE003125;GE003131;GE003569;GE003570;GE003571;GE003572	K04719+K11753+K11752+K14652+K00299+K14652+K00794+K14652+K00793+K11752
Vitamin B6 metabolism	ko00750	4	GE000393;GE001036;GE001512;GE002483	K00097+K03474+K01733+K00831
Nicotinate and nicotinamide metabolism	ko00760	12	GE000087;GE000198;GE000806;GE001368;GE002160;GE002669;GE002670;GE003015;GE003442;GE003724;GE003832;GE003844	K00858+K00767+K00969+K01081+K03743+K00324+K00325+K00135+K00278+K01950+K03787+K03517
Pantothenate and CoA biosynthesis	ko00770	13	GE000127;GE000294;GE000295;GE000296;GE000388;GE000712;GE000788;GE000789;GE000790;GE000791;GE001027;GE002042;GE003416	K00954+K01579+K01918+K00606+K00859+K13038+K00053+K01653+K01652+K06133+K03525+K01687+K00826
Biotin metabolism	ko00780	11	GE000020;GE000542;GE001026;GE001530;GE001531;GE001532;GE001533;GE001534;GE001936;GE003614;GE003707	K02372+K00833+K03524+K01012+K00652+K02170+K02169+K01935+K00647+K00059+K09458
Lipoic acid metabolism	ko00785	2	GE001102;GE001103	K03801+K03644
Folate biosynthesis	ko00790	18	GE000297;GE000659;GE000954;GE000955;GE001232;GE001330;GE001383;GE001390;GE001391;GE001392;GE001508;GE001648;GE001973;GE003627;GE003629;GE003708;GE003745;GE003746	K00950+K00287+K00950+K01633+K11754+K01737+K03639+K03637+K03636+K03635+K01737+K01665+K09457+K01495+K00796+K02619+K06920+K10026
Atrazine degradation	ko00791	1	GE003207	K01430
Porphyrin and chlorophyll metabolism	ko00860	35	GE000212;GE000428;GE000446;GE000447;GE000448;GE000449;GE001008;GE001370;GE001619;GE001620;GE001621;GE001624;GE001852;GE002197;GE002198;GE002893;GE003626;GE003820;GE004095;GE004207;GE004241;GE004409;GE004410;GE004411;GE004412;GE004413;GE004414;GE004415;GE004416;GE004417;GE004418;GE004450;GE004451;GE004452;GE004586	K01599+K01845+K02231+K02226+K02233+K00768+K19221+K01885+K02227+K02225+K02302+K00228+K03594+K03594+K03594+K02259+K01772+K02232+K02492+K01698+K09882+K02224+K05936+K03795+K06042+K02188+K00595+K03394+K02189+K02189+K05934+K01749+K01719+K02496+K09882
Terpenoid backbone biosynthesis	ko00900	11	GE000399;GE001052;GE001053;GE001451;GE001549;GE001551;GE003415;GE003890;GE004007;GE004018;GE004092	K06013+K01770+K00991+K03526+K00806+K00099+K03527+K02523+K00795+K01662+K00919
Sesquiterpenoid and triterpenoid biosynthesis	ko00909	3	GE003108;GE004012;GE004013	K06045+K00801+K06045
Nitrogen metabolism	ko00910	27	GE000524;GE000525;GE000526;GE000572;GE000573;GE000574;GE000752;GE000783;GE000784;GE000785;GE001163;GE001472;GE001795;GE001999;GE002380;GE002381;GE002383;GE002384;GE002398;GE002400;GE002401;GE002402;GE002462;GE002557;GE002952;GE003136;GE003796	K10946+K10944+K10945+K10944+K10945+K10946+K10535+K02591+K02586+K02588+K01673+K01915+K01673+K01915+K00372+K00362+K00363+K00362+K02575+K15576+K15577+K15578+K00372+K01673+K01673+K01673+K00265
Sulfur metabolism	ko00920	31	GE000006;GE000331;GE000356;GE000433;GE000583;GE000584;GE000681;GE001089;GE001236;GE001403;GE001946;GE002127;GE002159;GE002741;GE002770;GE002837;GE002908;GE003009;GE003010;GE003124;GE003125;GE003128;GE003189;GE003436;GE003532;GE003721;GE003797;GE003852;GE003853;GE003854;GE004445	K17229+K00381+K00640+K02439+K00955+K00957+K17226+K17218+K10764+K12339+K02048+K17227+K17226+K01011+K00860+K00640+K00390+K00640+K01738+K17228+K00299+K04091+K00651+K01738+K02048+K01011+K00380+K02046+K02047+K02045+K15552
Aminoacyl-tRNA biosynthesis	ko00970	26	GE000171;GE000324;GE000325;GE000401;GE000472;GE000530;GE000555;GE000655;GE000798;GE000938;GE001129;GE001161;GE001370;GE001480;GE001965;GE002083;GE002084;GE002085;GE002787;GE002791;GE002792;GE002843;GE003512;GE003538;GE003843;GE004005	K01881+K01879+K01878+K01875+K01887+K01873+K01874+K01870+K00604+K01883+K01869+K01872+K01885+K00604+K01892+K02434+K02433+K02435+K01868+K01889+K01890+K04567+K01866+K01886+K01876+K01867
Biosynthesis of unsaturated fatty acids	ko01040	2	GE001063;GE003614	K10804+K00059
Carbon metabolism	ko01200	108	GE000042;GE000217;GE000218;GE000245;GE000344;GE000345;GE000356;GE000380;GE000484;GE000485;GE000486;GE000491;GE000524;GE000525;GE000526;GE000535;GE000572;GE000573;GE000574;GE000629;GE000630;GE000665;GE000683;GE000684;GE000685;GE000687;GE000688;GE000830;GE000993;GE000994;GE001055;GE001107;GE001108;GE001110;GE001112;GE001113;GE001125;GE001193;GE001194;GE001195;GE001196;GE001231;GE001297;GE001403;GE0…	K00031+K00615+K00615+K01676+K00615+K08093+K00640+K00297+K00163+K00627+K00382+K00036+K10946+K10944+K10945+K01810+K10944+K10945+K10946+K10714+K10714+K01647+K08093+K08094+K00615+K00616+K01624+K01803+K00615+K00615+K01689+K08692+K14067+K00830+K00873+K00134+K00845+K01625+K01690+K01057+K00036+K01963+K01053+K12339+K00240+K00239+K00242+K00241+K01006+K00126+K00123+K00124+K00127+K01895+K00886+K01647+K10713+…
2-Oxocarboxylic acid metabolism	ko01210	27	GE000042;GE000069;GE000070;GE000071;GE000072;GE000384;GE000548;GE000665;GE000788;GE000789;GE000790;GE001162;GE001683;GE001865;GE002042;GE002498;GE002918;GE003281;GE003416;GE003468;GE003605;GE003718;GE003912;GE003913;GE003915;GE003916;GE003975	K00031+K00133+K00052+K01704+K01703+K00620+K00930+K01647+K00053+K01653+K01652+K00928+K01647+K00812+K01687+K01647+K01682+K00030+K00826+K14682+K01649+K00145+K01703+K01704+K09011+K00052+K00821
Fatty acid metabolism	ko01212	12	GE000020;GE001231;GE001936;GE001937;GE002545;GE002546;GE003403;GE003614;GE003615;GE003616;GE003707;GE004045	K02372+K01963+K00647+K01716+K02160+K01961+K00209+K00059+K00645+K00648+K09458+K01962
Degradation of aromatic compounds	ko01220	2	GE001297;GE002503	K01053+K13953
Biosynthesis of amino acids	ko01230	113	GE000042;GE000063;GE000069;GE000070;GE000071;GE000072;GE000092;GE000209;GE000210;GE000217;GE000218;GE000246;GE000247;GE000289;GE000290;GE000292;GE000315;GE000344;GE000345;GE000356;GE000382;GE000384;GE000477;GE000520;GE000545;GE000548;GE000558;GE000665;GE000683;GE000684;GE000685;GE000687;GE000688;GE000768;GE000769;GE000788;GE000789;GE000790;GE000807;GE000830;GE000962;GE000993;GE000994;GE001055;GE0…	K00031+K01439+K00133+K00052+K01704+K01703+K00215+K00891+K01735+K00615+K00615+K14267+K00674+K01657+K01658+K00766+K00548+K00615+K08093+K00640+K01609+K00620+K01523+K01626+K00286+K00930+K00931+K01647+K08093+K08094+K00615+K00616+K01624+K01586+K01778+K00053+K01653+K01652+K00147+K01803+K00789+K00615+K00615+K01689+K00873+K00134+K01714+K00928+K01817+K01696+K01695+K12339+K01915+K00003+K01733+K00549+K01647+…
ABC transporters	ko02010	54	GE000302;GE000303;GE000522;GE000660;GE000661;GE000662;GE000663;GE000801;GE001176;GE001177;GE001246;GE001522;GE001523;GE001800;GE001946;GE002091;GE002400;GE002401;GE002402;GE002452;GE002453;GE002454;GE002455;GE002531;GE002729;GE002730;GE002863;GE003098;GE003099;GE003118;GE003119;GE003120;GE003121;GE003122;GE003209;GE003210;GE003211;GE003212;GE003213;GE003377;GE003392;GE003395;GE003396;GE003532;GE0…	K11720+K07091+K11085+K02040+K02037+K02038+K02036+K07323+K02065+K02066+K16299+K09812+K09811+K02471+K02048+K02044+K15576+K15577+K15578+K02193+K02194+K02195+K02196+K02020+K09808+K09810+K02044+K02065+K02066+K01996+K01999+K01998+K01997+K01995+K11963+K11962+K11961+K11960+K11959+K02044+K02017+K02017+K02018+K02048+K02046+K02047+K02045+K07323+K06861+K02065+K02066+K02067+K07122+K15552
Two-component system	ko02020	136	GE000001;GE000038;GE000151;GE000167;GE000169;GE000186;GE000336;GE000337;GE000470;GE000628;GE000660;GE000700;GE000701;GE000703;GE000704;GE000705;GE000708;GE000709;GE000725;GE000834;GE000835;GE000837;GE000911;GE000918;GE000970;GE000983;GE000996;GE001079;GE001085;GE001086;GE001109;GE001244;GE001266;GE001267;GE001291;GE001292;GE001293;GE001327;GE001351;GE001353;GE001354;GE001441;GE001449;GE001450;GE0…	K02313+K02556+K03413+K02650+K02650+K03406+K07798+K07787+K10914+K07689+K02040+K02405+K03413+K03407+K03412+K02556+K03408+K03408+K12340+K02402+K02403+K02403+K12340+K02402+K12340+K02406+K02406+K10941+K00425+K00426+K01644+K12340+K00575+K03415+K07789+K07788+K07799+K07260+K14986+K13924+K14986+K03620+K07646+K07667+K01915+K00990+K15012+K15011+K07657+K07636+K07659+K07638+K03413+K05966+K01915+K14205+K07642+…
Quorum sensing	ko02024	60	GE000146;GE000289;GE000290;GE000470;GE000520;GE000831;GE000834;GE000835;GE000837;GE000918;GE000950;GE001031;GE001257;GE001332;GE001450;GE001521;GE001552;GE001970;GE002382;GE002436;GE002587;GE002778;GE002829;GE002902;GE003118;GE003119;GE003120;GE003121;GE003122;GE003317;GE003320;GE003572;GE003632;GE003715;GE003786;GE003787;GE003788;GE003892;GE004053;GE004086;GE004215;GE004217;GE004218;GE004299;GE0…	K03071+K01657+K01658+K10914+K01626+K03075+K02402+K02403+K02403+K02402+K03106+K03100+K01114+K11752+K07667+K03110+K11749+K03210+K06998+K03100+K09823+K01114+K07711+K03666+K01996+K01999+K01998+K01997+K01995+K20276+K20276+K11752+K07667+K03070+K02033+K02034+K02031+K03217+K03076+K03073+K02402+K02402+K02403+K02403+K02402+K07344+K20266+K20533+K20532+K20531+K20530+K07344+K20266+K20533+K20532+K20531+K20530+…
Bacterial chemotaxis	ko02030	58	GE000037;GE000038;GE000151;GE000186;GE000690;GE000691;GE000701;GE000702;GE000703;GE000704;GE000705;GE000706;GE000708;GE000709;GE001266;GE001267;GE001353;GE001668;GE002059;GE002092;GE002147;GE002333;GE002340;GE002342;GE002343;GE002344;GE002345;GE002346;GE002347;GE002373;GE002374;GE002375;GE002376;GE002577;GE003158;GE003240;GE003359;GE003360;GE003361;GE003363;GE003364;GE003365;GE003366;GE003367;GE0…	K02557+K02556+K03413+K03406+K02416+K02417+K03413+K03414+K03407+K03412+K02556+K02557+K03408+K03408+K00575+K03415+K13924+K03413+K03406+K03776+K03406+K03410+K03406+K03407+K03406+K03406+K03408+K03406+K03408+K03406+K03408+K00575+K03411+K03406+K03406+K03406+K03406+K03406+K03413+K03407+K03406+K03408+K00575+K03411+K03412+K03406+K03406+K02410+K03406+K03412+K03411+K00575+K03408+K03406+K03406+K03408+K03407+…
Flagellar assembly	ko02040	46	GE000037;GE000038;GE000690;GE000691;GE000692;GE000693;GE000694;GE000695;GE000696;GE000697;GE000705;GE000706;GE000834;GE000835;GE000837;GE000918;GE000983;GE000985;GE000986;GE000996;GE001268;GE001269;GE001270;GE001634;GE003694;GE003695;GE003696;GE003697;GE003698;GE003699;GE003700;GE003701;GE003703;GE003704;GE003822;GE003823;GE003824;GE003825;GE003826;GE003827;GE003828;GE004215;GE004217;GE004218;GE0…	K02557+K02556+K02416+K02417+K02418+K02419+K02420+K02421+K02401+K02400+K02556+K02557+K02402+K02403+K02403+K02402+K02406+K02407+K02422+K02406+K02386+K02398+K02399+K02387+K02387+K02388+K02389+K02390+K02391+K02392+K02393+K02394+K02396+K02397+K02414+K02413+K02412+K02411+K02410+K02409+K02408+K02402+K02402+K02403+K02403+K02402
Ribosome	ko03010	53	GE000096;GE000543;GE000560;GE000561;GE000792;GE000793;GE000946;GE000949;GE000958;GE001545;GE001556;GE001557;GE001559;GE002421;GE002789;GE002790;GE003618;GE003872;GE003873;GE003891;GE004047;GE004049;GE004050;GE004051;GE004052;GE004054;GE004055;GE004056;GE004057;GE004058;GE004059;GE004060;GE004061;GE004062;GE004063;GE004064;GE004065;GE004066;GE004067;GE004068;GE004069;GE004070;GE004071;GE004072;GE0…	K02956+K02968+K02899+K02888+K02996+K02871+K02884+K02959+K02970+K02967+K02990+K02963+K02939+K02945+K02916+K02887+K02911+K02902+K02913+K02914+K02879+K02986+K02948+K02952+K02919+K02876+K02907+K02988+K02881+K02933+K02994+K02954+K02931+K02895+K02874+K02961+K02904+K02878+K02982+K02890+K02965+K02886+K02892+K02926+K02906+K02946+K02992+K02950+K02935+K02864+K02863+K02867+K02897
RNA degradation	ko03018	16	GE000005;GE000009;GE000090;GE000095;GE000298;GE000668;GE001055;GE001402;GE001801;GE001803;GE002199;GE002465;GE002894;GE002902;GE003443;GE003810	K04077+K12573+K04043+K00962+K00970+K08300+K01689+K00937+K03628+K03732+K11927+K08311+K05592+K03666+K03654+K11927
RNA polymerase	ko03020	4	GE001049;GE004048;GE004079;GE004080	K03060+K03040+K03046+K03043
DNA replication	ko03030	18	GE000022;GE000023;GE000253;GE000305;GE000425;GE000673;GE000923;GE000960;GE001127;GE001401;GE002439;GE003434;GE003526;GE003711;GE003791;GE004246;GE004595;GE004700	K03470+K02337+K02338+K02339+K02335+K02343+K03111+K02316+K02340+K02342+K03111+K01972+K02314+K02341+K03469+K03111+K03111+K01972
Protein export	ko03060	18	GE000146;GE000474;GE000475;GE000476;GE000654;GE000831;GE000950;GE001031;GE001316;GE001521;GE001580;GE001969;GE001970;GE002436;GE003715;GE003892;GE004053;GE004086	K03071+K03118+K03117+K03116+K03101+K03075+K03106+K03100+K03116+K03110+K03074+K03072+K03210+K03100+K03070+K03217+K03076+K03073
Bacterial secretion system	ko03070	46	GE000146;GE000474;GE000475;GE000476;GE000725;GE000831;GE000911;GE000932;GE000950;GE000970;GE001132;GE001134;GE001135;GE001145;GE001150;GE001153;GE001244;GE001316;GE001521;GE001580;GE001878;GE001879;GE001880;GE001881;GE001882;GE001883;GE001884;GE001885;GE001886;GE001888;GE001969;GE001970;GE002149;GE002522;GE002981;GE003464;GE003715;GE003892;GE004053;GE004086;GE004162;GE004225;GE004347;GE004765;GE0…	K03071+K03118+K03117+K03116+K12340+K03075+K12340+K11904+K03106+K12340+K11913+K11892+K11891+K11903+K11907+K11904+K12340+K03116+K03110+K03074+K02454+K02455+K02456+K02457+K02458+K02459+K02460+K02461+K02462+K02453+K03072+K03210+K12340+K02455+K02454+K12340+K03070+K03217+K03076+K03073+K11906+K12340+K12340+K12340+K03205+K03205
Base excision repair	ko03410	9	GE000177;GE000413;GE000425;GE001017;GE001385;GE001513;GE003434;GE004157;GE004700	K10773+K03575+K02335+K10563+K01246+K07462+K01972+K01142+K01972
Nucleotide excision repair	ko03420	8	GE000425;GE002002;GE002738;GE002760;GE002820;GE003434;GE003876;GE004700	K02335+K03657+K03703+K03701+K03702+K01972+K03723+K01972
Mismatch repair	ko03430	20	GE000023;GE000253;GE000305;GE000673;GE000923;GE001127;GE001197;GE001401;GE001513;GE002002;GE002413;GE002439;GE002927;GE003002;GE003434;GE003711;GE004006;GE004246;GE004595;GE004700	K02337+K02338+K02339+K02343+K03111+K02340+K03555+K02342+K07462+K03657+K01141+K03111+K03601+K03572+K01972+K02341+K03602+K03111+K03111+K01972
Homologous recombination	ko03440	25	GE000023;GE000253;GE000254;GE000305;GE000425;GE000509;GE000642;GE000643;GE000673;GE000675;GE000923;GE001035;GE001046;GE001127;GE001159;GE001401;GE001513;GE002439;GE003711;GE003754;GE003755;GE003756;GE003888;GE004246;GE004595	K02337+K02338+K03629+K02339+K02335+K04066+K03582+K03583+K02343+K06187+K03111+K03584+K03655+K02340+K03553+K02342+K07462+K03111+K02341+K03551+K03550+K01159+K03581+K03111+K03111
Sulfur relay system	ko04122	14	GE000564;GE001023;GE001024;GE001383;GE001390;GE001391;GE001392;GE002470;GE002741;GE003484;GE003522;GE003523;GE003721;GE004425	K04487+K07235+K07236+K03639+K03637+K03636+K03635+K04085+K01011+K00566+K11179+K07237+K01011+K04487
