# Supplementary material for: Genome of Methylomonas sp. AM2-LC, representing a methanotrophic bacterial species isolated from water column of a boreal, oxygen-stratified lake
Source: Front Genet. 2024 Aug 30;15:1440435. doi: 10.3389/fgene.2024.1440435 (PMC11392852; doi:10.3389/fgene.2024.1440435)
Supplement: Supplementary file 1 [file DataSheet3.ZIP › Supplementary_File_3_rev/03.kegg_annotation/Kofamkoala_Methylomonas_result.txt]

# gene name           KO     thrshld  score   E-value KO definition
#-------------------- ------ ------- ------ --------- ---------------------
* Contig00001_1       K02313  130.50  589.4  2.1e-177 chromosomal replication initiator protein
* Contig00001_3       K21029  307.00  322.5   8.5e-97 molybdopterin-synthase adenylyltransferase [EC:2.7.7.80]
* Contig00001_4       K04078   31.43  140.0     2e-41 chaperonin GroES
* Contig00001_5       K04077  137.30  872.3  5.1e-263 chaperonin GroEL [EC:5.6.1.7]
* Contig00001_6       K17229  365.40  550.0  9.5e-166 sulfide dehydrogenase [flavocytochrome c] flavoprotein chain [EC:1.8.2.3]
* Contig00001_7       K17230   75.70   84.7     2e-24 cytochrome subunit of sulfide dehydrogenase
* Contig00001_8       K03218  211.70  334.6  1.7e-100 23S rRNA (guanosine2251-2'-O)-methyltransferase [EC:2.1.1.185]
* Contig00001_9       K12573  481.03 1020.8         0 ribonuclease R [EC:3.1.13.1]
* Contig00001_12      K04762   57.07  137.9   1.8e-40 ribosome-associated heat shock protein Hsp15
* Contig00001_13      K10914  145.00  155.2     1e-45 CRP/FNR family transcriptional regulator, cyclic AMP receptor protein
* Contig00001_18      K07277  290.80  549.7  5.2e-165 outer membrane protein insertion porin family
* Contig00001_19      K06142   42.57  142.2   5.9e-42 outer membrane protein
* Contig00001_20      K02372   74.40  201.4   5.4e-60 3-hydroxyacyl-[acyl-carrier-protein] dehydratase [EC:4.2.1.59]
* Contig00001_21      K00677  232.47  399.4  5.1e-120 UDP-N-acetylglucosamine acyltransferase [EC:2.3.1.129]
* Contig00001_22      K03470  126.50  249.7   1.1e-74 ribonuclease HII [EC:3.1.26.4]
* Contig00001_23      K02337  976.60 1664.1         0 DNA polymerase III subunit alpha [EC:2.7.7.7]
* Contig00001_24      K03559   26.23  120.7   1.8e-35 biopolymer transport protein ExbD
* Contig00001_25      K03561   51.63  180.2   2.8e-53 biopolymer transport protein ExbB
* Contig00001_26      K03549  193.10  723.9  9.1e-218 KUP system potassium uptake protein
* Contig00001_27      K18336  330.90  332.3     1e-99 2,4-didehydro-3-deoxy-L-rhamnonate hydrolase [EC:3.7.1.26]
* Contig00001_27      K16164  307.60  328.7   1.2e-98 acylpyruvate hydrolase [EC:3.7.1.5]
* Contig00001_27      K05921  236.57  242.7   1.8e-72 5-oxopent-3-ene-1,2,5-tricarboxylate decarboxylase / 2-hydroxyhepta-2,4-diene-1,7-dioate isomerase [EC:4.1.1.68 5.3.3.-]
* Contig00001_28      K03642   43.17  146.7   3.6e-43 peptidoglycan lytic transglycosylase [EC:4.2.2.29]
* Contig00001_29      K06923  179.10  367.3  2.2e-110 uncharacterized protein
* Contig00001_37      K02557  138.80  225.2   3.4e-67 chemotaxis protein MotB
* Contig00001_38      K02556   91.37  227.5   7.6e-68 chemotaxis protein MotA
* Contig00001_39      K07003  305.73  432.8    1e-129 uncharacterized protein
* Contig00001_40      K07301  118.30  339.8    6e-102 cation:H+ antiporter
* Contig00001_41      K06153   54.63  327.5   3.5e-98 undecaprenyl-diphosphatase [EC:3.6.1.27]
* Contig00001_42      K00031  165.20  724.9  2.5e-218 isocitrate dehydrogenase [EC:1.1.1.42]
* Contig00001_44      K09806   33.00  125.7   8.2e-37 ubiquinone biosynthesis accessory factor UbiK
* Contig00001_45      K07391   85.47  702.3  1.5e-211 magnesium chelatase family protein
* Contig00001_48      K01711  285.60  677.6  3.2e-204 GDPmannose 4,6-dehydratase [EC:4.2.1.47]
* Contig00001_53      K08316   87.90  222.4   1.9e-66 16S rRNA (guanine966-N2)-methyltransferase [EC:2.1.1.171]
* Contig00001_54      K07263  241.97  256.4   1.9e-76 zinc protease [EC:3.4.24.-]
* Contig00001_55      K07263  241.97  407.0    6e-122 zinc protease [EC:3.4.24.-]
* Contig00001_56      K02257  126.00  343.9  3.8e-103 heme o synthase [EC:2.5.1.141]
* Contig00001_60      K01802   95.87  115.5   8.9e-34 peptidylprolyl isomerase [EC:5.2.1.8]
* Contig00001_63      K01439  280.73  354.4  3.8e-106 succinyl-diaminopimelate desuccinylase [EC:3.5.1.18]
* Contig00001_66      K07481   73.93  220.8   1.2e-65 transposase, IS5 family
* Contig00001_68      K08086   38.87  282.3   4.7e-84 pilus assembly protein FimV
* Contig00001_69      K00133  212.90  499.6  4.4e-150 aspartate-semialdehyde dehydrogenase [EC:1.2.1.11]
* Contig00001_70      K00052  424.97  586.2  1.7e-176 3-isopropylmalate dehydrogenase [EC:1.1.1.85]
* Contig00001_71      K01704  132.80  276.5   7.7e-83 3-isopropylmalate/(R)-2-methylmalate dehydratase small subunit [EC:4.2.1.33 4.2.1.35]
* Contig00001_72      K01703  456.10  601.3  3.7e-181 3-isopropylmalate/(R)-2-methylmalate dehydratase large subunit [EC:4.2.1.33 4.2.1.35]
* Contig00001_73      K00939  152.10  235.6   2.6e-70 adenylate kinase [EC:2.7.4.3]
* Contig00001_75      K07126   61.27   69.0   1.3e-19 uncharacterized protein
* Contig00001_77      K12132  223.23  223.4   1.1e-66 eukaryotic-like serine/threonine-protein kinase [EC:2.7.11.1]
* Contig00001_79      K00797  105.33  249.7   1.5e-74 spermidine synthase [EC:2.5.1.16]
* Contig00001_82      K18829   38.23   73.7     5e-21 antitoxin VapB
* Contig00001_83      K07486   30.73  281.4   5.2e-84 transposase
* Contig00001_86      K03631  239.37  656.8  1.2e-197 DNA repair protein RecN (Recombination protein N)
* Contig00001_87      K00858   32.80  278.5   4.2e-83 NAD+ kinase [EC:2.7.1.23]
* Contig00001_88      K03705   66.10  376.3  5.4e-113 heat-inducible transcriptional repressor
* Contig00001_89      K03687   29.83  195.5   4.3e-58 molecular chaperone GrpE
* Contig00001_90      K04043  803.40  920.0  4.1e-277 molecular chaperone DnaK
* Contig00001_91      K03686  396.83  513.0  3.8e-154 molecular chaperone DnaJ
* Contig00001_92      K00215  131.43  315.5   1.5e-94 4-hydroxy-tetrahydrodipicolinate reductase [EC:1.17.1.8]
* Contig00001_94      K04656  162.10  978.7  4.8e-295 hydrogenase maturation protein HypF
* Contig00001_95      K00962  326.53 1041.4         0 polyribonucleotide nucleotidyltransferase [EC:2.7.7.8]
* Contig00001_96      K02956   25.27  118.5   1.4e-34 small subunit ribosomal protein S15
* Contig00001_97      K03177  199.17  338.3  2.3e-101 tRNA pseudouridine55 synthase [EC:5.4.99.25]
* Contig00001_98      K02834   25.50  147.4   1.2e-43 ribosome-binding factor A
* Contig00001_99      K02519  323.80 1035.4         0 translation initiation factor IF-2
* Contig00001_100     K02600   36.53  496.1  3.3e-149 transcription termination/antitermination protein NusA
* Contig00001_101     K09748   24.10  179.8   1.9e-53 ribosome maturation factor RimP
* Contig00001_104     K05878  438.47  479.2  2.4e-144 phosphoenolpyruvate---glycerone phosphotransferase subunit DhaK [EC:2.7.1.121]
* Contig00001_108     K02587  507.93  768.1  1.7e-231 nitrogenase molybdenum-cofactor synthesis protein NifE
* Contig00001_109     K02592  467.27  624.5    3e-188 nitrogenase molybdenum-iron protein NifN
* Contig00001_110     K02596   89.30  172.6   2.7e-51 nitrogen fixation protein NifX
* Contig00001_117     K09138  100.33  341.1  2.1e-102 uncharacterized protein
* Contig00001_119     K11473  288.83  357.5  4.2e-107 glycolate dehydrogenase iron-sulfur subunit [EC:1.1.99.14]
* Contig00001_120     K16137  102.30  112.0   1.4e-32 TetR/AcrR family transcriptional regulator, transcriptional repressor for nem operon
* Contig00001_121     K00799   69.93   95.1   1.6e-27 glutathione S-transferase [EC:2.5.1.18]
* Contig00001_124     K08305   91.73  399.1  1.2e-119 peptidoglycan lytic transglycosylase B [EC:4.2.2.29]
* Contig00001_127     K00954   89.03  254.8   2.1e-76 pantetheine-phosphate adenylyltransferase [EC:2.7.7.3]
* Contig00001_128     K02535  335.70  416.4  2.2e-125 UDP-3-O-[3-hydroxymyristoyl] N-acetylglucosamine deacetylase [EC:3.5.1.108]
* Contig00001_129     K03531  146.10  486.5  1.9e-146 cell division protein FtsZ
* Contig00001_130     K03590  122.77  572.7  1.9e-172 cell division protein FtsA
* Contig00001_131     K03589   43.87  128.8   8.7e-38 cell division protein FtsQ
* Contig00001_132     K01921  104.93  389.6  6.8e-117 D-alanine-D-alanine ligase [EC:6.3.2.4]
* Contig00001_133     K00075   88.27  325.7   1.4e-97 UDP-N-acetylmuramate dehydrogenase [EC:1.3.1.98]
* Contig00001_134     K01924  380.20  645.7  2.8e-194 UDP-N-acetylmuramate--alanine ligase [EC:6.3.2.8]
* Contig00001_135     K02563  192.00  396.4  5.7e-119 UDP-N-acetylglucosamine--N-acetylmuramyl-(pentapeptide) pyrophosphoryl-undecaprenol N-acetylglucosamine transferase [EC:2.4.1.227]
* Contig00001_136     K03588  354.43  392.8  4.9e-118 cell division protein FtsW
* Contig00001_137     K01925  371.27  516.6  2.4e-155 UDP-N-acetylmuramoylalanine--D-glutamate ligase [EC:6.3.2.9]
* Contig00001_138     K01000  186.13  461.2  9.2e-139 phospho-N-acetylmuramoyl-pentapeptide-transferase [EC:2.7.8.13]
* Contig00001_139     K01929  324.87  510.1  1.8e-153 UDP-N-acetylmuramoyl-tripeptide--D-alanyl-D-alanine ligase [EC:6.3.2.10]
* Contig00001_140     K01928  404.93  583.7  1.1e-175 UDP-N-acetylmuramoyl-L-alanyl-D-glutamate--2,6-diaminopimelate ligase [EC:6.3.2.13]
* Contig00001_141     K03587  455.13  654.4  4.4e-197 cell division protein FtsI (penicillin-binding protein 3) [EC:3.4.16.4]
* Contig00001_142     K03586   42.80   62.7   1.5e-17 cell division protein FtsL
* Contig00001_143     K03438  354.30  411.3  1.5e-123 16S rRNA (cytosine1402-N4)-methyltransferase [EC:2.1.1.199]
* Contig00001_144     K03925   52.03  156.5   1.6e-46 transcriptional regulator MraZ
* Contig00001_145     K00057  278.07  492.1    5e-148 glycerol-3-phosphate dehydrogenase (NAD(P)+) [EC:1.1.1.94]
* Contig00001_146     K03071   31.47  220.6   3.6e-66 preprotein translocase subunit SecB
* Contig00001_147     K03972   92.03   93.9   3.6e-27 phage shock protein E
* Contig00001_148     K22042   98.07  105.2   1.1e-30 ArsR family transcriptional regulator, virulence genes transcriptional regulator
* Contig00001_149     K22719  166.73  339.5  9.2e-102 murein hydrolase activator
* Contig00001_150     K03797  128.60  468.3  9.5e-141 carboxyl-terminal processing protease [EC:3.4.21.102]
* Contig00001_151     K03413  139.00  149.9   3.2e-44 two-component system, chemotaxis family, chemotaxis protein CheY
* Contig00001_153     K18005  560.53  883.3  1.9e-266 [NiFe] hydrogenase diaphorase moiety large subunit [EC:1.12.1.2]
* Contig00001_154     K18006  290.67  397.2  9.7e-120 [NiFe] hydrogenase diaphorase moiety small subunit [EC:1.12.1.2]
* Contig00001_155     K18007  213.07  268.9   5.1e-81 NAD-reducing hydrogenase small subunit [EC:1.12.1.2]
* Contig00001_156     K00436  657.37  749.0  5.4e-226 NAD-reducing hydrogenase large subunit [EC:1.12.1.2]
* Contig00001_159     K03294  477.33  583.7  9.9e-176 basic amino acid/polyamine antiporter, APA family
* Contig00001_160     K07056   96.73  365.5  8.3e-110 16S rRNA (cytidine1402-2'-O)-methyltransferase [EC:2.1.1.198]
* Contig00001_161     K07121  112.07  445.0  1.7e-133 uncharacterized protein
* Contig00001_162     K07460   31.67  135.7   4.5e-40 putative endonuclease
* Contig00001_163     K03271  127.33  251.7   2.7e-75 D-sedoheptulose 7-phosphate isomerase [EC:5.3.1.28]
* Contig00001_164     K07486   30.73   53.4   6.8e-15 transposase
* Contig00001_165     K07486   30.73  252.2   3.6e-75 transposase
* Contig00001_167     K02650   92.60   93.9   4.5e-27 type IV pilus assembly protein PilA
* Contig00001_169     K02650   92.60  106.4   6.6e-31 type IV pilus assembly protein PilA
* Contig00001_171     K01881  167.37  503.4  2.6e-151 prolyl-tRNA synthetase [EC:6.1.1.15]
* Contig00001_173     K09929  101.70  299.4   8.5e-90 uncharacterized protein
* Contig00001_174     K09930   57.70  354.7  2.6e-106 uncharacterized protein
* Contig00001_175     K03975   58.20  110.1   4.3e-32 membrane-associated protein
* Contig00001_177     K10773  135.30  269.0     2e-80 endonuclease III [EC:3.2.2.- 4.2.99.18]
* Contig00001_178     K00560   83.97  420.1  2.5e-126 thymidylate synthase [EC:2.1.1.45]
* Contig00001_179     K16137  102.30  153.5   3.1e-45 TetR/AcrR family transcriptional regulator, transcriptional repressor for nem operon
* Contig00001_181     K17285  132.63  214.1     9e-64 methanethiol oxidase [EC:1.8.3.4]
* Contig00001_182     K00428  124.07  337.1  4.8e-101 cytochrome c peroxidase [EC:1.11.1.5]
* Contig00001_182     K07152   53.13   92.7   9.3e-27 protein SCO1
* Contig00001_186     K03406   66.57  288.8   2.7e-86 methyl-accepting chemotaxis protein
* Contig00001_188     K10763  173.27  257.8   3.1e-77 DnaA-homolog protein
* Contig00001_189     K02355  554.43 1001.2  1.4e-301 elongation factor G
* Contig00001_190     K05524  115.17  196.8   1.5e-58 ferredoxin
* Contig00001_191     K08997  255.73  713.2  1.6e-214 protein adenylyltransferase [EC:2.7.7.108]
* Contig00001_195     K00762  127.80  212.8   1.8e-63 orotate phosphoribosyltransferase [EC:2.4.2.10]
* Contig00001_197     K01759   70.63  139.3   4.9e-41 lactoylglutathione lyase [EC:4.4.1.5]
* Contig00001_198     K00767  219.80  386.2  7.9e-116 nicotinate-nucleotide pyrophosphorylase (carboxylating) [EC:2.4.2.19]
* Contig00001_200     K03386  228.63  312.1   1.6e-93 peroxiredoxin 2/4 [EC:1.11.1.24]
* Contig00001_201     K16267  203.63  309.3     1e-92 zinc and cadmium transporter
* Contig00001_202     K05810   76.93  298.7   2.5e-89 purine-nucleoside/S-methyl-5'-thioadenosine phosphorylase / adenosine deaminase [EC:2.4.2.1 2.4.2.28 3.5.4.4]
* Contig00001_203     K06180  290.87  390.6    3e-117 23S rRNA pseudouridine1911/1915/1917 synthase [EC:5.4.99.23]
* Contig00001_204     K05807   58.07  336.1  9.1e-101 outer membrane protein assembly factor BamD
* Contig00001_206     K09912  100.90  185.4     3e-55 uncharacterized protein
* Contig00001_207     K03606  568.63  668.0  2.4e-201 undecaprenyl-phosphate glucose phosphotransferase [EC:2.7.8.31]
* Contig00001_208     K01591  122.20  197.8   8.4e-59 orotidine-5'-phosphate decarboxylase [EC:4.1.1.23]
* Contig00001_209     K00891  128.77  207.8   9.9e-62 shikimate kinase [EC:2.7.1.71]
* Contig00001_210     K01735  314.50  566.0  3.8e-170 3-dehydroquinate synthase [EC:4.2.3.4]
* Contig00001_211     K03112  148.23  190.8     2e-56 DamX protein
* Contig00001_212     K01599  183.43  515.4  5.4e-155 uroporphyrinogen decarboxylase [EC:4.1.1.37]
* Contig00001_215     K02377  217.03  493.0  2.1e-148 GDP-L-fucose synthase [EC:1.1.1.271]
* Contig00001_217     K00615  163.43  266.8   1.3e-79 transketolase [EC:2.2.1.1]
* Contig00001_223     K02377  217.03  409.2  5.6e-123 GDP-L-fucose synthase [EC:1.1.1.271]
* Contig00001_227     K00718  125.47  150.9   1.6e-44 galactoside 2-L-fucosyltransferase 1/2 [EC:2.4.1.69]
* Contig00001_235     K07484   16.20   52.8     1e-14 transposase
* Contig00001_239     K19997  218.17  224.6   5.2e-67 GlcNAc-P-P-Und epimerase [EC:5.1.3.26]
* Contig00001_240     K13007  255.90  373.5  2.4e-112 glycosyltransferase WbpL [EC:2.4.1.-]
* Contig00001_245     K01676  361.43  572.2  3.5e-172 fumarate hydratase, class I [EC:4.2.1.2]
* Contig00001_246     K14267  442.30  447.0  2.4e-134 N-succinyldiaminopimelate aminotransferase [EC:2.6.1.17]
* Contig00001_247     K00674  153.83  352.0    2e-105 2,3,4,5-tetrahydropyridine-2,6-dicarboxylate N-succinyltransferase [EC:2.3.1.117]
* Contig00001_248     K02670  486.20  612.8    9e-185 twitching motility protein PilU
* Contig00001_249     K02669  490.57  572.4  2.5e-172 twitching motility protein PilT
* Contig00001_250     K06204   36.30   84.1   4.6e-24 RNA polymerase-binding transcription factor
* Contig00001_253     K02338   51.87  357.1  5.4e-107 DNA polymerase III subunit beta [EC:2.7.7.7]
* Contig00001_254     K03629  112.57  304.0   4.1e-91 DNA replication and repair protein RecF
* Contig00001_255     K02470  961.10 1067.6         0 DNA gyrase subunit B [EC:5.6.2.2]
* Contig00001_260     K18831   40.40  134.8   1.3e-39 HTH-type transcriptional regulator / antitoxin HigA
* Contig00001_265     K00560   83.97  160.0   2.4e-47 thymidylate synthase [EC:2.1.1.45]
* Contig00001_274     K03704   82.13  121.7   9.8e-36 cold shock protein
* Contig00001_275     K07491   16.93  123.4   4.7e-36 REP-associated tyrosine transposase
* Contig00001_281     K06940   30.53   61.8   2.3e-17 uncharacterized protein
* Contig00001_285     K06158  532.67  713.1  1.2e-214 ATP-binding cassette, subfamily F, member 3
* Contig00001_287     K06149  124.37  175.3   4.9e-52 universal stress protein A
* Contig00001_289     K01657  466.53  683.3  8.7e-206 anthranilate synthase component I [EC:4.1.3.27]
* Contig00001_290     K01658  243.20  348.2  7.4e-105 anthranilate synthase component II [EC:4.1.3.27]
* Contig00001_290     K01664  330.27  340.1  5.3e-102 para-aminobenzoate synthetase component II [EC:2.6.1.85]
* Contig00001_292     K00766  102.53  457.3  1.6e-137 anthranilate phosphoribosyltransferase [EC:2.4.2.18]
* Contig00001_293     K13626   59.43  115.1   9.5e-34 flagellar assembly factor FliW
* Contig00001_294     K01579   61.40  191.6   3.9e-57 aspartate 1-decarboxylase [EC:4.1.1.11]
* Contig00001_295     K01918   71.37  398.5  1.4e-119 pantoate--beta-alanine ligase [EC:6.3.2.1]
* Contig00001_296     K00606   97.17  388.8  6.8e-117 3-methyl-2-oxobutanoate hydroxymethyltransferase [EC:2.1.2.11]
* Contig00001_297     K00950   37.97  201.7   4.8e-60 2-amino-4-hydroxy-6-hydroxymethyldihydropteridine diphosphokinase [EC:2.7.6.3]
* Contig00001_298     K00970  332.63  447.2  2.6e-134 poly(A) polymerase [EC:2.7.7.19]
* Contig00001_302     K11720  215.70  300.6   5.9e-90 lipopolysaccharide export system permease protein
* Contig00001_303     K07091  190.87  220.0   1.3e-65 lipopolysaccharide export system permease protein
* Contig00001_304     K01255  414.77  554.7  1.1e-166 leucyl aminopeptidase [EC:3.4.11.1]
* Contig00001_305     K02339   38.10  126.6   3.4e-37 DNA polymerase III subunit chi [EC:2.7.7.7]
* Contig00001_307     K07491   16.93   70.5   6.1e-20 REP-associated tyrosine transposase
* Contig00001_310     K07491   16.93  102.1   1.4e-29 REP-associated tyrosine transposase
* Contig00001_315     K00548  290.10 2017.2         0 5-methyltetrahydrofolate--homocysteine methyltransferase [EC:2.1.1.13]
* Contig00001_322     K00655  117.90  150.9   1.4e-44 1-acyl-sn-glycerol-3-phosphate acyltransferase [EC:2.3.1.51]
* Contig00001_323     K03273  153.37  216.7   1.5e-64 D-glycero-D-manno-heptose 1,7-bisphosphate phosphatase [EC:3.1.3.82 3.1.3.83]
* Contig00001_324     K01879  567.17  868.5  2.1e-261 glycyl-tRNA synthetase beta chain [EC:6.1.1.14]
* Contig00001_325     K01878  497.77  629.9    9e-190 glycyl-tRNA synthetase alpha chain [EC:6.1.1.14]
* Contig00001_326     K09767   60.80  225.7   8.4e-68 cyclic-di-GMP-binding protein
* Contig00001_333     K08218  241.10  524.6  4.9e-158 MFS transporter, PAT family, beta-lactamase induction signal transducer AmpG
* Contig00001_335     K15725  199.33  211.7   9.2e-63 outer membrane protein, heavy metal efflux system
* Contig00001_336     K07798  311.73  444.8  1.5e-133 membrane fusion protein, copper/silver efflux system
* Contig00001_337     K07787 1191.53 1712.0         0 copper/silver efflux system protein
* Contig00001_338     K03750  147.17  476.8  2.3e-143 molybdopterin molybdotransferase [EC:2.10.1.1]
* Contig00001_339     K00569  113.40  201.4   6.2e-60 thiopurine S-methyltransferase [EC:2.1.1.67]
* Contig00001_344     K00615  163.43  757.7  4.9e-228 transketolase [EC:2.2.1.1]
* Contig00001_345     K08093  169.43  257.1     7e-77 3-hexulose-6-phosphate synthase [EC:4.1.2.43]
* Contig00001_347     K03803   44.47  118.2   9.7e-35 sigma-E factor negative regulatory protein RseC
* Contig00001_348     K03839  152.53  210.1   9.1e-63 flavodoxin I
* Contig00001_349     K07390   75.27  155.2     7e-46 monothiol glutaredoxin
* Contig00001_350     K03544  143.83  553.1  1.9e-166 ATP-dependent Clp protease ATP-binding subunit ClpX
* Contig00001_352     K02597   44.50  124.6   1.2e-36 nitrogen fixation protein NifZ
* Contig00001_353     K02595   48.63  132.5   2.6e-39 nitrogenase-stabilizing/protective protein
* Contig00001_356     K00640   93.73  315.4   1.4e-94 serine O-acetyltransferase [EC:2.3.1.30]
* Contig00001_358     K02594  463.67  566.7  1.5e-170 homocitrate synthase NifV [EC:2.3.3.14]
* Contig00001_362     K04770  452.87  465.9  7.5e-140 Lon-like ATP-dependent protease [EC:3.4.21.-]
* Contig00001_363     K01497  235.67  327.8   4.6e-98 GTP cyclohydrolase II [EC:3.5.4.25]
* Contig00001_365     K03495  395.77 1023.0         0 tRNA uridine 5-carboxymethylaminomethyl modification enzyme
* Contig00001_366     K03501   65.13  221.8   4.2e-66 16S rRNA (guanine527-N7)-methyltransferase [EC:2.1.1.170]
* Contig00001_367     K03496  133.57  317.2   6.7e-95 chromosome partitioning protein
* Contig00001_368     K03497   52.03  234.8   6.1e-70 ParB family transcriptional regulator, chromosome partitioning protein
* Contig00001_370     K02108  163.60  207.1   1.2e-61 F-type H+-transporting ATPase subunit a
* Contig00001_371     K02110   67.93   80.2   4.2e-23 F-type H+-transporting ATPase subunit c
* Contig00001_372     K02109   42.70  109.7   6.4e-32 F-type H+-transporting ATPase subunit b
* Contig00001_373     K02113  107.83  131.5   1.3e-38 F-type H+-transporting ATPase subunit delta
* Contig00001_374     K02111  434.60  876.9  3.8e-264 F-type H+/Na+-transporting ATPase subunit alpha [EC:7.1.2.2 7.2.2.1]
* Contig00001_375     K02115  246.23  354.8  1.7e-106 F-type H+-transporting ATPase subunit gamma
* Contig00001_376     K02112  471.60  834.7  9.7e-252 F-type H+/Na+-transporting ATPase subunit beta [EC:7.1.2.2 7.2.2.1]
* Contig00001_377     K02114   90.07  139.9   2.2e-41 F-type H+-transporting ATPase subunit epsilon
* Contig00001_378     K04042  330.67  671.4  4.7e-202 bifunctional UDP-N-acetylglucosamine pyrophosphorylase / glucosamine-1-phosphate N-acetyltransferase [EC:2.7.7.23 2.3.1.157]
* Contig00001_379     K00820  184.03  811.1  2.4e-244 glutamine---fructose-6-phosphate transaminase (isomerizing) [EC:2.6.1.16]
* Contig00001_381     K16080  159.23  525.4  7.1e-158 high affinity Mn2+ porin
* Contig00001_382     K01609  316.17  405.1  1.4e-121 indole-3-glycerol phosphate synthase [EC:4.1.1.48]
* Contig00001_384     K00620  167.17  551.1  8.8e-166 glutamate N-acetyltransferase / amino-acid N-acetyltransferase [EC:2.3.1.35 2.3.1.1]
* Contig00001_385     K03574   69.40   87.5   2.4e-25 8-oxo-dGTP diphosphatase [EC:3.6.1.55]
* Contig00001_386     K09862   32.57   81.1   1.7e-23 uncharacterized protein
* Contig00001_387     K18778  139.67  276.1     7e-83 cell division protein ZapD
* Contig00001_388     K00859   58.87  268.4   3.3e-80 dephospho-CoA kinase [EC:2.7.1.24]
* Contig00001_389     K02654  121.83  266.4   1.2e-79 leader peptidase (prepilin peptidase) / N-methyltransferase [EC:3.4.23.43 2.1.1.-]
* Contig00001_390     K02653  430.93  488.8  4.3e-147 type IV pilus assembly protein PilC
* Contig00001_391     K02652  713.47  752.5  1.4e-226 type IV pilus assembly protein PilB
* Contig00001_392     K02528  254.03  346.3    9e-104 16S rRNA (adenine1518-N6/adenine1519-N6)-dimethyltransferase [EC:2.1.1.182]
* Contig00001_393     K00097  423.80  477.7  1.1e-143 4-hydroxythreonine-4-phosphate dehydrogenase [EC:1.1.1.262]
* Contig00001_395     K08296   83.23  111.5   1.6e-32 phosphohistidine phosphatase [EC:3.1.3.-]
* Contig00001_396     K09137   41.93   92.8   4.9e-27 uncharacterized protein
* Contig00001_397     K06199   29.30  106.8   3.4e-31 fluoride exporter
* Contig00001_398     K06949   96.53  303.4   6.9e-91 ribosome biogenesis GTPase / thiamine phosphate phosphatase [EC:3.6.1.- 3.1.3.100]
* Contig00001_399     K06013  116.90  476.0  5.4e-143 STE24 endopeptidase [EC:3.4.24.84]
* Contig00001_400     K13288   59.10  299.1     9e-90 oligoribonuclease [EC:3.1.-.-]
* Contig00001_401     K01875   68.97  551.7  7.6e-166 seryl-tRNA synthetase [EC:6.1.1.11]
* Contig00001_402     K15726 1197.10 1432.4         0 heavy metal efflux system protein
* Contig00001_403     K15727  273.63  339.9  8.3e-102 membrane fusion protein, heavy metal efflux system
* Contig00001_407     K09902   35.73  119.8   2.5e-35 uncharacterized protein
* Contig00001_408     K07052   32.93   69.8     6e-20 CAAX protease family protein
* Contig00001_410     K00088  359.47  702.2  2.3e-211 IMP dehydrogenase [EC:1.1.1.205]
* Contig00001_412     K01951  104.23  743.9  4.2e-224 GMP synthase (glutamine-hydrolysing) [EC:6.3.5.2]
* Contig00001_413     K03575  150.37  398.1  1.7e-119 A/G-specific adenine glycosylase [EC:3.2.2.31]
* Contig00001_415     K13590  252.33  299.5   1.7e-89 diguanylate cyclase [EC:2.7.7.65]
* Contig00001_416     K13590  252.33  307.9   4.7e-92 diguanylate cyclase [EC:2.7.7.65]
* Contig00001_417     K03673   74.67  260.3   6.3e-78 protein dithiol oxidoreductase (disulfide-forming) [EC:1.8.4.15]
* Contig00001_418     K17230   75.70   91.0   2.3e-26 cytochrome subunit of sulfide dehydrogenase
* Contig00001_419     K03978   89.37  264.4   5.1e-79 GTP-binding protein
* Contig00001_425     K02335  509.00 1175.1         0 DNA polymerase I [EC:2.7.7.7]
* Contig00001_426     K00942  193.80  255.5     3e-76 guanylate kinase [EC:2.7.4.8]
* Contig00001_428     K01845  314.43  717.9  4.1e-216 glutamate-1-semialdehyde 2,1-aminomutase [EC:5.4.3.8]
* Contig00001_429     K09760  178.60  458.4  1.5e-137 DNA recombination protein RmuC
* Contig00001_431     K00971  233.07  253.7   1.1e-75 mannose-1-phosphate guanylyltransferase [EC:2.7.7.13]
* Contig00001_433     K02439  108.57  113.6   3.1e-33 thiosulfate sulfurtransferase [EC:2.8.1.1]
* Contig00001_434     K02596   89.30  153.6   1.8e-45 nitrogen fixation protein NifX
* Contig00001_435     K01114  131.63  253.0     2e-75 phospholipase C [EC:3.1.4.3]
* Contig00001_436     K07454   76.43   91.1   2.6e-26 putative restriction endonuclease
* Contig00001_440     K02558  383.57  740.5  3.2e-223 UDP-N-acetylmuramate: L-alanyl-gamma-D-glutamyl-meso-diaminopimelate ligase [EC:6.3.2.45]
* Contig00001_442     K06195  143.97  196.5   1.2e-58 ApaG protein
* Contig00001_443     K01525  114.63  413.7  1.3e-124 bis(5'-nucleosyl)-tetraphosphatase (symmetrical) [EC:3.6.1.41]
* Contig00001_444     K14273  309.17  397.5  1.4e-119 D-xylose 1-dehydrogenase (NADP+, D-xylono-1,5-lactone-forming) [EC:1.1.1.179]
* Contig00001_445     K04719  219.13  380.1  4.6e-114 5,6-dimethylbenzimidazole synthase [EC:1.13.11.79]
* Contig00001_446     K02231   34.53  232.2   3.2e-69 adenosylcobinamide kinase / adenosylcobinamide-phosphate guanylyltransferase [EC:2.7.1.156 2.7.7.62]
* Contig00001_447     K02226  162.90  179.6   3.1e-53 alpha-ribazole phosphatase [EC:3.1.3.73]
* Contig00001_448     K02233   46.17  260.5   6.9e-78 adenosylcobinamide-GDP ribazoletransferase [EC:2.7.8.26]
* Contig00001_449     K00768   96.37  482.3  8.7e-145 nicotinate-nucleotide--dimethylbenzimidazole phosphoribosyltransferase [EC:2.4.2.21]
* Contig00001_456     K15726 1197.10 1374.9         0 heavy metal efflux system protein
* Contig00001_459     K02238   56.07  551.5  1.3e-165 competence protein ComEC
* Contig00001_460     K06886   35.07  106.9   5.4e-31 hemoglobin
* Contig00001_461     K05366  619.40  780.3  6.6e-235 penicillin-binding protein 1A [EC:2.4.99.28 3.4.16.4]
* Contig00001_462     K02662  115.27  326.1   1.1e-97 type IV pilus assembly protein PilM
* Contig00001_463     K02663   75.50  142.4     6e-42 type IV pilus assembly protein PilN
* Contig00001_464     K02664   66.07  196.0   3.7e-58 type IV pilus assembly protein PilO
* Contig00001_465     K02665   98.63  186.3   1.8e-55 type IV pilus assembly protein PilP
* Contig00001_466     K02666  442.17  506.6  4.1e-152 type IV pilus assembly protein PilQ
* Contig00001_467     K03814  235.67  313.3   7.4e-94 monofunctional glycosyltransferase [EC:2.4.99.28]
* Contig00001_468     K01611   19.63   67.8   2.8e-19 S-adenosylmethionine decarboxylase [EC:4.1.1.50]
* Contig00001_469     K07397   75.73  132.4     6e-39 putative redox protein
* Contig00001_470     K10914  145.00  158.7   9.2e-47 CRP/FNR family transcriptional regulator, cyclic AMP receptor protein
* Contig00001_472     K01887  108.60  443.4  4.5e-133 arginyl-tRNA synthetase [EC:6.1.1.19]
* Contig00001_473     K06997   64.43  278.1   3.4e-83 PLP dependent protein
* Contig00001_474     K03118   60.47  322.8     1e-96 sec-independent protein translocase protein TatC
* Contig00001_475     K03117   73.83   97.9   2.6e-28 sec-independent protein translocase protein TatB
* Contig00001_476     K03116   56.93   65.2   1.7e-18 sec-independent protein translocase protein TatA
* Contig00001_477     K01523  126.83  161.0   8.7e-48 phosphoribosyl-ATP pyrophosphohydrolase [EC:3.6.1.31]
* Contig00001_478     K18900  332.17  338.7  1.4e-101 LysR family transcriptional regulator, regulator for bpeEF and oprC
* Contig00001_479     K16868   87.23  151.2   1.1e-44 tellurite methyltransferase [EC:2.1.1.265]
* Contig00001_481     K06207  329.07  996.6  1.5e-300 GTP-binding protein
* Contig00001_482     K07090   39.40  137.0   2.2e-40 uncharacterized protein
* Contig00001_483     K06193   32.60  196.9   6.2e-59 protein PhnA
* Contig00001_484     K00163  288.37 1444.2         0 pyruvate dehydrogenase E1 component [EC:1.2.4.1]
* Contig00001_485     K00627  490.60  508.1  1.4e-152 pyruvate dehydrogenase E2 component (dihydrolipoyllysine-residue acetyltransferase) [EC:2.3.1.12]
* Contig00001_486     K00382  472.67  676.7    1e-203 dihydrolipoyl dehydrogenase [EC:1.8.1.4]
* Contig00001_487     K03885  201.10  393.9  4.1e-118 NADH:quinone reductase (non-electrogenic) [EC:1.6.5.9]
* Contig00001_489     K09889   72.80  190.8   7.3e-57 ribosome-associated protein
* Contig00001_491     K00036  371.30  599.8    2e-180 glucose-6-phosphate 1-dehydrogenase [EC:1.1.1.49 1.1.1.363]
* Contig00001_494     K10536   95.20  370.2  4.1e-111 agmatine deiminase [EC:3.5.3.12]
* Contig00001_495     K12251  332.37  413.5  2.4e-124 N-carbamoylputrescine amidase [EC:3.5.1.53]
* Contig00001_496     K07238  124.50  257.2   7.5e-77 zinc transporter, ZIP family
* Contig00001_497     K23541   30.20  136.0   5.2e-40 Ca2+/H+ antiporter, TMEM165/GDT1 family
* Contig00001_498     K03684  194.43  373.9  4.8e-112 ribonuclease D [EC:3.1.13.5]
* Contig00001_500     K03771  206.27  440.5  3.3e-132 peptidyl-prolyl cis-trans isomerase SurA [EC:5.2.1.8]
* Contig00001_501     K04744  105.07  701.8  3.9e-211 LPS-assembly protein
* Contig00001_502     K07102  131.90  412.1  1.1e-123 N-acetylmuramate 1-kinase [EC:2.7.1.221]
* Contig00001_503     K00992  187.53  322.9   4.8e-97 N-acetyl-alpha-D-muramate 1-phosphate uridylyltransferase [EC:2.7.7.99]
* Contig00001_505     K08964  124.97  178.9   4.4e-53 methylthioribulose-1-phosphate dehydratase [EC:4.2.1.109]
* Contig00001_506     K08967   82.97  104.8   1.6e-30 1,2-dihydroxy-3-keto-5-methylthiopentene dioxygenase [EC:1.13.11.53 1.13.11.54]
* Contig00001_507     K09880  109.97  299.4   1.3e-89 enolase-phosphatase E1 [EC:3.1.3.77]
* Contig00001_508     K05844  300.97  472.6  4.8e-142 ribosomal protein S6--L-glutamate ligase [EC:6.3.2.-]
* Contig00001_509     K04066  132.60  824.9  2.9e-248 primosomal protein N' (replication factor Y) (superfamily II helicase) [EC:5.6.2.4]
* Contig00001_510     K03611   64.10  184.5     6e-55 protein dithiol:quinone oxidoreductase [EC:1.8.5.9]
* Contig00001_512     K10716  146.60  175.5   4.2e-52 voltage-gated potassium channel
* Contig00001_515     K11753  137.23  403.1  3.1e-121 riboflavin kinase / FMN adenylyltransferase [EC:2.7.1.26 2.7.7.2]
* Contig00001_516     K06938   26.43   60.7   5.2e-17 uncharacterized protein
* Contig00001_518     K03439   91.67  249.0   3.6e-74 tRNA (guanine-N7-)-methyltransferase [EC:2.1.1.33]
* Contig00001_519     K03149  150.77  475.5  9.3e-143 thiazole synthase [EC:2.8.1.10]
* Contig00001_519     K03154   37.00   71.3   2.1e-20 sulfur carrier protein
* Contig00001_520     K01626   56.63  336.1  1.1e-100 3-deoxy-7-phosphoheptulonate synthase [EC:2.5.1.54]
* Contig00001_521     K04564   42.90  311.7   1.8e-93 superoxide dismutase, Fe-Mn family [EC:1.15.1.1]
* Contig00001_522     K11085  729.93  813.7  4.5e-245 ATP-binding cassette, subfamily B, bacterial MsbA [EC:7.5.2.6]
* Contig00001_524     K10946  134.27  397.6  5.8e-120 methane/ammonia monooxygenase subunit C
* Contig00001_525     K10944  152.33  391.9  2.8e-118 methane/ammonia monooxygenase subunit A [EC:1.14.18.3 1.14.99.39]
* Contig00001_526     K10945  159.87  624.3  2.3e-188 methane/ammonia monooxygenase subunit B
* Contig00001_528     K07156  106.50  112.9   5.7e-33 copper resistance protein C
* Contig00001_530     K01873  579.33 1316.0         0 valyl-tRNA synthetase [EC:6.1.1.9]
* Contig00001_535     K01810  170.43  904.0  2.5e-272 glucose-6-phosphate isomerase [EC:5.3.1.9]
* Contig00001_536     K11991  160.13  219.2   2.9e-65 tRNA(adenine34) deaminase [EC:3.5.4.33]
* Contig00001_537     K07566   88.33  364.1  4.1e-109 L-threonylcarbamoyladenylate synthase [EC:2.7.7.87]
* Contig00001_540     K07052   32.93   52.5   1.1e-14 CAAX protease family protein
* Contig00001_541     K09761   55.17  257.0   5.7e-77 16S rRNA (uracil1498-N3)-methyltransferase [EC:2.1.1.193]
* Contig00001_542     K00833  420.97  617.4  4.2e-186 adenosylmethionine---8-amino-7-oxononanoate aminotransferase [EC:2.6.1.62]
* Contig00001_543     K02968   28.30  119.8   4.2e-35 small subunit ribosomal protein S20
* Contig00001_544     K03980  213.63  456.6  3.8e-137 putative peptidoglycan lipid II flippase
* Contig00001_545     K00286  165.07  296.8   6.7e-89 pyrroline-5-carboxylate reductase [EC:1.5.1.2]
* Contig00001_546     K02221   23.50  127.8   1.6e-37 YggT family protein
* Contig00001_548     K00930  217.63  434.7  8.3e-131 acetylglutamate kinase [EC:2.7.2.8]
* Contig00001_549     K15778  478.00  858.7  1.1e-258 phosphomannomutase / phosphoglucomutase [EC:5.4.2.8 5.4.2.2]
* Contig00001_550     K01520   46.40  133.7   2.4e-39 dUTP diphosphatase [EC:3.6.1.23]
* Contig00001_551     K05805   46.20  215.5   1.8e-64 CreA protein
* Contig00001_554     K02847  112.97  150.9   1.3e-44 O-antigen ligase [EC:2.4.99.26]
* Contig00001_555     K01874  209.67  605.3  4.7e-182 methionyl-tRNA synthetase [EC:6.1.1.10]
* Contig00001_557     K03593  114.30  464.0  1.9e-139 ATP-binding protein involved in chromosome partitioning
* Contig00001_558     K00931  289.63  514.2  1.6e-154 glutamate 5-kinase [EC:2.7.2.11]
* Contig00001_559     K03979  146.17  485.7  4.2e-146 GTPase [EC:3.6.5.-]
* Contig00001_560     K02899   34.67  158.6   6.5e-47 large subunit ribosomal protein L27
* Contig00001_561     K02888   26.90  134.5     1e-39 large subunit ribosomal protein L21
* Contig00001_564     K04487  294.23  480.0  2.9e-144 cysteine desulfurase [EC:2.8.1.7]
* Contig00001_565     K13643  190.20  231.6     2e-69 Rrf2 family transcriptional regulator, iron-sulfur cluster assembly transcription factor
* Contig00001_568     K03704   82.13  109.2   6.6e-32 cold shock protein
* Contig00001_569     K03695 1043.00 1300.5         0 ATP-dependent Clp protease ATP-binding subunit ClpB
* Contig00001_571     K14657  244.30  263.7   6.4e-79 LysR family transcriptional regulator, nod-box dependent transcriptional activator
* Contig00001_572     K10944  152.33  363.5  1.3e-109 methane/ammonia monooxygenase subunit A [EC:1.14.18.3 1.14.99.39]
* Contig00001_573     K10945  159.87  538.4  2.9e-162 methane/ammonia monooxygenase subunit B
* Contig00001_574     K10946  134.27  370.3  1.2e-111 methane/ammonia monooxygenase subunit C
* Contig00001_576     K01821   30.93   40.3   8.8e-11 4-oxalocrotonate tautomerase [EC:5.3.2.6]
* Contig00001_578     K19294  244.83  481.9  5.9e-145 alginate O-acetyltransferase complex protein AlgI
* Contig00001_580     K05540  280.63  445.3  5.8e-134 tRNA-dihydrouridine synthase B [EC:1.-.-.-]
* Contig00001_581     K03557  100.80  116.1     4e-34 Fis family transcriptional regulator, factor for inversion stimulation protein
* Contig00001_582     K00602  114.97  828.3  1.3e-249 phosphoribosylaminoimidazolecarboxamide formyltransferase / IMP cyclohydrolase [EC:2.1.2.3 3.5.4.10]
* Contig00001_583     K00956  536.43  735.5  1.4e-221 sulfate adenylyltransferase subunit 1 [EC:2.7.7.4]
* Contig00001_584     K00957  226.70  620.1  1.7e-186 sulfate adenylyltransferase subunit 2 [EC:2.7.7.4]
* Contig00001_589     K06919   34.10   70.8   2.4e-20 putative DNA primase/helicase
* Contig00001_591     K07733   33.30   53.2   9.2e-15 prophage regulatory protein
* Contig00001_592     K03427  114.73  380.3  6.4e-114 type I restriction enzyme M protein [EC:2.1.1.72]
* Contig00001_594     K01154   46.10  105.6   8.5e-31 type I restriction enzyme, S subunit [EC:3.1.21.3]
* Contig00001_595     K01153  171.27  518.5  1.5e-155 type I restriction enzyme, R subunit [EC:3.1.21.3]
* Contig00001_608     K07165   41.90  208.0   7.8e-62 transmembrane sensor
* Contig00001_609     K02014  163.17  320.6   7.7e-96 iron complex outermembrane recepter protein
* Contig00001_611     K06911   96.57  196.2   3.4e-58 quercetin 2,3-dioxygenase [EC:1.13.11.24]
* Contig00001_612     K09932   53.20  169.7   2.4e-50 uncharacterized protein
* Contig00001_613     K07482   65.97  407.5  2.7e-122 transposase, IS30 family
* Contig00001_617     K00433  199.03  411.1  1.6e-123 non-heme chloroperoxidase [EC:1.11.1.10]
* Contig00001_623     K00432   49.17  174.2   1.5e-51 glutathione peroxidase [EC:1.11.1.9]
* Contig00001_628     K07689  252.70  255.9     1e-76 two-component system, NarL family, invasion response regulator UvrY
* Contig00001_629     K10714  311.73  429.8  1.3e-129 methylene-tetrahydromethanopterin dehydrogenase [EC:1.5.1.-]
* Contig00001_630     K10714  311.73  437.9  4.5e-132 methylene-tetrahydromethanopterin dehydrogenase [EC:1.5.1.-]
* Contig00001_631     K01092  211.63  334.9  2.4e-100 myo-inositol-1(or 4)-monophosphatase [EC:3.1.3.25]
* Contig00001_632     K15396  324.17  336.8  2.7e-101 tRNA (cytidine32/uridine32-2'-O)-methyltransferase [EC:2.1.1.200]
* Contig00001_632     K02533  187.07  305.4   1.9e-91 tRNA/rRNA methyltransferase [EC:2.1.1.-]
* Contig00001_638     K00986   89.33  280.4   1.2e-83 RNA-directed DNA polymerase [EC:2.7.7.49]
* Contig00001_640     K05303  108.50  167.5   1.4e-49 O-methyltransferase [EC:2.1.1.-]
* Contig00001_642     K03582  480.63 1099.0         0 exodeoxyribonuclease V beta subunit [EC:3.1.11.5]
* Contig00001_643     K03583  161.30  968.1  2.5e-291 exodeoxyribonuclease V gamma subunit [EC:3.1.11.5]
* Contig00001_648     K09118  182.17  835.2    2e-251 uncharacterized protein
* Contig00001_654     K03101   28.53  174.8     5e-52 signal peptidase II [EC:3.4.23.36]
* Contig00001_655     K01870  478.83 1053.0         0 isoleucyl-tRNA synthetase [EC:6.1.1.5]
* Contig00001_656     K23499  154.60  165.0   8.8e-49 required for meiotic nuclear division protein 1
* Contig00001_658     K01424   44.33  114.7   1.7e-33 L-asparaginase [EC:3.5.1.1]
* Contig00001_659     K00287   53.80  222.9   1.7e-66 dihydrofolate reductase [EC:1.5.1.3]
* Contig00001_660     K02040   62.23  260.2   1.3e-77 phosphate transport system substrate-binding protein
* Contig00001_661     K02037  249.47  380.1  2.7e-114 phosphate transport system permease protein
* Contig00001_662     K02038  243.40  317.4   2.9e-95 phosphate transport system permease protein
* Contig00001_663     K02036  264.07  475.8  1.9e-143 phosphate transport system ATP-binding protein [EC:7.3.2.1]
* Contig00001_664     K02039  119.87  264.6   4.5e-79 phosphate transport system protein
* Contig00001_665     K01647  361.40  472.4  5.5e-142 citrate synthase [EC:2.3.3.1]
* Contig00001_668     K08300  618.00  832.4  1.1e-250 ribonuclease E [EC:3.1.26.12]
* Contig00001_669     K06179  329.20  408.9    1e-122 23S rRNA pseudouridine955/2504/2580 synthase [EC:5.4.99.24]
* Contig00001_670     K01091  115.83  169.2   4.5e-50 phosphoglycolate phosphatase [EC:3.1.3.18]
* Contig00001_671     K04773  188.97  286.0   2.1e-85 protease IV [EC:3.4.21.-]
* Contig00001_672     K03734   38.23  290.0   9.5e-87 FAD:protein FMN transferase [EC:2.7.1.180]
* Contig00001_673     K02343  241.80  568.3  6.5e-171 DNA polymerase III subunit gamma/tau [EC:2.7.7.7]
* Contig00001_674     K09747   45.17  135.9   3.7e-40 nucleoid-associated protein EbfC
* Contig00001_675     K06187   95.10  294.0   4.5e-88 recombination protein RecR
* Contig00001_676     K03704   82.13  116.4     4e-34 cold shock protein
* Contig00001_679     K01462   72.13  185.4   3.1e-55 peptide deformylase [EC:3.5.1.88]
* Contig00001_680     K05555  162.37  195.9   3.1e-58 cyclase [EC:4.-.-.-]
* Contig00001_681     K17226   73.30  268.8   1.3e-80 sulfur-oxidizing protein SoxY
* Contig00001_682     K15257  105.17  263.9   7.3e-79 tRNA (mo5U34)-methyltransferase [EC:2.1.1.-]
* Contig00001_683     K08093  169.43  256.2   1.3e-76 3-hexulose-6-phosphate synthase [EC:4.1.2.43]
* Contig00001_684     K08094  108.30  202.9   8.3e-61 6-phospho-3-hexuloisomerase [EC:5.3.1.27]
* Contig00001_685     K00615  163.43  757.7  4.9e-228 transketolase [EC:2.2.1.1]
* Contig00001_687     K00616  132.60  391.0  3.5e-117 transaldolase [EC:2.2.1.2]
* Contig00001_688     K01624   98.83  405.2  1.5e-121 fructose-bisphosphate aldolase, class II [EC:4.1.2.13]
* Contig00001_689     K02415   30.23  116.6   3.9e-34 flagellar protein FliL
* Contig00001_690     K02416  101.67  346.2  8.4e-104 flagellar motor switch protein FliM
* Contig00001_691     K02417   68.80  162.4   3.8e-48 flagellar motor switch protein FliN
* Contig00001_692     K02418   20.77   74.1   3.1e-21 flagellar protein FliO/FliZ
* Contig00001_693     K02419  290.20  397.0  3.5e-119 flagellar biosynthesis protein FliP
* Contig00001_694     K02420   86.17  102.5   3.3e-30 flagellar biosynthesis protein FliQ
* Contig00001_695     K02421  170.50  252.0   2.3e-75 flagellar biosynthesis protein FliR
* Contig00001_696     K02401  369.90  438.4  1.3e-131 flagellar biosynthesis protein FlhB
* Contig00001_697     K02400  729.87 1013.9         0 flagellar biosynthesis protein FlhA
* Contig00001_698     K02404  170.33  467.1  3.4e-140 flagellar biosynthesis protein FlhF
* Contig00001_699     K04562  202.33  370.2  2.5e-111 flagellar biosynthesis protein FlhG
* Contig00001_700     K02405  177.40  304.8   2.4e-91 RNA polymerase sigma factor FliA
* Contig00001_701     K03413  139.00  176.3   2.9e-52 two-component system, chemotaxis family, chemotaxis protein CheY
* Contig00001_702     K03414   51.83  206.9   1.6e-61 chemotaxis protein CheZ
* Contig00001_703     K03407  506.33  696.8    1e-209 two-component system, chemotaxis family, sensor kinase CheA [EC:2.7.13.3]
* Contig00001_704     K03412  200.77  393.1  5.7e-118 two-component system, chemotaxis family, protein-glutamate methylesterase/glutaminase [EC:3.1.1.61 3.5.1.44]
* Contig00001_705     K02556   91.37  296.9   6.5e-89 chemotaxis protein MotA
* Contig00001_706     K02557  138.80  229.1   2.2e-68 chemotaxis protein MotB
* Contig00001_707     K03496  133.57  208.7   5.2e-62 chromosome partitioning protein
* Contig00001_709     K03408  104.77  170.1   2.2e-50 purine-binding chemotaxis protein CheW
* Contig00001_712     K13038  250.33  542.3    3e-163 phosphopantothenoylcysteine decarboxylase / phosphopantothenate---cysteine ligase [EC:4.1.1.36 6.3.2.5]
* Contig00001_713     K03630   46.03  325.4   2.1e-97 DNA repair protein RadC
* Contig00001_714     K03616   96.00  221.1   5.9e-66 H+/Na+-translocating ferredoxin:NAD+ oxidoreductase subunit B [EC:7.1.1.11 7.2.1.2]
* Contig00001_715     K07727   42.67   79.8   7.1e-23 putative transcriptional regulator
* Contig00001_717     K14059  180.83  347.6  4.5e-104 integrase
* Contig00001_728     K18843   34.57   45.8   1.4e-12 antitoxin HicB
* Contig00001_733     K19092   38.70   83.9   3.3e-24 toxin ParE1/3/4
* Contig00001_734     K07746   32.73   66.7     1e-18 antitoxin ParD1/3/4
* Contig00001_735     K00986   89.33  374.9  3.1e-112 RNA-directed DNA polymerase [EC:2.7.7.49]
* Contig00001_739     K03806  223.17  303.6   5.1e-91 N-acetyl-anhydromuramoyl-L-alanine amidase [EC:3.5.1.28]
* Contig00001_740     K03932  138.57  287.1   6.6e-86 polyhydroxybutyrate depolymerase
* Contig00001_747     K14060  129.77  168.5   5.9e-50 putative DNA-invertase from lambdoid prophage Rac
* Contig00001_749     K01118   95.20   97.0   4.3e-28 FMN-dependent NADH-azoreductase [EC:1.7.1.17]
* Contig00001_752     K10535  291.67  396.0  6.6e-119 hydroxylamine dehydrogenase [EC:1.7.2.6]
* Contig00001_755     K16079   86.73  106.3   6.9e-31 outer membrane immunogenic protein
* Contig00001_762     K16567  119.90  165.2   6.5e-49 exopolysaccharide production protein ExoQ
* Contig00001_768     K01586  270.03  552.8  2.9e-166 diaminopimelate decarboxylase [EC:4.1.1.20]
* Contig00001_769     K01778   79.50  347.6  2.2e-104 diaminopimelate epimerase [EC:5.1.1.7]
* Contig00001_770     K09921   65.47  187.5     1e-55 uncharacterized protein
* Contig00001_771     K03733  330.77  353.2  7.1e-106 integrase/recombinase XerC
* Contig00001_776     K07484   16.20   52.8     1e-14 transposase
* Contig00001_782     K02593   65.37   88.1   6.5e-26 nitrogen fixation protein NifT
* Contig00001_783     K02591  402.67  613.6  5.4e-185 nitrogenase molybdenum-iron protein beta chain [EC:1.18.6.1]
* Contig00001_784     K02586  538.60  712.1  7.6e-215 nitrogenase molybdenum-iron protein alpha chain [EC:1.18.6.1]
* Contig00001_785     K02588  366.40  471.8    5e-142 nitrogenase iron protein NifH
* Contig00001_787     K17103  128.73  291.4   2.9e-87 CDP-diacylglycerol---serine O-phosphatidyltransferase [EC:2.7.8.8]
* Contig00001_788     K00053  150.47  499.9  3.7e-150 ketol-acid reductoisomerase [EC:1.1.1.86]
* Contig00001_789     K01653   51.50  239.0   1.4e-71 acetolactate synthase I/III small subunit [EC:2.2.1.6]
* Contig00001_790     K01652  527.80  775.9    1e-233 acetolactate synthase I/II/III large subunit [EC:2.2.1.6]
* Contig00001_791     K06133   63.43  153.7   1.9e-45 4'-phosphopantetheinyl transferase [EC:2.7.8.-]
* Contig00001_792     K02996  101.07  198.3   7.3e-59 small subunit ribosomal protein S9
* Contig00001_793     K02871   69.10  239.7   1.3e-71 large subunit ribosomal protein L13
* Contig00001_794     K13599  491.10  585.6  1.7e-176 two-component system, NtrC family, nitrogen regulation response regulator NtrX
* Contig00001_795     K13598  295.67  731.3  3.9e-220 two-component system, NtrC family, nitrogen regulation sensor histidine kinase NtrY [EC:2.7.13.3]
* Contig00001_797     K03500  296.50  497.5  2.9e-149 16S rRNA (cytosine967-C5)-methyltransferase [EC:2.1.1.176]
* Contig00001_798     K00604  257.17  349.4  8.3e-105 methionyl-tRNA formyltransferase [EC:2.1.2.9]
* Contig00001_799     K01462   72.13  222.1   2.1e-66 peptide deformylase [EC:3.5.1.88]
* Contig00001_800     K15256  106.87  243.0   1.6e-72 tRNA (cmo5U34)-methyltransferase [EC:2.1.1.-]
* Contig00001_801     K07323   53.47  171.3     1e-50 phospholipid transport system substrate-binding protein
* Contig00001_802     K00432   49.17  265.7   2.7e-79 glutathione peroxidase [EC:1.11.1.9]
* Contig00001_804     K09860   58.20  111.1   1.6e-32 outer membrane protein FlgP
* Contig00001_805     K09710  115.57  136.9   2.1e-40 ribosome-associated protein
* Contig00001_806     K00969  117.43  245.0   3.6e-73 nicotinate-nucleotide adenylyltransferase [EC:2.7.7.18]
* Contig00001_807     K00147  547.60  673.5  8.8e-203 glutamate-5-semialdehyde dehydrogenase [EC:1.2.1.41]
* Contig00001_808     K05879  199.37  214.2   7.4e-64 phosphoenolpyruvate---glycerone phosphotransferase subunit DhaL [EC:2.7.1.121]
* Contig00001_816     K03561   51.63  159.0   7.7e-47 biopolymer transport protein ExbB
* Contig00001_817     K03559   26.23  110.0   3.5e-32 biopolymer transport protein ExbD
* Contig00001_818     K03832   40.43   47.0     9e-13 periplasmic protein TonB
* Contig00001_821     K07486   30.73  252.2   3.6e-75 transposase
* Contig00001_823     K01956  512.17  663.1  2.3e-199 carbamoyl-phosphate synthase small subunit [EC:6.3.5.5]
* Contig00001_824     K01955 1495.53 1824.9         0 carbamoyl-phosphate synthase large subunit [EC:6.3.5.5]
* Contig00001_825     K03624  155.97  221.6     3e-66 transcription elongation factor GreA
* Contig00001_826     K07574   36.00  116.7   3.3e-34 RNA-binding protein
* Contig00001_827     K02427  256.17  314.6   2.5e-94 23S rRNA (uridine2552-2'-O)-methyltransferase [EC:2.1.1.166]
* Contig00001_828     K03798  774.57  931.7  1.4e-280 cell division protease FtsH [EC:3.4.24.-]
* Contig00001_829     K03431  453.80  699.7    1e-210 phosphoglucosamine mutase [EC:5.4.2.10]
* Contig00001_830     K01803   26.93  336.1  7.4e-101 triosephosphate isomerase (TIM) [EC:5.3.1.1]
* Contig00001_831     K03075   26.87  128.9   5.7e-38 preprotein translocase subunit SecG
* Contig00001_834     K02402   54.57  126.2   2.6e-37 flagellar transcriptional activator FlhC
* Contig00001_837     K02403   34.87   56.8   6.6e-16 flagellar transcriptional activator FlhD
* Contig00001_838     K02402   54.57   63.3   4.6e-18 flagellar transcriptional activator FlhC
* Contig00001_842     K07165   41.90  226.3   2.2e-67 transmembrane sensor
* Contig00001_843     K02014  163.17  334.6  4.4e-100 iron complex outermembrane recepter protein
* Contig00001_845     K07165   41.90  219.2     3e-65 transmembrane sensor
* Contig00001_846     K02014  163.17  321.6   3.9e-96 iron complex outermembrane recepter protein
* Contig00001_848     K12056   89.90  489.7  7.3e-147 conjugal transfer mating pair stabilization protein TraG
* Contig00001_849     K12072  119.27  437.5  2.5e-131 conjugative transfer pilus assembly protein TraH
* Contig00001_850     K12057   90.17  308.1   1.6e-92 conjugal transfer pilus assembly protein TraF
* Contig00001_855     K12070  102.97  574.9  9.9e-173 conjugal transfer pilus assembly protein TraI
* Contig00001_856     K12071  230.83  753.8  5.3e-227 conjugal transfer pilus assembly protein TraD
* Contig00001_859     K07165   41.90  247.8   6.7e-74 transmembrane sensor
* Contig00001_860     K02014  163.17  320.8   6.7e-96 iron complex outermembrane recepter protein
* Contig00001_861     K07133  104.33  234.1   9.7e-70 uncharacterized protein
* Contig00001_866     K07165   41.90  256.2   1.9e-76 transmembrane sensor
* Contig00001_868     K07484   16.20   25.8   1.7e-06 transposase
* Contig00001_869     K18829   38.23   58.1   3.2e-16 antitoxin VapB
* Contig00001_870     K02014  163.17  283.8     1e-84 iron complex outermembrane recepter protein
* Contig00001_872     K05788  126.83  129.9   3.2e-38 integration host factor subunit beta
* Contig00001_875     K12068   38.07   92.3   6.4e-27 conjugal transfer pilus assembly protein TraL
* Contig00001_876     K12067   59.87  214.1   3.9e-64 conjugal transfer pilus assembly protein TraE
* Contig00001_877     K12066   75.33  198.8   3.4e-59 conjugal transfer pilus assembly protein TraK
* Contig00001_878     K12065  120.40  385.9  7.5e-116 conjugal transfer pilus assembly protein TraB
* Contig00001_879     K03981  113.47  125.8   6.7e-37 thiol:disulfide interchange protein DsbC [EC:5.3.4.1]
* Contig00001_880     K12064   40.87  126.6   4.5e-37 conjugal transfer pilus assembly protein TraV
* Contig00001_881     K12069   47.83  104.0   1.1e-30 conjugal transfer pilus assembly protein TraA
* Contig00001_883     K12063  272.03  805.6    2e-242 conjugal transfer ATP-binding protein TraC
* Contig00001_885     K12062   98.13  133.5   2.3e-39 conjugal transfer pilin signal peptidase TrbI
* Contig00001_886     K12061   84.30  221.5   3.3e-66 conjugal transfer pilus assembly protein TraW
* Contig00001_887     K12060  165.27  393.1  2.7e-118 conjugal transfer pilus assembly protein TraU
* Contig00001_888     K12058  105.43  377.1  5.8e-113 conjugal transfer mating pair stabilization protein TraN
* Contig00001_889     K03530  109.67  143.0   3.8e-42 DNA-binding protein HU-beta
* Contig00001_891     K07495   35.00   52.3     1e-14 putative transposase
* Contig00001_893     K07165   41.90  234.7     6e-70 transmembrane sensor
* Contig00001_894     K18843   34.57  133.9   1.5e-39 antitoxin HicB
* Contig00001_895     K07339   24.13   69.8   5.2e-20 mRNA interferase HicA [EC:3.1.-.-]
* Contig00001_896     K02014  163.17  327.1   8.3e-98 iron complex outermembrane recepter protein
* Contig00001_900     K07165   41.90  253.2   1.5e-75 transmembrane sensor
* Contig00001_902     K02014  163.17  322.3   2.4e-96 iron complex outermembrane recepter protein
* Contig00001_905     K19092   38.70   73.6   4.7e-21 toxin ParE1/3/4
* Contig00001_907     K01992   17.07   29.0   1.5e-07 ABC-2 type transport system permease protein
* Contig00001_911     K12340  242.80  330.2   8.6e-99 outer membrane protein
* Contig00001_913     K03832   40.43  113.9   3.6e-33 periplasmic protein TonB
* Contig00001_914     K03561   51.63  156.8   3.6e-46 biopolymer transport protein ExbB
* Contig00001_915     K03559   26.23  115.3   7.9e-34 biopolymer transport protein ExbD
* Contig00001_917     K02403   34.87   54.0   4.7e-15 flagellar transcriptional activator FlhD
* Contig00001_918     K02402   54.57  106.8   2.3e-31 flagellar transcriptional activator FlhC
* Contig00001_919     K19092   38.70   69.6     8e-20 toxin ParE1/3/4
* Contig00001_920     K07746   32.73   55.2   3.5e-15 antitoxin ParD1/3/4
* Contig00001_923     K03111   24.13  149.0   4.6e-44 single-strand DNA-binding protein
* Contig00001_925     K07484   16.20   21.8   2.7e-05 transposase
* Contig00001_926     K07482   65.97  322.9   1.2e-96 transposase, IS30 family
* Contig00001_937     K01500  200.90  248.9   1.1e-74 methenyltetrahydrofolate cyclohydrolase [EC:3.5.4.9]
* Contig00001_938     K01883  389.13  659.5  1.5e-198 cysteinyl-tRNA synthetase [EC:6.1.1.16]
* Contig00001_940     K03269   66.17  275.3   1.5e-82 UDP-2,3-diacylglucosamine hydrolase [EC:3.6.1.54]
* Contig00001_941     K07305  123.07  239.7   1.2e-71 peptide-methionine (R)-S-oxide reductase [EC:1.8.4.12]
* Contig00001_944     K00677  232.47  316.6   6.5e-95 UDP-N-acetylglucosamine acyltransferase [EC:2.3.1.129]
* Contig00001_945     K04763  302.10  351.3  3.3e-105 integrase/recombinase XerD
* Contig00001_946     K02884   27.50  183.9     7e-55 large subunit ribosomal protein L19
* Contig00001_947     K00554  106.43  362.0  6.3e-109 tRNA (guanine37-N1)-methyltransferase [EC:2.1.1.228]
* Contig00001_948     K02860   39.93  170.7   1.1e-50 16S rRNA processing protein RimM
* Contig00001_949     K02959   24.33  134.2   2.4e-39 small subunit ribosomal protein S16
* Contig00001_950     K03106  336.53  643.0  1.7e-193 signal recognition particle subunit SRP54 [EC:3.6.5.4]
* Contig00001_953     K03793  241.90  331.0   1.3e-99 pteridine reductase [EC:1.5.1.33]
* Contig00001_954     K00950   37.97  132.2   7.3e-39 2-amino-4-hydroxy-6-hydroxymethyldihydropteridine diphosphokinase [EC:2.7.6.3]
* Contig00001_955     K01633   95.80  110.0   3.8e-32 7,8-dihydroneopterin aldolase/epimerase/oxygenase [EC:4.1.2.25 5.1.99.8 1.13.11.81]
* Contig00001_956     K08591   68.43  232.7   2.1e-69 acyl phosphate:glycerol-3-phosphate acyltransferase [EC:2.3.1.275]
* Contig00001_957     K25706  405.57  504.7  7.2e-152 tRNA N6-adenosine threonylcarbamoyltransferase [EC:2.3.1.234]
* Contig00001_958     K02970   32.23   68.1   2.4e-19 small subunit ribosomal protein S21
* Contig00001_959     K09117   47.53  173.1     3e-51 uncharacterized protein
* Contig00001_960     K02316  141.87  534.5  1.4e-160 DNA primase [EC:2.7.7.101]
* Contig00001_961     K03086  478.83  602.5  3.6e-181 RNA polymerase primary sigma factor
* Contig00001_962     K00789   19.83  640.3  6.7e-193 S-adenosylmethionine synthetase [EC:2.5.1.6]
* Contig00001_963     K01251   88.80  825.4    9e-249 adenosylhomocysteinase [EC:3.13.2.1]
* Contig00001_965     K01945  143.13  668.1  2.7e-201 phosphoribosylamine---glycine ligase [EC:6.3.4.13]
* Contig00001_966     K00138  722.67  942.4  1.6e-284 aldehyde dehydrogenase [EC:1.2.1.-]
* Contig00001_969     K11003  355.23  392.7  7.2e-118 membrane fusion protein, hemolysin D
* Contig00001_970     K12340  242.80  318.5   3.1e-95 outer membrane protein
* Contig00001_971     K25029  417.50 1255.2         0 otoancorin
* Contig00001_972     K20151  123.37  200.2   2.8e-59 alpha(1,3/1,4) fucosyltransferase [EC:2.4.1.65 2.4.1.152]
* Contig00001_975     K09667  241.33  545.3  8.3e-164 protein O-GlcNAc transferase [EC:2.4.1.255]
* Contig00001_978     K13010  414.60  416.2  5.8e-125 perosamine synthetase [EC:2.6.1.102]
* Contig00001_979     K18429  462.07  535.5  1.7e-161 GDP/UDP-N,N'-diacetylbacillosamine 2-epimerase (hydrolysing) [EC:3.2.1.184]
* Contig00001_981     K24281  187.07  197.0   6.4e-59 UDP-4-amino-4,6-dideoxy-N-acetyl-beta-L-idosamine acetyltransferase [EC:2.3.1.-]
* Contig00001_983     K02406  128.33  322.8   8.6e-97 flagellin
* Contig00001_984     K06603   27.20   74.9   2.6e-21 flagellar protein FlaG
* Contig00001_985     K02407   75.00  344.7  3.5e-103 flagellar hook-associated protein 2
* Contig00001_986     K02422   30.23  129.2   5.3e-38 flagellar secretion chaperone FliS
* Contig00001_987     K02423   25.03   33.6   1.3e-08 flagellar protein FliT
* Contig00001_989     K00978  227.77  454.2  5.7e-137 glucose-1-phosphate cytidylyltransferase [EC:2.7.7.33]
* Contig00001_990     K01709  286.57  580.2  5.6e-175 CDP-glucose 4,6-dehydratase [EC:4.2.1.45]
* Contig00001_992     K12452  668.23  784.8    9e-237 CDP-4-dehydro-6-deoxyglucose reductase, E1 [EC:1.17.1.1]
* Contig00001_993     K00615  163.43  272.1   3.3e-81 transketolase [EC:2.2.1.1]
* Contig00001_996     K02406  128.33  324.4   2.7e-97 flagellin
* Contig00001_999     K17686  821.97  995.1  1.3e-299 P-type Cu+ transporter [EC:7.2.2.8]
* Contig00001_1000    K02356  162.30  210.3   1.1e-62 elongation factor P
* Contig00001_1001    K21420  146.20  297.4   3.3e-89 leucyl-tRNA---protein transferase [EC:2.3.2.29]
* Contig00001_1002    K00684  146.63  351.5  2.3e-105 leucyl/phenylalanyl-tRNA---protein transferase [EC:2.3.2.6]
* Contig00001_1003    K00384  322.20  445.9  3.9e-134 thioredoxin reductase (NADPH) [EC:1.8.1.9]
* Contig00001_1004    K03466  201.13  836.7  8.8e-252 DNA segregation ATPase FtsK/SpoIIIE, S-DNA-T family
* Contig00001_1006    K15383   53.10  103.8   2.4e-30 MtN3 and saliva related transmembrane protein
* Contig00001_1008    K19221  117.87  266.2   1.4e-79 cob(I)alamin adenosyltransferase [EC:2.5.1.17]
* Contig00001_1009    K06893   62.53   64.2   4.3e-18 uncharacterized protein
* Contig00001_1012    K03975   58.20  283.6   7.6e-85 membrane-associated protein
* Contig00001_1017    K10563  187.60  319.2   1.2e-95 formamidopyrimidine-DNA glycosylase [EC:3.2.2.23 4.2.99.18]
* Contig00001_1018    K07153  110.63  239.8   6.9e-72 high frequency lysogenization protein
* Contig00001_1020    K07181  207.50  427.4  1.6e-128 c-di-GMP phosphodiesterase [EC:3.1.4.52]
* Contig00001_1021    K01069  146.67  251.6   3.9e-75 hydroxyacylglutathione hydrolase [EC:3.1.2.6]
* Contig00001_1022    K01423  228.20  478.1  1.8e-143 beta-barrel assembly-enhancing protease [EC:3.4.-.-]
* Contig00001_1023    K07235   69.00  139.6   1.3e-41 tRNA 2-thiouridine synthesizing protein D [EC:2.8.1.-]
* Contig00001_1024    K07236   44.47  132.8   2.6e-39 tRNA 2-thiouridine synthesizing protein C
* Contig00001_1026    K03524  154.60  236.4   1.8e-70 BirA family transcriptional regulator, biotin operon repressor / biotin---[acetyl-CoA-carboxylase] ligase [EC:6.3.4.15]
* Contig00001_1027    K03525   43.90  197.2   1.2e-58 type III pantothenate kinase [EC:2.7.1.33]
* Contig00001_1028    K03529  572.97  959.1    1e-288 chromosome segregation protein
* Contig00001_1029    K03528   61.70  133.9   2.1e-39 cell division protein ZipA
* Contig00001_1030    K03596  933.03 1066.2         0 GTP-binding protein LepA
* Contig00001_1031    K03100  114.93  249.9   8.3e-75 signal peptidase I [EC:3.4.21.89]
* Contig00001_1033    K03685  157.17  217.2     9e-65 ribonuclease III [EC:3.1.26.3]
* Contig00001_1034    K03595  156.87  402.7  7.4e-121 GTPase
* Contig00001_1035    K03584   32.77  192.6   3.1e-57 DNA repair protein RecO (recombination protein O)
* Contig00001_1036    K03474  105.30  404.9    7e-122 pyridoxine 5-phosphate synthase [EC:2.6.99.2]
* Contig00001_1037    K03770  177.00  479.1  8.9e-144 peptidyl-prolyl cis-trans isomerase D [EC:5.2.1.8]
* Contig00001_1038    K03530  109.67  141.2   1.3e-41 DNA-binding protein HU-beta
* Contig00001_1039    K01338  859.17 1096.4         0 ATP-dependent Lon protease [EC:3.4.21.53]
* Contig00001_1041    K00525  377.03  622.9  2.3e-187 ribonucleoside-diphosphate reductase alpha chain [EC:1.17.4.1]
* Contig00001_1042    K03704   82.13  103.6   3.4e-30 cold shock protein
* Contig00001_1045    K03181   47.17  152.4   3.8e-45 chorismate lyase [EC:4.1.3.40]
* Contig00001_1046    K03655  399.27  741.5  5.6e-223 ATP-dependent DNA helicase RecG [EC:5.6.2.4]
* Contig00001_1047    K09022  109.23  187.3   1.5e-55 2-iminobutanoate/2-iminopropanoate deaminase [EC:3.5.99.10]
* Contig00001_1048    K01139  796.37  896.4  4.1e-270 GTP diphosphokinase / guanosine-3',5'-bis(diphosphate) 3'-diphosphatase [EC:2.7.6.5 3.1.7.2]
* Contig00001_1049    K03060   26.90   86.3   6.6e-25 DNA-directed RNA polymerase subunit omega [EC:2.7.7.6]
* Contig00001_1051    K06176   82.87  199.4   2.3e-59 tRNA pseudouridine13 synthase [EC:5.4.99.27]
* Contig00001_1052    K01770  241.83  251.5   1.8e-75 2-C-methyl-D-erythritol 2,4-cyclodiphosphate synthase [EC:4.6.1.12]
* Contig00001_1053    K00991  257.93  294.3   3.9e-88 2-C-methyl-D-erythritol 4-phosphate cytidylyltransferase [EC:2.7.7.60]
* Contig00001_1054    K05589   60.23   95.6   9.9e-28 cell division protein FtsB
* Contig00001_1055    K01689  254.03  709.2  1.3e-213 enolase 1/2/3 [EC:4.2.1.11]
* Contig00001_1056    K01627  173.43  470.0  1.1e-141 2-dehydro-3-deoxyphosphooctonate aldolase (KDO 8-P synthase) [EC:2.5.1.55]
* Contig00001_1057    K01937  284.63  901.5  2.4e-271 CTP synthase [EC:6.3.4.2]
* Contig00001_1058    K02670  486.20  605.4  1.5e-182 twitching motility protein PilU
* Contig00001_1059    K00895  218.47  247.7   7.4e-74 diphosphate-dependent phosphofructokinase [EC:2.7.1.90]
* Contig00001_1062    K01175  310.50  318.0   1.7e-95 esterase [EC:3.1.-.-]
* Contig00001_1063    K10804  103.93  242.1   3.1e-72 acyl-CoA thioesterase I [EC:3.1.2.- 3.1.2.2 3.1.1.2 3.1.1.5]
* Contig00001_1064    K02003  288.40  303.5   6.2e-91 putative ABC transport system ATP-binding protein
* Contig00001_1065    K02004   47.97   76.0   5.3e-22 putative ABC transport system permease protein
* Contig00001_1068    K09803   21.67   36.9   7.8e-10 uncharacterized protein
* Contig00001_1069    K04095   44.07   64.6   2.7e-18 cell filamentation protein, protein adenylyltransferase [EC:2.7.7.108]
* Contig00001_1071    K03544  143.83  634.9  3.3e-191 ATP-dependent Clp protease ATP-binding subunit ClpX
* Contig00001_1072    K01358   45.63  359.7  5.4e-108 ATP-dependent Clp protease, protease subunit [EC:3.4.21.92]
* Contig00001_1073    K03545   63.57  390.4  4.2e-117 trigger factor
* Contig00001_1074    K09005   27.93  119.2   7.5e-35 uncharacterized protein
* Contig00001_1075    K03168  440.77  918.3  1.5e-276 DNA topoisomerase I [EC:5.6.2.1]
* Contig00001_1076    K03747   69.23  172.8   1.4e-51 Smg protein
* Contig00001_1077    K04096   32.47  421.0  3.5e-126 DNA processing protein
* Contig00001_1079    K10941  481.23  625.9  1.5e-188 sigma-54 dependent transcriptional regulator, flagellar regulatory protein
* Contig00001_1081    K17725  151.40  307.3   4.6e-92 sulfur dioxygenase [EC:1.13.11.18]
* Contig00001_1082    K07090   39.40  159.4   3.6e-47 uncharacterized protein
* Contig00001_1083    K13256   32.30  102.6   5.1e-30 protein PsiE
* Contig00001_1085    K00425  107.43  599.5    2e-180 cytochrome bd ubiquinol oxidase subunit I [EC:7.1.1.7]
* Contig00001_1086    K00426   33.00  323.2   6.4e-97 cytochrome bd ubiquinol oxidase subunit II [EC:7.1.1.7]
* Contig00001_1087    K00424   35.53   61.8   1.7e-17 cytochrome bd-I ubiquinol oxidase subunit X [EC:7.1.1.7]
* Contig00001_1089    K17218  236.80  371.9  1.5e-111 sulfide:quinone oxidoreductase [EC:1.8.5.4]
* Contig00001_1090    K12340  242.80  285.4   3.3e-85 outer membrane protein
* Contig00001_1096    K01726  180.60  213.0   1.8e-63 gamma-carbonic anhydrase [EC:4.2.1.-]
* Contig00001_1099    K07258  243.67  394.6    2e-118 serine-type D-Ala-D-Ala carboxypeptidase (penicillin-binding protein 5/6) [EC:3.4.16.4]
* Contig00001_1100    K00824  288.73  367.1  1.9e-110 D-alanine transaminase [EC:2.6.1.21]
* Contig00001_1101    K09158   29.40  103.6   2.1e-30 uncharacterized protein
* Contig00001_1102    K03801  236.30  245.4   2.9e-73 lipoyl(octanoyl) transferase [EC:2.3.1.181]
* Contig00001_1103    K03644  111.03  495.3  6.5e-149 lipoyl synthase [EC:2.8.1.8]
* Contig00001_1104    K07175  221.27  642.2  1.9e-193 PhoH-like ATPase
* Contig00001_1106    K09792   82.60  190.1   1.3e-56 uncharacterized protein
* Contig00001_1107    K08692  467.70  551.5  9.1e-167 malate-CoA ligase subunit alpha [EC:6.2.1.9]
* Contig00001_1107    K01902  355.27  435.3    5e-131 succinyl-CoA synthetase alpha subunit [EC:6.2.1.5]
* Contig00001_1108    K14067  613.10  682.5  4.4e-206 malate-CoA ligase subunit beta [EC:6.2.1.9]
* Contig00001_1108    K01903  497.07  529.4  1.8e-159 succinyl-CoA synthetase beta subunit [EC:6.2.1.5]
* Contig00001_1109    K08691  391.33  448.7  2.2e-135 malyl-CoA/(S)-citramalyl-CoA lyase [EC:4.1.3.24 4.1.3.25]
* Contig00001_1109    K01644  144.23  284.7   3.5e-85 citrate lyase subunit beta / citryl-CoA lyase [EC:4.1.3.34]
* Contig00001_1110    K00830  400.07  401.7  1.3e-120 alanine-glyoxylate transaminase / serine-glyoxylate transaminase / serine-pyruvate transaminase [EC:2.6.1.44 2.6.1.45 2.6.1.51]
* Contig00001_1112    K00873   45.33  544.9  7.2e-164 pyruvate kinase [EC:2.7.1.40]
* Contig00001_1113    K00134  411.83  468.0  9.1e-141 glyceraldehyde 3-phosphate dehydrogenase (phosphorylating) [EC:1.2.1.12]
* Contig00001_1117    K00783   50.33  158.6     5e-47 23S rRNA (pseudouridine1915-N3)-methyltransferase [EC:2.1.1.177]
* Contig00001_1118    K06287  203.10  252.8   1.7e-75 nucleoside triphosphate pyrophosphatase [EC:3.6.1.-]
* Contig00001_1119    K08301  603.43  673.3    9e-203 ribonuclease G [EC:3.1.26.-]
* Contig00001_1121    K11206  309.17  359.0  9.3e-108 deaminated glutathione amidase [EC:3.5.1.128]
* Contig00001_1122    K07287   37.17   61.7     2e-17 outer membrane protein assembly factor BamC
* Contig00001_1123    K01494   81.57  196.6   1.4e-58 dCTP deaminase [EC:3.5.4.13]
* Contig00001_1124    K07190  631.27 1159.9         0 phosphorylase kinase alpha/beta subunit
* Contig00001_1125    K00845  112.83  356.8  4.5e-107 glucokinase [EC:2.7.1.2]
* Contig00001_1127    K02340  102.07  229.3   2.5e-68 DNA polymerase III subunit delta [EC:2.7.7.7]
* Contig00001_1128    K03643   32.13  100.1   3.6e-29 LPS-assembly lipoprotein
* Contig00001_1129    K01869  403.17 1275.8         0 leucyl-tRNA synthetase [EC:6.1.1.4]
* Contig00001_1131    K03496  133.57  210.5   1.5e-62 chromosome partitioning protein
* Contig00001_1132    K11913  355.93  356.8  7.1e-107 type VI secretion system protein
* Contig00001_1132    K11894  270.00  276.9   1.1e-82 type VI secretion system protein ImpI
* Contig00001_1133    K11893   94.37  508.7  5.7e-153 type VI secretion system protein ImpJ
* Contig00001_1134    K11892   91.77  304.4   4.1e-91 type VI secretion system protein ImpK
* Contig00001_1135    K11891   70.97  958.4  3.3e-288 type VI secretion system protein ImpL
* Contig00001_1136    K11915  249.93  250.9   3.3e-75 serine/threonine protein phosphatase Stp1 [EC:3.1.3.16]
* Contig00001_1136    K20074  136.67  226.8   1.2e-67 PPM family protein phosphatase [EC:3.1.3.16]
* Contig00001_1136    K11890   58.70  217.8   6.8e-65 type VI secretion system protein ImpM
* Contig00001_1138    K12132  223.23  225.7   2.2e-67 eukaryotic-like serine/threonine-protein kinase [EC:2.7.11.1]
* Contig00001_1142    K11902  129.17  257.5   8.4e-77 type VI secretion system protein ImpA
* Contig00001_1143    K11901  134.93  249.7     8e-75 type VI secretion system protein ImpB
* Contig00001_1144    K11900  523.63  711.8  2.4e-214 type VI secretion system protein ImpC
* Contig00001_1145    K11903   94.43  108.2   1.4e-31 type VI secretion system secreted protein Hcp
* Contig00001_1146    K11898   96.33  344.6  1.2e-103 type VI secretion system protein ImpE
* Contig00001_1147    K11897   82.77  184.0   8.3e-55 type VI secretion system protein ImpF
* Contig00001_1148    K11896  189.10  660.9  1.1e-198 type VI secretion system protein ImpG
* Contig00001_1149    K11895   62.07  400.9  2.6e-120 type VI secretion system protein ImpH
* Contig00001_1150    K11907 1010.60 1376.1         0 type VI secretion system protein VasG
* Contig00001_1153    K11904   71.97  680.4    1e-204 type VI secretion system secreted protein VgrG
* Contig00001_1154    K01714  253.40  372.6    8e-112 4-hydroxy-tetrahydrodipicolinate synthase [EC:4.3.3.7]
* Contig00001_1155    K07287   37.17  111.2     2e-32 outer membrane protein assembly factor BamC
* Contig00001_1156    K01952  644.43 1974.7         0 phosphoribosylformylglycinamidine synthase [EC:6.3.5.3]
* Contig00001_1158    K03424   88.03  155.5   6.9e-46 TatD DNase family protein [EC:3.1.21.-]
* Contig00001_1159    K03553  185.83  677.4  7.7e-204 recombination protein RecA
* Contig00001_1160    K03565   46.30  118.4   9.6e-35 regulatory protein
* Contig00001_1161    K01872  204.93 1216.1         0 alanyl-tRNA synthetase [EC:6.1.1.7]
* Contig00001_1162    K00928  351.77  528.3  9.7e-159 aspartate kinase [EC:2.7.2.4]
* Contig00001_1163    K01673   18.23   82.7   6.8e-24 carbonic anhydrase [EC:4.2.1.1]
* Contig00001_1174    K09857   89.40  165.4   5.6e-49 uncharacterized protein
* Contig00001_1176    K02065  290.73  317.4   2.9e-95 phospholipid/cholesterol/gamma-HCH transport system ATP-binding protein
* Contig00001_1177    K02066   36.77  290.5   6.2e-87 phospholipid/cholesterol/gamma-HCH transport system permease protein
* Contig00001_1178    K11391  322.93  540.4  1.2e-162 23S rRNA (guanine1835-N2)-methyltransferase [EC:2.1.1.174]
* Contig00001_1178    K00564  112.17  223.6   1.2e-66 16S rRNA (guanine1207-N2)-methyltransferase [EC:2.1.1.172]
* Contig00001_1184    K00703  137.63  586.6    2e-176 starch synthase [EC:2.4.1.21]
* Contig00001_1185    K00700  283.77  956.2  4.9e-288 1,4-alpha-glucan branching enzyme [EC:2.4.1.18]
* Contig00001_1186    K00975  196.70  539.0  2.9e-162 glucose-1-phosphate adenylyltransferase [EC:2.7.7.27]
* Contig00001_1188    K00705  181.77  463.2  6.4e-139 4-alpha-glucanotransferase [EC:2.4.1.25]
* Contig00001_1190    K19294  244.83  518.7  4.2e-156 alginate O-acetyltransferase complex protein AlgI
* Contig00001_1192    K23995  832.30  985.7  1.8e-297 lanthanide-dependent methanol dehydrogenase [EC:1.1.2.10]
* Contig00001_1193    K01625  188.17  298.3     3e-89 2-dehydro-3-deoxyphosphogluconate aldolase / (4S)-4-hydroxy-2-oxoglutarate aldolase [EC:4.1.2.14 4.1.3.42]
* Contig00001_1194    K01690  529.30 1066.5         0 phosphogluconate dehydratase [EC:4.2.1.12]
* Contig00001_1195    K01057  119.30  151.6   1.2e-44 6-phosphogluconolactonase [EC:3.1.1.31]
* Contig00001_1196    K00036  371.30  582.5  3.4e-175 glucose-6-phosphate 1-dehydrogenase [EC:1.1.1.49 1.1.1.363]
* Contig00001_1197    K03555  656.93 1216.8         0 DNA mismatch repair protein MutS
* Contig00001_1198    K11931  204.77  731.3  3.4e-220 poly-beta-1,6-N-acetyl-D-glucosamine N-deacetylase [EC:3.5.1.-]
* Contig00001_1199    K11936  260.77  519.5  2.1e-156 poly-beta-1,6-N-acetyl-D-glucosamine synthase [EC:2.4.1.-]
* Contig00001_1200    K11937   42.63   76.2   7.9e-22 biofilm PGA synthesis protein PgaD
* Contig00001_1201    K03567   86.83  117.4   1.8e-34 glycine cleavage system transcriptional repressor
* Contig00001_1202    K03564  154.17  204.1   8.1e-61 thioredoxin-dependent peroxiredoxin [EC:1.11.1.24]
* Contig00001_1203    K01573   56.27   91.2   1.5e-26 oxaloacetate decarboxylase (Na+ extruding) subunit gamma
* Contig00001_1205    K20509  207.47  623.2  6.1e-188 carboxybiotin decarboxylase [EC:7.2.4.1]
* Contig00001_1206    K03286  118.27  145.1   7.9e-43 OmpA-OmpF porin, OOP family
* Contig00001_1207    K21084  317.57  326.8   9.8e-98 diguanylate cyclase [EC:2.7.7.65]
* Contig00001_1209    K00091  334.37  480.4  7.5e-145 dihydroflavonol-4-reductase [EC:1.1.1.219]
* Contig00001_1211    K18301  168.37  179.0   5.3e-53 TetR/AcrR family transcriptional regulator, mexJK operon transcriptional repressor
* Contig00001_1212    K03585  258.67  330.7   5.1e-99 membrane fusion protein, multidrug efflux system
* Contig00001_1213    K18299 1716.93 1741.1         0 multidrug efflux pump
* Contig00001_1213    K18138 1040.67 1340.1         0 multidrug efflux pump
* Contig00001_1214    K18300  527.93  569.1  1.9e-171 outer membrane protein, multidrug efflux system
* Contig00001_1214    K18904  505.90  508.3  6.9e-153 outer membrane protein, multidrug efflux system
* Contig00001_1216    K21087   83.27  165.5   3.2e-49 flagellar brake protein
* Contig00001_1220    K09801   48.50  122.8   4.9e-36 uncharacterized protein
* Contig00001_1221    K18588   25.73  104.4   2.7e-30 coenzyme Q-binding protein COQ10
* Contig00001_1222    K03308  398.97  583.8  1.2e-175 neurotransmitter:Na+ symporter, NSS family
* Contig00001_1223    K03664   48.97  237.4   3.4e-71 SsrA-binding protein
* Contig00001_1225    K03734   38.23  283.7     8e-85 FAD:protein FMN transferase [EC:2.7.1.180]
* Contig00001_1228    K01817  207.10  270.8   5.5e-81 phosphoribosylanthranilate isomerase [EC:5.3.1.24]
* Contig00001_1229    K01696  632.03  834.2  6.8e-251 tryptophan synthase beta chain [EC:4.2.1.20]
* Contig00001_1230    K01695   82.03  343.9  3.6e-103 tryptophan synthase alpha chain [EC:4.2.1.20]
* Contig00001_1231    K01963  310.53  426.0  3.2e-128 acetyl-CoA carboxylase carboxyl transferase subunit beta [EC:6.4.1.2 2.1.3.15]
* Contig00001_1232    K11754  378.27  460.1  4.3e-138 dihydrofolate synthase / folylpolyglutamate synthase [EC:6.3.2.12 6.3.2.17]
* Contig00001_1233    K03749   83.10  113.1   5.7e-33 DedD protein
* Contig00001_1234    K03558   41.80  178.6   4.4e-53 membrane protein required for colicin V production
* Contig00001_1235    K00764  180.00  655.7  2.3e-197 amidophosphoribosyltransferase [EC:2.4.2.14]
* Contig00001_1236    K10764  535.10  645.2  1.1e-194 O-succinylhomoserine sulfhydrylase [EC:2.5.1.-]
* Contig00001_1238    K03820  127.87  419.2    1e-125 apolipoprotein N-acyltransferase [EC:2.3.1.269]
* Contig00001_1241    K07390   75.27  178.5   5.2e-53 monothiol glutaredoxin
* Contig00001_1242    K03683   94.27  333.4  2.4e-100 ribonuclease T [EC:3.1.13.-]
* Contig00001_1242    K09951   28.37   42.5   1.3e-11 CRISPR-associated protein Cas2
* Contig00001_1243    K04754  118.93  303.1   8.2e-91 phospholipid-binding lipoprotein MlaA
* Contig00001_1245    K12537  383.17  520.9  1.3e-156 membrane fusion protein, type I secretion system
* Contig00001_1246    K12536  502.10  800.5    3e-241 ATP-binding cassette, subfamily C, type I secretion system permease/ATPase
* Contig00001_1251    K18707  415.67  520.4  1.4e-156 threonylcarbamoyladenosine tRNA methylthiotransferase MtaB [EC:2.8.4.5]
* Contig00001_1252    K06373  155.53  257.4   4.1e-77 spore maturation protein A
* Contig00001_1252    K06374  145.43  200.0   7.3e-60 spore maturation protein B
* Contig00001_1253    K01756  308.47  556.7  2.5e-167 adenylosuccinate lyase [EC:4.3.2.2]
* Contig00001_1256    K07234   39.47  339.1    1e-101 uncharacterized protein involved in response to NO
* Contig00001_1257    K01114  131.63  378.5    2e-113 phospholipase C [EC:3.1.4.3]
* Contig00001_1258    K05986  121.40  259.8   1.3e-77 nuclease S1 [EC:3.1.30.1]
* Contig00001_1263    K18478  259.27  315.1   1.5e-94 sulfofructose kinase [EC:2.7.1.184]
* Contig00001_1265    K06188  256.63  379.2  3.9e-114 aquaporin Z
* Contig00001_1266    K00575  181.13  288.3   3.6e-86 chemotaxis protein methyltransferase CheR [EC:2.1.1.80]
* Contig00001_1267    K03415  176.53  367.3  3.9e-110 two-component system, chemotaxis family, chemotaxis protein CheV
* Contig00001_1268    K02386   47.87  172.0   6.8e-51 flagellar basal body P-ring formation protein FlgA
* Contig00001_1269    K02398   24.83   57.9   4.3e-16 negative regulator of flagellin synthesis FlgM
* Contig00001_1270    K02399   35.83   92.2   1.2e-26 flagellar biosynthesis protein FlgN
* Contig00001_1271    K21087   83.27  110.6   1.7e-32 flagellar brake protein
* Contig00001_1291    K07789 1465.23 1645.3         0 multidrug efflux pump
* Contig00001_1292    K07788 1514.30 1738.8         0 multidrug efflux pump
* Contig00001_1293    K07799  444.53  511.2  1.2e-153 membrane fusion protein, multidrug efflux system
* Contig00001_1293    K03585  258.67  273.5   1.1e-81 membrane fusion protein, multidrug efflux system
* Contig00001_1296    K01061   94.43  241.4   4.7e-72 carboxymethylenebutenolidase [EC:3.1.1.45]
* Contig00001_1297    K01053  192.43  251.0   8.2e-75 gluconolactonase [EC:3.1.1.17]
* Contig00001_1298    K03559   26.23  127.5   1.5e-37 biopolymer transport protein ExbD
* Contig00001_1299    K03561   51.63  169.2   6.2e-50 biopolymer transport protein ExbB
* Contig00001_1300    K03832   40.43  115.0   1.6e-33 periplasmic protein TonB
* Contig00001_1301    K06871  176.03  311.3   3.7e-93 uncharacterized protein
* Contig00001_1306    K01023   92.07  105.8   5.9e-31 arylsulfate sulfotransferase [EC:2.8.2.22]
* Contig00001_1307    K02014  163.17  219.3   3.4e-65 iron complex outermembrane recepter protein
* Contig00001_1316    K03116   56.93   61.9   1.8e-17 sec-independent protein translocase protein TatA
* Contig00001_1317    K11917  497.03  577.3  2.8e-174 sigma-54 dependent transcriptional regulator
* Contig00001_1320    K07027   78.07   87.8   2.6e-25 glycosyltransferase 2 family protein
* Contig00001_1327    K07260   63.83  124.8   1.3e-36 zinc D-Ala-D-Ala carboxypeptidase [EC:3.4.17.14]
* Contig00001_1328    K02435   41.43   51.4   2.2e-14 aspartyl-tRNA(Asn)/glutamyl-tRNA(Gln) amidotransferase subunit C [EC:6.3.5.6 6.3.5.7]
* Contig00001_1330    K01737   23.50   78.3   1.9e-22 6-pyruvoyltetrahydropterin/6-carboxytetrahydropterin synthase [EC:4.2.3.12 4.1.2.50]
* Contig00001_1333    K01497  235.67  339.4  1.4e-101 GTP cyclohydrolase II [EC:3.5.4.25]
* Contig00001_1334    K07302  246.27  289.6   8.4e-87 isoquinoline 1-oxidoreductase subunit alpha [EC:1.3.99.16]
* Contig00001_1335    K07303  606.33  851.2  2.5e-256 isoquinoline 1-oxidoreductase subunit beta [EC:1.3.99.16]
* Contig00001_1336    K07402   63.63  256.7   1.2e-76 xanthine dehydrogenase accessory factor
* Contig00001_1337    K07141  106.13  214.0     1e-63 molybdenum cofactor cytidylyltransferase [EC:2.7.7.76]
* Contig00001_1340    K07343   24.77   38.4   3.5e-10 DNA transformation protein and related proteins
* Contig00001_1347    K19784  112.77  161.2   1.1e-47 chromate reductase, NAD(P)H dehydrogenase (quinone)
* Contig00001_1351    K14986  411.27  421.9  1.2e-126 two-component system, LuxR family, sensor kinase FixL [EC:2.7.13.3]
* Contig00001_1353    K13924  396.67 1205.4         0 two-component system, chemotaxis family, CheB/CheR fusion protein [EC:2.1.1.80 3.1.1.61]
* Contig00001_1353    K00575  181.13  408.7  1.2e-122 chemotaxis protein methyltransferase CheR [EC:2.1.1.80]
* Contig00001_1354    K14986  411.27  479.8  3.5e-144 two-component system, LuxR family, sensor kinase FixL [EC:2.7.13.3]
* Contig00001_1356    K07689  252.70  259.4   8.7e-78 two-component system, NarL family, invasion response regulator UvrY
* Contig00001_1357    K07675  250.47  266.7   1.6e-79 two-component system, NarL family, sensor histidine kinase UhpB [EC:2.7.13.3]
* Contig00001_1359    K06078   35.80   38.5   4.1e-10 murein lipoprotein
* Contig00001_1360    K03769  208.67  277.4   6.9e-83 peptidyl-prolyl cis-trans isomerase C [EC:5.2.1.8]
* Contig00001_1361    K05527   72.27  117.5   1.4e-34 BolA family transcriptional regulator, general stress-responsive regulator
* Contig00001_1362    K09780   29.80  105.5   7.9e-31 uncharacterized protein
* Contig00001_1363    K06190   50.17  239.5   9.8e-72 intracellular septation protein
* Contig00001_1365    K09948   86.77  165.1     3e-49 uncharacterized protein
* Contig00001_1370    K01885  314.63  585.9    5e-176 glutamyl-tRNA synthetase [EC:6.1.1.17]
* Contig00001_1371    K07126   61.27   89.5   7.8e-26 uncharacterized protein
* Contig00001_1375    K07495   35.00   52.3     1e-14 putative transposase
* Contig00001_1377    K03561   51.63  154.6   1.7e-45 biopolymer transport protein ExbB
* Contig00001_1378    K03559   26.23  115.1     9e-34 biopolymer transport protein ExbD
* Contig00001_1379    K03832   40.43   49.5   1.6e-13 periplasmic protein TonB
* Contig00001_1383    K03639  159.67  423.7  2.9e-127 GTP 3',8-cyclase [EC:4.1.99.22]
* Contig00001_1385    K01246   77.00  311.3   2.7e-93 DNA-3-methyladenine glycosylase I [EC:3.2.2.20]
* Contig00001_1386    K03503  130.50  230.0   1.2e-68 DNA polymerase V [EC:3.4.21.-]
* Contig00001_1387    K03502  350.93  541.1  8.9e-163 DNA polymerase V
* Contig00001_1390    K03637  157.50  282.1   2.3e-84 cyclic pyranopterin monophosphate synthase [EC:4.6.1.17]
* Contig00001_1391    K03636   37.30   56.4   9.8e-16 sulfur-carrier protein
* Contig00001_1392    K03635   26.47  153.4   2.2e-45 molybdopterin synthase catalytic subunit [EC:2.8.1.12]
* Contig00001_1395    K07486   30.73  250.5   1.2e-74 transposase
* Contig00001_1397    K07126   61.27  193.2   2.8e-57 uncharacterized protein
* Contig00001_1399    K05591  532.27  795.1  1.2e-239 ATP-dependent RNA helicase DbpA [EC:3.6.4.13]
* Contig00001_1401    K02342   97.27  186.4   1.9e-55 DNA polymerase III subunit epsilon [EC:2.7.7.7]
* Contig00001_1401    K09951   28.37   84.0   3.2e-24 CRISPR-associated protein Cas2
* Contig00001_1402    K00937  273.90  965.2  8.2e-291 polyphosphate kinase [EC:2.7.4.1]
* Contig00001_1403    K12339  381.17  522.8  1.3e-157 S-sulfo-L-cysteine synthase (O-acetyl-L-serine-dependent) [EC:2.5.1.144]
* Contig00001_1404    K03215  303.83  464.1    2e-139 23S rRNA (uracil1939-C5)-methyltransferase [EC:2.1.1.190]
* Contig00001_1406    K06173  223.13  258.1   3.7e-77 tRNA pseudouridine38-40 synthase [EC:5.4.99.12]
* Contig00001_1407    K01768  163.17  195.5   3.2e-58 adenylate cyclase [EC:4.6.1.1]
* Contig00001_1409    K07261   54.07  351.8  1.5e-105 penicillin-insensitive murein DD-endopeptidase [EC:3.4.24.-]
* Contig00001_1411    K05919   44.00   66.3   7.8e-19 superoxide reductase [EC:1.15.1.2]
* Contig00001_1412    K01507   19.90  119.3   6.8e-35 inorganic pyrophosphatase [EC:3.6.1.1]
* Contig00001_1414    K01854  135.70  504.9  9.7e-152 UDP-galactopyranose mutase [EC:5.4.99.9]
* Contig00001_1419    K06896  120.23  307.7   2.1e-92 maltose 6'-phosphate phosphatase [EC:3.1.3.90]
* Contig00001_1421    K09159   74.20   79.3   6.7e-23 antitoxin CptB
* Contig00001_1422    K00240  139.00  347.5    2e-104 succinate dehydrogenase iron-sulfur subunit [EC:1.3.5.1]
* Contig00001_1423    K00239  612.43  784.1  2.3e-236 succinate dehydrogenase flavoprotein subunit [EC:1.3.5.1]
* Contig00001_1424    K00242   65.93   73.1   4.6e-21 succinate dehydrogenase membrane anchor subunit
* Contig00001_1425    K00241   53.70   63.6     6e-18 succinate dehydrogenase cytochrome b subunit
* Contig00001_1427    K04656  162.10  304.7   2.9e-91 hydrogenase maturation protein HypF
* Contig00001_1429    K04655  183.63  511.7  7.3e-154 hydrogenase expression/formation protein HypE
* Contig00001_1430    K04654  222.77  612.7  1.2e-184 hydrogenase expression/formation protein HypD
* Contig00001_1431    K04653   37.10   98.3   1.4e-28 hydrogenase expression/formation protein HypC
* Contig00001_1432    K04652  135.97  431.5    6e-130 hydrogenase nickel incorporation protein HypB
* Contig00001_1433    K04651   38.10  144.8   4.4e-43 hydrogenase nickel incorporation protein HypA/HybF
* Contig00001_1437    K03618   71.40  325.4     1e-97 hydrogenase-1 operon protein HyaF
* Contig00001_1438    K03619   66.43  156.0   1.2e-46 hydrogenase-1 operon protein HyaE
* Contig00001_1439    K04653   37.10   61.1     4e-17 hydrogenase expression/formation protein HypC
* Contig00001_1440    K03605  101.83  215.5   3.2e-64 hydrogenase maturation protease [EC:3.4.23.-]
* Contig00001_1441    K03620  103.93  298.9   7.9e-90 Ni/Fe-hydrogenase 1 B-type cytochrome subunit
* Contig00001_1443    K06281  607.27  731.4  1.7e-220 hydrogenase large subunit [EC:1.12.99.6]
* Contig00001_1444    K06282  319.60  542.5  2.2e-163 hydrogenase small subunit [EC:1.12.99.6]
* Contig00001_1446    K01006  364.27 1308.1         0 pyruvate, orthophosphate dikinase [EC:2.7.9.1]
* Contig00001_1449    K07646  236.50  426.1  9.9e-128 two-component system, OmpR family, sensor histidine kinase KdpD [EC:2.7.13.3]
* Contig00001_1450    K07667  282.70  340.0  4.2e-102 two-component system, OmpR family, KDP operon response regulator KdpE
* Contig00001_1451    K03526   66.23  435.3  7.6e-131 (E)-4-hydroxy-3-methylbut-2-enyl-diphosphate synthase [EC:1.17.7.1 1.17.7.3]
* Contig00001_1453    K00346  188.33  644.3  2.2e-194 Na+-transporting NADH:ubiquinone oxidoreductase subunit A [EC:7.2.1.1]
* Contig00001_1454    K00347  276.47  590.3  5.4e-178 Na+-transporting NADH:ubiquinone oxidoreductase subunit B [EC:7.2.1.1]
* Contig00001_1455    K00348  102.67  287.0   7.9e-86 Na+-transporting NADH:ubiquinone oxidoreductase subunit C [EC:7.2.1.1]
* Contig00001_1456    K00349  229.90  342.2  2.7e-103 Na+-transporting NADH:ubiquinone oxidoreductase subunit D [EC:7.2.1.1]
* Contig00001_1457    K00350  223.40  333.1  2.1e-100 Na+-transporting NADH:ubiquinone oxidoreductase subunit E [EC:7.2.1.1]
* Contig00001_1458    K00351  277.10  582.7  1.1e-175 Na+-transporting NADH:ubiquinone oxidoreductase subunit F [EC:7.2.1.1]
* Contig00001_1459    K05952   34.00   71.3   1.7e-20 uncharacterized protein
* Contig00001_1460    K03676   78.23   90.4   3.1e-26 glutaredoxin 3
* Contig00001_1465    K16254  232.03  287.8   3.6e-86 mxaJ protein
* Contig00001_1468    K01923  188.97  415.8  6.9e-125 phosphoribosylaminoimidazole-succinocarboxamide synthase [EC:6.3.2.6]
* Contig00001_1472    K01915   35.13  313.9   7.4e-94 glutamine synthetase [EC:6.3.1.2]
* Contig00001_1474    K04752  204.40  219.3     1e-65 nitrogen regulatory protein P-II 2
* Contig00001_1474    K04751  113.80  202.0   3.1e-60 nitrogen regulatory protein P-II 1
* Contig00001_1475    K03320  152.43  446.3  4.8e-134 ammonium transporter, Amt family
* Contig00001_1476    K04752  204.40  217.6   3.3e-65 nitrogen regulatory protein P-II 2
* Contig00001_1476    K04751  113.80  196.3   1.7e-58 nitrogen regulatory protein P-II 1
* Contig00001_1477    K03320  152.43  473.2  3.5e-142 ammonium transporter, Amt family
* Contig00001_1478    K01092  211.63  278.7   2.8e-83 myo-inositol-1(or 4)-monophosphatase [EC:3.1.3.25]
* Contig00001_1481    K00126   49.20   85.0   1.5e-24 formate dehydrogenase subunit delta [EC:1.17.1.9]
* Contig00001_1482    K02379   66.57  315.0   2.5e-94 FdhD protein
* Contig00001_1483    K00123  855.83 1053.0         0 formate dehydrogenase major subunit [EC:1.17.1.9]
* Contig00001_1490    K06204   36.30  165.5   7.3e-49 RNA polymerase-binding transcription factor
* Contig00001_1491    K01894  316.47  334.5  2.8e-100 glutamyl-Q tRNA(Asp) synthetase [EC:6.1.1.-]
* Contig00001_1492    K01895  772.87 1106.1         0 acetyl-CoA synthetase [EC:6.2.1.1]
* Contig00001_1494    K10680  507.73  547.6  8.2e-165 N-ethylmaleimide reductase [EC:1.-.-.-]
* Contig00001_1495    K07012  139.37  408.7  1.4e-122 CRISPR-associated endonuclease/helicase Cas3 [EC:3.1.-.- 5.6.2.4]
* Contig00001_1496    K19119   96.80  231.7   2.4e-69 CRISPR-associated protein Cas5d
* Contig00001_1497    K19117  136.80  447.2  2.6e-134 CRISPR-associated protein Csd1
* Contig00001_1498    K19118  168.83  296.5   6.3e-89 CRISPR-associated protein Csd2
* Contig00001_1499    K07464   53.67  152.4   5.8e-45 CRISPR-associated exonuclease Cas4 [EC:3.1.12.1]
* Contig00001_1500    K15342   64.43  344.2  3.2e-103 CRISP-associated protein Cas1
* Contig00001_1501    K09951   28.37   71.1   2.8e-20 CRISPR-associated protein Cas2
* Contig00001_1505    K07066   55.27   79.6   6.7e-23 uncharacterized protein
* Contig00001_1507    K09920   42.47  117.3   1.7e-34 uncharacterized protein
* Contig00001_1508    K01737   23.50   96.9   3.9e-28 6-pyruvoyltetrahydropterin/6-carboxytetrahydropterin synthase [EC:4.2.3.12 4.1.2.50]
* Contig00001_1510    K14261  529.30  686.7  2.6e-207 alanine-synthesizing transaminase [EC:2.6.1.-]
* Contig00001_1511    K00003  276.20  545.1  8.1e-164 homoserine dehydrogenase [EC:1.1.1.3]
* Contig00001_1512    K01733  236.70  392.4    1e-117 threonine synthase [EC:4.2.3.1]
* Contig00001_1513    K07462   62.03  655.2  7.5e-197 single-stranded-DNA-specific exonuclease [EC:3.1.-.-]
* Contig00001_1515    K12978  119.30  227.9   4.7e-68 lipid A 4'-phosphatase [EC:3.1.3.-]
* Contig00001_1516    K09768   67.83  213.8   5.7e-64 uncharacterized protein
* Contig00001_1519    K14998   38.47  154.2   1.7e-45 surfeit locus 1 family protein
* Contig00001_1521    K03110  287.13  520.0  1.4e-156 fused signal recognition particle receptor
* Contig00001_1521    K02259   63.87  226.6   1.9e-67 heme a synthase [EC:1.17.99.9]
* Contig00001_1522    K09812  283.97  335.2  1.1e-100 cell division transport system ATP-binding protein
* Contig00001_1523    K09811   79.07  241.3   4.6e-72 cell division transport system permease protein
* Contig00001_1524    K09160   60.13  226.4     9e-68 uncharacterized protein
* Contig00001_1528    K18853  144.43  241.0   2.2e-72 dihydromethanopterin reductase (acceptor) [EC:1.5.99.15]
* Contig00001_1529    K02242   58.57  123.1   4.3e-36 competence protein ComFC
* Contig00001_1530    K01012  165.00  515.4  4.2e-155 biotin synthase [EC:2.8.1.6]
* Contig00001_1531    K00652  458.87  559.7  3.1e-168 8-amino-7-oxononanoate synthase [EC:2.3.1.47]
* Contig00001_1532    K02170  151.83  270.0   1.2e-80 pimeloyl-[acyl-carrier protein] methyl ester esterase [EC:3.1.1.85]
* Contig00001_1533    K02169  173.20  280.7   4.5e-84 malonyl-CoA O-methyltransferase [EC:2.1.1.197]
* Contig00001_1534    K01935  122.10  235.2   4.3e-70 dethiobiotin synthetase [EC:6.3.3.3]
* Contig00001_1536    K02275  211.63  333.3    8e-100 cytochrome c oxidase subunit II [EC:7.1.1.9]
* Contig00001_1537    K02274  770.73  825.6  1.6e-248 cytochrome c oxidase subunit I [EC:7.1.1.9]
* Contig00001_1538    K02258   73.73  198.4   6.1e-59 cytochrome c oxidase assembly protein subunit 11
* Contig00001_1539    K02276  187.13  243.6   1.1e-72 cytochrome c oxidase subunit III [EC:7.1.1.9]
* Contig00001_1543    K00990  159.67  896.2  7.7e-270 [protein-PII] uridylyltransferase [EC:2.7.7.59]
* Contig00001_1544    K01265  138.13  402.2  9.8e-121 methionyl aminopeptidase [EC:3.4.11.18]
* Contig00001_1545    K02967  149.57  405.9  7.5e-122 small subunit ribosomal protein S2
* Contig00001_1546    K02357   83.23  388.2  2.3e-116 elongation factor Ts
* Contig00001_1547    K09903   95.60  381.7    1e-114 uridylate kinase [EC:2.7.4.22]
* Contig00001_1548    K02838   29.97  242.3   2.2e-72 ribosome recycling factor
* Contig00001_1549    K00806  339.00  399.5  2.7e-120 undecaprenyl diphosphate synthase [EC:2.5.1.31]
* Contig00001_1550    K00981   49.83  179.6   3.3e-53 phosphatidate cytidylyltransferase [EC:2.7.7.41]
* Contig00001_1551    K00099  220.00  584.2    6e-176 1-deoxy-D-xylulose-5-phosphate reductoisomerase [EC:1.1.1.267]
* Contig00001_1552    K11749   70.30  243.3     2e-72 regulator of sigma E protease [EC:3.4.24.-]
* Contig00001_1553    K03981  113.47  267.8   3.8e-80 thiol:disulfide interchange protein DsbC [EC:5.3.4.1]
* Contig00001_1554    K06925   65.77  155.2   5.7e-46 tRNA threonylcarbamoyladenosine biosynthesis protein TsaE
* Contig00001_1555    K01448   36.20  229.8   1.8e-68 N-acetylmuramoyl-L-alanine amidase [EC:3.5.1.28]
* Contig00001_1556    K02990   22.30  121.0   1.5e-35 small subunit ribosomal protein S6
* Contig00001_1557    K02963   73.97   84.1   3.5e-24 small subunit ribosomal protein S18
* Contig00001_1559    K02939   57.73  155.6   6.3e-46 large subunit ribosomal protein L9
* Contig00001_1560    K03274  253.97  495.2  4.7e-149 ADP-L-glycero-D-manno-heptose 6-epimerase [EC:5.1.3.20]
* Contig00001_1563    K01531  735.83 1162.8         0 P-type Mg2+ transporter [EC:7.2.2.14]
* Contig00001_1564    K07746   32.73   72.4   1.8e-20 antitoxin ParD1/3/4
* Contig00001_1569    K15012  147.20  260.6   4.9e-78 two-component system, response regulator RegA
* Contig00001_1570    K15011  197.30  430.5  2.1e-129 two-component system, sensor histidine kinase RegB [EC:2.7.13.3]
* Contig00001_1572    K03564  154.17  184.8   6.3e-55 thioredoxin-dependent peroxiredoxin [EC:1.11.1.24]
* Contig00001_1573    K05595   70.27  224.2   6.3e-67 multiple antibiotic resistance protein
* Contig00001_1577    K02014  163.17  240.7   1.2e-71 iron complex outermembrane recepter protein
* Contig00001_1579    K03498  119.80  262.4   1.9e-78 trk/ktr system potassium uptake protein
* Contig00001_1580    K03074  324.60  361.9  8.9e-109 preprotein translocase subunit SecF
* Contig00001_1582    K07657  304.43  343.1  4.4e-103 two-component system, OmpR family, phosphate regulon response regulator PhoB
* Contig00001_1582    K02483  238.07  266.3   1.3e-79 two-component system, OmpR family, response regulator
* Contig00001_1584    K00425  107.43  342.0  1.7e-102 cytochrome bd ubiquinol oxidase subunit I [EC:7.1.1.7]
* Contig00001_1585    K00426   33.00  220.6   9.1e-66 cytochrome bd ubiquinol oxidase subunit II [EC:7.1.1.7]
* Contig00001_1586    K01621  365.50 1520.6         0 xylulose-5-phosphate/fructose-6-phosphate phosphoketolase [EC:4.1.2.9 4.1.2.22]
* Contig00001_1587    K03306  369.97  390.2  3.1e-117 inorganic phosphate transporter, PiT family
* Contig00001_1588    K08304  172.93  444.4    2e-133 peptidoglycan lytic transglycosylase A [EC:4.2.2.29]
* Contig00001_1595    K04651   38.10   51.7   1.8e-14 hydrogenase nickel incorporation protein HypA/HybF
* Contig00001_1596    K04652  135.97  428.7  4.2e-129 hydrogenase nickel incorporation protein HypB
* Contig00001_1597    K04653   37.10  100.8   2.3e-29 hydrogenase expression/formation protein HypC
* Contig00001_1598    K04654  222.77  455.4  5.9e-137 hydrogenase expression/formation protein HypD
* Contig00001_1599    K04655  183.63  210.5   1.1e-62 hydrogenase expression/formation protein HypE
* Contig00001_1601    K09824   86.87  198.8   3.3e-59 uncharacterized protein
* Contig00001_1614    K03752   95.67  193.0   1.7e-57 molybdenum cofactor guanylyltransferase [EC:2.7.7.77]
* Contig00001_1618    K17230   75.70   82.7   8.1e-24 cytochrome subunit of sulfide dehydrogenase
* Contig00001_1619    K02227   88.13  383.0  5.5e-115 adenosylcobinamide-phosphate synthase [EC:6.3.1.10]
* Contig00001_1620    K02225  249.03  496.4  3.3e-149 cobalamin biosynthesis protein CobC
* Contig00001_1621    K02302  428.20  628.3  2.6e-189 uroporphyrin-III C-methyltransferase / precorrin-2 dehydrogenase / sirohydrochlorin ferrochelatase [EC:2.1.1.107 1.3.1.76 4.99.1.4]
* Contig00001_1621    K02303  253.77  395.7  5.6e-119 uroporphyrin-III C-methyltransferase [EC:2.1.1.107]
* Contig00001_1621    K24866  160.70  209.0   2.1e-62 precorrin-2 dehydrogenase [EC:1.3.1.76]
* Contig00001_1624    K00228   62.83  134.5   1.2e-39 coproporphyrinogen III oxidase [EC:1.3.3.3]
* Contig00001_1627    K07097  112.37  182.9   3.2e-54 uncharacterized protein
* Contig00001_1632    K03088   99.50  134.8   1.2e-39 RNA polymerase sigma-70 factor, ECF subfamily
* Contig00001_1634    K02387   71.63  117.5   1.6e-34 flagellar basal-body rod protein FlgB
* Contig00001_1638    K02483  238.07  241.7   4.1e-72 two-component system, OmpR family, response regulator
* Contig00001_1641    K19092   38.70   83.8   3.4e-24 toxin ParE1/3/4
* Contig00001_1642    K07746   32.73   71.3   4.1e-20 antitoxin ParD1/3/4
* Contig00001_1647    K07144   98.70  175.9     3e-52 5-(aminomethyl)-3-furanmethanol phosphate kinase [EC:2.7.4.31]
* Contig00001_1648    K01665  513.70  590.0  2.6e-177 para-aminobenzoate synthetase component I [EC:2.6.1.85]
* Contig00001_1649    K07072  204.80  393.7  2.1e-118 (4-(4-[2-(gamma-L-glutamylamino)ethyl]phenoxymethyl)furan-2-yl)methanamine synthase [EC:2.5.1.131]
* Contig00001_1650    K07019  325.93  376.6  4.7e-113 uncharacterized protein
* Contig00001_1651    K02199  120.00  133.7   2.2e-39 cytochrome c biogenesis protein CcmG, thiol:disulfide interchange protein DsbE
* Contig00001_1653    K09154   55.33  175.7   2.1e-52 uncharacterized protein
* Contig00001_1658    K17686  821.97  978.3  1.6e-294 P-type Cu+ transporter [EC:7.2.2.8]
* Contig00001_1659    K09792   82.60  158.3   6.2e-47 uncharacterized protein
* Contig00001_1662    K03753   60.80  187.1   1.5e-55 molybdopterin-guanine dinucleotide biosynthesis adapter protein
* Contig00001_1664    K03087  420.47  425.4  5.8e-128 RNA polymerase nonessential primary-like sigma factor
* Contig00001_1668    K03413  139.00  146.4   3.9e-43 two-component system, chemotaxis family, chemotaxis protein CheY
* Contig00001_1669    K09154   55.33  181.7   3.3e-54 uncharacterized protein
* Contig00001_1670    K09733  168.97  250.9   3.6e-75 (5-formylfuran-3-yl)methyl phosphate synthase [EC:4.2.3.153]
* Contig00001_1671    K00549   44.70   78.8   9.2e-23 5-methyltetrahydropteroyltriglutamate--homocysteine methyltransferase [EC:2.1.1.14]
* Contig00001_1672    K00886  146.77  367.4  2.1e-110 polyphosphate glucokinase [EC:2.7.1.63]
* Contig00001_1676    K18843   34.57   37.2   6.3e-10 antitoxin HicB
* Contig00001_1681    K07482   65.97  407.5  2.7e-122 transposase, IS30 family
* Contig00001_1683    K01647  361.40  446.4  4.4e-134 citrate synthase [EC:2.3.3.1]
* Contig00001_1687    K07003  305.73  529.9  4.6e-159 uncharacterized protein
* Contig00001_1700    K09858   49.93  191.0   5.7e-57 SEC-C motif domain protein
* Contig00001_1703    K07507   47.17  187.9   1.1e-55 putative Mg2+ transporter-C (MgtC) family protein
* Contig00001_1705    K00700  283.77  296.7     1e-88 1,4-alpha-glucan branching enzyme [EC:2.4.1.18]
* Contig00001_1707    K06076   80.47  163.6   2.2e-48 long-chain fatty acid transport protein
* Contig00001_1710    K07491   16.93   81.2   3.3e-23 REP-associated tyrosine transposase
* Contig00001_1711    K03098   91.53  138.7   8.8e-41 apolipoprotein D and lipocalin family protein
* Contig00001_1712    K01669  384.83  435.7  1.1e-130 deoxyribodipyrimidine photo-lyase [EC:4.1.99.3]
* Contig00001_1713    K07071  116.57  379.0  1.5e-113 uncharacterized protein
* Contig00001_1715    K03798  774.57  877.8  2.5e-264 cell division protease FtsH [EC:3.4.24.-]
* Contig00001_1716    K04087  171.63  390.7  1.5e-117 modulator of FtsH protease HflC
* Contig00001_1717    K04088  146.40  430.0  2.9e-129 modulator of FtsH protease HflK
* Contig00001_1719    K22491  127.00  213.4   1.9e-63 MerR family transcriptional regulator, light-induced transcriptional regulator
* Contig00001_1720    K10778  210.77  221.7   6.3e-66 AraC family transcriptional regulator, regulatory protein of adaptative response / methylated-DNA-[protein]-cysteine methyltransferase [EC:2.1.1.63]
* Contig00001_1723    K06914  186.10  269.1   1.3e-80 tyramine---L-glutamate ligase [EC:6.3.4.24]
* Contig00001_1725    K10713  181.83  254.6   9.1e-77 5,6,7,8-tetrahydromethanopterin hydro-lyase [EC:4.2.1.147]
* Contig00001_1726    K05966  220.57  221.6   3.6e-66 triphosphoribosyl-dephospho-CoA synthase [EC:2.4.2.52]
* Contig00001_1727    K15740  272.37  346.7  2.4e-104 tetrahydromethanopterin:alpha-L-glutamate ligase [EC:6.3.2.33]
* Contig00001_1728    K01499  290.43  560.2  9.7e-169 methenyltetrahydromethanopterin cyclohydrolase [EC:3.5.4.27]
* Contig00001_1729    K06913  226.70  314.2   3.4e-94 uncharacterized protein
* Contig00001_1737    K07097  112.37  193.6   1.8e-57 uncharacterized protein
* Contig00001_1757    K07474   27.70  117.0     4e-34 phage terminase small subunit
* Contig00001_1783    K03630   46.03   63.8   5.9e-18 DNA repair protein RadC
* Contig00001_1784    K04095   44.07  144.9   1.1e-42 cell filamentation protein, protein adenylyltransferase [EC:2.7.7.108]
* Contig00001_1787    K07498  181.07  256.3   1.6e-76 putative transposase
* Contig00001_1791    K01776   95.50  313.0   7.2e-94 glutamate racemase [EC:5.1.1.3]
* Contig00001_1793    K03297  101.50  155.5     5e-46 small multidrug resistance pump
* Contig00001_1795    K01673   18.23  204.9   5.8e-61 carbonic anhydrase [EC:4.2.1.1]
* Contig00001_1798    K21088  240.37  244.2   7.8e-73 diguanylate cyclase [EC:2.7.7.65]
* Contig00001_1799    K01210  217.80  302.6   2.4e-90 glucan 1,3-beta-glucosidase [EC:3.2.1.58]
* Contig00001_1800    K02471  406.17  580.6  9.4e-175 vitamin B12/bleomycin/antimicrobial peptide transport system ATP-binding/permease protein
* Contig00001_1801    K03628  196.33  754.0  2.6e-227 transcription termination factor Rho
* Contig00001_1802    K03671  112.57  151.0   1.6e-44 thioredoxin
* Contig00001_1803    K03732  540.87  693.9  5.1e-209 ATP-dependent RNA helicase RhlB [EC:3.6.4.13]
* Contig00001_1804    K20881  116.37  325.5   7.9e-98 GMP/IMP 5'-nucleotidase [EC:3.1.3.-]
* Contig00001_1805    K08312  173.40  261.3   9.9e-79 ADP compounds hydrolase [EC:3.6.1.-]
* Contig00001_1806    K16011  564.43  770.1    4e-232 mannose-1-phosphate guanylyltransferase / mannose-6-phosphate isomerase [EC:2.7.7.13 5.3.1.8]
* Contig00001_1806    K00971  233.07  498.6  9.4e-150 mannose-1-phosphate guanylyltransferase [EC:2.7.7.13]
* Contig00001_1807    K02039  119.87  170.4   1.8e-50 phosphate transport system protein
* Contig00001_1808    K03284  161.77  208.6   4.9e-62 magnesium transporter
* Contig00001_1809    K00847  183.13  186.5   3.1e-55 fructokinase [EC:2.7.1.4]
* Contig00001_1825    K04765  368.13  368.4  9.8e-111 nucleoside triphosphate diphosphatase [EC:3.6.1.9]
* Contig00001_1826    K00856  114.07  121.2   1.2e-35 adenosine kinase [EC:2.7.1.20]
* Contig00001_1828    K02437   32.97  170.8   1.2e-50 glycine cleavage system H protein
* Contig00001_1831    K19302   95.77  125.6   7.1e-37 undecaprenyl-diphosphatase [EC:3.6.1.27]
* Contig00001_1833    K06218   44.17   71.9   2.8e-20 mRNA interferase RelE/StbE
* Contig00001_1836    K09144   78.93  146.7   3.5e-43 uncharacterized protein
* Contig00001_1837    K03651  115.40  183.6     2e-54 3',5'-cyclic-AMP phosphodiesterase [EC:3.1.4.53]
* Contig00001_1847    K21908   28.17   79.4   8.5e-23 membrane protein HdeD
* Contig00001_1851    K10713  181.83  219.8   4.5e-66 5,6,7,8-tetrahydromethanopterin hydro-lyase [EC:4.2.1.147]
* Contig00001_1852    K03594   83.13  192.3   3.3e-57 bacterioferritin [EC:1.16.3.1]
* Contig00001_1862    K12287  194.20  307.0   1.1e-91 MSHA biogenesis protein MshQ
* Contig00001_1863    K07726   46.60   87.3   3.1e-25 putative transcriptional regulator
* Contig00001_1864    K07726   46.60   68.0   2.5e-19 putative transcriptional regulator
* Contig00001_1865    K00812  466.57  544.5  6.5e-164 aspartate aminotransferase [EC:2.6.1.1]
* Contig00001_1867    K08307  128.60  191.3   9.6e-57 peptidoglycan lytic transglycosylase D [EC:4.2.2.29]
* Contig00001_1871    K07491   16.93  106.4   7.2e-31 REP-associated tyrosine transposase
* Contig00001_1872    K00986   89.33  360.8  5.5e-108 RNA-directed DNA polymerase [EC:2.7.7.49]
* Contig00001_1874    K15460  132.50  238.9   2.3e-71 tRNA1Val (adenine37-N6)-methyltransferase [EC:2.1.1.223]
* Contig00001_1875    K07062  107.70  161.8     6e-48 toxin FitB [EC:3.1.-.-]
* Contig00001_1876    K21495   33.20   81.6   2.4e-23 antitoxin FitA
* Contig00001_1877    K03789  101.77  117.7   2.1e-34 [ribosomal protein S18]-alanine N-acetyltransferase [EC:2.3.1.266]
* Contig00001_1878    K02454  617.23  667.0  7.8e-201 general secretion pathway protein E [EC:7.4.2.8]
* Contig00001_1880    K02456   80.03  151.7   9.9e-45 general secretion pathway protein G
* Contig00001_1881    K02457   78.97   86.5   5.6e-25 general secretion pathway protein H
* Contig00001_1882    K02458   59.53   73.6   6.3e-21 general secretion pathway protein I
* Contig00001_1883    K02459   62.23  101.0   2.7e-29 general secretion pathway protein J
* Contig00001_1884    K02460   50.37  194.6   8.9e-58 general secretion pathway protein K
* Contig00001_1885    K02461   69.00  129.4   8.3e-38 general secretion pathway protein L
* Contig00001_1886    K02462   49.07   65.9   1.7e-18 general secretion pathway protein M
* Contig00001_1888    K02453  283.63  508.3  1.4e-152 general secretion pathway protein D
* Contig00001_1894    K05349  308.03  641.4  5.8e-193 beta-glucosidase [EC:3.2.1.21]
* Contig00001_1895    K02429  157.00  530.1    1e-159 MFS transporter, FHS family, L-fucose permease
* Contig00001_1901    K07491   16.93  119.1   9.5e-35 REP-associated tyrosine transposase
* Contig00001_1904    K00428  124.07  379.5  6.8e-114 cytochrome c peroxidase [EC:1.11.1.5]
* Contig00001_1908    K04079   68.13  811.6  2.9e-244 molecular chaperone HtpG
* Contig00001_1913    K17247   85.33  241.5   2.7e-72 methionine sulfoxide reductase heme-binding subunit
* Contig00001_1914    K07147  152.60  497.1  1.2e-149 methionine sulfoxide reductase catalytic subunit [EC:1.8.-.-]
* Contig00001_1919    K07038   31.83   90.7   2.2e-26 inner membrane protein
* Contig00001_1925    K03192   54.70  235.5   1.9e-70 urease accessory protein
* Contig00001_1929    K14063  149.07  277.9   4.5e-83 AraC family transcriptional regulator, positive regulator of tynA and feaB
* Contig00001_1934    K01784  267.30  438.1  1.5e-131 UDP-glucose 4-epimerase [EC:5.1.3.2]
* Contig00001_1935    K14058  174.57  506.1  2.1e-152 tRNA 2-thiocytidine biosynthesis protein TtcA
* Contig00001_1936    K00647  365.10  383.0  7.5e-115 3-oxoacyl-[acyl-carrier-protein] synthase I [EC:2.3.1.41]
* Contig00001_1937    K01716  161.67  315.3   3.5e-95 3-hydroxyacyl-[acyl-carrier protein] dehydratase / trans-2-decenoyl-[acyl-carrier protein] isomerase [EC:4.2.1.59 5.3.3.14]
* Contig00001_1938    K08309  135.17  374.6  5.2e-112 peptidoglycan lytic transglycosylase [EC:4.2.2.29]
* Contig00001_1940    K07053  182.23  307.8   4.4e-92 3',5'-nucleoside bisphosphate phosphatase [EC:3.1.3.97]
* Contig00001_1946    K23163  487.07  534.6  3.9e-161 sulfate/thiosulfate transport system substrate-binding protein
* Contig00001_1947    K05939  432.33  938.5  1.5e-282 acyl-[acyl-carrier-protein]-phospholipid O-acyltransferase / long-chain-fatty-acid--[acyl-carrier-protein] ligase [EC:2.3.1.40 6.2.1.20]
* Contig00001_1948    K08227  273.67  383.9  2.8e-115 MFS transporter, LPLT family, lysophospholipid transporter
* Contig00001_1954    K07726   46.60   76.0   9.1e-22 putative transcriptional regulator
* Contig00001_1955    K07726   46.60   80.0   5.5e-23 putative transcriptional regulator
* Contig00001_1961    K11065  129.43  263.3   7.6e-79 thioredoxin-dependent peroxiredoxin [EC:1.11.1.24]
* Contig00001_1962    K03977  236.87  604.7  4.6e-182 GTPase
* Contig00001_1963    K17713  155.80  201.5   7.8e-60 outer membrane protein assembly factor BamB
* Contig00001_1965    K01892  280.43  367.1  5.4e-110 histidyl-tRNA synthetase [EC:6.1.1.21]
* Contig00001_1966    K02656  108.30  212.5   3.1e-63 type IV pilus assembly protein PilF
* Contig00001_1967    K06941  140.77  550.2  1.6e-165 23S rRNA (adenine2503-C2)-methyltransferase [EC:2.1.1.192]
* Contig00001_1968    K00940  149.53  228.6   2.5e-68 nucleoside-diphosphate kinase [EC:2.7.4.6]
* Contig00001_1969    K03072  200.77  515.2  7.9e-155 preprotein translocase subunit SecD
* Contig00001_1970    K03210   35.80   92.9   6.1e-27 preprotein translocase subunit YajC
* Contig00001_1971    K01613   48.70  284.5   4.4e-85 phosphatidylserine decarboxylase [EC:4.1.1.65]
* Contig00001_1972    K04061  107.17  127.9     1e-37 flagellar biosynthesis protein
* Contig00001_1973    K09457  109.47  193.9   6.2e-58 7-cyano-7-deazaguanine reductase [EC:1.7.1.13]
* Contig00001_1977    K15256  106.87  114.6   1.5e-33 tRNA (cmo5U34)-methyltransferase [EC:2.1.1.-]
* Contig00001_1981    K19156   40.23   62.4   1.4e-17 antitoxin PrlF
* Contig00001_1996    K07261   54.07  100.5   3.3e-29 penicillin-insensitive murein DD-endopeptidase [EC:3.4.24.-]
* Contig00001_1997    K19156   40.23   46.0   1.7e-12 antitoxin PrlF
* Contig00001_1999    K01915   35.13  154.5   1.3e-45 glutamine synthetase [EC:6.3.1.2]
* Contig00001_2002    K03657  374.70  725.6  3.2e-218 ATP-dependent DNA helicase UvrD/PcrA [EC:5.6.2.4]
* Contig00001_2004    K07113   65.53  163.8   9.9e-49 UPF0716 protein FxsA
* Contig00001_2005    K03926   39.07  151.2   1.3e-44 periplasmic divalent cation tolerance protein
* Contig00001_2006    K04084  256.80  900.2  3.3e-271 thioredoxin:protein disulfide reductase [EC:1.8.4.16]
* Contig00001_2014    K23995  832.30  976.6  1.1e-294 lanthanide-dependent methanol dehydrogenase [EC:1.1.2.10]
* Contig00001_2019    K22278   75.63   79.5   5.9e-23 peptidoglycan-N-acetylglucosamine deacetylase [EC:3.5.1.104]
* Contig00001_2020    K14205  355.13  796.8  6.9e-240 phosphatidylglycerol lysyltransferase [EC:2.3.2.3]
* Contig00001_2029    K00852  230.43  245.5   2.8e-73 ribokinase [EC:2.7.1.15]
* Contig00001_2030    K13993   75.40  107.9     2e-31 HSP20 family protein
* Contig00001_2035    K07474   27.70  124.1   2.6e-36 phage terminase small subunit
* Contig00001_2037    K21088  240.37  257.1   9.5e-77 diguanylate cyclase [EC:2.7.7.65]
* Contig00001_2038    K07216  127.63  164.3   1.3e-48 hemerythrin
* Contig00001_2042    K01687  578.97  907.6  1.7e-273 dihydroxy-acid dehydratase [EC:4.2.1.9]
* Contig00001_2044    K12132  223.23  292.9     9e-88 eukaryotic-like serine/threonine-protein kinase [EC:2.7.11.1]
* Contig00001_2045    K03832   40.43   53.8   7.9e-15 periplasmic protein TonB
* Contig00001_2051    K18138 1040.67 1179.1         0 multidrug efflux pump
* Contig00001_2051    K01992   17.07   18.2   0.00028 ABC-2 type transport system permease protein
* Contig00001_2052    K03585  258.67  282.1   2.9e-84 membrane fusion protein, multidrug efflux system
* Contig00001_2054    K07642  356.27  541.8  4.3e-163 two-component system, OmpR family, sensor histidine kinase BaeS [EC:2.7.13.3]
* Contig00001_2055    K07664  282.87  349.4  1.9e-105 two-component system, OmpR family, response regulator BaeR
* Contig00001_2059    K03406   66.57  196.3   2.9e-58 methyl-accepting chemotaxis protein
* Contig00001_2064    K02482  276.87  305.2     2e-91 two-component system, NtrC family, sensor kinase [EC:2.7.13.3]
* Contig00001_2066    K07814  307.17  401.6  1.6e-120 cyclic di-GMP phosphodiesterase [EC:3.1.4.-]
* Contig00001_2068    K02482  276.87  328.0   2.4e-98 two-component system, NtrC family, sensor kinase [EC:2.7.13.3]
* Contig00001_2069    K07486   30.73  252.2   3.6e-75 transposase
* Contig00001_2071    K06985   48.60  129.1   4.9e-38 aspartyl protease family protein
* Contig00001_2073    K16092  416.63  507.4  2.4e-152 vitamin B12 transporter
* Contig00001_2073    K02014  163.17  262.0     4e-78 iron complex outermembrane recepter protein
* Contig00001_2078    K19092   38.70   81.1   2.3e-23 toxin ParE1/3/4
* Contig00001_2083    K02434  424.67  739.0  1.3e-222 aspartyl-tRNA(Asn)/glutamyl-tRNA(Gln) amidotransferase subunit B [EC:6.3.5.6 6.3.5.7]
* Contig00001_2084    K02433  447.33  716.6  8.7e-216 aspartyl-tRNA(Asn)/glutamyl-tRNA(Gln) amidotransferase subunit A [EC:6.3.5.6 6.3.5.7]
* Contig00001_2084    K01426  303.13  414.3  2.6e-124 amidase [EC:3.5.1.4]
* Contig00001_2085    K02435   41.43   91.4   1.4e-26 aspartyl-tRNA(Asn)/glutamyl-tRNA(Gln) amidotransferase subunit C [EC:6.3.5.6 6.3.5.7]
* Contig00001_2086    K03569  109.57  544.4  6.1e-164 rod shape-determining protein MreB and related proteins
* Contig00001_2087    K00873   45.33  330.1     7e-99 pyruvate kinase [EC:2.7.1.40]
* Contig00001_2088    K07059  155.73  166.5   2.3e-49 rhomboid family protein
* Contig00001_2093    K07131   47.40  125.6   6.9e-37 uncharacterized protein
* Contig00001_2095    K06945   76.43  185.8   2.6e-55 uncharacterized protein
* Contig00001_2099    K03570   56.87  276.1   1.2e-82 rod shape-determining protein MreC
* Contig00001_2100    K03571   31.57  101.3     2e-29 rod shape-determining protein MreD
* Contig00001_2101    K05515  498.23  817.4  5.1e-246 penicillin-binding protein 2 [EC:3.4.16.4]
* Contig00001_2102    K05837  388.87  477.8    1e-143 rod shape determining protein RodA
* Contig00001_2104    K04564   42.90  314.1   3.5e-94 superoxide dismutase, Fe-Mn family [EC:1.15.1.1]
* Contig00001_2105    K06079   78.87  104.4   2.1e-30 copper homeostasis protein (lipoprotein)
* Contig00001_2107    K07497   13.83   63.2   7.5e-18 putative transposase
* Contig00001_2109    K18831   40.40  183.3   2.2e-54 HTH-type transcriptional regulator / antitoxin HigA
* Contig00001_2109    K21498   77.90   81.1     3e-23 antitoxin HigA-1
* Contig00001_2111    K07480   43.73   47.1   7.7e-13 insertion element IS1 protein InsB
* Contig00001_2112    K06946  108.30  199.6   2.8e-59 uncharacterized protein
* Contig00001_2114    K08305   91.73  421.5  1.9e-126 peptidoglycan lytic transglycosylase B [EC:4.2.2.29]
* Contig00001_2125    K11527  611.73  690.3  1.1e-207 two-component system, sensor histidine kinase and response regulator [EC:2.7.13.3]
* Contig00001_2125    K20974  532.63  592.5  3.4e-178 two-component system, sensor histidine kinase [EC:2.7.13.3]
* Contig00001_2126    K06984  148.20  392.8  6.6e-118 beta-ribofuranosylaminobenzene 5'-phosphate synthase [EC:2.4.2.54]
* Contig00001_2127    K17227   78.23  107.3   9.1e-32 sulfur-oxidizing protein SoxZ
* Contig00001_2128    K08989   38.80  132.0   4.3e-39 putative membrane protein
* Contig00001_2131    K07491   16.93   20.0   0.00015 REP-associated tyrosine transposase
* Contig00001_2133    K00986   89.33  360.8  5.5e-108 RNA-directed DNA polymerase [EC:2.7.7.49]
* Contig00001_2136    K00986   89.33  360.8  5.5e-108 RNA-directed DNA polymerase [EC:2.7.7.49]
* Contig00001_2138    K00986   89.33  360.8  5.5e-108 RNA-directed DNA polymerase [EC:2.7.7.49]
* Contig00001_2139    K07063   48.37  122.3   5.5e-36 uncharacterized protein
* Contig00001_2141    K00986   89.33  360.8  5.5e-108 RNA-directed DNA polymerase [EC:2.7.7.49]
* Contig00001_2142    K21084  317.57  463.6  4.3e-139 diguanylate cyclase [EC:2.7.7.65]
* Contig00001_2147    K03406   66.57  345.8  1.4e-103 methyl-accepting chemotaxis protein
* Contig00001_2148    K22522   97.70  256.7   8.6e-77 cytokinin riboside 5'-monophosphate phosphoribohydrolase [EC:3.2.2.-]
* Contig00001_2149    K12340  242.80  312.7   1.8e-93 outer membrane protein
* Contig00001_2150    K18303 1325.37 1384.9         0 multidrug efflux pump
* Contig00001_2151    K18302  360.13  374.8  1.8e-112 membrane fusion protein, multidrug efflux system
* Contig00001_2154    K07714  573.67  575.8  2.9e-173 two-component system, NtrC family, response regulator AtoC
* Contig00001_2154    K07713  556.27  572.1  5.5e-172 two-component system, NtrC family, response regulator HydG
* Contig00001_2154    K02481  548.57  558.2  6.2e-168 two-component system, NtrC family, response regulator
* Contig00001_2159    K17226   73.30  129.7   3.1e-38 sulfur-oxidizing protein SoxY
* Contig00001_2164    K03561   51.63  187.5   1.7e-55 biopolymer transport protein ExbB
* Contig00001_2165    K03559   26.23  117.8   1.4e-34 biopolymer transport protein ExbD
* Contig00001_2166    K00912   82.07  404.5  1.8e-121 tetraacyldisaccharide 4'-kinase [EC:2.7.1.130]
* Contig00001_2167    K09791   37.13   93.9   2.2e-27 uncharacterized protein
* Contig00001_2168    K00979  136.77  388.2  1.2e-116 3-deoxy-manno-octulosonate cytidylyltransferase (CMP-KDO synthetase) [EC:2.7.7.38]
* Contig00001_2171    K00986   89.33  360.8  5.5e-108 RNA-directed DNA polymerase [EC:2.7.7.49]
* Contig00001_2175    K00986   89.33  343.3  1.1e-102 RNA-directed DNA polymerase [EC:2.7.7.49]
* Contig00001_2178    K07491   16.93  110.6   3.6e-32 REP-associated tyrosine transposase
* Contig00001_2180    K07491   16.93  103.0   7.5e-30 REP-associated tyrosine transposase
* Contig00001_2181    K07746   32.73   57.7   6.2e-16 antitoxin ParD1/3/4
* Contig00001_2182    K03427  114.73  395.0  2.3e-118 type I restriction enzyme M protein [EC:2.1.1.72]
* Contig00001_2183    K01154   46.10  141.7   9.5e-42 type I restriction enzyme, S subunit [EC:3.1.21.3]
* Contig00001_2184    K01153  171.27  531.0  2.4e-159 type I restriction enzyme, R subunit [EC:3.1.21.3]
* Contig00001_2187    K07814  307.17  499.2  4.2e-150 cyclic di-GMP phosphodiesterase [EC:3.1.4.-]
* Contig00001_2192    K07486   30.73  252.2   3.6e-75 transposase
* Contig00001_2193    K25135  250.70  422.3  7.3e-127 cyclic di-GMP phosphodiesterase [EC:3.1.4.-]
* Contig00001_2194    K25135  250.70  405.9    7e-122 cyclic di-GMP phosphodiesterase [EC:3.1.4.-]
* Contig00001_2197    K03594   83.13  154.4   1.2e-45 bacterioferritin [EC:1.16.3.1]
* Contig00001_2198    K03594   83.13  161.9   6.3e-48 bacterioferritin [EC:1.16.3.1]
* Contig00001_2199    K11927  557.07  666.8  8.4e-201 ATP-dependent RNA helicase RhlE [EC:3.6.4.13]
* Contig00001_2205    K02192   60.13   62.9   8.8e-18 bacterioferritin-associated ferredoxin
* Contig00001_2229    K03207  130.30  187.5   3.4e-56 GDP-mannose mannosyl hydrolase [EC:3.6.1.-]
* Contig00001_2231    K02622  877.40  883.2  3.8e-266 topoisomerase IV subunit B [EC:5.6.2.2]
* Contig00001_2234    K07726   46.60   72.8   8.6e-21 putative transcriptional regulator
* Contig00001_2238    K18843   34.57   37.0   7.4e-10 antitoxin HicB
* Contig00001_2241    K07452   76.07  386.3  6.2e-116 5-methylcytosine-specific restriction enzyme B [EC:3.1.21.-]
* Contig00001_2242    K19147   67.40  322.0   1.8e-96 5-methylcytosine-specific restriction enzyme subunit McrC
* Contig00001_2244    K07498  181.07  182.5   4.4e-54 putative transposase
* Contig00001_2248    K00428  124.07  269.7   1.4e-80 cytochrome c peroxidase [EC:1.11.1.5]
* Contig00001_2249    K01114  131.63  223.8   1.3e-66 phospholipase C [EC:3.1.4.3]
* Contig00001_2255    K02687  106.57  319.7   1.2e-95 ribosomal protein L11 methyltransferase [EC:2.1.1.-]
* Contig00001_2256    K06969  226.30  456.0  6.8e-137 23S rRNA (cytosine1962-C5)-methyltransferase [EC:2.1.1.191]
* Contig00001_2266    K07012  139.37  372.7  1.1e-111 CRISPR-associated endonuclease/helicase Cas3 [EC:3.1.-.- 5.6.2.4]
* Contig00001_2268    K19123   67.00  185.1   1.1e-54 CRISPR system Cascade subunit CasA
* Contig00001_2269    K19046   37.00   61.8   2.5e-17 CRISPR system Cascade subunit CasB
* Contig00001_2270    K19124  201.50  334.4  5.8e-100 CRISPR system Cascade subunit CasC
* Contig00001_2271    K19125   52.10  175.2   4.7e-52 CRISPR system Cascade subunit CasD
* Contig00001_2272    K19126   50.50  166.1   3.6e-49 CRISPR system Cascade subunit CasE
* Contig00001_2274    K19092   38.70   81.4   1.9e-23 toxin ParE1/3/4
* Contig00001_2275    K15342   64.43  186.4   2.4e-55 CRISP-associated protein Cas1
* Contig00001_2276    K09951   28.37   55.7   1.3e-15 CRISPR-associated protein Cas2
* Contig00001_2278    K05820  190.37  400.8  1.5e-120 MFS transporter, PPP family, 3-phenylpropionic acid transporter
* Contig00001_2279    K01736  237.17  638.7  3.3e-192 chorismate synthase [EC:4.2.3.5]
* Contig00001_2280    K07320  270.93  457.3  9.2e-138 ribosomal protein L3 glutamine methyltransferase [EC:2.1.1.298]
* Contig00001_2283    K00428  124.07  343.4  5.9e-103 cytochrome c peroxidase [EC:1.11.1.5]
* Contig00001_2285    K07154   33.30   33.3   6.8e-09 serine/threonine-protein kinase HipA [EC:2.7.11.1]
* Contig00001_2287    K03634   45.77  244.7   3.3e-73 outer membrane lipoprotein carrier protein
* Contig00001_2288    K05365  657.23 1024.0         0 penicillin-binding protein 1B [EC:2.4.99.28 3.4.16.4]
* Contig00001_2290    K25590  302.40  478.7  7.1e-144 protein tyrosine kinase modulator
* Contig00001_2292    K01991   66.57  139.6   3.4e-41 polysaccharide biosynthesis/export protein
* Contig00001_2296    K09913   52.67  137.4   4.8e-41 purine/pyrimidine-nucleoside phosphorylase [EC:2.4.2.1 2.4.2.2]
* Contig00001_2307    K18829   38.23   73.6   5.3e-21 antitoxin VapB
* Contig00001_2313    K19092   38.70   51.5   2.9e-14 toxin ParE1/3/4
* Contig00001_2315    K14060  129.77  163.6   1.8e-48 putative DNA-invertase from lambdoid prophage Rac
* Contig00001_2317    K19166   41.73  125.6   5.1e-37 mRNA interferase HigB [EC:3.1.-.-]
* Contig00001_2318    K18831   40.40  103.4   4.6e-30 HTH-type transcriptional regulator / antitoxin HigA
* Contig00001_2322    K03530  109.67  140.4   2.3e-41 DNA-binding protein HU-beta
* Contig00001_2325    K01154   46.10   95.0   1.4e-27 type I restriction enzyme, S subunit [EC:3.1.21.3]
* Contig00001_2326    K03427  114.73  310.8   7.2e-93 type I restriction enzyme M protein [EC:2.1.1.72]
* Contig00001_2327    K01153  171.27  395.3  2.4e-118 type I restriction enzyme, R subunit [EC:3.1.21.3]
* Contig00001_2331    K18911  256.03  388.8  8.6e-117 L-histidine Nalpha-methyltransferase [EC:2.1.1.44]
* Contig00001_2332    K03761  459.10  647.3  4.8e-195 MFS transporter, MHS family, alpha-ketoglutarate permease
* Contig00001_2333    K03410  113.57  133.0   3.1e-39 chemotaxis protein CheC
* Contig00001_2334    K11527  611.73  704.3  6.1e-212 two-component system, sensor histidine kinase and response regulator [EC:2.7.13.3]
* Contig00001_2340    K03406   66.57  355.0  2.4e-106 methyl-accepting chemotaxis protein
* Contig00001_2342    K03407  506.33  655.1  4.2e-197 two-component system, chemotaxis family, sensor kinase CheA [EC:2.7.13.3]
* Contig00001_2343    K03406   66.57  112.7     6e-33 methyl-accepting chemotaxis protein
* Contig00001_2344    K03406   66.57  235.3   4.2e-70 methyl-accepting chemotaxis protein
* Contig00001_2345    K03408  104.77  159.3     4e-47 purine-binding chemotaxis protein CheW
* Contig00001_2346    K03406   66.57  386.9  5.1e-116 methyl-accepting chemotaxis protein
* Contig00001_2347    K03408  104.77  153.0   3.2e-45 purine-binding chemotaxis protein CheW
* Contig00001_2352    K07679  809.43 1326.3         0 two-component system, NarL family, sensor histidine kinase EvgS [EC:2.7.13.3]
* Contig00001_2352    K02030   89.63  125.9   5.3e-37 polar amino acid transport system substrate-binding protein
* Contig00001_2353    K07814  307.17  435.9  6.5e-131 cyclic di-GMP phosphodiesterase [EC:3.1.4.-]
* Contig00001_2354    K07336   96.80  335.8  6.1e-101 PKHD-type hydroxylase [EC:1.14.11.-]
* Contig00001_2355    K07126   61.27  172.1   7.1e-51 uncharacterized protein
* Contig00001_2356    K16090  584.97  679.0  2.2e-204 catecholate siderophore receptor
* Contig00001_2356    K02014  163.17  286.6   1.5e-85 iron complex outermembrane recepter protein
* Contig00001_2359    K12262   82.07  104.5   1.2e-30 superoxide oxidase [EC:1.10.3.17]
* Contig00001_2366    K09667  241.33  404.1  3.6e-121 protein O-GlcNAc transferase [EC:2.4.1.255]
* Contig00001_2367    K14060  129.77  157.4   1.4e-46 putative DNA-invertase from lambdoid prophage Rac
* Contig00001_2369    K07689  252.70  254.0   4.1e-76 two-component system, NarL family, invasion response regulator UvrY
* Contig00001_2373    K03406   66.57  328.0   3.7e-98 methyl-accepting chemotaxis protein
* Contig00001_2374    K03408  104.77  145.5   6.6e-43 purine-binding chemotaxis protein CheW
* Contig00001_2375    K00575  181.13  306.6     1e-91 chemotaxis protein methyltransferase CheR [EC:2.1.1.80]
* Contig00001_2376    K03411   54.23  185.9   2.3e-55 chemotaxis protein CheD [EC:3.5.1.44]
* Contig00001_2377    K03782  488.77 1376.0         0 catalase-peroxidase [EC:1.11.1.21]
* Contig00001_2380    K00372  958.47 1230.3         0 assimilatory nitrate reductase catalytic subunit [EC:1.7.99.-]
* Contig00001_2382    K06998  103.73  238.9   2.4e-71 trans-2,3-dihydro-3-hydroxyanthranilate isomerase [EC:5.3.3.17]
* Contig00001_2383    K00363  137.57  156.5     2e-46 nitrite reductase (NADH) small subunit [EC:1.7.1.15]
* Contig00001_2384    K00362 1222.20 1468.4         0 nitrite reductase (NADH) large subunit [EC:1.7.1.15]
* Contig00001_2387    K02242   58.57   72.6   1.2e-20 competence protein ComFC
* Contig00001_2388    K02014  163.17  231.7     6e-69 iron complex outermembrane recepter protein
* Contig00001_2390    K07065   62.97  134.8     1e-39 uncharacterized protein
* Contig00001_2398    K02575  174.13  313.9   6.9e-94 MFS transporter, NNP family, nitrate/nitrite transporter
* Contig00001_2399    K07183  164.10  196.3   1.5e-58 two-component system, response regulator / RNA-binding antiterminator
* Contig00001_2400    K15576  503.67  593.7  7.7e-179 nitrate/nitrite transport system substrate-binding protein
* Contig00001_2401    K15577  281.13  358.9  5.5e-108 nitrate/nitrite transport system permease protein
* Contig00001_2401    K02050  146.37  171.3   9.9e-51 NitT/TauT family transport system permease protein
* Contig00001_2402    K15578  412.33  736.7  4.5e-223 nitrate/nitrite transport system ATP-binding protein [EC:7.3.2.4]
* Contig00001_2405    K03088   99.50  138.6     8e-41 RNA polymerase sigma-70 factor, ECF subfamily
* Contig00001_2410    K07126   61.27  256.3   1.9e-76 uncharacterized protein
* Contig00001_2413    K01141  382.00  720.6  5.4e-217 exodeoxyribonuclease I [EC:3.1.11.1]
* Contig00001_2415    K02451   55.77  123.7   3.5e-36 general secretion pathway protein B
* Contig00001_2416    K02450  362.50  470.5  2.1e-141 general secretion pathway protein A
* Contig00001_2417    K00817  288.50  404.1  2.8e-121 histidinol-phosphate aminotransferase [EC:2.6.1.9]
* Contig00001_2418    K04517  195.10  311.3   4.4e-93 prephenate dehydrogenase [EC:1.3.1.12]
* Contig00001_2419    K00800  140.27  450.1  4.1e-135 3-phosphoshikimate 1-carboxyvinyltransferase [EC:2.5.1.19]
* Contig00001_2420    K00945   42.43  270.9   5.1e-81 CMP/dCMP kinase [EC:2.7.4.25]
* Contig00001_2421    K02945  208.67  512.3  7.8e-154 small subunit ribosomal protein S1
* Contig00001_2422    K05788  126.83  158.9   4.3e-47 integration host factor subunit beta
* Contig00001_2423    K01060  109.20  246.8     1e-73 cephalosporin-C deacetylase [EC:3.1.1.41]
* Contig00001_2425    K03282   41.50  190.2   1.9e-56 large conductance mechanosensitive channel
* Contig00001_2435    K06132  234.73  547.0  1.7e-164 cardiolipin synthase C [EC:2.7.8.-]
* Contig00001_2436    K03100  114.93  163.7   1.5e-48 signal peptidase I [EC:3.4.21.89]
* Contig00001_2438    K07075   34.43   95.2   1.6e-27 uncharacterized protein
* Contig00001_2439    K03111   24.13  195.6   2.5e-58 single-strand DNA-binding protein
* Contig00001_2441    K03924  107.83  396.1  8.9e-119 MoxR-like ATPase [EC:3.6.3.-]
* Contig00001_2443    K22452   78.20  514.8  1.2e-154 protein-glutamine gamma-glutamyltransferase [EC:2.3.2.13]
* Contig00001_2447    K11527  611.73  723.9  7.3e-218 two-component system, sensor histidine kinase and response regulator [EC:2.7.13.3]
* Contig00001_2447    K07720  157.07  161.0   1.7e-47 two-component system, response regulator YesN
* Contig00001_2447    K20976   74.97   75.9   1.2e-21 histidine phosphotransfer protein HptB
* Contig00001_2449    K09928   61.63  123.4     3e-36 uncharacterized protein
* Contig00001_2452    K02193  193.73  261.9   1.8e-78 heme exporter protein A [EC:7.6.2.5]
* Contig00001_2453    K02194   55.23  226.6   1.4e-67 heme exporter protein B
* Contig00001_2454    K02195  106.73  301.7   1.4e-90 heme exporter protein C
* Contig00001_2455    K02196   24.57   74.9   1.5e-21 heme exporter protein D
* Contig00001_2456    K02197   38.47  192.2   2.3e-57 cytochrome c-type biogenesis protein CcmE
* Contig00001_2457    K02198  478.57  843.3  4.5e-254 cytochrome c-type biogenesis protein CcmF
* Contig00001_2458    K02199  120.00  243.2   7.8e-73 cytochrome c biogenesis protein CcmG, thiol:disulfide interchange protein DsbE
* Contig00001_2459    K02200   18.80  144.1   1.8e-42 cytochrome c-type biogenesis protein CcmH
* Contig00001_2461    K02495  257.43  581.9    4e-175 oxygen-independent coproporphyrinogen III oxidase [EC:1.3.98.3]
* Contig00001_2463    K07486   30.73  252.2   3.6e-75 transposase
* Contig00001_2465    K08311   69.03  273.9   2.8e-82 putative (di)nucleoside polyphosphate hydrolase [EC:3.6.1.-]
* Contig00001_2468    K00936  114.20  156.1     4e-46 two-component system, sensor histidine kinase PdtaS [EC:2.7.13.3]
* Contig00001_2469    K22010  141.87  174.8   6.6e-52 two-component system, response regulator PdtaR
* Contig00001_2470    K04085   48.53   77.1   3.2e-22 tRNA 2-thiouridine synthesizing protein A [EC:2.8.1.-]
* Contig00001_2471    K06006   40.90   43.3   1.3e-11 periplasmic protein CpxP/Spy
* Contig00001_2476    K07482   65.97  406.3    6e-122 transposase, IS30 family
* Contig00001_2482    K02469 1065.83 1373.8         0 DNA gyrase subunit A [EC:5.6.2.2]
* Contig00001_2483    K00831  126.10  576.1  1.6e-173 phosphoserine aminotransferase [EC:2.6.1.52]
* Contig00001_2484    K14170  344.90  479.0  4.3e-144 chorismate mutase / prephenate dehydratase [EC:5.4.99.5 4.2.1.51]
* Contig00001_2484    K04518  260.57  362.3  1.3e-108 prephenate dehydratase [EC:4.2.1.51]
* Contig00001_2492    K06985   48.60   66.4   6.6e-19 aspartyl protease family protein
* Contig00001_2494    K03566  202.97  363.8  3.8e-109 LysR family transcriptional regulator, glycine cleavage system transcriptional activator
* Contig00001_2495    K07734  104.27  273.0     1e-81 transcriptional regulator
* Contig00001_2498    K01647  361.40  479.7  3.5e-144 citrate synthase [EC:2.3.3.1]
* Contig00001_2499    K06200  270.10  750.1  5.6e-226 carbon starvation protein
* Contig00001_2501    K07258  243.67  285.9   1.8e-85 serine-type D-Ala-D-Ala carboxypeptidase (penicillin-binding protein 5/6) [EC:3.4.16.4]
* Contig00001_2502    K07488   50.20   55.1   2.2e-15 transposase
* Contig00001_2504    K13292   47.80  172.7   2.8e-51 phosphatidylglycerol---prolipoprotein diacylglyceryl transferase [EC:2.5.1.145]
* Contig00001_2515    K00986   89.33  374.9  3.1e-112 RNA-directed DNA polymerase [EC:2.7.7.49]
* Contig00001_2525    K07395   93.40  327.9   1.9e-98 putative proteasome-type protease
* Contig00001_2528    K07395   93.40  396.7  2.3e-119 putative proteasome-type protease
* Contig00001_2531    K02020  115.70  224.4   1.1e-66 molybdate transport system substrate-binding protein
* Contig00001_2534    K06079   78.87   86.0   8.3e-25 copper homeostasis protein (lipoprotein)
* Contig00001_2540    K07482   65.97  407.5  2.7e-122 transposase, IS30 family
* Contig00001_2541    K01783  249.63  359.9  5.2e-108 ribulose-phosphate 3-epimerase [EC:5.1.3.1]
* Contig00001_2543    K02199  120.00  122.6   5.4e-36 cytochrome c biogenesis protein CcmG, thiol:disulfide interchange protein DsbE
* Contig00001_2544    K03786  187.30  255.9   1.2e-76 3-dehydroquinate dehydratase II [EC:4.2.1.10]
* Contig00001_2545    K02160   93.70  199.8   1.5e-59 acetyl-CoA carboxylase biotin carboxyl carrier protein
* Contig00001_2546    K01961  719.93  780.5  2.2e-235 acetyl-CoA carboxylase, biotin carboxylase subunit [EC:6.4.1.2 6.3.4.14]
* Contig00001_2548    K03809   62.33  184.0   1.2e-54 NAD(P)H dehydrogenase (quinone) [EC:1.6.5.2]
* Contig00001_2557    K01673   18.23  215.9   2.7e-64 carbonic anhydrase [EC:4.2.1.1]
* Contig00001_2562    K17247   85.33  191.8   3.8e-57 methionine sulfoxide reductase heme-binding subunit
* Contig00001_2563    K07147  152.60  436.0  4.1e-131 methionine sulfoxide reductase catalytic subunit [EC:1.8.-.-]
* Contig00001_2573    K23777  131.13  166.5   4.3e-49 TetR/AcrR family transcriptional regulator, regulator of cefoperazone and chloramphenicol sensitivity
* Contig00001_2577    K03406   66.57  139.1   6.3e-41 methyl-accepting chemotaxis protein
* Contig00001_2578    K00799   69.93   94.8     2e-27 glutathione S-transferase [EC:2.5.1.18]
* Contig00001_2580    K07165   41.90  237.7   7.3e-71 transmembrane sensor
* Contig00001_2581    K02014  163.17  327.6   5.9e-98 iron complex outermembrane recepter protein
* Contig00001_2585    K02014  163.17  222.1     5e-66 iron complex outermembrane recepter protein
* Contig00001_2587    K09823  100.53  224.2   8.5e-67 Fur family transcriptional regulator, zinc uptake regulator
* Contig00001_2589    K07126   61.27   68.1   2.5e-19 uncharacterized protein
* Contig00001_2590    K03192   54.70  235.8   1.5e-70 urease accessory protein
* Contig00001_2595    K03832   40.43   94.0   4.2e-27 periplasmic protein TonB
* Contig00001_2596    K07343   24.77   78.2   2.2e-22 DNA transformation protein and related proteins
* Contig00001_2599    K00986   89.33  374.9  3.1e-112 RNA-directed DNA polymerase [EC:2.7.7.49]
* Contig00001_2601    K10954   69.90  151.5   1.2e-44 zona occludens toxin
* Contig00001_2614    K06218   44.17   97.2   4.9e-28 mRNA interferase RelE/StbE
* Contig00001_2617    K10954   69.90  151.0   1.6e-44 zona occludens toxin
* Contig00001_2625    K14060  129.77  159.9   2.5e-47 putative DNA-invertase from lambdoid prophage Rac
* Contig00001_2629    K00330  129.73  151.2   1.1e-44 NADH-quinone oxidoreductase subunit A [EC:7.1.1.2]
* Contig00001_2630    K00331  269.80  300.9   3.2e-90 NADH-quinone oxidoreductase subunit B [EC:7.1.1.2]
* Contig00001_2631    K13378  581.77  785.2  8.2e-237 NADH-quinone oxidoreductase subunit C/D [EC:7.1.1.2]
* Contig00001_2633    K00335  667.87  679.3  2.6e-204 NADH-quinone oxidoreductase subunit F [EC:7.1.1.2]
* Contig00001_2635    K00337  415.63  471.8  5.5e-142 NADH-quinone oxidoreductase subunit H [EC:7.1.1.2]
* Contig00001_2636    K00338  125.63  180.4   1.2e-53 NADH-quinone oxidoreductase subunit I [EC:7.1.1.2]
* Contig00001_2637    K00339  129.27  147.1   1.5e-43 NADH-quinone oxidoreductase subunit J [EC:7.1.1.2]
* Contig00001_2638    K00340   93.60  137.4   1.2e-40 NADH-quinone oxidoreductase subunit K [EC:7.1.1.2]
* Contig00001_2639    K00341  563.40  676.8  1.1e-203 NADH-quinone oxidoreductase subunit L [EC:7.1.1.2]
* Contig00001_2641    K00343  333.57  481.6  1.2e-144 NADH-quinone oxidoreductase subunit N [EC:7.1.1.2]
* Contig00001_2645    K01679  628.20  828.8  9.1e-250 fumarate hydratase, class II [EC:4.2.1.2]
* Contig00001_2647    K00426   33.00  301.3   2.9e-90 cytochrome bd ubiquinol oxidase subunit II [EC:7.1.1.7]
* Contig00001_2648    K00425  107.43  524.2  1.3e-157 cytochrome bd ubiquinol oxidase subunit I [EC:7.1.1.7]
* Contig00001_2655    K18300  527.93  557.5  6.2e-168 outer membrane protein, multidrug efflux system
* Contig00001_2656    K18138 1040.67 1311.6         0 multidrug efflux pump
* Contig00001_2657    K18298  521.07  536.9    1e-161 membrane fusion protein, multidrug efflux system
* Contig00001_2657    K03585  258.67  345.7  1.4e-103 membrane fusion protein, multidrug efflux system
* Contig00001_2658    K04754  118.93  299.7   9.1e-90 phospholipid-binding lipoprotein MlaA
* Contig00001_2659    K07098   85.27  292.9   8.8e-88 uncharacterized protein
* Contig00001_2661    K03088   99.50  101.9   1.1e-29 RNA polymerase sigma-70 factor, ECF subfamily
* Contig00001_2662    K09983   30.83  262.9   9.8e-79 uncharacterized protein
* Contig00001_2663    K10680  507.73  525.2  4.9e-158 N-ethylmaleimide reductase [EC:1.-.-.-]
* Contig00001_2668    K09717   94.97  316.0     9e-95 uncharacterized protein
* Contig00001_2669    K00324  360.33  658.8  1.7e-198 proton-translocating NAD(P)+ transhydrogenase subunit alpha [EC:7.1.1.1]
* Contig00001_2670    K00325  632.53  749.3  1.8e-225 proton-translocating NAD(P)+ transhydrogenase subunit beta [EC:7.1.1.1]
* Contig00001_2675    K03924  107.83  386.5  7.2e-116 MoxR-like ATPase [EC:3.6.3.-]
* Contig00001_2678    K06384   37.37   81.5   2.1e-23 stage II sporulation protein M
* Contig00001_2680    K10680  507.73  579.5  1.7e-174 N-ethylmaleimide reductase [EC:1.-.-.-]
* Contig00001_2682    K06886   35.07   82.8   1.3e-23 hemoglobin
* Contig00001_2688    K06996   53.93   70.2   7.9e-20 uncharacterized protein
* Contig00001_2696    K05367  566.83  708.6  2.7e-213 penicillin-binding protein 1C [EC:2.4.99.28]
* Contig00001_2699    K15977   61.03   88.9   1.3e-25 putative oxidoreductase
* Contig00001_2700    K09929  101.70  244.8   3.4e-73 uncharacterized protein
* Contig00001_2701    K09930   57.70  331.3   3.4e-99 uncharacterized protein
* Contig00001_2708    K11527  611.73  665.1  4.5e-200 two-component system, sensor histidine kinase and response regulator [EC:2.7.13.3]
* Contig00001_2709    K07814  307.17  453.5  2.9e-136 cyclic di-GMP phosphodiesterase [EC:3.1.4.-]
* Contig00001_2711    K19707  157.27  311.4   1.2e-93 sigma-B regulation protein RsbQ
* Contig00001_2714    K07799  444.53  557.8  9.3e-168 membrane fusion protein, multidrug efflux system
* Contig00001_2714    K03585  258.67  295.2   2.9e-88 membrane fusion protein, multidrug efflux system
* Contig00001_2715    K07788 1514.30 1755.2         0 multidrug efflux pump
* Contig00001_2716    K07789 1465.23 1688.6         0 multidrug efflux pump
* Contig00001_2718    K15725  199.33  260.0   2.1e-77 outer membrane protein, heavy metal efflux system
* Contig00001_2719    K15727  273.63  319.9   9.8e-96 membrane fusion protein, heavy metal efflux system
* Contig00001_2720    K15726 1197.10 1451.0         0 heavy metal efflux system protein
* Contig00001_2727    K06186   67.60  147.9   1.3e-43 outer membrane protein assembly factor BamE
* Contig00001_2728    K03711  129.43  175.1   6.6e-52 Fur family transcriptional regulator, ferric uptake regulator
* Contig00001_2729    K09808  204.97  548.1    8e-165 lipoprotein-releasing system permease protein
* Contig00001_2729    K02004   47.97   72.6   5.7e-21 putative ABC transport system permease protein
* Contig00001_2730    K09810  329.47  371.8  7.6e-112 lipoprotein-releasing system ATP-binding protein [EC:7.6.2.-]
* Contig00001_2730    K02003  288.40  311.7     2e-93 putative ABC transport system ATP-binding protein
* Contig00001_2737    K00995  102.20  143.8   2.3e-42 CDP-diacylglycerol---glycerol-3-phosphate 3-phosphatidyltransferase [EC:2.7.8.5]
* Contig00001_2738    K03703  241.50  740.9  4.4e-223 excinuclease ABC subunit C
* Contig00001_2739    K21929   38.43  130.1   3.2e-38 uracil-DNA glycosylase [EC:3.2.2.27]
* Contig00001_2741    K01011  201.00  294.1   5.2e-88 thiosulfate/3-mercaptopyruvate sulfurtransferase [EC:2.8.1.1 2.8.1.2]
* Contig00001_2746    K01990  264.97  277.0     1e-82 ABC-2 type transport system ATP-binding protein
* Contig00001_2747    K09933   92.23  311.9   2.2e-93 MtfA peptidase
* Contig00001_2749    K21302  220.17  286.4   1.7e-85 phosphatidylinositol-3-phosphatase [EC:3.1.3.64]
* Contig00001_2752    K07679  809.43  880.6  5.4e-265 two-component system, NarL family, sensor histidine kinase EvgS [EC:2.7.13.3]
* Contig00001_2753    K07814  307.17  441.2  1.7e-132 cyclic di-GMP phosphodiesterase [EC:3.1.4.-]
* Contig00001_2760    K03701  339.03 1433.9         0 excinuclease ABC subunit A
* Contig00001_2763    K25183  277.10  386.4  4.9e-116 membrane fusion protein YbhG
* Contig00001_2763    K01993  280.43  285.7   1.9e-85 HlyD family secretion protein
* Contig00001_2764    K25182  380.40  423.4  4.1e-127 drug efflux transport system ATP-binding protein
* Contig00001_2764    K01990  264.97  293.6   9.4e-88 ABC-2 type transport system ATP-binding protein
* Contig00001_2765    K25181  396.87  421.9  6.2e-127 drug efflux transport system permease protein
* Contig00001_2765    K01992   17.07   20.6   5.2e-05 ABC-2 type transport system permease protein
* Contig00001_2766    K25180  430.00  455.8  2.7e-137 drug efflux transport system permease protein
* Contig00001_2766    K01992   17.07   22.7   1.2e-05 ABC-2 type transport system permease protein
* Contig00001_2771    K07814  307.17  462.2  7.2e-139 cyclic di-GMP phosphodiesterase [EC:3.1.4.-]
* Contig00001_2772    K11527  611.73  681.8    4e-205 two-component system, sensor histidine kinase and response regulator [EC:2.7.13.3]
* Contig00001_2775    K23997  307.13  534.3  1.3e-160 ADP-dependent NAD(P)H-hydrate dehydratase / NAD(P)H-hydrate epimerase [EC:4.2.1.136 5.1.99.6]
* Contig00001_2775    K17758  267.10  323.8   3.1e-97 ADP-dependent NAD(P)H-hydrate dehydratase [EC:4.2.1.136]
* Contig00001_2776    K18979  106.83  519.5  4.6e-156 epoxyqueuosine reductase [EC:1.17.99.6]
* Contig00001_2778    K01114  131.63  240.1   1.5e-71 phospholipase C [EC:3.1.4.3]
* Contig00001_2779    K00375  349.53  473.3    4e-142 GntR family transcriptional regulator / MocR family aminotransferase
* Contig00001_2783    K04758   41.63   92.7   6.4e-27 ferrous iron transport protein A
* Contig00001_2784    K04759  100.20  873.1  4.6e-263 ferrous iron transport protein B
* Contig00001_2785    K10123   56.23   87.0   1.9e-25 putative ferrous iron transport protein C
* Contig00001_2787    K01868  155.50  929.7  6.8e-280 threonyl-tRNA synthetase [EC:6.1.1.3]
* Contig00001_2788    K02520   40.03  196.0   3.4e-58 translation initiation factor IF-3
* Contig00001_2789    K02916   22.33   60.5     6e-17 large subunit ribosomal protein L35
* Contig00001_2790    K02887   37.50  189.8   1.7e-56 large subunit ribosomal protein L20
* Contig00001_2791    K01889   98.63  354.9  2.3e-106 phenylalanyl-tRNA synthetase alpha chain [EC:6.1.1.20]
* Contig00001_2792    K01890  108.50  657.6    8e-198 phenylalanyl-tRNA synthetase beta chain [EC:6.1.1.20]
* Contig00001_2793    K04764  114.60  164.2   4.2e-49 integration host factor subunit alpha
* Contig00001_2797    K06919   34.10   68.8   9.9e-20 putative DNA primase/helicase
* Contig00001_2799    K07733   33.30   50.4   6.2e-14 prophage regulatory protein
* Contig00001_2802    K07126   61.27  127.0   3.4e-37 uncharacterized protein
* Contig00001_2812    K16079   86.73  109.8   5.9e-32 outer membrane immunogenic protein
* Contig00001_2820    K03702  352.27 1135.0         0 excinuclease ABC subunit B
* Contig00001_2821    K17776  122.00  143.7   2.3e-42 metaxin
* Contig00001_2822    K03704   82.13  115.8   6.2e-34 cold shock protein
* Contig00001_2826    K02483  238.07  248.2   4.3e-74 two-component system, OmpR family, response regulator
* Contig00001_2829    K07711  279.57  299.8   1.2e-89 two-component system, NtrC family, sensor histidine kinase GlrK [EC:2.7.13.3]
* Contig00001_2830    K16291  349.77  374.4  2.5e-112 L,D-transpeptidase ErfK/SrfK
* Contig00001_2833    K01588  110.90  267.5   3.4e-80 5-(carboxyamino)imidazole ribonucleotide mutase [EC:5.4.99.18]
* Contig00001_2834    K01589  277.97  496.5  3.1e-149 5-(carboxyamino)imidazole ribonucleotide synthase [EC:6.3.4.18]
* Contig00001_2837    K00640   93.73  172.3   4.8e-51 serine O-acetyltransferase [EC:2.3.1.30]
* Contig00001_2838    K07486   30.73  144.1   2.2e-42 transposase
* Contig00001_2839    K07486   30.73   81.7   1.8e-23 transposase
* Contig00001_2843    K04567  323.67  714.6  4.2e-215 lysyl-tRNA synthetase, class II [EC:6.1.1.6]
* Contig00001_2845    K02836  376.93  575.8  3.2e-173 peptide chain release factor 2
* Contig00001_2846    K13292   47.80  251.5   3.3e-75 phosphatidylglycerol---prolipoprotein diacylglyceryl transferase [EC:2.5.1.145]
* Contig00001_2847    K05710  103.60  110.7   1.6e-32 3-phenylpropionate/trans-cinnamate dioxygenase ferredoxin component
* Contig00001_2848    K15984   89.47  209.3   2.7e-62 16S rRNA (guanine1516-N2)-methyltransferase [EC:2.1.1.242]
* Contig00001_2849    K04488  157.17  204.1   6.7e-61 nitrogen fixation protein NifU and related proteins
* Contig00001_2850    K11717  544.57  679.2  9.3e-205 cysteine desulfurase / selenocysteine lyase [EC:2.8.1.7 4.4.1.16]
* Contig00001_2851    K09015  280.87  415.8  8.3e-125 Fe-S cluster assembly protein SufD
* Contig00001_2852    K09013  160.20  414.0  9.9e-125 Fe-S cluster assembly ATP-binding protein
* Contig00001_2853    K09014  400.13  792.9  6.4e-239 Fe-S cluster assembly protein SufB
* Contig00001_2857    K01061   94.43  176.2   3.2e-52 carboxymethylenebutenolidase [EC:3.1.1.45]
* Contig00001_2860    K21831  253.90  254.5   3.6e-76 cholinesterase
* Contig00001_2860    K12686  192.40  213.8   1.3e-63 outer membrane lipase/esterase
* Contig00001_2866    K02069   50.70  293.0   1.5e-87 UDP-glucose/iron transport system permease protein
* Contig00001_2867    K02068  236.63  246.9   7.6e-74 UDP-glucose/iron transport system ATP-binding protein
* Contig00001_2869    K20975  352.30  462.4    8e-139 two-component system, sensor histidine kinase [EC:2.7.13.3]
* Contig00001_2872    K16291  349.77  383.1  5.6e-115 L,D-transpeptidase ErfK/SrfK
* Contig00001_2874    K03406   66.57  136.4   3.9e-40 methyl-accepting chemotaxis protein
* Contig00001_2875    K06894  399.83  947.0  9.3e-285 alpha-2-macroglobulin
* Contig00001_2878    K24821  853.70  884.0  1.5e-266 ATP-binding cassette, subfamily B, heavy metal transporter
* Contig00001_2880    K07341   44.57  134.4   1.8e-39 death on curing protein
* Contig00001_2887    K06942  340.07  405.0  1.7e-121 ribosome-binding ATPase
* Contig00001_2890    K19168   24.13   45.7   2.9e-12 toxin CptA
* Contig00001_2891    K06980  200.60  204.9   7.2e-61 tRNA-modifying protein YgfZ
* Contig00001_2893    K02259   63.87  173.7     2e-51 heme a synthase [EC:1.17.99.9]
* Contig00001_2894    K05592  535.17  796.8  4.5e-240 ATP-dependent RNA helicase DeaD [EC:3.6.4.13]
* Contig00001_2896    K01586  270.03  316.4   9.7e-95 diaminopimelate decarboxylase [EC:4.1.1.20]
* Contig00001_2898    K10714  311.73  360.7  1.4e-108 methylene-tetrahydromethanopterin dehydrogenase [EC:1.5.1.-]
* Contig00001_2899    K00243  154.47  356.7  4.7e-107 uncharacterized protein
* Contig00001_2901    K06020  697.87  965.1  3.1e-291 energy-dependent translational throttle protein EttA
* Contig00001_2902    K03666   22.27  136.4   1.5e-40 host factor-I protein
* Contig00001_2903    K03665  164.53  531.5  7.8e-160 GTPase
* Contig00001_2907    K05946  232.03  292.9   9.6e-88 N-acetylglucosaminyldiphosphoundecaprenol N-acetyl-beta-D-mannosaminyltransferase [EC:2.4.1.187]
* Contig00001_2908    K00390  173.00  265.8   1.9e-79 phosphoadenosine phosphosulfate reductase [EC:1.8.4.8 1.8.4.10]
* Contig00001_2909    K01919   90.13  195.2   7.8e-58 glutamate--cysteine ligase [EC:6.3.2.2]
* Contig00001_2910    K05851  372.53  718.5  3.5e-216 adenylate cyclase, class 1 [EC:4.6.1.1]
* Contig00001_2911    K01755  179.57  754.8  4.1e-227 argininosuccinate lyase [EC:4.3.2.1]
* Contig00001_2912    K02655   95.27  134.7   1.1e-39 type IV pilus assembly protein PilE
* Contig00001_2913    K02674   90.90  532.8  5.8e-160 type IV pilus assembly protein PilY1
* Contig00001_2914    K02673   42.57  113.8   2.5e-33 type IV pilus assembly protein PilX
* Contig00001_2915    K02672   63.30  168.2   9.4e-50 type IV pilus assembly protein PilW
* Contig00001_2916    K02671   57.63  108.7   1.1e-31 type IV pilus assembly protein PilV
* Contig00001_2917    K08084   75.50  153.4   2.8e-45 type IV fimbrial biogenesis protein FimT
* Contig00001_2918    K01682  654.40 1489.4         0 aconitate hydratase 2 / 2-methylisocitrate dehydratase [EC:4.2.1.3 4.2.1.99]
* Contig00001_2923    K04088  146.40  493.7  1.3e-148 modulator of FtsH protease HflK
* Contig00001_2924    K04087  171.63  385.9  4.3e-116 modulator of FtsH protease HflC
* Contig00001_2925    K02502  240.93  376.8  4.6e-113 ATP phosphoribosyltransferase regulatory subunit
* Contig00001_2926    K01939   91.93  603.9  6.3e-182 adenylosuccinate synthase [EC:6.3.4.4]
* Contig00001_2927    K03601   57.97  558.2  7.1e-168 exodeoxyribonuclease VII large subunit [EC:3.1.11.6]
* Contig00001_2928    K01434  390.43  687.3  1.2e-206 penicillin G amidase [EC:3.5.1.11]
* Contig00001_2932    K08177  232.60  410.2  3.3e-123 MFS transporter, OFA family, oxalate/formate antiporter
* Contig00001_2934    K00773  522.97  653.3  6.1e-197 queuine tRNA-ribosyltransferase [EC:2.4.2.29]
* Contig00001_2936    K07140  264.13  286.9   6.9e-86 MOSC domain-containing protein
* Contig00001_2941    K09945   59.80  180.9   1.4e-53 uncharacterized protein
* Contig00001_2946    K02415   30.23   87.3   3.7e-25 flagellar protein FliL
* Contig00001_2947    K01207  245.70  356.3  1.1e-106 beta-N-acetylhexosaminidase [EC:3.2.1.52]
* Contig00001_2948    K00760   88.43  151.6   7.6e-45 hypoxanthine phosphoribosyltransferase [EC:2.4.2.8]
* Contig00001_2949    K19696  336.77  346.3  3.4e-104 5'-methylthioinosine phosphorylase [EC:2.4.2.44]
* Contig00001_2951    K03717  172.10  375.2  4.9e-113 LysR family transcriptional regulator, transcriptional activator of nhaA
* Contig00001_2952    K01673   18.23  210.5   1.2e-62 carbonic anhydrase [EC:4.2.1.1]
* Contig00001_2953    K01595   41.50  951.8  1.3e-286 phosphoenolpyruvate carboxylase [EC:4.1.1.31]
* Contig00001_2954    K05951  282.63  304.0   2.2e-91 NAD+---dinitrogen-reductase ADP-D-ribosyltransferase [EC:2.4.2.37]
* Contig00001_2955    K05521  346.50  458.0  4.8e-138 ADP-ribosyl-[dinitrogen reductase] hydrolase [EC:3.2.2.24]
* Contig00001_2965    K08715  233.23  404.5  1.1e-121 inward rectifier potassium channel
* Contig00001_2966    K07178  152.93  221.2   8.7e-66 RIO kinase 1 [EC:2.7.11.1]
* Contig00001_2967    K13652  212.57  330.3   5.1e-99 AraC family transcriptional regulator
* Contig00001_2970    K07006   35.33  145.6   5.8e-43 uncharacterized protein
* Contig00001_2971    K09958   50.60  307.4   1.7e-92 uncharacterized protein
* Contig00001_2972    K09799  249.63  520.0  3.1e-156 uncharacterized protein
* Contig00001_2974    K03563   24.37  109.4   3.7e-32 carbon storage regulator
* Contig00001_2975    K09667  241.33  434.7  2.1e-130 protein O-GlcNAc transferase [EC:2.4.1.255]
* Contig00001_2978    K03546  192.30  435.2  1.9e-130 DNA repair protein SbcC/Rad50
* Contig00001_2980    K07146  157.87  477.3  1.2e-143 UPF0176 protein
* Contig00001_2981    K02454  617.23  634.8  4.2e-191 general secretion pathway protein E [EC:7.4.2.8]
* Contig00001_2983    K06995   48.53  102.0   1.2e-29 uncharacterized protein
* Contig00001_2985    K03185  433.10  514.3  1.2e-154 2-octaprenyl-6-methoxyphenol hydroxylase [EC:1.14.13.-]
* Contig00001_2986    K01262  255.77  358.9  1.4e-107 Xaa-Pro aminopeptidase [EC:3.4.11.9]
* Contig00001_2987    K09895  107.80  163.7   1.8e-48 uncharacterized protein
* Contig00001_2988    K09892   31.40   62.4   1.4e-17 cell division protein ZapB
* Contig00001_2989    K09888   21.80   68.8   1.5e-19 cell division protein ZapA
* Contig00001_2996    K02483  238.07  263.7   8.1e-79 two-component system, OmpR family, response regulator
* Contig00001_2997    K21084  317.57  340.2  8.3e-102 diguanylate cyclase [EC:2.7.7.65]
* Contig00001_2999    K13747  203.97  387.0  3.8e-116 carboxynorspermidine decarboxylase [EC:4.1.1.96]
* Contig00001_3001    K00791  180.07  377.5  2.7e-113 tRNA dimethylallyltransferase [EC:2.5.1.75]
* Contig00001_3002    K03572  420.87  756.4  6.3e-228 DNA mismatch repair protein MutL
* Contig00001_3005    K07171   20.97   97.0   4.5e-28 mRNA interferase MazF [EC:3.1.-.-]
* Contig00001_3006    K07172   42.73   48.4   3.2e-13 antitoxin MazE
* Contig00001_3007    K11717  544.57  729.5  5.2e-220 cysteine desulfurase / selenocysteine lyase [EC:2.8.1.7 4.4.1.16]
* Contig00001_3009    K00640   93.73  254.9   3.6e-76 serine O-acetyltransferase [EC:2.3.1.30]
* Contig00001_3010    K01738  435.27  479.8  3.8e-144 cysteine synthase [EC:2.5.1.47]
* Contig00001_3012    K18828  104.23  158.5   6.1e-47 tRNA(fMet)-specific endonuclease VapC [EC:3.1.-.-]
* Contig00001_3015    K00135  579.83  584.7  6.8e-176 succinate-semialdehyde dehydrogenase / glutarate-semialdehyde dehydrogenase [EC:1.2.1.16 1.2.1.79 1.2.1.20]
* Contig00001_3016    K00383  539.07  632.9  1.1e-190 glutathione reductase (NADPH) [EC:1.8.1.7]
* Contig00001_3017    K24157  256.77  280.7   8.7e-85 thioredoxin-dependent peroxiredoxin [EC:1.11.1.24]
* Contig00001_3021    K06044  522.03 1216.1         0 (1->4)-alpha-D-glucan 1-alpha-D-glucosylmutase [EC:5.4.99.15]
* Contig00001_3022    K01236  452.87  777.7  3.2e-234 maltooligosyltrehalose trehalohydrolase [EC:3.2.1.141]
* Contig00001_3023    K01214  731.67 1165.9         0 isoamylase [EC:3.2.1.68]
* Contig00001_3023    K02438 1021.57 1034.1         0 glycogen debranching enzyme [EC:3.2.1.196]
* Contig00001_3024    K05343  478.80 1428.0         0 maltose alpha-D-glucosyltransferase / alpha-amylase [EC:5.4.99.16 3.2.1.1]
* Contig00001_3025    K16147  240.27  944.3  3.2e-284 starch synthase (maltosyl-transferring) [EC:2.4.99.16]
* Contig00001_3026    K00700  283.77  910.2  3.9e-274 1,4-alpha-glucan branching enzyme [EC:2.4.1.18]
* Contig00001_3028    K01568  633.90  661.4  6.1e-199 pyruvate decarboxylase [EC:4.1.1.1]
* Contig00001_3029    K00019  183.00  191.0   1.1e-56 3-hydroxybutyrate dehydrogenase [EC:1.1.1.30]
* Contig00001_3030    K03893  178.70  185.9   3.5e-55 arsenical pump membrane protein
* Contig00001_3031    K04065   49.97  125.5   1.1e-36 hyperosmotically inducible periplasmic protein
* Contig00001_3034    K01537 1011.50 1037.5         0 P-type Ca2+ transporter type 2C [EC:7.2.2.10]
* Contig00001_3034    K07058   42.77  154.3   1.6e-45 membrane protein
* Contig00001_3040    K22736   55.50  229.2   2.6e-68 vacuolar iron transporter family protein
* Contig00001_3042    K09800  201.33  334.8  4.1e-100 translocation and assembly module TamB
* Contig00001_3043    K07482   65.97  407.5  2.7e-122 transposase, IS30 family
* Contig00001_3045    K07278  333.83  429.0  1.1e-128 translocation and assembly module TamA
* Contig00001_3051    K00925  141.07  442.7  7.3e-133 acetate kinase [EC:2.7.2.1]
* Contig00001_3052    K00688   67.60  354.1  5.1e-106 glycogen phosphorylase [EC:2.4.1.1]
* Contig00001_3055    K06006   40.90   41.2   5.3e-11 periplasmic protein CpxP/Spy
* Contig00001_3057    K04065   49.97   80.5   6.1e-23 hyperosmotically inducible periplasmic protein
* Contig00001_3058    K03286  118.27  124.6   1.4e-36 OmpA-OmpF porin, OOP family
* Contig00001_3067    K01810  170.43  803.6    6e-242 glucose-6-phosphate isomerase [EC:5.3.1.9]
* Contig00001_3069    K01621  365.50 1534.3         0 xylulose-5-phosphate/fructose-6-phosphate phosphoketolase [EC:4.1.2.9 4.1.2.22]
* Contig00001_3072    K01623   31.67  466.1  3.3e-140 fructose-bisphosphate aldolase, class I [EC:4.1.2.13]
* Contig00001_3073    K04065   49.97   90.0   7.8e-26 hyperosmotically inducible periplasmic protein
* Contig00001_3077    K06131  257.83  379.9  7.5e-114 cardiolipin synthase A/B [EC:2.7.8.-]
* Contig00001_3079    K03642   43.17  187.6   1.4e-55 peptidoglycan lytic transglycosylase [EC:4.2.2.29]
* Contig00001_3094    K04088  146.40  354.1  2.9e-106 modulator of FtsH protease HflK
* Contig00001_3095    K04087  171.63  326.3   5.4e-98 modulator of FtsH protease HflC
* Contig00001_3098    K02065  290.73  333.7  3.1e-100 phospholipid/cholesterol/gamma-HCH transport system ATP-binding protein
* Contig00001_3099    K02066   36.77  268.1   3.9e-80 phospholipid/cholesterol/gamma-HCH transport system permease protein
* Contig00001_3102    K13688 1942.13 3819.2         0 cyclic beta-1,2-glucan synthetase [EC:2.4.1.-]
* Contig00001_3102    K00702  803.97  830.8  2.8e-250 cellobiose phosphorylase [EC:2.4.1.20]
* Contig00001_3106    K03286  118.27  134.7   1.2e-39 OmpA-OmpF porin, OOP family
* Contig00001_3108    K06045  602.43  800.6  4.6e-241 squalene-hopene/tetraprenyl-beta-curcumene cyclase [EC:5.4.99.17 4.2.1.129]
* Contig00001_3112    K05516  348.40  380.7  2.7e-114 curved DNA-binding protein
* Contig00001_3113    K18997   68.47   85.2     1e-24 chaperone modulatory protein CbpM
* Contig00001_3115    K06076   80.47  200.9     1e-59 long-chain fatty acid transport protein
* Contig00001_3116    K07112   26.93   80.2   5.1e-23 uncharacterized protein
* Contig00001_3117    K07112   26.93   72.6     1e-20 uncharacterized protein
* Contig00001_3118    K01996  323.53  325.3   2.7e-97 branched-chain amino acid transport system ATP-binding protein
* Contig00001_3120    K01998  243.80  272.8   1.3e-81 branched-chain amino acid transport system permease protein
* Contig00001_3121    K01997  146.60  253.2   1.3e-75 branched-chain amino acid transport system permease protein
* Contig00001_3122    K01995  313.17  382.0  1.3e-114 branched-chain amino acid transport system ATP-binding protein
* Contig00001_3124    K17228  355.83  605.1  1.2e-182 dimethylsulfone monooxygenase [EC:1.14.14.35]
* Contig00001_3125    K00299   94.20  179.3   2.8e-53 FMN reductase [EC:1.5.1.38]
* Contig00001_3128    K04091  325.47  578.8  3.5e-174 alkanesulfonate monooxygenase [EC:1.14.14.5 1.14.14.34]
* Contig00001_3130    K11917  497.03  580.5  2.9e-175 sigma-54 dependent transcriptional regulator
* Contig00001_3131    K14652  356.10  691.9  1.7e-208 3,4-dihydroxy 2-butanone 4-phosphate synthase / GTP cyclohydrolase II [EC:4.1.99.12 3.5.4.25]
* Contig00001_3131    K02858  352.53  358.0  1.9e-107 3,4-dihydroxy 2-butanone 4-phosphate synthase [EC:4.1.99.12]
* Contig00001_3131    K01497  235.67  320.5   7.5e-96 GTP cyclohydrolase II [EC:3.5.4.25]
* Contig00001_3132    K07221   66.43   89.5   6.8e-26 phosphate-selective porin OprO and OprP
* Contig00001_3134    K07486   30.73  118.7   1.1e-34 transposase
* Contig00001_3136    K01673   18.23  125.6   6.7e-37 carbonic anhydrase [EC:4.2.1.1]
* Contig00001_3137    K09954   75.43  127.3   9.3e-38 uncharacterized protein
* Contig00001_3138    K00947  293.80  411.5  4.3e-124 molybdenum storage protein
* Contig00001_3139    K00947  293.80  381.1    8e-115 molybdenum storage protein
* Contig00001_3140    K15633   73.07  628.0  5.6e-189 2,3-bisphosphoglycerate-independent phosphoglycerate mutase [EC:5.4.2.12]
* Contig00001_3146    K02111  434.60  760.7  5.3e-229 F-type H+/Na+-transporting ATPase subunit alpha [EC:7.1.2.2 7.2.2.1]
* Contig00001_3147    K02109   42.70   85.8   1.2e-24 F-type H+-transporting ATPase subunit b
* Contig00001_3148    K02110   67.93   96.0   6.2e-28 F-type H+-transporting ATPase subunit c
* Contig00001_3149    K02108  163.60  217.0   1.2e-64 F-type H+-transporting ATPase subunit a
* Contig00001_3151    K02116   18.63   39.3   2.2e-10 ATP synthase protein I
* Contig00001_3153    K02112  471.60  721.2  2.3e-217 F-type H+/Na+-transporting ATPase subunit beta [EC:7.1.2.2 7.2.2.1]
* Contig00001_3155    K03797  128.60  234.5   7.1e-70 carboxyl-terminal processing protease [EC:3.4.21.102]
* Contig00001_3158    K03406   66.57  277.9   5.4e-83 methyl-accepting chemotaxis protein
* Contig00001_3160    K07662  255.73  261.0     6e-78 two-component system, OmpR family, response regulator CpxR
* Contig00001_3161    K06006   40.90   67.8   3.9e-19 periplasmic protein CpxP/Spy
* Contig00001_3165    K07488   50.20   55.1   2.2e-15 transposase
* Contig00001_3168    K03830   75.03  177.3     1e-52 putative acetyltransferase [EC:2.3.1.-]
* Contig00001_3173    K02596   89.30  136.3   3.4e-40 nitrogen fixation protein NifX
* Contig00001_3176    K12340  242.80  255.1   4.9e-76 outer membrane protein
* Contig00001_3178    K15549  347.77  410.1  1.6e-123 membrane fusion protein, multidrug efflux system
* Contig00001_3178    K03543  286.50  298.3   2.9e-89 membrane fusion protein, multidrug efflux system
* Contig00001_3179    K15547  309.33  410.3  5.1e-123 multidrug resistance protein MdtO
* Contig00001_3181    K02837  412.97  864.4  9.8e-261 peptide chain release factor 3
* Contig00001_3182    K03832   40.43   80.0   7.8e-23 periplasmic protein TonB
* Contig00001_3186    K03745   34.67   63.6   5.5e-18 SlyX protein
* Contig00001_3189    K00651  250.13  324.2   4.3e-97 homoserine O-succinyltransferase/O-acetyltransferase [EC:2.3.1.46 2.3.1.31]
* Contig00001_3191    K00569  113.40  276.5     1e-82 thiopurine S-methyltransferase [EC:2.1.1.67]
* Contig00001_3196    K06147  632.67  636.7  2.9e-191 ATP-binding cassette, subfamily B, bacterial
* Contig00001_3200    K02014  163.17  213.0   2.7e-63 iron complex outermembrane recepter protein
* Contig00001_3201    K12243  193.47  196.2   3.1e-58 AraC family transcriptional regulator, transcriptional activator of the genes for pyochelin and ferripyochelin receptors
* Contig00001_3202    K03189  171.90  431.3  2.4e-129 urease accessory protein
* Contig00001_3203    K03188   66.17  209.1   3.5e-62 urease accessory protein
* Contig00001_3204    K03187   38.73  158.0     8e-47 urease accessory protein
* Contig00001_3205    K01428  610.13 1110.5         0 urease subunit alpha [EC:3.5.1.5]
* Contig00001_3206    K01429  170.03  186.6   1.4e-55 urease subunit beta [EC:3.5.1.5]
* Contig00001_3207    K01430  175.47  195.1   1.6e-58 urease subunit gamma [EC:3.5.1.5]
* Contig00001_3208    K03190   61.70  240.6     1e-71 urease accessory protein
* Contig00001_3209    K11963  288.13  314.6   1.2e-94 urea transport system ATP-binding protein
* Contig00001_3210    K11962  335.93  486.4  3.6e-146 urea transport system ATP-binding protein
* Contig00001_3211    K11961  375.23  556.1    2e-167 urea transport system permease protein
* Contig00001_3212    K11960  259.73  697.1  6.3e-210 urea transport system permease protein
* Contig00001_3212    K01997  146.60  277.6   5.1e-83 branched-chain amino acid transport system permease protein
* Contig00001_3213    K11959  323.53  632.6  1.1e-190 urea transport system substrate-binding protein
* Contig00001_3218    K21023  626.53  746.3  9.6e-225 diguanylate cyclase [EC:2.7.7.65]
* Contig00001_3222    K03088   99.50  123.9   2.4e-36 RNA polymerase sigma-70 factor, ECF subfamily
* Contig00001_3223    K07114  105.10  175.2   5.6e-52 Ca-activated chloride channel homolog
* Contig00001_3224    K06907  146.47  461.3  1.6e-138 Bacteriophage tail sheath protein
* Contig00001_3225    K21498   77.90   83.7   4.7e-24 antitoxin HigA-1
* Contig00001_3226    K01265  138.13  341.8  2.1e-102 methionyl aminopeptidase [EC:3.4.11.18]
* Contig00001_3228    K03741  123.67  150.6   1.7e-44 arsenate reductase (thioredoxin) [EC:1.20.4.4]
* Contig00001_3229    K03892   92.43  105.4   1.3e-30 ArsR family transcriptional regulator, arsenate/arsenite/antimonite-responsive transcriptional repressor
* Contig00001_3230    K03325  117.40  373.5  4.9e-112 arsenite transporter
* Contig00001_3231    K07059  155.73  206.1     2e-61 rhomboid family protein
* Contig00001_3232    K03578  725.87 1847.4         0 ATP-dependent helicase HrpA [EC:3.6.4.13]
* Contig00001_3233    K07486   30.73  252.2   3.6e-75 transposase
* Contig00001_3234    K06158  532.67  552.7  4.2e-166 ATP-binding cassette, subfamily F, member 3
* Contig00001_3236    K11527  611.73  684.9  4.5e-206 two-component system, sensor histidine kinase and response regulator [EC:2.7.13.3]
* Contig00001_3238    K02014  163.17  209.6     3e-62 iron complex outermembrane recepter protein
* Contig00001_3240    K03406   66.57  275.6   2.8e-82 methyl-accepting chemotaxis protein
* Contig00001_3249    K00147  547.60  594.7  6.3e-179 glutamate-5-semialdehyde dehydrogenase [EC:1.2.1.41]
* Contig00001_3250    K00383  539.07  661.7    2e-199 glutathione reductase (NADPH) [EC:1.8.1.7]
* Contig00001_3251    K24157  256.77  286.0   2.1e-86 thioredoxin-dependent peroxiredoxin [EC:1.11.1.24]
* Contig00001_3252    K04761  245.43  412.7  6.3e-124 LysR family transcriptional regulator, hydrogen peroxide-inducible genes activator
* Contig00001_3257    K19092   38.70   83.1   5.6e-24 toxin ParE1/3/4
* Contig00001_3261    K02014  163.17  223.3   2.1e-66 iron complex outermembrane recepter protein
* Contig00001_3270    K07154   33.30  240.9   9.7e-72 serine/threonine-protein kinase HipA [EC:2.7.11.1]
* Contig00001_3281    K00030  439.33  459.2    5e-138 isocitrate dehydrogenase (NAD+) [EC:1.1.1.41]
* Contig00001_3288    K02014  163.17  197.0   1.9e-58 iron complex outermembrane recepter protein
* Contig00001_3289    K15738  646.60  850.6    7e-256 ABC transport system ATP-binding/permease protein
* Contig00001_3290    K03742  271.37  327.0   5.1e-98 nicotinamide-nucleotide amidase [EC:3.5.1.42]
* Contig00001_3297    K07484   16.20   21.8   2.7e-05 transposase
* Contig00001_3301    K14155  302.00  526.1  2.8e-158 cysteine-S-conjugate beta-lyase [EC:4.4.1.13]
* Contig00001_3303    K03736  211.83  312.2   7.6e-94 ethanolamine ammonia-lyase small subunit [EC:4.3.1.7]
* Contig00001_3304    K03735  445.27  790.7  1.5e-238 ethanolamine ammonia-lyase large subunit [EC:4.3.1.7]
* Contig00001_3305    K11917  497.03  587.7  1.9e-177 sigma-54 dependent transcriptional regulator
* Contig00001_3310    K03799  129.07  254.3   5.7e-76 heat shock protein HtpX [EC:3.4.24.-]
* Contig00001_3323    K21162  184.90  480.5  3.1e-144 enediyne biosynthesis protein E4
* Contig00001_3325    K08988  104.40  157.7   8.2e-47 putative membrane protein
* Contig00001_3337    K16259  283.10  396.7  1.9e-119 mxaL protein
* Contig00001_3339    K16258   88.73  206.0   1.3e-61 mxaK protein
* Contig00001_3340    K16257  287.23  471.8  2.2e-142 mxaC protein
* Contig00001_3341    K16256  155.83  282.2   1.1e-84 mxaA protein
* Contig00001_3344    K03924  107.83  244.1   8.2e-73 MoxR-like ATPase [EC:3.6.3.-]
* Contig00001_3345    K14029  126.80  154.5   1.9e-46 methanol dehydrogenase (cytochrome c) subunit 2 [EC:1.1.2.7]
* Contig00001_3346    K16255  118.83  228.2   1.5e-68 cytochrome c-L
* Contig00001_3347    K16254  232.03  358.0  1.7e-107 mxaJ protein
* Contig00001_3348    K14028 1072.47 1189.5         0 methanol dehydrogenase (cytochrome c) subunit 1 [EC:1.1.2.7]
* Contig00001_3350    K16260  156.50  231.3   1.4e-69 mxaD protein
* Contig00001_3351    K07675  250.47  324.8     4e-97 two-component system, NarL family, sensor histidine kinase UhpB [EC:2.7.13.3]
* Contig00001_3352    K02014  163.17  250.4   1.4e-74 iron complex outermembrane recepter protein
* Contig00001_3359    K03406   66.57  352.6  1.3e-105 methyl-accepting chemotaxis protein
* Contig00001_3360    K03406   66.57  105.0   1.4e-30 methyl-accepting chemotaxis protein
* Contig00001_3361    K03413  139.00  149.3   4.8e-44 two-component system, chemotaxis family, chemotaxis protein CheY
* Contig00001_3363    K03407  506.33  657.9    6e-198 two-component system, chemotaxis family, sensor kinase CheA [EC:2.7.13.3]
* Contig00001_3364    K03406   66.57  338.9  1.8e-101 methyl-accepting chemotaxis protein
* Contig00001_3365    K03408  104.77  160.1   2.3e-47 purine-binding chemotaxis protein CheW
* Contig00001_3366    K00575  181.13  304.9   3.5e-91 chemotaxis protein methyltransferase CheR [EC:2.1.1.80]
* Contig00001_3367    K03411   54.23  184.7   5.1e-55 chemotaxis protein CheD [EC:3.5.1.44]
* Contig00001_3368    K03412  200.77  439.5  4.9e-132 two-component system, chemotaxis family, protein-glutamate methylesterase/glutaminase [EC:3.1.1.61 3.5.1.44]
* Contig00001_3369    K18189   86.77  127.6   1.3e-37 translational activator of cytochrome c oxidase 1
* Contig00001_3371    K03651  115.40  149.3   5.4e-44 3',5'-cyclic-AMP phosphodiesterase [EC:3.1.4.53]
* Contig00001_3372    K03088   99.50  150.5     2e-44 RNA polymerase sigma-70 factor, ECF subfamily
* Contig00001_3380    K21084  317.57  333.3   1.1e-99 diguanylate cyclase [EC:2.7.7.65]
* Contig00001_3381    K16149  327.40  694.1  7.2e-209 1,4-alpha-glucan branching enzyme [EC:2.4.1.18]
* Contig00001_3382    K09942   51.70   54.3   3.1e-15 uncharacterized protein
* Contig00001_3383    K01214  731.67  888.1    2e-267 isoamylase [EC:3.2.1.68]
* Contig00001_3384    K06178  259.20  347.0  4.1e-104 23S rRNA pseudouridine2605 synthase [EC:5.4.99.22]
* Contig00001_3385    K06024   32.43  266.2   1.4e-79 segregation and condensation protein B
* Contig00001_3386    K05896   39.73  259.7   1.1e-77 segregation and condensation protein A
* Contig00001_3388    K07566   88.33  118.4   1.2e-34 L-threonylcarbamoyladenylate synthase [EC:2.7.7.87]
* Contig00001_3389    K07168  101.77  107.6   1.4e-31 CBS domain-containing membrane protein
* Contig00001_3390    K00122  235.00  631.9    5e-190 formate dehydrogenase [EC:1.17.1.9]
* Contig00001_3393    K02019   66.60  143.1   3.7e-42 molybdate transport system regulatory protein
* Contig00001_3394    K05946  232.03  299.8   7.9e-90 N-acetylglucosaminyldiphosphoundecaprenol N-acetyl-beta-D-mannosaminyltransferase [EC:2.4.1.187]
* Contig00001_3395    K02017  368.23  396.2  1.1e-118 molybdate transport system ATP-binding protein [EC:7.3.2.5]
* Contig00001_3396    K02018  239.00  288.1   4.3e-86 molybdate transport system permease protein
* Contig00001_3397    K14742   82.67  204.2   9.8e-61 tRNA threonylcarbamoyladenosine biosynthesis protein TsaB
* Contig00001_3398    K03722  224.13  746.1  1.7e-224 ATP-dependent DNA helicase DinG [EC:5.6.2.3]
* Contig00001_3403    K00209  152.40  591.5    2e-178 enoyl-[acyl-carrier protein] reductase / trans-2-enoyl-CoA reductase (NAD+) [EC:1.3.1.9 1.3.1.44]
* Contig00001_3407    K03446  354.10  617.5  5.8e-186 MFS transporter, DHA2 family, multidrug resistance protein
* Contig00001_3408    K03543  286.50  400.6  2.8e-120 membrane fusion protein, multidrug efflux system
* Contig00001_3409    K18301  168.37  220.1   1.6e-65 TetR/AcrR family transcriptional regulator, mexJK operon transcriptional repressor
* Contig00001_3410    K00927   94.93  562.5  2.7e-169 phosphoglycerate kinase [EC:2.7.2.3]
* Contig00001_3411    K03406   66.57  299.7   1.4e-89 methyl-accepting chemotaxis protein
* Contig00001_3413    K08303  392.30  538.1  8.8e-162 U32 family peptidase [EC:3.4.-.-]
* Contig00001_3414    K02553  131.90  235.5   2.6e-70 regulator of ribonuclease activity A
* Contig00001_3415    K03527   44.37  465.5  4.6e-140 4-hydroxy-3-methylbut-2-en-1-yl diphosphate reductase [EC:1.17.7.4]
* Contig00001_3416    K00826  181.47  283.7   1.1e-84 branched-chain amino acid aminotransferase [EC:2.6.1.42]
* Contig00001_3417    K02843  270.10  379.1  1.3e-113 lipopolysaccharide heptosyltransferase II [EC:2.4.99.24]
* Contig00001_3418    K02841  235.43  330.8   3.6e-99 lipopolysaccharide heptosyltransferase I [EC:2.4.99.23]
* Contig00001_3423    K01823   39.10   56.1   1.4e-15 isopentenyl-diphosphate Delta-isomerase [EC:5.3.3.2]
* Contig00001_3427    K01420  199.23  261.1   3.9e-78 CRP/FNR family transcriptional regulator, anaerobic regulatory protein
* Contig00001_3428    K03841  203.53  465.5  4.4e-140 fructose-1,6-bisphosphatase I [EC:3.1.3.11]
* Contig00001_3430    K06941  140.77  409.1  9.3e-123 23S rRNA (adenine2503-C2)-methyltransferase [EC:2.1.1.192]
* Contig00001_3432    K00788  166.60  217.0   1.2e-64 thiamine-phosphate pyrophosphorylase [EC:2.5.1.3]
* Contig00001_3434    K01972  143.37  382.5  1.1e-114 DNA ligase (NAD+) [EC:6.5.1.2]
* Contig00001_3437    K04771  316.87  399.0  1.2e-119 serine protease Do [EC:3.4.21.107]
* Contig00001_3438    K03598   92.27  258.8   2.1e-77 sigma-E factor negative regulatory protein RseB
* Contig00001_3439    K03597   62.67  100.0   6.3e-29 sigma-E factor negative regulatory protein RseA
* Contig00001_3440    K03088   99.50  188.4   6.2e-56 RNA polymerase sigma-70 factor, ECF subfamily
* Contig00001_3442    K00278  521.57  708.8  1.3e-213 L-aspartate oxidase [EC:1.4.3.16]
* Contig00001_3443    K03654  629.10  799.3  1.4e-240 ATP-dependent DNA helicase RecQ [EC:5.6.2.4]
* Contig00001_3446    K00982  190.50  920.7  3.7e-277 [glutamine synthetase] adenylyltransferase / [glutamine synthetase]-adenylyl-L-tyrosine phosphorylase [EC:2.7.7.42 2.7.7.89]
* Contig00001_3447    K03564  154.17  184.4   8.6e-55 thioredoxin-dependent peroxiredoxin [EC:1.11.1.24]
* Contig00001_3448    K01807   59.27  236.1   1.7e-70 ribose 5-phosphate isomerase A [EC:5.3.1.6]
* Contig00001_3449    K02536  191.10  401.7  1.2e-120 UDP-3-O-[3-hydroxymyristoyl] glucosamine N-acyltransferase [EC:2.3.1.191]
* Contig00001_3451    K03406   66.57  207.1   1.5e-61 methyl-accepting chemotaxis protein
* Contig00001_3453    K03704   82.13  104.5   1.8e-30 cold shock protein
* Contig00001_3457    K03734   38.23  104.9   1.4e-30 FAD:protein FMN transferase [EC:2.7.1.180]
* Contig00001_3458    K02199  120.00  132.0   7.3e-39 cytochrome c biogenesis protein CcmG, thiol:disulfide interchange protein DsbE
* Contig00001_3462    K12536  502.10  768.5  1.4e-231 ATP-binding cassette, subfamily C, type I secretion system permease/ATPase
* Contig00001_3463    K12537  383.17  525.3  6.1e-158 membrane fusion protein, type I secretion system
* Contig00001_3464    K12340  242.80  274.1     9e-82 outer membrane protein
* Contig00001_3467    K16080  159.23  542.1  6.2e-163 high affinity Mn2+ porin
* Contig00001_3468    K14682  227.13  621.3  5.1e-187 amino-acid N-acetyltransferase [EC:2.3.1.1]
* Contig00001_3471    K06985   48.60  134.3   1.2e-39 aspartyl protease family protein
* Contig00001_3472    K08225  221.60  239.5   1.7e-71 MFS transporter, ENTS family, enterobactin (siderophore) exporter
* Contig00001_3475    K01061   94.43  118.8   9.1e-35 carboxymethylenebutenolidase [EC:3.1.1.45]
* Contig00001_3476    K25307  135.13  193.8   1.1e-57 low molecular weight protein-tyrosine phosphatase [EC:3.1.3.48]
* Contig00001_3477    K03406   66.57  333.7  6.7e-100 methyl-accepting chemotaxis protein
* Contig00001_3479    K02019   66.60  130.7   2.2e-38 molybdate transport system regulatory protein
* Contig00001_3480    K02518   37.40  144.7   3.6e-43 translation initiation factor IF-1
* Contig00001_3481    K03694  919.47 1218.2         0 ATP-dependent Clp protease ATP-binding subunit ClpA
* Contig00001_3482    K06891   44.93  133.2   2.9e-39 ATP-dependent Clp protease adaptor protein ClpS
* Contig00001_3483    K12152   92.40  180.4   6.6e-54 phosphatase NudJ [EC:3.6.1.-]
* Contig00001_3484    K00566  421.90  522.8  2.1e-157 tRNA-uridine 2-sulfurtransferase [EC:2.8.1.13]
* Contig00001_3486    K00925  141.07  602.7  2.9e-181 acetate kinase [EC:2.7.2.1]
* Contig00001_3488    K13788  569.23  929.8  4.2e-280 phosphate acetyltransferase [EC:2.3.1.8]
* Contig00001_3492    K14136  150.23  207.3   7.7e-62 decaprenyl-phosphate phosphoribosyltransferase [EC:2.4.2.45]
* Contig00001_3492    K07027   78.07  106.8   4.6e-31 glycosyltransferase 2 family protein
* Contig00001_3493    K16653  251.60  480.3  1.7e-144 decaprenylphospho-beta-D-ribofuranose 2-oxidase [EC:1.1.98.3]
* Contig00001_3501    K09938   84.90  200.1   1.5e-59 uncharacterized protein
* Contig00001_3502    K01933  175.40  575.1  6.4e-173 phosphoribosylformylglycinamidine cyclo-ligase [EC:6.3.3.1]
* Contig00001_3503    K07568  174.50  489.5  2.5e-147 S-adenosylmethionine:tRNA ribosyltransferase-isomerase [EC:2.4.99.17]
* Contig00001_3507    K07126   61.27  238.2   6.3e-71 uncharacterized protein
* Contig00001_3512    K01866   96.90  375.2  1.7e-112 tyrosyl-tRNA synthetase [EC:6.1.1.1]
* Contig00001_3513    K19304  163.33  290.4   8.4e-87 murein DD-endopeptidase [EC:3.4.24.-]
* Contig00001_3514    K09001   88.27  473.2  2.3e-142 anhydro-N-acetylmuramic acid kinase [EC:2.7.1.170]
* Contig00001_3515    K15724  161.53  201.9   1.4e-60 iron-sulfur cluster insertion protein
* Contig00001_3520    K02503   88.00  167.4   1.2e-49 histidine triad (HIT) family protein [EC:3.9.1.-]
* Contig00001_3521    K14441  424.87  603.7  7.2e-182 ribosomal protein S12 methylthiotransferase [EC:2.8.4.4]
* Contig00001_3522    K11179  121.37  138.9   2.8e-41 tRNA 2-thiouridine synthesizing protein E [EC:2.8.1.-]
* Contig00001_3523    K07237   35.03   50.0   8.5e-14 tRNA 2-thiouridine synthesizing protein B
* Contig00001_3524    K11741  112.30  142.6   2.7e-42 quaternary ammonium compound-resistance protein SugE
* Contig00001_3525    K21087   83.27  182.3   2.3e-54 flagellar brake protein
* Contig00001_3526    K02314  106.83  648.8  1.8e-195 replicative DNA helicase [EC:5.6.2.3]
* Contig00001_3527    K01775  112.43  420.6  2.3e-126 alanine racemase [EC:5.1.1.1]
* Contig00001_3528    K04485   93.50  612.6    2e-184 DNA repair protein RadA/Sms
* Contig00001_3531    K07221   66.43  289.6   1.3e-86 phosphate-selective porin OprO and OprP
* Contig00001_3532    K23163  487.07  546.2  1.2e-164 sulfate/thiosulfate transport system substrate-binding protein
* Contig00001_3533    K07090   39.40   56.3   7.4e-16 uncharacterized protein
* Contig00001_3535    K07448   33.97  127.4   1.9e-37 restriction system protein
* Contig00001_3537    K03089  250.93  399.5  3.7e-120 RNA polymerase sigma-32 factor
* Contig00001_3538    K01886  529.47  911.3  1.3e-274 glutaminyl-tRNA synthetase [EC:6.1.1.18]
* Contig00001_3539    K15523  119.07  288.6   2.5e-86 protein-ribulosamine 3-kinase [EC:2.7.1.172]
* Contig00001_3542    K03699  302.90  419.2  6.7e-126 magnesium and cobalt exporter, CNNM family
* Contig00001_3543    K03284  161.77  363.6  4.7e-109 magnesium transporter
* Contig00001_3545    K03734   38.23  302.3   1.8e-90 FAD:protein FMN transferase [EC:2.7.1.180]
* Contig00001_3556    K09667  241.33  669.8  1.9e-201 protein O-GlcNAc transferase [EC:2.4.1.255]
* Contig00001_3557    K09667  241.33  681.2    7e-205 protein O-GlcNAc transferase [EC:2.4.1.255]
* Contig00001_3558    K00226  267.13  273.6   7.8e-82 dihydroorotate dehydrogenase (fumarate) [EC:1.3.98.1]
* Contig00001_3559    K03737  516.90 1872.1         0 pyruvate-ferredoxin/flavodoxin oxidoreductase [EC:1.2.7.1 1.2.7.-]
* Contig00001_3565    K22132  170.33  310.5   6.3e-93 tRNA threonylcarbamoyladenosine dehydratase
* Contig00001_3566    K01095   26.67  198.7   3.9e-59 phosphatidylglycerophosphatase A [EC:3.1.3.27]
* Contig00001_3567    K00946  147.33  372.4  8.4e-112 thiamine-monophosphate kinase [EC:2.7.4.16]
* Contig00001_3568    K03625   88.27  167.3   1.7e-49 transcription antitermination protein NusB
* Contig00001_3569    K00794   50.77  225.5   1.5e-67 6,7-dimethyl-8-ribityllumazine synthase [EC:2.5.1.78]
* Contig00001_3570    K14652  356.10  512.3  4.3e-154 3,4-dihydroxy 2-butanone 4-phosphate synthase / GTP cyclohydrolase II [EC:4.1.99.12 3.5.4.25]
* Contig00001_3571    K00793   65.50  302.9   7.5e-91 riboflavin synthase [EC:2.5.1.9]
* Contig00001_3572    K11752  201.27  470.9  2.1e-141 diaminohydroxyphosphoribosylaminopyrimidine deaminase / 5-amino-6-(5-phosphoribosylamino)uracil reductase [EC:3.5.4.26 1.1.1.193]
* Contig00001_3573    K07738   41.83  227.4   5.2e-68 transcriptional repressor NrdR
* Contig00001_3574    K23753  441.43  695.7  1.2e-209 AMP-polyphosphate phosphotransferase [EC:2.7.4.33]
* Contig00001_3578    K06959  425.37 1174.4         0 protein Tex
* Contig00001_3582    K01356  131.93  193.0   2.4e-57 repressor LexA [EC:3.4.21.88]
* Contig00001_3589    K03746   26.33   85.3   2.3e-24 DNA-binding protein H-NS
* Contig00001_3592    K00164 1212.97 1240.0         0 2-oxoglutarate dehydrogenase E1 component [EC:1.2.4.2]
* Contig00001_3593    K00658  447.80  559.4  2.2e-168 2-oxoglutarate dehydrogenase E2 component (dihydrolipoamide succinyltransferase) [EC:2.3.1.61]
* Contig00001_3594    K01069  146.67  171.6   7.8e-51 hydroxyacylglutathione hydrolase [EC:3.1.2.6]
* Contig00001_3596    K01419   89.30  337.8  1.4e-101 ATP-dependent HslUV protease, peptidase subunit HslV [EC:3.4.25.2]
* Contig00001_3597    K03667  281.40  702.7    8e-212 ATP-dependent HslUV protease ATP-binding subunit HslU
* Contig00001_3599    K03183  265.57  362.9  5.7e-109 demethylmenaquinone methyltransferase / 2-methoxy-6-polyprenyl-1,4-benzoquinol methylase [EC:2.1.1.163 2.1.1.201]
* Contig00001_3600    K03690   72.10  157.2   1.3e-46 ubiquinone biosynthesis accessory factor UbiJ
* Contig00001_3601    K03688  422.10  634.5  5.6e-191 ubiquinone biosynthesis protein
* Contig00001_3603    K03789  101.77  162.0   6.5e-48 [ribosomal protein S18]-alanine N-acetyltransferase [EC:2.3.1.266]
* Contig00001_3604    K21929   38.43  268.5   2.6e-80 uracil-DNA glycosylase [EC:3.2.2.27]
* Contig00001_3605    K01649  472.97  632.1  3.7e-190 2-isopropylmalate synthase [EC:2.3.3.13]
* Contig00001_3606    K03269   66.17  102.7   5.4e-30 UDP-2,3-diacylglucosamine hydrolase [EC:3.6.1.54]
* Contig00001_3607    K04568  302.63  394.8  9.6e-119 elongation factor P--(R)-beta-lysine ligase [EC:6.3.1.-]
* Contig00001_3608    K02356  162.30  281.2   3.3e-84 elongation factor P
* Contig00001_3609    K19810  358.73  451.6  3.4e-136 L-lysine 2,3-aminomutase [EC:5.4.3.-]
* Contig00001_3614    K00059  270.00  335.8  1.1e-100 3-oxoacyl-[acyl-carrier protein] reductase [EC:1.1.1.100]
* Contig00001_3615    K00645  270.90  370.7    4e-111 [acyl-carrier-protein] S-malonyltransferase [EC:2.3.1.39]
* Contig00001_3616    K00648  230.67  424.6  1.3e-127 3-oxoacyl-[acyl-carrier-protein] synthase III [EC:2.3.1.180]
* Contig00001_3617    K03621  117.60  471.8  6.4e-142 phosphate acyltransferase [EC:2.3.1.274]
* Contig00001_3618    K02911   20.30   51.5   3.4e-14 large subunit ribosomal protein L32
* Contig00001_3619    K07040   25.77   97.5   2.8e-28 DUF177 domain-containing protein
* Contig00001_3621    K25422  211.77  287.7   1.3e-86 7-methyl-GTP pyrophosphatase [EC:3.6.1.-]
* Contig00001_3623    K08309  135.17  142.9   6.4e-42 peptidoglycan lytic transglycosylase [EC:4.2.2.29]
* Contig00001_3624    K08289  267.83  702.7    2e-211 phosphoribosylglycinamide formyltransferase 2 [EC:6.3.1.21]
* Contig00001_3626    K01772   66.93  336.2  8.1e-101 protoporphyrin/coproporphyrin ferrochelatase [EC:4.98.1.1 4.99.1.9]
* Contig00001_3627    K01495   31.17  334.7  2.1e-100 GTP cyclohydrolase IA [EC:3.5.4.16]
* Contig00001_3628    K05539  262.13  544.6  4.7e-164 tRNA-dihydrouridine synthase A [EC:1.-.-.-]
* Contig00001_3629    K00796  247.37  398.4  1.1e-119 dihydropteroate synthase [EC:2.5.1.15]
* Contig00001_3630    K01505  266.90  356.1  6.6e-107 1-aminocyclopropane-1-carboxylate deaminase [EC:3.5.99.7]
* Contig00001_3631    K07646  236.50 1035.3         0 two-component system, OmpR family, sensor histidine kinase KdpD [EC:2.7.13.3]
* Contig00001_3632    K07667  282.70  362.7  5.4e-109 two-component system, OmpR family, KDP operon response regulator KdpE
* Contig00001_3634    K01524  157.03  294.4   4.7e-88 exopolyphosphatase / guanosine-5'-triphosphate,3'-diphosphate pyrophosphatase [EC:3.6.1.11 3.6.1.40]
* Contig00001_3635    K01990  264.97  282.9   1.7e-84 ABC-2 type transport system ATP-binding protein
* Contig00001_3639    K02050  146.37  149.1   5.3e-44 NitT/TauT family transport system permease protein
* Contig00001_3644    K02621  876.77  952.3  8.4e-287 topoisomerase IV subunit A [EC:5.6.2.2]
* Contig00001_3647    K01816  147.70  288.7   2.6e-86 hydroxypyruvate isomerase [EC:5.3.1.22]
* Contig00001_3648    K08234   86.87  120.4   2.6e-35 glyoxylase I family protein
* Contig00001_3651    K09983   30.83   89.7   6.9e-26 uncharacterized protein
* Contig00001_3652    K07814  307.17  340.1  6.9e-102 cyclic di-GMP phosphodiesterase [EC:3.1.4.-]
* Contig00001_3656    K03656  774.77  951.9  7.8e-287 ATP-dependent DNA helicase Rep [EC:5.6.2.4]
* Contig00001_3656    K03657  374.70  627.1  1.9e-188 ATP-dependent DNA helicase UvrD/PcrA [EC:5.6.2.4]
* Contig00001_3659    K07675  250.47  250.9   9.8e-75 two-component system, NarL family, sensor histidine kinase UhpB [EC:2.7.13.3]
* Contig00001_3661    K21088  240.37  245.8   2.5e-73 diguanylate cyclase [EC:2.7.7.65]
* Contig00001_3663    K09131   27.40   55.4   2.3e-15 uncharacterized protein
* Contig00001_3664    K07395   93.40  378.8  6.3e-114 putative proteasome-type protease
* Contig00001_3669    K00799   69.93   73.7   5.1e-21 glutathione S-transferase [EC:2.5.1.18]
* Contig00001_3673    K00113  272.20  296.6   9.1e-89 glycerol-3-phosphate dehydrogenase subunit C
* Contig00001_3674    K09919   56.97  548.3  4.9e-165 uncharacterized protein
* Contig00001_3676    K18829   38.23   40.3   9.4e-11 antitoxin VapB
* Contig00001_3680    K02482  276.87  405.9    6e-122 two-component system, NtrC family, sensor kinase [EC:2.7.13.3]
* Contig00001_3683    K02482  276.87  393.0  4.7e-118 two-component system, NtrC family, sensor kinase [EC:2.7.13.3]
* Contig00001_3686    K06938   26.43   29.3   2.3e-07 uncharacterized protein
* Contig00001_3687    K06203   55.20  206.8   1.5e-61 CysZ protein
* Contig00001_3688    K08963  319.67  498.6  7.1e-150 methylthioribose-1-phosphate isomerase [EC:5.3.1.23]
* Contig00001_3689    K12960  442.43  518.3  9.8e-156 5-methylthioadenosine/S-adenosylhomocysteine deaminase [EC:3.5.4.31 3.5.4.28]
* Contig00001_3690    K00568  320.43  341.0  2.7e-102 2-polyprenyl-6-hydroxyphenyl methylase / 3-demethylubiquinone-9 3-methyltransferase [EC:2.1.1.222 2.1.1.64]
* Contig00001_3691    K22292  225.87  252.6   1.4e-75 N-acetyl-D-muramate 6-phosphate phosphatase [EC:3.1.3.105]
* Contig00001_3691    K01091  115.83  175.9   4.2e-52 phosphoglycolate phosphatase [EC:3.1.3.18]
* Contig00001_3694    K02387   71.63  148.7   4.4e-44 flagellar basal-body rod protein FlgB
* Contig00001_3695    K02388   54.43  175.2   4.4e-52 flagellar basal-body rod protein FlgC
* Contig00001_3696    K02389   28.23  165.4   7.8e-49 flagellar basal-body rod modification protein FlgD
* Contig00001_3697    K02390  306.70  432.9  7.9e-130 flagellar hook protein FlgE
* Contig00001_3699    K02392  296.23  378.9  7.5e-114 flagellar basal-body rod protein FlgG
* Contig00001_3700    K02393   47.43  235.7   1.2e-70 flagellar L-ring protein FlgH
* Contig00001_3701    K02394  128.27  515.5  3.8e-155 flagellar P-ring protein FlgI
* Contig00001_3702    K02395   38.73  240.7   9.4e-72 peptidoglycan hydrolase FlgJ
* Contig00001_3703    K02396   92.57  502.5  9.3e-151 flagellar hook-associated protein 1
* Contig00001_3704    K02397  145.17  228.3   4.2e-68 flagellar hook-associated protein 3 FlgL
* Contig00001_3706    K02078   40.23  104.8   1.6e-30 acyl carrier protein
* Contig00001_3707    K09458  490.57  621.6  5.3e-187 3-oxoacyl-[acyl-carrier-protein] synthase II [EC:2.3.1.179]
* Contig00001_3708    K02619  190.03  225.3   3.6e-67 4-amino-4-deoxychorismate lyase [EC:4.1.3.38]
* Contig00001_3709    K07082   48.97  370.0  5.9e-111 peptidoglycan lytic transglycosylase G [EC:4.2.2.29]
* Contig00001_3710    K00943   93.73  200.2   1.3e-59 dTMP kinase [EC:2.7.4.9]
* Contig00001_3711    K02341  232.50  280.4   9.3e-84 DNA polymerase III subunit delta' [EC:2.7.7.7]
* Contig00001_3712    K02676   60.00  152.7   9.7e-46 type IV pilus assembly protein PilZ
* Contig00001_3713    K03424   88.03  276.2   1.7e-82 TatD DNase family protein [EC:3.1.21.-]
* Contig00001_3714    K03499  131.47  162.9   2.6e-48 trk/ktr system potassium uptake protein
* Contig00001_3715    K03070  264.17 1262.1         0 preprotein translocase subunit SecA [EC:7.4.2.8]
* Contig00001_3716    K00688   67.60 1305.6         0 glycogen phosphorylase [EC:2.4.1.1]
* Contig00001_3717    K03216   96.93  251.9   1.5e-75 tRNA (cytidine/uridine-2'-O-)-methyltransferase [EC:2.1.1.207]
* Contig00001_3718    K00145  148.93  468.9  3.7e-141 N-acetyl-gamma-glutamyl-phosphate reductase [EC:1.2.1.38]
* Contig00001_3720    K00344  275.17  324.7   3.1e-97 NADPH:quinone reductase [EC:1.6.5.5]
* Contig00001_3721    K01011  201.00  279.7   1.2e-83 thiosulfate/3-mercaptopyruvate sulfurtransferase [EC:2.8.1.1 2.8.1.2]
* Contig00001_3722    K11103  513.07  655.1  2.1e-197 aerobic C4-dicarboxylate transport protein
* Contig00001_3724    K01950  514.07  518.5  8.7e-156 NAD+ synthase (glutamine-hydrolysing) [EC:6.3.5.1]
* Contig00001_3725    K01902  355.27  512.4  1.9e-154 succinyl-CoA synthetase alpha subunit [EC:6.2.1.5]
* Contig00001_3726    K01903  497.07  528.2  4.1e-159 succinyl-CoA synthetase beta subunit [EC:6.2.1.5]
* Contig00001_3727    K02668  310.77  535.3    7e-161 two-component system, NtrC family, sensor histidine kinase PilS [EC:2.7.13.3]
* Contig00001_3728    K02667  572.97  674.2  2.9e-203 two-component system, NtrC family, response regulator PilR
* Contig00001_3732    K07221   66.43  361.6  1.9e-108 phosphate-selective porin OprO and OprP
* Contig00001_3735    K13283  187.23  233.8   5.6e-70 ferrous-iron efflux pump FieF
* Contig00001_3738    K07133  104.33  230.2   1.4e-68 uncharacterized protein
* Contig00001_3739    K06189  304.83  366.2  6.1e-110 hemolysin (HlyC) family protein
* Contig00001_3740    K07042   59.73  187.4   1.2e-55 probable rRNA maturation factor
* Contig00001_3741    K06217  206.80  539.1  4.8e-162 phosphate starvation-inducible protein PhoH and related proteins
* Contig00001_3742    K06168  447.87  664.8  2.6e-200 tRNA-2-methylthio-N6-dimethylallyladenosine synthase [EC:2.8.4.3]
* Contig00001_3745    K06920   95.13  328.7   1.4e-98 7-cyano-7-deazaguanine synthase [EC:6.3.4.20]
* Contig00001_3746    K10026   86.23  202.3   2.8e-60 7-carboxy-7-deazaguanine synthase [EC:4.3.99.3]
* Contig00001_3747    K05807   58.07   64.5   2.9e-18 outer membrane protein assembly factor BamD
* Contig00001_3748    K03640  144.97  177.2   1.4e-52 peptidoglycan-associated lipoprotein
* Contig00001_3749    K03641  124.30  267.6   7.6e-80 TolB protein
* Contig00001_3750    K03646   68.07  119.7     7e-35 colicin import membrane protein
* Contig00001_3751    K03560  149.47  167.2   1.7e-49 biopolymer transport protein TolR
* Contig00001_3751    K03559   26.23  125.2   7.6e-37 biopolymer transport protein ExbD
* Contig00001_3752    K03562  258.40  327.9   2.8e-98 biopolymer transport protein TolQ
* Contig00001_3752    K03561   51.63  148.6   1.2e-43 biopolymer transport protein ExbB
* Contig00001_3753    K07107   57.27  121.6   1.5e-35 acyl-CoA thioester hydrolase [EC:3.1.2.-]
* Contig00001_3754    K03551  207.70  622.2  2.7e-187 holliday junction DNA helicase RuvB [EC:5.6.2.4]
* Contig00001_3755    K03550   45.83  245.5   2.2e-73 holliday junction DNA helicase RuvA
* Contig00001_3756    K01159   36.50  233.9   9.3e-70 crossover junction endodeoxyribonuclease RuvC [EC:3.1.21.10]
* Contig00001_3757    K18189   86.77  212.1   3.1e-63 translational activator of cytochrome c oxidase 1
* Contig00001_3758    K01079  136.97  161.4     1e-47 phosphoserine phosphatase [EC:3.1.3.3]
* Contig00001_3759    K00058  327.70  507.4  1.3e-152 D-3-phosphoglycerate dehydrogenase / 2-oxoglutarate reductase [EC:1.1.1.95 1.1.1.399]
* Contig00001_3760    K04087  171.63  332.0     1e-99 modulator of FtsH protease HflC
* Contig00001_3761    K04088  146.40  355.2  1.4e-106 modulator of FtsH protease HflK
* Contig00001_3762    K01790  198.20  298.4   1.2e-89 dTDP-4-dehydrorhamnose 3,5-epimerase [EC:5.1.3.13]
* Contig00001_3763    K00973  237.73  516.0  2.6e-155 glucose-1-phosphate thymidylyltransferase [EC:2.7.7.24]
* Contig00001_3764    K00067  300.30  354.7  2.6e-106 dTDP-4-dehydrorhamnose reductase [EC:1.1.1.133]
* Contig00001_3765    K01710  486.07  565.1  3.9e-170 dTDP-glucose 4,6-dehydratase [EC:4.2.1.46]
* Contig00001_3766    K02450  362.50  382.5  9.9e-115 general secretion pathway protein A
* Contig00001_3768    K25590  302.40  463.1  3.8e-139 protein tyrosine kinase modulator
* Contig00001_3770    K01991   66.57  138.6   6.7e-41 polysaccharide biosynthesis/export protein
* Contig00001_3777    K16703  254.43  304.4     6e-91 colanic acid/amylovoran/stewartan biosynthesis glycosyltransferase WcaL/AmsK/CpsK [EC:2.4.-.-]
* Contig00001_3780    K16870  144.83  253.9   9.5e-76 N-acetylglucosaminyl-diphospho-decaprenol L-rhamnosyltransferase [EC:2.4.1.289]
* Contig00001_3784    K20534  330.10  399.6  4.8e-120 polyisoprenyl-phosphate glycosyltransferase [EC:2.4.-.-]
* Contig00001_3787    K02034  216.47  249.8   2.1e-74 peptide/nickel transport system permease protein
* Contig00001_3788    K02031  420.27  799.1  7.3e-241 peptide/nickel transport system ATP-binding protein
* Contig00001_3788    K02032  419.50  771.9  2.5e-232 peptide/nickel transport system ATP-binding protein
* Contig00001_3789    K08307  128.60  421.4  2.5e-126 peptidoglycan lytic transglycosylase D [EC:4.2.2.29]
* Contig00001_3791    K03469  100.03  219.9   1.3e-65 ribonuclease HI [EC:3.1.26.4]
* Contig00001_3792    K20977  293.23  301.2   3.9e-90 two-component system, HptB-dependent secretion and biofilm response regulator
* Contig00001_3795    K03184  470.67  584.4  3.6e-176 3-demethoxyubiquinol 3-hydroxylase [EC:1.14.99.60]
* Contig00001_3795    K18800  477.37  486.4  2.1e-146 2-polyprenylphenol 6-hydroxylase [EC:1.14.13.240]
* Contig00001_3797    K00380  531.43  696.6  1.6e-209 sulfite reductase (NADPH) flavoprotein alpha-component [EC:1.8.1.2]
* Contig00001_3800    K01940  121.80  679.2  1.1e-204 argininosuccinate synthase [EC:6.3.4.5]
* Contig00001_3801    K02527  176.83  561.2  1.1e-168 3-deoxy-D-manno-octulosonic-acid transferase [EC:2.4.99.12 2.4.99.13 2.4.99.14 2.4.99.15]
* Contig00001_3802    K01754  264.43  578.0  7.8e-174 threonine dehydratase [EC:4.3.1.19]
* Contig00001_3803    K01807   59.27  241.4   3.9e-72 ribose 5-phosphate isomerase A [EC:5.3.1.6]
* Contig00001_3804    K09941   68.27  231.2   3.2e-69 uncharacterized protein
* Contig00001_3806    K03885  201.10  251.6   4.9e-75 NADH:quinone reductase (non-electrogenic) [EC:1.6.5.9]
* Contig00001_3809    K11312   33.70  155.2   5.5e-46 cupin 2 domain-containing protein
* Contig00001_3810    K11927  557.07  678.3  2.7e-204 ATP-dependent RNA helicase RhlE [EC:3.6.4.13]
* Contig00001_3812    K03580  278.87 1090.9         0 ATP-dependent helicase HepA [EC:5.6.2.-]
* Contig00001_3813    K19416  172.23  300.8   2.1e-90 modulator of FtsH protease
* Contig00001_3814    K06886   35.07  109.7   7.7e-32 hemoglobin
* Contig00001_3820    K02232  254.60  756.4  8.7e-228 adenosylcobyric acid synthase [EC:6.3.5.10]
* Contig00001_3822    K02414   55.33  112.0   1.4e-32 flagellar hook-length control protein FliK
* Contig00001_3823    K02413   35.40   72.6   1.2e-20 flagellar protein FliJ
* Contig00001_3824    K02412  631.57  695.3  1.4e-209 flagellum-specific ATP synthase [EC:7.4.2.8]
* Contig00001_3825    K02411   78.27  170.1   3.3e-50 flagellar assembly protein FliH
* Contig00001_3826    K02410   84.37  316.7     8e-95 flagellar motor switch protein FliG
* Contig00001_3827    K02409  141.27  555.3    6e-167 flagellar M-ring protein FliF
* Contig00001_3828    K02408   40.03  124.4   1.9e-36 flagellar hook-basal body complex protein FliE
* Contig00001_3829    K10943  557.23  622.6  1.5e-187 two-component system, response regulator FlrC
* Contig00001_3830    K10942  327.73  437.7    1e-131 two-component system, sensor histidine kinase FlrB [EC:2.7.13.3]
* Contig00001_3831    K00573   77.60  254.0     8e-76 protein-L-isoaspartate(D-aspartate) O-methyltransferase [EC:2.1.1.77]
* Contig00001_3832    K03787  154.23  298.7   1.7e-89 5'/3'-nucleotidase [EC:3.1.3.5 3.1.3.6]
* Contig00001_3836    K09667  241.33  242.4   2.7e-72 protein O-GlcNAc transferase [EC:2.4.1.255]
* Contig00001_3837    K08973   44.53  187.4   5.1e-56 protoporphyrinogen IX oxidase [EC:1.3.99.-]
* Contig00001_3843    K01876  298.10  850.1  5.4e-256 aspartyl-tRNA synthetase [EC:6.1.1.12]
* Contig00001_3844    K03517   90.10  367.5  2.7e-110 quinolinate synthase [EC:2.5.1.72]
* Contig00001_3846    K14540  297.70  430.0  2.1e-129 ribosome biogenesis GTPase A
* Contig00001_3848    K21470   61.60  490.3  3.1e-147 L,D-transpeptidase YcbB
* Contig00001_3851    K10713  181.83  210.0   4.8e-63 5,6,7,8-tetrahydromethanopterin hydro-lyase [EC:4.2.1.147]
* Contig00001_3852    K02046  285.07  417.6    8e-126 sulfate/thiosulfate transport system permease protein
* Contig00001_3853    K02047  284.23  484.1  6.1e-146 sulfate/thiosulfate transport system permease protein
* Contig00001_3854    K02045  432.53  511.3  6.1e-154 sulfate/thiosulfate transport system ATP-binding protein [EC:7.3.2.3]
* Contig00001_3856    K00259  272.83  479.0  3.7e-144 alanine dehydrogenase [EC:1.4.1.1]
* Contig00001_3859    K07114  105.10  137.7   1.3e-40 Ca-activated chloride channel homolog
* Contig00001_3862    K03924  107.83  458.1  1.6e-137 MoxR-like ATPase [EC:3.6.3.-]
* Contig00001_3865    K01465  339.00  381.9  2.3e-114 dihydroorotase [EC:3.5.2.3]
* Contig00001_3866    K00609  240.07  416.5    2e-125 aspartate carbamoyltransferase catalytic subunit [EC:2.1.3.2]
* Contig00001_3867    K02825   93.63  167.1   1.1e-49 pyrimidine operon attenuation protein / uracil phosphoribosyltransferase [EC:2.4.2.9]
* Contig00001_3868    K07447   41.53  131.1   1.3e-38 putative pre-16S rRNA nuclease [EC:3.1.-.-]
* Contig00001_3869    K07735   46.87  212.7   1.8e-63 putative transcriptional regulator
* Contig00001_3870    K03832   40.43   66.7   9.2e-19 periplasmic protein TonB
* Contig00001_3871    K01920  147.93  467.5  6.1e-141 glutathione synthase [EC:6.3.2.3]
* Contig00001_3872    K02902   18.30  105.6   1.1e-30 large subunit ribosomal protein L28
* Contig00001_3873    K02913   22.03   76.0   8.1e-22 large subunit ribosomal protein L33
* Contig00001_3875    K04772  455.73  510.4  1.7e-153 serine protease DegQ [EC:3.4.21.-]
* Contig00001_3875    K04771  316.87  357.3  5.3e-107 serine protease Do [EC:3.4.21.107]
* Contig00001_3876    K03723  526.03 1487.0         0 transcription-repair coupling factor (superfamily II helicase) [EC:5.6.2.4]
* Contig00001_3877    K01548   40.37  282.2   8.8e-85 potassium-transporting ATPase KdpC subunit
* Contig00001_3878    K01547  406.73 1217.3         0 potassium-transporting ATPase ATP-binding subunit [EC:7.2.2.6]
* Contig00001_3879    K01546  127.70  922.2  4.4e-278 potassium-transporting ATPase potassium-binding subunit
* Contig00001_3880    K01545   23.10   24.7   4.4e-06 potassium-transporting ATPase KdpF subunit
* Contig00001_3881    K13979  520.13  602.3    1e-181 alcohol dehydrogenase (NADP+) [EC:1.1.1.2]
* Contig00001_3882    K03775  155.40  223.0   1.1e-66 FKBP-type peptidyl-prolyl cis-trans isomerase SlyD [EC:5.2.1.8]
* Contig00001_3883    K04760  187.20  230.3   6.4e-69 transcription elongation factor GreB
* Contig00001_3886    K07560   37.60  159.6   2.8e-47 D-aminoacyl-tRNA deacylase [EC:3.1.1.96]
* Contig00001_3887    K03147  574.67 1151.6         0 phosphomethylpyrimidine synthase [EC:4.1.99.17]
* Contig00001_3888    K03581  243.57  562.3  5.2e-169 exodeoxyribonuclease V alpha subunit [EC:3.1.11.5]
* Contig00001_3890    K02523  343.83  457.3  1.5e-137 octaprenyl-diphosphate synthase [EC:2.5.1.90]
* Contig00001_3891    K02914   24.70   83.0     7e-24 large subunit ribosomal protein L34
* Contig00001_3892    K03217  117.37  293.3   6.9e-88 YidC/Oxa1 family membrane protein insertase
* Contig00001_3893    K03650  174.83  533.3    3e-160 tRNA modification GTPase [EC:3.6.-.-]
* Contig00001_3902    K14060  129.77  168.1   7.8e-50 putative DNA-invertase from lambdoid prophage Rac
* Contig00001_3905    K07240   53.03  246.4   1.3e-73 chromate transporter
* Contig00001_3906    K07043  130.77  282.5     7e-85 UTP pyrophosphatase [EC:3.6.1.-]
* Contig00001_3907    K00012  357.63  641.2  3.6e-193 UDPglucose 6-dehydrogenase [EC:1.1.1.22]
* Contig00001_3912    K01703  456.10  625.5  1.7e-188 3-isopropylmalate/(R)-2-methylmalate dehydratase large subunit [EC:4.2.1.33 4.2.1.35]
* Contig00001_3913    K01704  132.80  267.6   3.8e-80 3-isopropylmalate/(R)-2-methylmalate dehydratase small subunit [EC:4.2.1.33 4.2.1.35]
* Contig00001_3914    K08679  366.77  556.1  2.4e-167 UDP-glucuronate 4-epimerase [EC:5.1.3.6]
* Contig00001_3915    K09011  620.23  637.5  3.8e-192 (R)-citramalate synthase [EC:2.3.3.21]
* Contig00001_3916    K00052  424.97  470.2  2.5e-141 3-isopropylmalate dehydrogenase [EC:1.1.1.85]
* Contig00001_3917    K03606  568.63  641.0  3.8e-193 undecaprenyl-phosphate glucose phosphotransferase [EC:2.7.8.31]
* Contig00001_3918    K02377  217.03  490.2  1.6e-147 GDP-L-fucose synthase [EC:1.1.1.271]
* Contig00001_3920    K16568  158.40  264.5   3.9e-79 exopolysaccharide production protein ExoZ
* Contig00001_3925    K01710  486.07  567.4  7.7e-171 dTDP-glucose 4,6-dehydratase [EC:4.2.1.46]
* Contig00001_3926    K00973  237.73  521.2  7.1e-157 glucose-1-phosphate thymidylyltransferase [EC:2.7.7.24]
* Contig00001_3927    K01790  198.20  276.7     5e-83 dTDP-4-dehydrorhamnose 3,5-epimerase [EC:5.1.3.13]
* Contig00001_3929    K03328  269.47  309.5   1.2e-92 polysaccharide transporter, PST family
* Contig00001_3933    K16870  144.83  206.8   1.8e-61 N-acetylglucosaminyl-diphospho-decaprenol L-rhamnosyltransferase [EC:2.4.1.289]
* Contig00001_3939    K25590  302.40  341.2    3e-102 protein tyrosine kinase modulator
* Contig00001_3940    K01991   66.57  174.0   1.2e-51 polysaccharide biosynthesis/export protein
* Contig00001_3944    K23743  125.23  163.5   2.7e-48 peptidyl-Asp metalloendopeptidase [EC:3.4.24.33]
* Contig00001_3945    K23743  125.23  168.5   7.8e-50 peptidyl-Asp metalloendopeptidase [EC:3.4.24.33]
* Contig00001_3948    K03839  152.53  179.5   1.9e-53 flavodoxin I
* Contig00001_3955    K01624   98.83  338.4  2.6e-101 fructose-bisphosphate aldolase, class II [EC:4.1.2.13]
* Contig00001_3960    K18829   38.23   60.8   4.5e-17 antitoxin VapB
* Contig00001_3964    K07482   65.97  407.5  2.7e-122 transposase, IS30 family
* Contig00001_3972    K14059  180.83  183.7   2.3e-54 integrase
* Contig00001_3973    K07184   64.17  192.3   3.4e-57 SH3 domain protein
* Contig00001_3974    K00611  284.63  471.7  6.4e-142 ornithine carbamoyltransferase [EC:2.1.3.3]
* Contig00001_3975    K00821  488.47  574.8  5.2e-173 acetylornithine/N-succinyldiaminopimelate aminotransferase [EC:2.6.1.11 2.6.1.17]
* Contig00001_3977    K07090   39.40  112.0     9e-33 uncharacterized protein
* Contig00001_3979    K04083   49.33  308.2   1.9e-92 molecular chaperone Hsp33
* Contig00001_3980    K07304   54.07  292.6   9.5e-88 peptide-methionine (S)-S-oxide reductase [EC:1.8.4.11]
* Contig00001_3981    K04069  115.23  239.7   1.3e-71 pyruvate formate lyase activating enzyme [EC:1.97.1.4]
* Contig00001_3982    K06990  168.03  235.3   3.6e-70 MEMO1 family protein
* Contig00001_3983    K09141  173.73  209.2   1.5e-62 uncharacterized protein
* Contig00001_3985    K03798  774.57  876.7  5.5e-264 cell division protease FtsH [EC:3.4.24.-]
* Contig00001_3986    K04087  171.63  389.2  4.3e-117 modulator of FtsH protease HflC
* Contig00001_3987    K04088  146.40  442.1  6.1e-133 modulator of FtsH protease HflK
* Contig00001_3989    K12279  159.80  250.4   8.5e-75 MSHA biogenesis protein MshI
* Contig00001_3991    K12280   96.80  196.0   1.5e-58 MSHA biogenesis protein MshJ
* Contig00001_3992    K12281   49.00   68.4     2e-19 MSHA biogenesis protein MshK
* Contig00001_3993    K12282  373.13  542.5    4e-163 MSHA biogenesis protein MshL
* Contig00001_3994    K12283  358.77  387.9  1.4e-116 MSHA biogenesis protein MshM
* Contig00001_3995    K12284  108.17  183.5   2.5e-54 MSHA biogenesis protein MshN
* Contig00001_3996    K12276  715.43  840.4  1.7e-253 MSHA biogenesis protein MshE
* Contig00001_3997    K12278  459.57  530.4    6e-160 MSHA biogenesis protein MshG
* Contig00001_4000    K10924  115.70  125.3     1e-36 MSHA pilin protein MshA
* Contig00001_4002    K10927   71.67  141.2   8.6e-42 MSHA pilin protein MshD
* Contig00001_4003    K12285   97.03  239.5   1.5e-71 MSHA biogenesis protein MshO
* Contig00001_4004    K12286   64.07  107.1   1.9e-31 MSHA biogenesis protein MshP
* Contig00001_4005    K01867  135.37  372.1  1.5e-111 tryptophanyl-tRNA synthetase [EC:6.1.1.2]
* Contig00001_4006    K03602   22.70   93.4     4e-27 exodeoxyribonuclease VII small subunit [EC:3.1.11.6]
* Contig00001_4007    K00795  403.87  444.6    2e-133 farnesyl diphosphate synthase [EC:2.5.1.1 2.5.1.10]
* Contig00001_4007    K13789  359.57  364.6  1.7e-109 geranylgeranyl diphosphate synthase, type II [EC:2.5.1.1 2.5.1.10 2.5.1.29]
* Contig00001_4008    K00759  101.87  265.3   1.6e-79 adenine phosphoribosyltransferase [EC:2.4.2.7]
* Contig00001_4009    K04754  118.93  308.2   2.3e-92 phospholipid-binding lipoprotein MlaA
* Contig00001_4010    K07323   53.47  162.9   3.6e-48 phospholipid transport system substrate-binding protein
* Contig00001_4012    K10208  285.07  362.9  3.2e-109 4,4'-diapophytoene synthase [EC:2.5.1.96]
* Contig00001_4012    K00801  186.50  219.0   3.3e-65 farnesyl-diphosphate farnesyltransferase [EC:2.5.1.21]
* Contig00001_4013    K06045  602.43  846.4  6.6e-255 squalene-hopene/tetraprenyl-beta-curcumene cyclase [EC:5.4.99.17 4.2.1.129]
* Contig00001_4017    K07245  163.40  205.3   4.4e-61 copper resistance protein D
* Contig00001_4018    K01662  351.23  954.5  1.2e-287 1-deoxy-D-xylulose-5-phosphate synthase [EC:2.2.1.7]
* Contig00001_4020    K01451  512.90  565.5  4.3e-170 hippurate hydrolase [EC:3.5.1.32]
* Contig00001_4023    K03548  225.43  427.4  1.5e-128 putative permease
* Contig00001_4024    K20978   75.10  108.0   5.9e-32 HptB-dependent secretion and biofilm anti anti-sigma factor
* Contig00001_4025    K03406   66.57  120.4   2.9e-35 methyl-accepting chemotaxis protein
* Contig00001_4026    K03412  200.77  427.6    2e-128 two-component system, chemotaxis family, protein-glutamate methylesterase/glutaminase [EC:3.1.1.61 3.5.1.44]
* Contig00001_4027    K03411   54.23  199.6   1.5e-59 chemotaxis protein CheD [EC:3.5.1.44]
* Contig00001_4028    K00575  181.13  352.2  1.6e-105 chemotaxis protein methyltransferase CheR [EC:2.1.1.80]
* Contig00001_4030    K03496  133.57  229.2   3.2e-68 chromosome partitioning protein
* Contig00001_4031    K03408  104.77  141.5   1.1e-41 purine-binding chemotaxis protein CheW
* Contig00001_4032    K03406   66.57  369.8  7.7e-111 methyl-accepting chemotaxis protein
* Contig00001_4035    K03408  104.77  149.5     4e-44 purine-binding chemotaxis protein CheW
* Contig00001_4036    K03407  506.33  707.9  4.6e-213 two-component system, chemotaxis family, sensor kinase CheA [EC:2.7.13.3]
* Contig00001_4037    K03413  139.00  160.3   2.2e-47 two-component system, chemotaxis family, chemotaxis protein CheY
* Contig00001_4038    K00024  362.90  369.9  4.7e-111 malate dehydrogenase [EC:1.1.1.37]
* Contig00001_4039    K00300  333.40  410.4  1.1e-123 methylenetetrahydrofolate/methylenetetrahydromethanopterin dehydrogenase (NADP+) [EC:1.5.1.5 1.5.1.-]
* Contig00001_4040    K11529  189.50  532.2  6.6e-160 glycerate 2-kinase [EC:2.7.1.165]
* Contig00001_4041    K00600   82.77  699.4  1.1e-210 glycine hydroxymethyltransferase [EC:2.1.2.1]
* Contig00001_4042    K01938  907.93  923.5  1.7e-278 formate--tetrahydrofolate ligase [EC:6.3.4.3]
* Contig00001_4044    K04075  115.17  301.7   2.9e-90 tRNA(Ile)-lysidine synthase [EC:6.3.4.19]
* Contig00001_4045    K01962  407.17  517.1  1.6e-155 acetyl-CoA carboxylase carboxyl transferase subunit alpha [EC:6.4.1.2 2.1.3.15]
* Contig00001_4046    K07478  211.00  633.7  1.1e-190 putative ATPase
* Contig00001_4047    K02879   34.87  203.7   1.5e-60 large subunit ribosomal protein L17
* Contig00001_4048    K03040   52.63  402.7  3.9e-121 DNA-directed RNA polymerase subunit alpha [EC:2.7.7.6]
* Contig00001_4049    K02986   69.50  197.9   9.8e-59 small subunit ribosomal protein S4
* Contig00001_4050    K02948  100.37  183.8   1.6e-54 small subunit ribosomal protein S11
* Contig00001_4051    K02952  112.50  184.7   5.5e-55 small subunit ribosomal protein S13
* Contig00001_4052    K02919   26.30   54.9     4e-15 large subunit ribosomal protein L36
* Contig00001_4053    K03076  216.23  589.4  1.3e-177 preprotein translocase subunit SecY
* Contig00001_4054    K02876   52.03  160.4   2.3e-47 large subunit ribosomal protein L15
* Contig00001_4055    K02907   35.60   52.3   1.6e-14 large subunit ribosomal protein L30
* Contig00001_4056    K02988  137.47  210.4   1.2e-62 small subunit ribosomal protein S5
* Contig00001_4057    K02881   44.70  120.0   3.9e-35 large subunit ribosomal protein L18
* Contig00001_4058    K02933  105.87  234.8   2.6e-70 large subunit ribosomal protein L6
* Contig00001_4059    K02994   69.27  187.7     8e-56 small subunit ribosomal protein S8
* Contig00001_4060    K02954   28.60  123.8     2e-36 small subunit ribosomal protein S14
* Contig00001_4061    K02931   99.73  310.5   1.7e-93 large subunit ribosomal protein L5
* Contig00001_4062    K02895   37.40  109.9   4.6e-32 large subunit ribosomal protein L24
* Contig00001_4063    K02874   98.90  198.1   3.1e-59 large subunit ribosomal protein L14
* Contig00001_4064    K02961   86.23  144.5   1.1e-42 small subunit ribosomal protein S17
* Contig00001_4065    K02904   57.23   82.6   6.5e-24 large subunit ribosomal protein L29
* Contig00001_4066    K02878   96.40  208.2   4.1e-62 large subunit ribosomal protein L16
* Contig00001_4067    K02982  108.70  347.2  2.5e-104 small subunit ribosomal protein S3
* Contig00001_4068    K02890   81.37  153.4   1.6e-45 large subunit ribosomal protein L22
* Contig00001_4069    K02965  104.87  160.3   1.6e-47 small subunit ribosomal protein S19
* Contig00001_4070    K02886  164.70  399.1  7.6e-120 large subunit ribosomal protein L2
* Contig00001_4071    K02892   53.40   92.7   9.7e-27 large subunit ribosomal protein L23
* Contig00001_4072    K02926   82.83  225.4   3.3e-67 large subunit ribosomal protein L4
* Contig00001_4073    K02906  106.43  314.8   2.3e-94 large subunit ribosomal protein L3
* Contig00001_4074    K02946   56.73  127.6     2e-37 small subunit ribosomal protein S10
* Contig00001_4075    K02358  355.77  827.8  1.8e-249 elongation factor Tu
* Contig00001_4076    K02355  554.43 1108.5         0 elongation factor G
* Contig00001_4077    K02992  103.23  224.1   5.8e-67 small subunit ribosomal protein S7
* Contig00001_4078    K02950   75.50  240.5   4.8e-72 small subunit ribosomal protein S12
* Contig00001_4079    K03046  990.80 1989.7         0 DNA-directed RNA polymerase subunit beta' [EC:2.7.7.6]
* Contig00001_4080    K03043  583.70 1715.9         0 DNA-directed RNA polymerase subunit beta [EC:2.7.7.6]
* Contig00001_4081    K02935   22.60  149.2   4.4e-44 large subunit ribosomal protein L7/L12
* Contig00001_4082    K02864   43.67  152.2   6.3e-45 large subunit ribosomal protein L10
* Contig00001_4083    K02863   87.43  307.7   3.5e-92 large subunit ribosomal protein L1
* Contig00001_4084    K02867   61.13  242.4     2e-72 large subunit ribosomal protein L11
* Contig00001_4085    K02601  105.13  254.1     5e-76 transcription termination/antitermination protein NusG
* Contig00001_4086    K03073   24.07   57.8   3.5e-16 preprotein translocase subunit SecE
* Contig00001_4087    K02358  355.77  827.8  1.8e-249 elongation factor Tu
* Contig00001_4089    K01056   53.57  240.3   8.7e-72 peptidyl-tRNA hydrolase, PTH1 family [EC:3.1.1.29]
* Contig00001_4090    K02897   34.70  216.7   1.1e-64 large subunit ribosomal protein L25
* Contig00001_4091    K00948   64.50  473.5    2e-142 ribose-phosphate pyrophosphokinase [EC:2.7.6.1]
* Contig00001_4092    K00919  104.13  296.7   6.1e-89 4-diphosphocytidyl-2-C-methyl-D-erythritol kinase [EC:2.7.1.148]
* Contig00001_4093    K02494   39.90  133.0   3.6e-39 outer membrane lipoprotein LolB
* Contig00001_4095    K02492   74.23  506.1  4.1e-152 glutamyl-tRNA reductase [EC:1.2.1.70]
* Contig00001_4096    K02835  351.17  526.1  2.1e-158 peptide chain release factor 1
* Contig00001_4097    K02493  226.87  281.6   3.2e-84 release factor glutamine methyltransferase [EC:2.1.1.297]
* Contig00001_4099    K00989  203.50  460.6  1.3e-138 ribonuclease PH [EC:2.7.7.56]
* Contig00001_4100    K01519   46.80  224.3   6.5e-67 XTP/dITP diphosphohydrolase [EC:3.6.1.66]
* Contig00001_4105    K17230   75.70   83.9   3.4e-24 cytochrome subunit of sulfide dehydrogenase
* Contig00001_4109    K03820  127.87  302.3   2.4e-90 apolipoprotein N-acyltransferase [EC:2.3.1.269]
* Contig00001_4110    K00748  137.77  462.7  6.9e-139 lipid-A-disaccharide synthase [EC:2.4.1.182]
* Contig00001_4111    K20084  531.77  579.1  9.2e-175 UDP-N-acetyl-3-dehydro-alpha-D-glucosamine 3-aminotranferase [EC:2.6.1.122]
* Contig00001_4113    K12137  499.33  691.4  4.9e-208 hydrogenase-4 component B [EC:1.-.-.-]
* Contig00001_4115    K12140   61.37  235.9   9.1e-71 hydrogenase-4 component E [EC:1.-.-.-]
* Contig00001_4116    K12141  320.67  592.3  2.2e-178 hydrogenase-4 component F [EC:1.-.-.-]
* Contig00001_4121    K09822  334.77  832.6  1.5e-250 uncharacterized protein
* Contig00001_4125    K03608   29.30  106.0   4.4e-31 cell division topological specificity factor
* Contig00001_4126    K03609  200.77  301.9   1.6e-90 septum site-determining protein MinD
* Contig00001_4127    K03610   35.73  246.3   1.6e-73 septum site-determining protein MinC
* Contig00001_4128    K06958  139.37  372.9  4.4e-112 RNase adapter protein RapZ
* Contig00001_4129    K05808   98.73  131.6   8.3e-39 ribosome hibernation promoting factor
* Contig00001_4130    K03092   67.53  588.5    3e-177 RNA polymerase sigma-54 factor
* Contig00001_4131    K06861  246.40  420.6  1.4e-126 lipopolysaccharide export system ATP-binding protein [EC:7.5.2.5]
* Contig00001_4132    K09774   59.53  108.8     1e-31 lipopolysaccharide export system protein LptA
* Contig00001_4133    K11719   51.87   93.2   6.5e-27 lipopolysaccharide export system protein LptC
* Contig00001_4134    K03270  157.27  250.5   3.2e-75 3-deoxy-D-manno-octulosonate 8-phosphate phosphatase (KDO 8-P phosphatase) [EC:3.1.3.45]
* Contig00001_4135    K06041  169.73  494.5  7.9e-149 arabinose-5-phosphate isomerase [EC:5.3.1.13]
* Contig00001_4136    K02065  290.73  418.2  6.5e-126 phospholipid/cholesterol/gamma-HCH transport system ATP-binding protein
* Contig00001_4137    K02066   36.77  266.6   1.1e-79 phospholipid/cholesterol/gamma-HCH transport system permease protein
* Contig00001_4138    K02067   81.10  117.8   1.6e-34 phospholipid/cholesterol/gamma-HCH transport system substrate-binding protein
* Contig00001_4139    K07122   60.33   82.7   7.6e-24 phospholipid transport system transporter-binding protein
* Contig00001_4140    K00790  185.67  614.8  3.1e-185 UDP-N-acetylglucosamine 1-carboxyvinyltransferase [EC:2.5.1.7]
* Contig00001_4141    K00765   41.77  243.7     1e-72 ATP phosphoribosyltransferase [EC:2.4.2.17]
* Contig00001_4142    K00013  513.63  626.2  2.9e-188 histidinol dehydrogenase [EC:1.1.1.23]
* Contig00001_4143    K00817  288.50  349.7  8.4e-105 histidinol-phosphate aminotransferase [EC:2.6.1.9]
* Contig00001_4144    K00411   81.37  216.3     2e-64 ubiquinol-cytochrome c reductase iron-sulfur subunit [EC:7.1.1.8]
* Contig00001_4145    K00412  320.13  681.4    2e-205 ubiquinol-cytochrome c reductase cytochrome b subunit
* Contig00001_4146    K00413   52.50  165.4   5.7e-49 ubiquinol-cytochrome c reductase cytochrome c1 subunit
* Contig00001_4147    K03599  165.80  260.7   4.9e-78 stringent starvation protein A
* Contig00001_4148    K03600   39.97  175.8   1.2e-52 stringent starvation protein B
* Contig00001_4149    K01724   21.73   84.3   2.7e-24 4a-hydroxytetrahydrobiopterin dehydratase [EC:4.2.1.96]
* Contig00001_4150    K00201  180.43  437.4  1.2e-131 formylmethanofuran dehydrogenase subunit B [EC:1.2.7.12]
* Contig00001_4151    K00200  422.00  847.9  7.4e-256 formylmethanofuran dehydrogenase subunit A [EC:1.2.7.12]
* Contig00001_4152    K00672  174.33  463.7    6e-140 formylmethanofuran--tetrahydromethanopterin N-formyltransferase [EC:2.3.1.101]
* Contig00001_4153    K00202  179.87  317.6   3.4e-95 formylmethanofuran dehydrogenase subunit C [EC:1.2.7.12]
* Contig00001_4155    K00029  293.80  632.5    2e-190 malate dehydrogenase (oxaloacetate-decarboxylating)(NADP+) [EC:1.1.1.40]
* Contig00001_4156    K23743  125.23  198.9     5e-59 peptidyl-Asp metalloendopeptidase [EC:3.4.24.33]
* Contig00001_4157    K01142  227.57  349.2  1.4e-104 exodeoxyribonuclease III [EC:3.1.11.2]
* Contig00001_4159    K07708  292.17  421.0  1.5e-126 two-component system, NtrC family, nitrogen regulation sensor histidine kinase GlnL [EC:2.7.13.3]
* Contig00001_4160    K07712  582.63  725.8  9.4e-219 two-component system, NtrC family, nitrogen regulation response regulator GlnG
* Contig00001_4160    K02481  548.57  549.6  2.5e-165 two-component system, NtrC family, response regulator
* Contig00001_4162    K11906   39.40  142.3   5.1e-42 type VI secretion system protein VasD
* Contig00001_4168    K03179  195.70  402.8  3.6e-121 4-hydroxybenzoate polyprenyltransferase [EC:2.5.1.39]
* Contig00001_4169    K03272  383.67  615.8  2.3e-185 D-beta-D-heptose 7-phosphate kinase / D-beta-D-heptose 1-phosphate adenosyltransferase [EC:2.7.1.167 2.7.7.70]
* Contig00001_4169    K21344  404.80  419.4  4.5e-126 D-glycero-beta-D-manno-heptose-7-phosphate kinase [EC:2.7.1.167]
* Contig00001_4170    K00537   77.77  160.6   1.4e-47 arsenate reductase (glutaredoxin) [EC:1.20.4.1]
* Contig00001_4171    K03809   62.33  244.4   5.4e-73 NAD(P)H dehydrogenase (quinone) [EC:1.6.5.2]
* Contig00001_4174    K02584  547.73  633.7  9.8e-191 Nif-specific regulatory protein
* Contig00001_4175    K23916  472.03  722.5  6.5e-218 nitrogen fixation regulatory protein
* Contig00001_4176    K03617  246.63  329.6   7.3e-99 H+/Na+-translocating ferredoxin:NAD+ oxidoreductase subunit A
* Contig00001_4177    K03616   96.00  220.0   1.3e-65 H+/Na+-translocating ferredoxin:NAD+ oxidoreductase subunit B [EC:7.1.1.11 7.2.1.2]
* Contig00001_4178    K03615  278.03  661.5  5.2e-199 H+/Na+-translocating ferredoxin:NAD+ oxidoreductase subunit C [EC:7.1.1.11 7.2.1.2]
* Contig00001_4179    K03614  287.57  395.6    6e-119 H+/Na+-translocating ferredoxin:NAD+ oxidoreductase subunit D [EC:7.1.1.11 7.2.1.2]
* Contig00001_4180    K03612  116.63  204.7   5.2e-61 H+/Na+-translocating ferredoxin:NAD+ oxidoreductase subunit G
* Contig00001_4181    K03613  249.17  299.1   1.6e-89 H+/Na+-translocating ferredoxin:NAD+ oxidoreductase subunit E
* Contig00001_4182    K09801   48.50  122.4   6.5e-36 uncharacterized protein
* Contig00001_4183    K02585  170.63  703.0  6.6e-212 nitrogen fixation protein NifB
* Contig00001_4186    K22405  489.53  573.1    2e-172 NADH oxidase (H2O-forming) [EC:1.6.3.4]
* Contig00001_4189    K15790   64.83  227.6   7.1e-68 nitrogen fixation protein NifQ
* Contig00001_4190    K03186  118.47  301.2     3e-90 flavin prenyltransferase [EC:2.5.1.129]
* Contig00001_4191    K01259  138.17  351.1  3.5e-105 proline iminopeptidase [EC:3.4.11.5]
* Contig00001_4193    K03153  255.60  289.6   1.2e-86 glycine oxidase [EC:1.4.3.19]
* Contig00001_4194    K00254  163.87  448.1  1.2e-134 dihydroorotate dehydrogenase [EC:1.3.5.2]
* Contig00001_4195    K03592  300.67  592.7    2e-178 PmbA protein
* Contig00001_4197    K03568  293.07  663.2  9.5e-200 TldD protein
* Contig00001_4199    K07115   84.90  397.0  4.2e-119 23S rRNA (adenine2030-N6)-methyltransferase [EC:2.1.1.266]
* Contig00001_4200    K00974  276.67  302.8   1.5e-90 tRNA nucleotidyltransferase (CCA-adding enzyme) [EC:2.7.7.72 3.1.3.- 3.1.4.-]
* Contig00001_4201    K06136  159.87  434.8  5.7e-131 pyrroloquinoline quinone biosynthesis protein B
* Contig00001_4202    K06137   98.87  353.2  4.9e-106 pyrroloquinoline-quinone synthase [EC:1.3.3.11]
* Contig00001_4203    K06138   39.80  104.0   1.8e-30 pyrroloquinoline quinone biosynthesis protein D
* Contig00001_4204    K06139  450.93  601.7  2.2e-181 PqqA peptide cyclase [EC:1.21.98.4]
* Contig00001_4206    K07486   30.73  252.2   3.6e-75 transposase
* Contig00001_4207    K01698   91.27  519.5  2.1e-156 porphobilinogen synthase [EC:4.2.1.24]
* Contig00001_4209    K00014  283.50  310.8   3.3e-93 shikimate dehydrogenase [EC:1.1.1.25]
* Contig00001_4210    K01414  770.30  995.3  4.7e-300 oligopeptidase A [EC:3.4.24.70]
* Contig00001_4215    K02402   54.57   80.2   3.1e-23 flagellar transcriptional activator FlhC
* Contig00001_4216    K02403   34.87   52.7   1.2e-14 flagellar transcriptional activator FlhD
* Contig00001_4217    K02402   54.57  136.9   1.4e-40 flagellar transcriptional activator FlhC
* Contig00001_4221    K03559   26.23  116.9   2.6e-34 biopolymer transport protein ExbD
* Contig00001_4222    K03561   51.63  162.4   7.4e-48 biopolymer transport protein ExbB
* Contig00001_4223    K03832   40.43  114.7     2e-33 periplasmic protein TonB
* Contig00001_4225    K12340  242.80  329.9   1.1e-98 outer membrane protein
* Contig00001_4229    K02014  163.17  323.6   9.5e-97 iron complex outermembrane recepter protein
* Contig00001_4230    K07165   41.90  215.8   3.2e-64 transmembrane sensor
* Contig00001_4231    K23514  140.67  148.8   5.7e-44 RNA polymerase sigma-19 factor, ECF subfamily
* Contig00001_4238    K09883  130.20  257.0   1.3e-76 cobaltochelatase CobT [EC:6.6.1.2]
* Contig00001_4241    K09882  181.80  341.9  1.5e-102 cobaltochelatase CobS [EC:6.6.1.2]
* Contig00001_4246    K03111   24.13  169.1   3.3e-50 single-strand DNA-binding protein
* Contig00001_4255    K03530  109.67  140.6     2e-41 DNA-binding protein HU-beta
* Contig00001_4256    K12058  105.43  381.3  3.2e-114 conjugal transfer mating pair stabilization protein TraN
* Contig00001_4257    K12060  165.27  389.4  3.7e-117 conjugal transfer pilus assembly protein TraU
* Contig00001_4258    K12061   84.30  206.0   1.7e-61 conjugal transfer pilus assembly protein TraW
* Contig00001_4259    K12062   98.13  139.5   3.2e-41 conjugal transfer pilin signal peptidase TrbI
* Contig00001_4261    K12063  272.03  787.3  6.5e-237 conjugal transfer ATP-binding protein TraC
* Contig00001_4263    K12069   47.83  101.9   4.7e-30 conjugal transfer pilus assembly protein TraA
* Contig00001_4264    K12064   40.87  130.4   3.1e-38 conjugal transfer pilus assembly protein TraV
* Contig00001_4265    K03981  113.47  125.7   7.6e-37 thiol:disulfide interchange protein DsbC [EC:5.3.4.1]
* Contig00001_4266    K12065  120.40  393.6  3.6e-118 conjugal transfer pilus assembly protein TraB
* Contig00001_4267    K12066   75.33  198.5   4.1e-59 conjugal transfer pilus assembly protein TraK
* Contig00001_4268    K12067   59.87  213.8   4.9e-64 conjugal transfer pilus assembly protein TraE
* Contig00001_4269    K12068   38.07   91.5   1.1e-26 conjugal transfer pilus assembly protein TraL
* Contig00001_4271    K18828  104.23  123.0   4.6e-36 tRNA(fMet)-specific endonuclease VapC [EC:3.1.-.-]
* Contig00001_4274    K07165   41.90  251.6   4.8e-75 transmembrane sensor
* Contig00001_4275    K02014  163.17  348.5  2.9e-104 iron complex outermembrane recepter protein
* Contig00001_4281    K07481   73.93  109.2   9.5e-32 transposase, IS5 family
* Contig00001_4284    K12071  230.83  760.6  4.5e-229 conjugal transfer pilus assembly protein TraD
* Contig00001_4285    K12070  102.97  592.6  4.3e-178 conjugal transfer pilus assembly protein TraI
* Contig00001_4288    K07154   33.30  298.8   2.9e-89 serine/threonine-protein kinase HipA [EC:2.7.11.1]
* Contig00001_4289    K15773   62.43   66.2   1.1e-18 HTH-type transcriptional regulator / antitoxin HipB
* Contig00001_4292    K12057   90.17  307.0   3.4e-92 conjugal transfer pilus assembly protein TraF
* Contig00001_4293    K12072  119.27  441.8  1.3e-132 conjugative transfer pilus assembly protein TraH
* Contig00001_4294    K12056   89.90  500.6  3.5e-150 conjugal transfer mating pair stabilization protein TraG
* Contig00001_4296    K09144   78.93   95.0     2e-27 uncharacterized protein
* Contig00001_4298    K02402   54.57   65.7   8.7e-19 flagellar transcriptional activator FlhC
* Contig00001_4299    K02403   34.87   59.4   1.1e-16 flagellar transcriptional activator FlhD
* Contig00001_4301    K18850  105.07  110.4   3.4e-32 50S ribosomal protein L16 3-hydroxylase [EC:1.14.11.47]
* Contig00001_4303    K03192   54.70  130.8   1.6e-38 urease accessory protein
* Contig00001_4304    K03192   54.70  238.9   1.7e-71 urease accessory protein
* Contig00001_4308    K03832   40.43  112.2   1.2e-32 periplasmic protein TonB
* Contig00001_4309    K03561   51.63  177.6   1.7e-52 biopolymer transport protein ExbB
* Contig00001_4310    K03559   26.23  119.9   3.2e-35 biopolymer transport protein ExbD
* Contig00001_4317    K03192   54.70  124.1   1.7e-36 urease accessory protein
* Contig00001_4320    K03832   40.43  104.8   2.2e-30 periplasmic protein TonB
* Contig00001_4323    K07133  104.33  240.2   1.4e-71 uncharacterized protein
* Contig00001_4324    K02402   54.57   74.5   1.8e-21 flagellar transcriptional activator FlhC
* Contig00001_4325    K02403   34.87   54.4   3.7e-15 flagellar transcriptional activator FlhD
* Contig00001_4326    K05788  126.83  129.3     5e-38 integration host factor subunit beta
* Contig00001_4327    K03559   26.23  111.0   1.6e-32 biopolymer transport protein ExbD
* Contig00001_4328    K03561   51.63  160.9     2e-47 biopolymer transport protein ExbB
* Contig00001_4329    K03832   40.43  111.6   1.7e-32 periplasmic protein TonB
* Contig00001_4335    K02014  163.17  187.3   1.7e-55 iron complex outermembrane recepter protein
* Contig00001_4340    K07165   41.90  257.2   9.5e-77 transmembrane sensor
* Contig00001_4344    K03561   51.63  154.1   2.5e-45 biopolymer transport protein ExbB
* Contig00001_4345    K03832   40.43  112.3   1.1e-32 periplasmic protein TonB
* Contig00001_4347    K12340  242.80  332.9   1.4e-99 outer membrane protein
* Contig00001_4349    K02003  288.40  341.2  2.3e-102 putative ABC transport system ATP-binding protein
* Contig00001_4350    K02004   47.97  104.3   1.4e-30 putative ABC transport system permease protein
* Contig00001_4352    K02014  163.17  322.0     3e-96 iron complex outermembrane recepter protein
* Contig00001_4354    K07063   48.37  106.0   5.4e-31 uncharacterized protein
* Contig00001_4355    K07165   41.90  248.3   4.7e-74 transmembrane sensor
* Contig00001_4367    K04095   44.07   87.5     3e-25 cell filamentation protein, protein adenylyltransferase [EC:2.7.7.108]
* Contig00001_4371    K07261   54.07  103.1   5.3e-30 penicillin-insensitive murein DD-endopeptidase [EC:3.4.24.-]
* Contig00001_4374    K12070  102.97  203.8   1.9e-60 conjugal transfer pilus assembly protein TraI
* Contig00001_4379    K14060  129.77  178.2   6.4e-53 putative DNA-invertase from lambdoid prophage Rac
* Contig00001_4381    K03427  114.73  494.4  1.9e-148 type I restriction enzyme M protein [EC:2.1.1.72]
* Contig00001_4382    K01154   46.10  112.0   9.5e-33 type I restriction enzyme, S subunit [EC:3.1.21.3]
* Contig00001_4384    K01153  171.27  813.3  1.4e-244 type I restriction enzyme, R subunit [EC:3.1.21.3]
* Contig00001_4388    K00986   89.33  183.6   2.5e-54 RNA-directed DNA polymerase [EC:2.7.7.49]
* Contig00001_4391    K14060  129.77  143.3   2.8e-42 putative DNA-invertase from lambdoid prophage Rac
* Contig00001_4397    K03424   88.03  125.1   1.2e-36 TatD DNase family protein [EC:3.1.21.-]
* Contig00001_4398    K09939   50.63  141.1   1.2e-41 uncharacterized protein
* Contig00001_4399    K16090  584.97  754.1  4.4e-227 catecholate siderophore receptor
* Contig00001_4399    K02014  163.17  313.7   9.7e-94 iron complex outermembrane recepter protein
* Contig00001_4401    K03559   26.23  135.4   5.8e-40 biopolymer transport protein ExbD
* Contig00001_4402    K03561   51.63  154.6   1.7e-45 biopolymer transport protein ExbB
* Contig00001_4403    K03832   40.43  106.1   8.5e-31 periplasmic protein TonB
* Contig00001_4409    K02224  160.40  554.1  1.7e-166 cobyrinic acid a,c-diamide synthase [EC:6.3.5.9 6.3.5.11]
* Contig00001_4410    K05936  226.67  360.1  3.2e-108 precorrin-4/cobalt-precorrin-4 C11-methyltransferase [EC:2.1.1.133 2.1.1.271]
* Contig00001_4411    K03795  115.03  266.1     2e-79 sirohydrochlorin cobaltochelatase [EC:4.99.1.3]
* Contig00001_4412    K06042   72.30  277.0   9.2e-83 precorrin-8X/cobalt-precorrin-8 methylmutase [EC:5.4.99.61 5.4.99.60]
* Contig00001_4413    K02188  175.63  433.1  4.8e-130 cobalt-precorrin-5B (C1)-methyltransferase [EC:2.1.1.195]
* Contig00001_4414    K00595  219.83  393.6  3.5e-118 precorrin-6B C5,15-methyltransferase / cobalt-precorrin-6B C5,C15-methyltransferase [EC:2.1.1.132 2.1.1.289 2.1.1.196]
* Contig00001_4415    K03394  128.73  272.4   1.2e-81 precorrin-2/cobalt-factor-2 C20-methyltransferase [EC:2.1.1.130 2.1.1.151]
* Contig00001_4415    K02189   61.80  182.8   2.6e-54 cobalt-precorrin 5A hydrolase [EC:3.7.1.12]
* Contig00001_4416    K02189   61.80  215.7     3e-64 cobalt-precorrin 5A hydrolase [EC:3.7.1.12]
* Contig00001_4417    K02189   61.80  141.3     1e-41 cobalt-precorrin 5A hydrolase [EC:3.7.1.12]
* Contig00001_4418    K05934  356.57  531.2  7.2e-160 precorrin-3B C17-methyltransferase / cobalt-factor III methyltransferase [EC:2.1.1.131 2.1.1.272]
* Contig00001_4423    K02019   66.60  130.1   3.3e-38 molybdate transport system regulatory protein
* Contig00001_4424    K08307  128.60  164.3   1.4e-48 peptidoglycan lytic transglycosylase D [EC:4.2.2.29]
* Contig00001_4425    K04487  294.23  569.3  2.7e-171 cysteine desulfurase [EC:2.8.1.7]
* Contig00001_4426    K13819  209.00  487.1  5.6e-147 NifU-like protein
* Contig00001_4427    K13628  138.90  143.3   1.9e-42 iron-sulfur cluster assembly protein
* Contig00001_4428    K02597   44.50   52.0   1.9e-14 nitrogen fixation protein NifZ
* Contig00001_4433    K06940   30.53   35.5   2.5e-09 uncharacterized protein
* Contig00001_4434    K13444  200.03  349.9    9e-105 formylglycine-generating enzyme [EC:1.8.3.7]
* Contig00001_4441    K00688   67.60 1201.8         0 glycogen phosphorylase [EC:2.4.1.1]
* Contig00001_4442    K03710  175.73  194.8   7.2e-58 GntR family transcriptional regulator
* Contig00001_4444    K02051  154.77  189.1   5.5e-56 NitT/TauT family transport system substrate-binding protein
* Contig00001_4445    K02050  146.37  178.5   6.8e-53 NitT/TauT family transport system permease protein
* Contig00001_4448    K12297  628.73 1080.8         0 23S rRNA (guanine2069-N7)-methyltransferase / 23S rRNA (guanine2445-N2)-methyltransferase [EC:2.1.1.264 2.1.1.173]
* Contig00001_4449    K01512   70.90  100.7     3e-29 acylphosphatase [EC:3.6.1.7]
* Contig00001_4450    K01749  110.07  468.1  9.9e-141 hydroxymethylbilane synthase [EC:2.5.1.61]
* Contig00001_4451    K01719   46.90  157.3   1.7e-46 uroporphyrinogen-III synthase [EC:4.2.1.75]
* Contig00001_4452    K02496  142.87  242.2   3.2e-72 uroporphyrin-III C-methyltransferase [EC:2.1.1.107]
* Contig00001_4453    K02498  118.33  280.1   1.1e-83 HemY protein
* Contig00001_4455    K03182  508.47  884.1    2e-266 4-hydroxy-3-polyprenylbenzoate decarboxylase [EC:4.1.1.98]
* Contig00001_4458    K04085   48.53   88.8   7.5e-26 tRNA 2-thiouridine synthesizing protein A [EC:2.8.1.-]
* Contig00001_4459    K08722  146.10  275.9   4.4e-83 5'-deoxynucleotidase [EC:3.1.3.89]
* Contig00001_4460    K15777  143.87  271.0   5.7e-81 4,5-DOPA dioxygenase extradiol [EC:1.13.11.-]
* Contig00001_4464    K07066   55.27  126.3   3.1e-37 uncharacterized protein
* Contig00001_4466    K01496  194.53  198.3   6.3e-59 phosphoribosyl-AMP cyclohydrolase [EC:3.5.4.19]
* Contig00001_4467    K02500  337.53  473.9  2.2e-142 imidazole glycerol-phosphate synthase subunit HisF [EC:4.3.2.10]
* Contig00001_4468    K01814  251.80  331.2   3.1e-99 phosphoribosylformimino-5-aminoimidazole carboxamide ribotide isomerase [EC:5.3.1.16]
* Contig00001_4469    K02501  237.67  310.1     4e-93 imidazole glycerol-phosphate synthase subunit HisH [EC:4.3.2.10]
* Contig00001_4470    K01693  296.20  319.2   5.1e-96 imidazoleglycerol-phosphate dehydratase [EC:4.2.1.19]
* Contig00001_4471    K01256  429.33  866.9  1.1e-260 aminopeptidase N [EC:3.4.11.2]
* Contig00001_4472    K13256   32.30   37.2   5.4e-10 protein PsiE
* Contig00001_4474    K03638  151.10  270.4   4.1e-81 molybdopterin adenylyltransferase [EC:2.7.7.75]
* Contig00001_4475    K07486   30.73  252.2   3.6e-75 transposase
* Contig00001_4477    K01835  353.70  685.5  3.4e-206 phosphoglucomutase [EC:5.4.2.2]
* Contig00001_4479    K06078   35.80   52.9   1.5e-14 murein lipoprotein
* Contig00001_4480    K16291  349.77  383.4  4.6e-115 L,D-transpeptidase ErfK/SrfK
* Contig00001_4481    K03554   92.30  402.2  8.6e-121 recombination associated protein RdgC
* Contig00002_2       K01154   46.10   48.8   1.5e-13 type I restriction enzyme, S subunit [EC:3.1.21.3]
* Contig00002_3       K03427  114.73  504.6  1.6e-151 type I restriction enzyme M protein [EC:2.1.1.72]
* Contig00002_4       K01154   46.10  184.7   8.3e-55 type I restriction enzyme, S subunit [EC:3.1.21.3]
* Contig00002_8       K01153  171.27  649.3  4.7e-195 type I restriction enzyme, R subunit [EC:3.1.21.3]
* Contig00002_22      K03530  109.67  128.8   7.5e-38 DNA-binding protein HU-beta
* Contig00002_23      K05788  126.83  143.5   2.2e-42 integration host factor subunit beta
* Contig00002_25      K05788  126.83  135.1   8.1e-40 integration host factor subunit beta
* Contig00002_26      K03704   82.13  115.2   9.3e-34 cold shock protein
* Contig00002_27      K03746   26.33   68.1   4.1e-19 DNA-binding protein H-NS
* Contig00002_30      K12070  102.97  210.3   1.9e-62 conjugal transfer pilus assembly protein TraI
* Contig00002_31      K12071  230.83  676.4  1.4e-203 conjugal transfer pilus assembly protein TraD
* Contig00002_36      K02402   54.57   62.0   1.2e-17 flagellar transcriptional activator FlhC
* Contig00002_38      K02402   54.57   93.7   2.3e-27 flagellar transcriptional activator FlhC
* Contig00002_40      K09799  249.63  338.0  3.9e-101 uncharacterized protein
* Contig00002_43      K12062   98.13  107.6   1.9e-31 conjugal transfer pilin signal peptidase TrbI
* Contig00002_44      K12061   84.30  173.8   1.1e-51 conjugal transfer pilus assembly protein TraW
* Contig00002_45      K12060  165.27  379.1  5.1e-114 conjugal transfer pilus assembly protein TraU
* Contig00002_46      K12058  105.43  297.9   5.6e-89 conjugal transfer mating pair stabilization protein TraN
* Contig00002_51      K12068   38.07   82.0     1e-23 conjugal transfer pilus assembly protein TraL
* Contig00002_52      K12067   59.87  181.6   3.4e-54 conjugal transfer pilus assembly protein TraE
* Contig00002_53      K12066   75.33  166.2   2.8e-49 conjugal transfer pilus assembly protein TraK
* Contig00002_54      K12065  120.40  347.6  3.2e-104 conjugal transfer pilus assembly protein TraB
* Contig00002_55      K03981  113.47  121.6   1.3e-35 thiol:disulfide interchange protein DsbC [EC:5.3.4.1]
* Contig00002_56      K12064   40.87  128.4   1.3e-37 conjugal transfer pilus assembly protein TraV
* Contig00002_57      K12069   47.83   83.5   2.5e-24 conjugal transfer pilus assembly protein TraA
* Contig00002_58      K12063  272.03  802.5  1.7e-241 conjugal transfer ATP-binding protein TraC
* Contig00002_60      K12057   90.17  275.1   1.7e-82 conjugal transfer pilus assembly protein TraF
* Contig00002_63      K12072  119.27  334.7  3.6e-100 conjugative transfer pilus assembly protein TraH
* Contig00002_64      K12056   89.90  367.4  6.1e-110 conjugal transfer mating pair stabilization protein TraG
* Contig00002_69      K07038   31.83   50.2   5.3e-14 inner membrane protein
* Contig00002_90      K07483   38.97   62.2   1.8e-17 transposase
* Contig00002_91      K07497   13.83  186.4     3e-55 putative transposase
* Contig00002_97      K09883  130.20  228.9     4e-68 cobaltochelatase CobT [EC:6.6.1.2]
* Contig00002_105     K09882  181.80  334.5  2.5e-100 cobaltochelatase CobS [EC:6.6.1.2]
* Contig00002_114     K03111   24.13  132.2   6.4e-39 single-strand DNA-binding protein
* Contig00002_115     K01173   98.40  133.0   3.8e-39 endonuclease G, mitochondrial
* Contig00002_118     K12069   47.83   85.5   5.9e-25 conjugal transfer pilus assembly protein TraA
* Contig00002_122     K12069   47.83   82.4   5.3e-24 conjugal transfer pilus assembly protein TraA
* Contig00002_125     K03746   26.33   83.5     8e-24 DNA-binding protein H-NS
* Contig00002_126     K03554   92.30  277.5   5.3e-83 recombination associated protein RdgC
* Contig00002_138     K02402   54.57   75.1   1.2e-21 flagellar transcriptional activator FlhC
* Contig00002_139     K02014  163.17  246.3   2.3e-73 iron complex outermembrane recepter protein
* Contig00002_141     K03497   52.03  161.9   7.7e-48 ParB family transcriptional regulator, chromosome partitioning protein
* Contig00002_163     K19127   85.27  336.4  8.3e-101 CRISPR-associated protein Csy1
* Contig00002_164     K19128   85.37  311.4   1.9e-93 CRISPR-associated protein Csy2
* Contig00002_165     K19129  156.10  365.2  9.4e-110 CRISPR-associated protein Csy3
* Contig00002_166     K19130   74.37  160.0   2.1e-47 CRISPR-associated endonuclease Csy4 [EC:3.1.-.-]
* Contig00002_167     K00986   89.33  340.4  8.6e-102 RNA-directed DNA polymerase [EC:2.7.7.49]
* Contig00002_174     K09748   24.10  115.2     1e-33 ribosome maturation factor RimP
* Contig00002_183     K00986   89.33  339.9  1.2e-101 RNA-directed DNA polymerase [EC:2.7.7.49]
* Contig00002_207     K06190   50.17  168.5   4.5e-50 intracellular septation protein
* Contig00002_209     K07491   16.93   24.4     7e-06 REP-associated tyrosine transposase
* Contig00002_212     K07483   38.97   49.8   1.1e-13 transposase
* Contig00002_219     K01972  143.37  277.7   5.5e-83 DNA ligase (NAD+) [EC:6.5.1.2]
* Contig00002_229     K19170  134.93  337.6  4.2e-101 DNA sulfur modification protein DndC
* Contig00002_232     K09928   61.63  143.3   2.4e-42 uncharacterized protein
* Contig00002_234     K03530  109.67  130.1   3.1e-38 DNA-binding protein HU-beta
* Contig00002_248     K21929   38.43  119.3   6.5e-35 uracil-DNA glycosylase [EC:3.2.2.27]
* Contig00002_255     K07496   32.23  447.0  4.4e-134 putative transposase
* Contig00002_259     K18640   78.87  183.2   2.7e-54 plasmid segregation protein ParM
* Contig00002_261     K03496  133.57  148.4   9.8e-44 chromosome partitioning protein
* Contig00002_262     K03497   52.03  124.0   2.4e-36 ParB family transcriptional regulator, chromosome partitioning protein
* Contig00002_311     K14060  129.77  166.8   1.9e-49 putative DNA-invertase from lambdoid prophage Rac
* Contig00002_317     K14060  129.77  151.5   9.1e-45 putative DNA-invertase from lambdoid prophage Rac
* Contig00003_1       K03497   52.03  143.4   3.2e-42 ParB family transcriptional regulator, chromosome partitioning protein
* Contig00003_9       K03205  128.30  505.5  5.7e-152 type IV secretion system protein VirD4 [EC:7.4.2.8]
* Contig00003_11      K03169  537.47  718.4    3e-216 DNA topoisomerase III [EC:5.6.2.1]
* Contig00003_13      K26273  190.13  828.6  2.3e-249 protein strawberry notch
* Contig00003_13      K06919   34.10   70.6   2.9e-20 putative DNA primase/helicase
* Contig00003_21      K09803   21.67  106.1   4.5e-31 uncharacterized protein
* Contig00003_22      K03205  128.30  450.7  2.1e-135 type IV secretion system protein VirD4 [EC:7.4.2.8]
* Contig00003_23      K04062   40.10   45.6   1.8e-12 osmotically inducible lipoprotein OsmB
* Contig00003_29      K07126   61.27  207.7   1.1e-61 uncharacterized protein
* Contig00003_37      K14060  129.77  167.6   1.1e-49 putative DNA-invertase from lambdoid prophage Rac
* Contig00003_47      K02435   41.43   45.8   1.1e-12 aspartyl-tRNA(Asn)/glutamyl-tRNA(Gln) amidotransferase subunit C [EC:6.3.5.6 6.3.5.7]
* Contig00003_48      K14060  129.77  144.3   1.4e-42 putative DNA-invertase from lambdoid prophage Rac
* Contig00003_54      K07344   88.13  322.2   2.6e-96 type IV secretion system protein TrbL
* Contig00003_56      K20266   60.87  123.6   2.9e-36 type IV secretion system protein TrbJ
* Contig00003_57      K20533  288.97  333.0   1.3e-99 type IV secretion system protein TrbI
* Contig00003_58      K20267   54.30  114.0   1.5e-33 type IV secretion system protein TrbH
* Contig00003_59      K20532  183.80  307.9   3.1e-92 type IV secretion system protein TrbG
* Contig00003_60      K20531   94.13  239.1   1.5e-71 type IV secretion system protein TrbF
* Contig00003_61      K20530  506.87 1046.1         0 type IV secretion system protein TrbE [EC:7.4.2.8]
* Contig00003_66      K02435   41.43   45.8   1.1e-12 aspartyl-tRNA(Asn)/glutamyl-tRNA(Gln) amidotransferase subunit C [EC:6.3.5.6 6.3.5.7]
* Contig00003_67      K14060  129.77  144.3   1.4e-42 putative DNA-invertase from lambdoid prophage Rac
* Contig00003_72      K07482   65.97  405.2  1.3e-121 transposase, IS30 family
* Contig00003_73      K18843   34.57   36.3   1.2e-09 antitoxin HicB
* Contig00003_80      K19092   38.70   59.5     1e-16 toxin ParE1/3/4
* Contig00003_88      K02435   41.43   45.8   1.1e-12 aspartyl-tRNA(Asn)/glutamyl-tRNA(Gln) amidotransferase subunit C [EC:6.3.5.6 6.3.5.7]
* Contig00003_89      K14060  129.77  144.3   1.4e-42 putative DNA-invertase from lambdoid prophage Rac
* Contig00003_94      K07482   65.97  405.2  1.3e-121 transposase, IS30 family
* Contig00003_95      K18843   34.57   36.3   1.2e-09 antitoxin HicB
* Contig00003_102     K19092   38.70   59.5     1e-16 toxin ParE1/3/4
* Contig00003_110     K02435   41.43   45.8   1.1e-12 aspartyl-tRNA(Asn)/glutamyl-tRNA(Gln) amidotransferase subunit C [EC:6.3.5.6 6.3.5.7]
* Contig00003_111     K14060  129.77  144.3   1.4e-42 putative DNA-invertase from lambdoid prophage Rac
* Contig00003_117     K07344   88.13  322.2   2.6e-96 type IV secretion system protein TrbL
* Contig00003_119     K20266   60.87  123.6   2.9e-36 type IV secretion system protein TrbJ
* Contig00003_120     K20533  288.97  333.0   1.3e-99 type IV secretion system protein TrbI
* Contig00003_121     K20267   54.30  114.0   1.5e-33 type IV secretion system protein TrbH
* Contig00003_122     K20532  183.80  307.9   3.1e-92 type IV secretion system protein TrbG
* Contig00003_123     K20531   94.13  239.1   1.5e-71 type IV secretion system protein TrbF
* Contig00003_124     K20530  506.87 1051.2         0 type IV secretion system protein TrbE [EC:7.4.2.8]
* Contig00003_125     K20529   44.43   85.2   1.4e-24 type IV secretion system protein TrbD
* Contig00003_126     K20528   67.47  123.3   2.8e-36 type IV secretion system protein TrbC
* Contig00003_127     K20527  284.67  447.7  8.6e-135 type IV secretion system protein TrbB [EC:7.4.2.8]
* Contig00003_132     K03496  133.57  177.9   1.1e-52 chromosome partitioning protein
