# Supplementary material for: Genome of Methylomonas sp. AM2-LC, representing a methanotrophic bacterial species isolated from water column of a boreal, oxygen-stratified lake
Source: Front Genet. 2024 Aug 30;15:1440435. doi: 10.3389/fgene.2024.1440435 (PMC11392852; doi:10.3389/fgene.2024.1440435)
Supplement: Supplementary file 1 [file DataSheet3.ZIP › Supplementary_File_3_rev/03.kegg_annotation/Kofamkoala_Methylomonas_result_ko.txt]

Contig00001_1	K02313
Contig00001_2
Contig00001_3	K21029
Contig00001_4	K04078
Contig00001_5	K04077
Contig00001_6	K17229
Contig00001_7	K17230
Contig00001_8	K03218
Contig00001_9	K12573
Contig00001_10
Contig00001_11
Contig00001_12	K04762
Contig00001_13	K10914
Contig00001_14
Contig00001_15
Contig00001_16
Contig00001_17
Contig00001_18	K07277
Contig00001_19	K06142
Contig00001_20	K02372
Contig00001_21	K00677
Contig00001_22	K03470
Contig00001_23	K02337
Contig00001_24	K03559
Contig00001_25	K03561
Contig00001_26	K03549
Contig00001_27	K18336
Contig00001_27	K16164
Contig00001_27	K05921
Contig00001_28	K03642
Contig00001_29	K06923
Contig00001_30
Contig00001_31
Contig00001_32
Contig00001_33
Contig00001_34
Contig00001_35
Contig00001_36
Contig00001_37	K02557
Contig00001_38	K02556
Contig00001_39	K07003
Contig00001_40	K07301
Contig00001_41	K06153
Contig00001_42	K00031
Contig00001_43
Contig00001_44	K09806
Contig00001_45	K07391
Contig00001_46
Contig00001_47
Contig00001_48	K01711
Contig00001_49
Contig00001_50
Contig00001_51
Contig00001_52
Contig00001_53	K08316
Contig00001_54	K07263
Contig00001_55	K07263
Contig00001_56	K02257
Contig00001_57
Contig00001_58
Contig00001_59
Contig00001_60	K01802
Contig00001_61
Contig00001_62
Contig00001_63	K01439
Contig00001_64
Contig00001_65
Contig00001_66	K07481
Contig00001_67
Contig00001_68	K08086
Contig00001_69	K00133
Contig00001_70	K00052
Contig00001_71	K01704
Contig00001_72	K01703
Contig00001_73	K00939
Contig00001_74
Contig00001_75	K07126
Contig00001_76
Contig00001_77	K12132
Contig00001_78
Contig00001_79	K00797
Contig00001_80
Contig00001_81
Contig00001_82	K18829
Contig00001_83	K07486
Contig00001_84
Contig00001_85
Contig00001_86	K03631
Contig00001_87	K00858
Contig00001_88	K03705
Contig00001_89	K03687
Contig00001_90	K04043
Contig00001_91	K03686
Contig00001_92	K00215
Contig00001_93
Contig00001_94	K04656
Contig00001_95	K00962
Contig00001_96	K02956
Contig00001_97	K03177
Contig00001_98	K02834
Contig00001_99	K02519
Contig00001_100	K02600
Contig00001_101	K09748
Contig00001_102
Contig00001_103
Contig00001_104	K05878
Contig00001_105
Contig00001_106
Contig00001_107
Contig00001_108	K02587
Contig00001_109	K02592
Contig00001_110	K02596
Contig00001_111
Contig00001_112
Contig00001_113
Contig00001_114
Contig00001_115
Contig00001_116
Contig00001_117	K09138
Contig00001_118
Contig00001_119	K11473
Contig00001_120	K16137
Contig00001_121	K00799
Contig00001_122
Contig00001_123
Contig00001_124	K08305
Contig00001_125
Contig00001_126
Contig00001_127	K00954
Contig00001_128	K02535
Contig00001_129	K03531
Contig00001_130	K03590
Contig00001_131	K03589
Contig00001_132	K01921
Contig00001_133	K00075
Contig00001_134	K01924
Contig00001_135	K02563
Contig00001_136	K03588
Contig00001_137	K01925
Contig00001_138	K01000
Contig00001_139	K01929
Contig00001_140	K01928
Contig00001_141	K03587
Contig00001_142	K03586
Contig00001_143	K03438
Contig00001_144	K03925
Contig00001_145	K00057
Contig00001_146	K03071
Contig00001_147	K03972
Contig00001_148	K22042
Contig00001_149	K22719
Contig00001_150	K03797
Contig00001_151	K03413
Contig00001_152
Contig00001_153	K18005
Contig00001_154	K18006
Contig00001_155	K18007
Contig00001_156	K00436
Contig00001_157
Contig00001_158
Contig00001_159	K03294
Contig00001_160	K07056
Contig00001_161	K07121
Contig00001_162	K07460
Contig00001_163	K03271
Contig00001_164	K07486
Contig00001_165	K07486
Contig00001_166
Contig00001_167	K02650
Contig00001_168
Contig00001_169	K02650
Contig00001_170
Contig00001_171	K01881
Contig00001_172
Contig00001_173	K09929
Contig00001_174	K09930
Contig00001_175	K03975
Contig00001_176
Contig00001_177	K10773
Contig00001_178	K00560
Contig00001_179	K16137
Contig00001_180
Contig00001_181	K17285
Contig00001_182	K00428
Contig00001_182	K07152
Contig00001_183
Contig00001_184
Contig00001_185
Contig00001_186	K03406
Contig00001_187
Contig00001_188	K10763
Contig00001_189	K02355
Contig00001_190	K05524
Contig00001_191	K08997
Contig00001_192
Contig00001_193
Contig00001_194
Contig00001_195	K00762
Contig00001_196
Contig00001_197	K01759
Contig00001_198	K00767
Contig00001_199
Contig00001_200	K03386
Contig00001_201	K16267
Contig00001_202	K05810
Contig00001_203	K06180
Contig00001_204	K05807
Contig00001_205
Contig00001_206	K09912
Contig00001_207	K03606
Contig00001_208	K01591
Contig00001_209	K00891
Contig00001_210	K01735
Contig00001_211	K03112
Contig00001_212	K01599
Contig00001_213
Contig00001_214
Contig00001_215	K02377
Contig00001_216
Contig00001_217	K00615
Contig00001_218
Contig00001_219
Contig00001_220
Contig00001_221
Contig00001_222
Contig00001_223	K02377
Contig00001_224
Contig00001_225
Contig00001_226
Contig00001_227	K00718
Contig00001_228
Contig00001_229
Contig00001_230
Contig00001_231
Contig00001_232
Contig00001_233
Contig00001_234
Contig00001_235	K07484
Contig00001_236
Contig00001_237
Contig00001_238
Contig00001_239	K19997
Contig00001_240	K13007
Contig00001_241
Contig00001_242
Contig00001_243
Contig00001_244
Contig00001_245	K01676
Contig00001_246	K14267
Contig00001_247	K00674
Contig00001_248	K02670
Contig00001_249	K02669
Contig00001_250	K06204
Contig00001_251
Contig00001_252
Contig00001_253	K02338
Contig00001_254	K03629
Contig00001_255	K02470
Contig00001_256
Contig00001_257
Contig00001_258
Contig00001_259
Contig00001_260	K18831
Contig00001_261
Contig00001_262
Contig00001_263
Contig00001_264
Contig00001_265	K00560
Contig00001_266
Contig00001_267
Contig00001_268
Contig00001_269
Contig00001_270
Contig00001_271
Contig00001_272
Contig00001_273
Contig00001_274	K03704
Contig00001_275	K07491
Contig00001_276
Contig00001_277
Contig00001_278
Contig00001_279
Contig00001_280
Contig00001_281	K06940
Contig00001_282
Contig00001_283
Contig00001_284
Contig00001_285	K06158
Contig00001_286
Contig00001_287	K06149
Contig00001_288
Contig00001_289	K01657
Contig00001_290	K01658
Contig00001_290	K01664
Contig00001_291
Contig00001_292	K00766
Contig00001_293	K13626
Contig00001_294	K01579
Contig00001_295	K01918
Contig00001_296	K00606
Contig00001_297	K00950
Contig00001_298	K00970
Contig00001_299
Contig00001_300
Contig00001_301
Contig00001_302	K11720
Contig00001_303	K07091
Contig00001_304	K01255
Contig00001_305	K02339
Contig00001_306
Contig00001_307	K07491
Contig00001_308
Contig00001_309
Contig00001_310	K07491
Contig00001_311
Contig00001_312
Contig00001_313
Contig00001_314
Contig00001_315	K00548
Contig00001_316
Contig00001_317
Contig00001_318
Contig00001_319
Contig00001_320
Contig00001_321
Contig00001_322	K00655
Contig00001_323	K03273
Contig00001_324	K01879
Contig00001_325	K01878
Contig00001_326	K09767
Contig00001_327
Contig00001_328
Contig00001_329
Contig00001_330
Contig00001_331
Contig00001_332
Contig00001_333	K08218
Contig00001_334
Contig00001_335	K15725
Contig00001_336	K07798
Contig00001_337	K07787
Contig00001_338	K03750
Contig00001_339	K00569
Contig00001_340
Contig00001_341
Contig00001_342
Contig00001_343
Contig00001_344	K00615
Contig00001_345	K08093
Contig00001_346
Contig00001_347	K03803
Contig00001_348	K03839
Contig00001_349	K07390
Contig00001_350	K03544
Contig00001_351
Contig00001_352	K02597
Contig00001_353	K02595
Contig00001_354
Contig00001_355
Contig00001_356	K00640
Contig00001_357
Contig00001_358	K02594
Contig00001_359
Contig00001_360
Contig00001_361
Contig00001_362	K04770
Contig00001_363	K01497
Contig00001_364
Contig00001_365	K03495
Contig00001_366	K03501
Contig00001_367	K03496
Contig00001_368	K03497
Contig00001_369
Contig00001_370	K02108
Contig00001_371	K02110
Contig00001_372	K02109
Contig00001_373	K02113
Contig00001_374	K02111
Contig00001_375	K02115
Contig00001_376	K02112
Contig00001_377	K02114
Contig00001_378	K04042
Contig00001_379	K00820
Contig00001_380
Contig00001_381	K16080
Contig00001_382	K01609
Contig00001_383
Contig00001_384	K00620
Contig00001_385	K03574
Contig00001_386	K09862
Contig00001_387	K18778
Contig00001_388	K00859
Contig00001_389	K02654
Contig00001_390	K02653
Contig00001_391	K02652
Contig00001_392	K02528
Contig00001_393	K00097
Contig00001_394
Contig00001_395	K08296
Contig00001_396	K09137
Contig00001_397	K06199
Contig00001_398	K06949
Contig00001_399	K06013
Contig00001_400	K13288
Contig00001_401	K01875
Contig00001_402	K15726
Contig00001_403	K15727
Contig00001_404
Contig00001_405
Contig00001_406
Contig00001_407	K09902
Contig00001_408	K07052
Contig00001_409
Contig00001_410	K00088
Contig00001_411
Contig00001_412	K01951
Contig00001_413	K03575
Contig00001_414
Contig00001_415	K13590
Contig00001_416	K13590
Contig00001_417	K03673
Contig00001_418	K17230
Contig00001_419	K03978
Contig00001_420
Contig00001_421
Contig00001_422
Contig00001_423
Contig00001_424
Contig00001_425	K02335
Contig00001_426	K00942
Contig00001_427
Contig00001_428	K01845
Contig00001_429	K09760
Contig00001_430
Contig00001_431	K00971
Contig00001_432
Contig00001_433	K02439
Contig00001_434	K02596
Contig00001_435	K01114
Contig00001_436	K07454
Contig00001_437
Contig00001_438
Contig00001_439
Contig00001_440	K02558
Contig00001_441
Contig00001_442	K06195
Contig00001_443	K01525
Contig00001_444	K14273
Contig00001_445	K04719
Contig00001_446	K02231
Contig00001_447	K02226
Contig00001_448	K02233
Contig00001_449	K00768
Contig00001_450
Contig00001_451
Contig00001_452
Contig00001_453
Contig00001_454
Contig00001_455
Contig00001_456	K15726
Contig00001_457
Contig00001_458
Contig00001_459	K02238
Contig00001_460	K06886
Contig00001_461	K05366
Contig00001_462	K02662
Contig00001_463	K02663
Contig00001_464	K02664
Contig00001_465	K02665
Contig00001_466	K02666
Contig00001_467	K03814
Contig00001_468	K01611
Contig00001_469	K07397
Contig00001_470	K10914
Contig00001_471
Contig00001_472	K01887
Contig00001_473	K06997
Contig00001_474	K03118
Contig00001_475	K03117
Contig00001_476	K03116
Contig00001_477	K01523
Contig00001_478	K18900
Contig00001_479	K16868
Contig00001_480
Contig00001_481	K06207
Contig00001_482	K07090
Contig00001_483	K06193
Contig00001_484	K00163
Contig00001_485	K00627
Contig00001_486	K00382
Contig00001_487	K03885
Contig00001_488
Contig00001_489	K09889
Contig00001_490
Contig00001_491	K00036
Contig00001_492
Contig00001_493
Contig00001_494	K10536
Contig00001_495	K12251
Contig00001_496	K07238
Contig00001_497	K23541
Contig00001_498	K03684
Contig00001_499
Contig00001_500	K03771
Contig00001_501	K04744
Contig00001_502	K07102
Contig00001_503	K00992
Contig00001_504
Contig00001_505	K08964
Contig00001_506	K08967
Contig00001_507	K09880
Contig00001_508	K05844
Contig00001_509	K04066
Contig00001_510	K03611
Contig00001_511
Contig00001_512	K10716
Contig00001_513
Contig00001_514
Contig00001_515	K11753
Contig00001_516	K06938
Contig00001_517
Contig00001_518	K03439
Contig00001_519	K03149
Contig00001_519	K03154
Contig00001_520	K01626
Contig00001_521	K04564
Contig00001_522	K11085
Contig00001_523
Contig00001_524	K10946
Contig00001_525	K10944
Contig00001_526	K10945
Contig00001_527
Contig00001_528	K07156
Contig00001_529
Contig00001_530	K01873
Contig00001_531
Contig00001_532
Contig00001_533
Contig00001_534
Contig00001_535	K01810
Contig00001_536	K11991
Contig00001_537	K07566
Contig00001_538
Contig00001_539
Contig00001_540	K07052
Contig00001_541	K09761
Contig00001_542	K00833
Contig00001_543	K02968
Contig00001_544	K03980
Contig00001_545	K00286
Contig00001_546	K02221
Contig00001_547
Contig00001_548	K00930
Contig00001_549	K15778
Contig00001_550	K01520
Contig00001_551	K05805
Contig00001_552
Contig00001_553
Contig00001_554	K02847
Contig00001_555	K01874
Contig00001_556
Contig00001_557	K03593
Contig00001_558	K00931
Contig00001_559	K03979
Contig00001_560	K02899
Contig00001_561	K02888
Contig00001_562
Contig00001_563
Contig00001_564	K04487
Contig00001_565	K13643
Contig00001_566
Contig00001_567
Contig00001_568	K03704
Contig00001_569	K03695
Contig00001_570
Contig00001_571	K14657
Contig00001_572	K10944
Contig00001_573	K10945
Contig00001_574	K10946
Contig00001_575
Contig00001_576	K01821
Contig00001_577
Contig00001_578	K19294
Contig00001_579
Contig00001_580	K05540
Contig00001_581	K03557
Contig00001_582	K00602
Contig00001_583	K00956
Contig00001_584	K00957
Contig00001_585
Contig00001_586
Contig00001_587
Contig00001_588
Contig00001_589	K06919
Contig00001_590
Contig00001_591	K07733
Contig00001_592	K03427
Contig00001_593
Contig00001_594	K01154
Contig00001_595	K01153
Contig00001_596
Contig00001_597
Contig00001_598
Contig00001_599
Contig00001_600
Contig00001_601
Contig00001_602
Contig00001_603
Contig00001_604
Contig00001_605
Contig00001_606
Contig00001_607
Contig00001_608	K07165
Contig00001_609	K02014
Contig00001_610
Contig00001_611	K06911
Contig00001_612	K09932
Contig00001_613	K07482
Contig00001_614
Contig00001_615
Contig00001_616
Contig00001_617	K00433
Contig00001_618
Contig00001_619
Contig00001_620
Contig00001_621
Contig00001_622
Contig00001_623	K00432
Contig00001_624
Contig00001_625
Contig00001_626
Contig00001_627
Contig00001_628	K07689
Contig00001_629	K10714
Contig00001_630	K10714
Contig00001_631	K01092
Contig00001_632	K15396
Contig00001_632	K02533
Contig00001_633
Contig00001_634
Contig00001_635
Contig00001_636
Contig00001_637
Contig00001_638	K00986
Contig00001_639
Contig00001_640	K05303
Contig00001_641
Contig00001_642	K03582
Contig00001_643	K03583
Contig00001_644
Contig00001_645
Contig00001_646
Contig00001_647
Contig00001_648	K09118
Contig00001_649
Contig00001_650
Contig00001_651
Contig00001_652
Contig00001_653
Contig00001_654	K03101
Contig00001_655	K01870
Contig00001_656	K23499
Contig00001_657
Contig00001_658	K01424
Contig00001_659	K00287
Contig00001_660	K02040
Contig00001_661	K02037
Contig00001_662	K02038
Contig00001_663	K02036
Contig00001_664	K02039
Contig00001_665	K01647
Contig00001_666
Contig00001_667
Contig00001_668	K08300
Contig00001_669	K06179
Contig00001_670	K01091
Contig00001_671	K04773
Contig00001_672	K03734
Contig00001_673	K02343
Contig00001_674	K09747
Contig00001_675	K06187
Contig00001_676	K03704
Contig00001_677
Contig00001_678
Contig00001_679	K01462
Contig00001_680	K05555
Contig00001_681	K17226
Contig00001_682	K15257
Contig00001_683	K08093
Contig00001_684	K08094
Contig00001_685	K00615
Contig00001_686
Contig00001_687	K00616
Contig00001_688	K01624
Contig00001_689	K02415
Contig00001_690	K02416
Contig00001_691	K02417
Contig00001_692	K02418
Contig00001_693	K02419
Contig00001_694	K02420
Contig00001_695	K02421
Contig00001_696	K02401
Contig00001_697	K02400
Contig00001_698	K02404
Contig00001_699	K04562
Contig00001_700	K02405
Contig00001_701	K03413
Contig00001_702	K03414
Contig00001_703	K03407
Contig00001_704	K03412
Contig00001_705	K02556
Contig00001_706	K02557
Contig00001_707	K03496
Contig00001_708
Contig00001_709	K03408
Contig00001_710
Contig00001_711
Contig00001_712	K13038
Contig00001_713	K03630
Contig00001_714	K03616
Contig00001_715	K07727
Contig00001_716
Contig00001_717	K14059
Contig00001_718
Contig00001_719
Contig00001_720
Contig00001_721
Contig00001_722
Contig00001_723
Contig00001_724
Contig00001_725
Contig00001_726
Contig00001_727
Contig00001_728	K18843
Contig00001_729
Contig00001_730
Contig00001_731
Contig00001_732
Contig00001_733	K19092
Contig00001_734	K07746
Contig00001_735	K00986
Contig00001_736
Contig00001_737
Contig00001_738
Contig00001_739	K03806
Contig00001_740	K03932
Contig00001_741
Contig00001_742
Contig00001_743
Contig00001_744
Contig00001_745
Contig00001_746
Contig00001_747	K14060
Contig00001_748
Contig00001_749	K01118
Contig00001_750
Contig00001_751
Contig00001_752	K10535
Contig00001_753
Contig00001_754
Contig00001_755	K16079
Contig00001_756
Contig00001_757
Contig00001_758
Contig00001_759
Contig00001_760
Contig00001_761
Contig00001_762	K16567
Contig00001_763
Contig00001_764
Contig00001_765
Contig00001_766
Contig00001_767
Contig00001_768	K01586
Contig00001_769	K01778
Contig00001_770	K09921
Contig00001_771	K03733
Contig00001_772
Contig00001_773
Contig00001_774
Contig00001_775
Contig00001_776	K07484
Contig00001_777
Contig00001_778
Contig00001_779
Contig00001_780
Contig00001_781
Contig00001_782	K02593
Contig00001_783	K02591
Contig00001_784	K02586
Contig00001_785	K02588
Contig00001_786
Contig00001_787	K17103
Contig00001_788	K00053
Contig00001_789	K01653
Contig00001_790	K01652
Contig00001_791	K06133
Contig00001_792	K02996
Contig00001_793	K02871
Contig00001_794	K13599
Contig00001_795	K13598
Contig00001_796
Contig00001_797	K03500
Contig00001_798	K00604
Contig00001_799	K01462
Contig00001_800	K15256
Contig00001_801	K07323
Contig00001_802	K00432
Contig00001_803
Contig00001_804	K09860
Contig00001_805	K09710
Contig00001_806	K00969
Contig00001_807	K00147
Contig00001_808	K05879
Contig00001_809
Contig00001_810
Contig00001_811
Contig00001_812
Contig00001_813
Contig00001_814
Contig00001_815
Contig00001_816	K03561
Contig00001_817	K03559
Contig00001_818	K03832
Contig00001_819
Contig00001_820
Contig00001_821	K07486
Contig00001_822
Contig00001_823	K01956
Contig00001_824	K01955
Contig00001_825	K03624
Contig00001_826	K07574
Contig00001_827	K02427
Contig00001_828	K03798
Contig00001_829	K03431
Contig00001_830	K01803
Contig00001_831	K03075
Contig00001_832
Contig00001_833
Contig00001_834	K02402
Contig00001_835
Contig00001_836
Contig00001_837	K02403
Contig00001_838	K02402
Contig00001_839
Contig00001_840
Contig00001_841
Contig00001_842	K07165
Contig00001_843	K02014
Contig00001_844
Contig00001_845	K07165
Contig00001_846	K02014
Contig00001_847
Contig00001_848	K12056
Contig00001_849	K12072
Contig00001_850	K12057
Contig00001_851
Contig00001_852
Contig00001_853
Contig00001_854
Contig00001_855	K12070
Contig00001_856	K12071
Contig00001_857
Contig00001_858
Contig00001_859	K07165
Contig00001_860	K02014
Contig00001_861	K07133
Contig00001_862
Contig00001_863
Contig00001_864
Contig00001_865
Contig00001_866	K07165
Contig00001_867
Contig00001_868	K07484
Contig00001_869	K18829
Contig00001_870	K02014
Contig00001_871
Contig00001_872	K05788
Contig00001_873
Contig00001_874
Contig00001_875	K12068
Contig00001_876	K12067
Contig00001_877	K12066
Contig00001_878	K12065
Contig00001_879	K03981
Contig00001_880	K12064
Contig00001_881	K12069
Contig00001_882
Contig00001_883	K12063
Contig00001_884
Contig00001_885	K12062
Contig00001_886	K12061
Contig00001_887	K12060
Contig00001_888	K12058
Contig00001_889	K03530
Contig00001_890
Contig00001_891	K07495
Contig00001_892
Contig00001_893	K07165
Contig00001_894	K18843
Contig00001_895	K07339
Contig00001_896	K02014
Contig00001_897
Contig00001_898
Contig00001_899
Contig00001_900	K07165
Contig00001_901
Contig00001_902	K02014
Contig00001_903
Contig00001_904
Contig00001_905	K19092
Contig00001_906
Contig00001_907	K01992
Contig00001_908
Contig00001_909
Contig00001_910
Contig00001_911	K12340
Contig00001_912
Contig00001_913	K03832
Contig00001_914	K03561
Contig00001_915	K03559
Contig00001_916
Contig00001_917	K02403
Contig00001_918	K02402
Contig00001_919	K19092
Contig00001_920	K07746
Contig00001_921
Contig00001_922
Contig00001_923	K03111
Contig00001_924
Contig00001_925	K07484
Contig00001_926	K07482
Contig00001_927
Contig00001_928
Contig00001_929
Contig00001_930
Contig00001_931
Contig00001_932
Contig00001_933
Contig00001_934
Contig00001_935
Contig00001_936
Contig00001_937	K01500
Contig00001_938	K01883
Contig00001_939
Contig00001_940	K03269
Contig00001_941	K07305
Contig00001_942
Contig00001_943
Contig00001_944	K00677
Contig00001_945	K04763
Contig00001_946	K02884
Contig00001_947	K00554
Contig00001_948	K02860
Contig00001_949	K02959
Contig00001_950	K03106
Contig00001_951
Contig00001_952
Contig00001_953	K03793
Contig00001_954	K00950
Contig00001_955	K01633
Contig00001_956	K08591
Contig00001_957	K25706
Contig00001_958	K02970
Contig00001_959	K09117
Contig00001_960	K02316
Contig00001_961	K03086
Contig00001_962	K00789
Contig00001_963	K01251
Contig00001_964
Contig00001_965	K01945
Contig00001_966	K00138
Contig00001_967
Contig00001_968
Contig00001_969	K11003
Contig00001_970	K12340
Contig00001_971	K25029
Contig00001_972	K20151
Contig00001_973
Contig00001_974
Contig00001_975	K09667
Contig00001_976
Contig00001_977
Contig00001_978	K13010
Contig00001_979	K18429
Contig00001_980
Contig00001_981	K24281
Contig00001_982
Contig00001_983	K02406
Contig00001_984	K06603
Contig00001_985	K02407
Contig00001_986	K02422
Contig00001_987	K02423
Contig00001_988
Contig00001_989	K00978
Contig00001_990	K01709
Contig00001_991
Contig00001_992	K12452
Contig00001_993	K00615
Contig00001_994
Contig00001_995
Contig00001_996	K02406
Contig00001_997
Contig00001_998
Contig00001_999	K17686
Contig00001_1000	K02356
Contig00001_1001	K21420
Contig00001_1002	K00684
Contig00001_1003	K00384
Contig00001_1004	K03466
Contig00001_1005
Contig00001_1006	K15383
Contig00001_1007
Contig00001_1008	K19221
Contig00001_1009	K06893
Contig00001_1010
Contig00001_1011
Contig00001_1012	K03975
Contig00001_1013
Contig00001_1014
Contig00001_1015
Contig00001_1016
Contig00001_1017	K10563
Contig00001_1018	K07153
Contig00001_1019
Contig00001_1020	K07181
Contig00001_1021	K01069
Contig00001_1022	K01423
Contig00001_1023	K07235
Contig00001_1024	K07236
Contig00001_1025
Contig00001_1026	K03524
Contig00001_1027	K03525
Contig00001_1028	K03529
Contig00001_1029	K03528
Contig00001_1030	K03596
Contig00001_1031	K03100
Contig00001_1032
Contig00001_1033	K03685
Contig00001_1034	K03595
Contig00001_1035	K03584
Contig00001_1036	K03474
Contig00001_1037	K03770
Contig00001_1038	K03530
Contig00001_1039	K01338
Contig00001_1040
Contig00001_1041	K00525
Contig00001_1042	K03704
Contig00001_1043
Contig00001_1044
Contig00001_1045	K03181
Contig00001_1046	K03655
Contig00001_1047	K09022
Contig00001_1048	K01139
Contig00001_1049	K03060
Contig00001_1050
Contig00001_1051	K06176
Contig00001_1052	K01770
Contig00001_1053	K00991
Contig00001_1054	K05589
Contig00001_1055	K01689
Contig00001_1056	K01627
Contig00001_1057	K01937
Contig00001_1058	K02670
Contig00001_1059	K00895
Contig00001_1060
Contig00001_1061
Contig00001_1062	K01175
Contig00001_1063	K10804
Contig00001_1064	K02003
Contig00001_1065	K02004
Contig00001_1066
Contig00001_1067
Contig00001_1068	K09803
Contig00001_1069	K04095
Contig00001_1070
Contig00001_1071	K03544
Contig00001_1072	K01358
Contig00001_1073	K03545
Contig00001_1074	K09005
Contig00001_1075	K03168
Contig00001_1076	K03747
Contig00001_1077	K04096
Contig00001_1078
Contig00001_1079	K10941
Contig00001_1080
Contig00001_1081	K17725
Contig00001_1082	K07090
Contig00001_1083	K13256
Contig00001_1084
Contig00001_1085	K00425
Contig00001_1086	K00426
Contig00001_1087	K00424
Contig00001_1088
Contig00001_1089	K17218
Contig00001_1090	K12340
Contig00001_1091
Contig00001_1092
Contig00001_1093
Contig00001_1094
Contig00001_1095
Contig00001_1096	K01726
Contig00001_1097
Contig00001_1098
Contig00001_1099	K07258
Contig00001_1100	K00824
Contig00001_1101	K09158
Contig00001_1102	K03801
Contig00001_1103	K03644
Contig00001_1104	K07175
Contig00001_1105
Contig00001_1106	K09792
Contig00001_1107	K08692
Contig00001_1107	K01902
Contig00001_1108	K14067
Contig00001_1108	K01903
Contig00001_1109	K08691
Contig00001_1109	K01644
Contig00001_1110	K00830
Contig00001_1111
Contig00001_1112	K00873
Contig00001_1113	K00134
Contig00001_1114
Contig00001_1115
Contig00001_1116
Contig00001_1117	K00783
Contig00001_1118	K06287
Contig00001_1119	K08301
Contig00001_1120
Contig00001_1121	K11206
Contig00001_1122	K07287
Contig00001_1123	K01494
Contig00001_1124	K07190
Contig00001_1125	K00845
Contig00001_1126
Contig00001_1127	K02340
Contig00001_1128	K03643
Contig00001_1129	K01869
Contig00001_1130
Contig00001_1131	K03496
Contig00001_1132	K11913
Contig00001_1132	K11894
Contig00001_1133	K11893
Contig00001_1134	K11892
Contig00001_1135	K11891
Contig00001_1136	K11915
Contig00001_1136	K20074
Contig00001_1136	K11890
Contig00001_1137
Contig00001_1138	K12132
Contig00001_1139
Contig00001_1140
Contig00001_1141
Contig00001_1142	K11902
Contig00001_1143	K11901
Contig00001_1144	K11900
Contig00001_1145	K11903
Contig00001_1146	K11898
Contig00001_1147	K11897
Contig00001_1148	K11896
Contig00001_1149	K11895
Contig00001_1150	K11907
Contig00001_1151
Contig00001_1152
Contig00001_1153	K11904
Contig00001_1154	K01714
Contig00001_1155	K07287
Contig00001_1156	K01952
Contig00001_1157
Contig00001_1158	K03424
Contig00001_1159	K03553
Contig00001_1160	K03565
Contig00001_1161	K01872
Contig00001_1162	K00928
Contig00001_1163	K01673
Contig00001_1164
Contig00001_1165
Contig00001_1166
Contig00001_1167
Contig00001_1168
Contig00001_1169
Contig00001_1170
Contig00001_1171
Contig00001_1172
Contig00001_1173
Contig00001_1174	K09857
Contig00001_1175
Contig00001_1176	K02065
Contig00001_1177	K02066
Contig00001_1178	K11391
Contig00001_1178	K00564
Contig00001_1179
Contig00001_1180
Contig00001_1181
Contig00001_1182
Contig00001_1183
Contig00001_1184	K00703
Contig00001_1185	K00700
Contig00001_1186	K00975
Contig00001_1187
Contig00001_1188	K00705
Contig00001_1189
Contig00001_1190	K19294
Contig00001_1191
Contig00001_1192	K23995
Contig00001_1193	K01625
Contig00001_1194	K01690
Contig00001_1195	K01057
Contig00001_1196	K00036
Contig00001_1197	K03555
Contig00001_1198	K11931
Contig00001_1199	K11936
Contig00001_1200	K11937
Contig00001_1201	K03567
Contig00001_1202	K03564
Contig00001_1203	K01573
Contig00001_1204
Contig00001_1205	K20509
Contig00001_1206	K03286
Contig00001_1207	K21084
Contig00001_1208
Contig00001_1209	K00091
Contig00001_1210
Contig00001_1211	K18301
Contig00001_1212	K03585
Contig00001_1213	K18299
Contig00001_1213	K18138
Contig00001_1214	K18300
Contig00001_1214	K18904
Contig00001_1215
Contig00001_1216	K21087
Contig00001_1217
Contig00001_1218
Contig00001_1219
Contig00001_1220	K09801
Contig00001_1221	K18588
Contig00001_1222	K03308
Contig00001_1223	K03664
Contig00001_1224
Contig00001_1225	K03734
Contig00001_1226
Contig00001_1227
Contig00001_1228	K01817
Contig00001_1229	K01696
Contig00001_1230	K01695
Contig00001_1231	K01963
Contig00001_1232	K11754
Contig00001_1233	K03749
Contig00001_1234	K03558
Contig00001_1235	K00764
Contig00001_1236	K10764
Contig00001_1237
Contig00001_1238	K03820
Contig00001_1239
Contig00001_1240
Contig00001_1241	K07390
Contig00001_1242	K03683
Contig00001_1242	K09951
Contig00001_1243	K04754
Contig00001_1244
Contig00001_1245	K12537
Contig00001_1246	K12536
Contig00001_1247
Contig00001_1248
Contig00001_1249
Contig00001_1250
Contig00001_1251	K18707
Contig00001_1252	K06373
Contig00001_1252	K06374
Contig00001_1253	K01756
Contig00001_1254
Contig00001_1255
Contig00001_1256	K07234
Contig00001_1257	K01114
Contig00001_1258	K05986
Contig00001_1259
Contig00001_1260
Contig00001_1261
Contig00001_1262
Contig00001_1263	K18478
Contig00001_1264
Contig00001_1265	K06188
Contig00001_1266	K00575
Contig00001_1267	K03415
Contig00001_1268	K02386
Contig00001_1269	K02398
Contig00001_1270	K02399
Contig00001_1271	K21087
Contig00001_1272
Contig00001_1273
Contig00001_1274
Contig00001_1275
Contig00001_1276
Contig00001_1277
Contig00001_1278
Contig00001_1279
Contig00001_1280
Contig00001_1281
Contig00001_1282
Contig00001_1283
Contig00001_1284
Contig00001_1285
Contig00001_1286
Contig00001_1287
Contig00001_1288
Contig00001_1289
Contig00001_1290
Contig00001_1291	K07789
Contig00001_1292	K07788
Contig00001_1293	K07799
Contig00001_1293	K03585
Contig00001_1294
Contig00001_1295
Contig00001_1296	K01061
Contig00001_1297	K01053
Contig00001_1298	K03559
Contig00001_1299	K03561
Contig00001_1300	K03832
Contig00001_1301	K06871
Contig00001_1302
Contig00001_1303
Contig00001_1304
Contig00001_1305
Contig00001_1306	K01023
Contig00001_1307	K02014
Contig00001_1308
Contig00001_1309
Contig00001_1310
Contig00001_1311
Contig00001_1312
Contig00001_1313
Contig00001_1314
Contig00001_1315
Contig00001_1316	K03116
Contig00001_1317	K11917
Contig00001_1318
Contig00001_1319
Contig00001_1320	K07027
Contig00001_1321
Contig00001_1322
Contig00001_1323
Contig00001_1324
Contig00001_1325
Contig00001_1326
Contig00001_1327	K07260
Contig00001_1328	K02435
Contig00001_1329
Contig00001_1330	K01737
Contig00001_1331
Contig00001_1332
Contig00001_1333	K01497
Contig00001_1334	K07302
Contig00001_1335	K07303
Contig00001_1336	K07402
Contig00001_1337	K07141
Contig00001_1338
Contig00001_1339
Contig00001_1340	K07343
Contig00001_1341
Contig00001_1342
Contig00001_1343
Contig00001_1344
Contig00001_1345
Contig00001_1346
Contig00001_1347	K19784
Contig00001_1348
Contig00001_1349
Contig00001_1350
Contig00001_1351	K14986
Contig00001_1352
Contig00001_1353	K13924
Contig00001_1353	K00575
Contig00001_1354	K14986
Contig00001_1355
Contig00001_1356	K07689
Contig00001_1357	K07675
Contig00001_1358
Contig00001_1359	K06078
Contig00001_1360	K03769
Contig00001_1361	K05527
Contig00001_1362	K09780
Contig00001_1363	K06190
Contig00001_1364
Contig00001_1365	K09948
Contig00001_1366
Contig00001_1367
Contig00001_1368
Contig00001_1369
Contig00001_1370	K01885
Contig00001_1371	K07126
Contig00001_1372
Contig00001_1373
Contig00001_1374
Contig00001_1375	K07495
Contig00001_1376
Contig00001_1377	K03561
Contig00001_1378	K03559
Contig00001_1379	K03832
Contig00001_1380
Contig00001_1381
Contig00001_1382
Contig00001_1383	K03639
Contig00001_1384
Contig00001_1385	K01246
Contig00001_1386	K03503
Contig00001_1387	K03502
Contig00001_1388
Contig00001_1389
Contig00001_1390	K03637
Contig00001_1391	K03636
Contig00001_1392	K03635
Contig00001_1393
Contig00001_1394
Contig00001_1395	K07486
Contig00001_1396
Contig00001_1397	K07126
Contig00001_1398
Contig00001_1399	K05591
Contig00001_1400
Contig00001_1401	K02342
Contig00001_1401	K09951
Contig00001_1402	K00937
Contig00001_1403	K12339
Contig00001_1404	K03215
Contig00001_1405
Contig00001_1406	K06173
Contig00001_1407	K01768
Contig00001_1408
Contig00001_1409	K07261
Contig00001_1410
Contig00001_1411	K05919
Contig00001_1412	K01507
Contig00001_1413
Contig00001_1414	K01854
Contig00001_1415
Contig00001_1416
Contig00001_1417
Contig00001_1418
Contig00001_1419	K06896
Contig00001_1420
Contig00001_1421	K09159
Contig00001_1422	K00240
Contig00001_1423	K00239
Contig00001_1424	K00242
Contig00001_1425	K00241
Contig00001_1426
Contig00001_1427	K04656
Contig00001_1428
Contig00001_1429	K04655
Contig00001_1430	K04654
Contig00001_1431	K04653
Contig00001_1432	K04652
Contig00001_1433	K04651
Contig00001_1434
Contig00001_1435
Contig00001_1436
Contig00001_1437	K03618
Contig00001_1438	K03619
Contig00001_1439	K04653
Contig00001_1440	K03605
Contig00001_1441	K03620
Contig00001_1442
Contig00001_1443	K06281
Contig00001_1444	K06282
Contig00001_1445
Contig00001_1446	K01006
Contig00001_1447
Contig00001_1448
Contig00001_1449	K07646
Contig00001_1450	K07667
Contig00001_1451	K03526
Contig00001_1452
Contig00001_1453	K00346
Contig00001_1454	K00347
Contig00001_1455	K00348
Contig00001_1456	K00349
Contig00001_1457	K00350
Contig00001_1458	K00351
Contig00001_1459	K05952
Contig00001_1460	K03676
Contig00001_1461
Contig00001_1462
Contig00001_1463
Contig00001_1464
Contig00001_1465	K16254
Contig00001_1466
Contig00001_1467
Contig00001_1468	K01923
Contig00001_1469
Contig00001_1470
Contig00001_1471
Contig00001_1472	K01915
Contig00001_1473
Contig00001_1474	K04752
Contig00001_1474	K04751
Contig00001_1475	K03320
Contig00001_1476	K04752
Contig00001_1476	K04751
Contig00001_1477	K03320
Contig00001_1478	K01092
Contig00001_1479
Contig00001_1480
Contig00001_1481	K00126
Contig00001_1482	K02379
Contig00001_1483	K00123
Contig00001_1484
Contig00001_1485
Contig00001_1486
Contig00001_1487
Contig00001_1488
Contig00001_1489
Contig00001_1490	K06204
Contig00001_1491	K01894
Contig00001_1492	K01895
Contig00001_1493
Contig00001_1494	K10680
Contig00001_1495	K07012
Contig00001_1496	K19119
Contig00001_1497	K19117
Contig00001_1498	K19118
Contig00001_1499	K07464
Contig00001_1500	K15342
Contig00001_1501	K09951
Contig00001_1502
Contig00001_1503
Contig00001_1504
Contig00001_1505	K07066
Contig00001_1506
Contig00001_1507	K09920
Contig00001_1508	K01737
Contig00001_1509
Contig00001_1510	K14261
Contig00001_1511	K00003
Contig00001_1512	K01733
Contig00001_1513	K07462
Contig00001_1514
Contig00001_1515	K12978
Contig00001_1516	K09768
Contig00001_1517
Contig00001_1518
Contig00001_1519	K14998
Contig00001_1520
Contig00001_1521	K03110
Contig00001_1521	K02259
Contig00001_1522	K09812
Contig00001_1523	K09811
Contig00001_1524	K09160
Contig00001_1525
Contig00001_1526
Contig00001_1527
Contig00001_1528	K18853
Contig00001_1529	K02242
Contig00001_1530	K01012
Contig00001_1531	K00652
Contig00001_1532	K02170
Contig00001_1533	K02169
Contig00001_1534	K01935
Contig00001_1535
Contig00001_1536	K02275
Contig00001_1537	K02274
Contig00001_1538	K02258
Contig00001_1539	K02276
Contig00001_1540
Contig00001_1541
Contig00001_1542
Contig00001_1543	K00990
Contig00001_1544	K01265
Contig00001_1545	K02967
Contig00001_1546	K02357
Contig00001_1547	K09903
Contig00001_1548	K02838
Contig00001_1549	K00806
Contig00001_1550	K00981
Contig00001_1551	K00099
Contig00001_1552	K11749
Contig00001_1553	K03981
Contig00001_1554	K06925
Contig00001_1555	K01448
Contig00001_1556	K02990
Contig00001_1557	K02963
Contig00001_1558
Contig00001_1559	K02939
Contig00001_1560	K03274
Contig00001_1561
Contig00001_1562
Contig00001_1563	K01531
Contig00001_1564	K07746
Contig00001_1565
Contig00001_1566
Contig00001_1567
Contig00001_1568
Contig00001_1569	K15012
Contig00001_1570	K15011
Contig00001_1571
Contig00001_1572	K03564
Contig00001_1573	K05595
Contig00001_1574
Contig00001_1575
Contig00001_1576
Contig00001_1577	K02014
Contig00001_1578
Contig00001_1579	K03498
Contig00001_1580	K03074
Contig00001_1581
Contig00001_1582	K07657
Contig00001_1582	K02483
Contig00001_1583
Contig00001_1584	K00425
Contig00001_1585	K00426
Contig00001_1586	K01621
Contig00001_1587	K03306
Contig00001_1588	K08304
Contig00001_1589
Contig00001_1590
Contig00001_1591
Contig00001_1592
Contig00001_1593
Contig00001_1594
Contig00001_1595	K04651
Contig00001_1596	K04652
Contig00001_1597	K04653
Contig00001_1598	K04654
Contig00001_1599	K04655
Contig00001_1600
Contig00001_1601	K09824
Contig00001_1602
Contig00001_1603
Contig00001_1604
Contig00001_1605
Contig00001_1606
Contig00001_1607
Contig00001_1608
Contig00001_1609
Contig00001_1610
Contig00001_1611
Contig00001_1612
Contig00001_1613
Contig00001_1614	K03752
Contig00001_1615
Contig00001_1616
Contig00001_1617
Contig00001_1618	K17230
Contig00001_1619	K02227
Contig00001_1620	K02225
Contig00001_1621	K02302
Contig00001_1621	K02303
Contig00001_1621	K24866
Contig00001_1622
Contig00001_1623
Contig00001_1624	K00228
Contig00001_1625
Contig00001_1626
Contig00001_1627	K07097
Contig00001_1628
Contig00001_1629
Contig00001_1630
Contig00001_1631
Contig00001_1632	K03088
Contig00001_1633
Contig00001_1634	K02387
Contig00001_1635
Contig00001_1636
Contig00001_1637
Contig00001_1638	K02483
Contig00001_1639
Contig00001_1640
Contig00001_1641	K19092
Contig00001_1642	K07746
Contig00001_1643
Contig00001_1644
Contig00001_1645
Contig00001_1646
Contig00001_1647	K07144
Contig00001_1648	K01665
Contig00001_1649	K07072
Contig00001_1650	K07019
Contig00001_1651	K02199
Contig00001_1652
Contig00001_1653	K09154
Contig00001_1654
Contig00001_1655
Contig00001_1656
Contig00001_1657
Contig00001_1658	K17686
Contig00001_1659	K09792
Contig00001_1660
Contig00001_1661
Contig00001_1662	K03753
Contig00001_1663
Contig00001_1664	K03087
Contig00001_1665
Contig00001_1666
Contig00001_1667
Contig00001_1668	K03413
Contig00001_1669	K09154
Contig00001_1670	K09733
Contig00001_1671	K00549
Contig00001_1672	K00886
Contig00001_1673
Contig00001_1674
Contig00001_1675
Contig00001_1676	K18843
Contig00001_1677
Contig00001_1678
Contig00001_1679
Contig00001_1680
Contig00001_1681	K07482
Contig00001_1682
Contig00001_1683	K01647
Contig00001_1684
Contig00001_1685
Contig00001_1686
Contig00001_1687	K07003
Contig00001_1688
Contig00001_1689
Contig00001_1690
Contig00001_1691
Contig00001_1692
Contig00001_1693
Contig00001_1694
Contig00001_1695
Contig00001_1696
Contig00001_1697
Contig00001_1698
Contig00001_1699
Contig00001_1700	K09858
Contig00001_1701
Contig00001_1702
Contig00001_1703	K07507
Contig00001_1704
Contig00001_1705	K00700
Contig00001_1706
Contig00001_1707	K06076
Contig00001_1708
Contig00001_1709
Contig00001_1710	K07491
Contig00001_1711	K03098
Contig00001_1712	K01669
Contig00001_1713	K07071
Contig00001_1714
Contig00001_1715	K03798
Contig00001_1716	K04087
Contig00001_1717	K04088
Contig00001_1718
Contig00001_1719	K22491
Contig00001_1720	K10778
Contig00001_1721
Contig00001_1722
Contig00001_1723	K06914
Contig00001_1724
Contig00001_1725	K10713
Contig00001_1726	K05966
Contig00001_1727	K15740
Contig00001_1728	K01499
Contig00001_1729	K06913
Contig00001_1730
Contig00001_1731
Contig00001_1732
Contig00001_1733
Contig00001_1734
Contig00001_1735
Contig00001_1736
Contig00001_1737	K07097
Contig00001_1738
Contig00001_1739
Contig00001_1740
Contig00001_1741
Contig00001_1742
Contig00001_1743
Contig00001_1744
Contig00001_1745
Contig00001_1746
Contig00001_1747
Contig00001_1748
Contig00001_1749
Contig00001_1750
Contig00001_1751
Contig00001_1752
Contig00001_1753
Contig00001_1754
Contig00001_1755
Contig00001_1756
Contig00001_1757	K07474
Contig00001_1758
Contig00001_1759
Contig00001_1760
Contig00001_1761
Contig00001_1762
Contig00001_1763
Contig00001_1764
Contig00001_1765
Contig00001_1766
Contig00001_1767
Contig00001_1768
Contig00001_1769
Contig00001_1770
Contig00001_1771
Contig00001_1772
Contig00001_1773
Contig00001_1774
Contig00001_1775
Contig00001_1776
Contig00001_1777
Contig00001_1778
Contig00001_1779
Contig00001_1780
Contig00001_1781
Contig00001_1782
Contig00001_1783	K03630
Contig00001_1784	K04095
Contig00001_1785
Contig00001_1786
Contig00001_1787	K07498
Contig00001_1788
Contig00001_1789
Contig00001_1790
Contig00001_1791	K01776
Contig00001_1792
Contig00001_1793	K03297
Contig00001_1794
Contig00001_1795	K01673
Contig00001_1796
Contig00001_1797
Contig00001_1798	K21088
Contig00001_1799	K01210
Contig00001_1800	K02471
Contig00001_1801	K03628
Contig00001_1802	K03671
Contig00001_1803	K03732
Contig00001_1804	K20881
Contig00001_1805	K08312
Contig00001_1806	K16011
Contig00001_1806	K00971
Contig00001_1807	K02039
Contig00001_1808	K03284
Contig00001_1809	K00847
Contig00001_1810
Contig00001_1811
Contig00001_1812
Contig00001_1813
Contig00001_1814
Contig00001_1815
Contig00001_1816
Contig00001_1817
Contig00001_1818
Contig00001_1819
Contig00001_1820
Contig00001_1821
Contig00001_1822
Contig00001_1823
Contig00001_1824
Contig00001_1825	K04765
Contig00001_1826	K00856
Contig00001_1827
Contig00001_1828	K02437
Contig00001_1829
Contig00001_1830
Contig00001_1831	K19302
Contig00001_1832
Contig00001_1833	K06218
Contig00001_1834
Contig00001_1835
Contig00001_1836	K09144
Contig00001_1837	K03651
Contig00001_1838
Contig00001_1839
Contig00001_1840
Contig00001_1841
Contig00001_1842
Contig00001_1843
Contig00001_1844
Contig00001_1845
Contig00001_1846
Contig00001_1847	K21908
Contig00001_1848
Contig00001_1849
Contig00001_1850
Contig00001_1851	K10713
Contig00001_1852	K03594
Contig00001_1853
Contig00001_1854
Contig00001_1855
Contig00001_1856
Contig00001_1857
Contig00001_1858
Contig00001_1859
Contig00001_1860
Contig00001_1861
Contig00001_1862	K12287
Contig00001_1863	K07726
Contig00001_1864	K07726
Contig00001_1865	K00812
Contig00001_1866
Contig00001_1867	K08307
Contig00001_1868
Contig00001_1869
Contig00001_1870
Contig00001_1871	K07491
Contig00001_1872	K00986
Contig00001_1873
Contig00001_1874	K15460
Contig00001_1875	K07062
Contig00001_1876	K21495
Contig00001_1877	K03789
Contig00001_1878	K02454
Contig00001_1879
Contig00001_1880	K02456
Contig00001_1881	K02457
Contig00001_1882	K02458
Contig00001_1883	K02459
Contig00001_1884	K02460
Contig00001_1885	K02461
Contig00001_1886	K02462
Contig00001_1887
Contig00001_1888	K02453
Contig00001_1889
Contig00001_1890
Contig00001_1891
Contig00001_1892
Contig00001_1893
Contig00001_1894	K05349
Contig00001_1895	K02429
Contig00001_1896
Contig00001_1897
Contig00001_1898
Contig00001_1899
Contig00001_1900
Contig00001_1901	K07491
Contig00001_1902
Contig00001_1903
Contig00001_1904	K00428
Contig00001_1905
Contig00001_1906
Contig00001_1907
Contig00001_1908	K04079
Contig00001_1909
Contig00001_1910
Contig00001_1911
Contig00001_1912
Contig00001_1913	K17247
Contig00001_1914	K07147
Contig00001_1915
Contig00001_1916
Contig00001_1917
Contig00001_1918
Contig00001_1919	K07038
Contig00001_1920
Contig00001_1921
Contig00001_1922
Contig00001_1923
Contig00001_1924
Contig00001_1925	K03192
Contig00001_1926
Contig00001_1927
Contig00001_1928
Contig00001_1929	K14063
Contig00001_1930
Contig00001_1931
Contig00001_1932
Contig00001_1933
Contig00001_1934	K01784
Contig00001_1935	K14058
Contig00001_1936	K00647
Contig00001_1937	K01716
Contig00001_1938	K08309
Contig00001_1939
Contig00001_1940	K07053
Contig00001_1941
Contig00001_1942
Contig00001_1943
Contig00001_1944
Contig00001_1945
Contig00001_1946	K23163
Contig00001_1947	K05939
Contig00001_1948	K08227
Contig00001_1949
Contig00001_1950
Contig00001_1951
Contig00001_1952
Contig00001_1953
Contig00001_1954	K07726
Contig00001_1955	K07726
Contig00001_1956
Contig00001_1957
Contig00001_1958
Contig00001_1959
Contig00001_1960
Contig00001_1961	K11065
Contig00001_1962	K03977
Contig00001_1963	K17713
Contig00001_1964
Contig00001_1965	K01892
Contig00001_1966	K02656
Contig00001_1967	K06941
Contig00001_1968	K00940
Contig00001_1969	K03072
Contig00001_1970	K03210
Contig00001_1971	K01613
Contig00001_1972	K04061
Contig00001_1973	K09457
Contig00001_1974
Contig00001_1975
Contig00001_1976
Contig00001_1977	K15256
Contig00001_1978
Contig00001_1979
Contig00001_1980
Contig00001_1981	K19156
Contig00001_1982
Contig00001_1983
Contig00001_1984
Contig00001_1985
Contig00001_1986
Contig00001_1987
Contig00001_1988
Contig00001_1989
Contig00001_1990
Contig00001_1991
Contig00001_1992
Contig00001_1993
Contig00001_1994
Contig00001_1995
Contig00001_1996	K07261
Contig00001_1997	K19156
Contig00001_1998
Contig00001_1999	K01915
Contig00001_2000
Contig00001_2001
Contig00001_2002	K03657
Contig00001_2003
Contig00001_2004	K07113
Contig00001_2005	K03926
Contig00001_2006	K04084
Contig00001_2007
Contig00001_2008
Contig00001_2009
Contig00001_2010
Contig00001_2011
Contig00001_2012
Contig00001_2013
Contig00001_2014	K23995
Contig00001_2015
Contig00001_2016
Contig00001_2017
Contig00001_2018
Contig00001_2019	K22278
Contig00001_2020	K14205
Contig00001_2021
Contig00001_2022
Contig00001_2023
Contig00001_2024
Contig00001_2025
Contig00001_2026
Contig00001_2027
Contig00001_2028
Contig00001_2029	K00852
Contig00001_2030	K13993
Contig00001_2031
Contig00001_2032
Contig00001_2033
Contig00001_2034
Contig00001_2035	K07474
Contig00001_2036
Contig00001_2037	K21088
Contig00001_2038	K07216
Contig00001_2039
Contig00001_2040
Contig00001_2041
Contig00001_2042	K01687
Contig00001_2043
Contig00001_2044	K12132
Contig00001_2045	K03832
Contig00001_2046
Contig00001_2047
Contig00001_2048
Contig00001_2049
Contig00001_2050
Contig00001_2051	K18138
Contig00001_2051	K01992
Contig00001_2052	K03585
Contig00001_2053
Contig00001_2054	K07642
Contig00001_2055	K07664
Contig00001_2056
Contig00001_2057
Contig00001_2058
Contig00001_2059	K03406
Contig00001_2060
Contig00001_2061
Contig00001_2062
Contig00001_2063
Contig00001_2064	K02482
Contig00001_2065
Contig00001_2066	K07814
Contig00001_2067
Contig00001_2068	K02482
Contig00001_2069	K07486
Contig00001_2070
Contig00001_2071	K06985
Contig00001_2072
Contig00001_2073	K16092
Contig00001_2073	K02014
Contig00001_2074
Contig00001_2075
Contig00001_2076
Contig00001_2077
Contig00001_2078	K19092
Contig00001_2079
Contig00001_2080
Contig00001_2081
Contig00001_2082
Contig00001_2083	K02434
Contig00001_2084	K02433
Contig00001_2084	K01426
Contig00001_2085	K02435
Contig00001_2086	K03569
Contig00001_2087	K00873
Contig00001_2088	K07059
Contig00001_2089
Contig00001_2090
Contig00001_2091
Contig00001_2092
Contig00001_2093	K07131
Contig00001_2094
Contig00001_2095	K06945
Contig00001_2096
Contig00001_2097
Contig00001_2098
Contig00001_2099	K03570
Contig00001_2100	K03571
Contig00001_2101	K05515
Contig00001_2102	K05837
Contig00001_2103
Contig00001_2104	K04564
Contig00001_2105	K06079
Contig00001_2106
Contig00001_2107	K07497
Contig00001_2108
Contig00001_2109	K18831
Contig00001_2109	K21498
Contig00001_2110
Contig00001_2111	K07480
Contig00001_2112	K06946
Contig00001_2113
Contig00001_2114	K08305
Contig00001_2115
Contig00001_2116
Contig00001_2117
Contig00001_2118
Contig00001_2119
Contig00001_2120
Contig00001_2121
Contig00001_2122
Contig00001_2123
Contig00001_2124
Contig00001_2125	K11527
Contig00001_2125	K20974
Contig00001_2126	K06984
Contig00001_2127	K17227
Contig00001_2128	K08989
Contig00001_2129
Contig00001_2130
Contig00001_2131	K07491
Contig00001_2132
Contig00001_2133	K00986
Contig00001_2134
Contig00001_2135
Contig00001_2136	K00986
Contig00001_2137
Contig00001_2138	K00986
Contig00001_2139	K07063
Contig00001_2140
Contig00001_2141	K00986
Contig00001_2142	K21084
Contig00001_2143
Contig00001_2144
Contig00001_2145
Contig00001_2146
Contig00001_2147	K03406
Contig00001_2148	K22522
Contig00001_2149	K12340
Contig00001_2150	K18303
Contig00001_2151	K18302
Contig00001_2152
Contig00001_2153
Contig00001_2154	K07714
Contig00001_2154	K07713
Contig00001_2154	K02481
Contig00001_2155
Contig00001_2156
Contig00001_2157
Contig00001_2158
Contig00001_2159	K17226
Contig00001_2160
Contig00001_2161
Contig00001_2162
Contig00001_2163
Contig00001_2164	K03561
Contig00001_2165	K03559
Contig00001_2166	K00912
Contig00001_2167	K09791
Contig00001_2168	K00979
Contig00001_2169
Contig00001_2170
Contig00001_2171	K00986
Contig00001_2172
Contig00001_2173
Contig00001_2174
Contig00001_2175	K00986
Contig00001_2176
Contig00001_2177
Contig00001_2178	K07491
Contig00001_2179
Contig00001_2180	K07491
Contig00001_2181	K07746
Contig00001_2182	K03427
Contig00001_2183	K01154
Contig00001_2184	K01153
Contig00001_2185
Contig00001_2186
Contig00001_2187	K07814
Contig00001_2188
Contig00001_2189
Contig00001_2190
Contig00001_2191
Contig00001_2192	K07486
Contig00001_2193	K25135
Contig00001_2194	K25135
Contig00001_2195
Contig00001_2196
Contig00001_2197	K03594
Contig00001_2198	K03594
Contig00001_2199	K11927
Contig00001_2200
Contig00001_2201
Contig00001_2202
Contig00001_2203
Contig00001_2204
Contig00001_2205	K02192
Contig00001_2206
Contig00001_2207
Contig00001_2208
Contig00001_2209
Contig00001_2210
Contig00001_2211
Contig00001_2212
Contig00001_2213
Contig00001_2214
Contig00001_2215
Contig00001_2216
Contig00001_2217
Contig00001_2218
Contig00001_2219
Contig00001_2220
Contig00001_2221
Contig00001_2222
Contig00001_2223
Contig00001_2224
Contig00001_2225
Contig00001_2226
Contig00001_2227
Contig00001_2228
Contig00001_2229	K03207
Contig00001_2230
Contig00001_2231	K02622
Contig00001_2232
Contig00001_2233
Contig00001_2234	K07726
Contig00001_2235
Contig00001_2236
Contig00001_2237
Contig00001_2238	K18843
Contig00001_2239
Contig00001_2240
Contig00001_2241	K07452
Contig00001_2242	K19147
Contig00001_2243
Contig00001_2244	K07498
Contig00001_2245
Contig00001_2246
Contig00001_2247
Contig00001_2248	K00428
Contig00001_2249	K01114
Contig00001_2250
Contig00001_2251
Contig00001_2252
Contig00001_2253
Contig00001_2254
Contig00001_2255	K02687
Contig00001_2256	K06969
Contig00001_2257
Contig00001_2258
Contig00001_2259
Contig00001_2260
Contig00001_2261
Contig00001_2262
Contig00001_2263
Contig00001_2264
Contig00001_2265
Contig00001_2266	K07012
Contig00001_2267
Contig00001_2268	K19123
Contig00001_2269	K19046
Contig00001_2270	K19124
Contig00001_2271	K19125
Contig00001_2272	K19126
Contig00001_2273
Contig00001_2274	K19092
Contig00001_2275	K15342
Contig00001_2276	K09951
Contig00001_2277
Contig00001_2278	K05820
Contig00001_2279	K01736
Contig00001_2280	K07320
Contig00001_2281
Contig00001_2282
Contig00001_2283	K00428
Contig00001_2284
Contig00001_2285	K07154
Contig00001_2286
Contig00001_2287	K03634
Contig00001_2288	K05365
Contig00001_2289
Contig00001_2290	K25590
Contig00001_2291
Contig00001_2292	K01991
Contig00001_2293
Contig00001_2294
Contig00001_2295
Contig00001_2296	K09913
Contig00001_2297
Contig00001_2298
Contig00001_2299
Contig00001_2300
Contig00001_2301
Contig00001_2302
Contig00001_2303
Contig00001_2304
Contig00001_2305
Contig00001_2306
Contig00001_2307	K18829
Contig00001_2308
Contig00001_2309
Contig00001_2310
Contig00001_2311
Contig00001_2312
Contig00001_2313	K19092
Contig00001_2314
Contig00001_2315	K14060
Contig00001_2316
Contig00001_2317	K19166
Contig00001_2318	K18831
Contig00001_2319
Contig00001_2320
Contig00001_2321
Contig00001_2322	K03530
Contig00001_2323
Contig00001_2324
Contig00001_2325	K01154
Contig00001_2326	K03427
Contig00001_2327	K01153
Contig00001_2328
Contig00001_2329
Contig00001_2330
Contig00001_2331	K18911
Contig00001_2332	K03761
Contig00001_2333	K03410
Contig00001_2334	K11527
Contig00001_2335
Contig00001_2336
Contig00001_2337
Contig00001_2338
Contig00001_2339
Contig00001_2340	K03406
Contig00001_2341
Contig00001_2342	K03407
Contig00001_2343	K03406
Contig00001_2344	K03406
Contig00001_2345	K03408
Contig00001_2346	K03406
Contig00001_2347	K03408
Contig00001_2348
Contig00001_2349
Contig00001_2350
Contig00001_2351
Contig00001_2352	K07679
Contig00001_2352	K02030
Contig00001_2353	K07814
Contig00001_2354	K07336
Contig00001_2355	K07126
Contig00001_2356	K16090
Contig00001_2356	K02014
Contig00001_2357
Contig00001_2358
Contig00001_2359	K12262
Contig00001_2360
Contig00001_2361
Contig00001_2362
Contig00001_2363
Contig00001_2364
Contig00001_2365
Contig00001_2366	K09667
Contig00001_2367	K14060
Contig00001_2368
Contig00001_2369	K07689
Contig00001_2370
Contig00001_2371
Contig00001_2372
Contig00001_2373	K03406
Contig00001_2374	K03408
Contig00001_2375	K00575
Contig00001_2376	K03411
Contig00001_2377	K03782
Contig00001_2378
Contig00001_2379
Contig00001_2380	K00372
Contig00001_2381
Contig00001_2382	K06998
Contig00001_2383	K00363
Contig00001_2384	K00362
Contig00001_2385
Contig00001_2386
Contig00001_2387	K02242
Contig00001_2388	K02014
Contig00001_2389
Contig00001_2390	K07065
Contig00001_2391
Contig00001_2392
Contig00001_2393
Contig00001_2394
Contig00001_2395
Contig00001_2396
Contig00001_2397
Contig00001_2398	K02575
Contig00001_2399	K07183
Contig00001_2400	K15576
Contig00001_2401	K15577
Contig00001_2401	K02050
Contig00001_2402	K15578
Contig00001_2403
Contig00001_2404
Contig00001_2405	K03088
Contig00001_2406
Contig00001_2407
Contig00001_2408
Contig00001_2409
Contig00001_2410	K07126
Contig00001_2411
Contig00001_2412
Contig00001_2413	K01141
Contig00001_2414
Contig00001_2415	K02451
Contig00001_2416	K02450
Contig00001_2417	K00817
Contig00001_2418	K04517
Contig00001_2419	K00800
Contig00001_2420	K00945
Contig00001_2421	K02945
Contig00001_2422	K05788
Contig00001_2423	K01060
Contig00001_2424
Contig00001_2425	K03282
Contig00001_2426
Contig00001_2427
Contig00001_2428
Contig00001_2429
Contig00001_2430
Contig00001_2431
Contig00001_2432
Contig00001_2433
Contig00001_2434
Contig00001_2435	K06132
Contig00001_2436	K03100
Contig00001_2437
Contig00001_2438	K07075
Contig00001_2439	K03111
Contig00001_2440
Contig00001_2441	K03924
Contig00001_2442
Contig00001_2443	K22452
Contig00001_2444
Contig00001_2445
Contig00001_2446
Contig00001_2447	K11527
Contig00001_2447	K07720
Contig00001_2447	K20976
Contig00001_2448
Contig00001_2449	K09928
Contig00001_2450
Contig00001_2451
Contig00001_2452	K02193
Contig00001_2453	K02194
Contig00001_2454	K02195
Contig00001_2455	K02196
Contig00001_2456	K02197
Contig00001_2457	K02198
Contig00001_2458	K02199
Contig00001_2459	K02200
Contig00001_2460
Contig00001_2461	K02495
Contig00001_2462
Contig00001_2463	K07486
Contig00001_2464
Contig00001_2465	K08311
Contig00001_2466
Contig00001_2467
Contig00001_2468	K00936
Contig00001_2469	K22010
Contig00001_2470	K04085
Contig00001_2471	K06006
Contig00001_2472
Contig00001_2473
Contig00001_2474
Contig00001_2475
Contig00001_2476	K07482
Contig00001_2477
Contig00001_2478
Contig00001_2479
Contig00001_2480
Contig00001_2481
Contig00001_2482	K02469
Contig00001_2483	K00831
Contig00001_2484	K14170
Contig00001_2484	K04518
Contig00001_2485
Contig00001_2486
Contig00001_2487
Contig00001_2488
Contig00001_2489
Contig00001_2490
Contig00001_2491
Contig00001_2492	K06985
Contig00001_2493
Contig00001_2494	K03566
Contig00001_2495	K07734
Contig00001_2496
Contig00001_2497
Contig00001_2498	K01647
Contig00001_2499	K06200
Contig00001_2500
Contig00001_2501	K07258
Contig00001_2502	K07488
Contig00001_2503
Contig00001_2504	K13292
Contig00001_2505
Contig00001_2506
Contig00001_2507
Contig00001_2508
Contig00001_2509
Contig00001_2510
Contig00001_2511
Contig00001_2512
Contig00001_2513
Contig00001_2514
Contig00001_2515	K00986
Contig00001_2516
Contig00001_2517
Contig00001_2518
Contig00001_2519
Contig00001_2520
Contig00001_2521
Contig00001_2522
Contig00001_2523
Contig00001_2524
Contig00001_2525	K07395
Contig00001_2526
Contig00001_2527
Contig00001_2528	K07395
Contig00001_2529
Contig00001_2530
Contig00001_2531	K02020
Contig00001_2532
Contig00001_2533
Contig00001_2534	K06079
Contig00001_2535
Contig00001_2536
Contig00001_2537
Contig00001_2538
Contig00001_2539
Contig00001_2540	K07482
Contig00001_2541	K01783
Contig00001_2542
Contig00001_2543	K02199
Contig00001_2544	K03786
Contig00001_2545	K02160
Contig00001_2546	K01961
Contig00001_2547
Contig00001_2548	K03809
Contig00001_2549
Contig00001_2550
Contig00001_2551
Contig00001_2552
Contig00001_2553
Contig00001_2554
Contig00001_2555
Contig00001_2556
Contig00001_2557	K01673
Contig00001_2558
Contig00001_2559
Contig00001_2560
Contig00001_2561
Contig00001_2562	K17247
Contig00001_2563	K07147
Contig00001_2564
Contig00001_2565
Contig00001_2566
Contig00001_2567
Contig00001_2568
Contig00001_2569
Contig00001_2570
Contig00001_2571
Contig00001_2572
Contig00001_2573	K23777
Contig00001_2574
Contig00001_2575
Contig00001_2576
Contig00001_2577	K03406
Contig00001_2578	K00799
Contig00001_2579
Contig00001_2580	K07165
Contig00001_2581	K02014
Contig00001_2582
Contig00001_2583
Contig00001_2584
Contig00001_2585	K02014
Contig00001_2586
Contig00001_2587	K09823
Contig00001_2588
Contig00001_2589	K07126
Contig00001_2590	K03192
Contig00001_2591
Contig00001_2592
Contig00001_2593
Contig00001_2594
Contig00001_2595	K03832
Contig00001_2596	K07343
Contig00001_2597
Contig00001_2598
Contig00001_2599	K00986
Contig00001_2600
Contig00001_2601	K10954
Contig00001_2602
Contig00001_2603
Contig00001_2604
Contig00001_2605
Contig00001_2606
Contig00001_2607
Contig00001_2608
Contig00001_2609
Contig00001_2610
Contig00001_2611
Contig00001_2612
Contig00001_2613
Contig00001_2614	K06218
Contig00001_2615
Contig00001_2616
Contig00001_2617	K10954
Contig00001_2618
Contig00001_2619
Contig00001_2620
Contig00001_2621
Contig00001_2622
Contig00001_2623
Contig00001_2624
Contig00001_2625	K14060
Contig00001_2626
Contig00001_2627
Contig00001_2628
Contig00001_2629	K00330
Contig00001_2630	K00331
Contig00001_2631	K13378
Contig00001_2632
Contig00001_2633	K00335
Contig00001_2634
Contig00001_2635	K00337
Contig00001_2636	K00338
Contig00001_2637	K00339
Contig00001_2638	K00340
Contig00001_2639	K00341
Contig00001_2640
Contig00001_2641	K00343
Contig00001_2642
Contig00001_2643
Contig00001_2644
Contig00001_2645	K01679
Contig00001_2646
Contig00001_2647	K00426
Contig00001_2648	K00425
Contig00001_2649
Contig00001_2650
Contig00001_2651
Contig00001_2652
Contig00001_2653
Contig00001_2654
Contig00001_2655	K18300
Contig00001_2656	K18138
Contig00001_2657	K18298
Contig00001_2657	K03585
Contig00001_2658	K04754
Contig00001_2659	K07098
Contig00001_2660
Contig00001_2661	K03088
Contig00001_2662	K09983
Contig00001_2663	K10680
Contig00001_2664
Contig00001_2665
Contig00001_2666
Contig00001_2667
Contig00001_2668	K09717
Contig00001_2669	K00324
Contig00001_2670	K00325
Contig00001_2671
Contig00001_2672
Contig00001_2673
Contig00001_2674
Contig00001_2675	K03924
Contig00001_2676
Contig00001_2677
Contig00001_2678	K06384
Contig00001_2679
Contig00001_2680	K10680
Contig00001_2681
Contig00001_2682	K06886
Contig00001_2683
Contig00001_2684
Contig00001_2685
Contig00001_2686
Contig00001_2687
Contig00001_2688	K06996
Contig00001_2689
Contig00001_2690
Contig00001_2691
Contig00001_2692
Contig00001_2693
Contig00001_2694
Contig00001_2695
Contig00001_2696	K05367
Contig00001_2697
Contig00001_2698
Contig00001_2699	K15977
Contig00001_2700	K09929
Contig00001_2701	K09930
Contig00001_2702
Contig00001_2703
Contig00001_2704
Contig00001_2705
Contig00001_2706
Contig00001_2707
Contig00001_2708	K11527
Contig00001_2709	K07814
Contig00001_2710
Contig00001_2711	K19707
Contig00001_2712
Contig00001_2713
Contig00001_2714	K07799
Contig00001_2714	K03585
Contig00001_2715	K07788
Contig00001_2716	K07789
Contig00001_2717
Contig00001_2718	K15725
Contig00001_2719	K15727
Contig00001_2720	K15726
Contig00001_2721
Contig00001_2722
Contig00001_2723
Contig00001_2724
Contig00001_2725
Contig00001_2726
Contig00001_2727	K06186
Contig00001_2728	K03711
Contig00001_2729	K09808
Contig00001_2729	K02004
Contig00001_2730	K09810
Contig00001_2730	K02003
Contig00001_2731
Contig00001_2732
Contig00001_2733
Contig00001_2734
Contig00001_2735
Contig00001_2736
Contig00001_2737	K00995
Contig00001_2738	K03703
Contig00001_2739	K21929
Contig00001_2740
Contig00001_2741	K01011
Contig00001_2742
Contig00001_2743
Contig00001_2744
Contig00001_2745
Contig00001_2746	K01990
Contig00001_2747	K09933
Contig00001_2748
Contig00001_2749	K21302
Contig00001_2750
Contig00001_2751
Contig00001_2752	K07679
Contig00001_2753	K07814
Contig00001_2754
Contig00001_2755
Contig00001_2756
Contig00001_2757
Contig00001_2758
Contig00001_2759
Contig00001_2760	K03701
Contig00001_2761
Contig00001_2762
Contig00001_2763	K25183
Contig00001_2763	K01993
Contig00001_2764	K25182
Contig00001_2764	K01990
Contig00001_2765	K25181
Contig00001_2765	K01992
Contig00001_2766	K25180
Contig00001_2766	K01992
Contig00001_2767
Contig00001_2768
Contig00001_2769
Contig00001_2770
Contig00001_2771	K07814
Contig00001_2772	K11527
Contig00001_2773
Contig00001_2774
Contig00001_2775	K23997
Contig00001_2775	K17758
Contig00001_2776	K18979
Contig00001_2777
Contig00001_2778	K01114
Contig00001_2779	K00375
Contig00001_2780
Contig00001_2781
Contig00001_2782
Contig00001_2783	K04758
Contig00001_2784	K04759
Contig00001_2785	K10123
Contig00001_2786
Contig00001_2787	K01868
Contig00001_2788	K02520
Contig00001_2789	K02916
Contig00001_2790	K02887
Contig00001_2791	K01889
Contig00001_2792	K01890
Contig00001_2793	K04764
Contig00001_2794
Contig00001_2795
Contig00001_2796
Contig00001_2797	K06919
Contig00001_2798
Contig00001_2799	K07733
Contig00001_2800
Contig00001_2801
Contig00001_2802	K07126
Contig00001_2803
Contig00001_2804
Contig00001_2805
Contig00001_2806
Contig00001_2807
Contig00001_2808
Contig00001_2809
Contig00001_2810
Contig00001_2811
Contig00001_2812	K16079
Contig00001_2813
Contig00001_2814
Contig00001_2815
Contig00001_2816
Contig00001_2817
Contig00001_2818
Contig00001_2819
Contig00001_2820	K03702
Contig00001_2821	K17776
Contig00001_2822	K03704
Contig00001_2823
Contig00001_2824
Contig00001_2825
Contig00001_2826	K02483
Contig00001_2827
Contig00001_2828
Contig00001_2829	K07711
Contig00001_2830	K16291
Contig00001_2831
Contig00001_2832
Contig00001_2833	K01588
Contig00001_2834	K01589
Contig00001_2835
Contig00001_2836
Contig00001_2837	K00640
Contig00001_2838	K07486
Contig00001_2839	K07486
Contig00001_2840
Contig00001_2841
Contig00001_2842
Contig00001_2843	K04567
Contig00001_2844
Contig00001_2845	K02836
Contig00001_2846	K13292
Contig00001_2847	K05710
Contig00001_2848	K15984
Contig00001_2849	K04488
Contig00001_2850	K11717
Contig00001_2851	K09015
Contig00001_2852	K09013
Contig00001_2853	K09014
Contig00001_2854
Contig00001_2855
Contig00001_2856
Contig00001_2857	K01061
Contig00001_2858
Contig00001_2859
Contig00001_2860	K21831
Contig00001_2860	K12686
Contig00001_2861
Contig00001_2862
Contig00001_2863
Contig00001_2864
Contig00001_2865
Contig00001_2866	K02069
Contig00001_2867	K02068
Contig00001_2868
Contig00001_2869	K20975
Contig00001_2870
Contig00001_2871
Contig00001_2872	K16291
Contig00001_2873
Contig00001_2874	K03406
Contig00001_2875	K06894
Contig00001_2876
Contig00001_2877
Contig00001_2878	K24821
Contig00001_2879
Contig00001_2880	K07341
Contig00001_2881
Contig00001_2882
Contig00001_2883
Contig00001_2884
Contig00001_2885
Contig00001_2886
Contig00001_2887	K06942
Contig00001_2888
Contig00001_2889
Contig00001_2890	K19168
Contig00001_2891	K06980
Contig00001_2892
Contig00001_2893	K02259
Contig00001_2894	K05592
Contig00001_2895
Contig00001_2896	K01586
Contig00001_2897
Contig00001_2898	K10714
Contig00001_2899	K00243
Contig00001_2900
Contig00001_2901	K06020
Contig00001_2902	K03666
Contig00001_2903	K03665
Contig00001_2904
Contig00001_2905
Contig00001_2906
Contig00001_2907	K05946
Contig00001_2908	K00390
Contig00001_2909	K01919
Contig00001_2910	K05851
Contig00001_2911	K01755
Contig00001_2912	K02655
Contig00001_2913	K02674
Contig00001_2914	K02673
Contig00001_2915	K02672
Contig00001_2916	K02671
Contig00001_2917	K08084
Contig00001_2918	K01682
Contig00001_2919
Contig00001_2920
Contig00001_2921
Contig00001_2922
Contig00001_2923	K04088
Contig00001_2924	K04087
Contig00001_2925	K02502
Contig00001_2926	K01939
Contig00001_2927	K03601
Contig00001_2928	K01434
Contig00001_2929
Contig00001_2930
Contig00001_2931
Contig00001_2932	K08177
Contig00001_2933
Contig00001_2934	K00773
Contig00001_2935
Contig00001_2936	K07140
Contig00001_2937
Contig00001_2938
Contig00001_2939
Contig00001_2940
Contig00001_2941	K09945
Contig00001_2942
Contig00001_2943
Contig00001_2944
Contig00001_2945
Contig00001_2946	K02415
Contig00001_2947	K01207
Contig00001_2948	K00760
Contig00001_2949	K19696
Contig00001_2950
Contig00001_2951	K03717
Contig00001_2952	K01673
Contig00001_2953	K01595
Contig00001_2954	K05951
Contig00001_2955	K05521
Contig00001_2956
Contig00001_2957
Contig00001_2958
Contig00001_2959
Contig00001_2960
Contig00001_2961
Contig00001_2962
Contig00001_2963
Contig00001_2964
Contig00001_2965	K08715
Contig00001_2966	K07178
Contig00001_2967	K13652
Contig00001_2968
Contig00001_2969
Contig00001_2970	K07006
Contig00001_2971	K09958
Contig00001_2972	K09799
Contig00001_2973
Contig00001_2974	K03563
Contig00001_2975	K09667
Contig00001_2976
Contig00001_2977
Contig00001_2978	K03546
Contig00001_2979
Contig00001_2980	K07146
Contig00001_2981	K02454
Contig00001_2982
Contig00001_2983	K06995
Contig00001_2984
Contig00001_2985	K03185
Contig00001_2986	K01262
Contig00001_2987	K09895
Contig00001_2988	K09892
Contig00001_2989	K09888
Contig00001_2990
Contig00001_2991
Contig00001_2992
Contig00001_2993
Contig00001_2994
Contig00001_2995
Contig00001_2996	K02483
Contig00001_2997	K21084
Contig00001_2998
Contig00001_2999	K13747
Contig00001_3000
Contig00001_3001	K00791
Contig00001_3002	K03572
Contig00001_3003
Contig00001_3004
Contig00001_3005	K07171
Contig00001_3006	K07172
Contig00001_3007	K11717
Contig00001_3008
Contig00001_3009	K00640
Contig00001_3010	K01738
Contig00001_3011
Contig00001_3012	K18828
Contig00001_3013
Contig00001_3014
Contig00001_3015	K00135
Contig00001_3016	K00383
Contig00001_3017	K24157
Contig00001_3018
Contig00001_3019
Contig00001_3020
Contig00001_3021	K06044
Contig00001_3022	K01236
Contig00001_3023	K01214
Contig00001_3023	K02438
Contig00001_3024	K05343
Contig00001_3025	K16147
Contig00001_3026	K00700
Contig00001_3027
Contig00001_3028	K01568
Contig00001_3029	K00019
Contig00001_3030	K03893
Contig00001_3031	K04065
Contig00001_3032
Contig00001_3033
Contig00001_3034	K01537
Contig00001_3034	K07058
Contig00001_3035
Contig00001_3036
Contig00001_3037
Contig00001_3038
Contig00001_3039
Contig00001_3040	K22736
Contig00001_3041
Contig00001_3042	K09800
Contig00001_3043	K07482
Contig00001_3044
Contig00001_3045	K07278
Contig00001_3046
Contig00001_3047
Contig00001_3048
Contig00001_3049
Contig00001_3050
Contig00001_3051	K00925
Contig00001_3052	K00688
Contig00001_3053
Contig00001_3054
Contig00001_3055	K06006
Contig00001_3056
Contig00001_3057	K04065
Contig00001_3058	K03286
Contig00001_3059
Contig00001_3060
Contig00001_3061
Contig00001_3062
Contig00001_3063
Contig00001_3064
Contig00001_3065
Contig00001_3066
Contig00001_3067	K01810
Contig00001_3068
Contig00001_3069	K01621
Contig00001_3070
Contig00001_3071
Contig00001_3072	K01623
Contig00001_3073	K04065
Contig00001_3074
Contig00001_3075
Contig00001_3076
Contig00001_3077	K06131
Contig00001_3078
Contig00001_3079	K03642
Contig00001_3080
Contig00001_3081
Contig00001_3082
Contig00001_3083
Contig00001_3084
Contig00001_3085
Contig00001_3086
Contig00001_3087
Contig00001_3088
Contig00001_3089
Contig00001_3090
Contig00001_3091
Contig00001_3092
Contig00001_3093
Contig00001_3094	K04088
Contig00001_3095	K04087
Contig00001_3096
Contig00001_3097
Contig00001_3098	K02065
Contig00001_3099	K02066
Contig00001_3100
Contig00001_3101
Contig00001_3102	K13688
Contig00001_3102	K00702
Contig00001_3103
Contig00001_3104
Contig00001_3105
Contig00001_3106	K03286
Contig00001_3107
Contig00001_3108	K06045
Contig00001_3109
Contig00001_3110
Contig00001_3111
Contig00001_3112	K05516
Contig00001_3113	K18997
Contig00001_3114
Contig00001_3115	K06076
Contig00001_3116	K07112
Contig00001_3117	K07112
Contig00001_3118	K01996
Contig00001_3119
Contig00001_3120	K01998
Contig00001_3121	K01997
Contig00001_3122	K01995
Contig00001_3123
Contig00001_3124	K17228
Contig00001_3125	K00299
Contig00001_3126
Contig00001_3127
Contig00001_3128	K04091
Contig00001_3129
Contig00001_3130	K11917
Contig00001_3131	K14652
Contig00001_3131	K02858
Contig00001_3131	K01497
Contig00001_3132	K07221
Contig00001_3133
Contig00001_3134	K07486
Contig00001_3135
Contig00001_3136	K01673
Contig00001_3137	K09954
Contig00001_3138	K00947
Contig00001_3139	K00947
Contig00001_3140	K15633
Contig00001_3141
Contig00001_3142
Contig00001_3143
Contig00001_3144
Contig00001_3145
Contig00001_3146	K02111
Contig00001_3147	K02109
Contig00001_3148	K02110
Contig00001_3149	K02108
Contig00001_3150
Contig00001_3151	K02116
Contig00001_3152
Contig00001_3153	K02112
Contig00001_3154
Contig00001_3155	K03797
Contig00001_3156
Contig00001_3157
Contig00001_3158	K03406
Contig00001_3159
Contig00001_3160	K07662
Contig00001_3161	K06006
Contig00001_3162
Contig00001_3163
Contig00001_3164
Contig00001_3165	K07488
Contig00001_3166
Contig00001_3167
Contig00001_3168	K03830
Contig00001_3169
Contig00001_3170
Contig00001_3171
Contig00001_3172
Contig00001_3173	K02596
Contig00001_3174
Contig00001_3175
Contig00001_3176	K12340
Contig00001_3177
Contig00001_3178	K15549
Contig00001_3178	K03543
Contig00001_3179	K15547
Contig00001_3180
Contig00001_3181	K02837
Contig00001_3182	K03832
Contig00001_3183
Contig00001_3184
Contig00001_3185
Contig00001_3186	K03745
Contig00001_3187
Contig00001_3188
Contig00001_3189	K00651
Contig00001_3190
Contig00001_3191	K00569
Contig00001_3192
Contig00001_3193
Contig00001_3194
Contig00001_3195
Contig00001_3196	K06147
Contig00001_3197
Contig00001_3198
Contig00001_3199
Contig00001_3200	K02014
Contig00001_3201	K12243
Contig00001_3202	K03189
Contig00001_3203	K03188
Contig00001_3204	K03187
Contig00001_3205	K01428
Contig00001_3206	K01429
Contig00001_3207	K01430
Contig00001_3208	K03190
Contig00001_3209	K11963
Contig00001_3210	K11962
Contig00001_3211	K11961
Contig00001_3212	K11960
Contig00001_3212	K01997
Contig00001_3213	K11959
Contig00001_3214
Contig00001_3215
Contig00001_3216
Contig00001_3217
Contig00001_3218	K21023
Contig00001_3219
Contig00001_3220
Contig00001_3221
Contig00001_3222	K03088
Contig00001_3223	K07114
Contig00001_3224	K06907
Contig00001_3225	K21498
Contig00001_3226	K01265
Contig00001_3227
Contig00001_3228	K03741
Contig00001_3229	K03892
Contig00001_3230	K03325
Contig00001_3231	K07059
Contig00001_3232	K03578
Contig00001_3233	K07486
Contig00001_3234	K06158
Contig00001_3235
Contig00001_3236	K11527
Contig00001_3237
Contig00001_3238	K02014
Contig00001_3239
Contig00001_3240	K03406
Contig00001_3241
Contig00001_3242
Contig00001_3243
Contig00001_3244
Contig00001_3245
Contig00001_3246
Contig00001_3247
Contig00001_3248
Contig00001_3249	K00147
Contig00001_3250	K00383
Contig00001_3251	K24157
Contig00001_3252	K04761
Contig00001_3253
Contig00001_3254
Contig00001_3255
Contig00001_3256
Contig00001_3257	K19092
Contig00001_3258
Contig00001_3259
Contig00001_3260
Contig00001_3261	K02014
Contig00001_3262
Contig00001_3263
Contig00001_3264
Contig00001_3265
Contig00001_3266
Contig00001_3267
Contig00001_3268
Contig00001_3269
Contig00001_3270	K07154
Contig00001_3271
Contig00001_3272
Contig00001_3273
Contig00001_3274
Contig00001_3275
Contig00001_3276
Contig00001_3277
Contig00001_3278
Contig00001_3279
Contig00001_3280
Contig00001_3281	K00030
Contig00001_3282
Contig00001_3283
Contig00001_3284
Contig00001_3285
Contig00001_3286
Contig00001_3287
Contig00001_3288	K02014
Contig00001_3289	K15738
Contig00001_3290	K03742
Contig00001_3291
Contig00001_3292
Contig00001_3293
Contig00001_3294
Contig00001_3295
Contig00001_3296
Contig00001_3297	K07484
Contig00001_3298
Contig00001_3299
Contig00001_3300
Contig00001_3301	K14155
Contig00001_3302
Contig00001_3303	K03736
Contig00001_3304	K03735
Contig00001_3305	K11917
Contig00001_3306
Contig00001_3307
Contig00001_3308
Contig00001_3309
Contig00001_3310	K03799
Contig00001_3311
Contig00001_3312
Contig00001_3313
Contig00001_3314
Contig00001_3315
Contig00001_3316
Contig00001_3317
Contig00001_3318
Contig00001_3319
Contig00001_3320
Contig00001_3321
Contig00001_3322
Contig00001_3323	K21162
Contig00001_3324
Contig00001_3325	K08988
Contig00001_3326
Contig00001_3327
Contig00001_3328
Contig00001_3329
Contig00001_3330
Contig00001_3331
Contig00001_3332
Contig00001_3333
Contig00001_3334
Contig00001_3335
Contig00001_3336
Contig00001_3337	K16259
Contig00001_3338
Contig00001_3339	K16258
Contig00001_3340	K16257
Contig00001_3341	K16256
Contig00001_3342
Contig00001_3343
Contig00001_3344	K03924
Contig00001_3345	K14029
Contig00001_3346	K16255
Contig00001_3347	K16254
Contig00001_3348	K14028
Contig00001_3349
Contig00001_3350	K16260
Contig00001_3351	K07675
Contig00001_3352	K02014
Contig00001_3353
Contig00001_3354
Contig00001_3355
Contig00001_3356
Contig00001_3357
Contig00001_3358
Contig00001_3359	K03406
Contig00001_3360	K03406
Contig00001_3361	K03413
Contig00001_3362
Contig00001_3363	K03407
Contig00001_3364	K03406
Contig00001_3365	K03408
Contig00001_3366	K00575
Contig00001_3367	K03411
Contig00001_3368	K03412
Contig00001_3369	K18189
Contig00001_3370
Contig00001_3371	K03651
Contig00001_3372	K03088
Contig00001_3373
Contig00001_3374
Contig00001_3375
Contig00001_3376
Contig00001_3377
Contig00001_3378
Contig00001_3379
Contig00001_3380	K21084
Contig00001_3381	K16149
Contig00001_3382	K09942
Contig00001_3383	K01214
Contig00001_3384	K06178
Contig00001_3385	K06024
Contig00001_3386	K05896
Contig00001_3387
Contig00001_3388	K07566
Contig00001_3389	K07168
Contig00001_3390	K00122
Contig00001_3391
Contig00001_3392
Contig00001_3393	K02019
Contig00001_3394	K05946
Contig00001_3395	K02017
Contig00001_3396	K02018
Contig00001_3397	K14742
Contig00001_3398	K03722
Contig00001_3399
Contig00001_3400
Contig00001_3401
Contig00001_3402
Contig00001_3403	K00209
Contig00001_3404
Contig00001_3405
Contig00001_3406
Contig00001_3407	K03446
Contig00001_3408	K03543
Contig00001_3409	K18301
Contig00001_3410	K00927
Contig00001_3411	K03406
Contig00001_3412
Contig00001_3413	K08303
Contig00001_3414	K02553
Contig00001_3415	K03527
Contig00001_3416	K00826
Contig00001_3417	K02843
Contig00001_3418	K02841
Contig00001_3419
Contig00001_3420
Contig00001_3421
Contig00001_3422
Contig00001_3423	K01823
Contig00001_3424
Contig00001_3425
Contig00001_3426
Contig00001_3427	K01420
Contig00001_3428	K03841
Contig00001_3429
Contig00001_3430	K06941
Contig00001_3431
Contig00001_3432	K00788
Contig00001_3433
Contig00001_3434	K01972
Contig00001_3435
Contig00001_3436
Contig00001_3437	K04771
Contig00001_3438	K03598
Contig00001_3439	K03597
Contig00001_3440	K03088
Contig00001_3441
Contig00001_3442	K00278
Contig00001_3443	K03654
Contig00001_3444
Contig00001_3445
Contig00001_3446	K00982
Contig00001_3447	K03564
Contig00001_3448	K01807
Contig00001_3449	K02536
Contig00001_3450
Contig00001_3451	K03406
Contig00001_3452
Contig00001_3453	K03704
Contig00001_3454
Contig00001_3455
Contig00001_3456
Contig00001_3457	K03734
Contig00001_3458	K02199
Contig00001_3459
Contig00001_3460
Contig00001_3461
Contig00001_3462	K12536
Contig00001_3463	K12537
Contig00001_3464	K12340
Contig00001_3465
Contig00001_3466
Contig00001_3467	K16080
Contig00001_3468	K14682
Contig00001_3469
Contig00001_3470
Contig00001_3471	K06985
Contig00001_3472	K08225
Contig00001_3473
Contig00001_3474
Contig00001_3475	K01061
Contig00001_3476	K25307
Contig00001_3477	K03406
Contig00001_3478
Contig00001_3479	K02019
Contig00001_3480	K02518
Contig00001_3481	K03694
Contig00001_3482	K06891
Contig00001_3483	K12152
Contig00001_3484	K00566
Contig00001_3485
Contig00001_3486	K00925
Contig00001_3487
Contig00001_3488	K13788
Contig00001_3489
Contig00001_3490
Contig00001_3491
Contig00001_3492	K14136
Contig00001_3492	K07027
Contig00001_3493	K16653
Contig00001_3494
Contig00001_3495
Contig00001_3496
Contig00001_3497
Contig00001_3498
Contig00001_3499
Contig00001_3500
Contig00001_3501	K09938
Contig00001_3502	K01933
Contig00001_3503	K07568
Contig00001_3504
Contig00001_3505
Contig00001_3506
Contig00001_3507	K07126
Contig00001_3508
Contig00001_3509
Contig00001_3510
Contig00001_3511
Contig00001_3512	K01866
Contig00001_3513	K19304
Contig00001_3514	K09001
Contig00001_3515	K15724
Contig00001_3516
Contig00001_3517
Contig00001_3518
Contig00001_3519
Contig00001_3520	K02503
Contig00001_3521	K14441
Contig00001_3522	K11179
Contig00001_3523	K07237
Contig00001_3524	K11741
Contig00001_3525	K21087
Contig00001_3526	K02314
Contig00001_3527	K01775
Contig00001_3528	K04485
Contig00001_3529
Contig00001_3530
Contig00001_3531	K07221
Contig00001_3532	K23163
Contig00001_3533	K07090
Contig00001_3534
Contig00001_3535	K07448
Contig00001_3536
Contig00001_3537	K03089
Contig00001_3538	K01886
Contig00001_3539	K15523
Contig00001_3540
Contig00001_3541
Contig00001_3542	K03699
Contig00001_3543	K03284
Contig00001_3544
Contig00001_3545	K03734
Contig00001_3546
Contig00001_3547
Contig00001_3548
Contig00001_3549
Contig00001_3550
Contig00001_3551
Contig00001_3552
Contig00001_3553
Contig00001_3554
Contig00001_3555
Contig00001_3556	K09667
Contig00001_3557	K09667
Contig00001_3558	K00226
Contig00001_3559	K03737
Contig00001_3560
Contig00001_3561
Contig00001_3562
Contig00001_3563
Contig00001_3564
Contig00001_3565	K22132
Contig00001_3566	K01095
Contig00001_3567	K00946
Contig00001_3568	K03625
Contig00001_3569	K00794
Contig00001_3570	K14652
Contig00001_3571	K00793
Contig00001_3572	K11752
Contig00001_3573	K07738
Contig00001_3574	K23753
Contig00001_3575
Contig00001_3576
Contig00001_3577
Contig00001_3578	K06959
Contig00001_3579
Contig00001_3580
Contig00001_3581
Contig00001_3582	K01356
Contig00001_3583
Contig00001_3584
Contig00001_3585
Contig00001_3586
Contig00001_3587
Contig00001_3588
Contig00001_3589	K03746
Contig00001_3590
Contig00001_3591
Contig00001_3592	K00164
Contig00001_3593	K00658
Contig00001_3594	K01069
Contig00001_3595
Contig00001_3596	K01419
Contig00001_3597	K03667
Contig00001_3598
Contig00001_3599	K03183
Contig00001_3600	K03690
Contig00001_3601	K03688
Contig00001_3602
Contig00001_3603	K03789
Contig00001_3604	K21929
Contig00001_3605	K01649
Contig00001_3606	K03269
Contig00001_3607	K04568
Contig00001_3608	K02356
Contig00001_3609	K19810
Contig00001_3610
Contig00001_3611
Contig00001_3612
Contig00001_3613
Contig00001_3614	K00059
Contig00001_3615	K00645
Contig00001_3616	K00648
Contig00001_3617	K03621
Contig00001_3618	K02911
Contig00001_3619	K07040
Contig00001_3620
Contig00001_3621	K25422
Contig00001_3622
Contig00001_3623	K08309
Contig00001_3624	K08289
Contig00001_3625
Contig00001_3626	K01772
Contig00001_3627	K01495
Contig00001_3628	K05539
Contig00001_3629	K00796
Contig00001_3630	K01505
Contig00001_3631	K07646
Contig00001_3632	K07667
Contig00001_3633
Contig00001_3634	K01524
Contig00001_3635	K01990
Contig00001_3636
Contig00001_3637
Contig00001_3638
Contig00001_3639	K02050
Contig00001_3640
Contig00001_3641
Contig00001_3642
Contig00001_3643
Contig00001_3644	K02621
Contig00001_3645
Contig00001_3646
Contig00001_3647	K01816
Contig00001_3648	K08234
Contig00001_3649
Contig00001_3650
Contig00001_3651	K09983
Contig00001_3652	K07814
Contig00001_3653
Contig00001_3654
Contig00001_3655
Contig00001_3656	K03656
Contig00001_3656	K03657
Contig00001_3657
Contig00001_3658
Contig00001_3659	K07675
Contig00001_3660
Contig00001_3661	K21088
Contig00001_3662
Contig00001_3663	K09131
Contig00001_3664	K07395
Contig00001_3665
Contig00001_3666
Contig00001_3667
Contig00001_3668
Contig00001_3669	K00799
Contig00001_3670
Contig00001_3671
Contig00001_3672
Contig00001_3673	K00113
Contig00001_3674	K09919
Contig00001_3675
Contig00001_3676	K18829
Contig00001_3677
Contig00001_3678
Contig00001_3679
Contig00001_3680	K02482
Contig00001_3681
Contig00001_3682
Contig00001_3683	K02482
Contig00001_3684
Contig00001_3685
Contig00001_3686	K06938
Contig00001_3687	K06203
Contig00001_3688	K08963
Contig00001_3689	K12960
Contig00001_3690	K00568
Contig00001_3691	K22292
Contig00001_3691	K01091
Contig00001_3692
Contig00001_3693
Contig00001_3694	K02387
Contig00001_3695	K02388
Contig00001_3696	K02389
Contig00001_3697	K02390
Contig00001_3698
Contig00001_3699	K02392
Contig00001_3700	K02393
Contig00001_3701	K02394
Contig00001_3702	K02395
Contig00001_3703	K02396
Contig00001_3704	K02397
Contig00001_3705
Contig00001_3706	K02078
Contig00001_3707	K09458
Contig00001_3708	K02619
Contig00001_3709	K07082
Contig00001_3710	K00943
Contig00001_3711	K02341
Contig00001_3712	K02676
Contig00001_3713	K03424
Contig00001_3714	K03499
Contig00001_3715	K03070
Contig00001_3716	K00688
Contig00001_3717	K03216
Contig00001_3718	K00145
Contig00001_3719
Contig00001_3720	K00344
Contig00001_3721	K01011
Contig00001_3722	K11103
Contig00001_3723
Contig00001_3724	K01950
Contig00001_3725	K01902
Contig00001_3726	K01903
Contig00001_3727	K02668
Contig00001_3728	K02667
Contig00001_3729
Contig00001_3730
Contig00001_3731
Contig00001_3732	K07221
Contig00001_3733
Contig00001_3734
Contig00001_3735	K13283
Contig00001_3736
Contig00001_3737
Contig00001_3738	K07133
Contig00001_3739	K06189
Contig00001_3740	K07042
Contig00001_3741	K06217
Contig00001_3742	K06168
Contig00001_3743
Contig00001_3744
Contig00001_3745	K06920
Contig00001_3746	K10026
Contig00001_3747	K05807
Contig00001_3748	K03640
Contig00001_3749	K03641
Contig00001_3750	K03646
Contig00001_3751	K03560
Contig00001_3751	K03559
Contig00001_3752	K03562
Contig00001_3752	K03561
Contig00001_3753	K07107
Contig00001_3754	K03551
Contig00001_3755	K03550
Contig00001_3756	K01159
Contig00001_3757	K18189
Contig00001_3758	K01079
Contig00001_3759	K00058
Contig00001_3760	K04087
Contig00001_3761	K04088
Contig00001_3762	K01790
Contig00001_3763	K00973
Contig00001_3764	K00067
Contig00001_3765	K01710
Contig00001_3766	K02450
Contig00001_3767
Contig00001_3768	K25590
Contig00001_3769
Contig00001_3770	K01991
Contig00001_3771
Contig00001_3772
Contig00001_3773
Contig00001_3774
Contig00001_3775
Contig00001_3776
Contig00001_3777	K16703
Contig00001_3778
Contig00001_3779
Contig00001_3780	K16870
Contig00001_3781
Contig00001_3782
Contig00001_3783
Contig00001_3784	K20534
Contig00001_3785
Contig00001_3786
Contig00001_3787	K02034
Contig00001_3788	K02031
Contig00001_3788	K02032
Contig00001_3789	K08307
Contig00001_3790
Contig00001_3791	K03469
Contig00001_3792	K20977
Contig00001_3793
Contig00001_3794
Contig00001_3795	K03184
Contig00001_3795	K18800
Contig00001_3796
Contig00001_3797	K00380
Contig00001_3798
Contig00001_3799
Contig00001_3800	K01940
Contig00001_3801	K02527
Contig00001_3802	K01754
Contig00001_3803	K01807
Contig00001_3804	K09941
Contig00001_3805
Contig00001_3806	K03885
Contig00001_3807
Contig00001_3808
Contig00001_3809	K11312
Contig00001_3810	K11927
Contig00001_3811
Contig00001_3812	K03580
Contig00001_3813	K19416
Contig00001_3814	K06886
Contig00001_3815
Contig00001_3816
Contig00001_3817
Contig00001_3818
Contig00001_3819
Contig00001_3820	K02232
Contig00001_3821
Contig00001_3822	K02414
Contig00001_3823	K02413
Contig00001_3824	K02412
Contig00001_3825	K02411
Contig00001_3826	K02410
Contig00001_3827	K02409
Contig00001_3828	K02408
Contig00001_3829	K10943
Contig00001_3830	K10942
Contig00001_3831	K00573
Contig00001_3832	K03787
Contig00001_3833
Contig00001_3834
Contig00001_3835
Contig00001_3836	K09667
Contig00001_3837	K08973
Contig00001_3838
Contig00001_3839
Contig00001_3840
Contig00001_3841
Contig00001_3842
Contig00001_3843	K01876
Contig00001_3844	K03517
Contig00001_3845
Contig00001_3846	K14540
Contig00001_3847
Contig00001_3848	K21470
Contig00001_3849
Contig00001_3850
Contig00001_3851	K10713
Contig00001_3852	K02046
Contig00001_3853	K02047
Contig00001_3854	K02045
Contig00001_3855
Contig00001_3856	K00259
Contig00001_3857
Contig00001_3858
Contig00001_3859	K07114
Contig00001_3860
Contig00001_3861
Contig00001_3862	K03924
Contig00001_3863
Contig00001_3864
Contig00001_3865	K01465
Contig00001_3866	K00609
Contig00001_3867	K02825
Contig00001_3868	K07447
Contig00001_3869	K07735
Contig00001_3870	K03832
Contig00001_3871	K01920
Contig00001_3872	K02902
Contig00001_3873	K02913
Contig00001_3874
Contig00001_3875	K04772
Contig00001_3875	K04771
Contig00001_3876	K03723
Contig00001_3877	K01548
Contig00001_3878	K01547
Contig00001_3879	K01546
Contig00001_3880	K01545
Contig00001_3881	K13979
Contig00001_3882	K03775
Contig00001_3883	K04760
Contig00001_3884
Contig00001_3885
Contig00001_3886	K07560
Contig00001_3887	K03147
Contig00001_3888	K03581
Contig00001_3889
Contig00001_3890	K02523
Contig00001_3891	K02914
Contig00001_3892	K03217
Contig00001_3893	K03650
Contig00001_3894
Contig00001_3895
Contig00001_3896
Contig00001_3897
Contig00001_3898
Contig00001_3899
Contig00001_3900
Contig00001_3901
Contig00001_3902	K14060
Contig00001_3903
Contig00001_3904
Contig00001_3905	K07240
Contig00001_3906	K07043
Contig00001_3907	K00012
Contig00001_3908
Contig00001_3909
Contig00001_3910
Contig00001_3911
Contig00001_3912	K01703
Contig00001_3913	K01704
Contig00001_3914	K08679
Contig00001_3915	K09011
Contig00001_3916	K00052
Contig00001_3917	K03606
Contig00001_3918	K02377
Contig00001_3919
Contig00001_3920	K16568
Contig00001_3921
Contig00001_3922
Contig00001_3923
Contig00001_3924
Contig00001_3925	K01710
Contig00001_3926	K00973
Contig00001_3927	K01790
Contig00001_3928
Contig00001_3929	K03328
Contig00001_3930
Contig00001_3931
Contig00001_3932
Contig00001_3933	K16870
Contig00001_3934
Contig00001_3935
Contig00001_3936
Contig00001_3937
Contig00001_3938
Contig00001_3939	K25590
Contig00001_3940	K01991
Contig00001_3941
Contig00001_3942
Contig00001_3943
Contig00001_3944	K23743
Contig00001_3945	K23743
Contig00001_3946
Contig00001_3947
Contig00001_3948	K03839
Contig00001_3949
Contig00001_3950
Contig00001_3951
Contig00001_3952
Contig00001_3953
Contig00001_3954
Contig00001_3955	K01624
Contig00001_3956
Contig00001_3957
Contig00001_3958
Contig00001_3959
Contig00001_3960	K18829
Contig00001_3961
Contig00001_3962
Contig00001_3963
Contig00001_3964	K07482
Contig00001_3965
Contig00001_3966
Contig00001_3967
Contig00001_3968
Contig00001_3969
Contig00001_3970
Contig00001_3971
Contig00001_3972	K14059
Contig00001_3973	K07184
Contig00001_3974	K00611
Contig00001_3975	K00821
Contig00001_3976
Contig00001_3977	K07090
Contig00001_3978
Contig00001_3979	K04083
Contig00001_3980	K07304
Contig00001_3981	K04069
Contig00001_3982	K06990
Contig00001_3983	K09141
Contig00001_3984
Contig00001_3985	K03798
Contig00001_3986	K04087
Contig00001_3987	K04088
Contig00001_3988
Contig00001_3989	K12279
Contig00001_3990
Contig00001_3991	K12280
Contig00001_3992	K12281
Contig00001_3993	K12282
Contig00001_3994	K12283
Contig00001_3995	K12284
Contig00001_3996	K12276
Contig00001_3997	K12278
Contig00001_3998
Contig00001_3999
Contig00001_4000	K10924
Contig00001_4001
Contig00001_4002	K10927
Contig00001_4003	K12285
Contig00001_4004	K12286
Contig00001_4005	K01867
Contig00001_4006	K03602
Contig00001_4007	K00795
Contig00001_4007	K13789
Contig00001_4008	K00759
Contig00001_4009	K04754
Contig00001_4010	K07323
Contig00001_4011
Contig00001_4012	K10208
Contig00001_4012	K00801
Contig00001_4013	K06045
Contig00001_4014
Contig00001_4015
Contig00001_4016
Contig00001_4017	K07245
Contig00001_4018	K01662
Contig00001_4019
Contig00001_4020	K01451
Contig00001_4021
Contig00001_4022
Contig00001_4023	K03548
Contig00001_4024	K20978
Contig00001_4025	K03406
Contig00001_4026	K03412
Contig00001_4027	K03411
Contig00001_4028	K00575
Contig00001_4029
Contig00001_4030	K03496
Contig00001_4031	K03408
Contig00001_4032	K03406
Contig00001_4033
Contig00001_4034
Contig00001_4035	K03408
Contig00001_4036	K03407
Contig00001_4037	K03413
Contig00001_4038	K00024
Contig00001_4039	K00300
Contig00001_4040	K11529
Contig00001_4041	K00600
Contig00001_4042	K01938
Contig00001_4043
Contig00001_4044	K04075
Contig00001_4045	K01962
Contig00001_4046	K07478
Contig00001_4047	K02879
Contig00001_4048	K03040
Contig00001_4049	K02986
Contig00001_4050	K02948
Contig00001_4051	K02952
Contig00001_4052	K02919
Contig00001_4053	K03076
Contig00001_4054	K02876
Contig00001_4055	K02907
Contig00001_4056	K02988
Contig00001_4057	K02881
Contig00001_4058	K02933
Contig00001_4059	K02994
Contig00001_4060	K02954
Contig00001_4061	K02931
Contig00001_4062	K02895
Contig00001_4063	K02874
Contig00001_4064	K02961
Contig00001_4065	K02904
Contig00001_4066	K02878
Contig00001_4067	K02982
Contig00001_4068	K02890
Contig00001_4069	K02965
Contig00001_4070	K02886
Contig00001_4071	K02892
Contig00001_4072	K02926
Contig00001_4073	K02906
Contig00001_4074	K02946
Contig00001_4075	K02358
Contig00001_4076	K02355
Contig00001_4077	K02992
Contig00001_4078	K02950
Contig00001_4079	K03046
Contig00001_4080	K03043
Contig00001_4081	K02935
Contig00001_4082	K02864
Contig00001_4083	K02863
Contig00001_4084	K02867
Contig00001_4085	K02601
Contig00001_4086	K03073
Contig00001_4087	K02358
Contig00001_4088
Contig00001_4089	K01056
Contig00001_4090	K02897
Contig00001_4091	K00948
Contig00001_4092	K00919
Contig00001_4093	K02494
Contig00001_4094
Contig00001_4095	K02492
Contig00001_4096	K02835
Contig00001_4097	K02493
Contig00001_4098
Contig00001_4099	K00989
Contig00001_4100	K01519
Contig00001_4101
Contig00001_4102
Contig00001_4103
Contig00001_4104
Contig00001_4105	K17230
Contig00001_4106
Contig00001_4107
Contig00001_4108
Contig00001_4109	K03820
Contig00001_4110	K00748
Contig00001_4111	K20084
Contig00001_4112
Contig00001_4113	K12137
Contig00001_4114
Contig00001_4115	K12140
Contig00001_4116	K12141
Contig00001_4117
Contig00001_4118
Contig00001_4119
Contig00001_4120
Contig00001_4121	K09822
Contig00001_4122
Contig00001_4123
Contig00001_4124
Contig00001_4125	K03608
Contig00001_4126	K03609
Contig00001_4127	K03610
Contig00001_4128	K06958
Contig00001_4129	K05808
Contig00001_4130	K03092
Contig00001_4131	K06861
Contig00001_4132	K09774
Contig00001_4133	K11719
Contig00001_4134	K03270
Contig00001_4135	K06041
Contig00001_4136	K02065
Contig00001_4137	K02066
Contig00001_4138	K02067
Contig00001_4139	K07122
Contig00001_4140	K00790
Contig00001_4141	K00765
Contig00001_4142	K00013
Contig00001_4143	K00817
Contig00001_4144	K00411
Contig00001_4145	K00412
Contig00001_4146	K00413
Contig00001_4147	K03599
Contig00001_4148	K03600
Contig00001_4149	K01724
Contig00001_4150	K00201
Contig00001_4151	K00200
Contig00001_4152	K00672
Contig00001_4153	K00202
Contig00001_4154
Contig00001_4155	K00029
Contig00001_4156	K23743
Contig00001_4157	K01142
Contig00001_4158
Contig00001_4159	K07708
Contig00001_4160	K07712
Contig00001_4160	K02481
Contig00001_4161
Contig00001_4162	K11906
Contig00001_4163
Contig00001_4164
Contig00001_4165
Contig00001_4166
Contig00001_4167
Contig00001_4168	K03179
Contig00001_4169	K03272
Contig00001_4169	K21344
Contig00001_4170	K00537
Contig00001_4171	K03809
Contig00001_4172
Contig00001_4173
Contig00001_4174	K02584
Contig00001_4175	K23916
Contig00001_4176	K03617
Contig00001_4177	K03616
Contig00001_4178	K03615
Contig00001_4179	K03614
Contig00001_4180	K03612
Contig00001_4181	K03613
Contig00001_4182	K09801
Contig00001_4183	K02585
Contig00001_4184
Contig00001_4185
Contig00001_4186	K22405
Contig00001_4187
Contig00001_4188
Contig00001_4189	K15790
Contig00001_4190	K03186
Contig00001_4191	K01259
Contig00001_4192
Contig00001_4193	K03153
Contig00001_4194	K00254
Contig00001_4195	K03592
Contig00001_4196
Contig00001_4197	K03568
Contig00001_4198
Contig00001_4199	K07115
Contig00001_4200	K00974
Contig00001_4201	K06136
Contig00001_4202	K06137
Contig00001_4203	K06138
Contig00001_4204	K06139
Contig00001_4205
Contig00001_4206	K07486
Contig00001_4207	K01698
Contig00001_4208
Contig00001_4209	K00014
Contig00001_4210	K01414
Contig00001_4211
Contig00001_4212
Contig00001_4213
Contig00001_4214
Contig00001_4215	K02402
Contig00001_4216	K02403
Contig00001_4217	K02402
Contig00001_4218
Contig00001_4219
Contig00001_4220
Contig00001_4221	K03559
Contig00001_4222	K03561
Contig00001_4223	K03832
Contig00001_4224
Contig00001_4225	K12340
Contig00001_4226
Contig00001_4227
Contig00001_4228
Contig00001_4229	K02014
Contig00001_4230	K07165
Contig00001_4231	K23514
Contig00001_4232
Contig00001_4233
Contig00001_4234
Contig00001_4235
Contig00001_4236
Contig00001_4237
Contig00001_4238	K09883
Contig00001_4239
Contig00001_4240
Contig00001_4241	K09882
Contig00001_4242
Contig00001_4243
Contig00001_4244
Contig00001_4245
Contig00001_4246	K03111
Contig00001_4247
Contig00001_4248
Contig00001_4249
Contig00001_4250
Contig00001_4251
Contig00001_4252
Contig00001_4253
Contig00001_4254
Contig00001_4255	K03530
Contig00001_4256	K12058
Contig00001_4257	K12060
Contig00001_4258	K12061
Contig00001_4259	K12062
Contig00001_4260
Contig00001_4261	K12063
Contig00001_4262
Contig00001_4263	K12069
Contig00001_4264	K12064
Contig00001_4265	K03981
Contig00001_4266	K12065
Contig00001_4267	K12066
Contig00001_4268	K12067
Contig00001_4269	K12068
Contig00001_4270
Contig00001_4271	K18828
Contig00001_4272
Contig00001_4273
Contig00001_4274	K07165
Contig00001_4275	K02014
Contig00001_4276
Contig00001_4277
Contig00001_4278
Contig00001_4279
Contig00001_4280
Contig00001_4281	K07481
Contig00001_4282
Contig00001_4283
Contig00001_4284	K12071
Contig00001_4285	K12070
Contig00001_4286
Contig00001_4287
Contig00001_4288	K07154
Contig00001_4289	K15773
Contig00001_4290
Contig00001_4291
Contig00001_4292	K12057
Contig00001_4293	K12072
Contig00001_4294	K12056
Contig00001_4295
Contig00001_4296	K09144
Contig00001_4297
Contig00001_4298	K02402
Contig00001_4299	K02403
Contig00001_4300
Contig00001_4301	K18850
Contig00001_4302
Contig00001_4303	K03192
Contig00001_4304	K03192
Contig00001_4305
Contig00001_4306
Contig00001_4307
Contig00001_4308	K03832
Contig00001_4309	K03561
Contig00001_4310	K03559
Contig00001_4311
Contig00001_4312
Contig00001_4313
Contig00001_4314
Contig00001_4315
Contig00001_4316
Contig00001_4317	K03192
Contig00001_4318
Contig00001_4319
Contig00001_4320	K03832
Contig00001_4321
Contig00001_4322
Contig00001_4323	K07133
Contig00001_4324	K02402
Contig00001_4325	K02403
Contig00001_4326	K05788
Contig00001_4327	K03559
Contig00001_4328	K03561
Contig00001_4329	K03832
Contig00001_4330
Contig00001_4331
Contig00001_4332
Contig00001_4333
Contig00001_4334
Contig00001_4335	K02014
Contig00001_4336
Contig00001_4337
Contig00001_4338
Contig00001_4339
Contig00001_4340	K07165
Contig00001_4341
Contig00001_4342
Contig00001_4343
Contig00001_4344	K03561
Contig00001_4345	K03832
Contig00001_4346
Contig00001_4347	K12340
Contig00001_4348
Contig00001_4349	K02003
Contig00001_4350	K02004
Contig00001_4351
Contig00001_4352	K02014
Contig00001_4353
Contig00001_4354	K07063
Contig00001_4355	K07165
Contig00001_4356
Contig00001_4357
Contig00001_4358
Contig00001_4359
Contig00001_4360
Contig00001_4361
Contig00001_4362
Contig00001_4363
Contig00001_4364
Contig00001_4365
Contig00001_4366
Contig00001_4367	K04095
Contig00001_4368
Contig00001_4369
Contig00001_4370
Contig00001_4371	K07261
Contig00001_4372
Contig00001_4373
Contig00001_4374	K12070
Contig00001_4375
Contig00001_4376
Contig00001_4377
Contig00001_4378
Contig00001_4379	K14060
Contig00001_4380
Contig00001_4381	K03427
Contig00001_4382	K01154
Contig00001_4383
Contig00001_4384	K01153
Contig00001_4385
Contig00001_4386
Contig00001_4387
Contig00001_4388	K00986
Contig00001_4389
Contig00001_4390
Contig00001_4391	K14060
Contig00001_4392
Contig00001_4393
Contig00001_4394
Contig00001_4395
Contig00001_4396
Contig00001_4397	K03424
Contig00001_4398	K09939
Contig00001_4399	K16090
Contig00001_4399	K02014
Contig00001_4400
Contig00001_4401	K03559
Contig00001_4402	K03561
Contig00001_4403	K03832
Contig00001_4404
Contig00001_4405
Contig00001_4406
Contig00001_4407
Contig00001_4408
Contig00001_4409	K02224
Contig00001_4410	K05936
Contig00001_4411	K03795
Contig00001_4412	K06042
Contig00001_4413	K02188
Contig00001_4414	K00595
Contig00001_4415	K03394
Contig00001_4415	K02189
Contig00001_4416	K02189
Contig00001_4417	K02189
Contig00001_4418	K05934
Contig00001_4419
Contig00001_4420
Contig00001_4421
Contig00001_4422
Contig00001_4423	K02019
Contig00001_4424	K08307
Contig00001_4425	K04487
Contig00001_4426	K13819
Contig00001_4427	K13628
Contig00001_4428	K02597
Contig00001_4429
Contig00001_4430
Contig00001_4431
Contig00001_4432
Contig00001_4433	K06940
Contig00001_4434	K13444
Contig00001_4435
Contig00001_4436
Contig00001_4437
Contig00001_4438
Contig00001_4439
Contig00001_4440
Contig00001_4441	K00688
Contig00001_4442	K03710
Contig00001_4443
Contig00001_4444	K02051
Contig00001_4445	K02050
Contig00001_4446
Contig00001_4447
Contig00001_4448	K12297
Contig00001_4449	K01512
Contig00001_4450	K01749
Contig00001_4451	K01719
Contig00001_4452	K02496
Contig00001_4453	K02498
Contig00001_4454
Contig00001_4455	K03182
Contig00001_4456
Contig00001_4457
Contig00001_4458	K04085
Contig00001_4459	K08722
Contig00001_4460	K15777
Contig00001_4461
Contig00001_4462
Contig00001_4463
Contig00001_4464	K07066
Contig00001_4465
Contig00001_4466	K01496
Contig00001_4467	K02500
Contig00001_4468	K01814
Contig00001_4469	K02501
Contig00001_4470	K01693
Contig00001_4471	K01256
Contig00001_4472	K13256
Contig00001_4473
Contig00001_4474	K03638
Contig00001_4475	K07486
Contig00001_4476
Contig00001_4477	K01835
Contig00001_4478
Contig00001_4479	K06078
Contig00001_4480	K16291
Contig00001_4481	K03554
Contig00002_1
Contig00002_2	K01154
Contig00002_3	K03427
Contig00002_4	K01154
Contig00002_5
Contig00002_6
Contig00002_7
Contig00002_8	K01153
Contig00002_9
Contig00002_10
Contig00002_11
Contig00002_12
Contig00002_13
Contig00002_14
Contig00002_15
Contig00002_16
Contig00002_17
Contig00002_18
Contig00002_19
Contig00002_20
Contig00002_21
Contig00002_22	K03530
Contig00002_23	K05788
Contig00002_24
Contig00002_25	K05788
Contig00002_26	K03704
Contig00002_27	K03746
Contig00002_28
Contig00002_29
Contig00002_30	K12070
Contig00002_31	K12071
Contig00002_32
Contig00002_33
Contig00002_34
Contig00002_35
Contig00002_36	K02402
Contig00002_37
Contig00002_38	K02402
Contig00002_39
Contig00002_40	K09799
Contig00002_41
Contig00002_42
Contig00002_43	K12062
Contig00002_44	K12061
Contig00002_45	K12060
Contig00002_46	K12058
Contig00002_47
Contig00002_48
Contig00002_49
Contig00002_50
Contig00002_51	K12068
Contig00002_52	K12067
Contig00002_53	K12066
Contig00002_54	K12065
Contig00002_55	K03981
Contig00002_56	K12064
Contig00002_57	K12069
Contig00002_58	K12063
Contig00002_59
Contig00002_60	K12057
Contig00002_61
Contig00002_62
Contig00002_63	K12072
Contig00002_64	K12056
Contig00002_65
Contig00002_66
Contig00002_67
Contig00002_68
Contig00002_69	K07038
Contig00002_70
Contig00002_71
Contig00002_72
Contig00002_73
Contig00002_74
Contig00002_75
Contig00002_76
Contig00002_77
Contig00002_78
Contig00002_79
Contig00002_80
Contig00002_81
Contig00002_82
Contig00002_83
Contig00002_84
Contig00002_85
Contig00002_86
Contig00002_87
Contig00002_88
Contig00002_89
Contig00002_90	K07483
Contig00002_91	K07497
Contig00002_92
Contig00002_93
Contig00002_94
Contig00002_95
Contig00002_96
Contig00002_97	K09883
Contig00002_98
Contig00002_99
Contig00002_100
Contig00002_101
Contig00002_102
Contig00002_103
Contig00002_104
Contig00002_105	K09882
Contig00002_106
Contig00002_107
Contig00002_108
Contig00002_109
Contig00002_110
Contig00002_111
Contig00002_112
Contig00002_113
Contig00002_114	K03111
Contig00002_115	K01173
Contig00002_116
Contig00002_117
Contig00002_118	K12069
Contig00002_119
Contig00002_120
Contig00002_121
Contig00002_122	K12069
Contig00002_123
Contig00002_124
Contig00002_125	K03746
Contig00002_126	K03554
Contig00002_127
Contig00002_128
Contig00002_129
Contig00002_130
Contig00002_131
Contig00002_132
Contig00002_133
Contig00002_134
Contig00002_135
Contig00002_136
Contig00002_137
Contig00002_138	K02402
Contig00002_139	K02014
Contig00002_140
Contig00002_141	K03497
Contig00002_142
Contig00002_143
Contig00002_144
Contig00002_145
Contig00002_146
Contig00002_147
Contig00002_148
Contig00002_149
Contig00002_150
Contig00002_151
Contig00002_152
Contig00002_153
Contig00002_154
Contig00002_155
Contig00002_156
Contig00002_157
Contig00002_158
Contig00002_159
Contig00002_160
Contig00002_161
Contig00002_162
Contig00002_163	K19127
Contig00002_164	K19128
Contig00002_165	K19129
Contig00002_166	K19130
Contig00002_167	K00986
Contig00002_168
Contig00002_169
Contig00002_170
Contig00002_171
Contig00002_172
Contig00002_173
Contig00002_174	K09748
Contig00002_175
Contig00002_176
Contig00002_177
Contig00002_178
Contig00002_179
Contig00002_180
Contig00002_181
Contig00002_182
Contig00002_183	K00986
Contig00002_184
Contig00002_185
Contig00002_186
Contig00002_187
Contig00002_188
Contig00002_189
Contig00002_190
Contig00002_191
Contig00002_192
Contig00002_193
Contig00002_194
Contig00002_195
Contig00002_196
Contig00002_197
Contig00002_198
Contig00002_199
Contig00002_200
Contig00002_201
Contig00002_202
Contig00002_203
Contig00002_204
Contig00002_205
Contig00002_206
Contig00002_207	K06190
Contig00002_208
Contig00002_209	K07491
Contig00002_210
Contig00002_211
Contig00002_212	K07483
Contig00002_213
Contig00002_214
Contig00002_215
Contig00002_216
Contig00002_217
Contig00002_218
Contig00002_219	K01972
Contig00002_220
Contig00002_221
Contig00002_222
Contig00002_223
Contig00002_224
Contig00002_225
Contig00002_226
Contig00002_227
Contig00002_228
Contig00002_229	K19170
Contig00002_230
Contig00002_231
Contig00002_232	K09928
Contig00002_233
Contig00002_234	K03530
Contig00002_235
Contig00002_236
Contig00002_237
Contig00002_238
Contig00002_239
Contig00002_240
Contig00002_241
Contig00002_242
Contig00002_243
Contig00002_244
Contig00002_245
Contig00002_246
Contig00002_247
Contig00002_248	K21929
Contig00002_249
Contig00002_250
Contig00002_251
Contig00002_252
Contig00002_253
Contig00002_254
Contig00002_255	K07496
Contig00002_256
Contig00002_257
Contig00002_258
Contig00002_259	K18640
Contig00002_260
Contig00002_261	K03496
Contig00002_262	K03497
Contig00002_263
Contig00002_264
Contig00002_265
Contig00002_266
Contig00002_267
Contig00002_268
Contig00002_269
Contig00002_270
Contig00002_271
Contig00002_272
Contig00002_273
Contig00002_274
Contig00002_275
Contig00002_276
Contig00002_277
Contig00002_278
Contig00002_279
Contig00002_280
Contig00002_281
Contig00002_282
Contig00002_283
Contig00002_284
Contig00002_285
Contig00002_286
Contig00002_287
Contig00002_288
Contig00002_289
Contig00002_290
Contig00002_291
Contig00002_292
Contig00002_293
Contig00002_294
Contig00002_295
Contig00002_296
Contig00002_297
Contig00002_298
Contig00002_299
Contig00002_300
Contig00002_301
Contig00002_302
Contig00002_303
Contig00002_304
Contig00002_305
Contig00002_306
Contig00002_307
Contig00002_308
Contig00002_309
Contig00002_310
Contig00002_311	K14060
Contig00002_312
Contig00002_313
Contig00002_314
Contig00002_315
Contig00002_316
Contig00002_317	K14060
Contig00002_318
Contig00002_319
Contig00002_320
Contig00003_1	K03497
Contig00003_2
Contig00003_3
Contig00003_4
Contig00003_5
Contig00003_6
Contig00003_7
Contig00003_8
Contig00003_9	K03205
Contig00003_10
Contig00003_11	K03169
Contig00003_12
Contig00003_13	K26273
Contig00003_13	K06919
Contig00003_14
Contig00003_15
Contig00003_16
Contig00003_17
Contig00003_18
Contig00003_19
Contig00003_20
Contig00003_21	K09803
Contig00003_22	K03205
Contig00003_23	K04062
Contig00003_24
Contig00003_25
Contig00003_26
Contig00003_27
Contig00003_28
Contig00003_29	K07126
Contig00003_30
Contig00003_31
Contig00003_32
Contig00003_33
Contig00003_34
Contig00003_35
Contig00003_36
Contig00003_37	K14060
Contig00003_38
Contig00003_39
Contig00003_40
Contig00003_41
Contig00003_42
Contig00003_43
Contig00003_44
Contig00003_45
Contig00003_46
Contig00003_47	K02435
Contig00003_48	K14060
Contig00003_49
Contig00003_50
Contig00003_51
Contig00003_52
Contig00003_53
Contig00003_54	K07344
Contig00003_55
Contig00003_56	K20266
Contig00003_57	K20533
Contig00003_58	K20267
Contig00003_59	K20532
Contig00003_60	K20531
Contig00003_61	K20530
Contig00003_62
Contig00003_63
Contig00003_64
Contig00003_65
Contig00003_66	K02435
Contig00003_67	K14060
Contig00003_68
Contig00003_69
Contig00003_70
Contig00003_71
Contig00003_72	K07482
Contig00003_73	K18843
Contig00003_74
Contig00003_75
Contig00003_76
Contig00003_77
Contig00003_78
Contig00003_79
Contig00003_80	K19092
Contig00003_81
Contig00003_82
Contig00003_83
Contig00003_84
Contig00003_85
Contig00003_86
Contig00003_87
Contig00003_88	K02435
Contig00003_89	K14060
Contig00003_90
Contig00003_91
Contig00003_92
Contig00003_93
Contig00003_94	K07482
Contig00003_95	K18843
Contig00003_96
Contig00003_97
Contig00003_98
Contig00003_99
Contig00003_100
Contig00003_101
Contig00003_102	K19092
Contig00003_103
Contig00003_104
Contig00003_105
Contig00003_106
Contig00003_107
Contig00003_108
Contig00003_109
Contig00003_110	K02435
Contig00003_111	K14060
Contig00003_112
Contig00003_113
Contig00003_114
Contig00003_115
Contig00003_116
Contig00003_117	K07344
Contig00003_118
Contig00003_119	K20266
Contig00003_120	K20533
Contig00003_121	K20267
Contig00003_122	K20532
Contig00003_123	K20531
Contig00003_124	K20530
Contig00003_125	K20529
Contig00003_126	K20528
Contig00003_127	K20527
Contig00003_128
Contig00003_129
Contig00003_130
Contig00003_131
Contig00003_132	K03496
