# Supplementary material for: Genome of Methylomonas sp. AM2-LC, representing a methanotrophic bacterial species isolated from water column of a boreal, oxygen-stratified lake
Source: Front Genet. 2024 Aug 30;15:1440435. doi: 10.3389/fgene.2024.1440435 (PMC11392852; doi:10.3389/fgene.2024.1440435)
Supplement: Supplementary file 1 [file DataSheet3.ZIP › Supplementary_File_3_rev/04.eggNOG_annotation/eggNOG.anno_result.xls]

#gene_ID	NOG	NOG_description	NOG_class	NOG_class_flag	NOG_Category	NOG_target_id	E-value	Percent-identity	Query-cover	score
GE000001	COG0593	it binds specifically double-stranded DNA at a 9 bp consensus (dnaA box) 5'-TTATC CA A CA A-3'. DnaA binds to ATP and to acidic phospholipids (By similarity)	[L]: Replication, recombination and repair	[L]	INFORMATION STORAGE AND PROCESSING	857087.Metme_0001	2.3e-229	90.85	99.77	800
GE000003	COG0476	UBA THIF-type NAD FAD binding protein	[H]: Coenzyme transport and metabolism	[H]	METABOLISM	857087.Metme_0803	1.0e-109	79.27	97.23	401
GE000004	COG0234	Binds to cpn60 in the presence of Mg-ATP and suppresses the ATPase activity of the latter (By similarity)	[O]: Posttranslational modification, protein turnover, chaperones	[O]	CELLULAR PROCESSES AND SIGNALING	857087.Metme_0804	1.3e-41	93.68	100.00	174
GE000005	COG0459	Prevents misfolding and promotes the refolding and proper assembly of unfolded polypeptides generated under stress conditions (By similarity)	[O]: Posttranslational modification, protein turnover, chaperones	[O]	CELLULAR PROCESSES AND SIGNALING	857087.Metme_0805	3.6e-269	93.61	97.44	932
GE000006	COG0446	pyridine nucleotide-disulfide oxidoreductase	[C]: Energy production and conversion	[C]	METABOLISM	857087.Metme_2643	5.6e-148	59.86	98.84	529
GE000008	COG0566	methyltransferase	[J]: Translation, ribosomal structure and biogenesis	[J]	INFORMATION STORAGE AND PROCESSING	857087.Metme_2645	2.3e-114	84.71	98.78	417
GE000009	COG0557	3'-5' exoribonuclease that releases 5'-nucleoside monophosphates and is involved in maturation of structured RNAs (By similarity)	[K]: Transcription	[K]	INFORMATION STORAGE AND PROCESSING	857087.Metme_2646	0.0e+00	83.13	94.98	1241
GE000010	NOG152727	--	[S]: Function unknown	[S]	POORLY CHARACTERIZED	857087.Metme_2648	2.0e-49	68.28	97.97	200
GE000011	NOG01493	Domain of Unknown Function (DUF748)	[S]: Function unknown	[S]	POORLY CHARACTERIZED	857087.Metme_2649	6.5e-269	49.64	99.49	932
GE000012	COG1188	heat shock protein	[J]: Translation, ribosomal structure and biogenesis	[J]	INFORMATION STORAGE AND PROCESSING	857087.Metme_2651	1.0e-44	71.88	96.97	184
GE000013	COG0664	transcriptional regulator, crp fnr family	[T]: Signal transduction mechanisms	[T]	CELLULAR PROCESSES AND SIGNALING	105559.Nwat_1970	1.7e-36	46.49	83.33	158
GE000014	NOG10870	Adenylate guanylate cyclase	[T]: Signal transduction mechanisms	[T]	CELLULAR PROCESSES AND SIGNALING	323261.Noc_1062	1.1e-79	32.16	96.48	303
GE000016	NOG71087	tonB-dependent Receptor	[S]: Function unknown	[S]	POORLY CHARACTERIZED	323261.Noc_1063	1.0e-273	46.19	96.15	948
GE000017	NOG71087	tonB-dependent Receptor	[S]: Function unknown	[S]	POORLY CHARACTERIZED	323261.Noc_1063	2.9e-281	48.35	97.43	973
GE000018	COG4775	Part of the outer membrane protein assembly complex, which is involved in assembly and insertion of beta-barrel proteins into the outer membrane	[M]: Cell wall/membrane/envelope biogenesis	[M]	CELLULAR PROCESSES AND SIGNALING	857087.Metme_2642	0.0e+00	76.46	98.20	1164
GE000019	COG2825	Molecular chaperone that interacts specifically with outer membrane proteins, thus maintaining the solubility of early folding intermediates during passage through the periplasm (By similarity)	[M]: Cell wall/membrane/envelope biogenesis	[M]	CELLULAR PROCESSES AND SIGNALING	857087.Metme_2641	4.0e-46	63.19	98.18	189
GE000020	COG0764	Involved in unsaturated fatty acids biosynthesis. Catalyzes the dehydration of short chain beta-hydroxyacyl-ACPs and long chain saturated and unsaturated beta-hydroxyacyl-ACPs (By similarity)	[I]: Lipid transport and metabolism	[I]	METABOLISM	857087.Metme_2640	1.1e-60	78.91	100.00	238
GE000021	COG1043	Involved in the biosynthesis of lipid A, a phosphorylated glycolipid that anchors the lipopolysaccharide to the outer membrane of the cell (By similarity)	[M]: Cell wall/membrane/envelope biogenesis	[M]	CELLULAR PROCESSES AND SIGNALING	857087.Metme_2639	5.9e-113	81.64	100.00	412
GE000022	COG0164	Endonuclease that specifically degrades the RNA of RNA- DNA hybrids (By similarity)	[L]: Replication, recombination and repair	[L]	INFORMATION STORAGE AND PROCESSING	857087.Metme_2638	2.9e-63	74.27	99.42	246
GE000023	COG0587	DNA polymerase III (alpha subunit)	[L]: Replication, recombination and repair	[L]	INFORMATION STORAGE AND PROCESSING	857087.Metme_2637	0.0e+00	83.23	99.91	1952
GE000024	COG0848	Biopolymer transport protein exbD tolR	[U]: Intracellular trafficking, secretion, and vesicular transport	[U]	CELLULAR PROCESSES AND SIGNALING	857087.Metme_4602	4.3e-54	83.09	100.00	216
GE000025	COG0811	MotA TolQ exbB proton channel	[U]: Intracellular trafficking, secretion, and vesicular transport	[U]	CELLULAR PROCESSES AND SIGNALING	857087.Metme_4601	3.3e-88	76.47	100.00	330
GE000026	COG3158	Transport of potassium into the cell (By similarity)	[P]: Inorganic ion transport and metabolism	[P]	METABOLISM	697282.Mettu_2382	6.2e-265	72.95	98.89	918
GE000027	COG0179	Fumarylacetoacetate hydrolase	[Q]: Secondary metabolites biosynthesis, transport and catabolism	[Q]	METABOLISM	857087.Metme_4597	4.8e-127	73.88	99.66	459
GE000028	COG0797	rare lipoprotein A	[M]: Cell wall/membrane/envelope biogenesis	[M]	CELLULAR PROCESSES AND SIGNALING	857087.Metme_0482	3.0e-31	54.20	97.01	140
GE000029	COG2607	ATPase (AAA	[R]: General function prediction only	[R]	POORLY CHARACTERIZED	857087.Metme_1387	1.9e-114	81.53	96.14	417
GE000030	NOG60460	signal transduction protein	[T]: Signal transduction mechanisms	[T]	CELLULAR PROCESSES AND SIGNALING	398579.Spea_0005	7.7e-34	32.73	90.78	150
GE000032	COG0454	acetyltransferase	[K]: Transcription	[K]	INFORMATION STORAGE AND PROCESSING	697282.Mettu_3496	1.5e-38	54.43	87.78	164
GE000034	COG0656	reductase	[R]: General function prediction only	[R]	POORLY CHARACTERIZED	697282.Mettu_3497	8.5e-105	66.43	99.64	385
GE000035	COG2928	conserved protein	[S]: Function unknown	[S]	POORLY CHARACTERIZED	857087.Metme_4096	5.0e-80	80.00	98.96	302
GE000036	NOG54281	--	[S]: Function unknown	[S]	POORLY CHARACTERIZED	697282.Mettu_2346	5.1e-56	51.17	82.24	223
GE000037	COG1360	Ompa motb domain protein	[N]: Cell motility	[N]	CELLULAR PROCESSES AND SIGNALING	857087.Metme_0443	8.7e-114	71.00	93.75	415
GE000038	COG1291	MotA TolQ exbB proton channel	[N]: Cell motility	[N]	CELLULAR PROCESSES AND SIGNALING	857087.Metme_0444	3.0e-118	78.01	100.00	430
GE000039	NOG01240	Hopanoid biosynthesis associated RND transporter like protein HpnN	[R]: General function prediction only	[R]	POORLY CHARACTERIZED	857087.Metme_0445	0.0e+00	78.10	99.10	1347
GE000040	COG0530	calcium exchanger	[P]: Inorganic ion transport and metabolism	[P]	METABOLISM	857087.Metme_0446	2.5e-116	71.30	99.69	424
GE000041	COG1968	Catalyzes the dephosphorylation of undecaprenyl diphosphate (UPP). Confers resistance to bacitracin (By similarity)	[V]: Defense mechanisms	[V]	CELLULAR PROCESSES AND SIGNALING	857087.Metme_0447	1.8e-115	78.18	100.00	421
GE000042	COG0538	isocitrate dehydrogenase (NADp)	[C]: Energy production and conversion	[C]	METABOLISM	857087.Metme_4271	3.7e-210	84.80	100.00	736
GE000043	COG1846	Transcriptional regulator	[K]: Transcription	[K]	INFORMATION STORAGE AND PROCESSING	857087.Metme_0289	8.3e-83	77.84	99.49	312
GE000044	COG2960	cytoplasmic protein	[S]: Function unknown	[S]	POORLY CHARACTERIZED	857087.Metme_0288	1.0e-26	73.49	100.00	124
GE000045	COG0606	Mg chelatase subunit ChlI	[O]: Posttranslational modification, protein turnover, chaperones	[O]	CELLULAR PROCESSES AND SIGNALING	857087.Metme_0287	2.6e-237	83.07	100.00	826
GE000046	COG0778	nitroreductase	[C]: Energy production and conversion	[C]	METABOLISM	697282.Mettu_2938	6.8e-72	63.59	96.53	275
GE000047	NOG40274	glutathione s-transferase	[O]: Posttranslational modification, protein turnover, chaperones	[O]	CELLULAR PROCESSES AND SIGNALING	857087.Metme_2185	5.2e-60	56.07	92.64	236
GE000048	COG1089	GDP-mannose 4,6-dehydratase	[M]: Cell wall/membrane/envelope biogenesis	[M]	CELLULAR PROCESSES AND SIGNALING	857087.Metme_4270	8.1e-196	87.13	100.00	688
GE000050	COG0791	NLP P60 protein	[M]: Cell wall/membrane/envelope biogenesis	[M]	CELLULAR PROCESSES AND SIGNALING	857087.Metme_0395	6.0e-51	61.63	92.93	206
GE000051	COG0778	nitroreductase	[C]: Energy production and conversion	[C]	METABOLISM	525897.Dbac_0768	7.0e-70	57.34	97.76	269
GE000052	NOG41264	--	[S]: Function unknown	[S]	POORLY CHARACTERIZED	857087.Metme_0394	5.7e-137	92.00	100.00	492
GE000053	COG0742	methyltransferase	[L]: Replication, recombination and repair	[L]	INFORMATION STORAGE AND PROCESSING	857087.Metme_4123	5.5e-60	60.77	98.37	236
GE000054	COG0612	peptidase'	[O]: Posttranslational modification, protein turnover, chaperones	[O]	CELLULAR PROCESSES AND SIGNALING	857087.Metme_4124	1.7e-184	72.79	99.77	651
GE000055	COG0612	peptidase'	[O]: Posttranslational modification, protein turnover, chaperones	[O]	CELLULAR PROCESSES AND SIGNALING	857087.Metme_4125	1.8e-213	80.48	100.00	747
GE000056	COG0109	Converts heme B (protoheme IX) to heme O by substitution of the vinyl group on carbon 2 of heme B porphyrin ring with a hydroxyethyl farnesyl side group (By similarity)	[O]: Posttranslational modification, protein turnover, chaperones	[O]	CELLULAR PROCESSES AND SIGNALING	857087.Metme_4126	5.8e-128	81.76	100.00	462
GE000057	COG0547	Anthranilate phosphoribosyltransferase	[E]: Amino acid transport and metabolism	[E]	METABOLISM	857087.Metme_4127	4.2e-143	76.20	98.81	513
GE000059	COG4764	(LipO)protein	[S]: Function unknown	[S]	POORLY CHARACTERIZED	857087.Metme_4129	1.6e-73	67.37	96.94	281
GE000060	COG0545	Peptidyl-prolyl cis-trans isomerase	[O]: Posttranslational modification, protein turnover, chaperones	[O]	CELLULAR PROCESSES AND SIGNALING	857087.Metme_4130	2.2e-65	79.11	99.37	253
GE000062	COG1393	Arsenate Reductase	[P]: Inorganic ion transport and metabolism	[P]	METABOLISM	857087.Metme_3320	4.4e-28	51.92	92.86	129
GE000063	COG0624	Catalyzes the hydrolysis of N-succinyl-L,L- diaminopimelic acid (SDAP), forming succinate and LL-2,6- diaminoheptanedioate (DAP), an intermediate involved in the bacterial biosynthesis of lysine and meso-diaminopimelic acid, an essential component of bacterial cell walls (By similarity)	[E]: Amino acid transport and metabolism	[E]	METABOLISM	857087.Metme_3321	5.2e-174	78.34	99.47	615
GE000066	COG3039	Transposase	[L]: Replication, recombination and repair	[L]	INFORMATION STORAGE AND PROCESSING	323261.Noc_0672	2.1e-142	58.82	94.87	511
GE000068	COG3170	Pilus assembly protein	--	[NU]	--	857087.Metme_4024	3.4e-120	41.73	99.66	438
GE000069	COG0136	Catalyzes the NADPH-dependent formation of L-aspartate- semialdehyde (L-ASA) by the reductive dephosphorylation of L- aspartyl-4-phosphate (By similarity)	[E]: Amino acid transport and metabolism	[E]	METABOLISM	857087.Metme_4023	5.5e-167	86.47	100.00	592
GE000070	COG0473	Catalyzes the oxidation of 3-carboxy-2-hydroxy-4- methylpentanoate (3-isopropylmalate) to 3-carboxy-4-methyl-2- oxopentanoate. The product decarboxylates to 4-methyl-2 oxopentanoate (By similarity)	[E]: Amino acid transport and metabolism	[E]	METABOLISM	857087.Metme_4022	3.2e-173	85.75	99.44	613
GE000071	COG0066	Catalyzes the isomerization between 2-isopropylmalate and 3-isopropylmalate, via the formation of 2-isopropylmaleate (By similarity)	[E]: Amino acid transport and metabolism	[E]	METABOLISM	857087.Metme_4021	4.4e-101	83.96	98.60	372
GE000072	COG0065	Catalyzes the isomerization between 2-isopropylmalate and 3-isopropylmalate, via the formation of 2-isopropylmaleate (By similarity)	[E]: Amino acid transport and metabolism	[E]	METABOLISM	857087.Metme_4020	3.2e-229	83.05	99.15	799
GE000073	COG0563	Catalyzes the reversible transfer of the terminal phosphate group between ATP and AMP. Plays an important role in cellular energy homeostasis and in adenine nucleotide metabolism (By similarity)	[F]: Nucleotide transport and metabolism	[F]	METABOLISM	857087.Metme_4019	4.3e-93	81.52	99.53	346
GE000074	NOG185199	outer membrane autotransporter barrel domain protein	[S]: Function unknown	[S]	POORLY CHARACTERIZED	857087.Metme_3450	8.8e-19	24.93	77.48	100
GE000075	COG0790	Sel1 domain protein repeat-containing protein	[R]: General function prediction only	[R]	POORLY CHARACTERIZED	857087.Metme_3446	1.5e-268	69.70	100.00	931
GE000076	NOG40142	--	[S]: Function unknown	[S]	POORLY CHARACTERIZED	857087.Metme_3447	1.1e-77	53.17	93.68	295
GE000077	COG0515	Serine Threonine protein kinase	[T]: Signal transduction mechanisms	[T]	CELLULAR PROCESSES AND SIGNALING	857087.Metme_3449	1.3e-202	64.55	100.00	711
GE000078	COG1166	Catalyzes the biosynthesis of agmatine from arginine (By similarity)	[E]: Amino acid transport and metabolism	[E]	METABOLISM	857087.Metme_0197	1.9e-279	78.98	100.00	966
GE000079	COG0421	Catalyzes the production of spermidine from putrescine and decarboxylated S-adenosylmethionine (dcSAM), which serves as an aminopropyl donor (By similarity)	[E]: Amino acid transport and metabolism	[E]	METABOLISM	857087.Metme_0196	1.7e-150	90.00	99.64	537
GE000080	NOG103162	Protein of unknown function (DUF433)	[S]: Function unknown	[S]	POORLY CHARACTERIZED	313624.N9414_16896	1.8e-22	73.24	97.26	110
GE000081	COG4634	--	[S]: Function unknown	[S]	POORLY CHARACTERIZED	1148.SYNGTS_0490	8.0e-30	60.55	97.32	135
GE000082	NOG88349	virulence-associated protein	[S]: Function unknown	[S]	POORLY CHARACTERIZED	339670.Bamb_1544	8.0e-13	45.71	90.91	78
GE000083	COG3547	Transposase	[L]: Replication, recombination and repair	[L]	INFORMATION STORAGE AND PROCESSING	857087.Metme_2492	3.3e-143	72.99	99.13	513
GE000084	NOG07346	Permease of the drug metabolite transporter DMT superfamily	[S]: Function unknown	[S]	POORLY CHARACTERIZED	857087.Metme_1372	2.1e-88	65.87	96.37	331
GE000086	COG0497	May be involved in recombinational repair of damaged DNA (By similarity)	[L]: Replication, recombination and repair	[L]	INFORMATION STORAGE AND PROCESSING	857087.Metme_1384	5.2e-231	75.86	99.28	805
GE000087	COG0061	Catalyzes the phosphorylation of NAD to NADP. Utilizes ATP and other nucleoside triphosphates as well as inorganic polyphosphate as a source of phosphorus (By similarity)	[G]: Carbohydrate transport and metabolism	[G]	METABOLISM	857087.Metme_1385	1.0e-124	78.35	98.98	451
GE000088	COG1420	Negative regulator of class I heat shock genes (grpE- dnaK-dnaJ and groELS operons). Prevents heat-shock induction of these operons (By similarity)	[K]: Transcription	[K]	INFORMATION STORAGE AND PROCESSING	857087.Metme_3302	3.4e-156	80.64	100.00	556
GE000089	COG0576	Participates actively in the response to hyperosmotic and heat shock by preventing the aggregation of stress-denatured proteins, in association with DnaK and GrpE. It is the nucleotide exchange factor for DnaK and may function as a thermosensor. Unfolded proteins bind initially to DnaJ	[O]: Posttranslational modification, protein turnover, chaperones	[O]	CELLULAR PROCESSES AND SIGNALING	857087.Metme_3301	4.5e-74	72.43	100.00	283
GE000090	COG0443	heat shock protein 70	[O]: Posttranslational modification, protein turnover, chaperones	[O]	CELLULAR PROCESSES AND SIGNALING	857087.Metme_3300	0.0e+00	91.65	100.00	1135
GE000091	COG0484	ATP binding to DnaK triggers the release of the substrate protein, thus completing the reaction cycle. Several rounds of ATP-dependent interactions between DnaJ, DnaK and GrpE are required for fully efficient folding. Also involved, together with DnaK and GrpE, in the DNA replication of plasmids through activation of initiation proteins (By similarity)	[O]: Posttranslational modification, protein turnover, chaperones	[O]	CELLULAR PROCESSES AND SIGNALING	857087.Metme_3299	7.1e-171	84.43	99.74	605
GE000092	COG0289	Catalyzes the conversion of 4-hydroxy- tetrahydrodipicolinate (HTPA) to tetrahydrodipicolinate (By similarity)	[E]: Amino acid transport and metabolism	[E]	METABOLISM	697282.Mettu_2607	5.4e-117	80.08	99.25	426
GE000094	COG0068	hydrogenase maturation protein Hypf	[O]: Posttranslational modification, protein turnover, chaperones	[O]	CELLULAR PROCESSES AND SIGNALING	857087.Metme_1755	4.8e-238	53.50	97.97	829
GE000095	COG1185	Involved in mRNA degradation. Hydrolyzes single-stranded polyribonucleotides processively in the 3'- to 5'-direction (By similarity)	[J]: Translation, ribosomal structure and biogenesis	[J]	INFORMATION STORAGE AND PROCESSING	857087.Metme_1287	0.0e+00	89.28	99.86	1185
GE000096	COG0184	Forms an intersubunit bridge (bridge B4) with the 23S rRNA of the 50S subunit in the ribosome (By similarity)	[J]: Translation, ribosomal structure and biogenesis	[J]	INFORMATION STORAGE AND PROCESSING	857087.Metme_1288	1.2e-36	89.89	100.00	157
GE000097	COG0130	Responsible for synthesis of pseudouridine from uracil- 55 in the psi GC loop of transfer RNAs (By similarity)	[J]: Translation, ribosomal structure and biogenesis	[J]	INFORMATION STORAGE AND PROCESSING	857087.Metme_1289	7.3e-110	66.56	99.34	402
GE000098	COG0858	Associates with free 30S ribosomal subunits (but not with 30S subunits that are part of 70S ribosomes or polysomes). Essential for efficient processing of 16S rRNA. May interact with the 5'-terminal helix region of 16S rRNA (By similarity)	[J]: Translation, ribosomal structure and biogenesis	[J]	INFORMATION STORAGE AND PROCESSING	857087.Metme_1290	9.0e-43	70.45	97.56	178
GE000099	COG0532	One of the essential components for the initiation of protein synthesis. Protects formylmethionyl-tRNA from spontaneous hydrolysis and promotes its binding to the 30S ribosomal subunits. Also involved in the hydrolysis of GTP during the formation of the 70S ribosomal complex (By similarity)	[J]: Translation, ribosomal structure and biogenesis	[J]	INFORMATION STORAGE AND PROCESSING	857087.Metme_1291	0.0e+00	77.73	100.00	1174
GE000100	COG0195	Transcription elongation factor NusA	[K]: Transcription	[K]	INFORMATION STORAGE AND PROCESSING	857087.Metme_1292	2.0e-245	87.87	100.00	853
GE000101	COG0779	Required for maturation of 30S ribosomal subunits (By similarity)	[S]: Function unknown	[S]	POORLY CHARACTERIZED	857087.Metme_1293	1.2e-74	80.75	100.00	284
GE000103	COG0647	Hydrolase	[G]: Carbohydrate transport and metabolism	[G]	METABOLISM	697282.Mettu_1373	7.7e-103	67.88	98.90	379
GE000104	COG2376	Dihydroxyacetone kinase	[G]: Carbohydrate transport and metabolism	[G]	METABOLISM	857087.Metme_2605	1.5e-148	79.51	99.70	531
GE000105	COG2267	alpha beta hydrolase fold	[I]: Lipid transport and metabolism	[I]	METABOLISM	697282.Mettu_2955	9.0e-149	78.90	94.49	531
GE000106	COG0454	acetyltransferase	[K]: Transcription	[K]	INFORMATION STORAGE AND PROCESSING	857087.Metme_2662	5.6e-42	56.76	95.42	176
GE000107	COG3791	Glutathione-dependent formaldehyde-activating Gfa	[S]: Function unknown	[S]	POORLY CHARACTERIZED	207954.MED92_05293	1.6e-33	49.57	98.29	147
GE000108	COG2710	Uses Mg-ATP and reduced ferredoxin to reduce ring D of protochlorophyllide (Pchlide) to form chlorophyllide a (Chlide). This reaction is light-independent (By similarity)	[C]: Energy production and conversion	[C]	METABOLISM	857087.Metme_3080	1.8e-256	90.81	100.00	890
GE000109	COG2710	Uses Mg-ATP and reduced ferredoxin to reduce ring D of protochlorophyllide (Pchlide) to form chlorophyllide a (Chlide). This reaction is light-independent (By similarity)	[C]: Energy production and conversion	[C]	METABOLISM	857087.Metme_3081	1.2e-225	84.09	100.00	787
GE000110	NOG41643	Nitrogen fixation protein NifX	[S]: Function unknown	[S]	POORLY CHARACTERIZED	857087.Metme_3082	2.9e-61	81.12	100.00	240
GE000111	NOG39515	nitrogen fixation protein	[S]: Function unknown	[S]	POORLY CHARACTERIZED	857087.Metme_3083	6.7e-67	82.17	100.00	258
GE000112	NOG92586	Pfam:DUF683	[S]: Function unknown	[S]	POORLY CHARACTERIZED	857087.Metme_3084	7.0e-22	74.65	94.67	108
GE000113	COG1145	4Fe-4S ferredoxin, iron-sulfur binding	[C]: Energy production and conversion	[C]	METABOLISM	857087.Metme_3085	2.2e-42	77.67	98.08	176
GE000114	COG3411	Ferredoxin	[C]: Energy production and conversion	[C]	METABOLISM	857087.Metme_3086	3.0e-50	82.24	100.00	203
GE000115	NOG41761	--	[S]: Function unknown	[S]	POORLY CHARACTERIZED	857087.Metme_3087	1.2e-53	65.87	99.40	214
GE000116	NOG110540	--	[S]: Function unknown	[S]	POORLY CHARACTERIZED	857087.Metme_3088	7.1e-46	68.80	95.42	188
GE000117	COG2014	Domain of unknown function (DUF364)	[S]: Function unknown	[S]	POORLY CHARACTERIZED	857087.Metme_3089	2.5e-132	69.72	98.75	477
GE000118	NOG105499	--	[S]: Function unknown	[S]	POORLY CHARACTERIZED	857087.Metme_3090	3.5e-49	64.63	100.00	199
GE000119	COG0247	domain protein	[C]: Energy production and conversion	[C]	METABOLISM	697282.Mettu_3324	3.3e-150	65.21	100.00	537
GE000120	COG1309	Transcriptional regulator	[K]: Transcription	[K]	INFORMATION STORAGE AND PROCESSING	857087.Metme_4459	1.0e-45	53.44	99.47	188
GE000121	NOG55577	Glutathione S-transferase	[O]: Posttranslational modification, protein turnover, chaperones	[O]	CELLULAR PROCESSES AND SIGNALING	857087.Metme_4458	4.4e-77	66.82	100.00	293
GE000124	COG2951	Lytic murein transglycosylase	[M]: Cell wall/membrane/envelope biogenesis	[M]	CELLULAR PROCESSES AND SIGNALING	577650.Despr_0058	1.1e-134	66.57	92.47	485
GE000125	COG2954	Adenylate cyclase	[S]: Function unknown	[S]	POORLY CHARACTERIZED	857087.Metme_0240	4.0e-67	74.52	98.12	259
GE000126	COG1145	4Fe-4S ferredoxin, iron-sulfur binding	[C]: Energy production and conversion	[C]	METABOLISM	697282.Mettu_3671	3.0e-34	80.25	100.00	149
GE000127	COG0669	Reversibly transfers an adenylyl group from ATP to 4'- phosphopantetheine, yielding dephospho-CoA (dPCoA) and pyrophosphate (By similarity)	[H]: Coenzyme transport and metabolism	[H]	METABOLISM	857087.Metme_4122	3.2e-64	77.02	100.00	250
GE000128	COG0774	involved in the biosynthesis of lipid A, a phosphorylated glycolipid that anchors the lipopolysaccharide to the outer membrane of the cell (By similarity)	[M]: Cell wall/membrane/envelope biogenesis	[M]	CELLULAR PROCESSES AND SIGNALING	857087.Metme_0252	4.0e-156	90.16	99.03	556
GE000129	COG0206	Essential cell division protein that forms a contractile ring structure (Z ring) at the future cell division site. The regulation of the ring assembly controls the timing and the location of cell division. One of the functions of the FtsZ ring is to recruit other cell division proteins to the septum to produce a new cell wall between the dividing cells. Binds GTP and shows GTPase activity (By sim…	[D]: Cell cycle control, cell division, chromosome partitioning	[D]	CELLULAR PROCESSES AND SIGNALING	857087.Metme_0253	4.8e-191	90.21	100.00	672
GE000130	COG0849	This protein may be involved in anomalous filament growth. May be a component of the septum (By similarity)	[D]: Cell cycle control, cell division, chromosome partitioning	[D]	CELLULAR PROCESSES AND SIGNALING	857087.Metme_0254	5.0e-215	94.12	100.00	752
GE000131	COG1589	Essential cell division protein. May link together the upstream cell division proteins, which are predominantly cytoplasmic, with the downstream cell division proteins, which are predominantly periplasmic. May control correct divisome assembly (By similarity)	[M]: Cell wall/membrane/envelope biogenesis	[M]	CELLULAR PROCESSES AND SIGNALING	857087.Metme_0255	1.1e-100	75.42	95.92	371
GE000132	COG1181	Cell wall formation (By similarity)	[M]: Cell wall/membrane/envelope biogenesis	[M]	CELLULAR PROCESSES AND SIGNALING	857087.Metme_0256	1.3e-135	76.05	99.36	488
GE000133	COG0812	cell wall formation (By similarity)	[M]: Cell wall/membrane/envelope biogenesis	[M]	CELLULAR PROCESSES AND SIGNALING	857087.Metme_0257	6.0e-133	79.59	99.32	479
GE000134	COG0773	Cell wall formation (By similarity)	[M]: Cell wall/membrane/envelope biogenesis	[M]	CELLULAR PROCESSES AND SIGNALING	857087.Metme_0258	2.2e-233	86.13	99.17	813
GE000135	COG0707	Cell wall formation. Catalyzes the transfer of a GlcNAc subunit on undecaprenyl-pyrophosphoryl-MurNAc-pentapeptide (lipid intermediate I) to form undecaprenyl-pyrophosphoryl-MurNAc- (pentapeptide)GlcNAc (lipid intermediate II) (By similarity)	[M]: Cell wall/membrane/envelope biogenesis	[M]	CELLULAR PROCESSES AND SIGNALING	857087.Metme_0259	3.1e-136	69.54	98.58	490
GE000136	COG0772	Cell Division Protein	[D]: Cell cycle control, cell division, chromosome partitioning	[D]	CELLULAR PROCESSES AND SIGNALING	857087.Metme_0260	7.8e-149	72.53	96.40	532
GE000137	COG0771	Cell wall formation. Catalyzes the addition of glutamate to the nucleotide precursor UDP-N-acetylmuramoyl-L-alanine (UMA) (By similarity)	[M]: Cell wall/membrane/envelope biogenesis	[M]	CELLULAR PROCESSES AND SIGNALING	857087.Metme_0261	3.1e-181	71.08	99.34	640
GE000138	COG0472	First step of the lipid cycle reactions in the biosynthesis of the cell wall peptidoglycan (By similarity)	[M]: Cell wall/membrane/envelope biogenesis	[M]	CELLULAR PROCESSES AND SIGNALING	857087.Metme_0262	2.4e-176	89.44	100.00	623
GE000139	COG0770	Involved in cell wall formation. Catalyzes the final step in the synthesis of UDP-N-acetylmuramoyl-pentapeptide the precursor of murein (By similarity)	[M]: Cell wall/membrane/envelope biogenesis	[M]	CELLULAR PROCESSES AND SIGNALING	857087.Metme_0263	5.3e-157	61.10	100.00	559
GE000140	COG0769	Catalyzes the addition of meso-diaminopimelic acid to the nucleotide precursor UDP-N-acetylmuramoyl-L-alanyl-D-glutamate (UMAG) in the biosynthesis of bacterial cell-wall peptidoglycan (By similarity)	[M]: Cell wall/membrane/envelope biogenesis	[M]	CELLULAR PROCESSES AND SIGNALING	857087.Metme_0264	5.1e-158	57.64	99.79	563
GE000141	COG0768	penicillin-binding protein	[M]: Cell wall/membrane/envelope biogenesis	[M]	CELLULAR PROCESSES AND SIGNALING	857087.Metme_0265	1.0e-258	78.57	100.00	897
GE000143	COG0275	Specifically methylates the N4 position of cytidine in position 1402 (C1402) of 16S rRNA (By similarity)	[M]: Cell wall/membrane/envelope biogenesis	[M]	CELLULAR PROCESSES AND SIGNALING	857087.Metme_0267	9.9e-123	70.87	100.00	445
GE000144	COG2001	Cell division protein mraZ	[S]: Function unknown	[S]	POORLY CHARACTERIZED	857087.Metme_0268	2.7e-76	85.16	100.00	290
GE000145	COG0240	glycerol-3-phosphate dehydrogenase	[C]: Energy production and conversion	[C]	METABOLISM	857087.Metme_0270	2.2e-128	69.28	100.00	464
GE000146	COG1952	One of the proteins required for the normal export of preproteins out of the cell cytoplasm. It is a molecular chaperone that binds to a subset of precursor proteins, maintaining them in a translocation-competent state. It also specifically binds to its receptor SecA (By similarity)	[U]: Intracellular trafficking, secretion, and vesicular transport	[U]	CELLULAR PROCESSES AND SIGNALING	857087.Metme_0271	3.0e-67	77.22	100.00	260
GE000147	COG0607	Rhodanese domain protein	[P]: Inorganic ion transport and metabolism	[P]	METABOLISM	857087.Metme_0272	4.2e-55	76.03	100.00	219
GE000148	COG0640	Transcriptional regulator, arsr family	[K]: Transcription	[K]	INFORMATION STORAGE AND PROCESSING	857087.Metme_0273	3.7e-42	84.47	100.00	176
GE000149	COG4942	peptidase	[D]: Cell cycle control, cell division, chromosome partitioning	[D]	CELLULAR PROCESSES AND SIGNALING	857087.Metme_0274	8.7e-106	52.38	98.80	389
GE000150	COG0793	protease	[M]: Cell wall/membrane/envelope biogenesis	[M]	CELLULAR PROCESSES AND SIGNALING	857087.Metme_0275	4.5e-196	82.53	99.78	689
GE000151	NOG27167	response regulator (Receiver	[T]: Signal transduction mechanisms	[T]	CELLULAR PROCESSES AND SIGNALING	857087.Metme_0458	5.9e-92	63.77	100.00	342
GE000153	COG1905	Nadh dehydrogenase	[C]: Energy production and conversion	[C]	METABOLISM	857087.Metme_0250	5.5e-263	74.16	100.00	912
GE000154	COG1034	subunit G	[C]: Energy production and conversion	[C]	METABOLISM	857087.Metme_0249	1.4e-116	81.09	100.00	424
GE000155	COG1941	NADH ubiquinone oxidoreductase, 20 kda subunit	[C]: Energy production and conversion	[C]	METABOLISM	857087.Metme_0248	1.1e-89	88.14	98.33	334
GE000156	COG3259	nickel-dependent hydrogenase large subunit	[C]: Energy production and conversion	[C]	METABOLISM	857087.Metme_0247	1.6e-263	87.85	99.00	913
GE000157	NOG55701	Hydrogenase maturation protease	[O]: Posttranslational modification, protein turnover, chaperones	[O]	CELLULAR PROCESSES AND SIGNALING	697282.Mettu_1510	1.8e-43	60.13	96.84	181
GE000158	COG1357	Pentapeptide repeat protein	[S]: Function unknown	[S]	POORLY CHARACTERIZED	857087.Metme_0204	7.2e-07	52.54	23.98	60
GE000159	COG0531	amino acid	[E]: Amino acid transport and metabolism	[E]	METABOLISM	251221.gll1666	1.0e-150	61.87	95.09	538
GE000160	COG0313	Catalyzes the 2'-O-methylation of the ribose of cytidine 1402 (C1402) in 16S rRNA (By similarity)	[R]: General function prediction only	[R]	POORLY CHARACTERIZED	857087.Metme_4559	2.1e-103	69.82	99.28	380
GE000161	COG3107	Regulator of peptidoglycan synthesis that is essential for the function of penicillin-binding protein 1A (PBP1a) (By similarity)	[R]: General function prediction only	[R]	POORLY CHARACTERIZED	857087.Metme_4558	9.5e-186	56.96	100.00	655
GE000162	COG0792	UPF0102 protein	[L]: Replication, recombination and repair	[L]	INFORMATION STORAGE AND PROCESSING	857087.Metme_4557	2.4e-43	73.77	100.00	180
GE000163	COG0279	Catalyzes the isomerization of sedoheptulose 7-phosphate in D-glycero-D-manno-heptose 7-phosphate (By similarity)	[G]: Carbohydrate transport and metabolism	[G]	METABOLISM	857087.Metme_4556	1.5e-95	90.21	99.49	354
GE000164	COG3547	Transposase	[L]: Replication, recombination and repair	[L]	INFORMATION STORAGE AND PROCESSING	314608.KT99_09633	8.9e-21	57.61	81.42	105
GE000165	COG3547	Transposase	[L]: Replication, recombination and repair	[L]	INFORMATION STORAGE AND PROCESSING	396588.Tgr7_0943	1.4e-88	50.89	97.38	332
GE000166	COG3808	pump that utilizes the energy of pyrophosphate hydrolysis as the driving force for	[C]: Energy production and conversion	[C]	METABOLISM	981222.Cabther_A2110	2.0e-230	60.48	98.66	804
GE000167	COG4969	Fimbrial protein	[U]: Intracellular trafficking, secretion, and vesicular transport	[U]	CELLULAR PROCESSES AND SIGNALING	637616.MDMS009_2836	8.1e-14	38.03	95.95	82
GE000168	COG3307	O-Antigen Polymerase	[M]: Cell wall/membrane/envelope biogenesis	[M]	CELLULAR PROCESSES AND SIGNALING	640081.Dsui_1295	5.5e-47	27.85	99.28	194
GE000169	NOG111747	fimbrial protein (Pilin)	[U]: Intracellular trafficking, secretion, and vesicular transport	[U]	CELLULAR PROCESSES AND SIGNALING	641149.HMPREF9016_01683	1.6e-17	42.18	93.84	94
GE000170	COG1592	Rubrerythrin	[C]: Energy production and conversion	[C]	METABOLISM	857087.Metme_3925	6.6e-25	83.93	100.00	117
GE000171	COG0442	Catalyzes the attachment of proline to tRNA(Pro) in a two-step reaction proline is first activated by ATP to form Pro- AMP and then transferred to the acceptor end of tRNA(Pro). As ProRS can inadvertently accommodate and process non-cognate amino acids such as alanine and cysteine, to avoid such errors it has two additional distinct editing activities against alanine. One activity is designated a…	[J]: Translation, ribosomal structure and biogenesis	[J]	INFORMATION STORAGE AND PROCESSING	857087.Metme_3924	1.9e-281	83.13	100.00	973
GE000172	NOG48478	--	[S]: Function unknown	[S]	POORLY CHARACTERIZED	857087.Metme_4438	8.9e-45	77.98	96.46	184
GE000173	COG3219	Uncharacterized protein conserved in bacteria (DUF2063)	[S]: Function unknown	[S]	POORLY CHARACTERIZED	857087.Metme_4437	1.1e-74	55.60	98.80	285
GE000174	COG3220	UPF0276 protein	[S]: Function unknown	[S]	POORLY CHARACTERIZED	697282.Mettu_1912	1.2e-122	76.19	97.50	444
GE000175	COG0586	SNARE associated Golgi	[S]: Function unknown	[S]	POORLY CHARACTERIZED	261292.Nit79A3_2852	5.3e-47	50.88	92.93	193
GE000176	NOG199954	--	[S]: Function unknown	[S]	POORLY CHARACTERIZED	857087.Metme_4435	5.3e-13	62.50	47.33	79
GE000177	COG0177	endonuclease III	[L]: Replication, recombination and repair	[L]	INFORMATION STORAGE AND PROCESSING	857087.Metme_4434	4.6e-87	79.33	99.52	326
GE000178	COG0207	Provides the sole de novo source of dTMP for DNA biosynthesis (By similarity)	[F]: Nucleotide transport and metabolism	[F]	METABOLISM	857087.Metme_4430	2.1e-132	77.98	100.00	477
GE000179	NOG39869	Transcriptional regulator, TetR family	[K]: Transcription	[K]	INFORMATION STORAGE AND PROCESSING	857087.Metme_4381	3.0e-88	81.82	100.00	330
GE000180	NOG66789	--	[S]: Function unknown	[S]	POORLY CHARACTERIZED	857087.Metme_4383	1.2e-34	80.68	95.65	151
GE000181	NOG00933	selenium-binding protein	[R]: General function prediction only	[R]	POORLY CHARACTERIZED	857087.Metme_4384	3.8e-224	86.15	95.30	782
GE000182	COG1858	cytochrome C peroxidase	[P]: Inorganic ion transport and metabolism	[P]	METABOLISM	857087.Metme_4157	1.1e-253	69.18	98.57	881
GE000184	NOG17403	Cytochrome	[O]: Posttranslational modification, protein turnover, chaperones	[O]	CELLULAR PROCESSES AND SIGNALING	261292.Nit79A3_1086	2.0e-111	46.37	97.87	408
GE000186	COG0840	Methyl-accepting chemotaxis	--	[NT]	--	640081.Dsui_2156	7.7e-62	44.38	62.06	243
GE000188	COG0593	it binds specifically double-stranded DNA at a 9 bp consensus (dnaA box) 5'-TTATC CA A CA A-3'. DnaA binds to ATP and to acidic phospholipids (By similarity)	[L]: Replication, recombination and repair	[L]	INFORMATION STORAGE AND PROCESSING	857087.Metme_0091	2.0e-91	69.00	99.57	340
GE000189	COG0480	Catalyzes the GTP-dependent ribosomal translocation step during translation elongation. During this step, the ribosome changes from the pre-translocational (PRE) to the post- translocational (POST) state as the newly formed A-site-bound peptidyl-tRNA and P-site-bound deacylated tRNA move to the P and E sites, respectively. Catalyzes the coordinated movement of the two tRNA molecules, the mRNA and…	[J]: Translation, ribosomal structure and biogenesis	[J]	INFORMATION STORAGE AND PROCESSING	857087.Metme_0089	0.0e+00	87.45	100.00	1255
GE000190	COG1146	4fe-4S ferredoxin iroN-sulfur binding	[C]: Energy production and conversion	[C]	METABOLISM	857087.Metme_0088	7.6e-54	89.72	100.00	214
GE000191	COG0397	UPF0061 protein	[S]: Function unknown	[S]	POORLY CHARACTERIZED	857087.Metme_4449	2.7e-221	70.81	100.00	773
GE000192	NOG99212	--	[S]: Function unknown	[S]	POORLY CHARACTERIZED	857087.Metme_4448	1.1e-39	76.24	91.82	167
GE000193	COG0699	Dynamin family	[R]: General function prediction only	[R]	POORLY CHARACTERIZED	857087.Metme_4442	1.3e-278	76.56	99.53	964
GE000195	COG0461	Catalyzes the transfer of a ribosyl phosphate group from 5-phosphoribose 1-diphosphate to orotate, leading to the formation of orotidine monophosphate (OMP) (By similarity)	[F]: Nucleotide transport and metabolism	[F]	METABOLISM	857087.Metme_4441	7.5e-85	77.83	98.15	318
GE000196	COG0635	Coproporphyrinogen III oxidase	[H]: Coenzyme transport and metabolism	[H]	METABOLISM	857087.Metme_4440	3.5e-154	69.15	98.43	550
GE000197	NOG29581	Lactoylglutathione lyase	[R]: General function prediction only	[R]	POORLY CHARACTERIZED	857087.Metme_4439	3.8e-64	79.45	100.00	249
GE000198	COG0157	nicotinate-nucleotide pyrophosphorylase	[H]: Coenzyme transport and metabolism	[H]	METABOLISM	857087.Metme_4340	2.0e-98	68.89	97.83	364
GE000200	COG0450	alkyl hydroperoxide reductase	[O]: Posttranslational modification, protein turnover, chaperones	[O]	CELLULAR PROCESSES AND SIGNALING	857087.Metme_4342	2.2e-102	89.50	100.00	377
GE000201	COG0428	zinc transporter	[P]: Inorganic ion transport and metabolism	[P]	METABOLISM	857087.Metme_4423	1.7e-105	80.29	100.00	387
GE000202	COG1496	Multi-copper polyphenol oxidoreductase laccase	[S]: Function unknown	[S]	POORLY CHARACTERIZED	857087.Metme_4424	2.0e-94	67.36	98.35	350
GE000203	COG0564	Pseudouridine synthase	[J]: Translation, ribosomal structure and biogenesis	[J]	INFORMATION STORAGE AND PROCESSING	857087.Metme_4425	4.9e-151	86.67	100.00	539
GE000204	COG4105	Part of the outer membrane protein assembly complex, which is involved in assembly and insertion of beta-barrel proteins into the outer membrane	[M]: Cell wall/membrane/envelope biogenesis	[M]	CELLULAR PROCESSES AND SIGNALING	857087.Metme_4426	1.8e-115	70.92	99.30	421
GE000206	COG3122	nucleoprotein polynucleotide-associated enzyme	[S]: Function unknown	[S]	POORLY CHARACTERIZED	857087.Metme_4429	2.1e-56	65.22	100.00	224
GE000207	COG2148	sugar transferase	[M]: Cell wall/membrane/envelope biogenesis	[M]	CELLULAR PROCESSES AND SIGNALING	1026882.MAMP_00862	5.7e-130	49.37	98.94	469
GE000208	COG0284	Catalyzes the decarboxylation of orotidine 5'- monophosphate (OMP) to uridine 5'-monophosphate (UMP) (By similarity)	[F]: Nucleotide transport and metabolism	[F]	METABOLISM	857087.Metme_0420	3.4e-110	87.03	97.55	403
GE000209	COG0703	Catalyzes the specific phosphorylation of the 3-hydroxyl group of shikimic acid using ATP as a cosubstrate (By similarity)	[E]: Amino acid transport and metabolism	[E]	METABOLISM	857087.Metme_0421	2.4e-76	77.90	100.00	290
GE000210	COG0337	3-dehydroquinate synthase	[E]: Amino acid transport and metabolism	[E]	METABOLISM	857087.Metme_0422	1.9e-157	77.22	100.00	560
GE000212	COG0407	Catalyzes the decarboxylation of four acetate groups of uroporphyrinogen-III to yield coproporphyrinogen-III (By similarity)	[H]: Coenzyme transport and metabolism	[H]	METABOLISM	857087.Metme_0424	2.5e-178	86.12	99.16	630
GE000213	COG0432	Secondary thiamine-phosphate synthase enzyme	[S]: Function unknown	[S]	POORLY CHARACTERIZED	521000.PROVRETT_06393	2.1e-48	64.75	100.00	197
GE000214	COG3019	metal-binding protein	[S]: Function unknown	[S]	POORLY CHARACTERIZED	857087.Metme_4461	1.4e-45	59.21	98.68	188
GE000215	NOG11211	Nad-dependent epimerase dehydratase	[M]: Cell wall/membrane/envelope biogenesis	[M]	CELLULAR PROCESSES AND SIGNALING	383631.MB2181_05100	1.2e-118	63.49	97.83	431
GE000216	NOG85519	Transcriptional regulator	[K]: Transcription	[K]	INFORMATION STORAGE AND PROCESSING	580332.Slit_2904	2.2e-23	48.25	86.36	114
GE000217	COG3959	Transketolase	[G]: Carbohydrate transport and metabolism	[G]	METABOLISM	189518.LA_1585	5.5e-58	45.56	97.29	229
GE000218	COG3958	Transketolase	[G]: Carbohydrate transport and metabolism	[G]	METABOLISM	485913.Krac_2670	7.4e-75	47.62	99.32	286
GE000219	COG0451	Nad-dependent epimerase dehydratase	[M]: Cell wall/membrane/envelope biogenesis	[M]	CELLULAR PROCESSES AND SIGNALING	888060.HMPREF9081_0858	2.4e-77	46.83	95.66	294
GE000220	NOG215152	Methyltransferase domain	[R]: General function prediction only	[R]	POORLY CHARACTERIZED	533240.CRC_03345	3.7e-77	59.29	95.34	293
GE000221	NOG73751	Caenorhabditis protein of unknown function, DUF268	[S]: Function unknown	[S]	POORLY CHARACTERIZED	398767.Glov_2749	1.0e-46	41.56	84.64	192
GE000222	COG0463	Glycosyl transferase, family 2	[M]: Cell wall/membrane/envelope biogenesis	[M]	CELLULAR PROCESSES AND SIGNALING	580332.Slit_2886	1.6e-65	50.00	95.51	255
GE000223	COG0451	Nad-dependent epimerase dehydratase	[M]: Cell wall/membrane/envelope biogenesis	[M]	CELLULAR PROCESSES AND SIGNALING	353153.XP_819302.1	1.0e-87	49.51	98.37	328
GE000225	NOG48971	Glycosyl transferase, family 2	[M]: Cell wall/membrane/envelope biogenesis	[M]	CELLULAR PROCESSES AND SIGNALING	289376.THEYE_A0487	2.4e-12	24.76	95.77	78
GE000226	NOG07090	polysaccharide biosynthesis	[M]: Cell wall/membrane/envelope biogenesis	[M]	CELLULAR PROCESSES AND SIGNALING	580332.Slit_2892	2.1e-103	45.63	87.22	381
GE000227	NOG32026	family 11	[M]: Cell wall/membrane/envelope biogenesis	[M]	CELLULAR PROCESSES AND SIGNALING	580332.Slit_2889	2.7e-109	62.67	100.00	400
GE000228	NOG61847	Glycosyl transferase, family 2	[M]: Cell wall/membrane/envelope biogenesis	[M]	CELLULAR PROCESSES AND SIGNALING	580332.Slit_2887	1.5e-106	57.10	97.46	391
GE000230	COG3436	Transposase	[L]: Replication, recombination and repair	[L]	INFORMATION STORAGE AND PROCESSING	261292.Nit79A3_0049	5.4e-25	90.16	77.22	118
GE000231	NOG08974	Integrase	[S]: Function unknown	[S]	POORLY CHARACTERIZED	270374.MELB17_06579	9.8e-132	69.44	100.00	475
GE000232	NOG38580	Integrase	[S]: Function unknown	[S]	POORLY CHARACTERIZED	270374.MELB17_24277	3.0e-106	59.34	95.61	390
GE000233	NOG30089	Integrase	[S]: Function unknown	[S]	POORLY CHARACTERIZED	270374.MELB17_24272	2.2e-117	53.96	100.00	427
GE000234	COG3436	Transposase	[L]: Replication, recombination and repair	[L]	INFORMATION STORAGE AND PROCESSING	261292.Nit79A3_0049	7.7e-178	65.96	95.93	629
GE000235	NOG67964	IS66 Orf2 family protein	[L]: Replication, recombination and repair	[L]	INFORMATION STORAGE AND PROCESSING	697282.Mettu_1470	2.0e-52	81.03	100.00	210
GE000236	NOG166708	--	[S]: Function unknown	[S]	POORLY CHARACTERIZED	697282.Mettu_1471	1.0e-28	64.00	100.00	131
GE000238	COG0438	Glycosyl transferase (Group 1	[M]: Cell wall/membrane/envelope biogenesis	[M]	CELLULAR PROCESSES AND SIGNALING	56780.SYN_02667	1.3e-113	54.20	99.19	415
GE000239	COG0451	Nad-dependent epimerase dehydratase	[M]: Cell wall/membrane/envelope biogenesis	[M]	CELLULAR PROCESSES AND SIGNALING	857087.Metme_1196	7.0e-111	64.24	97.53	406
GE000240	COG0472	First step of the lipid cycle reactions in the biosynthesis of the cell wall peptidoglycan (By similarity)	[M]: Cell wall/membrane/envelope biogenesis	[M]	CELLULAR PROCESSES AND SIGNALING	857087.Metme_1197	2.7e-105	61.54	98.26	387
GE000241	COG1086	polysaccharide biosynthesis protein	[M]: Cell wall/membrane/envelope biogenesis	[M]	CELLULAR PROCESSES AND SIGNALING	857087.Metme_1198	1.6e-257	74.49	99.83	894
GE000242	NOG24399	PbH1	[S]: Function unknown	[S]	POORLY CHARACTERIZED	382464.VDG1235_737	1.7e-74	30.58	84.07	286
GE000245	COG1951	fumarate	[C]: Energy production and conversion	[C]	METABOLISM	857087.Metme_4526	6.4e-252	85.32	99.02	875
GE000246	COG0436	aminotransferase	[E]: Amino acid transport and metabolism	[E]	METABOLISM	857087.Metme_4093	1.5e-184	78.28	99.00	651
GE000247	COG2171	Catalyzes the conversion of the cyclic tetrahydrodipicolinate (THDP) into the acyclic N-succinyl-L-2- amino-6-oxopimelate using succinyl-CoA (By similarity)	[E]: Amino acid transport and metabolism	[E]	METABOLISM	857087.Metme_4092	1.1e-128	87.87	100.00	464
GE000248	COG5008	twitching motility protein	--	[NU]	--	857087.Metme_4274	2.9e-169	81.84	98.92	600
GE000249	COG2805	twitching motility protein	--	[NU]	--	857087.Metme_4273	3.5e-177	92.75	100.00	626
GE000250	COG1734	Transcription factor that acts by binding directly to the RNA polymerase (RNAP). Required for negative regulation of rRNA expression and positive regulation of several amino acid biosynthesis promoters	[T]: Signal transduction mechanisms	[T]	CELLULAR PROCESSES AND SIGNALING	857087.Metme_4272	2.0e-34	68.47	91.74	150
GE000253	COG0592	DNA polymerase III is a complex, multichain enzyme responsible for most of the replicative synthesis in bacteria. This DNA polymerase also exhibits 3' to 5' exonuclease activity. The beta chain is required for initiation of replication once it is clamped onto DNA, it slides freely (bidirectional and ATP- independent) along duplex DNA (By similarity)	[L]: Replication, recombination and repair	[L]	INFORMATION STORAGE AND PROCESSING	857087.Metme_0002	7.1e-160	77.66	100.00	568
GE000254	COG1195	it is required for DNA replication and normal SOS inducibility. RecF binds preferentially to single-stranded, linear DNA. It also seems to bind ATP (By similarity)	[L]: Replication, recombination and repair	[L]	INFORMATION STORAGE AND PROCESSING	857087.Metme_0003	7.2e-141	69.19	99.72	505
GE000255	COG0187	DNA gyrase negatively supercoils closed circular double- stranded DNA in an ATP-dependent manner and also catalyzes the interconversion of other topological isomers of double-stranded DNA rings, including catenanes and knotted rings (By similarity)	[L]: Replication, recombination and repair	[L]	INFORMATION STORAGE AND PROCESSING	857087.Metme_0004	0.0e+00	91.26	100.00	1464
GE000260	COG3093	Plasmid maintenance system antidote protein	[R]: General function prediction only	[R]	POORLY CHARACTERIZED	701347.Entcl_1078	4.1e-88	44.10	98.04	330
GE000261	COG0207	Provides the sole de novo source of dTMP for DNA biosynthesis (By similarity)	[F]: Nucleotide transport and metabolism	[F]	METABOLISM	701347.Entcl_1076	4.0e-59	44.14	93.77	233
GE000262	NOG106292	--	[S]: Function unknown	[S]	POORLY CHARACTERIZED	762376.AXYL_06361	1.6e-26	57.47	87.88	124
GE000264	NOG58656	--	[S]: Function unknown	[S]	POORLY CHARACTERIZED	701347.Entcl_1077	4.1e-68	42.95	100.00	263
GE000265	COG0207	Provides the sole de novo source of dTMP for DNA biosynthesis (By similarity)	[F]: Nucleotide transport and metabolism	[F]	METABOLISM	701347.Entcl_1076	3.3e-79	44.38	96.10	300
GE000266	NOG115665	--	[S]: Function unknown	[S]	POORLY CHARACTERIZED	513049.AmaxDRAFT_0976	2.6e-08	44.74	97.33	63
GE000267	COG3744	PilT protein domain protein	[R]: General function prediction only	[R]	POORLY CHARACTERIZED	118168.MC7420_8287	4.8e-13	52.70	93.67	79
GE000269	COG3837	Cupin 2 Conserved Barrel Domain Protein	[S]: Function unknown	[S]	POORLY CHARACTERIZED	697282.Mettu_4180	2.8e-68	75.47	100.00	263
GE000273	COG3744	PilT protein domain protein	[R]: General function prediction only	[R]	POORLY CHARACTERIZED	489825.LYNGBM3L_21650	1.3e-17	52.22	100.00	94
GE000274	COG1278	Cold shock protein	[K]: Transcription	[K]	INFORMATION STORAGE AND PROCESSING	857087.Metme_1825	2.5e-26	82.61	100.00	122
GE000275	COG1943	transposase	[L]: Replication, recombination and repair	[L]	INFORMATION STORAGE AND PROCESSING	177437.HRM2_26420	6.1e-56	47.16	97.86	223
GE000281	NOG47362	Pfam:UPF0153	[S]: Function unknown	[S]	POORLY CHARACTERIZED	697282.Mettu_2670	3.4e-61	64.02	100.00	240
GE000283	NOG03382	Short-chain dehydrogenase reductase Sdr	[R]: General function prediction only	[R]	POORLY CHARACTERIZED	582744.Msip34_2732	9.0e-98	72.62	100.00	362
GE000284	NOG48712	MEKHLA domain protein	[S]: Function unknown	[S]	POORLY CHARACTERIZED	857087.Metme_4523	5.0e-42	51.59	88.20	176
GE000285	COG0488	(ABC) transporter	[R]: General function prediction only	[R]	POORLY CHARACTERIZED	857087.Metme_0226	1.5e-298	82.80	100.00	1030
GE000286	NOG104565	--	[S]: Function unknown	[S]	POORLY CHARACTERIZED	857087.Metme_0227	1.3e-47	62.05	98.22	194
GE000287	COG0589	Universal stress protein	[T]: Signal transduction mechanisms	[T]	CELLULAR PROCESSES AND SIGNALING	857087.Metme_0228	9.4e-47	63.01	100.00	191
GE000288	NOG69719	tm2 domain-containing protein	[S]: Function unknown	[S]	POORLY CHARACTERIZED	857087.Metme_0234	5.7e-54	72.99	100.00	215
GE000289	COG0147	synthase (Component I)	[E]: Amino acid transport and metabolism	[E]	METABOLISM	857087.Metme_4596	9.3e-248	85.66	100.00	861
GE000290	COG0512	anthranilate synthase	[E]: Amino acid transport and metabolism	[E]	METABOLISM	857087.Metme_4595	3.5e-97	87.76	100.00	359
GE000291	COG2081	hi0933 family	[R]: General function prediction only	[R]	POORLY CHARACTERIZED	391597.LMED105_12912	8.8e-159	65.45	99.27	565
GE000292	COG0547	Anthranilate phosphoribosyltransferase	[E]: Amino acid transport and metabolism	[E]	METABOLISM	857087.Metme_4462	7.8e-137	75.37	99.70	492
GE000293	NOG97605	Binds to the C-terminal region of flagellin, which is implicated in polymerization, and participates in the assembly of the flagellum (By similarity)	[S]: Function unknown	[S]	POORLY CHARACTERIZED	857087.Metme_0353	4.5e-52	69.74	99.35	209
GE000294	COG0853	Catalyzes the pyruvoyl-dependent decarboxylation of aspartate to produce beta-alanine (By similarity)	[H]: Coenzyme transport and metabolism	[H]	METABOLISM	857087.Metme_0354	2.0e-58	91.80	100.00	230
GE000295	COG0414	Catalyzes the condensation of pantoate with beta-alanine in an ATP-dependent reaction via a pantoyl-adenylate intermediate (By similarity)	[H]: Coenzyme transport and metabolism	[H]	METABOLISM	857087.Metme_0355	3.5e-101	66.07	94.92	373
GE000296	COG0413	Catalyzes the reversible reaction in which hydroxymethyl group from 5,10-methylenetetrahydrofolate is tranferred onto alpha-ketoisovalerate to form ketopantoate (By similarity)	[H]: Coenzyme transport and metabolism	[H]	METABOLISM	857087.Metme_0356	1.8e-99	68.40	100.00	367
GE000297	COG0801	2-Amino-4-hydroxy-6-hydroxymethyldihydropteridine pyrophosphokinase	[H]: Coenzyme transport and metabolism	[H]	METABOLISM	857087.Metme_0357	5.5e-43	51.81	99.40	179
GE000298	COG0617	Catalyzes the addition and repair of the essential 3'- terminal CCA sequence in tRNAs without using a nucleic acid template. Adds these three nucleotides in the order of C, C, and A to the tRNA nucleotide-73, using CTP and ATP as substrates and producing inorganic pyrophosphate	[J]: Translation, ribosomal structure and biogenesis	[J]	INFORMATION STORAGE AND PROCESSING	857087.Metme_0358	2.5e-198	82.76	98.78	696
GE000300	COG1714	rdd domain containing protein	[S]: Function unknown	[S]	POORLY CHARACTERIZED	857087.Metme_0360	3.3e-47	64.96	90.73	193
GE000302	COG0795	Permease yjgp yjgq family	[R]: General function prediction only	[R]	POORLY CHARACTERIZED	857087.Metme_4389	3.4e-130	66.86	96.19	470
GE000303	COG0795	Permease yjgp yjgq family	[R]: General function prediction only	[R]	POORLY CHARACTERIZED	857087.Metme_4390	7.6e-125	63.19	97.07	452
GE000304	COG0260	Presumably involved in the processing and regular turnover of intracellular proteins. Catalyzes the removal of unsubstituted N-terminal amino acids from various peptides (By similarity)	[E]: Amino acid transport and metabolism	[E]	METABOLISM	857087.Metme_4400	8.4e-217	75.41	100.00	758
GE000305	COG2927	dna polymerase III (Chi subunit)	[L]: Replication, recombination and repair	[L]	INFORMATION STORAGE AND PROCESSING	857087.Metme_4402	8.3e-43	63.57	95.24	178
GE000306	COG1112	Helicase	[L]: Replication, recombination and repair	[L]	INFORMATION STORAGE AND PROCESSING	194439.CT1622	1.3e-290	38.32	90.16	1005
GE000307	COG1943	transposase	[L]: Replication, recombination and repair	[L]	INFORMATION STORAGE AND PROCESSING	857087.Metme_1266	2.2e-76	64.55	100.00	290
GE000308	NOG164246	--	[S]: Function unknown	[S]	POORLY CHARACTERIZED	697282.Mettu_0202	8.6e-44	70.40	96.15	181
GE000310	COG1943	transposase	[L]: Replication, recombination and repair	[L]	INFORMATION STORAGE AND PROCESSING	857087.Metme_3427	2.1e-65	79.31	96.03	253
GE000311	COG1943	transposase	[L]: Replication, recombination and repair	[L]	INFORMATION STORAGE AND PROCESSING	857087.Metme_1266	4.4e-31	57.26	100.00	139
GE000313	COG0526	Thioredoxin	[O]: Posttranslational modification, protein turnover, chaperones	[O]	CELLULAR PROCESSES AND SIGNALING	857087.Metme_4527	8.0e-13	41.67	93.51	78
GE000314	COG2862	UPF0114 protein	[S]: Function unknown	[S]	POORLY CHARACTERIZED	857087.Metme_4528	1.5e-64	74.70	100.00	251
GE000315	COG0646	methionine synthase	[E]: Amino acid transport and metabolism	[E]	METABOLISM	857087.Metme_4529	0.0e+00	85.77	100.00	2119
GE000316	NOG104730	Protein of unknown function (DUF2970)	[S]: Function unknown	[S]	POORLY CHARACTERIZED	283942.IL2326	2.8e-08	49.18	98.39	62
GE000322	COG0204	Acyltransferase	[I]: Lipid transport and metabolism	[I]	METABOLISM	857087.Metme_4537	3.5e-102	72.51	99.60	376
GE000323	COG0241	D,d-heptose 1,7-bisphosphate phosphatase	[E]: Amino acid transport and metabolism	[E]	METABOLISM	857087.Metme_4538	2.8e-69	69.10	99.44	266
GE000324	COG0751	Glycyl-tRNA synthetase beta subunit	[J]: Translation, ribosomal structure and biogenesis	[J]	INFORMATION STORAGE AND PROCESSING	857087.Metme_4539	8.8e-297	76.38	99.56	1024
GE000325	COG0752	glycyl-tRNA synthetase, alpha subunit	[J]: Translation, ribosomal structure and biogenesis	[J]	INFORMATION STORAGE AND PROCESSING	857087.Metme_4542	1.3e-170	93.75	98.70	604
GE000326	COG1666	UPF0234 protein	[S]: Function unknown	[S]	POORLY CHARACTERIZED	857087.Metme_3848	7.8e-71	87.50	100.00	271
GE000327	COG1514	2'-5' rna ligase	[J]: Translation, ribosomal structure and biogenesis	[J]	INFORMATION STORAGE AND PROCESSING	857087.Metme_1038	8.2e-07	60.78	89.47	57
GE000328	COG1514	2'-5' rna ligase	[J]: Translation, ribosomal structure and biogenesis	[J]	INFORMATION STORAGE AND PROCESSING	857087.Metme_1038	3.8e-23	50.00	97.03	112
GE000329	NOG01257	--	[S]: Function unknown	[S]	POORLY CHARACTERIZED	110662.Syncc9605_2524	2.4e-11	32.64	4.37	79
GE000330	COG3749	conserved protein ucp030820	[S]: Function unknown	[S]	POORLY CHARACTERIZED	697282.Mettu_2417	1.9e-42	61.22	99.32	177
GE000331	COG0155	Component of the sulfite reductase complex that catalyzes the 6-electron reduction of sulfite to sulfide. This is one of several activities required for the biosynthesis of L- cysteine from sulfate (By similarity)	[C]: Energy production and conversion	[C]	METABOLISM	857087.Metme_0277	1.0e-279	84.91	100.00	967
GE000332	COG1055	arsenical pump membrane protein	[P]: Inorganic ion transport and metabolism	[P]	METABOLISM	857087.Metme_0278	3.2e-218	87.22	100.00	763
GE000333	COG0477	major facilitator Superfamily	[G]: Carbohydrate transport and metabolism	[G]	METABOLISM	857087.Metme_0279	5.3e-157	68.42	97.33	559
GE000335	NOG19426	Outer membrane efflux protein	[M]: Cell wall/membrane/envelope biogenesis	[M]	CELLULAR PROCESSES AND SIGNALING	292415.Tbd_1335	9.9e-105	52.03	98.36	386
GE000336	NOG01644	Efflux transporter rnd family, mfp subunit	[P]: Inorganic ion transport and metabolism	[P]	METABOLISM	379731.PST_2082	1.6e-102	47.91	96.19	378
GE000337	COG3696	Heavy metal efflux pump, CzcA	[P]: Inorganic ion transport and metabolism	[P]	METABOLISM	292415.Tbd_1333	0.0e+00	76.74	98.94	1571
GE000338	COG0303	Molybdenum cofactor synthesis domain protein	[H]: Coenzyme transport and metabolism	[H]	METABOLISM	1026882.MAMP_02981	3.0e-117	53.77	96.71	427
GE000339	NOG33291	Thiopurine S-methyltransferase	[R]: General function prediction only	[R]	POORLY CHARACTERIZED	379731.PST_1312	1.9e-67	57.01	100.00	261
GE000341	NOG90505	Protein of unknown function (DUF2782)	[S]: Function unknown	[S]	POORLY CHARACTERIZED	857087.Metme_0746	2.0e-36	69.03	97.37	157
GE000344	COG0021	Transketolase	[G]: Carbohydrate transport and metabolism	[G]	METABOLISM	857087.Metme_0743	0.0e+00	88.66	100.00	1241
GE000345	COG0269	synthase	[G]: Carbohydrate transport and metabolism	[G]	METABOLISM	857087.Metme_4080	8.8e-102	92.99	99.53	375
GE000346	NOG08467	--	[S]: Function unknown	[S]	POORLY CHARACTERIZED	857087.Metme_1453	3.7e-132	79.93	97.89	476
GE000347	NOG208324	positive regulator	[T]: Signal transduction mechanisms	[T]	CELLULAR PROCESSES AND SIGNALING	857087.Metme_3095	1.4e-34	57.04	93.38	151
GE000348	COG0716	Low-potential electron donor to a number of redox enzymes (By similarity)	[C]: Energy production and conversion	[C]	METABOLISM	857087.Metme_3097	2.4e-73	75.00	99.44	280
GE000349	COG0278	Glutaredoxin	[O]: Posttranslational modification, protein turnover, chaperones	[O]	CELLULAR PROCESSES AND SIGNALING	857087.Metme_3098	1.1e-72	69.46	98.54	278
GE000350	COG1219	ATP-dependent specificity component of the Clp protease. It directs the protease to specific substrates. Can perform chaperone functions in the absence of ClpP (By similarity)	[O]: Posttranslational modification, protein turnover, chaperones	[O]	CELLULAR PROCESSES AND SIGNALING	857087.Metme_3099	2.6e-201	85.89	96.31	706
GE000351	COG0760	peptidyl-prolyl cis-trans isomerase	[O]: Posttranslational modification, protein turnover, chaperones	[O]	CELLULAR PROCESSES AND SIGNALING	857087.Metme_3100	1.2e-109	70.92	99.30	401
GE000352	NOG83538	nifz family	[S]: Function unknown	[S]	POORLY CHARACTERIZED	857087.Metme_3101	9.8e-74	79.87	100.00	281
GE000353	NOG88170	May protect the nitrogenase Fe-Mo protein from oxidative damage (By similarity)	[P]: Inorganic ion transport and metabolism	[P]	METABOLISM	857087.Metme_3102	2.3e-39	77.67	99.04	166
GE000355	NOG38200	--	[S]: Function unknown	[S]	POORLY CHARACTERIZED	857087.Metme_3105	7.0e-62	77.44	96.47	242
GE000356	COG1045	serine acetyltransferase	[E]: Amino acid transport and metabolism	[E]	METABOLISM	857087.Metme_3106	6.8e-117	77.22	100.00	425
GE000358	COG0119	Catalyzes the condensation of the acetyl group of acetyl-CoA with 3-methyl-2-oxobutanoate (2-oxoisovalerate) to form 3-carboxy-3-hydroxy-4-methylpentanoate (2-isopropylmalate) (By similarity)	[E]: Amino acid transport and metabolism	[E]	METABOLISM	857087.Metme_3108	3.1e-171	83.96	100.00	606
GE000360	NOG22514	--	[S]: Function unknown	[S]	POORLY CHARACTERIZED	76114.ebA672	5.2e-32	41.21	98.99	143
GE000361	COG4637	SMC domain protein	[S]: Function unknown	[S]	POORLY CHARACTERIZED	579405.Dd703_3499	2.2e-87	43.37	92.54	328
GE000362	COG1067	atp-dependent protease	[O]: Posttranslational modification, protein turnover, chaperones	[O]	CELLULAR PROCESSES AND SIGNALING	857087.Metme_4519	0.0e+00	84.69	100.00	1310
GE000363	COG0807	Catalyzes the conversion of D-ribulose 5-phosphate to formate and 3,4-dihydroxy-2-butanone 4-phosphate (By similarity)	[H]: Coenzyme transport and metabolism	[H]	METABOLISM	857087.Metme_4518	1.3e-91	80.20	100.00	341
GE000365	COG0445	NAD-binding protein involved in the addition of a carboxymethylaminomethyl (cmnm) group at the wobble position (U34) of certain tRNAs, forming tRNA-cmnm(5)s(2)U34 (By similarity)	[D]: Cell cycle control, cell division, chromosome partitioning	[D]	CELLULAR PROCESSES AND SIGNALING	857087.Metme_4516	0.0e+00	88.59	100.00	1119
GE000366	COG0357	Specifically methylates the N7 position of a guanine in 16S rRNA (By similarity)	[M]: Cell wall/membrane/envelope biogenesis	[M]	CELLULAR PROCESSES AND SIGNALING	857087.Metme_4515	6.1e-76	69.71	100.00	289
GE000367	COG1192	cobyrinic Acid a,c-diamide synthase	[D]: Cell cycle control, cell division, chromosome partitioning	[D]	CELLULAR PROCESSES AND SIGNALING	857087.Metme_4514	1.2e-121	86.43	100.00	441
GE000368	COG1475	parb-like partition protein	[K]: Transcription	[K]	INFORMATION STORAGE AND PROCESSING	857087.Metme_4513	1.9e-120	81.63	100.00	437
GE000370	COG0356	it plays a direct role in the translocation of protons across the membrane (By similarity)	[C]: Energy production and conversion	[C]	METABOLISM	857087.Metme_4511	8.7e-125	88.19	100.00	451
GE000371	COG0636	F(1)F(0) ATP synthase produces ATP from ADP in the presence of a proton or sodium gradient. F-type ATPases consist of two structural domains, F(1) containing the extramembraneous catalytic core and F(0) containing the membrane proton channel, linked together by a central stalk and a peripheral stalk. During catalysis, ATP synthesis in the catalytic domain of F(1) is coupled via a rotary mechanism…	[C]: Energy production and conversion	[C]	METABOLISM	857087.Metme_4510	4.8e-36	92.39	96.84	155
GE000372	COG0711	F(1)F(0) ATP synthase produces ATP from ADP in the presence of a proton or sodium gradient. F-type ATPases consist of two structural domains, F(1) containing the extramembraneous catalytic core and F(0) containing the membrane proton channel, linked together by a central stalk and a peripheral stalk. During catalysis, ATP synthesis in the catalytic domain of F(1) is coupled via a rotary mechanism…	[C]: Energy production and conversion	[C]	METABOLISM	697282.Mettu_2151	2.9e-22	64.33	100.00	110
GE000373	COG0712	F(1)F(0) ATP synthase produces ATP from ADP in the presence of a proton or sodium gradient. F-type ATPases consist of two structural domains, F(1) containing the extramembraneous catalytic core and F(0) containing the membrane proton channel, linked together by a central stalk and a peripheral stalk. During catalysis, ATP synthesis in the catalytic domain of F(1) is coupled via a rotary mechanism…	[C]: Energy production and conversion	[C]	METABOLISM	857087.Metme_4508	3.0e-63	72.16	100.00	246
GE000374	COG0056	Produces ATP from ADP in the presence of a proton gradient across the membrane. The alpha chain is a regulatory subunit (By similarity)	[C]: Energy production and conversion	[C]	METABOLISM	857087.Metme_4507	7.3e-272	93.37	100.00	941
GE000375	COG0224	Produces ATP from ADP in the presence of a proton gradient across the membrane. The gamma chain is believed to be important in regulating ATPase activity and the flow of protons through the CF(0) complex (By similarity)	[C]: Energy production and conversion	[C]	METABOLISM	857087.Metme_4506	4.3e-128	80.84	100.00	463
GE000376	COG0055	Produces ATP from ADP in the presence of a proton gradient across the membrane. The catalytic sites are hosted primarily by the beta subunits (By similarity)	[C]: Energy production and conversion	[C]	METABOLISM	857087.Metme_4505	3.0e-248	94.75	100.00	862
GE000377	COG0355	Produces ATP from ADP in the presence of a proton gradient across the membrane (By similarity)	[C]: Energy production and conversion	[C]	METABOLISM	857087.Metme_4504	1.7e-58	83.57	100.00	230
GE000378	COG1207	Catalyzes the last two sequential reactions in the de novo biosynthetic pathway for UDP-N-acetylglucosamine (UDP- GlcNAc). The C-terminal domain catalyzes the transfer of acetyl group from acetyl coenzyme A to glucosamine-1-phosphate (GlcN-1-P) to produce N-acetylglucosamine-1-phosphate (GlcNAc-1-P), which is converted into UDP-GlcNAc by the transfer of uridine 5- monophosphate (from uridine 5-tr…	[M]: Cell wall/membrane/envelope biogenesis	[M]	CELLULAR PROCESSES AND SIGNALING	857087.Metme_4503	1.1e-202	78.73	100.00	711
GE000379	COG0449	Catalyzes the first step in hexosamine metabolism, converting fructose-6P into glucosamine-6P using glutamine as a nitrogen source (By similarity)	[M]: Cell wall/membrane/envelope biogenesis	[M]	CELLULAR PROCESSES AND SIGNALING	857087.Metme_4502	3.9e-288	83.42	100.00	995
GE000380	COG0685	Methylenetetrahydrofolate reductase	[E]: Amino acid transport and metabolism	[E]	METABOLISM	857087.Metme_4491	1.5e-100	68.44	97.21	371
GE000381	NOG10851	Carbohydrate-selective porin OprB	[M]: Cell wall/membrane/envelope biogenesis	[M]	CELLULAR PROCESSES AND SIGNALING	323848.Nmul_A2120	9.8e-189	67.83	92.91	665
GE000382	COG0134	indole-3-glycerol phosphate synthase	[E]: Amino acid transport and metabolism	[E]	METABOLISM	857087.Metme_4463	1.1e-117	81.82	99.62	428
GE000383	COG1216	Glycosyl transferase, family 2	[M]: Cell wall/membrane/envelope biogenesis	[M]	CELLULAR PROCESSES AND SIGNALING	504472.Slin_4364	1.2e-45	37.89	96.86	189
GE000384	COG1364	Catalyzes two activities which are involved in the cyclic version of arginine biosynthesis the synthesis of N- acetylglutamate from glutamate and acetyl-CoA as the acetyl donor, and of ornithine by transacetylation between N(2)-acetylornithine and glutamate (By similarity)	[E]: Amino acid transport and metabolism	[E]	METABOLISM	857087.Metme_0466	5.4e-169	75.00	100.00	599
GE000385	COG0494	NUDiX hydrolase	[L]: Replication, recombination and repair	[L]	INFORMATION STORAGE AND PROCESSING	857087.Metme_0465	5.5e-100	59.67	94.43	369
GE000386	COG3024	Inhibits all the catalytic activities of DNA gyrase by preventing its interaction with DNA. Acts by binding directly to the C-terminal domain of GyrB, which probably disrupts DNA binding by the gyrase (By similarity)	[S]: Function unknown	[S]	POORLY CHARACTERIZED	323850.Shew_3443	1.2e-16	65.52	93.55	90
GE000387	COG4582	Cell division factor that enhances FtsZ-ring assembly. Directly interacts with FtsZ and promotes bundling of FtsZ protofilaments, with a reduction in FtsZ GTPase activity (By similarity)	[S]: Function unknown	[S]	POORLY CHARACTERIZED	857087.Metme_0463	7.2e-97	75.00	99.16	359
GE000388	COG0237	Catalyzes the phosphorylation of the 3'-hydroxyl group of dephosphocoenzyme A to form coenzyme A (By similarity)	[H]: Coenzyme transport and metabolism	[H]	METABOLISM	857087.Metme_0462	6.4e-54	53.20	100.00	216
GE000389	COG1989	Cleaves type-4 fimbrial leader sequence and methylates the N-terminal (generally Phe) residue (By similarity)	--	[NOU]	--	857087.Metme_0461	2.1e-114	71.08	99.65	417
GE000390	COG1459	Type ii secretion system	[U]: Intracellular trafficking, secretion, and vesicular transport	[U]	CELLULAR PROCESSES AND SIGNALING	857087.Metme_0460	4.6e-152	68.72	100.00	543
GE000391	COG2804	type ii secretion system protein e	[U]: Intracellular trafficking, secretion, and vesicular transport	[U]	CELLULAR PROCESSES AND SIGNALING	857087.Metme_0459	2.9e-253	77.37	100.00	879
GE000392	COG0030	Specifically dimethylates two adjacent adenosines (A1518 and A1519) in the loop of a conserved hairpin near the 3'-end of 16S rRNA in the 30S particle. May play a critical role in biogenesis of 30S subunits (By similarity)	[J]: Translation, ribosomal structure and biogenesis	[J]	INFORMATION STORAGE AND PROCESSING	857087.Metme_4017	8.2e-105	73.54	95.19	385
GE000393	COG1995	Catalyzes the NAD(P)-dependent oxidation of 4- (phosphohydroxy)-L-threonine (HTP) into 2-amino-3-oxo-4- (phosphohydroxy)butyric acid which spontaneously decarboxylates to form 3-amino-2-oxopropyl phosphate (AHAP) (By similarity)	[H]: Coenzyme transport and metabolism	[H]	METABOLISM	857087.Metme_4014	3.2e-135	75.62	96.13	486
GE000395	NOG89431	phosphohistidine phosphatase, SixA	[T]: Signal transduction mechanisms	[T]	CELLULAR PROCESSES AND SIGNALING	857087.Metme_0781	2.6e-34	49.07	100.00	150
GE000396	NOG79634	Uncharacterized ACR, COG1993	[S]: Function unknown	[S]	POORLY CHARACTERIZED	857087.Metme_0637	2.7e-32	63.11	99.04	143
GE000397	COG0239	Protein CrcB homolog	[D]: Cell cycle control, cell division, chromosome partitioning	[D]	CELLULAR PROCESSES AND SIGNALING	857087.Metme_0638	1.2e-67	61.11	99.57	261
GE000398	COG1162	May play a role in 30S ribosomal subunit biogenesis. Unusual circulary permuted GTPase that catalyzes rapid hydrolysis of GTP with a slow catalytic turnover (By similarity)	[R]: General function prediction only	[R]	POORLY CHARACTERIZED	857087.Metme_0639	3.4e-128	79.86	97.99	463
GE000399	COG0501	Protease HtpX homolog	[O]: Posttranslational modification, protein turnover, chaperones	[O]	CELLULAR PROCESSES AND SIGNALING	857087.Metme_0640	1.7e-202	85.34	99.76	710
GE000400	COG1949	3'-to-5' exoribonuclease specific for small oligoribonucleotides (By similarity)	[A]: RNA processing and modification	[A]	INFORMATION STORAGE AND PROCESSING	857087.Metme_0641	2.9e-82	81.11	99.45	310
GE000401	COG0172	Catalyzes the attachment of serine to tRNA(Ser). Is also able to aminoacylate tRNA(Sec) with serine, to form the misacylated tRNA L-seryl-tRNA(Sec), which will be further converted into selenocysteinyl-tRNA(Sec) (By similarity)	[J]: Translation, ribosomal structure and biogenesis	[J]	INFORMATION STORAGE AND PROCESSING	857087.Metme_0642	1.4e-207	84.83	99.76	727
GE000402	COG3696	Heavy metal efflux pump, CzcA	[P]: Inorganic ion transport and metabolism	[P]	METABOLISM	395494.Galf_1694	0.0e+00	70.79	98.95	1426
GE000403	NOG01644	Efflux transporter rnd family, mfp subunit	[P]: Inorganic ion transport and metabolism	[P]	METABOLISM	105559.Nwat_0141	2.9e-92	49.73	97.87	344
GE000404	NOG88515	Nitrogen fixation protein of unknown function	[S]: Function unknown	[S]	POORLY CHARACTERIZED	857087.Metme_2856	3.8e-25	83.33	100.00	119
GE000405	NOG87079	--	[S]: Function unknown	[S]	POORLY CHARACTERIZED	857087.Metme_0397	1.2e-35	83.33	88.24	154
GE000406	COG5345	conserved protein UCP029693	[S]: Function unknown	[S]	POORLY CHARACTERIZED	857087.Metme_0398	3.0e-181	90.56	100.00	639
GE000407	NOG117372	YcgL domain-containing protein	[S]: Function unknown	[S]	POORLY CHARACTERIZED	857087.Metme_0399	6.0e-20	54.90	100.00	102
GE000408	NOG77398	Abortive infection protein	[R]: General function prediction only	[R]	POORLY CHARACTERIZED	857087.Metme_0400	1.1e-63	65.08	94.97	248
GE000410	COG0517	Catalyzes the conversion of inosine 5'-phosphate (IMP) to xanthosine 5'-phosphate (XMP), the first committed and rate- limiting step in the de novo synthesis of guanine nucleotides, and therefore plays an important role in the regulation of cell growth (By similarity)	[R]: General function prediction only	[R]	POORLY CHARACTERIZED	857087.Metme_0402	5.4e-240	90.16	100.00	835
GE000411	NOG05759	methyltransferase	[R]: General function prediction only	[R]	POORLY CHARACTERIZED	857087.Metme_0403	6.1e-118	65.71	94.31	429
GE000412	COG0518	Catalyzes the synthesis of GMP from XMP (By similarity)	[F]: Nucleotide transport and metabolism	[F]	METABOLISM	857087.Metme_0404	7.3e-275	87.50	100.00	951
GE000413	COG1194	a g-specific adenine glycosylase	[L]: Replication, recombination and repair	[L]	INFORMATION STORAGE AND PROCESSING	857087.Metme_0407	1.0e-139	65.82	99.72	501
GE000414	COG2924	Could be a mediator in iron transactions between iron acquisition and iron-requiring processes, such as synthesis and or repair of Fe-S clusters in biosynthetic enzymes (By similarity)	[P]: Inorganic ion transport and metabolism	[P]	METABOLISM	857087.Metme_0408	6.3e-38	85.06	98.86	161
GE000415	NOG06874	Diguanylate cyclase	[T]: Signal transduction mechanisms	[T]	CELLULAR PROCESSES AND SIGNALING	857087.Metme_0147	1.9e-135	57.05	99.55	488
GE000416	NOG06874	Diguanylate cyclase	[T]: Signal transduction mechanisms	[T]	CELLULAR PROCESSES AND SIGNALING	857087.Metme_0148	2.7e-141	51.67	99.61	507
GE000417	NOG48667	Thiol disulfide Interchange Protein	[O]: Posttranslational modification, protein turnover, chaperones	[O]	CELLULAR PROCESSES AND SIGNALING	857087.Metme_0149	8.0e-81	72.73	99.00	305
GE000418	COG2863	cytochrome	[C]: Energy production and conversion	[C]	METABOLISM	857087.Metme_0151	2.2e-79	68.28	100.00	300
GE000419	COG0218	Necessary for normal cell division and for the maintenance of normal septation (By similarity)	[R]: General function prediction only	[R]	POORLY CHARACTERIZED	857087.Metme_0152	1.7e-94	83.92	97.07	350
GE000421	NOG30089	Integrase	[S]: Function unknown	[S]	POORLY CHARACTERIZED	270374.MELB17_24272	2.2e-117	53.96	100.00	427
GE000422	NOG38580	Integrase	[S]: Function unknown	[S]	POORLY CHARACTERIZED	270374.MELB17_24277	3.0e-106	59.34	95.61	390
GE000423	NOG08974	Integrase	[S]: Function unknown	[S]	POORLY CHARACTERIZED	270374.MELB17_06579	9.8e-132	69.44	100.00	475
GE000424	COG3436	Transposase	[L]: Replication, recombination and repair	[L]	INFORMATION STORAGE AND PROCESSING	153948.NAL212_0258	3.3e-08	76.47	35.05	63
GE000425	COG0258	Structure-specific nuclease with 5'-flap endonuclease and 5'-3' exonuclease activities involved in DNA replication and repair. During DNA replication, cleaves the 5'-overhanging flap structure that is generated by displacement synthesis when DNA polymerase encounters the 5'-end of a downstream Okazaki fragment. It enters the flap from the 5'-end and then tracks to cleave the flap base, leaving a …	[L]: Replication, recombination and repair	[L]	INFORMATION STORAGE AND PROCESSING	857087.Metme_0162	0.0e+00	80.83	100.00	1465
GE000426	COG0194	Essential for recycling GMP and indirectly, cGMP (By similarity)	[F]: Nucleotide transport and metabolism	[F]	METABOLISM	857087.Metme_4614	3.6e-81	77.94	100.00	306
GE000428	COG0001	Glutamate-1-semialdehyde aminotransferase	[H]: Coenzyme transport and metabolism	[H]	METABOLISM	857087.Metme_4612	2.8e-200	81.69	100.00	703
GE000429	COG1322	Dna recombination protein	[S]: Function unknown	[S]	POORLY CHARACTERIZED	857087.Metme_4611	2.4e-178	75.63	98.41	630
GE000431	COG1109	Catalyzes the conversion of glucosamine-6-phosphate to glucosamine-1-phosphate (By similarity)	[G]: Carbohydrate transport and metabolism	[G]	METABOLISM	697282.Mettu_4200	9.4e-213	78.99	99.58	745
GE000432	NOG61163	--	[S]: Function unknown	[S]	POORLY CHARACTERIZED	857087.Metme_1441	1.2e-57	57.07	100.00	228
GE000434	NOG50164	dinitrogenase iron-molybdenum cofactor biosynthesis	[S]: Function unknown	[S]	POORLY CHARACTERIZED	857087.Metme_1439	1.2e-104	81.70	97.11	384
GE000435	COG3511	phospholipase C	[M]: Cell wall/membrane/envelope biogenesis	[M]	CELLULAR PROCESSES AND SIGNALING	697282.Mettu_0474	3.1e-197	72.69	97.34	693
GE000436	COG3440	ubiquitin-like with PHD and ring finger domains 2, E3 ubiquitin protein ligase	[V]: Defense mechanisms	[V]	CELLULAR PROCESSES AND SIGNALING	313612.L8106_25250	1.1e-15	42.11	89.62	88
GE000439	NOG63906	PilT protein domain protein	[R]: General function prediction only	[R]	POORLY CHARACTERIZED	387093.SUN_0699	2.6e-16	35.71	96.92	90
GE000440	COG0773	Cell wall formation (By similarity)	[M]: Cell wall/membrane/envelope biogenesis	[M]	CELLULAR PROCESSES AND SIGNALING	857087.Metme_0096	1.2e-228	83.33	100.00	797
GE000441	COG0666	Ankyrin Repeat	[R]: General function prediction only	[R]	POORLY CHARACTERIZED	857087.Metme_0097	1.7e-43	68.75	74.09	181
GE000442	COG2967	ApaG protein	[P]: Inorganic ion transport and metabolism	[P]	METABOLISM	857087.Metme_0098	3.5e-58	86.40	100.00	229
GE000443	COG0639	serine threonine-protein phosphatase	[T]: Signal transduction mechanisms	[T]	CELLULAR PROCESSES AND SIGNALING	857087.Metme_0099	1.1e-125	74.91	98.90	454
GE000444	NOG03180	oxidoreductase	[R]: General function prediction only	[R]	POORLY CHARACTERIZED	857087.Metme_0313	1.3e-160	79.17	100.00	571
GE000445	COG0778	nitroreductase	[C]: Energy production and conversion	[C]	METABOLISM	265072.Mfla_0115	1.5e-88	74.88	96.28	331
GE000446	COG2087	Adenosylcobinamide kinase	[H]: Coenzyme transport and metabolism	[H]	METABOLISM	582744.Msip34_0144	2.8e-66	72.41	100.00	256
GE000447	COG0406	Phosphoglycerate mutase	[G]: Carbohydrate transport and metabolism	[G]	METABOLISM	265072.Mfla_0100	1.0e-45	49.74	100.00	188
GE000448	COG0368	Joins Ado-cobinamide-GDP and alpha-ribazole to generate adenosylcobalamin (Ado-cobalamin) (By similarity)	[H]: Coenzyme transport and metabolism	[H]	METABOLISM	265072.Mfla_0099	2.6e-73	58.37	97.99	280
GE000449	COG2038	Catalyzes the synthesis of alpha-ribazole-5'-phosphate from nicotinate mononucleotide (NAMN) and 5,6- dimethylbenzimidazole (DMB) (By similarity)	[H]: Coenzyme transport and metabolism	[H]	METABOLISM	265072.Mfla_0098	2.1e-121	65.00	97.98	441
GE000450	NOG85151	--	[S]: Function unknown	[S]	POORLY CHARACTERIZED	857087.Metme_0351	1.2e-57	63.93	95.81	228
GE000451	COG0500	methyltransferase	[Q]: Secondary metabolites biosynthesis, transport and catabolism	[Q]	METABOLISM	857087.Metme_0194	1.3e-89	80.60	98.05	334
GE000452	COG4395	Import inner membrane translocase subunit TIM44	[S]: Function unknown	[S]	POORLY CHARACTERIZED	857087.Metme_0193	6.2e-69	68.03	99.67	266
GE000454	NOG21828	Outer membrane efflux protein	[M]: Cell wall/membrane/envelope biogenesis	[M]	CELLULAR PROCESSES AND SIGNALING	857087.Metme_0191	1.1e-140	60.96	100.00	505
GE000455	NOG54966	efflux transporter, rnd family, mfp subunit	[P]: Inorganic ion transport and metabolism	[P]	METABOLISM	857087.Metme_0190	7.1e-104	58.01	99.45	382
GE000456	COG3696	Heavy metal efflux pump, CzcA	[P]: Inorganic ion transport and metabolism	[P]	METABOLISM	857087.Metme_0189	0.0e+00	81.66	99.41	1574
GE000457	NOG95442	Protein of unknown function (DUF3240)	[S]: Function unknown	[S]	POORLY CHARACTERIZED	857087.Metme_0188	4.4e-27	54.46	100.00	125
GE000459	COG2333	DNA internalization-related competence protein ComEC Rec2	[R]: General function prediction only	[R]	POORLY CHARACTERIZED	857087.Metme_2244	5.7e-204	50.53	98.42	716
GE000460	COG2346	K06886 hemoglobin	[S]: Function unknown	[S]	POORLY CHARACTERIZED	857087.Metme_0643	4.6e-53	86.07	93.85	212
GE000461	COG5009	penicillin-binding protein 1A	[M]: Cell wall/membrane/envelope biogenesis	[M]	CELLULAR PROCESSES AND SIGNALING	857087.Metme_0281	8.2e-280	62.85	99.87	968
GE000462	COG4972	type IV pilus assembly protein pilm	--	[NU]	--	857087.Metme_0282	1.0e-163	83.00	100.00	581
GE000463	COG3166	Fimbrial assembly family protein	[U]: Intracellular trafficking, secretion, and vesicular transport	[U]	CELLULAR PROCESSES AND SIGNALING	857087.Metme_0283	2.5e-68	70.68	100.00	263
GE000464	COG3167	pilus assembly protein pilo	[U]: Intracellular trafficking, secretion, and vesicular transport	[U]	CELLULAR PROCESSES AND SIGNALING	857087.Metme_0284	5.1e-78	73.08	99.05	296
GE000465	COG3168	Pilus assembly protein	--	[NU]	--	857087.Metme_0285	1.6e-64	73.12	88.40	251
GE000466	COG4796	Type II and III secretion system protein	[U]: Intracellular trafficking, secretion, and vesicular transport	[U]	CELLULAR PROCESSES AND SIGNALING	857087.Metme_0286	4.7e-181	57.47	99.42	640
GE000467	COG0744	penicillin-binding protein	[M]: Cell wall/membrane/envelope biogenesis	[M]	CELLULAR PROCESSES AND SIGNALING	857087.Metme_0384	7.6e-69	61.84	95.39	265
GE000468	COG1586	Catalyzes the decarboxylation of S-adenosylmethionine to S-adenosylmethioninamine (dcAdoMet), the propylamine donor required for the synthesis of the polyamines spermine and spermidine from the diamine putrescine (By similarity)	[E]: Amino acid transport and metabolism	[E]	METABOLISM	857087.Metme_4443	5.7e-140	97.30	100.00	502
GE000469	COG1765	osmC family	[O]: Posttranslational modification, protein turnover, chaperones	[O]	CELLULAR PROCESSES AND SIGNALING	857087.Metme_4444	1.8e-62	82.73	82.74	244
GE000470	COG0664	transcriptional regulator, crp fnr family	[T]: Signal transduction mechanisms	[T]	CELLULAR PROCESSES AND SIGNALING	857087.Metme_4445	5.6e-104	88.07	100.00	382
GE000471	COG3087	Cell Division Protein	[D]: Cell cycle control, cell division, chromosome partitioning	[D]	CELLULAR PROCESSES AND SIGNALING	857087.Metme_4589	1.8e-56	58.69	100.00	224
GE000472	COG0018	arginyL-tRNA synthetase	[J]: Translation, ribosomal structure and biogenesis	[J]	INFORMATION STORAGE AND PROCESSING	857087.Metme_4588	6.0e-278	79.69	100.00	961
GE000473	COG0325	alanine racemase domain protein	[R]: General function prediction only	[R]	POORLY CHARACTERIZED	857087.Metme_4587	5.0e-95	77.88	98.26	352
GE000474	COG0805	Part of the twin-arginine translocation (Tat) system that transports large folded proteins containing a characteristic twin-arginine motif in their signal peptide across membranes. Together with TatB, TatC is part of a receptor directly interacting with Tat signal peptides (By similarity)	[U]: Intracellular trafficking, secretion, and vesicular transport	[U]	CELLULAR PROCESSES AND SIGNALING	857087.Metme_4586	2.6e-102	82.13	95.53	377
GE000475	COG1826	Part of the twin-arginine translocation (Tat) system that transports large folded proteins containing a characteristic twin-arginine motif in their signal peptide across membranes	[U]: Intracellular trafficking, secretion, and vesicular transport	[U]	CELLULAR PROCESSES AND SIGNALING	857087.Metme_4585	7.1e-23	65.22	82.73	112
GE000477	COG0140	phosphoribosyl-ATP pyrophosphatase	[E]: Amino acid transport and metabolism	[E]	METABOLISM	857087.Metme_4583	4.4e-46	90.29	96.26	189
GE000478	NOG04326	transcriptional Regulator LysR family	[K]: Transcription	[K]	INFORMATION STORAGE AND PROCESSING	857087.Metme_4581	2.7e-157	93.02	100.00	560
GE000479	NOG215385	Tellurite resistance protein TehB	[P]: Inorganic ion transport and metabolism	[P]	METABOLISM	857087.Metme_4580	7.1e-58	64.06	97.46	229
GE000480	COG0607	Rhodanese domain protein	[P]: Inorganic ion transport and metabolism	[P]	METABOLISM	857087.Metme_4579	3.2e-54	73.08	100.00	216
GE000481	COG1217	gtp-binding protein typa	[T]: Signal transduction mechanisms	[T]	CELLULAR PROCESSES AND SIGNALING	697282.Mettu_1763	2.6e-295	82.39	97.10	1019
GE000482	COG0730	Membrane	[S]: Function unknown	[S]	POORLY CHARACTERIZED	857087.Metme_4576	1.6e-113	79.93	99.63	414
GE000483	COG2824	Alkylphosphonate utilization operon protein PhnA	[P]: Inorganic ion transport and metabolism	[P]	METABOLISM	1036674.A28LD_0338	5.2e-45	78.76	100.00	185
GE000484	COG2609	Component of the pyruvate dehydrogenase (PDH) complex, that catalyzes the overall conversion of pyruvate to acetyl-CoA and CO(2) (By similarity)	[C]: Energy production and conversion	[C]	METABOLISM	857087.Metme_4450	0.0e+00	85.20	97.49	1604
GE000485	COG0508	Dehydrogenase	[C]: Energy production and conversion	[C]	METABOLISM	857087.Metme_4451	1.9e-167	71.43	100.00	594
GE000486	COG1249	dihydrolipoyl dehydrogenase	[C]: Energy production and conversion	[C]	METABOLISM	857087.Metme_4454	1.4e-221	80.64	99.58	774
GE000487	COG1252	Nadh dehydrogenase	[C]: Energy production and conversion	[C]	METABOLISM	857087.Metme_0365	2.1e-203	84.85	99.31	713
GE000489	COG3028	UPF0307 protein	[S]: Function unknown	[S]	POORLY CHARACTERIZED	857087.Metme_0383	9.2e-60	67.98	98.34	235
GE000491	COG0364	Glucose-6-phosphate 1-dehydrogenase	[G]: Carbohydrate transport and metabolism	[G]	METABOLISM	857087.Metme_0553	9.3e-240	79.51	98.99	834
GE000493	COG3436	Transposase	[L]: Replication, recombination and repair	[L]	INFORMATION STORAGE AND PROCESSING	177437.HRM2_25390	1.8e-147	57.51	99.16	528
GE000494	COG2957	Agmatine deiminase	[E]: Amino acid transport and metabolism	[E]	METABOLISM	857087.Metme_1371	5.8e-164	78.43	100.00	582
GE000495	COG0388	nitrilase cyanide hydratase and apolipoprotein n-acyltransferase	[R]: General function prediction only	[R]	POORLY CHARACTERIZED	857087.Metme_1370	1.2e-138	78.91	100.00	498
GE000496	COG0428	zinc transporter	[P]: Inorganic ion transport and metabolism	[P]	METABOLISM	857087.Metme_3750	6.7e-127	78.25	99.68	459
GE000497	NOG90593	Uncharacterized protein family UPF0016	[S]: Function unknown	[S]	POORLY CHARACTERIZED	857087.Metme_3749	7.2e-59	57.42	94.98	232
GE000498	COG0349	Exonuclease involved in the 3' processing of various precursor tRNAs. Initiates hydrolysis at the 3'-terminus of an RNA molecule and releases 5'-mononucleotides (By similarity)	[J]: Translation, ribosomal structure and biogenesis	[J]	INFORMATION STORAGE AND PROCESSING	857087.Metme_3747	1.7e-185	81.15	100.00	654
GE000500	COG0760	peptidyl-prolyl cis-trans isomerase	[O]: Posttranslational modification, protein turnover, chaperones	[O]	CELLULAR PROCESSES AND SIGNALING	857087.Metme_0928	8.5e-181	80.10	95.32	638
GE000501	COG1452	involved in the assembly of LPS in the outer leaflet of the outer membrane. Determines N-hexane tolerance and is involved in outer membrane permeability. Essential for envelope biogenesis (By similarity)	[M]: Cell wall/membrane/envelope biogenesis	[M]	CELLULAR PROCESSES AND SIGNALING	857087.Metme_0929	1.5e-297	61.29	82.14	1027
GE000502	COG3178	Phosphotransferase	[R]: General function prediction only	[R]	POORLY CHARACTERIZED	857087.Metme_0930	5.7e-116	60.06	100.00	422
GE000503	COG1208	nucleotidyl transferase	[M]: Cell wall/membrane/envelope biogenesis	[M]	CELLULAR PROCESSES AND SIGNALING	857087.Metme_0931	1.7e-84	67.71	99.55	317
GE000504	NOG00430	Major Facilitator superfamily	[G]: Carbohydrate transport and metabolism	[G]	METABOLISM	857087.Metme_4446	3.1e-161	76.76	96.23	573
GE000505	COG0235	Class II aldolase adducin	[G]: Carbohydrate transport and metabolism	[G]	METABOLISM	857087.Metme_4606	4.1e-88	76.59	99.03	329
GE000506	COG1791	Catalyzes 2 different reactions between oxygene and the acireductone 1,2-dihydroxy-3-keto-5-methylthiopentene (DHK-MTPene) depending upon the metal bound in the active site. Fe-containing acireductone dioxygenase (Fe-ARD) produces formate and 2-keto-4- methylthiobutyrate (KMTB), the alpha-ketoacid precursor of methionine in the methionine recycle pathway. Ni-containing acireductone dioxygenase (N…	[S]: Function unknown	[S]	POORLY CHARACTERIZED	857087.Metme_4605	6.0e-67	62.16	100.00	259
GE000507	COG4229	Bifunctional enzyme that catalyzes the enolization of 2,3-diketo-5-methylthiopentyl-1-phosphate (DK-MTP-1-P) into the intermediate 2-hydroxy-3-keto-5-methylthiopentenyl-1-phosphate (HK-MTPenyl-1-P), which is then dephosphorylated to form the acireductone 1,2-dihydroxy-3-keto-5-methylthiopentene (DHK-MTPene) (By similarity)	[C]: Energy production and conversion	[C]	METABOLISM	857087.Metme_4604	2.3e-81	66.96	100.00	307
GE000508	COG0189	Responsible for the addition of glutamate residues to the C-terminus of ribosomal protein S6 (By similarity)	--	[HJ]	--	857087.Metme_4603	1.7e-140	87.93	97.64	504
GE000509	COG1198	Primosomal protein n'	[L]: Replication, recombination and repair	[L]	INFORMATION STORAGE AND PROCESSING	857087.Metme_0393	1.0e-279	66.76	100.00	968
GE000510	COG1495	Required for disulfide bond formation in some periplasmic proteins. Acts by oxidizing the DsbA protein (By similarity)	[O]: Posttranslational modification, protein turnover, chaperones	[O]	CELLULAR PROCESSES AND SIGNALING	857087.Metme_0392	1.3e-60	66.47	98.81	238
GE000511	COG1226	PotAssium voltage-gated channel	[P]: Inorganic ion transport and metabolism	[P]	METABOLISM	857087.Metme_0391	1.1e-92	70.82	99.57	345
GE000512	COG1226	PotAssium voltage-gated channel	[P]: Inorganic ion transport and metabolism	[P]	METABOLISM	857087.Metme_0390	2.5e-190	65.91	99.44	670
GE000513	COG4221	dehydrogenase	[R]: General function prediction only	[R]	POORLY CHARACTERIZED	857087.Metme_0389	6.0e-88	71.12	99.57	329
GE000514	COG1533	radical SAM domain protein	[L]: Replication, recombination and repair	[L]	INFORMATION STORAGE AND PROCESSING	857087.Metme_0388	2.1e-147	75.30	99.39	527
GE000515	COG0196	riboflavin biosynthesis protein ribF	[H]: Coenzyme transport and metabolism	[H]	METABOLISM	857087.Metme_0387	1.2e-128	70.42	99.68	464
GE000517	NOG01734	Polysaccharide biosynthesis protein	[M]: Cell wall/membrane/envelope biogenesis	[M]	CELLULAR PROCESSES AND SIGNALING	857087.Metme_0507	1.3e-198	73.06	100.00	698
GE000518	COG0220	Catalyzes the formation of N(7)-methylguanine at position 46 (m7G46) in tRNA (By similarity)	[R]: General function prediction only	[R]	POORLY CHARACTERIZED	857087.Metme_0508	6.7e-108	79.91	100.00	395
GE000519	COG2022	Catalyzes the rearrangement of 1-deoxy-D-xylulose 5- phosphate (DXP) to produce the thiazole phosphate moiety of thiamine. Sulfur is provided by the thiocarboxylate moiety of the carrier protein ThiS. In vitro, sulfur can be provided by H(2)S (By similarity)	[H]: Coenzyme transport and metabolism	[H]	METABOLISM	857087.Metme_0511	7.6e-166	91.38	100.00	588
GE000520	COG0722	Stereospecific condensation of phosphoenolpyruvate (PEP) and D-erythrose-4-phosphate (E4P) giving rise to 3-deoxy-D- arabino-heptulosonate-7-phosphate (DAHP) (By similarity)	[E]: Amino acid transport and metabolism	[E]	METABOLISM	857087.Metme_0512	1.2e-167	82.77	98.61	594
GE000521	COG0605	Destroys radicals which are normally produced within the cells and which are toxic to biological systems (By similarity)	[P]: Inorganic ion transport and metabolism	[P]	METABOLISM	857087.Metme_0241	5.9e-97	86.01	100.00	359
GE000522	COG1132	(ABC) transporter	[V]: Defense mechanisms	[V]	CELLULAR PROCESSES AND SIGNALING	857087.Metme_4047	8.0e-262	77.89	99.83	908
GE000523	COG0859	heptosyltransferase	[M]: Cell wall/membrane/envelope biogenesis	[M]	CELLULAR PROCESSES AND SIGNALING	857087.Metme_4048	7.3e-117	58.50	98.07	426
GE000524	NOG08478	Methane monooxygenase ammonia monooxygenase, subunit C	[C]: Energy production and conversion	[C]	METABOLISM	857087.Metme_0303	1.3e-141	95.60	100.00	507
GE000525	NOG24232	methane monooxygenase ammonia monooxygenase subunit A	[C]: Energy production and conversion	[C]	METABOLISM	857087.Metme_0304	2.6e-142	95.58	100.00	510
GE000526	NOG11046	monooxygenase, subunit B	[C]: Energy production and conversion	[C]	METABOLISM	857087.Metme_0305	8.7e-223	90.10	100.00	778
GE000528	COG2372	Copper resistance protein	[P]: Inorganic ion transport and metabolism	[P]	METABOLISM	857087.Metme_0299	2.2e-44	72.80	100.00	183
GE000529	NOG163490	--	[S]: Function unknown	[S]	POORLY CHARACTERIZED	857087.Metme_0300	8.7e-68	63.50	88.89	262
GE000530	COG0525	amino acids such as threonine, to avoid such errors, it has a posttransfer editing activity that hydrolyzes mischarged Thr-tRNA(Val) in a tRNA-dependent manner (By similarity)	[J]: Translation, ribosomal structure and biogenesis	[J]	INFORMATION STORAGE AND PROCESSING	857087.Metme_0456	0.0e+00	83.96	100.00	1623
GE000531	NOG19337	--	[S]: Function unknown	[S]	POORLY CHARACTERIZED	857087.Metme_0455	7.5e-111	75.58	96.63	405
GE000532	COG1238	Membrane	[S]: Function unknown	[S]	POORLY CHARACTERIZED	857087.Metme_0454	2.3e-50	66.67	100.00	203
GE000533	NOG42086	multicopper oxidase type 2	[S]: Function unknown	[S]	POORLY CHARACTERIZED	857087.Metme_0453	2.3e-116	68.30	100.00	424
GE000534	NOG91675	--	[S]: Function unknown	[S]	POORLY CHARACTERIZED	857087.Metme_0452	2.3e-88	78.06	99.49	330
GE000535	COG0166	phosphohexose isomerase	[G]: Carbohydrate transport and metabolism	[G]	METABOLISM	857087.Metme_0451	3.4e-283	87.71	100.00	979
GE000536	COG0590	deaminase	--	[FJ]	--	857087.Metme_4295	4.3e-58	72.30	94.87	229
GE000537	COG0009	sua5 ycio yrdc ywlc family protein	[J]: Translation, ribosomal structure and biogenesis	[J]	INFORMATION STORAGE AND PROCESSING	857087.Metme_4296	1.1e-121	68.01	100.00	441
GE000538	COG4307	Uncharacterized protein conserved in bacteria (DUF2248)	[S]: Function unknown	[S]	POORLY CHARACTERIZED	1026882.MAMP_01025	2.7e-81	48.66	95.55	307
GE000539	NOG214567	gCN5-related N-acetyltransferase	[R]: General function prediction only	[R]	POORLY CHARACTERIZED	697282.Mettu_3441	2.7e-41	60.69	96.03	173
GE000540	NOG88347	Abortive infection protein	[R]: General function prediction only	[R]	POORLY CHARACTERIZED	857087.Metme_0762	5.5e-94	62.15	96.97	349
GE000541	COG1385	Specifically methylates the N3 position of the uracil ring of uridine 1498 (m3U1498) in 16S rRNA. Acts on the fully assembled 30S ribosomal subunit (By similarity)	[S]: Function unknown	[S]	POORLY CHARACTERIZED	857087.Metme_0761	1.8e-90	65.56	99.59	337
GE000542	COG0161	Catalyzes the transfer of the alpha-amino group from S- adenosyl-L-methionine (SAM) to 7-keto-8-aminopelargonic acid (KAPA) to form 7,8-diaminopelargonic acid (DAPA). It is the only animotransferase known to utilize SAM as an amino donor (By similarity)	[E]: Amino acid transport and metabolism	[E]	METABOLISM	857087.Metme_0760	3.0e-205	76.79	99.78	719
GE000543	COG0268	Binds directly to 16S ribosomal RNA (By similarity)	[J]: Translation, ribosomal structure and biogenesis	[J]	INFORMATION STORAGE AND PROCESSING	857087.Metme_3331	1.1e-34	94.25	100.00	151
GE000544	COG0728	Integral membrane protein (MviN	[R]: General function prediction only	[R]	POORLY CHARACTERIZED	857087.Metme_3330	9.2e-190	70.02	98.83	668
GE000545	COG0345	pyrroline-5-carboxylate reductase	[E]: Amino acid transport and metabolism	[E]	METABOLISM	857087.Metme_3329	3.1e-101	76.92	99.24	373
GE000546	COG0762	integral membrane protein	[S]: Function unknown	[S]	POORLY CHARACTERIZED	857087.Metme_3328	2.5e-76	79.06	100.00	290
GE000547	NOG82556	ATPase components of ABC transporters with duplicated ATPase domains	[S]: Function unknown	[S]	POORLY CHARACTERIZED	857087.Metme_3327	1.2e-65	45.31	97.26	255
GE000548	COG0548	nag kinase	[E]: Amino acid transport and metabolism	[E]	METABOLISM	857087.Metme_3326	1.6e-149	90.57	99.66	534
GE000549	COG1109	Catalyzes the conversion of glucosamine-6-phosphate to glucosamine-1-phosphate (By similarity)	[G]: Carbohydrate transport and metabolism	[G]	METABOLISM	697282.Mettu_1833	3.2e-237	48.64	100.00	827
GE000550	COG0756	This enzyme is involved in nucleotide metabolism it produces dUMP, the immediate precursor of thymidine nucleotides and it decreases the intracellular concentration of dUTP so that uracil cannot be incorporated into DNA (By similarity)	[F]: Nucleotide transport and metabolism	[F]	METABOLISM	590409.Dd586_0147	9.8e-47	56.95	98.69	191
GE000551	COG3045	Crea protein	[S]: Function unknown	[S]	POORLY CHARACTERIZED	857087.Metme_0113	4.1e-61	77.33	98.03	239
GE000552	COG0463	Glycosyl transferase, family 2	[M]: Cell wall/membrane/envelope biogenesis	[M]	CELLULAR PROCESSES AND SIGNALING	857087.Metme_4052	1.1e-101	62.13	100.00	375
GE000553	COG1216	Glycosyl transferase, family 2	[M]: Cell wall/membrane/envelope biogenesis	[M]	CELLULAR PROCESSES AND SIGNALING	338969.Rfer_2086	2.0e-106	69.32	96.35	391
GE000554	COG3307	O-Antigen Polymerase	[M]: Cell wall/membrane/envelope biogenesis	[M]	CELLULAR PROCESSES AND SIGNALING	395019.Bmul_0969	5.6e-76	42.34	95.51	290
GE000555	COG0143	Is required not only for elongation of protein synthesis but also for the initiation of all mRNA translation through initiator tRNA(fMet) aminoacylation (By similarity)	[J]: Translation, ribosomal structure and biogenesis	[J]	INFORMATION STORAGE AND PROCESSING	857087.Metme_3342	0.0e+00	81.66	100.00	1165
GE000557	COG0489	ATP-binding protein	[D]: Cell cycle control, cell division, chromosome partitioning	[D]	CELLULAR PROCESSES AND SIGNALING	857087.Metme_3333	3.4e-162	77.69	100.00	576
GE000558	COG0263	Catalyzes the transfer of a phosphate group to glutamate to form glutamate 5-phosphate which rapidly cyclizes to 5- oxoproline (By similarity)	[E]: Amino acid transport and metabolism	[E]	METABOLISM	857087.Metme_3335	5.0e-169	82.84	100.00	599
GE000559	COG0536	An essential GTPase which binds GTP, GDP and possibly (p)ppGpp with moderate affinity, with high nucleotide exchange rates and a fairly low GTP hydrolysis rate (By similarity). It may play a role in control of the cell cycle, stress response, ribosome biogenesis and in those bacteria that undergo differentiation, in morphogenesis control	[R]: General function prediction only	[R]	POORLY CHARACTERIZED	857087.Metme_3336	1.3e-166	86.01	98.56	591
GE000560	COG0211	50S ribosomal protein l27	[J]: Translation, ribosomal structure and biogenesis	[J]	INFORMATION STORAGE AND PROCESSING	857087.Metme_3337	9.6e-36	88.24	100.00	154
GE000561	COG0261	This protein binds to 23S rRNA in the presence of protein L20 (By similarity)	[J]: Translation, ribosomal structure and biogenesis	[J]	INFORMATION STORAGE AND PROCESSING	857087.Metme_3338	6.6e-47	89.32	100.00	191
GE000562	COG0393	UPF0145 protein	[S]: Function unknown	[S]	POORLY CHARACTERIZED	243365.CV_4322	2.3e-40	78.85	88.89	170
GE000563	COG0316	Iron--sulfur cluster	[S]: Function unknown	[S]	POORLY CHARACTERIZED	857087.Metme_3915	3.5e-43	76.64	100.00	179
GE000564	COG1104	cysteine desulfurase	[E]: Amino acid transport and metabolism	[E]	METABOLISM	857087.Metme_3916	1.2e-111	58.63	99.18	408
GE000565	COG1959	Transcriptional regulator, BadM Rrf2 family	[K]: Transcription	[K]	INFORMATION STORAGE AND PROCESSING	857087.Metme_3917	1.0e-70	83.23	100.00	271
GE000568	COG1278	Cold shock protein	[K]: Transcription	[K]	INFORMATION STORAGE AND PROCESSING	857087.Metme_0663	6.9e-29	89.55	100.00	131
GE000569	COG0542	ATP-dependent CLP protease ATP-binding subunit	[O]: Posttranslational modification, protein turnover, chaperones	[O]	CELLULAR PROCESSES AND SIGNALING	857087.Metme_0662	0.0e+00	89.50	100.00	1489
GE000570	COG3386	SMP-30 gluconolaconase LRE domain protein	[G]: Carbohydrate transport and metabolism	[G]	METABOLISM	697282.Mettu_1052	7.5e-154	71.98	100.00	548
GE000571	NOG04671	LysR family (Transcriptional regulator	[K]: Transcription	[K]	INFORMATION STORAGE AND PROCESSING	697282.Mettu_1053	1.3e-122	69.71	98.71	444
GE000573	NOG11046	monooxygenase, subunit B	[C]: Energy production and conversion	[C]	METABOLISM	697282.Mettu_1056	3.6e-168	69.66	99.76	596
GE000574	NOG70190	Ammonia monooxygenase methane monooxygenase, subunit C	[C]: Energy production and conversion	[C]	METABOLISM	697282.Mettu_1057	3.1e-130	85.88	99.22	469
GE000575	NOG02552	major facilitator Superfamily	[G]: Carbohydrate transport and metabolism	[G]	METABOLISM	697282.Mettu_1058	1.4e-172	71.46	96.35	611
GE000576	NOG66703	4-oxalocrotonate tautomerase	[S]: Function unknown	[S]	POORLY CHARACTERIZED	655812.HMPREF0061_1452	3.4e-35	53.97	94.03	153
GE000577	NOG82869	PRC-barrel domain protein	[S]: Function unknown	[S]	POORLY CHARACTERIZED	697282.Mettu_0589	1.3e-48	68.72	97.81	198
GE000578	COG1696	Membrane bOund o-acyl transferase mboat family protein	[M]: Cell wall/membrane/envelope biogenesis	[M]	CELLULAR PROCESSES AND SIGNALING	489825.LYNGBM3L_09400	1.8e-95	47.20	74.54	355
GE000580	COG0042	Catalyzes the synthesis of dihydrouridine a modified base found in the D-loop of most tRNAs (By similarity)	[J]: Translation, ribosomal structure and biogenesis	[J]	INFORMATION STORAGE AND PROCESSING	857087.Metme_1473	4.1e-135	75.69	100.00	486
GE000581	COG2901	Activates ribosomal RNA transcription. Plays a direct role in upstream activation of rRNA promoters (By similarity)	[K]: Transcription	[K]	INFORMATION STORAGE AND PROCESSING	857087.Metme_1472	5.6e-31	77.91	98.85	138
GE000582	COG0138	bifunctional purine biosynthesis protein PURH	[F]: Nucleotide transport and metabolism	[F]	METABOLISM	857087.Metme_1471	1.3e-239	80.96	100.00	834
GE000583	COG2895	may be the GTPase, regulating ATP sulfurylase activity (By similarity)	[P]: Inorganic ion transport and metabolism	[P]	METABOLISM	857087.Metme_0519	2.0e-264	84.10	100.00	916
GE000584	COG0175	Reduction of activated sulfate into sulfite (By similarity)	[P]: Inorganic ion transport and metabolism	[P]	METABOLISM	857087.Metme_0520	9.3e-166	92.38	100.00	588
GE000586	COG0582	Integrase	[L]: Replication, recombination and repair	[L]	INFORMATION STORAGE AND PROCESSING	577650.Despr_0274	3.8e-107	48.55	93.03	394
GE000587	NOG88197	--	[S]: Function unknown	[S]	POORLY CHARACTERIZED	755731.Clo1100_0606	2.8e-41	29.97	77.80	175
GE000589	COG5519	membrane	[L]: Replication, recombination and repair	[L]	INFORMATION STORAGE AND PROCESSING	572477.Alvin_2405	1.1e-141	48.62	95.16	509
GE000591	NOG81540	Phage transcriptional regulator, AlpA	[K]: Transcription	[K]	INFORMATION STORAGE AND PROCESSING	404380.Gbem_3251	7.7e-24	77.27	84.42	114
GE000592	COG0286	type I restriction-modification system	[V]: Defense mechanisms	[V]	CELLULAR PROCESSES AND SIGNALING	329726.AM1_4786	4.7e-302	65.84	99.36	1042
GE000594	COG0732	restriction modification system DNA specificity	[V]: Defense mechanisms	[V]	CELLULAR PROCESSES AND SIGNALING	472759.Nhal_0752	2.1e-94	44.04	100.00	351
GE000595	COG0610	Type I site-specific deoxyribonuclease	[V]: Defense mechanisms	[V]	CELLULAR PROCESSES AND SIGNALING	688245.CtCNB1_1528	0.0e+00	86.18	99.19	1723
GE000596	NOG29230	--	[S]: Function unknown	[S]	POORLY CHARACTERIZED	395494.Galf_0999	8.6e-79	43.88	99.49	299
GE000597	COG1479	conserved protein	[S]: Function unknown	[S]	POORLY CHARACTERIZED	314277.MED121_24204	9.9e-141	67.75	97.09	505
GE000598	COG4938	--	[S]: Function unknown	[S]	POORLY CHARACTERIZED	675806.VII_003275	6.8e-142	67.11	100.00	509
GE000601	NOG66431	--	[S]: Function unknown	[S]	POORLY CHARACTERIZED	317025.Tcr_0833	2.5e-50	39.35	91.94	204
GE000602	NOG69826	Protein of unknown function (DUF1778)	[S]: Function unknown	[S]	POORLY CHARACTERIZED	395494.Galf_1886	8.1e-28	72.53	97.85	128
GE000603	NOG36462	Gcn5-related n-acetyltransferase	[R]: General function prediction only	[R]	POORLY CHARACTERIZED	697282.Mettu_4022	1.1e-54	67.48	95.86	218
GE000604	COG3657	addiction module killer protein	[S]: Function unknown	[S]	POORLY CHARACTERIZED	522306.CAP2UW1_1049	1.0e-23	70.51	100.00	114
GE000605	COG3636	addiction module antidote protein	[K]: Transcription	[K]	INFORMATION STORAGE AND PROCESSING	160492.XF2763	3.0e-28	61.62	100.00	129
GE000607	COG1595	RNA Polymerase	[K]: Transcription	[K]	INFORMATION STORAGE AND PROCESSING	857087.Metme_3047	2.5e-38	55.76	93.68	164
GE000609	NOG00154	tonB-dependent siderophore receptor	[P]: Inorganic ion transport and metabolism	[P]	METABOLISM	857087.Metme_4303	5.9e-189	43.88	97.69	666
GE000610	NOG00864	LysR family transcriptional Regulator	[K]: Transcription	[K]	INFORMATION STORAGE AND PROCESSING	399795.CtesDRAFT_PD0228	8.2e-90	55.97	97.99	335
GE000611	COG1741	pirin domain protein	[R]: General function prediction only	[R]	POORLY CHARACTERIZED	595494.Tola_0558	1.4e-92	68.09	98.33	344
GE000612	COG3224	Antibiotic biosynthesis monooxygenase	[S]: Function unknown	[S]	POORLY CHARACTERIZED	443152.MDG893_07380	9.1e-45	47.54	91.46	185
GE000613	COG2826	transposase	[L]: Replication, recombination and repair	[L]	INFORMATION STORAGE AND PROCESSING	232721.Ajs_1238	4.8e-143	64.42	99.74	513
GE000614	NOG41099	AraC family transcriptional regulator	[K]: Transcription	[K]	INFORMATION STORAGE AND PROCESSING	582744.Msip34_2678	1.7e-73	49.64	100.00	281
GE000615	COG1335	isochorismatase	[Q]: Secondary metabolites biosynthesis, transport and catabolism	[Q]	METABOLISM	582744.Msip34_2682	3.9e-113	90.05	100.00	412
GE000616	COG1574	amidohydrolase	[R]: General function prediction only	[R]	POORLY CHARACTERIZED	582744.Msip34_2683	4.8e-310	81.18	100.00	1068
GE000617	COG0596	Alpha beta hydrolase	[R]: General function prediction only	[R]	POORLY CHARACTERIZED	240292.Ava_3458	9.4e-117	73.26	100.00	425
GE000619	NOG45493	peptidase M17, leucyl aminopeptidase domain protein	[E]: Amino acid transport and metabolism	[E]	METABOLISM	582744.Msip34_2687	2.8e-80	68.75	93.33	303
GE000620	NOG03860	--	[S]: Function unknown	[S]	POORLY CHARACTERIZED	582744.Msip34_2688	3.4e-173	60.17	96.75	613
GE000621	NOG88176	--	[S]: Function unknown	[S]	POORLY CHARACTERIZED	497965.Cyan7822_4644	5.8e-09	36.49	88.10	65
GE000623	COG0386	glutathione peroxidase	[O]: Posttranslational modification, protein turnover, chaperones	[O]	CELLULAR PROCESSES AND SIGNALING	506534.Rhein_3731	1.1e-44	47.28	100.00	185
GE000627	COG0705	rhomboid family	[R]: General function prediction only	[R]	POORLY CHARACTERIZED	349521.HCH_02672	1.6e-32	29.35	73.61	146
GE000628	COG2197	Two component transcriptional regulator, LuxR family	[T]: Signal transduction mechanisms	[T]	CELLULAR PROCESSES AND SIGNALING	857087.Metme_3923	1.8e-67	64.39	95.17	261
GE000629	NOG03854	Dehydrogenase	[C]: Energy production and conversion	[C]	METABOLISM	857087.Metme_3922	6.6e-138	82.06	94.65	495
GE000630	NOG03854	Dehydrogenase	[C]: Energy production and conversion	[C]	METABOLISM	857087.Metme_3921	3.7e-146	89.40	100.00	523
GE000631	COG0483	inositol monophosphatase	[G]: Carbohydrate transport and metabolism	[G]	METABOLISM	857087.Metme_3920	5.2e-133	88.12	100.00	479
GE000632	COG0565	RNA methyltransferase TrmH family, group 1	[J]: Translation, ribosomal structure and biogenesis	[J]	INFORMATION STORAGE AND PROCESSING	857087.Metme_3919	7.9e-99	74.27	99.18	365
GE000633	COG3666	transposase	[L]: Replication, recombination and repair	[L]	INFORMATION STORAGE AND PROCESSING	697282.Mettu_3992	4.8e-10	44.09	52.66	70
GE000636	COG0265	serine protease	[O]: Posttranslational modification, protein turnover, chaperones	[O]	CELLULAR PROCESSES AND SIGNALING	857087.Metme_0682	5.4e-282	80.93	100.00	975
GE000637	NOG04248	repeat-containing protein	[R]: General function prediction only	[R]	POORLY CHARACTERIZED	857087.Metme_0683	0.0e+00	75.98	100.00	1188
GE000638	COG3344	RNA-directed DNA polymerase	[L]: Replication, recombination and repair	[L]	INFORMATION STORAGE AND PROCESSING	485916.Dtox_1820	4.8e-168	67.22	99.76	596
GE000640	NOG30066	macrocin-O-methyltransferase	[S]: Function unknown	[S]	POORLY CHARACTERIZED	456442.Mboo_2171	5.1e-29	39.89	71.37	133
GE000642	COG1074	The heterodimer acts as both an ATP-dependent DNA helicase and an ATP-dependent, dual-direction single-stranded exonuclease. Recognizes the chi site generating a DNA molecule suitable for the initiation of homologous recombination. The AddA nuclease domain is required for chi fragment generation	[L]: Replication, recombination and repair	[L]	INFORMATION STORAGE AND PROCESSING	697282.Mettu_1851	0.0e+00	53.33	99.31	1173
GE000643	COG1330	exodeoxyribonuclease V, gamma	[L]: Replication, recombination and repair	[L]	INFORMATION STORAGE AND PROCESSING	697282.Mettu_1882	0.0e+00	54.02	99.81	1119
GE000645	COG1028	short-chain dehydrogenase reductase	--	[IQ]	--	857087.Metme_0139	3.2e-112	74.17	97.83	410
GE000647	NOG40004	Purine or other phosphorylase family 1	[S]: Function unknown	[S]	POORLY CHARACTERIZED	857087.Metme_0141	1.3e-65	51.65	100.00	255
GE000648	COG1615	UPF0182 protein	[S]: Function unknown	[S]	POORLY CHARACTERIZED	857087.Metme_0142	0.0e+00	68.84	99.43	1242
GE000649	COG2132	Multicopper oxidase	[Q]: Secondary metabolites biosynthesis, transport and catabolism	[Q]	METABOLISM	857087.Metme_0143	1.5e-204	64.86	98.59	718
GE000650	COG2132	Multicopper oxidase	[Q]: Secondary metabolites biosynthesis, transport and catabolism	[Q]	METABOLISM	857087.Metme_0144	1.3e-280	80.35	100.00	970
GE000651	COG5309	cell wall	[G]: Carbohydrate transport and metabolism	[G]	METABOLISM	857087.Metme_0145	2.9e-221	68.20	99.82	773
GE000654	COG0597	This protein specifically catalyzes the removal of signal peptides from prolipoproteins (By similarity)	--	[MU]	--	857087.Metme_0136	3.1e-64	74.51	96.84	250
GE000655	COG0060	amino acids such as valine, to avoid such errors it has two additional distinct tRNA(Ile)-dependent editing activities. One activity is designated as 'pretransfer' editing and involves the hydrolysis of activated Val-AMP. The other activity is designated 'posttransfer' editing and involves deacylation of mischarged Val-tRNA(Ile) (By similarity)	[J]: Translation, ribosomal structure and biogenesis	[J]	INFORMATION STORAGE AND PROCESSING	857087.Metme_0137	0.0e+00	85.68	100.00	1733
GE000656	COG1723	Required for meiotic nuclear division 1 homolog (S. cerevisiae)	[S]: Function unknown	[S]	POORLY CHARACTERIZED	857087.Metme_0513	1.1e-122	82.95	99.62	444
GE000658	COG0252	L-asparaginase	[E]: Amino acid transport and metabolism	[E]	METABOLISM	697282.Mettu_1996	8.1e-102	54.44	100.00	375
GE000659	COG0262	Key enzyme in folate metabolism. Catalyzes an essential reaction for de novo glycine and purine synthesis, and for DNA precursor synthesis (By similarity)	[H]: Coenzyme transport and metabolism	[H]	METABOLISM	697282.Mettu_1997	3.1e-57	66.46	93.06	226
GE000660	COG0226	phosphate abc transporter	[P]: Inorganic ion transport and metabolism	[P]	METABOLISM	857087.Metme_4550	8.6e-165	87.23	100.00	585
GE000661	COG4590	Binding-protein-dependent transport systems inner membrane component	[P]: Inorganic ion transport and metabolism	[P]	METABOLISM	857087.Metme_4549	0.0e+00	70.09	100.00	1080
GE000662	COG4985	phosphate ABC transporter (Permease	[P]: Inorganic ion transport and metabolism	[P]	METABOLISM	857087.Metme_4548	1.3e-253	82.40	100.00	880
GE000663	COG1117	Part of the ABC transporter complex PstSACB involved in phosphate import. Responsible for energy coupling to the transport system (By similarity)	[P]: Inorganic ion transport and metabolism	[P]	METABOLISM	857087.Metme_4547	1.4e-136	87.36	100.00	491
GE000664	COG0704	Plays a role in the regulation of phosphate uptake	[P]: Inorganic ion transport and metabolism	[P]	METABOLISM	857087.Metme_4546	7.2e-113	87.03	100.00	412
GE000665	COG0372	citrate synthase	[C]: Energy production and conversion	[C]	METABOLISM	857087.Metme_0307	3.2e-212	83.06	100.00	743
GE000666	COG2227	Non-specific O-methyltransferase that catalyzes the 2 O- methylation steps in the ubiquinone biosynthetic pathway (By similarity)	[H]: Coenzyme transport and metabolism	[H]	METABOLISM	675817.VDA_001119	1.1e-18	36.70	73.31	99
GE000667	COG0840	Methyl-accepting chemotaxis	--	[NT]	--	857087.Metme_0570	3.4e-253	67.07	97.77	879
GE000668	COG1530	ribonuclease	[J]: Translation, ribosomal structure and biogenesis	[J]	INFORMATION STORAGE AND PROCESSING	857087.Metme_3205	6.7e-293	92.05	73.03	1011
GE000669	COG0564	Pseudouridine synthase	[J]: Translation, ribosomal structure and biogenesis	[J]	INFORMATION STORAGE AND PROCESSING	857087.Metme_3204	4.1e-156	85.00	100.00	556
GE000670	COG0546	had-superfamily hydrolase, subfamily ia, variant	[R]: General function prediction only	[R]	POORLY CHARACTERIZED	857087.Metme_3203	2.0e-77	66.51	98.60	294
GE000671	COG0616	Signal peptide peptidase, SppA	--	[OU]	--	857087.Metme_3202	1.4e-119	66.87	100.00	434
GE000672	COG1477	(LipO)protein	[H]: Coenzyme transport and metabolism	[H]	METABOLISM	243233.MCA0129	2.6e-108	59.12	93.81	397
GE000673	COG2812	dna polymerase iii subunits gamma and tau	[L]: Replication, recombination and repair	[L]	INFORMATION STORAGE AND PROCESSING	857087.Metme_3201	1.0e-212	69.16	100.00	745
GE000674	COG0718	Binds to DNA and alters its conformation. May be involved in regulation of gene expression, nucleoid organization and DNA protection (By similarity)	[S]: Function unknown	[S]	POORLY CHARACTERIZED	857087.Metme_3200	1.2e-46	86.92	100.00	191
GE000675	COG0353	May play a role in DNA repair. It seems to be involved in an RecBC-independent recombinational process of DNA repair. It may act with RecF and RecO (By similarity)	[L]: Replication, recombination and repair	[L]	INFORMATION STORAGE AND PROCESSING	857087.Metme_3199	7.6e-81	73.96	100.00	305
GE000676	COG1278	Cold shock protein	[K]: Transcription	[K]	INFORMATION STORAGE AND PROCESSING	857087.Metme_1824	1.6e-28	89.86	100.00	130
GE000679	COG0242	Removes the formyl group from the N-terminal Met of newly synthesized proteins. Requires at least a dipeptide for an efficient rate of reaction. N-terminal L-methionine is a prerequisite for activity but the enzyme has broad specificity at other positions (By similarity)	[J]: Translation, ribosomal structure and biogenesis	[J]	INFORMATION STORAGE AND PROCESSING	857087.Metme_3913	1.0e-58	64.16	95.58	231
GE000680	COG0491	Beta-lactamase domain protein	[R]: General function prediction only	[R]	POORLY CHARACTERIZED	857087.Metme_3912	8.3e-130	70.72	100.00	468
GE000681	COG5501	Sulfur oxidation protein	[S]: Function unknown	[S]	POORLY CHARACTERIZED	857087.Metme_3911	1.3e-118	75.64	99.28	431
GE000682	COG0500	methyltransferase	[Q]: Secondary metabolites biosynthesis, transport and catabolism	[Q]	METABOLISM	857087.Metme_4082	5.1e-130	65.73	99.07	469
GE000683	COG0269	synthase	[G]: Carbohydrate transport and metabolism	[G]	METABOLISM	857087.Metme_4080	1.8e-102	93.02	100.00	377
GE000684	COG0794	Arabinose 5-phosphate isomerase	[M]: Cell wall/membrane/envelope biogenesis	[M]	CELLULAR PROCESSES AND SIGNALING	857087.Metme_4079	4.0e-76	81.92	100.00	289
GE000685	COG0021	Transketolase	[G]: Carbohydrate transport and metabolism	[G]	METABOLISM	857087.Metme_0743	0.0e+00	88.66	100.00	1241
GE000687	COG0176	Transaldolase is important for the balance of metabolites in the pentose-phosphate pathway (By similarity)	[G]: Carbohydrate transport and metabolism	[G]	METABOLISM	857087.Metme_4076	8.8e-154	86.85	99.70	548
GE000688	COG0191	Aldolase	[G]: Carbohydrate transport and metabolism	[G]	METABOLISM	697282.Mettu_2643	4.3e-186	88.86	100.00	656
GE000690	COG1868	FliM is one of three proteins (FliG, FliN, FliM) that forms the rotor-mounted switch complex (C ring), located at the base of the basal body. This complex interacts with the CheY and CheZ chemotaxis proteins, in addition to contacting components of the motor that determine the direction of flagellar rotation (By similarity)	[N]: Cell motility	[N]	CELLULAR PROCESSES AND SIGNALING	857087.Metme_4073	3.3e-161	87.73	100.00	573
GE000691	COG1886	Flagellar motor switch protein	[N]: Cell motility	[N]	CELLULAR PROCESSES AND SIGNALING	857087.Metme_4072	4.3e-49	72.85	100.00	199
GE000692	NOG220972	Flagellar biosynthesis protein, FliO	[N]: Cell motility	[N]	CELLULAR PROCESSES AND SIGNALING	857087.Metme_4071	1.1e-26	55.80	93.88	125
GE000693	COG1338	Flagellar biosynthetic protein FliP	[N]: Cell motility	[N]	CELLULAR PROCESSES AND SIGNALING	857087.Metme_4070	9.6e-100	85.06	96.02	368
GE000695	COG1684	Role in flagellar biosynthesis (By similarity)	[N]: Cell motility	[N]	CELLULAR PROCESSES AND SIGNALING	857087.Metme_4068	1.2e-94	67.05	100.00	351
GE000696	COG1377	flagellar biosynthetic protein flhB	[N]: Cell motility	[N]	CELLULAR PROCESSES AND SIGNALING	857087.Metme_4067	2.5e-152	73.07	100.00	543
GE000697	COG1298	Flagellar biosynthesis protein flha	[N]: Cell motility	[N]	CELLULAR PROCESSES AND SIGNALING	857087.Metme_4066	0.0e+00	86.13	99.85	1110
GE000698	COG1419	Flagellar biosynthesis regulator FlhF	[N]: Cell motility	[N]	CELLULAR PROCESSES AND SIGNALING	857087.Metme_4065	1.4e-149	61.81	100.00	535
GE000699	COG0455	site-determining protein	[D]: Cell cycle control, cell division, chromosome partitioning	[D]	CELLULAR PROCESSES AND SIGNALING	857087.Metme_4064	7.1e-139	86.90	100.00	498
GE000700	COG1191	Sigma factors are initiation factors that promote the attachment of RNA polymerase to specific initiation sites and are then released (By similarity)	[K]: Transcription	[K]	INFORMATION STORAGE AND PROCESSING	857087.Metme_4063	2.6e-105	79.34	97.19	387
GE000701	NOG38849	response regulator (Receiver	[T]: Signal transduction mechanisms	[T]	CELLULAR PROCESSES AND SIGNALING	857087.Metme_4062	6.5e-60	96.75	95.35	235
GE000702	COG3143	Plays an important role in bacterial chemotaxis signal transduction pathway by accelerating the dephosphorylation of phosphorylated CheY (CheY-P) (By similarity)	[T]: Signal transduction mechanisms	[T]	CELLULAR PROCESSES AND SIGNALING	857087.Metme_4061	8.9e-87	70.00	100.00	325
GE000703	COG0643	CheA signal transduction histidine kinase	[T]: Signal transduction mechanisms	[T]	CELLULAR PROCESSES AND SIGNALING	857087.Metme_4060	2.3e-271	72.84	99.86	940
GE000704	COG2201	catalyzes the demethylation of specific methylglutamate residues introduced into the chemoreceptors (methyl-accepting chemotaxis proteins) by CheR (By similarity)	[T]: Signal transduction mechanisms	[T]	CELLULAR PROCESSES AND SIGNALING	318161.Sden_1347	3.0e-86	46.32	98.60	324
GE000705	COG1291	MotA TolQ exbB proton channel	[N]: Cell motility	[N]	CELLULAR PROCESSES AND SIGNALING	857087.Metme_4059	1.7e-109	82.59	98.80	401
GE000706	COG1360	Ompa motb domain protein	[N]: Cell motility	[N]	CELLULAR PROCESSES AND SIGNALING	857087.Metme_4058	6.5e-100	67.12	100.00	369
GE000707	COG1192	cobyrinic Acid a,c-diamide synthase	[D]: Cell cycle control, cell division, chromosome partitioning	[D]	CELLULAR PROCESSES AND SIGNALING	857087.Metme_4057	3.5e-113	78.21	99.61	413
GE000708	NOG40541	CheW domain protein	[S]: Function unknown	[S]	POORLY CHARACTERIZED	857087.Metme_4056	2.1e-80	66.24	99.14	304
GE000709	COG0835	chew protein	--	[NT]	--	857087.Metme_4055	6.7e-75	91.08	100.00	285
GE000712	COG0452	Phosphopantothenoylcysteine decarboxylase	[H]: Coenzyme transport and metabolism	[H]	METABOLISM	857087.Metme_3323	6.4e-132	63.34	98.93	476
GE000713	COG2003	DNA repair protein (RadC	[L]: Replication, recombination and repair	[L]	INFORMATION STORAGE AND PROCESSING	857087.Metme_3322	3.7e-111	89.29	100.00	406
GE000714	COG2878	Electron transport complex	[C]: Energy production and conversion	[C]	METABOLISM	857087.Metme_3343	1.5e-52	57.84	98.92	211
GE000715	NOG83138	Transcriptional regulator	[K]: Transcription	[K]	INFORMATION STORAGE AND PROCESSING	85643.Tmz1t_0251	2.6e-19	62.69	65.05	100
GE000716	NOG78947	--	[S]: Function unknown	[S]	POORLY CHARACTERIZED	317025.Tcr_2122	6.2e-26	73.08	100.00	121
GE000717	NOG213864	Integrase	[L]: Replication, recombination and repair	[L]	INFORMATION STORAGE AND PROCESSING	225937.HP15_79	2.6e-128	58.42	99.49	464
GE000719	COG0582	Integrase	[L]: Replication, recombination and repair	[L]	INFORMATION STORAGE AND PROCESSING	983545.Glaag_0418	2.0e-47	39.43	82.49	195
GE000720	NOG115880	metal dependent	[R]: General function prediction only	[R]	POORLY CHARACTERIZED	595494.Tola_1911	1.9e-10	29.41	59.88	72
GE000723	NOG169690	--	[S]: Function unknown	[S]	POORLY CHARACTERIZED	396588.Tgr7_1799	6.1e-16	31.49	98.88	89
GE000724	COG1396	Transcriptional regulator	[K]: Transcription	[K]	INFORMATION STORAGE AND PROCESSING	640510.BC1001_5971	1.5e-20	49.51	93.64	104
GE000725	NOG24048	Outer membrane efflux protein	[M]: Cell wall/membrane/envelope biogenesis	[M]	CELLULAR PROCESSES AND SIGNALING	338966.Ppro_2367	2.0e-57	58.21	81.71	228
GE000726	COG3316	transposase	[L]: Replication, recombination and repair	[L]	INFORMATION STORAGE AND PROCESSING	391589.RGAI101_54	1.1e-59	68.82	99.42	235
GE000727	NOG61858	Phage derived protein Gp49-like (DUF891)	[S]: Function unknown	[S]	POORLY CHARACTERIZED	715451.ambt_21000	1.5e-32	57.80	63.37	144
GE000728	NOG79488	transcriptional regulator Fis family	[S]: Function unknown	[S]	POORLY CHARACTERIZED	316067.Geob_0531	5.7e-16	59.04	85.57	89
GE000729	NOG01930	transposase	[L]: Replication, recombination and repair	[L]	INFORMATION STORAGE AND PROCESSING	411684.HPDFL43_16606	8.5e-45	45.85	91.74	186
GE000730	NOG01930	transposase	[L]: Replication, recombination and repair	[L]	INFORMATION STORAGE AND PROCESSING	1117943.SFHH103_03343	1.0e-69	45.68	99.68	269
GE000731	COG4644	Transposase	[L]: Replication, recombination and repair	[L]	INFORMATION STORAGE AND PROCESSING	658187.LDG_6583	2.3e-20	54.64	97.96	103
GE000732	NOG42708	--	[S]: Function unknown	[S]	POORLY CHARACTERIZED	391612.CY0110_04982	6.8e-32	33.57	77.78	143
GE000733	COG3668	Plasmid stabilization system	[S]: Function unknown	[S]	POORLY CHARACTERIZED	561229.Dd1591_1930	1.4e-17	50.00	97.96	94
GE000734	COG3609	CopG Arc MetJ family	[K]: Transcription	[K]	INFORMATION STORAGE AND PROCESSING	765698.Mesci_1981	1.4e-14	50.63	92.21	84
GE000735	COG3344	RNA-directed DNA polymerase	[L]: Replication, recombination and repair	[L]	INFORMATION STORAGE AND PROCESSING	395494.Galf_0958	3.5e-230	67.45	97.72	803
GE000736	NOG01930	transposase	[L]: Replication, recombination and repair	[L]	INFORMATION STORAGE AND PROCESSING	1117943.SFHH103_03343	1.0e-69	45.68	99.68	269
GE000737	COG1301	sodium dicarboxylate symporter	[C]: Energy production and conversion	[C]	METABOLISM	697282.Mettu_2403	1.8e-172	78.64	99.04	610
GE000738	COG3755	Protein of unknown function (DUF1311)	[S]: Function unknown	[S]	POORLY CHARACTERIZED	575588.HMPREF0017_00930	7.8e-29	54.10	93.80	132
GE000739	COG3023	n-acetylmuramoyl-l-alanine amidase	[M]: Cell wall/membrane/envelope biogenesis	[M]	CELLULAR PROCESSES AND SIGNALING	697282.Mettu_1551	2.8e-61	63.13	99.44	240
GE000740	COG3509	depolymerase	[Q]: Secondary metabolites biosynthesis, transport and catabolism	[Q]	METABOLISM	756272.Plabr_3774	1.4e-52	37.92	94.44	212
GE000741	COG4278	--	[S]: Function unknown	[S]	POORLY CHARACTERIZED	857087.Metme_2779	4.2e-70	66.84	86.73	270
GE000742	NOG01930	transposase	[L]: Replication, recombination and repair	[L]	INFORMATION STORAGE AND PROCESSING	1117943.SFHH103_03343	1.0e-69	45.68	99.68	269
GE000743	NOG93713	Helix-turn-helix domain protein	[S]: Function unknown	[S]	POORLY CHARACTERIZED	675813.VIB_001845	5.4e-23	46.81	99.30	112
GE000744	NOG98287	--	[S]: Function unknown	[S]	POORLY CHARACTERIZED	497965.Cyan7822_0005	4.5e-30	44.06	98.59	136
GE000745	NOG01930	transposase	[L]: Replication, recombination and repair	[L]	INFORMATION STORAGE AND PROCESSING	1117943.SFHH103_03343	1.0e-69	45.68	99.68	269
GE000747	COG1961	Resolvase	[L]: Replication, recombination and repair	[L]	INFORMATION STORAGE AND PROCESSING	390235.PputW619_2322	1.6e-73	79.56	92.35	281
GE000748	NOG01930	transposase	[L]: Replication, recombination and repair	[L]	INFORMATION STORAGE AND PROCESSING	1117943.SFHH103_03343	1.0e-69	45.68	99.68	269
GE000749	COG1182	Catalyzes the reductive cleavage of azo bond in aromatic azo compounds to the corresponding amines. Requires NADH, but not NADPH, as an electron donor for its activity (By similarity)	[I]: Lipid transport and metabolism	[I]	METABOLISM	697282.Mettu_3535	1.1e-23	83.87	93.94	114
GE000750	COG1182	Catalyzes the reductive cleavage of azo bond in aromatic azo compounds to the corresponding amines. Requires NADH, but not NADPH, as an electron donor for its activity (By similarity)	[I]: Lipid transport and metabolism	[I]	METABOLISM	697282.Mettu_3535	3.4e-23	65.06	91.21	112
GE000751	NOG34752	transcriptional Regulator LysR family	[K]: Transcription	[K]	INFORMATION STORAGE AND PROCESSING	697282.Mettu_3534	1.6e-130	78.00	100.00	471
GE000752	NOG02306	hydroxylamine oxidase	[S]: Function unknown	[S]	POORLY CHARACTERIZED	243233.MCA0956	6.8e-228	68.44	98.12	795
GE000753	NOG112879	--	[S]: Function unknown	[S]	POORLY CHARACTERIZED	243233.MCA0955	4.1e-58	40.68	97.57	230
GE000754	NOG114069	fun14 family	[S]: Function unknown	[S]	POORLY CHARACTERIZED	857087.Metme_1721	3.0e-32	69.03	98.26	143
GE000755	COG3637	Membrane	[M]: Cell wall/membrane/envelope biogenesis	[M]	CELLULAR PROCESSES AND SIGNALING	622637.Met49242DRAFT_2374	4.1e-13	32.97	68.08	80
GE000756	NOG225317	--	[S]: Function unknown	[S]	POORLY CHARACTERIZED	103690.all3288	3.2e-76	36.79	28.91	293
GE000757	COG0438	Glycosyl transferase (Group 1	[M]: Cell wall/membrane/envelope biogenesis	[M]	CELLULAR PROCESSES AND SIGNALING	658086.HMPREF0994_01386	2.5e-48	38.11	86.59	198
GE000758	COG0438	Glycosyl transferase (Group 1	[M]: Cell wall/membrane/envelope biogenesis	[M]	CELLULAR PROCESSES AND SIGNALING	83406.HDN1F_06090	7.7e-16	28.49	48.82	90
GE000759	COG0438	Glycosyl transferase (Group 1	[M]: Cell wall/membrane/envelope biogenesis	[M]	CELLULAR PROCESSES AND SIGNALING	313612.L8106_06349	4.9e-79	42.43	97.11	300
GE000760	NOG114346	group 1 glycosyl transferase	[M]: Cell wall/membrane/envelope biogenesis	[M]	CELLULAR PROCESSES AND SIGNALING	460265.Mnod_4357	1.1e-32	30.17	95.14	146
GE000762	COG3307	O-Antigen Polymerase	[M]: Cell wall/membrane/envelope biogenesis	[M]	CELLULAR PROCESSES AND SIGNALING	426355.Mrad2831_3343	5.8e-06	25.20	59.85	57
GE000763	COG0110	acetyltransferase	[R]: General function prediction only	[R]	POORLY CHARACTERIZED	491916.RHECIAT_CH0000844	3.6e-36	46.86	84.95	157
GE000764	COG0438	Glycosyl transferase (Group 1	[M]: Cell wall/membrane/envelope biogenesis	[M]	CELLULAR PROCESSES AND SIGNALING	504472.Slin_4369	8.4e-61	34.91	97.79	240
GE000766	NOG61847	Glycosyl transferase, family 2	[M]: Cell wall/membrane/envelope biogenesis	[M]	CELLULAR PROCESSES AND SIGNALING	1046627.BZARG_1907	1.8e-29	35.22	68.71	135
GE000767	NOG01200	Polysaccharide Biosynthesis Protein	[M]: Cell wall/membrane/envelope biogenesis	[M]	CELLULAR PROCESSES AND SIGNALING	694427.Palpr_2317	1.5e-136	50.60	97.28	491
GE000768	COG0019	Specifically catalyzes the decarboxylation of meso- diaminopimelate (meso-DAP) to L-lysine (By similarity)	[E]: Amino acid transport and metabolism	[E]	METABOLISM	857087.Metme_0367	6.8e-191	79.57	99.05	672
GE000769	COG0253	Catalyzes the stereoinversion of LL-2,6- diaminoheptanedioate (L,L-DAP) to meso-diaminoheptanedioate (meso- DAP), a precursor of L-lysine and an essential component of the bacterial peptidoglycan (By similarity)	[E]: Amino acid transport and metabolism	[E]	METABOLISM	857087.Metme_0368	6.0e-111	68.36	99.64	406
GE000770	COG3159	Conserved Protein	[S]: Function unknown	[S]	POORLY CHARACTERIZED	857087.Metme_0369	2.2e-82	68.72	99.13	310
GE000771	COG4973	Site-specific tyrosine recombinase, which acts by catalyzing the cutting and rejoining of the recombining DNA molecules. The XerC-XerD complex is essential to convert dimers of the bacterial chromosome into monomers to permit their segregation at cell division. It also contributes to the segregational stability of plasmids (By similarity)	[L]: Replication, recombination and repair	[L]	INFORMATION STORAGE AND PROCESSING	857087.Metme_0370	3.7e-114	67.23	98.34	416
GE000772	NOG30089	Integrase	[S]: Function unknown	[S]	POORLY CHARACTERIZED	270374.MELB17_24272	2.2e-117	53.96	100.00	427
GE000773	NOG38580	Integrase	[S]: Function unknown	[S]	POORLY CHARACTERIZED	270374.MELB17_24277	3.0e-106	59.34	95.61	390
GE000774	NOG08974	Integrase	[S]: Function unknown	[S]	POORLY CHARACTERIZED	270374.MELB17_06579	9.8e-132	69.44	100.00	475
GE000775	COG3436	Transposase	[L]: Replication, recombination and repair	[L]	INFORMATION STORAGE AND PROCESSING	261292.Nit79A3_0049	7.8e-178	65.96	94.39	629
GE000776	NOG67964	IS66 Orf2 family protein	[L]: Replication, recombination and repair	[L]	INFORMATION STORAGE AND PROCESSING	697282.Mettu_1470	2.0e-52	81.03	100.00	210
GE000777	NOG166708	--	[S]: Function unknown	[S]	POORLY CHARACTERIZED	697282.Mettu_1471	1.0e-28	64.00	100.00	131
GE000778	NOG46917	--	[S]: Function unknown	[S]	POORLY CHARACTERIZED	857087.Metme_1467	1.7e-149	76.88	100.00	534
GE000779	NOG30569	LRV FeS4 cluster domain protein	[S]: Function unknown	[S]	POORLY CHARACTERIZED	857087.Metme_1466	5.0e-104	76.11	97.24	382
GE000780	NOG85686	--	[S]: Function unknown	[S]	POORLY CHARACTERIZED	857087.Metme_1465	2.5e-26	63.64	100.00	123
GE000781	COG1145	4Fe-4S ferredoxin, iron-sulfur binding	[C]: Energy production and conversion	[C]	METABOLISM	857087.Metme_1464	3.8e-32	95.45	100.00	142
GE000782	NOG82500	nitrogen fixation protein	[Q]: Secondary metabolites biosynthesis, transport and catabolism	[Q]	METABOLISM	857087.Metme_1463	6.1e-28	84.29	100.00	128
GE000783	COG2710	Uses Mg-ATP and reduced ferredoxin to reduce ring D of protochlorophyllide (Pchlide) to form chlorophyllide a (Chlide). This reaction is light-independent (By similarity)	[C]: Energy production and conversion	[C]	METABOLISM	857087.Metme_1462	1.1e-291	91.01	100.00	1007
GE000784	COG2710	Uses Mg-ATP and reduced ferredoxin to reduce ring D of protochlorophyllide (Pchlide) to form chlorophyllide a (Chlide). This reaction is light-independent (By similarity)	[C]: Energy production and conversion	[C]	METABOLISM	857087.Metme_1461	7.6e-274	92.12	100.00	948
GE000785	COG1348	The key enzymatic reactions in nitrogen fixation are catalyzed by the nitrogenase complex, which has 2 components the iron protein and the molybdenum-iron protein (By similarity)	[P]: Inorganic ion transport and metabolism	[P]	METABOLISM	377629.TERTU_1537	2.1e-143	89.20	98.97	513
GE000787	COG1183	Cdp-diacylglycerol--serine o-phosphatidyltransferase	[I]: Lipid transport and metabolism	[I]	METABOLISM	857087.Metme_0946	1.4e-117	91.18	90.15	427
GE000788	COG0059	Alpha-keto-beta-hydroxylacyl reductoisomerase	[E]: Amino acid transport and metabolism	[E]	METABOLISM	857087.Metme_0950	1.8e-181	93.79	100.00	640
GE000789	COG0440	Acetolactate synthase small subunit	[E]: Amino acid transport and metabolism	[E]	METABOLISM	857087.Metme_0951	3.2e-72	88.34	100.00	276
GE000790	COG0028	acetolactate synthase	[E]: Amino acid transport and metabolism	[E]	METABOLISM	857087.Metme_0952	3.6e-307	87.89	100.00	1058
GE000791	COG2091	4'-phosphopantetheinyl transferase	[H]: Coenzyme transport and metabolism	[H]	METABOLISM	857087.Metme_3369	2.5e-46	44.91	95.15	191
GE000792	COG0103	30S ribosomal protein S9	[J]: Translation, ribosomal structure and biogenesis	[J]	INFORMATION STORAGE AND PROCESSING	857087.Metme_3512	8.5e-60	90.70	100.00	235
GE000793	COG0102	This protein is one of the early assembly proteins of the 50S ribosomal subunit, although it is not seen to bind rRNA by itself. It is important during the early stages of 50S assembly (By similarity)	[J]: Translation, ribosomal structure and biogenesis	[J]	INFORMATION STORAGE AND PROCESSING	857087.Metme_3511	2.5e-73	93.62	99.30	280
GE000794	COG2204	two component, sigma54 specific, transcriptional regulator, Fis family	[T]: Signal transduction mechanisms	[T]	CELLULAR PROCESSES AND SIGNALING	857087.Metme_3510	2.5e-239	91.39	100.00	833
GE000795	COG5000	Histidine kinase	[T]: Signal transduction mechanisms	[T]	CELLULAR PROCESSES AND SIGNALING	857087.Metme_3509	0.0e+00	85.24	100.00	1197
GE000797	COG0144	nOP2 Sun	[J]: Translation, ribosomal structure and biogenesis	[J]	INFORMATION STORAGE AND PROCESSING	857087.Metme_3507	5.0e-173	73.09	100.00	612
GE000798	COG0223	Modifies the free amino group of the aminoacyl moiety of methionyl-tRNA(fMet). The formyl group appears to play a dual role in the initiator identity of N-formylmethionyl-tRNA by (I) promoting its recognition by IF2 and (II) impairing its binding to EFTu-GTP (By similarity)	[J]: Translation, ribosomal structure and biogenesis	[J]	INFORMATION STORAGE AND PROCESSING	857087.Metme_3506	2.5e-126	72.31	99.68	457
GE000799	COG0242	Removes the formyl group from the N-terminal Met of newly synthesized proteins. Requires at least a dipeptide for an efficient rate of reaction. N-terminal L-methionine is a prerequisite for activity but the enzyme has broad specificity at other positions (By similarity)	[J]: Translation, ribosomal structure and biogenesis	[J]	INFORMATION STORAGE AND PROCESSING	857087.Metme_3505	8.4e-68	78.66	98.20	261
GE000800	COG0500	methyltransferase	[Q]: Secondary metabolites biosynthesis, transport and catabolism	[Q]	METABOLISM	697282.Mettu_2542	1.2e-94	71.60	100.00	351
GE000801	COG2854	toluene tolerance	[Q]: Secondary metabolites biosynthesis, transport and catabolism	[Q]	METABOLISM	857087.Metme_4084	2.8e-71	66.35	95.39	273
GE000802	COG0386	glutathione peroxidase	[O]: Posttranslational modification, protein turnover, chaperones	[O]	CELLULAR PROCESSES AND SIGNALING	857087.Metme_1481	3.8e-57	62.89	98.15	226
GE000805	COG0799	Functions as a ribosomal silencing factor. Interacts with ribosomal protein L14 (rplN), blocking formation of intersubunit bridge B8. Prevents association of the 30S and 50S ribosomal subunits and the formation of functional ribosomes, thus repressing translation (By similarity)	[S]: Function unknown	[S]	POORLY CHARACTERIZED	857087.Metme_1614	1.2e-36	66.37	94.96	157
GE000806	COG1057	Catalyzes the reversible adenylation of nicotinate mononucleotide (NaMN) to nicotinic acid adenine dinucleotide (NaAD) (By similarity)	[H]: Coenzyme transport and metabolism	[H]	METABOLISM	857087.Metme_1613	4.5e-66	62.25	95.33	256
GE000807	COG0014	Catalyzes the NADPH dependent reduction of L-gamma- glutamyl 5-phosphate into L-glutamate 5-semialdehyde and phosphate. The product spontaneously undergoes cyclization to form 1-pyrroline-5-carboxylate (By similarity)	[E]: Amino acid transport and metabolism	[E]	METABOLISM	857087.Metme_1612	2.5e-193	83.69	99.76	680
GE000808	COG2376	Dihydroxyacetone kinase	[G]: Carbohydrate transport and metabolism	[G]	METABOLISM	857087.Metme_2604	3.3e-64	58.37	95.87	250
GE000809	COG5001	Diguanylate cyclase phosphodiesterase	[T]: Signal transduction mechanisms	[T]	CELLULAR PROCESSES AND SIGNALING	857087.Metme_3513	1.9e-199	62.43	93.63	701
GE000812	NOG116857	--	[S]: Function unknown	[S]	POORLY CHARACTERIZED	857087.Metme_0919	3.1e-21	27.94	97.39	109
GE000813	COG2831	Polypeptide-transport-associated domain protein, ShlB-type	[U]: Intracellular trafficking, secretion, and vesicular transport	[U]	CELLULAR PROCESSES AND SIGNALING	857087.Metme_0920	4.4e-182	60.47	93.82	643
GE000815	COG3210	filamentous hemagglutinin family outer membrane protein	[U]: Intracellular trafficking, secretion, and vesicular transport	[U]	CELLULAR PROCESSES AND SIGNALING	243233.MCA2227	0.0e+00	32.31	99.50	1267
GE000816	COG5306	MotA TolQ ExbB proton channel	[S]: Function unknown	[S]	POORLY CHARACTERIZED	857087.Metme_0922	1.0e-211	62.44	100.00	741
GE000817	COG0848	Biopolymer transport protein exbD tolR	[U]: Intracellular trafficking, secretion, and vesicular transport	[U]	CELLULAR PROCESSES AND SIGNALING	857087.Metme_0923	3.6e-53	82.09	100.00	213
GE000819	NOG11812	--	[S]: Function unknown	[S]	POORLY CHARACTERIZED	857087.Metme_0925	8.9e-157	56.74	100.00	559
GE000821	COG3547	Transposase	[L]: Replication, recombination and repair	[L]	INFORMATION STORAGE AND PROCESSING	396588.Tgr7_0943	1.4e-88	50.89	97.38	332
GE000822	COG1051	NUDiX hydrolase	[F]: Nucleotide transport and metabolism	[F]	METABOLISM	697282.Mettu_3694	3.4e-57	80.69	99.31	226
GE000823	COG0505	carbamoyl-phosphate synthetase glutamine chain	[F]: Nucleotide transport and metabolism	[F]	METABOLISM	857087.Metme_3297	4.2e-176	79.58	100.00	622
GE000824	COG0458	carbamoyl-phosphate synthetase ammonia chain	[F]: Nucleotide transport and metabolism	[F]	METABOLISM	857087.Metme_3296	0.0e+00	91.97	100.00	1968
GE000825	COG0782	Necessary for efficient RNA polymerase transcription elongation past template-encoded arresting sites. The arresting sites in DNA have the property of trapping a certain fraction of elongating RNA polymerases that pass through, resulting in locked ternary complexes. Cleavage of the nascent transcript by cleavage factors such as GreA or GreB allows the resumption of elongation from the new 3'termi…	[K]: Transcription	[K]	INFORMATION STORAGE AND PROCESSING	857087.Metme_3295	2.9e-70	89.24	100.00	270
GE000826	COG1534	Rna-binding protein	[J]: Translation, ribosomal structure and biogenesis	[J]	INFORMATION STORAGE AND PROCESSING	857087.Metme_3294	7.4e-31	79.55	100.00	138
GE000827	COG0293	Specifically methylates the uridine in position 2552 of 23S rRNA at the 2'-O position of the ribose in the fully assembled 50S ribosomal subunit (By similarity)	[J]: Translation, ribosomal structure and biogenesis	[J]	INFORMATION STORAGE AND PROCESSING	857087.Metme_3293	3.7e-97	85.85	99.03	359
GE000828	COG0465	Acts as a processive, ATP-dependent zinc metallopeptidase for both cytoplasmic and membrane proteins. Plays a role in the quality control of integral membrane proteins (By similarity)	[O]: Posttranslational modification, protein turnover, chaperones	[O]	CELLULAR PROCESSES AND SIGNALING	857087.Metme_3292	0.0e+00	91.54	100.00	1156
GE000829	COG1109	Catalyzes the conversion of glucosamine-6-phosphate to glucosamine-1-phosphate (By similarity)	[G]: Carbohydrate transport and metabolism	[G]	METABOLISM	857087.Metme_3291	1.4e-223	86.94	99.55	780
GE000830	COG0149	triosephosphate isomerase	[G]: Carbohydrate transport and metabolism	[G]	METABOLISM	857087.Metme_3290	8.6e-109	82.66	100.00	398
GE000831	NOG220519	Preprotein Translocase	[U]: Intracellular trafficking, secretion, and vesicular transport	[U]	CELLULAR PROCESSES AND SIGNALING	857087.Metme_3289	1.0e-26	71.43	86.86	125
GE000832	COG0582	Integrase	[L]: Replication, recombination and repair	[L]	INFORMATION STORAGE AND PROCESSING	575584.HMPREF0010_02369	2.7e-70	43.90	99.69	271
GE000836	NOG193210	Transglycosylase SLT domain	[M]: Cell wall/membrane/envelope biogenesis	[M]	CELLULAR PROCESSES AND SIGNALING	529507.PMI2427	2.9e-34	48.30	64.04	151
GE000840	COG3636	addiction module antidote protein	[K]: Transcription	[K]	INFORMATION STORAGE AND PROCESSING	96561.Dole_0051	4.7e-20	63.53	92.39	102
GE000841	COG1595	RNA Polymerase	[K]: Transcription	[K]	INFORMATION STORAGE AND PROCESSING	857087.Metme_3047	3.4e-35	49.08	91.48	153
GE000843	COG1629	receptor	[P]: Inorganic ion transport and metabolism	[P]	METABOLISM	857087.Metme_2891	6.4e-212	50.25	94.20	743
GE000844	COG1595	RNA Polymerase	[K]: Transcription	[K]	INFORMATION STORAGE AND PROCESSING	857087.Metme_3047	6.1e-32	47.56	90.00	142
GE000846	COG1629	receptor	[P]: Inorganic ion transport and metabolism	[P]	METABOLISM	857087.Metme_2891	7.5e-197	46.56	95.17	693
GE000849	NOG34013	Pilus assembly protein	[R]: General function prediction only	[R]	POORLY CHARACTERIZED	529507.PMI2432	2.9e-105	46.32	96.03	387
GE000850	NOG60203	Pilus assembly protein	[R]: General function prediction only	[R]	POORLY CHARACTERIZED	529507.PMI2433	1.5e-63	40.89	94.56	248
GE000852	COG1225	alkyl hydroperoxide reductase Thiol specific antioxidant Mal allergen	[O]: Posttranslational modification, protein turnover, chaperones	[O]	CELLULAR PROCESSES AND SIGNALING	313612.L8106_07004	2.2e-51	55.17	90.16	207
GE000853	NOG64518	TrfA family	[S]: Function unknown	[S]	POORLY CHARACTERIZED	365044.Pnap_2499	1.2e-48	43.43	86.11	199
GE000855	NOG214884	relaxase	[R]: General function prediction only	[R]	POORLY CHARACTERIZED	529507.PMI2476	1.1e-99	49.62	46.18	370
GE000856	NOG03635	Transfer protein	[U]: Intracellular trafficking, secretion, and vesicular transport	[U]	CELLULAR PROCESSES AND SIGNALING	529507.PMI2475	4.2e-218	61.33	98.52	763
GE000858	COG1595	RNA Polymerase	[K]: Transcription	[K]	INFORMATION STORAGE AND PROCESSING	857087.Metme_2885	7.0e-56	64.50	82.44	222
GE000859	COG3712	Anti-feci sigma factor, fecr	--	[PT]	--	857087.Metme_2886	3.3e-79	51.10	95.18	300
GE000860	COG1629	receptor	[P]: Inorganic ion transport and metabolism	[P]	METABOLISM	857087.Metme_2891	1.3e-209	49.12	99.06	735
GE000861	COG1373	ATPase (AAA	[R]: General function prediction only	[R]	POORLY CHARACTERIZED	452471.Aasi_1211	6.4e-114	47.15	100.00	416
GE000862	COG1487	Toxic component of a toxin-antitoxin (TA) module. A	[R]: General function prediction only	[R]	POORLY CHARACTERIZED	103690.all2196	2.4e-41	60.31	98.50	173
GE000863	NOG216864	Uncharacterized protein conserved in bacteria (DUF2191)	[S]: Function unknown	[S]	POORLY CHARACTERIZED	395961.Cyan7425_1160	8.5e-14	58.57	100.00	81
GE000865	COG1595	RNA Polymerase	[K]: Transcription	[K]	INFORMATION STORAGE AND PROCESSING	857087.Metme_2876	8.5e-60	69.05	100.00	235
GE000866	COG3712	Anti-feci sigma factor, fecr	--	[PT]	--	857087.Metme_2877	4.9e-107	61.98	98.24	393
GE000867	COG4584	Transposase	[L]: Replication, recombination and repair	[L]	INFORMATION STORAGE AND PROCESSING	857087.Metme_3780	6.6e-233	80.82	96.61	812
GE000868	COG1484	IstB domain protein ATP-binding protein	[L]: Replication, recombination and repair	[L]	INFORMATION STORAGE AND PROCESSING	153948.NAL212_1666	1.3e-97	71.09	93.43	361
GE000869	NOG81932	SpoVT AbrB domain-containing protein	[S]: Function unknown	[S]	POORLY CHARACTERIZED	585501.HMPREF6123_1472	1.6e-08	52.00	80.65	63
GE000870	NOG00154	tonB-dependent siderophore receptor	[P]: Inorganic ion transport and metabolism	[P]	METABOLISM	857087.Metme_2878	5.5e-191	49.32	97.48	673
GE000871	NOG96000	Transposase, IS4 family protein	[L]: Replication, recombination and repair	[L]	INFORMATION STORAGE AND PROCESSING	743299.Acife_2330	1.1e-129	44.31	96.51	469
GE000872	COG0776	This protein is one of the two subunits of integration host factor, a specific DNA-binding protein that functions in genetic recombination as well as in transcriptional and translational control (By similarity)	[L]: Replication, recombination and repair	[L]	INFORMATION STORAGE AND PROCESSING	187272.Mlg_0932	8.6e-23	59.57	92.16	111
GE000875	NOG170327	TraL protein	[U]: Intracellular trafficking, secretion, and vesicular transport	[U]	CELLULAR PROCESSES AND SIGNALING	529507.PMI2470	3.8e-25	55.91	100.00	119
GE000876	NOG101446	TraE protein	[U]: Intracellular trafficking, secretion, and vesicular transport	[U]	CELLULAR PROCESSES AND SIGNALING	529507.PMI2469	1.4e-40	43.50	98.03	171
GE000877	NOG106225	TraK protein	[S]: Function unknown	[S]	POORLY CHARACTERIZED	529507.PMI2468	6.9e-42	40.21	84.57	176
GE000878	NOG36416	pilus assembly	[U]: Intracellular trafficking, secretion, and vesicular transport	[U]	CELLULAR PROCESSES AND SIGNALING	529507.PMI2467	9.7e-74	38.05	98.47	283
GE000879	COG1651	Thiol disulfide interchange protein	[O]: Posttranslational modification, protein turnover, chaperones	[O]	CELLULAR PROCESSES AND SIGNALING	529507.PMI2462	6.2e-44	41.28	85.77	183
GE000880	NOG104999	Type IV conjugative transfer system lipoprotein (TraV)	[S]: Function unknown	[S]	POORLY CHARACTERIZED	529507.PMI2466	1.6e-22	40.61	84.13	111
GE000881	NOG152406	--	[S]: Function unknown	[S]	POORLY CHARACTERIZED	406817.XNC1_2371	3.2e-06	30.21	96.97	56
GE000883	COG3451	type IV secretion system protein	[U]: Intracellular trafficking, secretion, and vesicular transport	[U]	CELLULAR PROCESSES AND SIGNALING	529507.PMI2461	6.0e-268	56.51	95.72	929
GE000884	NOG163763	--	[S]: Function unknown	[S]	POORLY CHARACTERIZED	529507.PMI2460	4.5e-06	38.37	77.36	56
GE000885	NOG113197	signal peptidase	[U]: Intracellular trafficking, secretion, and vesicular transport	[U]	CELLULAR PROCESSES AND SIGNALING	469595.CSAG_04081	5.4e-25	39.61	88.51	119
GE000886	NOG77636	assembly protein	[U]: Intracellular trafficking, secretion, and vesicular transport	[U]	CELLULAR PROCESSES AND SIGNALING	406817.XNC1_2364	8.6e-42	30.45	93.83	176
GE000887	NOG13755	transfer protein TraU	[R]: General function prediction only	[R]	POORLY CHARACTERIZED	529507.PMI2457	4.3e-114	58.77	95.77	416
GE000888	NOG44219	Conjugal transfer mating pair stabilization protein TraN	[R]: General function prediction only	[R]	POORLY CHARACTERIZED	529507.PMI2456	1.3e-93	25.37	97.74	350
GE000889	COG0776	This protein is one of the two subunits of integration host factor, a specific DNA-binding protein that functions in genetic recombination as well as in transcriptional and translational control (By similarity)	[L]: Replication, recombination and repair	[L]	INFORMATION STORAGE AND PROCESSING	857087.Metme_4259	1.2e-28	73.03	98.89	131
GE000890	COG1506	peptidase s9 prolyl oligopeptidase active site domain protein	[E]: Amino acid transport and metabolism	[E]	METABOLISM	330214.NIDE2169	5.2e-161	45.11	98.78	573
GE000891	NOG100149	Pfam:Transposase_11	[S]: Function unknown	[S]	POORLY CHARACTERIZED	261292.Nit79A3_1075	2.4e-146	57.53	100.00	524
GE000892	COG1595	RNA Polymerase	[K]: Transcription	[K]	INFORMATION STORAGE AND PROCESSING	857087.Metme_2880	6.5e-39	50.31	94.22	166
GE000893	COG3712	Anti-feci sigma factor, fecr	--	[PT]	--	857087.Metme_2881	1.2e-72	43.55	98.67	279
GE000894	COG1598	Toxin-antitoxin system, antitoxin component, HicB family	[S]: Function unknown	[S]	POORLY CHARACTERIZED	517433.PanABDRAFT_4267	3.6e-24	49.62	94.96	116
GE000895	NOG97763	this blockage is overcome (after 90 minutes) by subsequent expression of antitoxin HicB. Overexpression causes cleavage of a number of mRNAs and tmRNA, in a translation-independent fashion, suggesting this is an mRNA interferase	[L]: Replication, recombination and repair	[L]	INFORMATION STORAGE AND PROCESSING	517433.PanABDRAFT_4268	3.1e-12	63.33	96.67	75
GE000896	NOG00154	tonB-dependent siderophore receptor	[P]: Inorganic ion transport and metabolism	[P]	METABOLISM	857087.Metme_4303	2.4e-206	48.65	93.22	724
GE000898	NOG30829	SEC-C motif domain protein	[S]: Function unknown	[S]	POORLY CHARACTERIZED	261292.Nit79A3_2273	6.0e-84	34.87	99.34	317
GE000899	NOG82926	rna polymerase	[K]: Transcription	[K]	INFORMATION STORAGE AND PROCESSING	857087.Metme_2870	3.9e-23	34.52	96.55	113
GE000900	NOG51726	Anti-feci sigma factor, fecr	[T]: Signal transduction mechanisms	[T]	CELLULAR PROCESSES AND SIGNALING	697282.Mettu_2319	4.8e-43	33.02	96.63	180
GE000902	NOG00154	tonB-dependent siderophore receptor	[P]: Inorganic ion transport and metabolism	[P]	METABOLISM	857087.Metme_4303	2.8e-180	43.94	95.58	637
GE000903	COG3182	PepSY-associated TM helix	[S]: Function unknown	[S]	POORLY CHARACTERIZED	857087.Metme_2873	5.2e-82	43.41	97.39	310
GE000904	COG1131	(ABC) transporter	[V]: Defense mechanisms	[V]	CELLULAR PROCESSES AND SIGNALING	981222.Cabther_B0772	1.6e-72	61.64	96.67	278
GE000905	NOG86678	Plasmid stabilization system	[R]: General function prediction only	[R]	POORLY CHARACTERIZED	338966.Ppro_2623	5.6e-13	41.49	100.00	79
GE000906	NOG117466	prevent-host-death family	[D]: Cell cycle control, cell division, chromosome partitioning	[D]	CELLULAR PROCESSES AND SIGNALING	351605.Gura_1319	6.3e-12	38.71	98.94	75
GE000907	NOG10962	ABC transporter (permease)	[R]: General function prediction only	[R]	POORLY CHARACTERIZED	251221.gll1303	9.7e-77	38.45	99.37	293
GE000908	NOG15401	ABC transporter (permease)	[R]: General function prediction only	[R]	POORLY CHARACTERIZED	251221.glr3106	4.1e-54	31.90	94.67	218
GE000909	NOG54382	Efflux transporter RND family MFP subunit	[M]: Cell wall/membrane/envelope biogenesis	[M]	CELLULAR PROCESSES AND SIGNALING	323261.Noc_1992	1.7e-52	38.14	87.40	212
GE000910	COG0841	acriflavin resistance protein	[P]: Inorganic ion transport and metabolism	[P]	METABOLISM	472759.Nhal_3255	1.6e-201	41.48	99.11	708
GE000911	NOG15335	type I secretion outer membrane protein	[M]: Cell wall/membrane/envelope biogenesis	[M]	CELLULAR PROCESSES AND SIGNALING	472759.Nhal_3505	1.1e-93	45.35	90.68	349
GE000913	COG0810	TonB family	[M]: Cell wall/membrane/envelope biogenesis	[M]	CELLULAR PROCESSES AND SIGNALING	629265.PMA4326_09075	2.7e-23	52.17	33.82	114
GE000914	COG0811	MotA TolQ exbB proton channel	[U]: Intracellular trafficking, secretion, and vesicular transport	[U]	CELLULAR PROCESSES AND SIGNALING	697282.Mettu_2249	1.6e-40	49.28	89.70	171
GE000915	COG0848	Biopolymer transport protein exbD tolR	[U]: Intracellular trafficking, secretion, and vesicular transport	[U]	CELLULAR PROCESSES AND SIGNALING	697282.Mettu_2250	1.4e-23	52.80	91.91	114
GE000916	COG0776	This protein is one of the two subunits of integration host factor, a specific DNA-binding protein that functions in genetic recombination as well as in transcriptional and translational control (By similarity)	[L]: Replication, recombination and repair	[L]	INFORMATION STORAGE AND PROCESSING	857087.Metme_1884	1.6e-20	57.14	74.59	104
GE000919	NOG72968	Plasmid stabilization system	[S]: Function unknown	[S]	POORLY CHARACTERIZED	331869.BAL199_21389	2.4e-14	48.91	94.85	83
GE000920	NOG101441	addiction module antidote protein, cc2985 family	[S]: Function unknown	[S]	POORLY CHARACTERIZED	236097.ADG881_90	7.3e-12	59.68	73.81	75
GE000922	NOG160410	--	[S]: Function unknown	[S]	POORLY CHARACTERIZED	529507.PMI2451	2.2e-39	44.33	91.86	167
GE000923	COG0629	single-stranded DNA-binding protein	[L]: Replication, recombination and repair	[L]	INFORMATION STORAGE AND PROCESSING	566466.NOR53_340	1.5e-33	60.91	97.30	147
GE000924	COG4584	Transposase	[L]: Replication, recombination and repair	[L]	INFORMATION STORAGE AND PROCESSING	857087.Metme_3780	1.0e-233	81.03	96.61	814
GE000925	COG1484	IstB domain protein ATP-binding protein	[L]: Replication, recombination and repair	[L]	INFORMATION STORAGE AND PROCESSING	153948.NAL212_1666	5.4e-96	70.70	93.43	356
GE000926	COG2826	transposase	[L]: Replication, recombination and repair	[L]	INFORMATION STORAGE AND PROCESSING	640511.BC1002_5732	7.8e-102	70.45	99.20	375
GE000927	COG3943	Toxin-antitoxin system, toxin component, Fic family	[S]: Function unknown	[S]	POORLY CHARACTERIZED	400668.Mmwyl1_4371	1.3e-147	75.80	100.00	528
GE000928	NOG36462	Gcn5-related n-acetyltransferase	[R]: General function prediction only	[R]	POORLY CHARACTERIZED	697282.Mettu_4022	3.5e-50	59.39	99.39	203
GE000929	NOG69826	Protein of unknown function (DUF1778)	[S]: Function unknown	[S]	POORLY CHARACTERIZED	395494.Galf_1886	4.4e-26	68.13	97.85	122
GE000930	COG1061	type iii restriction protein res subunit	[L]: Replication, recombination and repair	[L]	INFORMATION STORAGE AND PROCESSING	335543.Sfum_3271	1.1e-108	51.69	84.25	399
GE000931	COG1061	type iii restriction protein res subunit	[L]: Replication, recombination and repair	[L]	INFORMATION STORAGE AND PROCESSING	335543.Sfum_3271	3.3e-117	56.23	98.89	427
GE000932	NOG107455	--	[S]: Function unknown	[S]	POORLY CHARACTERIZED	391625.PPSIR1_13048	8.1e-10	39.33	30.90	70
GE000933	NOG84873	Putative peptidoglycan binding domain	[S]: Function unknown	[S]	POORLY CHARACTERIZED	246197.MXAN_1196	1.2e-35	36.89	100.00	155
GE000937	COG3404	Methenyltetrahydrofolate cyclohydrolase	[E]: Amino acid transport and metabolism	[E]	METABOLISM	857087.Metme_3949	5.8e-74	73.21	100.00	282
GE000938	COG0215	Cysteinyl-tRNA synthetase	[J]: Translation, ribosomal structure and biogenesis	[J]	INFORMATION STORAGE AND PROCESSING	857087.Metme_3950	3.8e-227	83.15	100.00	792
GE000939	COG0652	PPIases accelerate the folding of proteins	[O]: Posttranslational modification, protein turnover, chaperones	[O]	CELLULAR PROCESSES AND SIGNALING	857087.Metme_3951	1.1e-82	81.35	100.00	311
GE000940	COG2908	Catalyzes the hydrolysis of the pyrophosphate bond of UDP-2,3-diacylglucosamine to yield 2,3-diacylglucosamine 1- phosphate (lipid X) and UMP (By similarity)	[S]: Function unknown	[S]	POORLY CHARACTERIZED	857087.Metme_3952	2.1e-96	71.67	96.27	357
GE000941	COG0229	)-reductase	[O]: Posttranslational modification, protein turnover, chaperones	[O]	CELLULAR PROCESSES AND SIGNALING	857087.Metme_3955	7.3e-59	75.57	100.00	231
GE000942	COG1362	M18 family aminopeptidase	[E]: Amino acid transport and metabolism	[E]	METABOLISM	857087.Metme_3956	3.1e-178	69.91	99.77	630
GE000944	COG1043	Involved in the biosynthesis of lipid A, a phosphorylated glycolipid that anchors the lipopolysaccharide to the outer membrane of the cell (By similarity)	[M]: Cell wall/membrane/envelope biogenesis	[M]	CELLULAR PROCESSES AND SIGNALING	857087.Metme_3961	1.0e-104	73.05	99.61	385
GE000945	COG4974	Site-specific tyrosine recombinase, which acts by catalyzing the cutting and rejoining of the recombining DNA molecules. The XerC-XerD complex is essential to convert dimers of the bacterial chromosome into monomers to permit their segregation at cell division. It also contributes to the segregational stability of plasmids (By similarity)	[L]: Replication, recombination and repair	[L]	INFORMATION STORAGE AND PROCESSING	857087.Metme_3962	1.1e-123	72.88	100.00	448
GE000946	COG0335	This protein is located at the 30S-50S ribosomal subunit interface and may play a role in the structure and function of the aminoacyl-tRNA binding site (By similarity)	[J]: Translation, ribosomal structure and biogenesis	[J]	INFORMATION STORAGE AND PROCESSING	857087.Metme_3964	1.8e-53	95.65	100.00	213
GE000947	COG0336	Specifically methylates guanosine-37 in various tRNAs (By similarity)	[J]: Translation, ribosomal structure and biogenesis	[J]	INFORMATION STORAGE AND PROCESSING	857087.Metme_3965	1.5e-116	77.87	100.00	424
GE000948	COG0806	An accessory protein needed during the final step in the assembly of 30S ribosomal subunit, possibly for assembly of the head region. Probably interacts with S19. Essential for efficient processing of 16S rRNA. May be needed both before and after RbfA during the maturation of 16S rRNA. It has affinity for free ribosomal 30S subunits but not for 70S ribosomes (By similarity)	[J]: Translation, ribosomal structure and biogenesis	[J]	INFORMATION STORAGE AND PROCESSING	857087.Metme_3966	1.5e-67	71.01	100.00	261
GE000949	COG0228	30s ribosomal protein S16	[J]: Translation, ribosomal structure and biogenesis	[J]	INFORMATION STORAGE AND PROCESSING	857087.Metme_3967	2.6e-36	90.36	94.32	156
GE000950	COG0541	Involved in targeting and insertion of nascent membrane proteins into the cytoplasmic membrane. Binds to the hydrophobic signal sequence of the ribosome-nascent chain (RNC) as it emerges from the ribosomes. The SRP-RNC complex is then targeted to the cytoplasmic membrane where it interacts with the SRP receptor FtsY	[U]: Intracellular trafficking, secretion, and vesicular transport	[U]	CELLULAR PROCESSES AND SIGNALING	857087.Metme_3968	9.1e-226	89.14	99.78	788
GE000951	COG4137	cytochrome C assembly protein	[O]: Posttranslational modification, protein turnover, chaperones	[O]	CELLULAR PROCESSES AND SIGNALING	857087.Metme_3969	7.3e-90	68.42	100.00	335
GE000953	COG1028	short-chain dehydrogenase reductase	--	[IQ]	--	857087.Metme_0749	1.3e-80	63.33	98.77	305
GE000954	COG0801	2-Amino-4-hydroxy-6-hydroxymethyldihydropteridine pyrophosphokinase	[H]: Coenzyme transport and metabolism	[H]	METABOLISM	857087.Metme_0750	3.3e-56	66.05	97.59	223
GE000955	COG1539	dihydroneopterin aldolase	[H]: Coenzyme transport and metabolism	[H]	METABOLISM	857087.Metme_0751	4.9e-46	78.63	98.32	189
GE000956	COG0344	Catalyzes the transfer of an acyl group from acyl- phosphate (acyl-PO(4)) to glycerol-3-phosphate (G3P) to form lysophosphatidic acid (LPA). This enzyme utilizes acyl-phosphate as fatty acyl donor, but not acyl-CoA or acyl-ACP (By similarity)	[S]: Function unknown	[S]	POORLY CHARACTERIZED	857087.Metme_0752	3.3e-68	73.54	99.47	263
GE000957	COG0533	Required for the formation of a threonylcarbamoyl group on adenosine at position 37 (t(6)A37) in tRNAs that read codons beginning with adenine (By similarity)	[O]: Posttranslational modification, protein turnover, chaperones	[O]	CELLULAR PROCESSES AND SIGNALING	697282.Mettu_1614	1.9e-151	80.48	99.40	540
GE000958	COG0828	30S ribosomal protein S21	[J]: Translation, ribosomal structure and biogenesis	[J]	INFORMATION STORAGE AND PROCESSING	857087.Metme_0754	3.1e-33	97.37	98.70	146
GE000959	COG1610	gatB Yqey	[S]: Function unknown	[S]	POORLY CHARACTERIZED	857087.Metme_0755	1.1e-58	86.58	100.00	231
GE000960	COG0358	DNA primase is the polymerase that synthesizes small RNA primers for the Okazaki fragments on both template strands at replication forks during chromosomal DNA synthesis (By similarity)	[L]: Replication, recombination and repair	[L]	INFORMATION STORAGE AND PROCESSING	857087.Metme_0756	2.4e-207	64.73	98.27	727
GE000961	COG0568	Sigma factors are initiation factors that promote the attachment of RNA polymerase to specific initiation sites and are then released (By similarity)	[K]: Transcription	[K]	INFORMATION STORAGE AND PROCESSING	857087.Metme_0757	3.8e-259	83.61	100.00	899
GE000962	COG0192	Catalyzes the formation of S-adenosylmethionine from methionine and ATP	[H]: Coenzyme transport and metabolism	[H]	METABOLISM	857087.Metme_0758	1.8e-206	90.96	100.00	723
GE000963	COG0499	May play a key role in the regulation of the intracellular concentration of adenosylhomocysteine (By similarity)	[H]: Coenzyme transport and metabolism	[H]	METABOLISM	857087.Metme_0759	6.4e-229	90.61	99.53	798
GE000965	COG0151	Phosphoribosylglycinamide synthetase	[F]: Nucleotide transport and metabolism	[F]	METABOLISM	857087.Metme_0635	2.1e-200	81.32	99.76	703
GE000966	NOG00108	Dehydrogenase	[C]: Energy production and conversion	[C]	METABOLISM	697282.Mettu_0061	2.0e-261	85.77	100.00	906
GE000967	COG0443	heat shock protein 70	[O]: Posttranslational modification, protein turnover, chaperones	[O]	CELLULAR PROCESSES AND SIGNALING	857087.Metme_4001	0.0e+00	76.70	100.00	1410
GE000968	COG2274	(ABC) transporter	[V]: Defense mechanisms	[V]	CELLULAR PROCESSES AND SIGNALING	522306.CAP2UW1_1342	2.6e-275	67.65	100.00	953
GE000970	COG1538	Membrane	[M]: Cell wall/membrane/envelope biogenesis	[M]	CELLULAR PROCESSES AND SIGNALING	857087.Metme_0632	3.2e-135	56.88	99.08	487
GE000971	COG2931	Hemolysin-type calcium-binding	[Q]: Secondary metabolites biosynthesis, transport and catabolism	[Q]	METABOLISM	640081.Dsui_1774	3.0e-27	43.60	2.48	132
GE000972	NOG214022	Glycosyltransferase family 10 (fucosyltransferase)	[S]: Function unknown	[S]	POORLY CHARACTERIZED	563040.Saut_1498	4.3e-58	39.09	28.99	232
GE000973	NOG22562	Glycosyl transferase family 2	[S]: Function unknown	[S]	POORLY CHARACTERIZED	572265.HDEF_2071	1.6e-19	32.26	86.72	102
GE000974	COG4627	--	[S]: Function unknown	[S]	POORLY CHARACTERIZED	298653.Franean1_6325	6.2e-15	33.69	83.02	86
GE000975	COG3914	TPR repeatcontaining protein	[O]: Posttranslational modification, protein turnover, chaperones	[O]	CELLULAR PROCESSES AND SIGNALING	743720.Psefu_3916	4.4e-176	53.20	68.28	624
GE000976	COG1083	cytidylyltransferase	[M]: Cell wall/membrane/envelope biogenesis	[M]	CELLULAR PROCESSES AND SIGNALING	697282.Mettu_1281	5.6e-78	60.26	100.00	296
GE000977	COG0451	Nad-dependent epimerase dehydratase	[M]: Cell wall/membrane/envelope biogenesis	[M]	CELLULAR PROCESSES AND SIGNALING	697282.Mettu_1280	5.7e-145	75.15	100.00	519
GE000978	COG0399	DegT DnrJ EryC1 StrS aminotransferase	[E]: Amino acid transport and metabolism	[E]	METABOLISM	697282.Mettu_1279	1.9e-144	65.43	99.21	517
GE000979	COG0381	UDP-N-acetylglucosamine 2-epimerase	[M]: Cell wall/membrane/envelope biogenesis	[M]	CELLULAR PROCESSES AND SIGNALING	697282.Mettu_1278	2.9e-143	67.36	98.21	513
GE000980	COG2089	synthase	[M]: Cell wall/membrane/envelope biogenesis	[M]	CELLULAR PROCESSES AND SIGNALING	697282.Mettu_1277	7.6e-135	68.58	99.72	485
GE000981	COG0110	acetyltransferase	[R]: General function prediction only	[R]	POORLY CHARACTERIZED	697282.Mettu_1276	1.2e-55	55.34	97.63	221
GE000982	COG1208	nucleotidyl transferase	[M]: Cell wall/membrane/envelope biogenesis	[M]	CELLULAR PROCESSES AND SIGNALING	697282.Mettu_1275	8.6e-139	66.86	100.00	498
GE000983	COG1344	Flagellin	[N]: Cell motility	[N]	CELLULAR PROCESSES AND SIGNALING	697282.Mettu_1274	2.0e-77	59.52	100.00	294
GE000985	COG1345	flagellar hook-associated	[N]: Cell motility	[N]	CELLULAR PROCESSES AND SIGNALING	697282.Mettu_1272	6.3e-47	45.87	93.08	194
GE000986	COG1516	flagellar protein FliS	[N]: Cell motility	[N]	CELLULAR PROCESSES AND SIGNALING	857087.Metme_3986	7.7e-37	62.20	99.22	158
GE000988	NOG09509	--	[S]: Function unknown	[S]	POORLY CHARACTERIZED	349163.Acry_3051	3.1e-35	28.85	73.53	155
GE000989	COG1208	nucleotidyl transferase	[M]: Cell wall/membrane/envelope biogenesis	[M]	CELLULAR PROCESSES AND SIGNALING	395494.Galf_2850	8.9e-125	78.21	99.61	451
GE000990	COG0451	Nad-dependent epimerase dehydratase	[M]: Cell wall/membrane/envelope biogenesis	[M]	CELLULAR PROCESSES AND SIGNALING	395494.Galf_2849	1.3e-147	69.03	98.30	528
GE000992	COG0399	DegT DnrJ EryC1 StrS aminotransferase	[E]: Amino acid transport and metabolism	[E]	METABOLISM	697282.Mettu_1796	6.6e-207	78.24	81.20	725
GE000993	COG3959	Transketolase	[G]: Carbohydrate transport and metabolism	[G]	METABOLISM	314285.KT71_01535	2.8e-89	66.67	91.79	334
GE000994	COG3958	Transketolase	[G]: Carbohydrate transport and metabolism	[G]	METABOLISM	314285.KT71_01530	2.2e-103	61.09	97.67	380
GE000995	NOG35799	NAD dependent epimerase/dehydratase family	[S]: Function unknown	[S]	POORLY CHARACTERIZED	395494.Galf_2846	1.3e-117	67.87	98.38	428
GE000996	COG1344	Flagellin	[N]: Cell motility	[N]	CELLULAR PROCESSES AND SIGNALING	697282.Mettu_1274	1.4e-62	51.90	100.00	245
GE000997	COG2604	Motility accessory factor	[S]: Function unknown	[S]	POORLY CHARACTERIZED	857087.Metme_3971	7.8e-279	57.59	98.57	965
GE000998	NOG09509	--	[S]: Function unknown	[S]	POORLY CHARACTERIZED	580332.Slit_2536	5.5e-129	58.27	95.60	466
GE000999	COG2217	p-type ATPase	[P]: Inorganic ion transport and metabolism	[P]	METABOLISM	857087.Metme_3008	0.0e+00	76.44	99.87	1096
GE001000	COG0231	Involved in peptide bond synthesis. Stimulates efficient translation and peptide-bond synthesis on native or reconstituted 70S ribosomes in vitro. Probably functions indirectly by altering the affinity of the ribosome for aminoacyl-tRNA, thus increasing their reactivity as acceptors for peptidyl transferase (By similarity)	[J]: Translation, ribosomal structure and biogenesis	[J]	INFORMATION STORAGE AND PROCESSING	857087.Metme_3030	4.7e-83	80.32	100.00	312
GE001001	COG2935	May conjugate Arg from its aminoacyl-tRNA to the N- termini of proteins containing an N-terminal aspartate or glutamate	[O]: Posttranslational modification, protein turnover, chaperones	[O]	CELLULAR PROCESSES AND SIGNALING	857087.Metme_3029	6.2e-85	64.50	99.14	319
GE001002	COG2360	Functions in the N-end rule pathway of protein degradation where it conjugates Leu, Phe and, less efficiently, Met from aminoacyl-tRNAs to the N-termini of proteins containing an N-terminal arginine or lysine (By similarity)	[O]: Posttranslational modification, protein turnover, chaperones	[O]	CELLULAR PROCESSES AND SIGNALING	857087.Metme_3028	5.0e-87	63.91	100.00	326
GE001003	COG0492	thioredoxin reductase	[O]: Posttranslational modification, protein turnover, chaperones	[O]	CELLULAR PROCESSES AND SIGNALING	857087.Metme_3027	2.6e-163	89.24	100.00	580
GE001004	COG1674	cell division protein FtsK	[D]: Cell cycle control, cell division, chromosome partitioning	[D]	CELLULAR PROCESSES AND SIGNALING	857087.Metme_3026	0.0e+00	78.29	100.00	1127
GE001006	COG4095	MtN3 and saliva related transmembrane protein	[S]: Function unknown	[S]	POORLY CHARACTERIZED	697282.Mettu_1660	5.9e-26	73.33	95.74	122
GE001007	COG4976	methyltransferase	[R]: General function prediction only	[R]	POORLY CHARACTERIZED	62928.azo3907	4.2e-79	39.44	98.15	300
GE001008	COG2109	Cob-I-yrinic acid a,c-diamide adenosyltransferase	[H]: Coenzyme transport and metabolism	[H]	METABOLISM	857087.Metme_3022	2.9e-82	80.34	100.00	310
GE001009	NOG49804	SnoaL-like polyketide cyclase	[S]: Function unknown	[S]	POORLY CHARACTERIZED	857087.Metme_3021	9.2e-65	87.41	100.00	251
GE001012	COG0586	SNARE associated Golgi	[S]: Function unknown	[S]	POORLY CHARACTERIZED	458233.MCCL_0883	8.2e-60	59.20	92.49	235
GE001013	COG0628	Membrane	[S]: Function unknown	[S]	POORLY CHARACTERIZED	857087.Metme_3018	4.1e-128	68.64	98.06	463
GE001014	NOG87452	Protein of unknown function (DUF3530)	[S]: Function unknown	[S]	POORLY CHARACTERIZED	857087.Metme_3017	4.3e-74	58.20	91.70	283
GE001015	NOG90268	Phosphate-starvation-inducible E	[S]: Function unknown	[S]	POORLY CHARACTERIZED	857087.Metme_3016	1.2e-21	67.53	100.00	107
GE001016	NOG86068	--	[S]: Function unknown	[S]	POORLY CHARACTERIZED	857087.Metme_3015	1.6e-20	47.11	100.00	104
GE001017	COG0266	Involved in base excision repair of DNA damaged by oxidation or by mutagenic agents. Acts as DNA glycosylase that recognizes and removes damaged bases. Has a preference for oxidized purines, such as 7,8-dihydro-8-oxoguanine (8-oxoG). Has AP (apurinic apyrimidinic) lyase activity and introduces nicks in the DNA strand. Cleaves the DNA backbone by beta-delta elimination to generate a single-strand …	[L]: Replication, recombination and repair	[L]	INFORMATION STORAGE AND PROCESSING	857087.Metme_3013	8.5e-102	65.68	100.00	375
GE001018	COG2915	High frequency lysogenization protein HflD homolog	[R]: General function prediction only	[R]	POORLY CHARACTERIZED	857087.Metme_3012	1.9e-69	67.15	100.00	267
GE001019	NOG79704	rhodanese	[R]: General function prediction only	[R]	POORLY CHARACTERIZED	857087.Metme_3011	5.7e-38	58.21	97.08	162
GE001020	COG3434	Diguanylate phosphodiesterase	[T]: Signal transduction mechanisms	[T]	CELLULAR PROCESSES AND SIGNALING	857087.Metme_3010	7.7e-144	64.36	97.74	515
GE001021	COG0491	Beta-lactamase domain protein	[R]: General function prediction only	[R]	POORLY CHARACTERIZED	857087.Metme_3482	4.4e-92	63.53	99.61	343
GE001022	COG4783	peptidase m48, ste24p	[O]: Posttranslational modification, protein turnover, chaperones	[O]	CELLULAR PROCESSES AND SIGNALING	857087.Metme_1673	5.8e-186	68.16	99.79	656
GE001023	COG1553	Part of a sulfur-relay system required for 2-thiolation of 5-methylaminomethyl-2-thiouridine (mnm(5)s(2)U) at tRNA wobble positions. Accepts sulfur from TusA and transfers it in turn to TusE (By similarity)	[P]: Inorganic ion transport and metabolism	[P]	METABOLISM	697282.Mettu_3857	3.8e-44	67.97	99.22	183
GE001024	COG2923	Part of a sulfur-relay system required for 2-thiolation of 5-methylaminomethyl-2-thiouridine (mnm(5)s(2)U) at tRNA wobble positions (By similarity)	[P]: Inorganic ion transport and metabolism	[P]	METABOLISM	857087.Metme_1675	2.4e-29	54.24	100.00	133
GE001025	NOG104439	(Type IV) pilus assembly	[U]: Intracellular trafficking, secretion, and vesicular transport	[U]	CELLULAR PROCESSES AND SIGNALING	857087.Metme_1676	3.5e-57	60.73	98.45	226
GE001026	COG1654	Biotin- acetyl-CoA-carboxylase ligase	[H]: Coenzyme transport and metabolism	[H]	METABOLISM	857087.Metme_1677	3.4e-113	61.09	99.70	413
GE001027	COG1521	Catalyzes the phosphorylation of pantothenate (Pan), the first step in CoA biosynthesis (By similarity)	[K]: Transcription	[K]	INFORMATION STORAGE AND PROCESSING	857087.Metme_1678	1.8e-54	42.55	100.00	218
GE001028	COG1196	Required for chromosome condensation and partitioning (By similarity)	[D]: Cell cycle control, cell division, chromosome partitioning	[D]	CELLULAR PROCESSES AND SIGNALING	857087.Metme_3767	0.0e+00	67.84	100.00	1248
GE001029	COG3115	receptor for the septal ring structure, may anchor it to the inner-membrane (By similarity)	[D]: Cell cycle control, cell division, chromosome partitioning	[D]	CELLULAR PROCESSES AND SIGNALING	857087.Metme_3766	1.2e-80	66.67	99.57	305
GE001030	COG0481	Required for accurate and efficient protein synthesis under certain stress conditions. May act as a fidelity factor of the translation reaction, by catalyzing a one-codon backward translocation of tRNAs on improperly translocated ribosomes. Back- translocation proceeds from a post-translocation (POST) complex to a pre-translocation (PRE) complex, thus giving elongation factor G a second chance to…	[M]: Cell wall/membrane/envelope biogenesis	[M]	CELLULAR PROCESSES AND SIGNALING	857087.Metme_3765	0.0e+00	92.49	100.00	1085
GE001031	COG0681	Signal peptidase i	[U]: Intracellular trafficking, secretion, and vesicular transport	[U]	CELLULAR PROCESSES AND SIGNALING	857087.Metme_3764	3.3e-127	84.82	99.61	459
GE001033	COG0571	Digests double-stranded RNA. Involved in the processing of primary rRNA transcript to yield the immediate precursors to the large and small rRNAs (23S and 16S). Also processes some mRNAs, and tRNAs when they are encoded in the rRNA operon (By similarity)	[K]: Transcription	[K]	INFORMATION STORAGE AND PROCESSING	857087.Metme_3762	2.3e-80	76.92	98.98	303
GE001034	COG1159	An essential GTPase that binds both GDP and GTP, with rapid nucleotide exchange. Plays a role in 16S rRNA processing and 30S ribosomal subunit biogenesis and possibly also in cell cycle regulation and energy metabolism (By similarity)	[R]: General function prediction only	[R]	POORLY CHARACTERIZED	857087.Metme_3761	3.8e-148	86.39	99.32	529
GE001035	COG1381	Involved in DNA repair and RecF pathway recombination (By similarity)	[L]: Replication, recombination and repair	[L]	INFORMATION STORAGE AND PROCESSING	857087.Metme_3760	2.7e-64	56.90	99.57	250
GE001036	COG0854	Catalyzes the complicated ring closure reaction between the two acyclic compounds 1-deoxy-D-xylulose-5-phosphate (DXP) and 3-amino-2-oxopropyl phosphate (1-amino-acetone-3-phosphate or AAP) to form pyridoxine 5'-phosphate (PNP) and inorganic phosphate (By similarity)	[H]: Coenzyme transport and metabolism	[H]	METABOLISM	857087.Metme_3759	5.5e-100	75.61	99.60	369
GE001037	COG0760	peptidyl-prolyl cis-trans isomerase	[O]: Posttranslational modification, protein turnover, chaperones	[O]	CELLULAR PROCESSES AND SIGNALING	857087.Metme_4258	9.3e-245	69.53	99.20	851
GE001038	COG0776	This protein is one of the two subunits of integration host factor, a specific DNA-binding protein that functions in genetic recombination as well as in transcriptional and translational control (By similarity)	[L]: Replication, recombination and repair	[L]	INFORMATION STORAGE AND PROCESSING	857087.Metme_4259	6.4e-38	93.33	100.00	161
GE001039	COG0466	ATP-dependent serine protease that mediates the selective degradation of mutant and abnormal proteins as well as certain short-lived regulatory proteins. Required for cellular homeostasis and for survival from DNA damage and developmental changes induced by stress. Degrades polypeptides processively to yield small peptide fragments that are 5 to 10 amino acids long. Binds to DNA in a double-stran…	[O]: Posttranslational modification, protein turnover, chaperones	[O]	CELLULAR PROCESSES AND SIGNALING	857087.Metme_4260	0.0e+00	89.18	100.00	1384
GE001040	COG0209	Provides the precursors necessary for DNA synthesis. Catalyzes the biosynthesis of deoxyribonucleotides from the corresponding ribonucleotides (By similarity)	[F]: Nucleotide transport and metabolism	[F]	METABOLISM	697282.Mettu_3680	5.7e-104	83.11	100.00	382
GE001041	COG0209	Provides the precursors necessary for DNA synthesis. Catalyzes the biosynthesis of deoxyribonucleotides from the corresponding ribonucleotides (By similarity)	[F]: Nucleotide transport and metabolism	[F]	METABOLISM	857087.Metme_2691	0.0e+00	88.69	100.00	1321
GE001042	COG1278	Cold shock protein	[K]: Transcription	[K]	INFORMATION STORAGE AND PROCESSING	857087.Metme_2853	3.2e-32	88.89	100.00	142
GE001043	NOG65845	Short-chain dehydrogenase reductase Sdr	[R]: General function prediction only	[R]	POORLY CHARACTERIZED	857087.Metme_2777	2.3e-79	63.04	99.14	300
GE001045	COG3161	Removes the pyruvyl group from chorismate, with concomitant aromatization of the ring, to provide 4- hydroxybenzoate (4HB) for the ubiquinone pathway (By similarity)	[H]: Coenzyme transport and metabolism	[H]	METABOLISM	857087.Metme_1572	5.8e-54	63.58	88.52	216
GE001046	COG1200	ATP-dependent DNA helicase recG	[L]: Replication, recombination and repair	[L]	INFORMATION STORAGE AND PROCESSING	857087.Metme_1669	8.2e-282	70.54	98.57	974
GE001047	COG0251	Endoribonuclease LPSP	[J]: Translation, ribosomal structure and biogenesis	[J]	INFORMATION STORAGE AND PROCESSING	857087.Metme_1670	1.6e-50	79.07	98.47	204
GE001048	COG0317	In eubacteria ppGpp (guanosine 3'-diphosphate 5-' diphosphate) is a mediator of the stringent response that coordinates a variety of cellular activities in response to changes in nutritional abundance (By similarity)	--	[KT]	--	857087.Metme_1671	0.0e+00	85.93	100.00	1246
GE001049	COG1758	Promotes RNA polymerase assembly. Latches the N- and C- terminal regions of the beta' subunit thereby facilitating its interaction with the beta and alpha subunits (By similarity)	[K]: Transcription	[K]	INFORMATION STORAGE AND PROCESSING	857087.Metme_1672	6.6e-31	83.54	100.00	138
GE001051	COG0585	Responsible for synthesis of pseudouridine from uracil- 13 in transfer RNAs (By similarity)	[S]: Function unknown	[S]	POORLY CHARACTERIZED	857087.Metme_3414	2.7e-129	66.76	99.71	467
GE001052	COG0245	Involved in the biosynthesis of isopentenyl diphosphate (IPP) and dimethylallyl diphosphate (DMAPP), two major building blocks of isoprenoid compounds. Catalyzes the conversion of 4- diphosphocytidyl-2-C-methyl-D-erythritol 2-phosphate (CDP-ME2P) to 2-C-methyl-D-erythritol 2,4-cyclodiphosphate (ME-CPP) with a corresponding release of cytidine 5-monophosphate (CMP) (By similarity)	[I]: Lipid transport and metabolism	[I]	METABOLISM	857087.Metme_3413	1.6e-68	82.80	100.00	264
GE001053	COG1211	Catalyzes the formation of 4-diphosphocytidyl-2-C- methyl-D-erythritol from CTP and 2-C-methyl-D-erythritol 4- phosphate (MEP) (By similarity)	[I]: Lipid transport and metabolism	[I]	METABOLISM	857087.Metme_3412	9.1e-105	82.67	97.40	385
GE001054	COG2919	Essential cell division protein. May link together the upstream cell division proteins, which are predominantly cytoplasmic, with the downstream cell division proteins, which are predominantly periplasmic (By similarity)	[D]: Cell cycle control, cell division, chromosome partitioning	[D]	CELLULAR PROCESSES AND SIGNALING	857087.Metme_3410	1.5e-25	74.68	98.75	120
GE001055	COG0148	Catalyzes the reversible conversion of 2- phosphoglycerate into phosphoenolpyruvate. It is essential for the degradation of carbohydrates via glycolysis (By similarity)	[G]: Carbohydrate transport and metabolism	[G]	METABOLISM	857087.Metme_3409	7.1e-212	89.46	100.00	741
GE001056	COG2877	Phospho-2-dehydro-3-deoxyoctonate aldolase	[M]: Cell wall/membrane/envelope biogenesis	[M]	CELLULAR PROCESSES AND SIGNALING	857087.Metme_3408	2.9e-137	87.73	100.00	493
GE001057	COG0504	Catalyzes the ATP-dependent amination of UTP to CTP with either L-glutamine or ammonia as the source of nitrogen (By similarity)	[F]: Nucleotide transport and metabolism	[F]	METABOLISM	857087.Metme_3407	3.6e-293	92.78	99.63	1012
GE001058	COG5008	twitching motility protein	--	[NU]	--	857087.Metme_0469	4.7e-175	82.68	100.00	619
GE001059	COG0205	phosphohexokinase	[G]: Carbohydrate transport and metabolism	[G]	METABOLISM	857087.Metme_0798	9.9e-222	92.18	95.34	774
GE001060	NOG01565	Protein of unknown function (DUF2797)	[S]: Function unknown	[S]	POORLY CHARACTERIZED	857087.Metme_4034	4.0e-120	73.23	99.26	436
GE001062	COG0596	Alpha beta hydrolase	[R]: General function prediction only	[R]	POORLY CHARACTERIZED	857087.Metme_0796	5.4e-82	57.42	99.22	309
GE001063	COG2755	lipolytic protein G-D-S-L family	[E]: Amino acid transport and metabolism	[E]	METABOLISM	857087.Metme_0988	1.2e-73	68.50	100.00	281
GE001064	COG4181	(ABC) transporter	[Q]: Secondary metabolites biosynthesis, transport and catabolism	[Q]	METABOLISM	697282.Mettu_2349	2.1e-85	72.93	100.00	320
GE001065	COG3127	ABC transporter (permease)	[Q]: Secondary metabolites biosynthesis, transport and catabolism	[Q]	METABOLISM	697282.Mettu_2350	1.5e-295	63.48	100.00	1020
GE001066	NOG79423	(LipO)protein	[S]: Function unknown	[S]	POORLY CHARACTERIZED	1097668.BYI23_B006290	5.8e-22	42.73	79.71	109
GE001067	NOG07920	divergent AAA	[S]: Function unknown	[S]	POORLY CHARACTERIZED	857087.Metme_2560	3.0e-102	68.86	98.56	377
GE001068	COG2929	Protein of unknown function (DUF497)	[S]: Function unknown	[S]	POORLY CHARACTERIZED	351605.Gura_0581	8.9e-08	60.42	92.31	60
GE001069	COG3177	Filamentation induced by cAMP protein fic	[S]: Function unknown	[S]	POORLY CHARACTERIZED	324925.Ppha_2460	3.4e-139	63.43	98.24	500
GE001070	COG2120	lmbE family	[S]: Function unknown	[S]	POORLY CHARACTERIZED	858215.Thexy_0870	2.4e-32	35.02	78.00	145
GE001071	COG1219	ATP-dependent specificity component of the Clp protease. It directs the protease to specific substrates. Can perform chaperone functions in the absence of ClpP (By similarity)	[O]: Posttranslational modification, protein turnover, chaperones	[O]	CELLULAR PROCESSES AND SIGNALING	857087.Metme_4261	2.1e-211	88.47	100.00	740
GE001072	COG0740	Cleaves peptides in various proteins in a process that requires ATP hydrolysis. Has a chymotrypsin-like activity. Plays a major role in the degradation of misfolded proteins (By similarity)	[O]: Posttranslational modification, protein turnover, chaperones	[O]	CELLULAR PROCESSES AND SIGNALING	857087.Metme_4262	1.2e-100	91.00	94.79	371
GE001073	COG0544	Involved in protein export. Acts as a chaperone by maintaining the newly synthesized protein in an open conformation	[O]: Posttranslational modification, protein turnover, chaperones	[O]	CELLULAR PROCESSES AND SIGNALING	857087.Metme_4263	2.6e-169	69.44	99.31	600
GE001074	COG1430	exported protein	[S]: Function unknown	[S]	POORLY CHARACTERIZED	857087.Metme_4264	6.3e-28	47.14	87.50	129
GE001075	COG0551	Releases the supercoiling and torsional tension of DNA, which is introduced during the DNA replication and transcription, by transiently cleaving and rejoining one strand of the DNA duplex. Introduces a single-strand break via transesterification at a target site in duplex DNA. The scissile phosphodiester is attacked by the catalytic tyrosine of the enzyme, resulting in the formation of a DNA-(5'…	[L]: Replication, recombination and repair	[L]	INFORMATION STORAGE AND PROCESSING	857087.Metme_4265	0.0e+00	87.81	99.48	1398
GE001076	COG2922	Protein smg homolog	[S]: Function unknown	[S]	POORLY CHARACTERIZED	857087.Metme_4266	2.2e-70	84.52	100.00	270
GE001077	COG0758	DNA protecting protein DprA	[L]: Replication, recombination and repair	[L]	INFORMATION STORAGE AND PROCESSING	857087.Metme_4267	7.3e-141	71.59	98.63	505
GE001078	COG1652	lysm domain	[S]: Function unknown	[S]	POORLY CHARACTERIZED	857087.Metme_4268	3.6e-129	65.33	100.00	466
GE001079	COG2204	two component, sigma54 specific, transcriptional regulator, Fis family	[T]: Signal transduction mechanisms	[T]	CELLULAR PROCESSES AND SIGNALING	857087.Metme_2960	2.8e-169	65.20	99.79	600
GE001080	COG2204	two component, sigma54 specific, transcriptional regulator, Fis family	[T]: Signal transduction mechanisms	[T]	CELLULAR PROCESSES AND SIGNALING	857087.Metme_2445	7.3e-183	70.70	99.78	645
GE001081	COG0491	Beta-lactamase domain protein	[R]: General function prediction only	[R]	POORLY CHARACTERIZED	857087.Metme_3317	6.8e-100	76.52	99.14	369
GE001082	COG0730	Membrane	[S]: Function unknown	[S]	POORLY CHARACTERIZED	857087.Metme_3316	5.0e-82	60.27	95.18	310
GE001083	COG3223	Protein PsiE homolog	[S]: Function unknown	[S]	POORLY CHARACTERIZED	857087.Metme_3315	1.2e-46	72.66	99.29	191
GE001085	COG1271	(Ubiquinol oxidase) subunit I	[C]: Energy production and conversion	[C]	METABOLISM	857087.Metme_3311	1.6e-271	89.13	100.00	940
GE001086	COG1294	cytochrome d ubiquinol oxidase, subunit ii	[C]: Energy production and conversion	[C]	METABOLISM	857087.Metme_3309	4.3e-168	74.67	100.00	596
GE001088	NOG89255	Protein of unknown function (DUF2892)	[S]: Function unknown	[S]	POORLY CHARACTERIZED	640081.Dsui_3440	3.2e-21	74.24	94.29	105
GE001089	COG0446	pyridine nucleotide-disulfide oxidoreductase	[C]: Energy production and conversion	[C]	METABOLISM	243233.MCA2155	2.7e-203	76.89	99.06	713
GE001090	NOG76762	Outer membrane efflux protein	[M]: Cell wall/membrane/envelope biogenesis	[M]	CELLULAR PROCESSES AND SIGNALING	857087.Metme_3497	5.2e-165	71.91	99.33	586
GE001091	COG0845	Efflux transporter RND family MFP subunit	[M]: Cell wall/membrane/envelope biogenesis	[M]	CELLULAR PROCESSES AND SIGNALING	857087.Metme_3496	1.7e-113	61.88	99.18	414
GE001092	COG0841	acriflavin resistance protein	[P]: Inorganic ion transport and metabolism	[P]	METABOLISM	857087.Metme_3495	0.0e+00	79.78	99.63	1663
GE001093	NOG149538	Cupin 2 Conserved Barrel Domain Protein	[S]: Function unknown	[S]	POORLY CHARACTERIZED	857087.Metme_3580	1.0e-28	61.76	79.69	131
GE001094	NOG64502	Protein of unknown function (DUF2490)	[S]: Function unknown	[S]	POORLY CHARACTERIZED	697282.Mettu_2848	3.1e-82	60.58	96.79	310
GE001095	COG3272	conserved protein	[S]: Function unknown	[S]	POORLY CHARACTERIZED	857087.Metme_1702	6.1e-128	69.65	100.00	462
GE001096	COG0663	Transferase	[R]: General function prediction only	[R]	POORLY CHARACTERIZED	857087.Metme_1564	2.5e-54	68.97	98.31	217
GE001099	COG1686	Carboxypeptidase	[M]: Cell wall/membrane/envelope biogenesis	[M]	CELLULAR PROCESSES AND SIGNALING	857087.Metme_1534	7.9e-178	82.90	100.00	628
GE001100	COG0115	brancheD-chain amino acid aminotransferase	[E]: Amino acid transport and metabolism	[E]	METABOLISM	857087.Metme_1535	1.6e-116	72.26	98.56	424
GE001101	COG2921	UPF0250 protein	[S]: Function unknown	[S]	POORLY CHARACTERIZED	857087.Metme_1536	3.1e-29	76.14	100.00	132
GE001102	COG0321	Catalyzes the transfer of endogenously produced octanoic acid from octanoyl-acyl-carrier-protein onto the lipoyl domains of lipoate-dependent enzymes. Lipoyl-ACP can also act as a substrate although octanoyl-ACP is likely to be the physiological substrate (By similarity)	[H]: Coenzyme transport and metabolism	[H]	METABOLISM	857087.Metme_1537	4.1e-80	71.00	97.09	303
GE001103	COG0320	Catalyzes the radical-mediated insertion of two sulfur atoms into the C-6 and C-8 positions of the octanoyl moiety bound to the lipoyl domains of lipoate-dependent enzymes, thereby converting the octanoylated domains into lipoylated derivatives (By similarity)	[H]: Coenzyme transport and metabolism	[H]	METABOLISM	857087.Metme_1538	3.9e-154	83.54	99.37	549
GE001104	COG1875	Phoh family	[T]: Signal transduction mechanisms	[T]	CELLULAR PROCESSES AND SIGNALING	857087.Metme_2164	3.5e-236	85.14	100.00	822
GE001105	COG2204	two component, sigma54 specific, transcriptional regulator, Fis family	[T]: Signal transduction mechanisms	[T]	CELLULAR PROCESSES AND SIGNALING	857087.Metme_3757	3.1e-135	75.23	100.00	486
GE001106	COG2836	Membrane	[S]: Function unknown	[S]	POORLY CHARACTERIZED	857087.Metme_3756	3.3e-97	76.89	98.76	360
GE001107	COG0074	Succinyl-CoA ligase ADP-forming subunit alpha	[C]: Energy production and conversion	[C]	METABOLISM	857087.Metme_2693	2.0e-152	92.20	100.00	543
GE001108	COG0045	Succinyl-CoA synthetase subunit beta	[C]: Energy production and conversion	[C]	METABOLISM	857087.Metme_2694	4.4e-200	90.08	100.00	702
GE001109	COG2301	citrate lyase	[G]: Carbohydrate transport and metabolism	[G]	METABOLISM	857087.Metme_2695	4.2e-169	94.64	100.00	599
GE001110	COG0075	aminotransferase	[E]: Amino acid transport and metabolism	[E]	METABOLISM	857087.Metme_2697	1.0e-204	88.40	100.00	718
GE001111	COG1052	Dehydrogenase	[C]: Energy production and conversion	[C]	METABOLISM	697282.Mettu_1418	1.0e-144	76.47	95.85	518
GE001112	COG0469	Pyruvate kinase	[G]: Carbohydrate transport and metabolism	[G]	METABOLISM	857087.Metme_3734	1.4e-224	85.15	99.38	784
GE001113	COG0057	glyceraldehyde3phosphate dehydrogenase	[G]: Carbohydrate transport and metabolism	[G]	METABOLISM	857087.Metme_3735	2.5e-175	90.80	100.00	620
GE001117	COG1576	Specifically methylates the pseudouridine at position 1915 (m3Psi1915) in 23S rRNA (By similarity)	[S]: Function unknown	[S]	POORLY CHARACTERIZED	857087.Metme_0528	5.9e-70	83.92	100.00	268
GE001118	COG0424	Maf-like protein	[D]: Cell cycle control, cell division, chromosome partitioning	[D]	CELLULAR PROCESSES AND SIGNALING	857087.Metme_0529	5.8e-73	74.74	99.48	279
GE001119	COG1530	ribonuclease	[J]: Translation, ribosomal structure and biogenesis	[J]	INFORMATION STORAGE AND PROCESSING	857087.Metme_0530	3.3e-250	91.12	100.00	869
GE001120	COG3164	exported protein	[S]: Function unknown	[S]	POORLY CHARACTERIZED	857087.Metme_0531	0.0e+00	48.61	99.76	1219
GE001121	COG0388	nitrilase cyanide hydratase and apolipoprotein n-acyltransferase	[R]: General function prediction only	[R]	POORLY CHARACTERIZED	857087.Metme_0532	3.0e-123	78.10	100.00	446
GE001123	COG0717	Deoxycytidine triphosphate deaminase	[F]: Nucleotide transport and metabolism	[F]	METABOLISM	857087.Metme_4377	3.6e-93	92.66	100.00	346
GE001124	NOG01782	phosphorylase kinase	[T]: Signal transduction mechanisms	[T]	CELLULAR PROCESSES AND SIGNALING	857087.Metme_4376	0.0e+00	71.82	98.70	1529
GE001125	COG0837	glucokinase (EC 2.7.1.2)	[G]: Carbohydrate transport and metabolism	[G]	METABOLISM	857087.Metme_4375	8.8e-130	70.55	99.38	468
GE001127	COG1466	DNA polymerase III (delta' subunit)	[L]: Replication, recombination and repair	[L]	INFORMATION STORAGE AND PROCESSING	857087.Metme_3060	3.7e-118	64.56	95.69	430
GE001128	NOG184171	lipoprotein b	[M]: Cell wall/membrane/envelope biogenesis	[M]	CELLULAR PROCESSES AND SIGNALING	857087.Metme_3061	9.2e-46	56.36	97.06	188
GE001129	COG0495	Leucyl-trna synthetase	[J]: Translation, ribosomal structure and biogenesis	[J]	INFORMATION STORAGE AND PROCESSING	857087.Metme_3062	0.0e+00	81.90	100.00	1489
GE001130	NOG03057	alpha helical protein	[S]: Function unknown	[S]	POORLY CHARACTERIZED	857087.Metme_3063	3.8e-65	74.69	100.00	253
GE001131	COG1192	cobyrinic Acid a,c-diamide synthase	[D]: Cell cycle control, cell division, chromosome partitioning	[D]	CELLULAR PROCESSES AND SIGNALING	857087.Metme_3064	6.1e-126	85.94	99.61	455
GE001132	COG3456	fha domain-containing protein	[T]: Signal transduction mechanisms	[T]	CELLULAR PROCESSES AND SIGNALING	857087.Metme_3445	3.5e-67	35.63	100.00	261
GE001133	COG3522	type VI secretion protein, VC_A0114 family	[S]: Function unknown	[S]	POORLY CHARACTERIZED	857087.Metme_3444	3.3e-175	66.82	100.00	620
GE001134	COG1360	Ompa motb domain protein	[N]: Cell motility	[N]	CELLULAR PROCESSES AND SIGNALING	857087.Metme_3443	6.1e-110	49.78	99.08	403
GE001135	COG3523	Type VI secretion protein (IcmF)	[S]: Function unknown	[S]	POORLY CHARACTERIZED	857087.Metme_3442	0.0e+00	52.24	100.00	1224
GE001136	COG0631	Phosphatase	[T]: Signal transduction mechanisms	[T]	CELLULAR PROCESSES AND SIGNALING	857087.Metme_3441	5.7e-107	42.09	99.03	393
GE001137	COG2885	ompa motb domain protein	[M]: Cell wall/membrane/envelope biogenesis	[M]	CELLULAR PROCESSES AND SIGNALING	460265.Mnod_1336	2.4e-17	37.50	61.26	94
GE001138	COG0515	Serine Threonine protein kinase	[T]: Signal transduction mechanisms	[T]	CELLULAR PROCESSES AND SIGNALING	857087.Metme_3449	1.6e-67	42.51	50.77	263
GE001140	COG2831	Polypeptide-transport-associated domain protein, ShlB-type	[U]: Intracellular trafficking, secretion, and vesicular transport	[U]	CELLULAR PROCESSES AND SIGNALING	330214.NIDE2028	1.3e-73	32.61	84.34	283
GE001141	COG4995	tetratricopeptide repeat domain	[S]: Function unknown	[S]	POORLY CHARACTERIZED	489825.LYNGBM3L_02170	1.6e-76	29.74	92.81	293
GE001142	COG3515	type VI secretion-associated protein	[S]: Function unknown	[S]	POORLY CHARACTERIZED	857087.Metme_0850	4.7e-89	50.29	100.00	333
GE001143	COG3516	Type VI secretion protein, VC_A0107 family	[S]: Function unknown	[S]	POORLY CHARACTERIZED	857087.Metme_0851	4.9e-79	89.60	98.84	299
GE001144	COG3517	type VI secretion protein, EvpB VC_A0108 family	[S]: Function unknown	[S]	POORLY CHARACTERIZED	857087.Metme_0852	4.3e-261	87.68	99.80	905
GE001145	COG3157	type VI secretion system effector, hcp1 family	[S]: Function unknown	[S]	POORLY CHARACTERIZED	862719.AZOLI_1016	2.8e-23	42.57	89.63	114
GE001146	COG4455	Virulence Protein SciE Type	[S]: Function unknown	[S]	POORLY CHARACTERIZED	530564.Psta_1834	1.4e-77	50.92	95.90	295
GE001147	COG3518	type VI secretion system, lysozyme-related protein	[S]: Function unknown	[S]	POORLY CHARACTERIZED	857087.Metme_0855	3.1e-54	62.05	99.40	216
GE001148	COG3519	type VI secretion protein	[S]: Function unknown	[S]	POORLY CHARACTERIZED	857087.Metme_0856	5.6e-282	74.20	100.00	975
GE001149	COG3520	type VI secretion protein, VC_A0111 family	[S]: Function unknown	[S]	POORLY CHARACTERIZED	857087.Metme_0857	3.1e-128	65.60	98.00	463
GE001150	COG0542	ATP-dependent CLP protease ATP-binding subunit	[O]: Posttranslational modification, protein turnover, chaperones	[O]	CELLULAR PROCESSES AND SIGNALING	857087.Metme_0858	0.0e+00	86.63	100.00	1513
GE001151	NOG70314	--	[S]: Function unknown	[S]	POORLY CHARACTERIZED	857087.Metme_3928	3.0e-64	63.27	98.98	250
GE001152	COG4104	PAAR repeat-containing protein	[S]: Function unknown	[S]	POORLY CHARACTERIZED	857087.Metme_3927	1.5e-37	80.41	100.00	160
GE001153	COG3501	Rhs element vgr protein	[S]: Function unknown	[S]	POORLY CHARACTERIZED	857087.Metme_3926	3.0e-193	59.19	85.35	680
GE001154	COG0329	Catalyzes the condensation of (S)-aspartate-beta- semialdehyde (S)-ASA and pyruvate to 4-hydroxy- tetrahydrodipicolinate (HTPA) (By similarity)	[E]: Amino acid transport and metabolism	[E]	METABOLISM	857087.Metme_2832	4.7e-138	83.79	98.98	496
GE001156	COG0046	phosphoribosylformylglycinamidine synthase	[F]: Nucleotide transport and metabolism	[F]	METABOLISM	857087.Metme_2830	0.0e+00	79.57	100.00	2077
GE001157	COG5309	cell wall	[G]: Carbohydrate transport and metabolism	[G]	METABOLISM	857087.Metme_0145	1.1e-186	59.29	98.95	658
GE001158	COG0084	tatd family	[L]: Replication, recombination and repair	[L]	INFORMATION STORAGE AND PROCESSING	857087.Metme_2848	4.4e-54	47.77	89.87	216
GE001159	COG0468	Can catalyze the hydrolysis of ATP in the presence of single-stranded DNA, the ATP-dependent uptake of single-stranded DNA by duplex DNA, and the ATP-dependent hybridization of homologous single-stranded DNAs. It interacts with LexA causing its activation and leading to its autocatalytic cleavage (By similarity)	[L]: Replication, recombination and repair	[L]	INFORMATION STORAGE AND PROCESSING	857087.Metme_3875	1.3e-171	90.60	100.00	607
GE001160	COG2137	Modulates RecA activity (By similarity)	[R]: General function prediction only	[R]	POORLY CHARACTERIZED	857087.Metme_3874	4.5e-50	64.97	96.91	203
GE001161	COG0013	Catalyzes the attachment of alanine to tRNA(Ala) in a two-step reaction alanine is first activated by ATP to form Ala- AMP and then transferred to the acceptor end of tRNA(Ala). Also edits incorrectly charged Ser-tRNA(Ala) and Gly-tRNA(Ala) via its editing domain (By similarity)	[J]: Translation, ribosomal structure and biogenesis	[J]	INFORMATION STORAGE AND PROCESSING	857087.Metme_3868	0.0e+00	85.60	99.77	1512
GE001162	COG0527	Aspartokinase	[E]: Amino acid transport and metabolism	[E]	METABOLISM	857087.Metme_0764	9.2e-185	84.98	100.00	651
GE001163	COG0288	carbonic anhydrase	[P]: Inorganic ion transport and metabolism	[P]	METABOLISM	857087.Metme_2519	2.2e-88	81.25	100.00	330
GE001165	COG4978	Transcriptional regulator	[K]: Transcription	[K]	INFORMATION STORAGE AND PROCESSING	697282.Mettu_0557	4.3e-58	70.13	100.00	229
GE001166	NOG144331	--	[S]: Function unknown	[S]	POORLY CHARACTERIZED	497964.CfE428DRAFT_3403	1.6e-47	46.45	97.21	194
GE001167	COG4278	--	[S]: Function unknown	[S]	POORLY CHARACTERIZED	857087.Metme_2779	3.3e-62	59.32	75.64	243
GE001169	NOG84873	Putative peptidoglycan binding domain	[S]: Function unknown	[S]	POORLY CHARACTERIZED	448385.sce6671	2.6e-24	34.82	99.09	117
GE001172	NOG101784	DNA binding domain protein, excisionase family	[K]: Transcription	[K]	INFORMATION STORAGE AND PROCESSING	743299.Acife_0522	9.3e-14	64.79	54.62	82
GE001174	NOG65613	Protein of unknown function (DUF330)	[S]: Function unknown	[S]	POORLY CHARACTERIZED	240016.VspiD_010100031995	1.2e-13	28.87	90.09	82
GE001175	COG3008	Paraquat-inducible protein b	[R]: General function prediction only	[R]	POORLY CHARACTERIZED	857087.Metme_3142	3.1e-58	41.18	100.00	231
GE001176	COG1127	(ABC) transporter	[Q]: Secondary metabolites biosynthesis, transport and catabolism	[Q]	METABOLISM	857087.Metme_3143	1.3e-86	65.85	94.62	325
GE001177	COG0767	(ABC) transporter	[Q]: Secondary metabolites biosynthesis, transport and catabolism	[Q]	METABOLISM	857087.Metme_3144	2.4e-94	53.30	95.79	351
GE001178	COG2813	Specifically methylates the guanine in position 1207 of 16S rRNA in the 30S particle (By similarity)	[J]: Translation, ribosomal structure and biogenesis	[J]	INFORMATION STORAGE AND PROCESSING	857087.Metme_3483	6.1e-130	62.17	97.67	469
GE001179	COG1639	signal transduction protein	[T]: Signal transduction mechanisms	[T]	CELLULAR PROCESSES AND SIGNALING	857087.Metme_0992	6.3e-93	56.72	97.76	346
GE001180	COG3437	Response Regulator	[T]: Signal transduction mechanisms	[T]	CELLULAR PROCESSES AND SIGNALING	261292.Nit79A3_2853	9.4e-140	59.62	96.93	502
GE001181	NOG92430	Protein of unknown function (DUF1097)	[S]: Function unknown	[S]	POORLY CHARACTERIZED	697282.Mettu_1366	4.3e-59	73.26	99.42	233
GE001183	NOG73586	NolW domain-containing protein	[U]: Intracellular trafficking, secretion, and vesicular transport	[U]	CELLULAR PROCESSES AND SIGNALING	697282.Mettu_3134	5.1e-35	35.50	97.71	153
GE001184	COG0297	Synthesizes alpha-1,4-glucan chains using ADP-glucose (By similarity)	[G]: Carbohydrate transport and metabolism	[G]	METABOLISM	857087.Metme_1512	2.5e-234	79.66	100.00	816
GE001185	COG0296	Catalyzes the formation of the alpha-1,6-glucosidic linkages in glycogen by scission of a 1,4-alpha-linked oligosaccharide from growing alpha-1,4-glucan chains and the subsequent attachment of the oligosaccharide to the alpha-1,6 position (By similarity)	[G]: Carbohydrate transport and metabolism	[G]	METABOLISM	857087.Metme_1513	0.0e+00	82.26	100.00	1314
GE001186	COG0448	Catalyzes the synthesis of ADP-glucose, a sugar donor used in elongation reactions on alpha-glucans (By similarity)	[G]: Carbohydrate transport and metabolism	[G]	METABOLISM	857087.Metme_1514	1.4e-231	88.73	100.00	807
GE001187	COG1449	hydrolase family 57	[G]: Carbohydrate transport and metabolism	[G]	METABOLISM	857087.Metme_1515	4.4e-251	74.44	99.82	872
GE001188	COG1640	4-alpha-glucanotransferase	[G]: Carbohydrate transport and metabolism	[G]	METABOLISM	857087.Metme_1516	1.5e-234	74.29	99.39	817
GE001189	NOG142180	--	[S]: Function unknown	[S]	POORLY CHARACTERIZED	395494.Galf_2815	2.3e-19	28.53	93.20	102
GE001190	COG1696	Membrane bOund o-acyl transferase mboat family protein	[M]: Cell wall/membrane/envelope biogenesis	[M]	CELLULAR PROCESSES AND SIGNALING	159087.Daro_2421	6.0e-133	49.42	99.81	479
GE001191	COG0834	(ABC) transporter	[E]: Amino acid transport and metabolism	[E]	METABOLISM	857087.Metme_1517	1.7e-108	67.27	98.23	397
GE001192	COG4993	Dehydrogenase	[G]: Carbohydrate transport and metabolism	[G]	METABOLISM	857087.Metme_1518	0.0e+00	93.17	99.68	1206
GE001193	COG0800	Aldolase	[G]: Carbohydrate transport and metabolism	[G]	METABOLISM	857087.Metme_2914	1.5e-93	86.60	99.52	347
GE001194	COG0129	Dihydroxy-acid dehydratase	[E]: Amino acid transport and metabolism	[E]	METABOLISM	697282.Mettu_2507	9.2e-298	82.18	100.00	1027
GE001195	COG0363	Catalyzes the reversible isomerization-deamination of glucosamine 6-phosphate (GlcN6P) to form fructose 6-phosphate (Fru6P) and ammonium ion (By similarity)	[G]: Carbohydrate transport and metabolism	[G]	METABOLISM	857087.Metme_2911	3.2e-89	70.76	100.00	333
GE001196	COG0364	Glucose-6-phosphate 1-dehydrogenase	[G]: Carbohydrate transport and metabolism	[G]	METABOLISM	857087.Metme_2910	2.4e-240	81.69	99.59	836
GE001197	COG0249	that it carries out the mismatch recognition step. This protein has a weak ATPase activity (By similarity)	[L]: Replication, recombination and repair	[L]	INFORMATION STORAGE AND PROCESSING	857087.Metme_1643	0.0e+00	82.11	99.77	1409
GE001198	COG0726	polysaccharide deacetylase	[G]: Carbohydrate transport and metabolism	[G]	METABOLISM	857087.Metme_0567	4.4e-226	62.09	96.08	789
GE001199	COG1215	Glycosyl transferase, family 2	[M]: Cell wall/membrane/envelope biogenesis	[M]	CELLULAR PROCESSES AND SIGNALING	697282.Mettu_0687	3.6e-182	72.45	93.76	643
GE001201	COG2716	glycine cleavage system transcriptional repressor	[E]: Amino acid transport and metabolism	[E]	METABOLISM	857087.Metme_2090	5.7e-59	67.98	100.00	232
GE001202	COG1225	alkyl hydroperoxide reductase Thiol specific antioxidant Mal allergen	[O]: Posttranslational modification, protein turnover, chaperones	[O]	CELLULAR PROCESSES AND SIGNALING	857087.Metme_2091	2.8e-57	69.68	100.00	226
GE001203	NOG109465	Lyase and sodium transporter (By similarity)	[C]: Energy production and conversion	[C]	METABOLISM	857087.Metme_2681	2.6e-16	59.74	98.70	89
GE001204	COG5016	Oxaloacetate decarboxylase	[C]: Energy production and conversion	[C]	METABOLISM	857087.Metme_2680	4.1e-290	83.44	100.00	1002
GE001205	COG1883	decarboxylase beta subunit	[C]: Energy production and conversion	[C]	METABOLISM	857087.Metme_2679	1.4e-182	91.71	99.73	644
GE001206	COG2885	ompa motb domain protein	[M]: Cell wall/membrane/envelope biogenesis	[M]	CELLULAR PROCESSES AND SIGNALING	697282.Mettu_0774	5.1e-131	67.89	100.00	473
GE001207	COG5001	Diguanylate cyclase phosphodiesterase	[T]: Signal transduction mechanisms	[T]	CELLULAR PROCESSES AND SIGNALING	159087.Daro_3990	1.3e-180	45.99	63.04	639
GE001209	NOG04041	Nad-dependent epimerase dehydratase	[R]: General function prediction only	[R]	POORLY CHARACTERIZED	314278.NB231_00235	4.8e-107	58.46	98.19	393
GE001211	NOG67514	Transcriptional regulator, TetR family	[K]: Transcription	[K]	INFORMATION STORAGE AND PROCESSING	857087.Metme_0441	1.4e-72	65.84	96.19	278
GE001212	NOG00443	Efflux transporter RND family MFP subunit	[V]: Defense mechanisms	[V]	CELLULAR PROCESSES AND SIGNALING	857087.Metme_0440	7.1e-145	70.05	92.08	519
GE001213	COG0841	acriflavin resistance protein	[P]: Inorganic ion transport and metabolism	[P]	METABOLISM	857087.Metme_0439	0.0e+00	81.36	99.53	1651
GE001214	NOG00889	RND efflux system, outer membrane lipoprotein, NodT	[M]: Cell wall/membrane/envelope biogenesis	[M]	CELLULAR PROCESSES AND SIGNALING	857087.Metme_0438	8.6e-185	71.37	92.94	652
GE001218	NOG18627	Serine dehydrogenase proteinase	[S]: Function unknown	[S]	POORLY CHARACTERIZED	888742.HMPREF9123_0263	7.5e-116	62.50	96.75	422
GE001219	COG2206	Metal Dependent Phosphohydrolase	[T]: Signal transduction mechanisms	[T]	CELLULAR PROCESSES AND SIGNALING	697282.Mettu_0914	1.3e-175	59.81	99.43	621
GE001220	COG2914	UPF0125 protein	[S]: Function unknown	[S]	POORLY CHARACTERIZED	857087.Metme_0597	9.1e-19	52.69	98.94	98
GE001221	COG2867	Cyclase dehydrase	[I]: Lipid transport and metabolism	[I]	METABOLISM	857087.Metme_0598	2.1e-62	79.86	99.31	243
GE001222	COG0733	Transporter	[P]: Inorganic ion transport and metabolism	[P]	METABOLISM	857087.Metme_0599	5.4e-194	74.06	99.78	682
GE001223	COG0691	Binds specifically to the SsrA RNA (tmRNA) and is required for stable association of SsrA with ribosomes (By similarity)	[O]: Posttranslational modification, protein turnover, chaperones	[O]	CELLULAR PROCESSES AND SIGNALING	857087.Metme_0600	2.4e-80	90.68	100.00	303
GE001224	NOG37596	isochorismatase	[Q]: Secondary metabolites biosynthesis, transport and catabolism	[Q]	METABOLISM	697282.Mettu_3016	7.0e-55	56.22	98.93	219
GE001225	COG1477	(LipO)protein	[H]: Coenzyme transport and metabolism	[H]	METABOLISM	697282.Mettu_2990	2.0e-116	64.24	98.21	424
GE001228	COG0135	N-(5'-phosphoribosyl)anthranilate isomerase	[E]: Amino acid transport and metabolism	[E]	METABOLISM	697282.Mettu_0888	3.6e-76	67.31	99.05	290
GE001229	COG0133	The beta subunit is responsible for the synthesis of L- tryptophan from indole and L-serine (By similarity)	[E]: Amino acid transport and metabolism	[E]	METABOLISM	857087.Metme_0605	1.8e-212	89.75	100.00	743
GE001230	COG0159	The alpha subunit is responsible for the aldol cleavage of indoleglycerol phosphate to indole and glyceraldehyde 3- phosphate (By similarity)	[E]: Amino acid transport and metabolism	[E]	METABOLISM	857087.Metme_0606	3.7e-121	83.15	97.45	439
GE001231	COG0777	Component of the acetyl coenzyme A carboxylase (ACC) complex. Biotin carboxylase (BC) catalyzes the carboxylation of biotin on its carrier protein (BCCP) and then the CO(2) group is transferred by the transcarboxylase to acetyl-CoA to form malonyl- CoA (By similarity)	[I]: Lipid transport and metabolism	[I]	METABOLISM	857087.Metme_0607	3.1e-132	79.74	96.49	476
GE001232	COG0285	Folylpolyglutamate synthase	[H]: Coenzyme transport and metabolism	[H]	METABOLISM	857087.Metme_0608	7.9e-163	68.25	100.00	578
GE001233	NOG206287	Sporulation related domain	[S]: Function unknown	[S]	POORLY CHARACTERIZED	857087.Metme_0609	3.9e-43	56.72	100.00	180
GE001234	COG1286	Colicin v production protein	[R]: General function prediction only	[R]	POORLY CHARACTERIZED	857087.Metme_0610	3.8e-47	55.23	100.00	193
GE001235	COG0034	glutamine phosphoribosylpyrophosphate amidotransferase	[F]: Nucleotide transport and metabolism	[F]	METABOLISM	857087.Metme_0611	1.6e-255	88.21	97.81	887
GE001236	COG0626	cystathionine	[E]: Amino acid transport and metabolism	[E]	METABOLISM	857087.Metme_0612	6.4e-191	83.16	99.24	672
GE001238	COG0815	Transfers the fatty acyl group on membrane lipoproteins (By similarity)	[M]: Cell wall/membrane/envelope biogenesis	[M]	CELLULAR PROCESSES AND SIGNALING	857087.Metme_3066	1.9e-179	64.14	94.05	634
GE001239	NOG220669	vanz family	[S]: Function unknown	[S]	POORLY CHARACTERIZED	697282.Mettu_1013	1.7e-25	54.21	89.92	120
GE001241	COG0278	Glutaredoxin	[O]: Posttranslational modification, protein turnover, chaperones	[O]	CELLULAR PROCESSES AND SIGNALING	857087.Metme_3059	3.9e-42	76.47	94.44	176
GE001242	COG0847	DNA polymerase iii	[L]: Replication, recombination and repair	[L]	INFORMATION STORAGE AND PROCESSING	857087.Metme_3058	1.7e-94	82.04	98.10	350
GE001243	COG2853	(LipO)protein	[M]: Cell wall/membrane/envelope biogenesis	[M]	CELLULAR PROCESSES AND SIGNALING	857087.Metme_3057	1.2e-90	63.67	89.44	338
GE001244	COG1538	Membrane	[M]: Cell wall/membrane/envelope biogenesis	[M]	CELLULAR PROCESSES AND SIGNALING	455436.GHTCC_010100003594	4.5e-44	30.23	96.83	184
GE001245	NOG00005	Type I secretion membrane fusion protein (HlyD	[V]: Defense mechanisms	[V]	CELLULAR PROCESSES AND SIGNALING	322710.Avin_16250	4.3e-95	44.62	98.87	354
GE001246	COG4618	Type I secretion system ATPase	[V]: Defense mechanisms	[V]	CELLULAR PROCESSES AND SIGNALING	322710.Avin_16240	1.4e-162	54.08	97.91	578
GE001247	NOG03189	domain protein	[S]: Function unknown	[S]	POORLY CHARACTERIZED	103690.all1696	6.0e-27	23.44	97.11	128
GE001248	COG3436	Transposase	[L]: Replication, recombination and repair	[L]	INFORMATION STORAGE AND PROCESSING	177437.HRM2_25390	1.8e-147	57.51	99.16	528
GE001250	NOG30995	CAAX amino terminal protease family protein	[R]: General function prediction only	[R]	POORLY CHARACTERIZED	697282.Mettu_3913	9.3e-89	40.25	91.92	333
GE001251	COG0621	Catalyzes the methylthiolation of N6- (dimethylallyl)adenosine (i(6)A), leading to the formation of 2- methylthio-N6-(dimethylallyl)adenosine (ms(2)i(6)A) at position 37 in tRNAs that read codons beginning with uridine (By similarity)	[J]: Translation, ribosomal structure and biogenesis	[J]	INFORMATION STORAGE AND PROCESSING	857087.Metme_3055	6.4e-192	78.69	98.39	675
GE001252	COG2715	nucleoside recognition domain protein	[S]: Function unknown	[S]	POORLY CHARACTERIZED	857087.Metme_3054	5.3e-172	78.48	100.00	609
GE001253	COG0015	adenylosuccinate lyase	[F]: Nucleotide transport and metabolism	[F]	METABOLISM	857087.Metme_3053	8.1e-214	83.96	98.68	748
GE001255	COG2833	Protein of unknown function (DUF455)	[S]: Function unknown	[S]	POORLY CHARACTERIZED	857087.Metme_2634	9.8e-103	68.16	100.00	378
GE001256	COG3213	nnrs family	[P]: Inorganic ion transport and metabolism	[P]	METABOLISM	857087.Metme_2633	4.3e-115	67.77	100.00	420
GE001257	COG3511	phospholipase C	[M]: Cell wall/membrane/envelope biogenesis	[M]	CELLULAR PROCESSES AND SIGNALING	697282.Mettu_1684	5.3e-179	61.32	99.18	632
GE001258	NOG63328	S1 P1 Nuclease	[S]: Function unknown	[S]	POORLY CHARACTERIZED	290633.GOX2101	2.4e-59	44.33	95.41	234
GE001259	COG2197	Two component transcriptional regulator, LuxR family	[T]: Signal transduction mechanisms	[T]	CELLULAR PROCESSES AND SIGNALING	857087.Metme_1381	2.4e-65	59.28	94.35	254
GE001260	COG0642	Histidine kinase	[T]: Signal transduction mechanisms	[T]	CELLULAR PROCESSES AND SIGNALING	857087.Metme_1380	3.0e-123	45.73	92.08	448
GE001261	NOG15294	Protein of unknown function (DUF2817)	[S]: Function unknown	[S]	POORLY CHARACTERIZED	857087.Metme_1374	9.6e-141	64.29	99.73	505
GE001262	COG0189	Responsible for the addition of glutamate residues to the C-terminus of ribosomal protein S6 (By similarity)	--	[HJ]	--	857087.Metme_1373	9.9e-242	81.06	100.00	841
GE001263	COG0524	pfkb domain protein	[G]: Carbohydrate transport and metabolism	[G]	METABOLISM	857087.Metme_2682	4.0e-100	63.23	96.68	370
GE001264	NOG104905	--	[S]: Function unknown	[S]	POORLY CHARACTERIZED	395961.Cyan7425_1810	1.2e-10	35.04	100.00	71
GE001265	COG0580	Channel that permits osmotically driven movement of water in both directions. It is involved in the osmoregulation and in the maintenance of cell turgor during volume expansion in rapidly growing cells. It mediates rapid entry or exit of water in response to abrupt changes in osmolarity (By similarity)	[G]: Carbohydrate transport and metabolism	[G]	METABOLISM	857087.Metme_0552	3.5e-112	87.45	98.30	409
GE001266	COG1352	Methylation of the membrane-bound methyl-accepting chemotaxis proteins (MCP) to form gamma-glutamyl methyl ester residues in MCP (By similarity)	--	[NT]	--	87626.PTD2_12194	1.3e-55	49.61	87.41	222
GE001267	COG0835	chew protein	--	[NT]	--	857087.Metme_1024	6.4e-146	83.77	99.35	522
GE001268	COG1261	flagellar basal body p-ring biosynthesis protein	[N]: Cell motility	[N]	CELLULAR PROCESSES AND SIGNALING	857087.Metme_1023	5.2e-52	46.96	100.00	209
GE001271	COG5581	Acts as a flagellar brake, regulating swimming and swarming in a bis-(3'-5') cyclic diguanylic acid (c-di-GMP)- dependent manner. Increasing levels of c-di-GMP lead to decreased motility (By similarity)	[M]: Cell wall/membrane/envelope biogenesis	[M]	CELLULAR PROCESSES AND SIGNALING	857087.Metme_1020	6.5e-91	64.48	99.62	339
GE001272	NOG114310	--	[S]: Function unknown	[S]	POORLY CHARACTERIZED	460265.Mnod_0919	1.4e-42	38.31	97.64	178
GE001274	COG4683	Phage derived protein Gp49-like (DUF891)	[S]: Function unknown	[S]	POORLY CHARACTERIZED	742159.HMPREF0004_1497	1.3e-46	71.90	99.18	191
GE001275	COG1396	Transcriptional regulator	[K]: Transcription	[K]	INFORMATION STORAGE AND PROCESSING	742159.HMPREF0004_1498	2.7e-35	78.43	94.44	153
GE001277	NOG35515	--	[S]: Function unknown	[S]	POORLY CHARACTERIZED	377629.TERTU_3915	5.0e-66	64.25	98.35	256
GE001278	NOG23375	Transcriptional regulator (XRE family	[K]: Transcription	[K]	INFORMATION STORAGE AND PROCESSING	325240.Sbal_4355	6.9e-126	60.26	99.20	456
GE001279	COG3177	Filamentation induced by cAMP protein fic	[S]: Function unknown	[S]	POORLY CHARACTERIZED	525897.Dbac_0753	3.2e-27	78.48	80.61	126
GE001280	COG3177	Filamentation induced by cAMP protein fic	[S]: Function unknown	[S]	POORLY CHARACTERIZED	579405.Dd703_3428	8.9e-11	60.00	92.59	70
GE001281	COG3108	TAT (Twin-Arginine Translocation) pathway signal sequence domain protein	[S]: Function unknown	[S]	POORLY CHARACTERIZED	857087.Metme_0223	2.0e-75	53.38	100.00	288
GE001283	NOG84327	--	[S]: Function unknown	[S]	POORLY CHARACTERIZED	627192.SLG_09850	3.9e-06	30.77	96.18	57
GE001284	NOG77265	--	[S]: Function unknown	[S]	POORLY CHARACTERIZED	397945.Aave_2055	2.9e-20	38.89	98.18	104
GE001287	NOG196810	--	[S]: Function unknown	[S]	POORLY CHARACTERIZED	247633.GP2143_18131	5.1e-18	40.46	84.29	96
GE001288	COG3173	Aminoglycoside phosphotransferase	[R]: General function prediction only	[R]	POORLY CHARACTERIZED	297246.plpp0116	1.2e-30	42.17	92.74	138
GE001289	COG3791	Glutathione-dependent formaldehyde-activating Gfa	[S]: Function unknown	[S]	POORLY CHARACTERIZED	322710.Avin_03740	1.6e-58	74.60	97.67	230
GE001290	NOG00889	RND efflux system, outer membrane lipoprotein, NodT	[M]: Cell wall/membrane/envelope biogenesis	[M]	CELLULAR PROCESSES AND SIGNALING	697282.Mettu_2242	1.1e-174	65.45	95.16	618
GE001291	NOG00197	acriflavin resistance protein	[V]: Defense mechanisms	[V]	CELLULAR PROCESSES AND SIGNALING	697282.Mettu_2240	0.0e+00	78.72	98.75	1547
GE001292	NOG00197	acriflavin resistance protein	[V]: Defense mechanisms	[V]	CELLULAR PROCESSES AND SIGNALING	697282.Mettu_2238	0.0e+00	79.90	99.52	1554
GE001293	NOG07540	Efflux transporter RND family MFP subunit	[V]: Defense mechanisms	[V]	CELLULAR PROCESSES AND SIGNALING	697282.Mettu_2236	9.3e-135	61.26	95.38	485
GE001294	NOG62129	cytochrome c	[C]: Energy production and conversion	[C]	METABOLISM	697282.Mettu_2257	1.0e-51	66.67	100.00	208
GE001295	COG3658	Cytochrome	[C]: Energy production and conversion	[C]	METABOLISM	697282.Mettu_2256	1.5e-73	57.33	96.61	281
GE001296	COG0412	dienelactone hydrolase	[Q]: Secondary metabolites biosynthesis, transport and catabolism	[Q]	METABOLISM	697282.Mettu_2253	9.2e-134	75.93	99.33	481
GE001297	COG3386	SMP-30 gluconolaconase LRE domain protein	[G]: Carbohydrate transport and metabolism	[G]	METABOLISM	697282.Mettu_2252	6.1e-115	64.49	99.07	419
GE001298	COG0848	Biopolymer transport protein exbD tolR	[U]: Intracellular trafficking, secretion, and vesicular transport	[U]	CELLULAR PROCESSES AND SIGNALING	697282.Mettu_2250	3.1e-52	82.35	99.26	209
GE001299	COG0811	MotA TolQ exbB proton channel	[U]: Intracellular trafficking, secretion, and vesicular transport	[U]	CELLULAR PROCESSES AND SIGNALING	697282.Mettu_2249	4.9e-91	72.94	98.46	339
GE001300	COG0810	TonB family	[M]: Cell wall/membrane/envelope biogenesis	[M]	CELLULAR PROCESSES AND SIGNALING	697282.Mettu_2248	3.0e-43	60.52	100.00	181
GE001301	COG0641	radical SAM domain protein	[R]: General function prediction only	[R]	POORLY CHARACTERIZED	1045858.Bint_0508	4.5e-123	49.12	97.56	446
GE001302	COG3119	Sulfatase	[P]: Inorganic ion transport and metabolism	[P]	METABOLISM	471854.Dfer_2521	5.3e-237	52.79	96.36	826
GE001304	NOG212591	beta-lactamase domain protein	[R]: General function prediction only	[R]	POORLY CHARACTERIZED	697282.Mettu_2234	4.3e-197	71.49	97.94	693
GE001305	NOG216927	--	[S]: Function unknown	[S]	POORLY CHARACTERIZED	697282.Mettu_2226	3.6e-60	82.03	80.50	236
GE001306	NOG01265	Arylsulfotransferase (ASST)	[S]: Function unknown	[S]	POORLY CHARACTERIZED	697282.Mettu_2225	4.8e-209	75.06	94.33	732
GE001307	COG1629	receptor	[P]: Inorganic ion transport and metabolism	[P]	METABOLISM	62928.azo2347	3.0e-197	45.82	88.92	694
GE001308	NOG61934	Rhodanese sulfurtransferase protein	[S]: Function unknown	[S]	POORLY CHARACTERIZED	697282.Mettu_2259	2.0e-48	69.74	89.41	197
GE001309	NOG01266	Protein of unknown function (DUF1549)	[S]: Function unknown	[S]	POORLY CHARACTERIZED	697282.Mettu_2260	0.0e+00	68.73	100.00	1112
GE001310	NOG01711	Protein of unknown function (DUF1501)	[S]: Function unknown	[S]	POORLY CHARACTERIZED	697282.Mettu_2261	2.9e-230	79.83	100.00	803
GE001312	COG1225	alkyl hydroperoxide reductase Thiol specific antioxidant Mal allergen	[O]: Posttranslational modification, protein turnover, chaperones	[O]	CELLULAR PROCESSES AND SIGNALING	697282.Mettu_2263	2.0e-76	75.26	98.48	290
GE001313	COG2863	cytochrome	[C]: Energy production and conversion	[C]	METABOLISM	697282.Mettu_2264	1.5e-63	64.48	89.27	248
GE001315	NOG11255	PepSY-associated TM helix domain protein	[S]: Function unknown	[S]	POORLY CHARACTERIZED	697282.Mettu_2265	1.7e-202	63.24	99.26	711
GE001317	COG1221	transcriptional	[K]: Transcription	[K]	INFORMATION STORAGE AND PROCESSING	697282.Mettu_2266	1.6e-161	82.86	98.04	574
GE001318	NOG07018	--	[S]: Function unknown	[S]	POORLY CHARACTERIZED	1033802.SSPSH_11107	3.3e-110	43.99	92.06	404
GE001319	COG0558	cdp-diacylglycerol-glycerol-3-phosphate 3-phosphatidyltransferase	[I]: Lipid transport and metabolism	[I]	METABOLISM	795797.HacjB3_15235	1.9e-30	41.80	49.87	139
GE001321	NOG32726	--	[S]: Function unknown	[S]	POORLY CHARACTERIZED	697282.Mettu_2223	1.4e-76	61.13	98.26	291
GE001322	COG4705	membrane	[S]: Function unknown	[S]	POORLY CHARACTERIZED	223283.PSPTO_5567	2.1e-17	68.25	92.65	93
GE001324	NOG22853	Domain of Unknown Function (DUF1259)	[S]: Function unknown	[S]	POORLY CHARACTERIZED	697282.Mettu_2210	3.0e-111	70.72	99.67	407
GE001325	COG1132	(ABC) transporter	[V]: Defense mechanisms	[V]	CELLULAR PROCESSES AND SIGNALING	697282.Mettu_3678	2.7e-254	76.03	100.00	883
GE001327	COG1876	Carboxypeptidase	[M]: Cell wall/membrane/envelope biogenesis	[M]	CELLULAR PROCESSES AND SIGNALING	375286.mma_1576	6.0e-43	47.06	93.92	179
GE001328	COG1670	acetyltransferase	[J]: Translation, ribosomal structure and biogenesis	[J]	INFORMATION STORAGE AND PROCESSING	243090.RB2931	2.0e-19	37.84	85.55	101
GE001329	COG0438	Glycosyl transferase (Group 1	[M]: Cell wall/membrane/envelope biogenesis	[M]	CELLULAR PROCESSES AND SIGNALING	309800.HVO_1281	3.8e-49	33.80	98.07	201
GE001330	COG0720	synthase	[H]: Coenzyme transport and metabolism	[H]	METABOLISM	309807.SRU_1508	2.9e-28	47.93	96.80	130
GE001331	COG1063	Dehydrogenase	[C]: Energy production and conversion	[C]	METABOLISM	309800.HVO_1283	1.4e-77	42.49	100.00	295
GE001332	COG0807	Catalyzes the conversion of D-ribulose 5-phosphate to formate and 3,4-dihydroxy-2-butanone 4-phosphate (By similarity)	[H]: Coenzyme transport and metabolism	[H]	METABOLISM	309807.SRU_1510	1.2e-38	39.24	95.38	165
GE001333	COG0807	Catalyzes the conversion of D-ribulose 5-phosphate to formate and 3,4-dihydroxy-2-butanone 4-phosphate (By similarity)	[H]: Coenzyme transport and metabolism	[H]	METABOLISM	309807.SRU_1510	6.0e-63	62.30	90.95	246
GE001334	COG2080	(2Fe-2S)-binding domain protein	[C]: Energy production and conversion	[C]	METABOLISM	697282.Mettu_4103	1.0e-75	82.80	100.00	288
GE001335	COG1529	Aldehyde oxidase and xanthine dehydrogenase, molybdopterin binding	[C]: Energy production and conversion	[C]	METABOLISM	697282.Mettu_4102	0.0e+00	84.80	100.00	1318
GE001336	COG1975	xanthine dehydrogenase	[O]: Posttranslational modification, protein turnover, chaperones	[O]	CELLULAR PROCESSES AND SIGNALING	697282.Mettu_4101	8.0e-151	71.05	100.00	538
GE001337	COG2068	4-diphosphocytidyl-2c-methyl-d-erythritol synthase	[S]: Function unknown	[S]	POORLY CHARACTERIZED	697282.Mettu_4100	3.8e-62	62.89	94.63	243
GE001338	COG2132	Multicopper oxidase	[Q]: Secondary metabolites biosynthesis, transport and catabolism	[Q]	METABOLISM	479434.Sthe_0428	1.8e-37	41.50	32.93	163
GE001339	NOG42792	methyltransferase type	[R]: General function prediction only	[R]	POORLY CHARACTERIZED	180281.CPCC7001_206	4.5e-64	51.83	96.04	250
GE001340	COG3070	TfoX domain-containing protein	[K]: Transcription	[K]	INFORMATION STORAGE AND PROCESSING	648757.Rvan_2260	5.4e-34	60.00	97.35	149
GE001341	NOG70149	glyoxalase bleomycin resistance protein dioxygenase	[R]: General function prediction only	[R]	POORLY CHARACTERIZED	688245.CtCNB1_1765	1.4e-41	65.89	99.22	174
GE001343	NOG63646	--	[S]: Function unknown	[S]	POORLY CHARACTERIZED	349521.HCH_05620	1.3e-37	54.35	100.00	161
GE001345	COG2329	Antibiotic biosynthesis monooxygenase	[S]: Function unknown	[S]	POORLY CHARACTERIZED	903510.vfu_B00932	2.8e-30	66.32	63.33	137
GE001346	COG3791	Glutathione-dependent formaldehyde-activating Gfa	[S]: Function unknown	[S]	POORLY CHARACTERIZED	595494.Tola_0692	2.5e-38	57.69	97.74	163
GE001347	COG0431	Nadph-dependent fmn reductase	[R]: General function prediction only	[R]	POORLY CHARACTERIZED	697282.Mettu_0480	1.5e-51	62.15	99.44	208
GE001351	COG2202	Histidine kinase	[T]: Signal transduction mechanisms	[T]	CELLULAR PROCESSES AND SIGNALING	697282.Mettu_2300	6.3e-174	51.19	81.06	616
GE001352	COG4566	Two component transcriptional regulator, luxr family	[T]: Signal transduction mechanisms	[T]	CELLULAR PROCESSES AND SIGNALING	697282.Mettu_3692	1.1e-56	58.13	97.13	225
GE001353	COG1352	Methylation of the membrane-bound methyl-accepting chemotaxis proteins (MCP) to form gamma-glutamyl methyl ester residues in MCP (By similarity)	--	[NT]	--	697282.Mettu_0578	9.0e-291	68.93	99.65	1005
GE001354	COG2202	Histidine kinase	[T]: Signal transduction mechanisms	[T]	CELLULAR PROCESSES AND SIGNALING	697282.Mettu_2300	6.9e-147	46.36	77.08	526
GE001355	NOG79395	--	[S]: Function unknown	[S]	POORLY CHARACTERIZED	481448.Minf_0834	1.3e-36	50.00	90.53	158
GE001356	COG2197	Two component transcriptional regulator, LuxR family	[T]: Signal transduction mechanisms	[T]	CELLULAR PROCESSES AND SIGNALING	637616.MDMS009_1742	4.8e-71	67.13	98.17	273
GE001357	COG3851	Histidine kinase	[T]: Signal transduction mechanisms	[T]	CELLULAR PROCESSES AND SIGNALING	857087.Metme_1895	5.7e-135	55.11	99.34	486
GE001358	NOG72551	--	[S]: Function unknown	[S]	POORLY CHARACTERIZED	857087.Metme_1896	2.1e-46	68.61	94.48	190
GE001360	COG0760	peptidyl-prolyl cis-trans isomerase	[O]: Posttranslational modification, protein turnover, chaperones	[O]	CELLULAR PROCESSES AND SIGNALING	857087.Metme_1250	2.2e-125	83.39	88.71	454
GE001361	NOG84296	bolA-like protein	[S]: Function unknown	[S]	POORLY CHARACTERIZED	857087.Metme_1251	3.3e-21	60.44	97.85	106
GE001362	COG2350	YciI-Like Protein	[S]: Function unknown	[S]	POORLY CHARACTERIZED	697282.Mettu_1045	3.0e-36	74.00	100.00	156
GE001363	COG2917	probably involved in intracellular septation (By similarity)	[D]: Cell cycle control, cell division, chromosome partitioning	[D]	CELLULAR PROCESSES AND SIGNALING	857087.Metme_1253	4.6e-80	80.00	100.00	302
GE001365	COG3492	Deoxycytidine triphosphate deaminase	[S]: Function unknown	[S]	POORLY CHARACTERIZED	550540.Fbal_3749	7.8e-32	69.79	93.20	141
GE001367	NOG114492	sporulation and cell division repeat protein	[S]: Function unknown	[S]	POORLY CHARACTERIZED	857087.Metme_1257	4.5e-76	58.02	45.41	291
GE001368	NOG02085	5-Nucleotidase	[F]: Nucleotide transport and metabolism	[F]	METABOLISM	697282.Mettu_2897	3.7e-119	75.08	100.00	433
GE001369	NOG38657	methyltransferase	[S]: Function unknown	[S]	POORLY CHARACTERIZED	857087.Metme_2056	1.0e-70	60.98	95.35	271
GE001370	COG0008	Catalyzes the attachment of glutamate to tRNA(Glu) in a two-step reaction glutamate is first activated by ATP to form Glu-AMP and then transferred to the acceptor end of tRNA(Glu) (By similarity)	[J]: Translation, ribosomal structure and biogenesis	[J]	INFORMATION STORAGE AND PROCESSING	857087.Metme_3892	3.9e-235	85.56	98.72	819
GE001372	COG1912	conserved protein	[S]: Function unknown	[S]	POORLY CHARACTERIZED	340177.Cag_0301	6.2e-117	38.97	84.77	427
GE001374	NOG116857	--	[S]: Function unknown	[S]	POORLY CHARACTERIZED	857087.Metme_0919	2.2e-35	28.72	97.33	156
GE001375	NOG100149	Pfam:Transposase_11	[S]: Function unknown	[S]	POORLY CHARACTERIZED	261292.Nit79A3_1075	2.4e-146	57.53	100.00	524
GE001376	COG3210	filamentous hemagglutinin family outer membrane protein	[U]: Intracellular trafficking, secretion, and vesicular transport	[U]	CELLULAR PROCESSES AND SIGNALING	243233.MCA2227	0.0e+00	30.90	99.49	1167
GE001377	COG5306	MotA TolQ ExbB proton channel	[S]: Function unknown	[S]	POORLY CHARACTERIZED	243233.MCA2238	1.4e-189	58.60	98.99	668
GE001378	COG0848	Biopolymer transport protein exbD tolR	[U]: Intracellular trafficking, secretion, and vesicular transport	[U]	CELLULAR PROCESSES AND SIGNALING	243233.MCA2237	6.3e-58	90.30	100.00	228
GE001380	NOG11812	--	[S]: Function unknown	[S]	POORLY CHARACTERIZED	243233.MCA2235	2.1e-109	40.87	89.21	402
GE001381	NOG153338	--	[S]: Function unknown	[S]	POORLY CHARACTERIZED	243233.MCA2234	2.5e-21	32.75	86.31	108
GE001382	COG2831	Polypeptide-transport-associated domain protein, ShlB-type	[U]: Intracellular trafficking, secretion, and vesicular transport	[U]	CELLULAR PROCESSES AND SIGNALING	857087.Metme_0920	3.6e-128	45.96	95.75	464
GE001383	COG2896	Catalyzes, together with MoaC, the conversion of 5'-GTP to cyclic pyranopterin monophosphate (cPMP or molybdopterin precursor Z) (By similarity)	[H]: Coenzyme transport and metabolism	[H]	METABOLISM	857087.Metme_4040	4.1e-138	72.78	97.61	496
GE001384	NOG62601	HNH endonuclease	[V]: Defense mechanisms	[V]	CELLULAR PROCESSES AND SIGNALING	857087.Metme_4039	1.1e-53	83.90	99.16	214
GE001385	COG2818	Dna-3-methyladenine glycosylase i	[L]: Replication, recombination and repair	[L]	INFORMATION STORAGE AND PROCESSING	857087.Metme_4038	3.6e-78	74.59	95.85	296
GE001386	COG1974	Represses a number of genes involved in the response to DNA damage (SOS response), including recA and lexA. In the presence of single-stranded DNA, RecA interacts with LexA causing an autocatalytic cleavage which disrupts the DNA-binding part of LexA, leading to derepression of the SOS regulon and eventually DNA repair (By similarity)	[K]: Transcription	[K]	INFORMATION STORAGE AND PROCESSING	985867.COdytL_010100011919	2.0e-37	64.46	72.46	161
GE001387	COG0389	Poorly processive error-prone DNA polymerase involved in untargeted mutagenesis. Copies undamaged DNA at stalled replication forks which arise in vivo from mismatched or misaligned primer ends. These misaligned primers can be extended by polIV. Exhibits no 3-5 exonuclease (proofreading) activity. May be involved in translesional synthesis in conjunction with the beta clamp from polIII (By similar…	[L]: Replication, recombination and repair	[L]	INFORMATION STORAGE AND PROCESSING	529507.PMI2485	1.5e-105	48.56	98.81	388
GE001389	NOG114197	--	[S]: Function unknown	[S]	POORLY CHARACTERIZED	398578.Daci_2436	1.2e-08	56.14	95.00	63
GE001390	COG0315	Together with MoaA, is involved in the conversion of 5'- GTP to cyclic pyranopterin monophosphate (cPMP or molybdopterin precursor Z) (By similarity)	[H]: Coenzyme transport and metabolism	[H]	METABOLISM	857087.Metme_0534	8.1e-63	79.75	95.76	245
GE001392	COG0314	molybdopterin	[H]: Coenzyme transport and metabolism	[H]	METABOLISM	857087.Metme_0536	6.4e-51	68.24	98.66	205
GE001393	NOG64490	nucleotidyltransferase substrate binding protein, HI0074 family	[R]: General function prediction only	[R]	POORLY CHARACTERIZED	857087.Metme_4452	2.4e-52	74.81	99.26	210
GE001394	NOG79949	DNA polymerase beta domain protein region	[R]: General function prediction only	[R]	POORLY CHARACTERIZED	857087.Metme_4453	3.4e-28	58.65	92.86	129
GE001395	COG3547	Transposase	[L]: Replication, recombination and repair	[L]	INFORMATION STORAGE AND PROCESSING	396588.Tgr7_0943	3.0e-88	50.60	97.38	330
GE001397	COG0790	Sel1 domain protein repeat-containing protein	[R]: General function prediction only	[R]	POORLY CHARACTERIZED	331869.BAL199_20935	3.2e-41	55.76	70.69	174
GE001399	COG0513	atp-dependent rna helicase	[L]: Replication, recombination and repair	[L]	INFORMATION STORAGE AND PROCESSING	580332.Slit_0667	1.8e-203	75.74	99.37	714
GE001401	COG0847	DNA polymerase iii	[L]: Replication, recombination and repair	[L]	INFORMATION STORAGE AND PROCESSING	857087.Metme_2385	1.8e-98	74.48	98.35	364
GE001402	COG0855	Catalyzes the reversible transfer of the terminal phosphate of ATP to form a long-chain polyphosphate (polyP) (By similarity)	[P]: Inorganic ion transport and metabolism	[P]	METABOLISM	857087.Metme_2384	0.0e+00	81.73	99.27	1146
GE001403	COG0031	cysteine synthase	[E]: Amino acid transport and metabolism	[E]	METABOLISM	697282.Mettu_0847	7.8e-141	85.08	99.66	505
GE001404	COG2265	catalyzes the formation of 5-methyl-uridine at position	[J]: Translation, ribosomal structure and biogenesis	[J]	INFORMATION STORAGE AND PROCESSING	857087.Metme_2382	1.1e-210	79.55	99.77	738
GE001405	NOG50235	ErfK ybiS ycfS ynhG family protein	[S]: Function unknown	[S]	POORLY CHARACTERIZED	857087.Metme_2381	2.9e-57	64.38	97.56	226
GE001406	COG0101	Formation of pseudouridine at positions 38, 39 and 40 in the anticodon stem and loop of transfer RNAs (By similarity)	[J]: Translation, ribosomal structure and biogenesis	[J]	INFORMATION STORAGE AND PROCESSING	857087.Metme_2380	4.4e-119	75.66	100.00	433
GE001407	COG2114	Guanylate Cyclase	[T]: Signal transduction mechanisms	[T]	CELLULAR PROCESSES AND SIGNALING	118168.MC7420_3120	5.1e-121	37.54	93.74	440
GE001409	COG3770	Involved in the removal of murein from the sacculus. May also facilitate integration of nascent murein strands into the sacculus by cleaving the peptide bonds between neighboring strands in mature murein (By similarity)	[M]: Cell wall/membrane/envelope biogenesis	[M]	CELLULAR PROCESSES AND SIGNALING	857087.Metme_0385	2.2e-87	56.79	96.88	327
GE001410	NOG06776	--	[S]: Function unknown	[S]	POORLY CHARACTERIZED	857087.Metme_0795	9.8e-94	71.67	100.00	348
GE001411	NOG118142	Desulfoferrodoxin	[S]: Function unknown	[S]	POORLY CHARACTERIZED	697282.Mettu_2220	2.5e-52	68.09	99.30	210
GE001412	COG0221	Pyrophosphate phospho-hydrolase	[C]: Energy production and conversion	[C]	METABOLISM	857087.Metme_2083	1.4e-104	86.41	99.52	384
GE001413	NOG64722	--	[S]: Function unknown	[S]	POORLY CHARACTERIZED	644107.SL1157_0993	2.6e-81	45.59	77.57	308
GE001414	COG0562	UDP-galactopyranose mutase	[M]: Cell wall/membrane/envelope biogenesis	[M]	CELLULAR PROCESSES AND SIGNALING	311402.Avi_3088	1.6e-143	64.01	98.38	514
GE001417	NOG68608	--	[S]: Function unknown	[S]	POORLY CHARACTERIZED	288000.BBta_1002	4.5e-31	30.72	84.39	141
GE001419	COG3568	Endonuclease Exonuclease Phosphatase	[R]: General function prediction only	[R]	POORLY CHARACTERIZED	857087.Metme_3545	2.7e-175	60.91	99.18	620
GE001420	NOG132995	phospholipase d transphosphatidylase	[S]: Function unknown	[S]	POORLY CHARACTERIZED	857087.Metme_3544	5.4e-278	83.77	100.00	961
GE001421	COG2938	the catalytic subunit of succinate dehydrogenase (SDH). SDH is involved in complex II of the mitochondrial electron transport chain and is responsible for transferring electrons from succinate to ubiquinone (coenzyme Q). In is unclear whether it participates in the chemistry of FAD attachment (enzymatic function) or acts as a chaperone that maintains	[S]: Function unknown	[S]	POORLY CHARACTERIZED	857087.Metme_2143	9.6e-19	60.53	100.00	97
GE001422	COG0479	succinate dehydrogenase	[C]: Energy production and conversion	[C]	METABOLISM	857087.Metme_2142	1.4e-133	85.60	98.84	481
GE001423	COG1053	Succinate DeHydrogenase	[C]: Energy production and conversion	[C]	METABOLISM	857087.Metme_2141	0.0e+00	91.75	100.00	1118
GE001425	COG2009	succinate dehydrogenase, cytochrome	[C]: Energy production and conversion	[C]	METABOLISM	857087.Metme_2139	3.8e-41	67.21	98.39	172
GE001427	COG0068	hydrogenase maturation protein Hypf	[O]: Posttranslational modification, protein turnover, chaperones	[O]	CELLULAR PROCESSES AND SIGNALING	697282.Mettu_4121	1.6e-76	71.20	92.72	291
GE001428	COG0068	hydrogenase maturation protein Hypf	[O]: Posttranslational modification, protein turnover, chaperones	[O]	CELLULAR PROCESSES AND SIGNALING	697282.Mettu_4121	6.7e-24	73.13	100.00	114
GE001429	COG0309	Hydrogenase expression formation protein HypE	[O]: Posttranslational modification, protein turnover, chaperones	[O]	CELLULAR PROCESSES AND SIGNALING	697282.Mettu_4122	1.0e-163	83.97	98.56	581
GE001430	COG0409	hydrogenase expression formation protein HypD	[O]: Posttranslational modification, protein turnover, chaperones	[O]	CELLULAR PROCESSES AND SIGNALING	697282.Mettu_4124	5.2e-187	87.19	99.19	659
GE001431	COG0298	Hydrogenase assembly chaperone hypC hupF	[O]: Posttranslational modification, protein turnover, chaperones	[O]	CELLULAR PROCESSES AND SIGNALING	857087.Metme_1760	9.6e-27	87.01	100.00	124
GE001432	COG0378	Facilitates the functional incorporation of the urease nickel metallocenter. This process requires GTP hydrolysis, probably effectuated by UreG (By similarity)	--	[KO]	--	857087.Metme_1764	6.4e-110	88.50	84.96	402
GE001433	COG0375	Probably plays a role in a hydrogenase nickel cofactor insertion step (By similarity)	[O]: Posttranslational modification, protein turnover, chaperones	[O]	CELLULAR PROCESSES AND SIGNALING	857087.Metme_1765	4.2e-47	79.65	100.00	192
GE001434	COG0374	Hydrogenase, large subunit	[C]: Energy production and conversion	[C]	METABOLISM	697282.Mettu_4130	2.3e-116	56.23	99.23	424
GE001435	NOG84316	hydrogenase	[O]: Posttranslational modification, protein turnover, chaperones	[O]	CELLULAR PROCESSES AND SIGNALING	697282.Mettu_4131	1.4e-48	62.25	98.69	198
GE001436	COG1773	rubredoxin	[C]: Energy production and conversion	[C]	METABOLISM	857087.Metme_1768	1.5e-29	73.97	100.00	133
GE001437	NOG39047	hydrogenase expression	[O]: Posttranslational modification, protein turnover, chaperones	[O]	CELLULAR PROCESSES AND SIGNALING	857087.Metme_1769	6.3e-116	75.53	100.00	422
GE001438	NOG88806	Hydrogenase expression formation protein	[O]: Posttranslational modification, protein turnover, chaperones	[O]	CELLULAR PROCESSES AND SIGNALING	857087.Metme_1773	1.9e-49	72.87	92.81	200
GE001439	NOG84178	Hydrogenase assembly chaperone hypC hupF	[O]: Posttranslational modification, protein turnover, chaperones	[O]	CELLULAR PROCESSES AND SIGNALING	857087.Metme_1774	1.4e-38	80.61	100.00	164
GE001440	COG0680	Hydrogenase maturation protease	[C]: Energy production and conversion	[C]	METABOLISM	697282.Mettu_4136	1.8e-97	77.48	97.80	360
GE001441	COG1969	Ni Fe-hydrogenase, b-type cytochrome subunit	[C]: Energy production and conversion	[C]	METABOLISM	697282.Mettu_4137	1.8e-108	81.25	96.55	397
GE001443	COG0374	Hydrogenase, large subunit	[C]: Energy production and conversion	[C]	METABOLISM	697282.Mettu_4139	0.0e+00	93.14	100.00	1185
GE001444	COG1740	small subunit	[C]: Energy production and conversion	[C]	METABOLISM	857087.Metme_1779	7.4e-210	96.14	100.00	734
GE001445	COG2081	hi0933 family	[R]: General function prediction only	[R]	POORLY CHARACTERIZED	857087.Metme_1808	3.1e-161	71.21	98.98	573
GE001446	COG0574	pyruvate phosphate dikinase	[G]: Carbohydrate transport and metabolism	[G]	METABOLISM	857087.Metme_2200	0.0e+00	86.14	99.89	1564
GE001447	COG1055	arsenical pump membrane protein	[P]: Inorganic ion transport and metabolism	[P]	METABOLISM	697282.Mettu_2286	1.1e-203	75.98	94.51	714
GE001448	COG1055	arsenical pump membrane protein	[P]: Inorganic ion transport and metabolism	[P]	METABOLISM	243233.MCA1700	1.3e-124	49.90	98.96	452
GE001449	COG2205	Histidine kinase	[T]: Signal transduction mechanisms	[T]	CELLULAR PROCESSES AND SIGNALING	243233.MCA2214	6.9e-121	46.59	99.02	439
GE001450	COG0745	regulatoR	[T]: Signal transduction mechanisms	[T]	CELLULAR PROCESSES AND SIGNALING	697282.Mettu_2284	2.1e-72	58.80	100.00	277
GE001451	COG0821	Converts 2C-methyl-D-erythritol 2,4-cyclodiphosphate (ME-2,4cPP) into 1-hydroxy-2-methyl-2-(E)-butenyl 4-diphosphate (By similarity)	[I]: Lipid transport and metabolism	[I]	METABOLISM	857087.Metme_2632	3.0e-212	92.36	100.00	743
GE001452	NOG51855	metallophosphoesterase	[R]: General function prediction only	[R]	POORLY CHARACTERIZED	857087.Metme_2631	1.7e-98	67.77	100.00	364
GE001453	COG1726	NQR complex catalyzes the reduction of ubiquinone-1 to ubiquinol by two successive reactions, coupled with the transport of Na( ) ions from the cytoplasm to the periplasm. NqrA to NqrE are probably involved in the second step, the conversion of ubisemiquinone to ubiquinol (By similarity)	[C]: Energy production and conversion	[C]	METABOLISM	857087.Metme_2630	1.0e-216	84.15	100.00	758
GE001454	COG1805	NQR complex catalyzes the reduction of ubiquinone-1 to ubiquinol by two successive reactions, coupled with the transport of Na( ) ions from the cytoplasm to the periplasm. NqrA to NqrE are probably involved in the second step, the conversion of ubisemiquinone to ubiquinol (By similarity)	[C]: Energy production and conversion	[C]	METABOLISM	857087.Metme_2629	2.1e-202	85.46	100.00	710
GE001455	COG2869	NQR complex catalyzes the reduction of ubiquinone-1 to ubiquinol by two successive reactions, coupled with the transport of Na( ) ions from the cytoplasm to the periplasm. NqrA to NqrE are probably involved in the second step, the conversion of ubisemiquinone to ubiquinol (By similarity)	[C]: Energy production and conversion	[C]	METABOLISM	857087.Metme_2628	2.7e-130	82.23	100.00	470
GE001456	COG1347	NQR complex catalyzes the reduction of ubiquinone-1 to ubiquinol by two successive reactions, coupled with the transport of Na( ) ions from the cytoplasm to the periplasm. NqrA to NqrE are probably involved in the second step, the conversion of ubisemiquinone to ubiquinol (By similarity)	[C]: Energy production and conversion	[C]	METABOLISM	857087.Metme_2627	2.6e-109	91.89	100.00	400
GE001457	COG2209	NQR complex catalyzes the reduction of ubiquinone-1 to ubiquinol by two successive reactions, coupled with the transport of Na( ) ions from the cytoplasm to the periplasm. NqrA to NqrE are probably involved in the second step, the conversion of ubisemiquinone to ubiquinol (By similarity)	[C]: Energy production and conversion	[C]	METABOLISM	857087.Metme_2626	2.2e-99	96.53	100.00	367
GE001458	COG2871	NQR complex catalyzes the reduction of ubiquinone-1 to ubiquinol by two successive reactions, coupled with the transport of Na( ) ions from the cytoplasm to the periplasm. The first step is catalyzed by NqrF, which accepts electrons from NADH and reduces ubiquinone-1 to ubisemiquinone by a one-electron transfer pathway (By similarity)	[C]: Energy production and conversion	[C]	METABOLISM	857087.Metme_2625	2.5e-222	92.61	100.00	776
GE001460	COG0695	Glutaredoxin	[O]: Posttranslational modification, protein turnover, chaperones	[O]	CELLULAR PROCESSES AND SIGNALING	857087.Metme_0615	6.8e-34	79.76	100.00	148
GE001461	NOG72871	Class II aldolase adducin family protein	[S]: Function unknown	[S]	POORLY CHARACTERIZED	697282.Mettu_0899	1.0e-60	57.14	91.86	238
GE001462	COG3264	mechanosensitive ion channel	[M]: Cell wall/membrane/envelope biogenesis	[M]	CELLULAR PROCESSES AND SIGNALING	857087.Metme_0617	0.0e+00	57.78	97.87	1178
GE001463	COG2947	Thymocyte nuclear protein	[S]: Function unknown	[S]	POORLY CHARACTERIZED	857087.Metme_1141	1.1e-66	77.63	100.00	258
GE001464	COG4993	Dehydrogenase	[G]: Carbohydrate transport and metabolism	[G]	METABOLISM	595536.MettrDRAFT_1108	3.8e-96	37.84	95.19	358
GE001465	COG0834	(ABC) transporter	[E]: Amino acid transport and metabolism	[E]	METABOLISM	622637.Met49242DRAFT_2791	4.5e-53	41.64	91.93	213
GE001466	NOG47232	--	[S]: Function unknown	[S]	POORLY CHARACTERIZED	497964.CfE428DRAFT_3001	2.7e-07	34.32	46.91	62
GE001468	COG0152	SAICAR synthetase	[F]: Nucleotide transport and metabolism	[F]	METABOLISM	857087.Metme_0716	1.2e-144	84.46	95.18	518
GE001472	COG0174	glutamine synthetase	[E]: Amino acid transport and metabolism	[E]	METABOLISM	857087.Metme_2934	3.8e-259	92.08	99.36	899
GE001473	NOG98899	Outer membrane protein family (DUF1597)	[S]: Function unknown	[S]	POORLY CHARACTERIZED	697282.Mettu_2103	2.3e-126	50.32	96.82	458
GE001474	COG0347	Nitrogen regulatory protein pii	[E]: Amino acid transport and metabolism	[E]	METABOLISM	857087.Metme_2936	1.7e-51	94.64	100.00	207
GE001475	COG0004	ammonium Transporter	[P]: Inorganic ion transport and metabolism	[P]	METABOLISM	697282.Mettu_3261	2.1e-209	78.28	100.00	733
GE001476	COG0347	Nitrogen regulatory protein pii	[E]: Amino acid transport and metabolism	[E]	METABOLISM	697282.Mettu_3260	3.4e-49	88.39	100.00	199
GE001477	COG0004	ammonium Transporter	[P]: Inorganic ion transport and metabolism	[P]	METABOLISM	857087.Metme_2939	6.6e-194	80.66	99.76	682
GE001478	COG0483	inositol monophosphatase	[G]: Carbohydrate transport and metabolism	[G]	METABOLISM	857087.Metme_2940	2.0e-113	79.92	100.00	414
GE001479	COG1305	transglutaminase domain-containing protein	[E]: Amino acid transport and metabolism	[E]	METABOLISM	666681.M301_0038	2.6e-127	79.92	99.62	460
GE001480	COG0223	Modifies the free amino group of the aminoacyl moiety of methionyl-tRNA(fMet). The formyl group appears to play a dual role in the initiator identity of N-formylmethionyl-tRNA by (I) promoting its recognition by IF2 and (II) impairing its binding to EFTu-GTP (By similarity)	[J]: Translation, ribosomal structure and biogenesis	[J]	INFORMATION STORAGE AND PROCESSING	350701.BDAG_02960	1.3e-76	49.63	94.74	292
GE001481	NOG82296	Formate dehydrogenase, delta subunit	[C]: Energy production and conversion	[C]	METABOLISM	857087.Metme_1244	1.4e-19	66.18	95.77	100
GE001482	COG1526	Necessary for formate dehydrogenase activity (By similarity)	[C]: Energy production and conversion	[C]	METABOLISM	857087.Metme_1245	1.0e-118	77.90	99.28	431
GE001483	COG3383	Formate dehydrogenase Alpha subunit	[C]: Energy production and conversion	[C]	METABOLISM	857087.Metme_1246	0.0e+00	90.00	99.79	1797
GE001484	COG1894	Nadh dehydrogenase	[C]: Energy production and conversion	[C]	METABOLISM	857087.Metme_1247	3.9e-273	88.09	99.61	945
GE001485	COG1905	Nadh dehydrogenase	[C]: Energy production and conversion	[C]	METABOLISM	857087.Metme_1248	6.1e-68	77.85	100.00	262
GE001486	COG2200	Diguanylate cyclase phosphodiesterase	[T]: Signal transduction mechanisms	[T]	CELLULAR PROCESSES AND SIGNALING	857087.Metme_1145	4.5e-173	74.29	100.00	612
GE001487	NOG36293	Protein of unknown function (DUF3581)	[S]: Function unknown	[S]	POORLY CHARACTERIZED	857087.Metme_2393	3.4e-102	76.37	97.13	376
GE001488	COG0607	Rhodanese domain protein	[P]: Inorganic ion transport and metabolism	[P]	METABOLISM	857087.Metme_2394	9.0e-31	61.68	100.00	138
GE001489	COG0436	aminotransferase	[E]: Amino acid transport and metabolism	[E]	METABOLISM	857087.Metme_2395	6.3e-167	73.90	100.00	592
GE001490	COG1734	Transcription factor that acts by binding directly to the RNA polymerase (RNAP). Required for negative regulation of rRNA expression and positive regulation of several amino acid biosynthesis promoters	[T]: Signal transduction mechanisms	[T]	CELLULAR PROCESSES AND SIGNALING	857087.Metme_2396	1.4e-68	90.00	100.00	264
GE001491	COG0008	Catalyzes the attachment of glutamate to tRNA(Glu) in a two-step reaction glutamate is first activated by ATP to form Glu-AMP and then transferred to the acceptor end of tRNA(Glu) (By similarity)	[J]: Translation, ribosomal structure and biogenesis	[J]	INFORMATION STORAGE AND PROCESSING	697282.Mettu_0468	1.4e-83	56.57	98.16	315
GE001492	COG0365	Catalyzes the conversion of acetate into acetyl-CoA (AcCoA), an essential intermediate at the junction of anabolic and catabolic pathways. AcsA undergoes a two-step reaction. In the first half reaction, AcsA combines acetate with ATP to form acetyl-adenylate (AcAMP) intermediate. In the second half reaction, it can then transfer the acetyl group from AcAMP to the sulfhydryl group of CoA, forming …	[I]: Lipid transport and metabolism	[I]	METABOLISM	857087.Metme_2399	0.0e+00	81.31	99.53	1133
GE001493	NOG213693	Membrane	[S]: Function unknown	[S]	POORLY CHARACTERIZED	857087.Metme_2400	6.8e-89	59.39	100.00	332
GE001494	COG1902	NADH flavin oxidoreductase, NADH oxidase	[C]: Energy production and conversion	[C]	METABOLISM	522306.CAP2UW1_2492	4.2e-165	78.53	99.44	586
GE001495	COG1203	CRISPR-associated helicase, cas3	[L]: Replication, recombination and repair	[L]	INFORMATION STORAGE AND PROCESSING	498211.CJA_2457	1.6e-260	57.28	99.26	904
GE001496	NOG03089	CRISPR-Associated Protein	[L]: Replication, recombination and repair	[L]	INFORMATION STORAGE AND PROCESSING	498211.CJA_2456	1.5e-110	74.79	99.57	404
GE001497	NOG212396	CRISPR-associated protein, Csd1 family	[L]: Replication, recombination and repair	[L]	INFORMATION STORAGE AND PROCESSING	498211.CJA_2455	9.0e-198	53.19	99.24	695
GE001498	COG3649	CRISPR-Associated Protein	[L]: Replication, recombination and repair	[L]	INFORMATION STORAGE AND PROCESSING	556268.OFAG_00762	8.5e-113	71.48	100.00	412
GE001499	COG1468	crispr-associated protein cas4	[L]: Replication, recombination and repair	[L]	INFORMATION STORAGE AND PROCESSING	153948.NAL212_1460	5.1e-94	81.46	97.16	349
GE001500	COG1518	CRISPR (clustered regularly interspaced short palindromic repeat), is an adaptive immune system that provides protection against mobile genetic elements (viruses, transposable elements and conjugative plasmids). CRISPR clusters contain sequences complementary to antecedent mobile elements and target invading nucleic acids. CRISPR clusters are transcribed and processed into CRISPR RNA (crRNA). Act…	[L]: Replication, recombination and repair	[L]	INFORMATION STORAGE AND PROCESSING	153948.NAL212_1459	4.0e-181	87.21	100.00	639
GE001501	COG1343	CRISPR (clustered regularly interspaced short palindromic repeat), is an adaptive immune system that provides protection against mobile genetic elements (viruses, transposable elements and conjugative plasmids). CRISPR clusters contain sequences complementary to antecedent mobile elements and target invading nucleic acids. CRISPR clusters are transcribed and processed into CRISPR RNA (crRNA). Fun…	[L]: Replication, recombination and repair	[L]	INFORMATION STORAGE AND PROCESSING	153948.NAL212_1458	2.3e-41	84.21	98.96	173
GE001505	COG2405	nucleic acid-binding protein	[R]: General function prediction only	[R]	POORLY CHARACTERIZED	246969.TAM4_201	5.1e-12	40.00	90.00	75
GE001507	COG3151	cytoplasmic protein	[S]: Function unknown	[S]	POORLY CHARACTERIZED	857087.Metme_3184	3.3e-55	71.13	95.30	219
GE001508	COG0720	synthase	[H]: Coenzyme transport and metabolism	[H]	METABOLISM	857087.Metme_3183	2.7e-52	81.36	100.00	209
GE001510	COG0436	aminotransferase	[E]: Amino acid transport and metabolism	[E]	METABOLISM	857087.Metme_2839	7.0e-222	92.39	100.00	775
GE001511	COG0460	homoserine dehydrogenase	[E]: Amino acid transport and metabolism	[E]	METABOLISM	857087.Metme_2838	4.7e-219	90.83	100.00	765
GE001512	COG0498	threonine synthase	[E]: Amino acid transport and metabolism	[E]	METABOLISM	857087.Metme_2837	1.8e-179	85.99	100.00	634
GE001513	COG0608	Single-stranded-DNA-specific exonuclease (RecJ)	[L]: Replication, recombination and repair	[L]	INFORMATION STORAGE AND PROCESSING	857087.Metme_2836	1.4e-258	76.25	99.32	897
GE001514	COG1807	glycosyl transferase, family 39	[M]: Cell wall/membrane/envelope biogenesis	[M]	CELLULAR PROCESSES AND SIGNALING	857087.Metme_2835	1.2e-141	50.00	99.61	508
GE001515	NOG91690	Phosphoesterase, PA-phosphatase related	[R]: General function prediction only	[R]	POORLY CHARACTERIZED	857087.Metme_2834	1.2e-85	66.06	95.61	321
GE001516	COG1671	UPF0178 protein	[S]: Function unknown	[S]	POORLY CHARACTERIZED	857087.Metme_2833	2.6e-52	70.75	98.66	210
GE001518	NOG197907	Protein of unknown function (DUF2909)	[S]: Function unknown	[S]	POORLY CHARACTERIZED	857087.Metme_3151	5.3e-18	58.14	97.62	95
GE001519	COG3346	Surfeit locus 1 family protein	[S]: Function unknown	[S]	POORLY CHARACTERIZED	857087.Metme_3150	2.9e-77	58.75	97.96	293
GE001520	NOG79090	--	[S]: Function unknown	[S]	POORLY CHARACTERIZED	857087.Metme_3149	3.6e-56	59.12	100.00	223
GE001521	COG1612	Catalyzes the oxidation of the C8 methyl side group on heme O porphyrin ring into a formyl group (By similarity)	[O]: Posttranslational modification, protein turnover, chaperones	[O]	CELLULAR PROCESSES AND SIGNALING	857087.Metme_3148	7.1e-251	69.61	100.00	872
GE001522	COG2884	Cell division ATP-binding protein ftsE	[D]: Cell cycle control, cell division, chromosome partitioning	[D]	CELLULAR PROCESSES AND SIGNALING	857087.Metme_3147	9.9e-101	86.57	98.18	371
GE001523	COG2177	Part of the ABC transporter FtsEX involved in	[D]: Cell cycle control, cell division, chromosome partitioning	[D]	CELLULAR PROCESSES AND SIGNALING	857087.Metme_3146	4.3e-121	73.10	98.75	439
GE001524	COG2983	UPF0260 protein	[S]: Function unknown	[S]	POORLY CHARACTERIZED	697282.Mettu_0693	9.7e-65	76.76	99.30	251
GE001525	COG5464	transposase	[S]: Function unknown	[S]	POORLY CHARACTERIZED	522306.CAP2UW1_2444	2.4e-108	61.85	99.37	397
GE001527	COG0294	dihydropteroate synthase	[H]: Coenzyme transport and metabolism	[H]	METABOLISM	857087.Metme_1238	4.6e-220	79.24	99.58	769
GE001528	COG1036	flavoprotein	[C]: Energy production and conversion	[C]	METABOLISM	857087.Metme_1237	7.6e-83	82.58	99.44	312
GE001529	COG1040	Competence protein	[R]: General function prediction only	[R]	POORLY CHARACTERIZED	857087.Metme_3162	9.6e-74	64.04	100.00	282
GE001530	COG0502	Catalyzes the conversion of dethiobiotin (DTB) to biotin by the insertion of a sulfur atom into dethiobiotin via a radical- based mechanism (By similarity)	[H]: Coenzyme transport and metabolism	[H]	METABOLISM	857087.Metme_3161	1.0e-162	86.89	99.70	578
GE001531	COG0156	8-Amino-7-oxononanoate synthase	[H]: Coenzyme transport and metabolism	[H]	METABOLISM	857087.Metme_3160	8.0e-154	71.69	99.74	548
GE001532	COG0596	Alpha beta hydrolase	[R]: General function prediction only	[R]	POORLY CHARACTERIZED	857087.Metme_3159	3.1e-66	50.59	100.00	257
GE001533	COG0500	methyltransferase	[Q]: Secondary metabolites biosynthesis, transport and catabolism	[Q]	METABOLISM	697282.Mettu_0135	2.3e-64	51.17	96.96	251
GE001534	COG0132	Catalyzes a mechanistically unusual reaction, the ATP- dependent insertion of CO2 between the N7 and N8 nitrogen atoms of 7,8-diaminopelargonic acid (DAPA) to form an ureido ring (By similarity)	[H]: Coenzyme transport and metabolism	[H]	METABOLISM	857087.Metme_3157	2.7e-66	55.81	97.29	257
GE001536	COG2010	cytochrome c	[C]: Energy production and conversion	[C]	METABOLISM	857087.Metme_3155	1.1e-187	81.58	100.00	661
GE001537	COG0843	Cytochrome C oxidase, subunit I	[C]: Energy production and conversion	[C]	METABOLISM	857087.Metme_3154	3.2e-294	92.98	99.82	1015
GE001538	COG3175	Cytochrome C oxidase assembly protein	[O]: Posttranslational modification, protein turnover, chaperones	[O]	CELLULAR PROCESSES AND SIGNALING	857087.Metme_3153	2.4e-76	77.78	100.00	290
GE001539	COG1845	Cytochrome C Oxidase, Subunit III	[C]: Energy production and conversion	[C]	METABOLISM	857087.Metme_3152	1.7e-153	88.32	100.00	547
GE001540	COG0637	HAD-superfamily hydrolase subfamily IA variant 3	[R]: General function prediction only	[R]	POORLY CHARACTERIZED	565655.ECBG_02565	2.1e-40	43.92	81.82	171
GE001541	COG0494	NUDiX hydrolase	[L]: Replication, recombination and repair	[L]	INFORMATION STORAGE AND PROCESSING	498211.CJA_2150	1.8e-50	60.00	97.83	204
GE001542	NOG05569	PIWI domain protein	[S]: Function unknown	[S]	POORLY CHARACTERIZED	314260.PB2503_06017	6.4e-63	70.78	90.06	245
GE001543	COG2844	Modifies, by uridylylation or deuridylylation the PII (GlnB) regulatory protein (By similarity)	[O]: Posttranslational modification, protein turnover, chaperones	[O]	CELLULAR PROCESSES AND SIGNALING	857087.Metme_1632	0.0e+00	69.72	97.73	1218
GE001544	COG0024	Removes the N-terminal methionine from nascent proteins (By similarity)	[J]: Translation, ribosomal structure and biogenesis	[J]	INFORMATION STORAGE AND PROCESSING	857087.Metme_1633	7.1e-127	85.04	100.00	458
GE001545	COG0052	30S ribosomal protein S2	[J]: Translation, ribosomal structure and biogenesis	[J]	INFORMATION STORAGE AND PROCESSING	857087.Metme_1634	4.5e-126	92.59	98.38	456
GE001546	COG0264	Associates with the EF-Tu.GDP complex and induces the exchange of GDP to GTP. It remains bound to the aminoacyl-tRNA.EF- Tu.GTP complex up to the GTP hydrolysis stage on the ribosome (By similarity)	[J]: Translation, ribosomal structure and biogenesis	[J]	INFORMATION STORAGE AND PROCESSING	857087.Metme_1635	1.4e-129	83.56	100.00	468
GE001547	COG0528	Catalyzes the reversible phosphorylation of UMP to UDP (By similarity)	[F]: Nucleotide transport and metabolism	[F]	METABOLISM	857087.Metme_1636	4.3e-121	94.12	98.76	439
GE001548	COG0233	Responsible for the release of ribosomes from messenger RNA at the termination of protein biosynthesis. May increase the efficiency of translation by recycling ribosomes from one round of translation to another (By similarity)	[J]: Translation, ribosomal structure and biogenesis	[J]	INFORMATION STORAGE AND PROCESSING	857087.Metme_1637	2.7e-83	89.19	100.00	313
GE001549	COG0020	Catalyzes the condensation of isopentenyl diphosphate (IPP) with allylic pyrophosphates generating different type of terpenoids (By similarity)	[I]: Lipid transport and metabolism	[I]	METABOLISM	857087.Metme_1638	5.7e-108	79.92	94.09	396
GE001550	COG0575	phosphatidate Cytidylyltransferase	[I]: Lipid transport and metabolism	[I]	METABOLISM	857087.Metme_1639	2.2e-127	78.07	100.00	460
GE001551	COG0743	Catalyzes the NADP-dependent rearrangement and reduction of 1-deoxy-D-xylulose-5-phosphate (DXP) to 2-C-methyl-D-erythritol 4-phosphate (MEP) (By similarity)	[I]: Lipid transport and metabolism	[I]	METABOLISM	857087.Metme_1640	6.2e-186	84.99	99.75	655
GE001552	COG0750	Membrane-associated zinc metalloprotease	[M]: Cell wall/membrane/envelope biogenesis	[M]	CELLULAR PROCESSES AND SIGNALING	857087.Metme_1641	7.9e-177	66.96	99.78	625
GE001553	COG1651	Thiol disulfide interchange protein	[O]: Posttranslational modification, protein turnover, chaperones	[O]	CELLULAR PROCESSES AND SIGNALING	857087.Metme_1642	3.2e-89	67.80	100.00	333
GE001554	COG0802	protein family UPF0079, ATPase	[R]: General function prediction only	[R]	POORLY CHARACTERIZED	857087.Metme_2590	5.0e-46	59.24	100.00	189
GE001555	COG0860	n-acetylmuramoyl-l-alanine amidase	[M]: Cell wall/membrane/envelope biogenesis	[M]	CELLULAR PROCESSES AND SIGNALING	857087.Metme_2589	8.5e-124	53.78	99.80	449
GE001556	COG0360	Binds together with S18 to 16S ribosomal RNA (By similarity)	[J]: Translation, ribosomal structure and biogenesis	[J]	INFORMATION STORAGE AND PROCESSING	857087.Metme_1545	2.4e-55	89.92	82.07	220
GE001557	COG0238	Binds as a heterodimer with protein S6 to the central domain of the 16S rRNA, where it helps stabilize the platform of the 30S subunit (By similarity)	[J]: Translation, ribosomal structure and biogenesis	[J]	INFORMATION STORAGE AND PROCESSING	857087.Metme_1546	2.8e-34	93.42	100.00	149
GE001558	NOG71048	Membrane	[S]: Function unknown	[S]	POORLY CHARACTERIZED	857087.Metme_1547	1.3e-66	48.04	100.00	258
GE001559	COG0359	Binds to the 23S rRNA (By similarity)	[J]: Translation, ribosomal structure and biogenesis	[J]	INFORMATION STORAGE AND PROCESSING	857087.Metme_1548	1.1e-58	81.08	100.00	231
GE001560	COG0451	Nad-dependent epimerase dehydratase	[M]: Cell wall/membrane/envelope biogenesis	[M]	CELLULAR PROCESSES AND SIGNALING	857087.Metme_1549	2.4e-156	83.76	100.00	557
GE001561	COG0247	domain protein	[C]: Energy production and conversion	[C]	METABOLISM	857087.Metme_1720	0.0e+00	81.99	100.00	2213
GE001563	COG0474	P-type atpase	[P]: Inorganic ion transport and metabolism	[P]	METABOLISM	56780.SYN_02760	0.0e+00	74.91	98.70	1227
GE001564	COG3609	CopG Arc MetJ family	[K]: Transcription	[K]	INFORMATION STORAGE AND PROCESSING	402881.Plav_1046	9.3e-20	56.58	92.68	101
GE001565	COG4634	--	[S]: Function unknown	[S]	POORLY CHARACTERIZED	697282.Mettu_3412	1.9e-07	72.97	97.37	59
GE001566	COG2442	Protein of unknown function (DUF433)	[S]: Function unknown	[S]	POORLY CHARACTERIZED	697282.Mettu_3411	5.1e-28	76.62	100.00	128
GE001567	COG1561	YicC domain protein	[S]: Function unknown	[S]	POORLY CHARACTERIZED	857087.Metme_4369	1.7e-108	71.78	100.00	397
GE001568	COG0515	Serine Threonine protein kinase	[T]: Signal transduction mechanisms	[T]	CELLULAR PROCESSES AND SIGNALING	857087.Metme_4370	5.0e-103	64.91	93.71	379
GE001569	COG4567	response regulator	[T]: Signal transduction mechanisms	[T]	CELLULAR PROCESSES AND SIGNALING	857087.Metme_2773	1.4e-84	90.11	100.00	317
GE001570	NOG00815	Histidine kinase	[T]: Signal transduction mechanisms	[T]	CELLULAR PROCESSES AND SIGNALING	857087.Metme_2772	1.2e-196	75.49	100.00	691
GE001572	COG1225	alkyl hydroperoxide reductase Thiol specific antioxidant Mal allergen	[O]: Posttranslational modification, protein turnover, chaperones	[O]	CELLULAR PROCESSES AND SIGNALING	857087.Metme_3890	1.7e-59	66.86	88.66	234
GE001573	COG2095	multiple antibiotic resistance (MarC)-related protein	[U]: Intracellular trafficking, secretion, and vesicular transport	[U]	CELLULAR PROCESSES AND SIGNALING	697282.Mettu_2095	8.4e-52	55.98	96.76	209
GE001574	COG3304	membrAne	[S]: Function unknown	[S]	POORLY CHARACTERIZED	1005048.CFU_3341	1.7e-51	67.13	96.62	207
GE001575	NOG48073	tranmembrane protein	[S]: Function unknown	[S]	POORLY CHARACTERIZED	666681.M301_2014	5.0e-64	70.10	100.00	249
GE001576	COG2197	Two component transcriptional regulator, LuxR family	[T]: Signal transduction mechanisms	[T]	CELLULAR PROCESSES AND SIGNALING	857087.Metme_4301	1.0e-76	69.81	96.80	292
GE001577	NOG01206	tonB-dependent Receptor	[P]: Inorganic ion transport and metabolism	[P]	METABOLISM	582744.Msip34_1743	3.4e-146	39.23	90.49	524
GE001579	COG0168	Low-affinity potassium transport system. Interacts with Trk system potassium uptake protein TrkA (By similarity)	[P]: Inorganic ion transport and metabolism	[P]	METABOLISM	857087.Metme_1833	8.1e-204	70.10	100.00	715
GE001580	COG0341	Part of the Sec protein translocase complex. Interacts with the SecYEG preprotein conducting channel. SecDF uses the proton motive force (PMF) to complete protein translocation after the ATP-dependent function of SecA (By similarity)	[U]: Intracellular trafficking, secretion, and vesicular transport	[U]	CELLULAR PROCESSES AND SIGNALING	857087.Metme_1832	3.6e-117	70.13	100.00	426
GE001581	COG0543	Responsible for channeling the electrons from the oxidation of dihydroorotate from the FMN redox center in the PyrD type B subunit to the ultimate electron acceptor NAD( ) (By similarity)	[C]: Energy production and conversion	[C]	METABOLISM	857087.Metme_1831	0.0e+00	82.56	99.75	2074
GE001582	NOG07089	Two component transcriptional regulator, winged helix family	[T]: Signal transduction mechanisms	[T]	CELLULAR PROCESSES AND SIGNALING	857087.Metme_4256	8.9e-108	85.78	100.00	395
GE001583	NOG212150	Histidine kinase	[T]: Signal transduction mechanisms	[T]	CELLULAR PROCESSES AND SIGNALING	857087.Metme_4255	5.0e-165	68.87	99.76	586
GE001584	COG1271	(Ubiquinol oxidase) subunit I	[C]: Energy production and conversion	[C]	METABOLISM	857087.Metme_4254	8.8e-123	50.98	97.44	446
GE001585	COG1294	cytochrome d ubiquinol oxidase, subunit ii	[C]: Energy production and conversion	[C]	METABOLISM	857087.Metme_4253	1.3e-92	53.33	97.83	345
GE001586	COG3957	Phosphoketolase	[G]: Carbohydrate transport and metabolism	[G]	METABOLISM	857087.Metme_4252	0.0e+00	86.80	100.00	1470
GE001587	COG0306	phosphate transporter	[P]: Inorganic ion transport and metabolism	[P]	METABOLISM	595537.Varpa_4657	1.4e-220	75.05	97.38	771
GE001588	COG2821	membrane-bound lytic murein transglycosylase	[M]: Cell wall/membrane/envelope biogenesis	[M]	CELLULAR PROCESSES AND SIGNALING	414684.RC1_3003	3.5e-83	45.83	84.90	314
GE001589	NOG37529	LysR family (Transcriptional regulator	[K]: Transcription	[K]	INFORMATION STORAGE AND PROCESSING	857087.Metme_0656	2.4e-31	67.33	72.66	140
GE001590	NOG37529	LysR family (Transcriptional regulator	[K]: Transcription	[K]	INFORMATION STORAGE AND PROCESSING	857087.Metme_0656	5.0e-11	87.18	75.00	71
GE001595	COG0375	Probably plays a role in a hydrogenase nickel cofactor insertion step (By similarity)	[O]: Posttranslational modification, protein turnover, chaperones	[O]	CELLULAR PROCESSES AND SIGNALING	697282.Mettu_4129	3.7e-14	73.08	100.00	82
GE001596	COG0378	Facilitates the functional incorporation of the urease nickel metallocenter. This process requires GTP hydrolysis, probably effectuated by UreG (By similarity)	--	[KO]	--	857087.Metme_1764	4.4e-95	77.43	84.64	353
GE001597	COG0298	Hydrogenase assembly chaperone hypC hupF	[O]: Posttranslational modification, protein turnover, chaperones	[O]	CELLULAR PROCESSES AND SIGNALING	697282.Mettu_4125	3.5e-19	70.83	90.00	99
GE001598	COG0409	hydrogenase expression formation protein HypD	[O]: Posttranslational modification, protein turnover, chaperones	[O]	CELLULAR PROCESSES AND SIGNALING	697282.Mettu_4124	3.3e-131	80.77	96.62	473
GE001599	COG0309	Hydrogenase expression formation protein HypE	[O]: Posttranslational modification, protein turnover, chaperones	[O]	CELLULAR PROCESSES AND SIGNALING	697282.Mettu_4122	1.6e-58	72.55	88.44	231
GE001601	COG2990	VirK protein	[S]: Function unknown	[S]	POORLY CHARACTERIZED	390235.PputW619_2907	4.6e-27	32.74	67.85	127
GE001602	COG1835	Acyltransferase	[I]: Lipid transport and metabolism	[I]	METABOLISM	1005048.CFU_3355	1.0e-56	70.95	99.33	224
GE001603	COG1835	Acyltransferase	[I]: Lipid transport and metabolism	[I]	METABOLISM	522306.CAP2UW1_0954	2.8e-81	36.18	98.23	308
GE001604	COG0021	Transketolase	[G]: Carbohydrate transport and metabolism	[G]	METABOLISM	857087.Metme_4555	0.0e+00	87.94	99.84	1152
GE001606	NOG21959	Signal transduction Histidine kinase	[T]: Signal transduction mechanisms	[T]	CELLULAR PROCESSES AND SIGNALING	472759.Nhal_0114	4.3e-32	36.21	50.21	144
GE001607	COG4566	Two component transcriptional regulator, luxr family	[T]: Signal transduction mechanisms	[T]	CELLULAR PROCESSES AND SIGNALING	876044.IMCC3088_818	1.2e-30	40.82	78.63	139
GE001608	COG1639	signal transduction protein	[T]: Signal transduction mechanisms	[T]	CELLULAR PROCESSES AND SIGNALING	857087.Metme_2769	4.5e-101	65.48	97.23	373
GE001609	COG2204	two component, sigma54 specific, transcriptional regulator, Fis family	[T]: Signal transduction mechanisms	[T]	CELLULAR PROCESSES AND SIGNALING	697282.Mettu_1130	3.6e-107	63.06	96.89	393
GE001611	NOG194374	Pfam:DUF1520	[S]: Function unknown	[S]	POORLY CHARACTERIZED	697282.Mettu_0580	1.3e-33	51.66	95.57	148
GE001614	COG0746	Transfers a GMP moiety from GTP to Mo-molybdopterin (Mo- MPT) cofactor (Moco or molybdenum cofactor) to form Mo- molybdopterin guanine dinucleotide (Mo-MGD) cofactor (By similarity)	[H]: Coenzyme transport and metabolism	[H]	METABOLISM	857087.Metme_1753	9.3e-58	56.41	98.98	228
GE001615	NOG101052	Domain of unknown function DUF302	[S]: Function unknown	[S]	POORLY CHARACTERIZED	857087.Metme_1752	8.2e-54	67.10	99.34	215
GE001616	NOG67201	--	[S]: Function unknown	[S]	POORLY CHARACTERIZED	857087.Metme_1751	5.2e-44	70.54	96.27	182
GE001618	COG2863	cytochrome	[C]: Energy production and conversion	[C]	METABOLISM	857087.Metme_2078	3.4e-57	59.89	96.81	226
GE001619	COG1270	Converts cobyric acid to cobinamide by the addition of aminopropanol on the F carboxylic group (By similarity)	[H]: Coenzyme transport and metabolism	[H]	METABOLISM	857087.Metme_0350	2.2e-101	61.72	98.06	374
GE001620	COG0079	Imidazole acetol-phosphate transaminase	[E]: Amino acid transport and metabolism	[E]	METABOLISM	857087.Metme_0349	1.9e-127	66.06	96.75	461
GE001621	COG0007	Multifunctional enzyme that catalyzes the SAM-dependent methylation of uroporphyrinogen III at position C-2 and C-7 to form precorrin-2 and then position C-12 or C-18 to form trimethylpyrrocorphin 2. It also catalyzes the conversion of precorrin-2 into siroheme. This reaction consists of the NAD- dependent oxidation of precorrin-2 into sirohydrochlorin and its subsequent ferrochelation into siroh…	[H]: Coenzyme transport and metabolism	[H]	METABOLISM	857087.Metme_3717	3.0e-184	71.68	99.57	650
GE001623	NOG47743	--	[S]: Function unknown	[S]	POORLY CHARACTERIZED	324925.Ppha_1599	3.3e-41	38.54	95.77	174
GE001624	COG0408	Key enzyme in heme biosynthesis. Catalyzes the oxidative decarboxylation of propionic acid side chains of rings A and B of coproporphyrinogen III (By similarity)	[H]: Coenzyme transport and metabolism	[H]	METABOLISM	502025.Hoch_2765	7.0e-109	56.77	99.71	399
GE001625	COG4705	membrane	[S]: Function unknown	[S]	POORLY CHARACTERIZED	666681.M301_1823	8.1e-99	75.71	98.41	365
GE001627	COG2404	Phosphoesterase, DHHA1	[R]: General function prediction only	[R]	POORLY CHARACTERIZED	697282.Mettu_2983	4.6e-63	45.11	96.73	246
GE001628	NOG06983	Membrane	[S]: Function unknown	[S]	POORLY CHARACTERIZED	251221.glr2981	6.2e-87	49.45	96.77	326
GE001629	NOG45796	--	[S]: Function unknown	[S]	POORLY CHARACTERIZED	251221.glr2980	4.2e-73	43.65	97.02	280
GE001630	NOG13322	--	[S]: Function unknown	[S]	POORLY CHARACTERIZED	105559.Nwat_0889	3.5e-171	61.11	92.25	607
GE001631	NOG103748	--	[S]: Function unknown	[S]	POORLY CHARACTERIZED	323848.Nmul_A1415	2.2e-10	27.12	96.43	71
GE001632	COG1595	RNA Polymerase	[K]: Transcription	[K]	INFORMATION STORAGE AND PROCESSING	522306.CAP2UW1_3017	7.5e-45	55.00	84.51	186
GE001633	NOG231480	--	[S]: Function unknown	[S]	POORLY CHARACTERIZED	522306.CAP2UW1_3018	1.0e-62	47.47	95.54	245
GE001634	COG1815	Structural component of flagellum, the bacterial motility apparatus. Part of the rod structure of flagellar basal body (By similarity)	[N]: Cell motility	[N]	CELLULAR PROCESSES AND SIGNALING	857087.Metme_1026	1.9e-30	52.31	97.01	137
GE001636	NOG115101	--	[S]: Function unknown	[S]	POORLY CHARACTERIZED	83406.HDN1F_07990	3.1e-09	34.33	19.03	69
GE001637	COG1651	Thiol disulfide interchange protein	[O]: Posttranslational modification, protein turnover, chaperones	[O]	CELLULAR PROCESSES AND SIGNALING	426355.Mrad2831_2703	9.9e-28	35.68	85.38	129
GE001638	NOG04320	Two component transcriptional regulator (Winged helix family	[T]: Signal transduction mechanisms	[T]	CELLULAR PROCESSES AND SIGNALING	76114.ebA6497	4.0e-63	54.04	98.33	246
GE001639	NOG10051	Histidine kinase	[T]: Signal transduction mechanisms	[T]	CELLULAR PROCESSES AND SIGNALING	523791.Kkor_2320	1.0e-48	31.55	96.11	199
GE001641	COG3668	Plasmid stabilization system	[S]: Function unknown	[S]	POORLY CHARACTERIZED	105559.Nwat_2541	6.1e-34	67.01	98.98	148
GE001642	NOG90832	Uncharacterised protein family (UPF0156)	[S]: Function unknown	[S]	POORLY CHARACTERIZED	999141.GME_04932	1.8e-26	75.31	98.78	123
GE001647	COG2054	Aspartate glutamate uridylate kinase	[R]: General function prediction only	[R]	POORLY CHARACTERIZED	857087.Metme_2273	2.2e-46	51.61	91.63	191
GE001648	COG0147	synthase (Component I)	[E]: Amino acid transport and metabolism	[E]	METABOLISM	857087.Metme_2272	5.0e-187	70.96	100.00	659
GE001649	COG1548	H4MPT-linked C1 transfer pathway protein	--	[GK]	--	857087.Metme_2271	1.2e-108	58.91	100.00	398
GE001650	COG0429	Alpha beta hydrolase	[R]: General function prediction only	[R]	POORLY CHARACTERIZED	697282.Mettu_3362	2.8e-115	64.89	97.55	420
GE001653	NOG40434	Protein of unknown function (DUF447)	[S]: Function unknown	[S]	POORLY CHARACTERIZED	857087.Metme_2176	1.6e-59	62.22	96.26	234
GE001654	NOG110399	--	[S]: Function unknown	[S]	POORLY CHARACTERIZED	857087.Metme_2949	4.9e-18	73.75	100.00	95
GE001655	NOG177556	--	[S]: Function unknown	[S]	POORLY CHARACTERIZED	857087.Metme_2948	1.1e-13	58.18	82.09	80
GE001656	NOG109182	--	[S]: Function unknown	[S]	POORLY CHARACTERIZED	857087.Metme_2947	1.2e-31	73.68	100.00	141
GE001657	NOG88098	--	[S]: Function unknown	[S]	POORLY CHARACTERIZED	857087.Metme_2946	1.1e-64	62.25	100.00	251
GE001658	COG2217	p-type ATPase	[P]: Inorganic ion transport and metabolism	[P]	METABOLISM	857087.Metme_2945	0.0e+00	77.18	100.00	1208
GE001659	NOG214200	--	[S]: Function unknown	[S]	POORLY CHARACTERIZED	857087.Metme_2944	4.6e-101	67.24	98.99	373
GE001660	NOG212104	--	[S]: Function unknown	[S]	POORLY CHARACTERIZED	857087.Metme_3849	2.0e-137	56.54	99.53	494
GE001662	COG1763	Molybdopterin-guanine dinucleotide biosynthesis protein	[H]: Coenzyme transport and metabolism	[H]	METABOLISM	857087.Metme_2388	1.4e-55	62.05	87.83	221
GE001663	NOG95742	DnaJ domain protein	[O]: Posttranslational modification, protein turnover, chaperones	[O]	CELLULAR PROCESSES AND SIGNALING	857087.Metme_2387	5.9e-29	48.19	98.80	132
GE001664	COG0568	Sigma factors are initiation factors that promote the attachment of RNA polymerase to specific initiation sites and are then released (By similarity)	[K]: Transcription	[K]	INFORMATION STORAGE AND PROCESSING	857087.Metme_2386	8.9e-138	76.74	100.00	495
GE001665	COG0443	heat shock protein 70	[O]: Posttranslational modification, protein turnover, chaperones	[O]	CELLULAR PROCESSES AND SIGNALING	857087.Metme_2213	7.2e-274	77.09	99.51	948
GE001666	NOG63050	Domain of unknown function (DUF2760)	[S]: Function unknown	[S]	POORLY CHARACTERIZED	857087.Metme_2212	1.3e-68	68.66	100.00	265
GE001668	COG0784	response regulator	[T]: Signal transduction mechanisms	[T]	CELLULAR PROCESSES AND SIGNALING	857087.Metme_2175	4.9e-110	73.41	100.00	402
GE001669	NOG40434	Protein of unknown function (DUF447)	[S]: Function unknown	[S]	POORLY CHARACTERIZED	857087.Metme_2176	4.0e-66	61.54	96.81	256
GE001670	COG1891	UPF0264 protein	[S]: Function unknown	[S]	POORLY CHARACTERIZED	857087.Metme_2177	2.9e-55	56.95	99.11	220
GE001671	COG0620	Catalyzes the transfer of a methyl group from 5- methyltetrahydrofolate to homocysteine resulting in methionine formation (By similarity)	[E]: Amino acid transport and metabolism	[E]	METABOLISM	472759.Nhal_2546	4.6e-132	66.38	100.00	476
GE001672	COG1940	ROK family	[G]: Carbohydrate transport and metabolism	[G]	METABOLISM	857087.Metme_3726	5.6e-111	78.60	93.46	406
GE001674	NOG61858	Phage derived protein Gp49-like (DUF891)	[S]: Function unknown	[S]	POORLY CHARACTERIZED	290315.Clim_0656	5.5e-07	74.29	70.00	58
GE001675	COG4679	Phage-related protein	[S]: Function unknown	[S]	POORLY CHARACTERIZED	391597.LMED105_07043	7.0e-18	65.15	100.00	94
GE001680	NOG62001	Alpha beta superfamily hydrolase	[R]: General function prediction only	[R]	POORLY CHARACTERIZED	697282.Mettu_3361	4.3e-59	63.58	93.64	233
GE001681	COG2826	transposase	[L]: Replication, recombination and repair	[L]	INFORMATION STORAGE AND PROCESSING	232721.Ajs_1238	4.8e-143	64.42	99.74	513
GE001683	COG0372	citrate synthase	[C]: Energy production and conversion	[C]	METABOLISM	857087.Metme_0307	1.6e-195	77.91	97.68	687
GE001684	COG3321	synthase	[Q]: Secondary metabolites biosynthesis, transport and catabolism	[Q]	METABOLISM	246197.MXAN_4077	1.4e-129	51.29	97.29	468
GE001685	COG3321	synthase	[Q]: Secondary metabolites biosynthesis, transport and catabolism	[Q]	METABOLISM	640132.Srot_0318	0.0e+00	35.54	98.40	1204
GE001686	COG0156	8-Amino-7-oxononanoate synthase	[H]: Coenzyme transport and metabolism	[H]	METABOLISM	395019.Bmul_2601	7.3e-103	46.48	96.82	379
GE001687	COG1033	RND superfamily	[R]: General function prediction only	[R]	POORLY CHARACTERIZED	156889.Mmc1_0540	4.2e-202	48.43	97.58	710
GE001688	NOG03749	outer membrane lipoprotein-sorting protein	[S]: Function unknown	[S]	POORLY CHARACTERIZED	331869.BAL199_14437	2.4e-77	53.76	100.00	294
GE001689	NOG11114	--	[S]: Function unknown	[S]	POORLY CHARACTERIZED	523791.Kkor_1522	6.9e-87	45.22	99.27	326
GE001690	COG4731	signal peptide protein	[S]: Function unknown	[S]	POORLY CHARACTERIZED	338969.Rfer_0322	8.7e-27	47.20	81.17	125
GE001691	NOG16970	methyltransferase	[R]: General function prediction only	[R]	POORLY CHARACTERIZED	857087.Metme_1094	1.2e-89	72.12	82.87	335
GE001696	COG3152	Membrane	[S]: Function unknown	[S]	POORLY CHARACTERIZED	269798.CHU_1014	1.2e-23	46.67	94.40	114
GE001699	COG1301	sodium dicarboxylate symporter	[C]: Energy production and conversion	[C]	METABOLISM	857087.Metme_2093	2.5e-166	75.98	99.27	590
GE001700	COG3012	UPF0225 protein	[S]: Function unknown	[S]	POORLY CHARACTERIZED	857087.Metme_2092	3.1e-54	62.75	93.29	216
GE001701	COG0526	Thioredoxin	[O]: Posttranslational modification, protein turnover, chaperones	[O]	CELLULAR PROCESSES AND SIGNALING	857087.Metme_1483	5.8e-37	49.68	95.15	159
GE001702	COG4320	Uncharacterized protein conserved in bacteria (DUF2252)	[S]: Function unknown	[S]	POORLY CHARACTERIZED	640511.BC1002_3502	8.2e-109	51.30	95.53	399
GE001703	COG1285	mgtC SapB transporter	[S]: Function unknown	[S]	POORLY CHARACTERIZED	580332.Slit_0637	1.9e-68	56.02	96.77	264
GE001704	COG0317	In eubacteria ppGpp (guanosine 3'-diphosphate 5-' diphosphate) is a mediator of the stringent response that coordinates a variety of cellular activities in response to changes in nutritional abundance (By similarity)	--	[KT]	--	857087.Metme_0575	7.5e-275	68.41	99.86	951
GE001705	COG0296	Catalyzes the formation of the alpha-1,6-glucosidic linkages in glycogen by scission of a 1,4-alpha-linked oligosaccharide from growing alpha-1,4-glucan chains and the subsequent attachment of the oligosaccharide to the alpha-1,6 position (By similarity)	[G]: Carbohydrate transport and metabolism	[G]	METABOLISM	320771.Cflav_PD4937	1.6e-186	50.16	97.82	658
GE001707	NOG85516	Outer membrane protein transport protein (OMPP1/FadL/TodX)	[I]: Lipid transport and metabolism	[I]	METABOLISM	314287.GB2207_02652	5.6e-77	40.33	90.32	293
GE001708	NOG212499	acyl-CoA dehydrogenase	[I]: Lipid transport and metabolism	[I]	METABOLISM	1036673.KNP414_04953	1.2e-160	68.72	98.98	571
GE001709	COG3315	Exhibits S-adenosyl-L-methionine-dependent methyltransferase activity (By similarity)	[Q]: Secondary metabolites biosynthesis, transport and catabolism	[Q]	METABOLISM	448385.sce5709	1.6e-118	74.02	84.64	431
GE001710	COG1943	transposase	[L]: Replication, recombination and repair	[L]	INFORMATION STORAGE AND PROCESSING	857087.Metme_1618	7.8e-42	65.18	89.60	175
GE001711	COG3040	Outer membrane lipoprotein	[M]: Cell wall/membrane/envelope biogenesis	[M]	CELLULAR PROCESSES AND SIGNALING	857087.Metme_1701	2.6e-56	67.74	90.64	223
GE001712	COG0415	deoxyribo-dipyrimidine photolyase	[L]: Replication, recombination and repair	[L]	INFORMATION STORAGE AND PROCESSING	857087.Metme_1700	3.5e-169	62.75	99.34	600
GE001713	COG1090	Epimerase	[R]: General function prediction only	[R]	POORLY CHARACTERIZED	857087.Metme_1698	2.6e-80	53.33	98.99	304
GE001715	COG0465	Acts as a processive, ATP-dependent zinc metallopeptidase for both cytoplasmic and membrane proteins. Plays a role in the quality control of integral membrane proteins (By similarity)	[O]: Posttranslational modification, protein turnover, chaperones	[O]	CELLULAR PROCESSES AND SIGNALING	857087.Metme_1690	2.6e-295	83.02	98.26	1019
GE001716	COG0330	Band 7 protein	[O]: Posttranslational modification, protein turnover, chaperones	[O]	CELLULAR PROCESSES AND SIGNALING	857087.Metme_1689	5.4e-123	80.07	97.57	446
GE001717	COG0330	Band 7 protein	[O]: Posttranslational modification, protein turnover, chaperones	[O]	CELLULAR PROCESSES AND SIGNALING	857087.Metme_1688	5.4e-142	67.77	99.74	509
GE001718	COG0568	Sigma factors are initiation factors that promote the attachment of RNA polymerase to specific initiation sites and are then released (By similarity)	[K]: Transcription	[K]	INFORMATION STORAGE AND PROCESSING	857087.Metme_1687	1.5e-89	49.29	90.63	335
GE001719	NOG16804	transcriptional regulator, merr family	[K]: Transcription	[K]	INFORMATION STORAGE AND PROCESSING	697282.Mettu_2661	9.8e-83	52.03	97.68	312
GE001720	COG0350	Involved in the cellular defense against the biological effects of O6-methylguanine (O6-MeG) in DNA. Repairs alkylated guanine in DNA by stoichiometrically transferring the alkyl group at the O-6 position to a cysteine residue in the enzyme. This is a suicide reaction the enzyme is irreversibly inactivated (By similarity)	[L]: Replication, recombination and repair	[L]	INFORMATION STORAGE AND PROCESSING	377629.TERTU_0122	7.0e-45	55.42	83.84	186
GE001721	COG1533	radical SAM domain protein	[L]: Replication, recombination and repair	[L]	INFORMATION STORAGE AND PROCESSING	857087.Metme_2047	2.2e-142	68.91	99.72	510
GE001723	COG1821	ATP-grasp fold domain protein, DUF201-type	[R]: General function prediction only	[R]	POORLY CHARACTERIZED	857087.Metme_2270	2.6e-75	48.99	97.70	287
GE001724	COG1411	histidine biosynthesis protein	[E]: Amino acid transport and metabolism	[E]	METABOLISM	857087.Metme_2269	4.5e-64	57.85	98.67	250
GE001725	COG1795	Formaldehyde-activating enzyme	[G]: Carbohydrate transport and metabolism	[G]	METABOLISM	857087.Metme_2268	7.8e-77	87.65	99.42	292
GE001726	COG1767	triphosphoribosyl-dephospho-CoA synthase	[H]: Coenzyme transport and metabolism	[H]	METABOLISM	857087.Metme_2267	1.0e-105	68.84	96.17	388
GE001727	COG0189	Responsible for the addition of glutamate residues to the C-terminus of ribosomal protein S6 (By similarity)	--	[HJ]	--	857087.Metme_2266	2.9e-127	73.31	97.05	460
GE001728	COG2232	ATP-grasp fold domain protein, DUF201-type	[R]: General function prediction only	[R]	POORLY CHARACTERIZED	857087.Metme_2265	1.8e-167	88.65	99.39	594
GE001729	COG2232	ATP-grasp fold domain protein, DUF201-type	[R]: General function prediction only	[R]	POORLY CHARACTERIZED	857087.Metme_2265	2.7e-90	47.65	96.27	337
GE001730	NOG22059	Integrase	[L]: Replication, recombination and repair	[L]	INFORMATION STORAGE AND PROCESSING	160492.XF2288	4.4e-90	51.42	98.02	337
GE001734	NOG170418	--	[S]: Function unknown	[S]	POORLY CHARACTERIZED	265072.Mfla_2726	7.6e-14	46.39	91.51	82
GE001735	NOG106815	--	[S]: Function unknown	[S]	POORLY CHARACTERIZED	640081.Dsui_0174	2.2e-09	59.57	88.68	66
GE001737	COG2404	Phosphoesterase, DHHA1	[R]: General function prediction only	[R]	POORLY CHARACTERIZED	697282.Mettu_2983	1.6e-52	43.64	97.07	211
GE001740	COG3926	secretion activator protein	[R]: General function prediction only	[R]	POORLY CHARACTERIZED	203122.Sde_3784	1.5e-30	42.86	95.08	138
GE001744	COG5532	Uncharacterized conserved protein (DUF2303)	[S]: Function unknown	[S]	POORLY CHARACTERIZED	338187.VIBHAR_01951	8.3e-20	28.83	97.11	103
GE001745	NOG60286	--	[S]: Function unknown	[S]	POORLY CHARACTERIZED	500637.PROVRUST_04520	8.7e-19	45.71	86.44	98
GE001752	COG2197	Two component transcriptional regulator, LuxR family	[T]: Signal transduction mechanisms	[T]	CELLULAR PROCESSES AND SIGNALING	485913.Krac_2926	9.2e-06	55.36	57.14	55
GE001754	COG5545	Virulence-associated protein e	[S]: Function unknown	[S]	POORLY CHARACTERIZED	261292.Nit79A3_2417	8.7e-134	36.41	95.97	483
GE001757	COG3728	terminase (Small subunit)	[L]: Replication, recombination and repair	[L]	INFORMATION STORAGE AND PROCESSING	394503.Ccel_3051	1.3e-21	42.94	90.56	108
GE001758	NOG16429	--	[S]: Function unknown	[S]	POORLY CHARACTERIZED	521000.PROVRETT_05505	1.8e-103	44.69	91.56	382
GE001760	NOG18908	head-to-tail joining protein	[S]: Function unknown	[S]	POORLY CHARACTERIZED	557598.LHK_01539	4.2e-156	51.21	95.71	557
GE001762	NOG75810	--	[S]: Function unknown	[S]	POORLY CHARACTERIZED	1003200.AXXA_27995	1.1e-21	37.58	61.26	109
GE001763	NOG43527	--	[S]: Function unknown	[S]	POORLY CHARACTERIZED	517433.PanABDRAFT_3535	7.0e-76	48.51	82.96	290
GE001764	NOG115116	--	[S]: Function unknown	[S]	POORLY CHARACTERIZED	517433.PanABDRAFT_3534	4.7e-09	37.67	94.67	66
GE001772	NOG217135	--	[S]: Function unknown	[S]	POORLY CHARACTERIZED	450851.PHZ_c2837	4.9e-31	42.02	59.45	140
GE001775	NOG220117	--	[S]: Function unknown	[S]	POORLY CHARACTERIZED	1003200.AXXA_27975	3.8e-26	37.95	92.64	124
GE001776	NOG23211	--	[S]: Function unknown	[S]	POORLY CHARACTERIZED	360910.BAV0429	1.4e-162	43.37	99.87	578
GE001777	NOG67544	--	[S]: Function unknown	[S]	POORLY CHARACTERIZED	637616.MDMS009_1697	3.4e-25	62.11	66.43	120
GE001779	NOG160588	--	[S]: Function unknown	[S]	POORLY CHARACTERIZED	298386.PBPR_B2036	1.7e-06	33.33	75.66	58
GE001782	NOG112782	--	[S]: Function unknown	[S]	POORLY CHARACTERIZED	1003200.AXXA_27960	2.9e-27	25.09	71.35	129
GE001783	NOG26400	--	[S]: Function unknown	[S]	POORLY CHARACTERIZED	1003200.AXXA_27955	1.7e-225	27.91	99.28	789
GE001784	COG3177	Filamentation induced by cAMP protein fic	[S]: Function unknown	[S]	POORLY CHARACTERIZED	207559.Dde_2494	2.7e-97	57.74	97.95	360
GE001787	COG3316	transposase	[L]: Replication, recombination and repair	[L]	INFORMATION STORAGE AND PROCESSING	391589.RGAI101_54	4.5e-88	69.60	100.00	329
GE001789	COG3209	YD repeat protein	[M]: Cell wall/membrane/envelope biogenesis	[M]	CELLULAR PROCESSES AND SIGNALING	555778.Hneap_2106	4.0e-11	63.27	24.14	73
GE001791	COG0796	Provides the (R)-glutamate required for cell wall biosynthesis (By similarity)	[M]: Cell wall/membrane/envelope biogenesis	[M]	CELLULAR PROCESSES AND SIGNALING	1005048.CFU_3354	1.0e-84	61.34	89.37	318
GE001793	COG2076	Multidrug Resistance protein	[P]: Inorganic ion transport and metabolism	[P]	METABOLISM	270374.MELB17_15282	6.1e-35	67.59	99.08	152
GE001795	COG0288	carbonic anhydrase	[P]: Inorganic ion transport and metabolism	[P]	METABOLISM	522306.CAP2UW1_1300	9.7e-72	60.09	99.54	275
GE001796	COG1309	Transcriptional regulator	[K]: Transcription	[K]	INFORMATION STORAGE AND PROCESSING	697282.Mettu_3428	3.6e-67	66.67	96.32	260
GE001797	NOG54652	--	[S]: Function unknown	[S]	POORLY CHARACTERIZED	857087.Metme_0201	1.2e-58	82.17	100.00	231
GE001798	COG5001	Diguanylate cyclase phosphodiesterase	[T]: Signal transduction mechanisms	[T]	CELLULAR PROCESSES AND SIGNALING	580332.Slit_2517	9.3e-58	29.17	94.91	230
GE001799	COG2730	Glycoside hydrolase Family 5	[G]: Carbohydrate transport and metabolism	[G]	METABOLISM	857087.Metme_4332	3.9e-150	65.85	98.12	536
GE001800	COG4178	(ABC) transporter	[R]: General function prediction only	[R]	POORLY CHARACTERIZED	857087.Metme_4333	9.6e-241	72.11	99.82	838
GE001801	COG1158	Facilitates transcription termination by a mechanism that involves Rho binding to the nascent RNA, activation of Rho's RNA-dependent ATPase activity, and release of the mRNA from the DNA template (By similarity)	[K]: Transcription	[K]	INFORMATION STORAGE AND PROCESSING	857087.Metme_4334	4.1e-228	97.37	100.00	795
GE001802	NOG61803	Thioredoxin	[O]: Posttranslational modification, protein turnover, chaperones	[O]	CELLULAR PROCESSES AND SIGNALING	857087.Metme_4335	1.5e-49	84.26	100.00	200
GE001803	COG0513	atp-dependent rna helicase	[L]: Replication, recombination and repair	[L]	INFORMATION STORAGE AND PROCESSING	857087.Metme_4336	1.5e-206	88.34	93.29	724
GE001804	COG1011	Hydrolase	[R]: General function prediction only	[R]	POORLY CHARACTERIZED	857087.Metme_4337	1.3e-89	74.77	100.00	334
GE001805	COG0494	NUDiX hydrolase	[L]: Replication, recombination and repair	[L]	INFORMATION STORAGE AND PROCESSING	857087.Metme_4338	5.6e-73	75.69	98.91	279
GE001806	COG0836	mannose-1-phosphate guanylyltransferase	[M]: Cell wall/membrane/envelope biogenesis	[M]	CELLULAR PROCESSES AND SIGNALING	857087.Metme_1222	2.0e-215	80.26	100.00	753
GE001807	COG0704	Plays a role in the regulation of phosphate uptake	[P]: Inorganic ion transport and metabolism	[P]	METABOLISM	857087.Metme_1648	5.5e-52	47.19	95.45	209
GE001808	COG0598	magnesium and cobalt transport protein CorA	[P]: Inorganic ion transport and metabolism	[P]	METABOLISM	857087.Metme_1223	4.4e-190	83.25	100.00	669
GE001809	COG0524	pfkb domain protein	[G]: Carbohydrate transport and metabolism	[G]	METABOLISM	857087.Metme_0593	1.8e-89	55.44	100.00	334
GE001811	COG5464	transposase	[S]: Function unknown	[S]	POORLY CHARACTERIZED	696747.NIES39_D05120	3.2e-37	41.84	74.62	161
GE001813	NOG172173	--	[S]: Function unknown	[S]	POORLY CHARACTERIZED	267671.LIC11419	5.5e-16	30.57	75.00	90
GE001814	COG3210	filamentous hemagglutinin family outer membrane protein	[U]: Intracellular trafficking, secretion, and vesicular transport	[U]	CELLULAR PROCESSES AND SIGNALING	243233.MCA2227	0.0e+00	32.70	97.80	1233
GE001817	NOG54002	cytochrome C family protein	[S]: Function unknown	[S]	POORLY CHARACTERIZED	323848.Nmul_A1680	7.9e-37	50.60	96.51	159
GE001818	NOG31097	--	[S]: Function unknown	[S]	POORLY CHARACTERIZED	697282.Mettu_3693	2.5e-95	69.51	96.44	354
GE001820	NOG00889	RND efflux system, outer membrane lipoprotein, NodT	[M]: Cell wall/membrane/envelope biogenesis	[M]	CELLULAR PROCESSES AND SIGNALING	697282.Mettu_2242	7.3e-179	67.42	94.39	632
GE001825	COG1694	MazG family	[R]: General function prediction only	[R]	POORLY CHARACTERIZED	857087.Metme_1840	2.8e-115	81.10	99.61	420
GE001826	COG0524	pfkb domain protein	[G]: Carbohydrate transport and metabolism	[G]	METABOLISM	857087.Metme_1839	1.5e-155	83.87	100.00	554
GE001827	COG0818	Diacylglycerol kinase	[M]: Cell wall/membrane/envelope biogenesis	[M]	CELLULAR PROCESSES AND SIGNALING	857087.Metme_1838	1.8e-51	89.08	100.00	207
GE001828	COG0509	The glycine cleavage system catalyzes the degradation of glycine. The H protein shuttles the methylamine group of glycine from the P protein to the T protein (By similarity)	[E]: Amino acid transport and metabolism	[E]	METABOLISM	697282.Mettu_2496	2.2e-44	69.67	96.06	183
GE001829	NOG74761	--	[S]: Function unknown	[S]	POORLY CHARACTERIZED	857087.Metme_1836	2.8e-78	54.67	86.01	297
GE001830	COG1819	glycosyltransferase	--	[CG]	--	857087.Metme_1835	2.1e-169	79.19	99.71	600
GE001831	COG0671	PHOsphatase	[I]: Lipid transport and metabolism	[I]	METABOLISM	857087.Metme_1834	2.6e-59	67.65	97.70	233
GE001832	NOG99972	Transcriptional regulator (XRE family	[K]: Transcription	[K]	INFORMATION STORAGE AND PROCESSING	472759.Nhal_1128	1.1e-24	46.67	100.00	118
GE001833	NOG219760	Plasmid stabilisation system protein	[S]: Function unknown	[S]	POORLY CHARACTERIZED	857087.Metme_0213	6.9e-18	53.57	100.00	95
GE001834	COG1835	Acyltransferase	[I]: Lipid transport and metabolism	[I]	METABOLISM	358681.BBR47_14210	1.0e-20	29.64	96.00	106
GE001835	NOG20639	--	[S]: Function unknown	[S]	POORLY CHARACTERIZED	83406.HDN1F_07150	6.2e-78	73.40	100.00	295
GE001836	NOG01033	Nucleotidyl transferase of unknown function (DUF1814)	[S]: Function unknown	[S]	POORLY CHARACTERIZED	83406.HDN1F_07160	1.2e-132	67.06	99.71	478
GE001837	COG1409	Hydrolyzes cAMP to 5'-AMP. Plays an important regulatory role in modulating the intracellular concentration of cAMP, thereby influencing cAMP-dependent processes (By similarity)	[R]: General function prediction only	[R]	POORLY CHARACTERIZED	857087.Metme_3713	1.2e-63	46.92	99.62	248
GE001838	COG3391	40-residue yvtn family beta-propeller repeat protein	[S]: Function unknown	[S]	POORLY CHARACTERIZED	857087.Metme_2218	1.8e-130	73.70	95.06	471
GE001839	COG1131	(ABC) transporter	[V]: Defense mechanisms	[V]	CELLULAR PROCESSES AND SIGNALING	857087.Metme_2219	8.5e-101	77.27	98.78	372
GE001840	COG0842	(ABC) transporter	[V]: Defense mechanisms	[V]	CELLULAR PROCESSES AND SIGNALING	697282.Mettu_0122	2.3e-123	85.34	98.88	447
GE001841	NOG29201	TPR	[R]: General function prediction only	[R]	POORLY CHARACTERIZED	517418.Ctha_1723	1.2e-259	51.42	96.14	901
GE001845	COG4102	(twin-arginine translocation) pathway signal	[S]: Function unknown	[S]	POORLY CHARACTERIZED	940615.AciX9_1644	1.4e-88	41.68	99.34	332
GE001846	COG5267	Protein of unknown function (DUF1800)	[S]: Function unknown	[S]	POORLY CHARACTERIZED	378806.STAUR_5702	1.5e-92	40.73	95.48	345
GE001847	COG3247	membrane	[S]: Function unknown	[S]	POORLY CHARACTERIZED	697282.Mettu_2818	5.6e-47	46.77	95.88	193
GE001848	COG1902	NADH flavin oxidoreductase, NADH oxidase	[C]: Energy production and conversion	[C]	METABOLISM	398527.Bphyt_4395	8.6e-174	79.28	98.91	615
GE001850	COG0778	nitroreductase	[C]: Energy production and conversion	[C]	METABOLISM	658187.LDG_7548	2.2e-56	60.96	99.47	224
GE001851	COG1795	Formaldehyde-activating enzyme	[G]: Carbohydrate transport and metabolism	[G]	METABOLISM	666681.M301_1423	2.3e-87	89.56	100.00	327
GE001852	COG2193	Iron-storage protein	[P]: Inorganic ion transport and metabolism	[P]	METABOLISM	666681.M301_0973	1.6e-67	75.14	93.01	261
GE001854	COG2133	Dehydrogenase	[G]: Carbohydrate transport and metabolism	[G]	METABOLISM	697282.Mettu_0554	1.3e-203	76.43	93.78	714
GE001855	COG1145	4Fe-4S ferredoxin, iron-sulfur binding	[C]: Energy production and conversion	[C]	METABOLISM	697282.Mettu_0555	5.8e-21	62.03	62.70	105
GE001856	NOG99782	Domain of unknown function (DUF2383)	[S]: Function unknown	[S]	POORLY CHARACTERIZED	697282.Mettu_0522	2.2e-51	72.41	97.97	207
GE001857	NOG102672	--	[S]: Function unknown	[S]	POORLY CHARACTERIZED	379066.GAU_0994	7.6e-09	70.21	95.92	64
GE001862	NOG31077	--	[S]: Function unknown	[S]	POORLY CHARACTERIZED	697282.Mettu_3211	5.1e-93	31.10	78.73	348
GE001863	COG2026	Addiction module toxin, RelE StbE family	--	[DJ]	--	572477.Alvin_0770	1.2e-32	67.71	97.96	144
GE001864	NOG95446	HTH_XRE	[K]: Transcription	[K]	INFORMATION STORAGE AND PROCESSING	572477.Alvin_0771	4.4e-30	65.35	95.28	136
GE001865	COG0436	aminotransferase	[E]: Amino acid transport and metabolism	[E]	METABOLISM	857087.Metme_2593	3.1e-198	87.76	99.75	696
GE001866	NOG02733	--	[S]: Function unknown	[S]	POORLY CHARACTERIZED	323261.Noc_1898	3.6e-180	53.05	98.88	637
GE001867	COG0741	transglycosylase	[M]: Cell wall/membrane/envelope biogenesis	[M]	CELLULAR PROCESSES AND SIGNALING	857087.Metme_1388	3.6e-121	66.04	92.75	440
GE001871	COG1943	transposase	[L]: Replication, recombination and repair	[L]	INFORMATION STORAGE AND PROCESSING	857087.Metme_1266	1.7e-105	66.30	100.00	387
GE001872	COG3344	RNA-directed DNA polymerase	[L]: Replication, recombination and repair	[L]	INFORMATION STORAGE AND PROCESSING	443143.GM18_0408	1.0e-157	62.30	99.77	562
GE001874	COG4123	Specifically methylates the adenine in position 37 of tRNA(1)(Val) (anticodon cmo5UAC) (By similarity)	[R]: General function prediction only	[R]	POORLY CHARACTERIZED	697282.Mettu_2353	3.0e-58	50.63	100.00	230
GE001875	COG1487	Toxic component of a toxin-antitoxin (TA) module. A	[R]: General function prediction only	[R]	POORLY CHARACTERIZED	83406.HDN1F_18590	1.3e-53	77.21	98.55	214
GE001876	COG4691	Plasmid stability protein	[R]: General function prediction only	[R]	POORLY CHARACTERIZED	83406.HDN1F_18580	1.1e-32	83.33	87.50	144
GE001877	COG0456	-acetyltransferase	[R]: General function prediction only	[R]	POORLY CHARACTERIZED	697282.Mettu_3088	1.1e-165	77.13	98.64	588
GE001878	COG2804	type ii secretion system protein e	[U]: Intracellular trafficking, secretion, and vesicular transport	[U]	CELLULAR PROCESSES AND SIGNALING	857087.Metme_2462	1.0e-258	81.51	100.00	897
GE001879	COG1459	Type ii secretion system	[U]: Intracellular trafficking, secretion, and vesicular transport	[U]	CELLULAR PROCESSES AND SIGNALING	857087.Metme_2803	2.6e-179	83.70	100.00	633
GE001880	COG2165	General secretion pathway protein	[U]: Intracellular trafficking, secretion, and vesicular transport	[U]	CELLULAR PROCESSES AND SIGNALING	857087.Metme_2802	6.9e-63	87.41	95.74	245
GE001882	NOG111234	General secretion pathway protein	[U]: Intracellular trafficking, secretion, and vesicular transport	[U]	CELLULAR PROCESSES AND SIGNALING	857087.Metme_2800	7.1e-29	51.63	99.35	132
GE001883	NOG97950	General secretion pathway protein J	[U]: Intracellular trafficking, secretion, and vesicular transport	[U]	CELLULAR PROCESSES AND SIGNALING	857087.Metme_2799	3.5e-50	52.58	96.77	203
GE001884	COG3156	type II secretion system protein k	[U]: Intracellular trafficking, secretion, and vesicular transport	[U]	CELLULAR PROCESSES AND SIGNALING	857087.Metme_2798	6.6e-69	48.57	98.13	266
GE001885	NOG91401	Fimbrial assembly family protein	[U]: Intracellular trafficking, secretion, and vesicular transport	[U]	CELLULAR PROCESSES AND SIGNALING	857087.Metme_2797	2.7e-101	51.41	99.74	374
GE001888	COG1450	general secretion pathway protein D	[U]: Intracellular trafficking, secretion, and vesicular transport	[U]	CELLULAR PROCESSES AND SIGNALING	857087.Metme_2794	5.1e-192	58.86	99.23	676
GE001889	NOG18797	--	[S]: Function unknown	[S]	POORLY CHARACTERIZED	857087.Metme_2371	1.7e-186	77.89	97.37	657
GE001890	COG4221	dehydrogenase	[R]: General function prediction only	[R]	POORLY CHARACTERIZED	580332.Slit_1521	2.4e-98	72.11	99.21	364
GE001893	COG3436	Transposase	[L]: Replication, recombination and repair	[L]	INFORMATION STORAGE AND PROCESSING	177437.HRM2_25390	1.8e-147	57.51	99.16	528
GE001894	COG1472	hydrolase family 3	[G]: Carbohydrate transport and metabolism	[G]	METABOLISM	857087.Metme_3603	0.0e+00	75.48	99.45	1117
GE001895	COG0738	Transporter	[G]: Carbohydrate transport and metabolism	[G]	METABOLISM	697282.Mettu_4339	1.7e-152	69.36	94.88	544
GE001897	NOG65345	Glycosyl transferase, family 25	[M]: Cell wall/membrane/envelope biogenesis	[M]	CELLULAR PROCESSES AND SIGNALING	388401.RB2150_13796	3.6e-51	40.41	99.17	207
GE001901	COG1943	transposase	[L]: Replication, recombination and repair	[L]	INFORMATION STORAGE AND PROCESSING	379731.PST_1052	7.9e-64	63.64	92.70	248
GE001902	NOG183230	Protein of unknown function (DUF2283)	[S]: Function unknown	[S]	POORLY CHARACTERIZED	479434.Sthe_3021	3.6e-12	55.88	95.77	75
GE001903	NOG84782	--	[S]: Function unknown	[S]	POORLY CHARACTERIZED	555779.Dthio_PD0461	8.1e-13	49.32	92.31	78
GE001904	COG1858	cytochrome C peroxidase	[P]: Inorganic ion transport and metabolism	[P]	METABOLISM	857087.Metme_3575	2.4e-159	83.53	100.00	567
GE001905	NOG12776	--	[S]: Function unknown	[S]	POORLY CHARACTERIZED	575540.Isop_3355	2.3e-84	38.07	90.29	318
GE001907	NOG28140	Glycosyl transferase group 1	[M]: Cell wall/membrane/envelope biogenesis	[M]	CELLULAR PROCESSES AND SIGNALING	1026882.MAMP_00840	2.4e-95	43.58	99.04	354
GE001908	COG0326	Molecular chaperone. Has ATPase activity (By similarity)	[O]: Posttranslational modification, protein turnover, chaperones	[O]	CELLULAR PROCESSES AND SIGNALING	857087.Metme_0574	0.0e+00	87.71	99.84	1137
GE001913	COG2717	Is probably involved in the electron transfer between its heme and the molybdenum cofactor of the reductase catalytic subunit YedY (By similarity)	[P]: Inorganic ion transport and metabolism	[P]	METABOLISM	857087.Metme_0177	1.5e-72	69.80	94.39	278
GE001914	COG2041	The exact function is not known. Can catalyze the reduction of a variety of substrates like dimethyl sulfoxide, trimethylamine N-oxide, phenylmethyl sulfoxide and L-methionine sulfoxide. Cannot reduce cyclic N-oxides. Shows no activity as sulfite oxidase (By similarity)	[R]: General function prediction only	[R]	POORLY CHARACTERIZED	857087.Metme_0178	3.1e-132	71.94	99.68	476
GE001915	NOG102928	cobalamin (vitamin B12) biosynthesis CbiX protein	[H]: Coenzyme transport and metabolism	[H]	METABOLISM	697282.Mettu_4288	3.2e-32	62.39	95.12	143
GE001916	NOG54655	SOUL heme-binding protein	[S]: Function unknown	[S]	POORLY CHARACTERIZED	697282.Mettu_4289	1.5e-57	58.29	100.00	228
GE001917	NOG32626	--	[S]: Function unknown	[S]	POORLY CHARACTERIZED	697282.Mettu_4290	4.1e-61	69.54	98.05	239
GE001919	COG1988	Membrane-bound metal-dependent hydrolase	[R]: General function prediction only	[R]	POORLY CHARACTERIZED	666681.M301_0576	7.7e-43	53.37	91.06	179
GE001923	NOG81507	CopG domain protein DNA-binding domain protein	[S]: Function unknown	[S]	POORLY CHARACTERIZED	555779.Dthio_PD3775	1.0e-10	43.59	98.73	71
GE001925	COG2370	hupe urej protein	[O]: Posttranslational modification, protein turnover, chaperones	[O]	CELLULAR PROCESSES AND SIGNALING	857087.Metme_4294	6.8e-83	51.06	78.76	313
GE001926	COG1629	receptor	[P]: Inorganic ion transport and metabolism	[P]	METABOLISM	857087.Metme_4293	7.5e-250	58.63	86.69	869
GE001927	NOG69129	--	[S]: Function unknown	[S]	POORLY CHARACTERIZED	261292.Nit79A3_2993	5.3e-40	34.22	35.08	172
GE001929	COG2207	Transcriptional regulator, ARAC family	[K]: Transcription	[K]	INFORMATION STORAGE AND PROCESSING	697282.Mettu_3966	8.3e-123	68.67	94.03	445
GE001931	COG2146	nitrite reductase NADPH small subunit	[C]: Energy production and conversion	[C]	METABOLISM	159087.Daro_1421	2.3e-25	50.94	85.48	120
GE001932	NOG21959	Signal transduction Histidine kinase	[T]: Signal transduction mechanisms	[T]	CELLULAR PROCESSES AND SIGNALING	272630.MexAM1_META1p1833	9.6e-35	30.80	35.33	154
GE001933	NOG61951	Diguanylate cyclase	[T]: Signal transduction mechanisms	[T]	CELLULAR PROCESSES AND SIGNALING	857087.Metme_2547	1.5e-120	60.66	98.92	438
GE001934	COG1087	udp-glucose 4-epimerase	[M]: Cell wall/membrane/envelope biogenesis	[M]	CELLULAR PROCESSES AND SIGNALING	857087.Metme_2452	5.5e-154	73.49	100.00	549
GE001935	COG0037	Ligates lysine onto the cytidine present at position 34 of the AUA codon-specific tRNA(Ile) that contains the anticodon CAU, in an ATP-dependent manner. Cytidine is converted to lysidine, thus changing the amino acid specificity of the tRNA from methionine to isoleucine (By similarity)	[D]: Cell cycle control, cell division, chromosome partitioning	[D]	CELLULAR PROCESSES AND SIGNALING	857087.Metme_2451	3.4e-141	85.61	100.00	506
GE001936	COG0304	Catalyzes the condensation reaction of fatty acid synthesis by the addition to an acyl acceptor of two carbons from malonyl-ACP (By similarity)	[I]: Lipid transport and metabolism	[I]	METABOLISM	857087.Metme_2450	3.6e-205	87.68	100.00	719
GE001937	COG0764	Involved in unsaturated fatty acids biosynthesis. Catalyzes the dehydration of short chain beta-hydroxyacyl-ACPs and long chain saturated and unsaturated beta-hydroxyacyl-ACPs (By similarity)	[I]: Lipid transport and metabolism	[I]	METABOLISM	857087.Metme_2449	1.0e-89	91.23	100.00	334
GE001938	COG0741	transglycosylase	[M]: Cell wall/membrane/envelope biogenesis	[M]	CELLULAR PROCESSES AND SIGNALING	857087.Metme_2448	1.0e-198	55.96	100.00	698
GE001939	COG1132	(ABC) transporter	[V]: Defense mechanisms	[V]	CELLULAR PROCESSES AND SIGNALING	857087.Metme_2447	6.4e-267	80.27	99.34	925
GE001940	COG0613	PHP domain protein	[S]: Function unknown	[S]	POORLY CHARACTERIZED	857087.Metme_2446	6.0e-103	66.67	100.00	379
GE001944	COG4249	peptidase C14 caspase catalytic subunit p20	[R]: General function prediction only	[R]	POORLY CHARACTERIZED	313606.M23134_07170	2.5e-57	47.37	56.02	228
GE001946	COG1613	Sulfate ABC transporter periplasmic sulfate-binding protein	[P]: Inorganic ion transport and metabolism	[P]	METABOLISM	697282.Mettu_2203	2.4e-138	73.49	99.40	497
GE001947	COG0204	Acyltransferase	[I]: Lipid transport and metabolism	[I]	METABOLISM	857087.Metme_2061	0.0e+00	75.24	98.76	1112
GE001952	NOG105334	cytoplasmic protein	[S]: Function unknown	[S]	POORLY CHARACTERIZED	99287.STM0277	5.3e-59	65.24	100.00	232
GE001953	NOG108377	--	[S]: Function unknown	[S]	POORLY CHARACTERIZED	99287.STM0278	2.7e-21	55.32	73.44	107
GE001954	COG2026	Addiction module toxin, RelE StbE family	--	[DJ]	--	1097668.BYI23_A014380	1.0e-22	73.24	100.00	110
GE001955	COG2944	Transcriptional regulator	[K]: Transcription	[K]	INFORMATION STORAGE AND PROCESSING	351605.Gura_3602	1.6e-28	60.55	87.50	131
GE001956	NOG216807	general secretion pathway protein h	[U]: Intracellular trafficking, secretion, and vesicular transport	[U]	CELLULAR PROCESSES AND SIGNALING	583345.Mmol_1195	2.9e-07	29.71	96.41	60
GE001957	NOG103261	transposase	[L]: Replication, recombination and repair	[L]	INFORMATION STORAGE AND PROCESSING	658187.LDG_5984	1.3e-17	43.43	81.15	94
GE001959	COG3264	mechanosensitive ion channel	[M]: Cell wall/membrane/envelope biogenesis	[M]	CELLULAR PROCESSES AND SIGNALING	857087.Metme_1914	5.1e-170	48.59	96.69	603
GE001961	COG2077	Has antioxidant activity. Could remove peroxides or H(2)O(2) (By similarity)	[O]: Posttranslational modification, protein turnover, chaperones	[O]	CELLULAR PROCESSES AND SIGNALING	857087.Metme_3947	6.6e-73	84.15	98.80	278
GE001962	COG1160	GTPase that plays an essential role in the late steps of ribosome biogenesis (By similarity)	[R]: General function prediction only	[R]	POORLY CHARACTERIZED	857087.Metme_3946	4.2e-226	84.57	98.92	789
GE001963	COG1520	Part of the outer membrane protein assembly complex, which is involved in assembly and insertion of beta-barrel proteins into the outer membrane (By similarity)	[S]: Function unknown	[S]	POORLY CHARACTERIZED	857087.Metme_3945	5.1e-143	63.07	98.27	513
GE001964	COG2976	UPF0070 protein	[S]: Function unknown	[S]	POORLY CHARACTERIZED	857087.Metme_3944	9.6e-72	64.81	99.54	275
GE001965	COG0124	Histidyl-trna synthetase	[J]: Translation, ribosomal structure and biogenesis	[J]	INFORMATION STORAGE AND PROCESSING	857087.Metme_3943	3.1e-207	83.18	100.00	726
GE001966	COG3063	type IV pilus biogenesis stability protein PilW	--	[NU]	--	857087.Metme_3942	1.1e-63	51.69	92.19	248
GE001967	COG0820	Specifically methylates position 2 of adenine 2503 in 23S rRNA and position 2 of adenine 37 in tRNAs	[J]: Translation, ribosomal structure and biogenesis	[J]	INFORMATION STORAGE AND PROCESSING	857087.Metme_3941	1.2e-178	83.61	98.92	631
GE001968	COG0105	Major role in the synthesis of nucleoside triphosphates other than ATP. The ATP gamma phosphate is transferred to the NDP beta phosphate via a ping-pong mechanism, using a phosphorylated active-site intermediate (By similarity)	[F]: Nucleotide transport and metabolism	[F]	METABOLISM	857087.Metme_3940	1.6e-62	86.71	100.00	244
GE001969	COG0342	Part of the Sec protein translocase complex. Interacts with the SecYEG preprotein conducting channel. SecDF uses the proton motive force (PMF) to complete protein translocation after the ATP-dependent function of SecA (By similarity)	[U]: Intracellular trafficking, secretion, and vesicular transport	[U]	CELLULAR PROCESSES AND SIGNALING	857087.Metme_3939	2.9e-275	79.55	100.00	953
GE001970	COG1862	preprotein translocase, subunit YajC	[U]: Intracellular trafficking, secretion, and vesicular transport	[U]	CELLULAR PROCESSES AND SIGNALING	857087.Metme_3938	1.1e-47	84.48	100.00	194
GE001971	COG0688	Phosphatidylserine decarboxylase	[I]: Lipid transport and metabolism	[I]	METABOLISM	857087.Metme_3937	2.6e-117	72.70	98.60	427
GE001972	COG2257	flagellar	[S]: Function unknown	[S]	POORLY CHARACTERIZED	697282.Mettu_0835	6.9e-38	81.52	94.85	161
GE001973	COG0780	Catalyzes the NADPH-dependent reduction of 7-cyano-7- deazaguanine (preQ0) to 7-aminomethyl-7-deazaguanine (preQ1) (By similarity)	[R]: General function prediction only	[R]	POORLY CHARACTERIZED	857087.Metme_3935	2.9e-60	82.95	100.00	236
GE001975	COG3671	membrane	[S]: Function unknown	[S]	POORLY CHARACTERIZED	857087.Metme_0071	1.2e-39	66.95	100.00	167
GE001977	NOG213665	ubiE/COQ5 methyltransferase family	[R]: General function prediction only	[R]	POORLY CHARACTERIZED	243233.MCA1384	4.1e-71	56.30	97.94	273
GE001980	COG5611	PilT protein domain protein	[R]: General function prediction only	[R]	POORLY CHARACTERIZED	399795.CtesDRAFT_PD0009	1.6e-32	54.62	95.59	144
GE001981	COG2002	Transcriptional regulator AbrB family	[K]: Transcription	[K]	INFORMATION STORAGE AND PROCESSING	216595.PFLU1618	5.0e-18	58.23	98.75	95
GE001987	COG3209	YD repeat protein	[M]: Cell wall/membrane/envelope biogenesis	[M]	CELLULAR PROCESSES AND SIGNALING	857087.Metme_1435	0.0e+00	49.71	85.21	1223
GE001988	NOG17990	transglutaminase domain protein	[S]: Function unknown	[S]	POORLY CHARACTERIZED	857087.Metme_1436	2.5e-201	45.12	98.81	708
GE001989	NOG227948	--	[S]: Function unknown	[S]	POORLY CHARACTERIZED	857087.Metme_1975	3.7e-87	49.88	62.31	328
GE001996	NOG37522	--	[S]: Function unknown	[S]	POORLY CHARACTERIZED	857087.Metme_0628	1.3e-103	81.02	95.15	381
GE001997	NOG104211	abrb family transcriptional regulator	[K]: Transcription	[K]	INFORMATION STORAGE AND PROCESSING	351605.Gura_3174	6.9e-14	57.33	100.00	81
GE001998	COG1487	Toxic component of a toxin-antitoxin (TA) module. A	[R]: General function prediction only	[R]	POORLY CHARACTERIZED	557599.MkanA1_010100011814	1.3e-42	62.31	97.74	177
GE001999	COG3968	glutamine synthetase	[E]: Amino acid transport and metabolism	[E]	METABOLISM	857087.Metme_1476	0.0e+00	87.98	100.00	1272
GE002000	NOG40526	GGDEF	[T]: Signal transduction mechanisms	[T]	CELLULAR PROCESSES AND SIGNALING	159087.Daro_2966	3.1e-78	45.92	98.39	297
GE002001	COG4313	Phenol degradation-like protein	[C]: Energy production and conversion	[C]	METABOLISM	566466.NOR53_2538	4.1e-30	29.86	90.18	137
GE002002	COG0210	helicase	[L]: Replication, recombination and repair	[L]	INFORMATION STORAGE AND PROCESSING	857087.Metme_1736	0.0e+00	80.28	100.00	1164
GE002004	COG3030	FxsA cytoplasmic membrane protein	[S]: Function unknown	[S]	POORLY CHARACTERIZED	857087.Metme_1738	6.8e-53	72.60	98.65	212
GE002005	COG1324	tolerance protein	[P]: Inorganic ion transport and metabolism	[P]	METABOLISM	857087.Metme_1739	2.7e-35	69.61	97.14	153
GE002006	COG4232	Required to facilitate the formation of correct disulfide bonds in some periplasmic proteins and for the assembly of the periplasmic c-type cytochromes. Acts by transferring electrons from cytoplasmic thioredoxin to the periplasm. This transfer involves a cascade of disulfide bond formation and reduction steps (By similarity)	[O]: Posttranslational modification, protein turnover, chaperones	[O]	CELLULAR PROCESSES AND SIGNALING	857087.Metme_1740	1.8e-247	60.62	98.80	860
GE002007	COG1672	ATPase (AAA	[R]: General function prediction only	[R]	POORLY CHARACTERIZED	368407.Memar_1119	6.5e-29	27.32	98.53	134
GE002008	NOG213047	--	[S]: Function unknown	[S]	POORLY CHARACTERIZED	522306.CAP2UW1_1196	9.5e-102	68.89	35.37	377
GE002009	NOG78816	Cytochrome	[S]: Function unknown	[S]	POORLY CHARACTERIZED	580332.Slit_1015	9.6e-33	54.26	92.14	145
GE002010	COG3658	Cytochrome	[C]: Energy production and conversion	[C]	METABOLISM	987059.RBXJA2T_15718	2.4e-43	45.27	96.63	181
GE002011	NOG17403	Cytochrome	[O]: Posttranslational modification, protein turnover, chaperones	[O]	CELLULAR PROCESSES AND SIGNALING	261292.Nit79A3_1843	3.7e-76	37.53	93.46	291
GE002013	COG2863	cytochrome	[C]: Energy production and conversion	[C]	METABOLISM	349521.HCH_04415	1.1e-11	43.88	78.40	75
GE002014	COG4993	Dehydrogenase	[G]: Carbohydrate transport and metabolism	[G]	METABOLISM	857087.Metme_1518	0.0e+00	85.69	99.68	1144
GE002015	COG3636	addiction module antidote protein	[K]: Transcription	[K]	INFORMATION STORAGE AND PROCESSING	266265.Bxe_C1184	2.7e-24	56.00	96.15	116
GE002018	NOG14209	Alpha beta hydrolase fold protein	[R]: General function prediction only	[R]	POORLY CHARACTERIZED	857087.Metme_1665	1.7e-90	58.13	95.38	338
GE002019	COG3946	virulence factor family protein	[U]: Intracellular trafficking, secretion, and vesicular transport	[U]	CELLULAR PROCESSES AND SIGNALING	264730.PSPPH_3789	1.6e-81	45.16	74.28	308
GE002020	COG2898	Catalyzes the production of L-lysyl-tRNA(Lys)transfer and the transfer of a lysyl group from L-lysyl-tRNA(Lys) to membrane-bound phosphatidylglycerol (PG), which produces lysylphosphatidylglycerol (LPG), one of the components of the bacterial membrane with a positive net charge. LPG synthesis contributes to the resistance to cationic antimicrobial peptides (CAMPs) and likely protects M.tuberculos…	[S]: Function unknown	[S]	POORLY CHARACTERIZED	62977.ACIAD2415	4.7e-247	51.53	98.72	859
GE002021	NOG117044	--	[S]: Function unknown	[S]	POORLY CHARACTERIZED	697282.Mettu_2576	1.5e-107	60.82	97.00	394
GE002022	COG2318	dinb family	[S]: Function unknown	[S]	POORLY CHARACTERIZED	743299.Acife_0946	2.1e-56	61.02	98.33	224
GE002023	NOG76512	--	[S]: Function unknown	[S]	POORLY CHARACTERIZED	330214.NIDE1069	4.7e-36	77.42	100.00	155
GE002024	NOG104029	--	[S]: Function unknown	[S]	POORLY CHARACTERIZED	857087.Metme_1762	6.6e-24	85.71	95.45	114
GE002025	NOG67797	--	[S]: Function unknown	[S]	POORLY CHARACTERIZED	857087.Metme_1763	7.8e-62	79.17	99.31	241
GE002027	NOG18908	head-to-tail joining protein	[S]: Function unknown	[S]	POORLY CHARACTERIZED	557598.LHK_01539	1.4e-180	57.14	97.11	638
GE002028	COG2188	GntR family transcriptional regulator	[K]: Transcription	[K]	INFORMATION STORAGE AND PROCESSING	666681.M301_1136	4.3e-71	54.29	96.46	273
GE002029	COG0524	pfkb domain protein	[G]: Carbohydrate transport and metabolism	[G]	METABOLISM	460265.Mnod_6055	7.6e-52	42.39	91.64	209
GE002030	COG0071	Heat shock protein	[O]: Posttranslational modification, protein turnover, chaperones	[O]	CELLULAR PROCESSES AND SIGNALING	857087.Metme_2057	6.1e-59	80.28	100.00	232
GE002031	COG0625	glutathione s-transferase	[O]: Posttranslational modification, protein turnover, chaperones	[O]	CELLULAR PROCESSES AND SIGNALING	41431.PCC8801_1387	5.1e-13	67.92	48.18	79
GE002034	NOG16429	--	[S]: Function unknown	[S]	POORLY CHARACTERIZED	298386.PBPRB0566	1.1e-113	44.05	98.22	416
GE002035	COG3728	terminase (Small subunit)	[L]: Replication, recombination and repair	[L]	INFORMATION STORAGE AND PROCESSING	290633.GOX2458	9.9e-24	43.31	91.18	115
GE002036	NOG53694	--	[S]: Function unknown	[S]	POORLY CHARACTERIZED	1045858.Bint_1176	3.3e-36	29.82	98.77	157
GE002037	COG2202	Histidine kinase	[T]: Signal transduction mechanisms	[T]	CELLULAR PROCESSES AND SIGNALING	857087.Metme_0997	3.1e-137	51.31	96.10	494
GE002038	COG2703	hemerythrin-like, metal-binding protein	[P]: Inorganic ion transport and metabolism	[P]	METABOLISM	398767.Glov_0386	2.1e-40	60.00	100.00	170
GE002041	NOG84701	MSHA pilin protein, MshA	[U]: Intracellular trafficking, secretion, and vesicular transport	[U]	CELLULAR PROCESSES AND SIGNALING	204773.HEAR1950	4.9e-09	34.84	98.73	66
GE002042	COG0129	Dihydroxy-acid dehydratase	[E]: Amino acid transport and metabolism	[E]	METABOLISM	697282.Mettu_2231	0.0e+00	88.64	99.84	1086
GE002044	NOG00882	Positively regulates the activity of the minus-end directed microtubule motor protein dynein. May enhance dynein- mediated microtubule sliding by targeting dynein to the microtubule plus end. Required for	[R]: General function prediction only	[R]	POORLY CHARACTERIZED	378806.STAUR_8177	3.1e-65	42.05	55.32	255
GE002046	COG2831	Polypeptide-transport-associated domain protein, ShlB-type	[U]: Intracellular trafficking, secretion, and vesicular transport	[U]	CELLULAR PROCESSES AND SIGNALING	323097.Nham_0727	9.5e-109	40.96	93.96	399
GE002047	COG3210	filamentous hemagglutinin family outer membrane protein	[U]: Intracellular trafficking, secretion, and vesicular transport	[U]	CELLULAR PROCESSES AND SIGNALING	595536.MettrDRAFT_3527	9.7e-170	46.76	76.30	603
GE002050	NOG00889	RND efflux system, outer membrane lipoprotein, NodT	[M]: Cell wall/membrane/envelope biogenesis	[M]	CELLULAR PROCESSES AND SIGNALING	243233.MCA2232	3.0e-190	70.02	98.35	670
GE002051	COG0841	acriflavin resistance protein	[P]: Inorganic ion transport and metabolism	[P]	METABOLISM	323848.Nmul_A1727	0.0e+00	84.19	99.53	1732
GE002052	COG0845	Efflux transporter RND family MFP subunit	[M]: Cell wall/membrane/envelope biogenesis	[M]	CELLULAR PROCESSES AND SIGNALING	243233.MCA2230	2.0e-138	68.51	100.00	497
GE002054	COG0642	Histidine kinase	[T]: Signal transduction mechanisms	[T]	CELLULAR PROCESSES AND SIGNALING	857087.Metme_3725	4.3e-157	60.67	98.55	560
GE002055	NOG04320	Two component transcriptional regulator (Winged helix family	[T]: Signal transduction mechanisms	[T]	CELLULAR PROCESSES AND SIGNALING	228410.NE0514	1.8e-84	68.42	99.56	317
GE002056	NOG14181	Nad-dependent epimerase dehydratase	[R]: General function prediction only	[R]	POORLY CHARACTERIZED	404589.Anae109_0046	1.2e-86	51.28	98.73	325
GE002059	COG2703	hemerythrin-like, metal-binding protein	[P]: Inorganic ion transport and metabolism	[P]	METABOLISM	522306.CAP2UW1_0521	1.0e-42	33.64	81.61	179
GE002060	NOG162830	--	[S]: Function unknown	[S]	POORLY CHARACTERIZED	383631.MB2181_03340	1.0e-16	37.67	77.25	92
GE002061	NOG162830	--	[S]: Function unknown	[S]	POORLY CHARACTERIZED	383631.MB2181_03340	1.2e-15	36.99	73.00	89
GE002062	NOG157039	--	[S]: Function unknown	[S]	POORLY CHARACTERIZED	940615.AciX9_0203	3.6e-33	39.32	87.64	147
GE002063	NOG162830	--	[S]: Function unknown	[S]	POORLY CHARACTERIZED	383631.MB2181_03340	7.7e-17	38.97	71.96	92
GE002064	NOG00748	Histidine kinase	[T]: Signal transduction mechanisms	[T]	CELLULAR PROCESSES AND SIGNALING	1114970.PSF113_4685	1.2e-68	32.38	95.95	266
GE002066	COG3437	Response Regulator	[T]: Signal transduction mechanisms	[T]	CELLULAR PROCESSES AND SIGNALING	857087.Metme_2233	9.7e-182	60.72	97.05	642
GE002067	COG1639	signal transduction protein	[T]: Signal transduction mechanisms	[T]	CELLULAR PROCESSES AND SIGNALING	857087.Metme_2235	5.1e-159	67.41	98.77	566
GE002068	COG2202	Histidine kinase	[T]: Signal transduction mechanisms	[T]	CELLULAR PROCESSES AND SIGNALING	857087.Metme_2236	4.5e-138	58.11	72.06	497
GE002069	COG3547	Transposase	[L]: Replication, recombination and repair	[L]	INFORMATION STORAGE AND PROCESSING	396588.Tgr7_0943	1.4e-88	50.89	97.38	332
GE002070	COG4642	whole genome shotgun sequence	[S]: Function unknown	[S]	POORLY CHARACTERIZED	67593.Physo141927	6.7e-07	55.32	20.43	60
GE002071	COG3577	aspartyl protease	[S]: Function unknown	[S]	POORLY CHARACTERIZED	857087.Metme_2009	4.6e-28	42.61	81.09	130
GE002073	COG4206	tonB-dependent Receptor	[P]: Inorganic ion transport and metabolism	[P]	METABOLISM	857087.Metme_0352	9.6e-194	56.20	99.84	682
GE002078	NOG105803	Plasmid stabilisation system protein	[R]: General function prediction only	[R]	POORLY CHARACTERIZED	697282.Mettu_4098	4.1e-33	64.00	98.04	146
GE002079	NOG105170	--	[S]: Function unknown	[S]	POORLY CHARACTERIZED	697282.Mettu_4097	1.4e-15	67.80	96.72	87
GE002081	COG5563	Extracellular repeat protein, HAF family	[S]: Function unknown	[S]	POORLY CHARACTERIZED	240292.Ava_4159	7.5e-16	31.05	66.40	90
GE002083	COG0064	Allows the formation of correctly charged Asn-tRNA(Asn) or Gln-tRNA(Gln) through the transamidation of misacylated Asp- tRNA(Asn) or Glu-tRNA(Gln) in organisms which lack either or both of asparaginyl-tRNA or glutaminyl-tRNA synthetases. The reaction takes place in the presence of glutamine and ATP through an activated phospho-Asp-tRNA(Asn) or phospho-Glu-tRNA(Gln) (By similarity)	[J]: Translation, ribosomal structure and biogenesis	[J]	INFORMATION STORAGE AND PROCESSING	857087.Metme_1065	1.2e-231	83.92	100.00	807
GE002084	COG0154	Allows the formation of correctly charged Gln-tRNA(Gln) through the transamidation of misacylated Glu-tRNA(Gln) in organisms which lack glutaminyl-tRNA synthetase. The reaction takes place in the presence of glutamine and ATP through an activated gamma-phospho-Glu-tRNA(Gln) (By similarity)	[J]: Translation, ribosomal structure and biogenesis	[J]	INFORMATION STORAGE AND PROCESSING	857087.Metme_1064	1.2e-220	81.54	99.79	771
GE002085	COG0721	Allows the formation of correctly charged Asn-tRNA(Asn) or Gln-tRNA(Gln) through the transamidation of misacylated Asp- tRNA(Asn) or Glu-tRNA(Gln) in organisms which lack either or both of asparaginyl-tRNA or glutaminyl-tRNA synthetases. The reaction takes place in the presence of glutamine and ATP through an activated phospho-Asp-tRNA(Asn) or phospho-Glu-tRNA(Gln) (By similarity)	[J]: Translation, ribosomal structure and biogenesis	[J]	INFORMATION STORAGE AND PROCESSING	697282.Mettu_1389	1.1e-35	78.95	100.00	154
GE002086	COG1077	Rod shape-determining protein, MreB	[D]: Cell cycle control, cell division, chromosome partitioning	[D]	CELLULAR PROCESSES AND SIGNALING	857087.Metme_1062	2.1e-185	95.18	100.00	653
GE002087	COG0469	Pyruvate kinase	[G]: Carbohydrate transport and metabolism	[G]	METABOLISM	697282.Mettu_3607	2.1e-220	63.77	98.26	770
GE002088	NOG88729	Rhomboid family	[S]: Function unknown	[S]	POORLY CHARACTERIZED	1005048.CFU_1160	6.9e-62	33.02	99.79	243
GE002089	COG1853	flavin reductase domain protein, FMN-binding	[R]: General function prediction only	[R]	POORLY CHARACTERIZED	396588.Tgr7_1944	3.4e-75	75.56	100.00	286
GE002090	COG0840	Methyl-accepting chemotaxis	--	[NT]	--	641491.DND132_2639	4.8e-207	46.55	99.20	726
GE002091	NOG37886	ABC-type phosphate phosphonate transport system periplasmic component	[P]: Inorganic ion transport and metabolism	[P]	METABOLISM	857087.Metme_1352	1.1e-90	66.53	98.80	338
GE002092	NOG02242	Methyl-accepting chemotaxis sensory transducer with Pas Pac sensor	[T]: Signal transduction mechanisms	[T]	CELLULAR PROCESSES AND SIGNALING	857087.Metme_1351	6.5e-70	76.58	100.00	268
GE002093	COG2018	Roadblock lc7 family protein	[R]: General function prediction only	[R]	POORLY CHARACTERIZED	857087.Metme_1350	3.7e-49	88.33	100.00	199
GE002094	NOG60300	M23 M37 peptidase domain protein	[S]: Function unknown	[S]	POORLY CHARACTERIZED	857087.Metme_1349	3.8e-73	64.45	98.60	280
GE002095	COG2229	atp gtp-binding protein	[R]: General function prediction only	[R]	POORLY CHARACTERIZED	857087.Metme_1348	1.8e-77	81.36	92.67	294
GE002096	NOG180815	--	[S]: Function unknown	[S]	POORLY CHARACTERIZED	857087.Metme_1347	4.1e-87	43.13	99.05	327
GE002098	NOG65543	--	[S]: Function unknown	[S]	POORLY CHARACTERIZED	1005048.CFU_1161	1.2e-41	29.35	97.32	176
GE002099	COG1792	Involved in formation and maintenance of cell shape (By similarity)	[M]: Cell wall/membrane/envelope biogenesis	[M]	CELLULAR PROCESSES AND SIGNALING	857087.Metme_1061	3.4e-114	80.51	98.91	416
GE002100	COG2891	Rod shape-determining protein MreD	[M]: Cell wall/membrane/envelope biogenesis	[M]	CELLULAR PROCESSES AND SIGNALING	857087.Metme_1060	2.0e-53	64.20	100.00	214
GE002101	COG0768	penicillin-binding protein	[M]: Cell wall/membrane/envelope biogenesis	[M]	CELLULAR PROCESSES AND SIGNALING	857087.Metme_1059	2.0e-292	79.42	99.84	1010
GE002102	COG0772	Cell Division Protein	[D]: Cell cycle control, cell division, chromosome partitioning	[D]	CELLULAR PROCESSES AND SIGNALING	857087.Metme_1058	4.5e-170	82.13	99.73	602
GE002103	NOG54995	GCN5-related N-acetyltransferase	[R]: General function prediction only	[R]	POORLY CHARACTERIZED	697282.Mettu_2291	5.2e-29	80.23	98.84	132
GE002104	COG0605	Destroys radicals which are normally produced within the cells and which are toxic to biological systems (By similarity)	[P]: Inorganic ion transport and metabolism	[P]	METABOLISM	857087.Metme_0241	9.0e-98	85.94	99.48	361
GE002105	COG3015	(LipO)protein	--	[MP]	--	697282.Mettu_1823	4.5e-42	58.23	96.91	176
GE002107	NOG03116	integrase catalytic	[L]: Replication, recombination and repair	[L]	INFORMATION STORAGE AND PROCESSING	319224.Sputcn32_3940	2.2e-171	82.08	100.00	607
GE002108	NOG83901	--	[S]: Function unknown	[S]	POORLY CHARACTERIZED	160492.XF1707	1.9e-56	67.97	96.23	224
GE002109	COG3093	Plasmid maintenance system antidote protein	[R]: General function prediction only	[R]	POORLY CHARACTERIZED	160492.XF1708	1.0e-121	57.07	100.00	442
GE002110	COG3549	Plasmid maintenance system killer	[R]: General function prediction only	[R]	POORLY CHARACTERIZED	882378.RBRH_01174	1.7e-28	64.29	76.56	131
GE002111	NOG14363	--	[S]: Function unknown	[S]	POORLY CHARACTERIZED	556269.OFBG_00006	3.0e-97	64.60	99.31	360
GE002112	COG3596	gtp-binding protein	[R]: General function prediction only	[R]	POORLY CHARACTERIZED	697282.Mettu_2441	2.1e-247	82.94	99.41	860
GE002113	NOG21642	--	[S]: Function unknown	[S]	POORLY CHARACTERIZED	697282.Mettu_2440	1.1e-211	91.56	100.00	741
GE002114	COG2951	Lytic murein transglycosylase	[M]: Cell wall/membrane/envelope biogenesis	[M]	CELLULAR PROCESSES AND SIGNALING	857087.Metme_1057	5.6e-111	64.91	94.94	406
GE002115	COG0553	helicase	[L]: Replication, recombination and repair	[L]	INFORMATION STORAGE AND PROCESSING	697282.Mettu_2681	0.0e+00	57.01	98.71	1203
GE002117	NOG64490	nucleotidyltransferase substrate binding protein, HI0074 family	[R]: General function prediction only	[R]	POORLY CHARACTERIZED	404380.Gbem_1476	2.2e-45	67.19	92.75	187
GE002118	NOG79949	DNA polymerase beta domain protein region	[R]: General function prediction only	[R]	POORLY CHARACTERIZED	404380.Gbem_1475	1.4e-25	60.00	98.04	120
GE002122	NOG88941	prevent-host-death family	[S]: Function unknown	[S]	POORLY CHARACTERIZED	743299.Acife_0286	4.4e-30	88.75	100.00	135
GE002123	COG3744	PilT protein domain protein	[R]: General function prediction only	[R]	POORLY CHARACTERIZED	743299.Acife_0287	3.6e-58	86.51	98.44	229
GE002124	COG0664	transcriptional regulator, crp fnr family	[T]: Signal transduction mechanisms	[T]	CELLULAR PROCESSES AND SIGNALING	156889.Mmc1_1537	7.2e-70	46.71	97.31	269
GE002125	NOG00011	Histidine kinase	[T]: Signal transduction mechanisms	[T]	CELLULAR PROCESSES AND SIGNALING	382245.ASA_2109	3.6e-213	42.03	90.37	747
GE002126	COG1907	beta-ribofuranosylaminobenzene 5-phosphate synthase	[R]: General function prediction only	[R]	POORLY CHARACTERIZED	857087.Metme_2289	3.5e-123	70.57	99.06	446
GE002128	COG3766	Membrane	[S]: Function unknown	[S]	POORLY CHARACTERIZED	398767.Glov_2240	2.7e-19	42.86	91.30	100
GE002129	COG0754	Glutathionylspermidine synthase	[E]: Amino acid transport and metabolism	[E]	METABOLISM	513049.AmaxDRAFT_1853	2.8e-119	55.29	99.20	434
GE002131	COG1943	transposase	[L]: Replication, recombination and repair	[L]	INFORMATION STORAGE AND PROCESSING	857087.Metme_3429	2.8e-14	77.78	67.16	82
GE002132	COG1943	transposase	[L]: Replication, recombination and repair	[L]	INFORMATION STORAGE AND PROCESSING	857087.Metme_1266	6.0e-08	79.41	97.14	60
GE002133	COG3344	RNA-directed DNA polymerase	[L]: Replication, recombination and repair	[L]	INFORMATION STORAGE AND PROCESSING	443143.GM18_0408	1.0e-157	62.30	99.77	562
GE002134	COG5001	Diguanylate cyclase phosphodiesterase	[T]: Signal transduction mechanisms	[T]	CELLULAR PROCESSES AND SIGNALING	580332.Slit_1460	5.2e-155	58.84	98.30	553
GE002135	COG1943	transposase	[L]: Replication, recombination and repair	[L]	INFORMATION STORAGE AND PROCESSING	857087.Metme_1266	6.0e-08	79.41	97.14	60
GE002136	COG3344	RNA-directed DNA polymerase	[L]: Replication, recombination and repair	[L]	INFORMATION STORAGE AND PROCESSING	443143.GM18_0408	1.0e-157	62.30	99.77	562
GE002137	COG1943	transposase	[L]: Replication, recombination and repair	[L]	INFORMATION STORAGE AND PROCESSING	857087.Metme_3429	1.5e-14	77.78	97.83	83
GE002138	COG3344	RNA-directed DNA polymerase	[L]: Replication, recombination and repair	[L]	INFORMATION STORAGE AND PROCESSING	443143.GM18_0408	1.0e-157	62.30	99.77	562
GE002139	COG1569	PilT protein domain protein	[R]: General function prediction only	[R]	POORLY CHARACTERIZED	65393.PCC7424_2858	3.8e-21	43.61	95.00	106
GE002140	NOG200585	prevent-host-death family	[D]: Cell cycle control, cell division, chromosome partitioning	[D]	CELLULAR PROCESSES AND SIGNALING	261292.Nit79A3_3357	9.9e-08	40.59	100.00	61
GE002141	COG3344	RNA-directed DNA polymerase	[L]: Replication, recombination and repair	[L]	INFORMATION STORAGE AND PROCESSING	443143.GM18_0408	1.0e-157	62.30	99.77	562
GE002142	COG5001	Diguanylate cyclase phosphodiesterase	[T]: Signal transduction mechanisms	[T]	CELLULAR PROCESSES AND SIGNALING	395494.Galf_1970	5.4e-195	44.36	72.51	687
GE002147	NOG211915	Methyl-accepting chemotaxis sensory transducer	[S]: Function unknown	[S]	POORLY CHARACTERIZED	697282.Mettu_1715	2.1e-64	41.20	78.88	252
GE002148	COG1611	decarboxylase	[S]: Function unknown	[S]	POORLY CHARACTERIZED	697282.Mettu_3250	1.1e-77	72.82	99.49	295
GE002149	COG1538	Membrane	[M]: Cell wall/membrane/envelope biogenesis	[M]	CELLULAR PROCESSES AND SIGNALING	666681.M301_2728	8.0e-137	61.90	96.70	492
GE002150	NOG00197	acriflavin resistance protein	[V]: Defense mechanisms	[V]	CELLULAR PROCESSES AND SIGNALING	666681.M301_2730	0.0e+00	73.51	98.39	1488
GE002151	COG0845	Efflux transporter RND family MFP subunit	[M]: Cell wall/membrane/envelope biogenesis	[M]	CELLULAR PROCESSES AND SIGNALING	666681.M301_2731	6.1e-100	58.91	97.48	369
GE002152	NOG49929	Transcriptional regulator, TetR family	[K]: Transcription	[K]	INFORMATION STORAGE AND PROCESSING	666681.M301_2732	3.3e-61	54.07	98.12	240
GE002153	NOG04566	Histidine kinase	[T]: Signal transduction mechanisms	[T]	CELLULAR PROCESSES AND SIGNALING	243233.MCA3099	2.5e-146	47.46	100.00	524
GE002154	COG2204	two component, sigma54 specific, transcriptional regulator, Fis family	[T]: Signal transduction mechanisms	[T]	CELLULAR PROCESSES AND SIGNALING	666681.M301_1912	4.3e-130	54.47	98.70	470
GE002155	NOG73659	--	[S]: Function unknown	[S]	POORLY CHARACTERIZED	243233.MCA3098	7.5e-74	48.39	87.57	283
GE002156	NOG224519	--	[S]: Function unknown	[S]	POORLY CHARACTERIZED	243233.MCA3097	1.7e-29	55.86	78.72	134
GE002158	NOG69129	--	[S]: Function unknown	[S]	POORLY CHARACTERIZED	1000565.METUNv1_01637	1.9e-48	38.50	73.73	199
GE002159	COG5501	Sulfur oxidation protein	[S]: Function unknown	[S]	POORLY CHARACTERIZED	857087.Metme_2291	9.2e-34	51.97	100.00	148
GE002160	COG1546	competence damage-inducible protein	[R]: General function prediction only	[R]	POORLY CHARACTERIZED	452637.Oter_1498	8.0e-21	47.01	67.05	105
GE002162	NOG46092	--	[S]: Function unknown	[S]	POORLY CHARACTERIZED	313606.M23134_01950	8.9e-72	35.67	97.57	276
GE002163	COG1210	utp--glucose-1-phosphate uridylyltransferase	[M]: Cell wall/membrane/envelope biogenesis	[M]	CELLULAR PROCESSES AND SIGNALING	857087.Metme_0633	2.4e-150	90.44	100.00	537
GE002164	COG0811	MotA TolQ exbB proton channel	[U]: Intracellular trafficking, secretion, and vesicular transport	[U]	CELLULAR PROCESSES AND SIGNALING	857087.Metme_2670	9.7e-84	85.42	99.48	315
GE002165	COG0848	Biopolymer transport protein exbD tolR	[U]: Intracellular trafficking, secretion, and vesicular transport	[U]	CELLULAR PROCESSES AND SIGNALING	857087.Metme_2669	2.3e-45	64.79	98.61	187
GE002166	COG1663	Transfers the gamma-phosphate of ATP to the 4'-position of a tetraacyldisaccharide 1-phosphate intermediate (termed DS-1- P) to form tetraacyldisaccharide 1,4'-bis-phosphate (lipid IVA) (By similarity)	[M]: Cell wall/membrane/envelope biogenesis	[M]	CELLULAR PROCESSES AND SIGNALING	857087.Metme_2668	1.5e-121	64.86	100.00	441
GE002167	COG2835	UPF0434 protein	[S]: Function unknown	[S]	POORLY CHARACTERIZED	697282.Mettu_1037	2.6e-22	82.54	100.00	109
GE002168	COG1212	Activates KDO (a required 8-carbon sugar) for incorporation into bacterial lipopolysaccharide in Gram-negative bacteria (By similarity)	[M]: Cell wall/membrane/envelope biogenesis	[M]	CELLULAR PROCESSES AND SIGNALING	857087.Metme_2666	2.2e-104	77.47	98.03	384
GE002169	COG0463	Glycosyl transferase, family 2	[M]: Cell wall/membrane/envelope biogenesis	[M]	CELLULAR PROCESSES AND SIGNALING	264732.Moth_0453	3.0e-35	32.23	92.00	154
GE002171	COG3344	RNA-directed DNA polymerase	[L]: Replication, recombination and repair	[L]	INFORMATION STORAGE AND PROCESSING	443143.GM18_0408	1.0e-157	62.30	99.77	562
GE002173	COG1943	transposase	[L]: Replication, recombination and repair	[L]	INFORMATION STORAGE AND PROCESSING	857087.Metme_3429	2.0e-16	79.17	63.16	90
GE002175	COG3344	RNA-directed DNA polymerase	[L]: Replication, recombination and repair	[L]	INFORMATION STORAGE AND PROCESSING	497964.CfE428DRAFT_3289	2.7e-107	47.94	99.28	394
GE002176	NOG80570	--	[S]: Function unknown	[S]	POORLY CHARACTERIZED	580332.Slit_1139	1.1e-36	80.95	100.00	157
GE002177	NOG31965	Prophage CP4-57 regulatory	[S]: Function unknown	[S]	POORLY CHARACTERIZED	580332.Slit_1140	6.1e-47	54.60	100.00	192
GE002178	COG1943	transposase	[L]: Replication, recombination and repair	[L]	INFORMATION STORAGE AND PROCESSING	857087.Metme_1266	8.1e-108	67.39	100.00	395
GE002180	COG1943	transposase	[L]: Replication, recombination and repair	[L]	INFORMATION STORAGE AND PROCESSING	857087.Metme_1266	8.9e-107	67.39	100.00	392
GE002181	COG3609	CopG Arc MetJ family	[K]: Transcription	[K]	INFORMATION STORAGE AND PROCESSING	857087.Metme_2315	3.7e-35	95.29	98.84	152
GE002182	COG0286	type I restriction-modification system	[V]: Defense mechanisms	[V]	CELLULAR PROCESSES AND SIGNALING	1085623.GNIT_1595	0.0e+00	78.42	99.87	1211
GE002183	COG0732	restriction modification system DNA specificity	[V]: Defense mechanisms	[V]	CELLULAR PROCESSES AND SIGNALING	153948.NAL212_0926	6.3e-150	61.82	98.25	536
GE002184	COG0610	Type I site-specific deoxyribonuclease	[V]: Defense mechanisms	[V]	CELLULAR PROCESSES AND SIGNALING	153948.NAL212_0929	0.0e+00	82.70	99.27	1808
GE002185	COG2203	Histidine kinase	[T]: Signal transduction mechanisms	[T]	CELLULAR PROCESSES AND SIGNALING	159087.Daro_3006	7.0e-118	44.64	60.35	430
GE002186	NOG36637	Histidine kinase	[T]: Signal transduction mechanisms	[T]	CELLULAR PROCESSES AND SIGNALING	640081.Dsui_2781	3.5e-27	30.42	89.03	127
GE002187	COG3437	Response Regulator	[T]: Signal transduction mechanisms	[T]	CELLULAR PROCESSES AND SIGNALING	640081.Dsui_2782	2.8e-114	55.20	97.15	417
GE002190	NOG98427	--	[S]: Function unknown	[S]	POORLY CHARACTERIZED	522306.CAP2UW1_2699	4.7e-12	43.33	98.90	75
GE002192	COG3547	Transposase	[L]: Replication, recombination and repair	[L]	INFORMATION STORAGE AND PROCESSING	396588.Tgr7_0943	1.4e-88	50.89	97.38	332
GE002193	COG2206	Metal Dependent Phosphohydrolase	[T]: Signal transduction mechanisms	[T]	CELLULAR PROCESSES AND SIGNALING	857087.Metme_0732	1.2e-150	62.99	97.37	538
GE002194	COG2206	Metal Dependent Phosphohydrolase	[T]: Signal transduction mechanisms	[T]	CELLULAR PROCESSES AND SIGNALING	857087.Metme_0732	2.3e-133	57.42	96.25	481
GE002195	COG5001	Diguanylate cyclase phosphodiesterase	[T]: Signal transduction mechanisms	[T]	CELLULAR PROCESSES AND SIGNALING	697282.Mettu_1966	7.6e-189	57.84	87.50	666
GE002196	NOG216543	Pfam:Exon_PolB	[L]: Replication, recombination and repair	[L]	INFORMATION STORAGE AND PROCESSING	292414.TM1040_1688	7.5e-27	32.43	96.49	126
GE002197	COG2193	Iron-storage protein	[P]: Inorganic ion transport and metabolism	[P]	METABOLISM	697282.Mettu_2850	1.9e-61	76.10	100.00	240
GE002198	COG2193	Iron-storage protein	[P]: Inorganic ion transport and metabolism	[P]	METABOLISM	159087.Daro_1061	1.7e-70	81.88	100.00	270
GE002199	COG0513	atp-dependent rna helicase	[L]: Replication, recombination and repair	[L]	INFORMATION STORAGE AND PROCESSING	857087.Metme_3560	2.4e-171	82.28	99.74	607
GE002200	NOG115835	--	[S]: Function unknown	[S]	POORLY CHARACTERIZED	1037409.BJ6T_87830	2.6e-07	26.92	90.43	60
GE002203	NOG92897	LvrA protein	[S]: Function unknown	[S]	POORLY CHARACTERIZED	765910.MarpuDRAFT_0257	7.9e-18	49.11	39.01	96
GE002204	COG2932	Repressor	[K]: Transcription	[K]	INFORMATION STORAGE AND PROCESSING	343509.SG0936	4.3e-36	39.59	97.98	157
GE002205	NOG101629	bfd domain protein (2fe-2s)-binding domain protein	[S]: Function unknown	[S]	POORLY CHARACTERIZED	270374.MELB17_21041	9.2e-07	49.02	79.69	57
GE002207	COG3409	Peptidoglycan-binding domain 1 protein	[M]: Cell wall/membrane/envelope biogenesis	[M]	CELLULAR PROCESSES AND SIGNALING	378806.STAUR_4769	9.0e-42	51.65	96.30	175
GE002208	NOG69594	Acyltransferase	[S]: Function unknown	[S]	POORLY CHARACTERIZED	240015.ACP_1689	1.9e-30	32.90	95.61	139
GE002209	NOG172404	--	[S]: Function unknown	[S]	POORLY CHARACTERIZED	383372.Rcas_2471	5.4e-68	34.70	95.84	264
GE002211	NOG75810	--	[S]: Function unknown	[S]	POORLY CHARACTERIZED	1003200.AXXA_27995	6.1e-31	50.00	69.34	139
GE002212	NOG43527	--	[S]: Function unknown	[S]	POORLY CHARACTERIZED	1003200.AXXA_27990	1.6e-97	54.01	95.94	361
GE002220	COG1835	Acyltransferase	[I]: Lipid transport and metabolism	[I]	METABOLISM	861208.AGROH133_10560	5.8e-39	36.92	95.89	167
GE002221	NOG102535	--	[S]: Function unknown	[S]	POORLY CHARACTERIZED	360910.BAV0428	9.7e-19	28.72	97.61	99
GE002222	NOG23211	--	[S]: Function unknown	[S]	POORLY CHARACTERIZED	360910.BAV0429	2.5e-145	35.77	100.00	521
GE002223	NOG160588	--	[S]: Function unknown	[S]	POORLY CHARACTERIZED	298386.PBPR_B2036	3.1e-06	32.26	74.39	57
GE002225	NOG112782	--	[S]: Function unknown	[S]	POORLY CHARACTERIZED	1003200.AXXA_27960	3.3e-14	27.52	43.25	85
GE002226	NOG26400	--	[S]: Function unknown	[S]	POORLY CHARACTERIZED	1003200.AXXA_27955	1.0e-147	25.90	89.08	531
GE002229	COG0494	NUDiX hydrolase	[L]: Replication, recombination and repair	[L]	INFORMATION STORAGE AND PROCESSING	697282.Mettu_3971	1.7e-36	62.18	70.00	157
GE002231	COG0187	DNA gyrase negatively supercoils closed circular double- stranded DNA in an ATP-dependent manner and also catalyzes the interconversion of other topological isomers of double-stranded DNA rings, including catenanes and knotted rings (By similarity)	[L]: Replication, recombination and repair	[L]	INFORMATION STORAGE AND PROCESSING	857087.Metme_3452	0.0e+00	89.95	99.68	1156
GE002232	COG3316	transposase	[L]: Replication, recombination and repair	[L]	INFORMATION STORAGE AND PROCESSING	391589.RGAI101_54	2.9e-38	70.48	88.98	163
GE002233	COG4737	Protein of unknown function (DUF1044)	[S]: Function unknown	[S]	POORLY CHARACTERIZED	595536.MettrDRAFT_4294	3.5e-36	59.50	80.13	156
GE002234	COG2944	Transcriptional regulator	[K]: Transcription	[K]	INFORMATION STORAGE AND PROCESSING	595537.Varpa_4428	3.8e-37	71.70	99.07	159
GE002236	COG3316	transposase	[L]: Replication, recombination and repair	[L]	INFORMATION STORAGE AND PROCESSING	391626.OA307_1939	8.3e-24	69.51	98.80	114
GE002237	COG4928	p-loop domain protein	[R]: General function prediction only	[R]	POORLY CHARACTERIZED	693661.Arcve_0877	4.9e-149	39.89	98.04	533
GE002239	NOG61858	Phage derived protein Gp49-like (DUF891)	[S]: Function unknown	[S]	POORLY CHARACTERIZED	290315.Clim_0656	1.7e-35	61.11	94.74	154
GE002240	COG0582	Integrase	[L]: Replication, recombination and repair	[L]	INFORMATION STORAGE AND PROCESSING	697282.Mettu_3107	1.4e-101	90.34	100.00	374
GE002241	COG1401	ATPase associated with various cellular activities aaa_5	[V]: Defense mechanisms	[V]	CELLULAR PROCESSES AND SIGNALING	381666.H16_A0008	8.0e-101	44.63	52.22	374
GE002242	COG4268	5-methylcytosine restriction system	[V]: Defense mechanisms	[V]	CELLULAR PROCESSES AND SIGNALING	634503.NT01EI_1016	3.0e-45	35.24	75.23	188
GE002244	COG3316	transposase	[L]: Replication, recombination and repair	[L]	INFORMATION STORAGE AND PROCESSING	391589.RGAI101_67	1.1e-51	60.98	95.35	208
GE002245	NOG158099	--	[S]: Function unknown	[S]	POORLY CHARACTERIZED	159087.Daro_1924	1.4e-20	61.25	98.77	104
GE002246	NOG78344	--	[S]: Function unknown	[S]	POORLY CHARACTERIZED	595536.MettrDRAFT_2953	9.5e-57	34.66	94.54	226
GE002248	COG1858	cytochrome C peroxidase	[P]: Inorganic ion transport and metabolism	[P]	METABOLISM	1005048.CFU_0144	1.7e-133	57.04	93.95	481
GE002249	COG3511	phospholipase C	[M]: Cell wall/membrane/envelope biogenesis	[M]	CELLULAR PROCESSES AND SIGNALING	402626.Rpic_4205	3.9e-183	52.66	94.77	647
GE002251	COG5001	Diguanylate cyclase phosphodiesterase	[T]: Signal transduction mechanisms	[T]	CELLULAR PROCESSES AND SIGNALING	1033802.SSPSH_10607	4.6e-123	46.53	97.60	447
GE002254	NOG105842	Protein of unknown function (DUF2380)	[S]: Function unknown	[S]	POORLY CHARACTERIZED	857087.Metme_1897	1.3e-26	45.22	90.75	125
GE002255	COG2264	Methylates ribosomal protein L11 (By similarity)	[J]: Translation, ribosomal structure and biogenesis	[J]	INFORMATION STORAGE AND PROCESSING	857087.Metme_1745	3.1e-126	77.05	99.66	456
GE002256	COG1092	Specifically methylates the guanine in position 2445 (m2G2445) and the guanine in position 2069 (m7G2069) of 23S rRNA (By similarity)	[R]: General function prediction only	[R]	POORLY CHARACTERIZED	857087.Metme_1747	5.1e-172	74.31	99.75	609
GE002257	NOG132109	--	[S]: Function unknown	[S]	POORLY CHARACTERIZED	857087.Metme_1748	1.9e-86	82.76	98.86	323
GE002258	NOG11409	eight transmembrane protein EpsH	[S]: Function unknown	[S]	POORLY CHARACTERIZED	857087.Metme_0418	1.4e-196	62.79	95.03	691
GE002260	COG0286	type I restriction-modification system	[V]: Defense mechanisms	[V]	CELLULAR PROCESSES AND SIGNALING	561230.PC1_0865	1.9e-17	76.67	40.60	94
GE002261	NOG05466	domain protein	[S]: Function unknown	[S]	POORLY CHARACTERIZED	243265.plu0383	0.0e+00	72.56	100.00	1263
GE002262	COG2865	Transcriptional regulator	[K]: Transcription	[K]	INFORMATION STORAGE AND PROCESSING	880072.Desac_0722	4.9e-143	65.18	98.45	513
GE002264	COG0330	Band 7 protein	[O]: Posttranslational modification, protein turnover, chaperones	[O]	CELLULAR PROCESSES AND SIGNALING	714943.Mucpa_3184	1.5e-79	64.61	94.92	301
GE002265	COG2378	Transcriptional regulator	[K]: Transcription	[K]	INFORMATION STORAGE AND PROCESSING	555778.Hneap_0550	3.5e-61	46.43	96.53	240
GE002266	COG1203	CRISPR-associated helicase, cas3	[L]: Replication, recombination and repair	[L]	INFORMATION STORAGE AND PROCESSING	243231.GSU1384	2.5e-206	46.72	98.79	724
GE002268	NOG01366	Crispr-associated protein, cse1 family	[L]: Replication, recombination and repair	[L]	INFORMATION STORAGE AND PROCESSING	243231.GSU1385	2.2e-140	48.69	98.59	504
GE002269	NOG88162	CRISPR (clustered regularly interspaced short palindromic repeat) is an adaptive immune system that provides protection against mobile genetic elements (viruses, transposable elements and conjugative plasmids). CRISPR clusters contain sequences complementary to antecedent mobile elements and target invading nucleic acids. CRISPR clusters are transcribed and processed into CRISPR RNA (crRNA)	[L]: Replication, recombination and repair	[L]	INFORMATION STORAGE AND PROCESSING	243231.GSU1386	4.5e-36	55.71	88.82	156
GE002270	NOG11842	Crispr-associated protein, cse4 family	[L]: Replication, recombination and repair	[L]	INFORMATION STORAGE AND PROCESSING	243231.GSU1387	7.8e-130	64.52	99.20	469
GE002271	NOG41393	CRISPR-associated protein	[L]: Replication, recombination and repair	[L]	INFORMATION STORAGE AND PROCESSING	243231.GSU1388	1.3e-58	57.14	94.27	231
GE002273	NOG82216	prevent-host-death family	[S]: Function unknown	[S]	POORLY CHARACTERIZED	697282.Mettu_0802	1.6e-33	87.91	100.00	147
GE002275	COG1518	CRISPR (clustered regularly interspaced short palindromic repeat), is an adaptive immune system that provides protection against mobile genetic elements (viruses, transposable elements and conjugative plasmids). CRISPR clusters contain sequences complementary to antecedent mobile elements and target invading nucleic acids. CRISPR clusters are transcribed and processed into CRISPR RNA (crRNA). Act…	[L]: Replication, recombination and repair	[L]	INFORMATION STORAGE AND PROCESSING	697282.Mettu_0800	3.7e-154	89.77	100.00	549
GE002276	NOG65651	CRISPR-associated protein cas2	[L]: Replication, recombination and repair	[L]	INFORMATION STORAGE AND PROCESSING	697282.Mettu_0799	5.6e-40	82.47	100.00	168
GE002278	NOG04260	Major Facilitator superfamily	[G]: Carbohydrate transport and metabolism	[G]	METABOLISM	857087.Metme_2671	3.2e-131	63.87	100.00	473
GE002279	COG0082	5-enolpyruvylshikimate-3-phosphate phospholyase	[E]: Amino acid transport and metabolism	[E]	METABOLISM	857087.Metme_2672	1.1e-189	90.06	100.00	667
GE002280	COG2890	Methylates the class 1 translation termination release factors RF1 PrfA and RF2 PrfB on the glutamine residue of the universally conserved GGQ motif (By similarity)	[J]: Translation, ribosomal structure and biogenesis	[J]	INFORMATION STORAGE AND PROCESSING	857087.Metme_2673	1.2e-136	76.38	100.00	491
GE002281	COG1639	signal transduction protein	[T]: Signal transduction mechanisms	[T]	CELLULAR PROCESSES AND SIGNALING	857087.Metme_2674	2.5e-99	63.12	96.88	367
GE002283	COG1858	cytochrome C peroxidase	[P]: Inorganic ion transport and metabolism	[P]	METABOLISM	1001530.PMSV_3004	5.9e-103	45.63	87.12	380
GE002284	NOG190322	--	[S]: Function unknown	[S]	POORLY CHARACTERIZED	351348.Maqu_0035	4.6e-51	46.32	95.02	206
GE002285	NOG120040	HipA-like C-terminal domain	[S]: Function unknown	[S]	POORLY CHARACTERIZED	351348.Maqu_0036	5.3e-66	38.96	97.57	256
GE002286	NOG39169	Peptidase C13	[S]: Function unknown	[S]	POORLY CHARACTERIZED	153948.NAL212_1925	9.7e-66	39.19	96.08	256
GE002287	COG2834	Participates in the translocation of lipoproteins from the inner membrane to the outer membrane. Only forms a complex with a lipoprotein if the residue after the N-terminal Cys is not an aspartate (The Asp acts as a targeting signal to indicate that the lipoprotein should stay in the inner membrane) (By similarity)	[M]: Cell wall/membrane/envelope biogenesis	[M]	CELLULAR PROCESSES AND SIGNALING	857087.Metme_2967	2.8e-81	69.57	100.00	307
GE002288	COG0744	penicillin-binding protein	[M]: Cell wall/membrane/envelope biogenesis	[M]	CELLULAR PROCESSES AND SIGNALING	857087.Metme_2968	0.0e+00	72.98	97.04	1127
GE002289	COG0489	ATP-binding protein	[D]: Cell cycle control, cell division, chromosome partitioning	[D]	CELLULAR PROCESSES AND SIGNALING	857087.Metme_2602	3.1e-90	69.48	97.64	337
GE002290	NOG21414	lipopolysaccharide biosynthesis protein	[M]: Cell wall/membrane/envelope biogenesis	[M]	CELLULAR PROCESSES AND SIGNALING	857087.Metme_2601	1.6e-219	68.85	100.00	767
GE002292	COG1596	polysaccharide export protein	[M]: Cell wall/membrane/envelope biogenesis	[M]	CELLULAR PROCESSES AND SIGNALING	857087.Metme_2599	4.3e-63	61.34	73.15	246
GE002293	NOG61986	type III effector	[S]: Function unknown	[S]	POORLY CHARACTERIZED	857087.Metme_2598	2.9e-35	58.77	99.13	153
GE002294	COG0665	Catalyzes the last two steps in the biosynthesis of 5- methylaminomethyl-2-thiouridine (mnm(5)s(2)U) at the wobble position (U34) in tRNA. Catalyzes the FAD-dependent demodification of cmnm(5)s(2)U34 to nm(5)s(2)U34, followed by the transfer of a methyl group from S-adenosyl-L-methionine to nm(5)s(2)U34, to form mnm(5)s(2)U34 (By similarity)	[E]: Amino acid transport and metabolism	[E]	METABOLISM	857087.Metme_2597	3.1e-104	51.58	99.43	384
GE002295	NOG48685	rrna methylase	[S]: Function unknown	[S]	POORLY CHARACTERIZED	857087.Metme_2596	9.3e-47	54.21	98.95	192
GE002296	COG3123	UPF0345 protein	[S]: Function unknown	[S]	POORLY CHARACTERIZED	857087.Metme_2595	1.7e-39	75.73	100.00	167
GE002297	COG1432	conserved protein	[S]: Function unknown	[S]	POORLY CHARACTERIZED	857087.Metme_2594	9.1e-56	70.25	100.00	221
GE002299	NOG81564	Protein of unknown function (DUF2384)	[S]: Function unknown	[S]	POORLY CHARACTERIZED	857087.Metme_1959	2.0e-55	89.26	100.00	220
GE002300	COG5654	RES domain protein	[S]: Function unknown	[S]	POORLY CHARACTERIZED	857087.Metme_1619	3.8e-65	72.15	98.14	253
GE002305	NOG01930	transposase	[L]: Replication, recombination and repair	[L]	INFORMATION STORAGE AND PROCESSING	391616.OA238_5822	5.4e-41	43.86	96.09	173
GE002306	COG1487	Toxic component of a toxin-antitoxin (TA) module. A	[R]: General function prediction only	[R]	POORLY CHARACTERIZED	572265.HDEF_0960	1.4e-27	63.53	93.41	127
GE002307	NOG88717	SpoVT AbrB domain protein	[S]: Function unknown	[S]	POORLY CHARACTERIZED	572265.HDEF_0961	2.5e-22	66.25	100.00	109
GE002311	NOG148790	--	[S]: Function unknown	[S]	POORLY CHARACTERIZED	629265.PMA4326_28950	4.4e-16	44.19	100.00	89
GE002313	COG3668	Plasmid stabilization system	[S]: Function unknown	[S]	POORLY CHARACTERIZED	160488.PP_2500	3.3e-32	67.01	100.00	142
GE002314	COG3905	transcriptional regulator, copG family	[K]: Transcription	[K]	INFORMATION STORAGE AND PROCESSING	1007105.PT7_2489	2.8e-33	72.22	100.00	146
GE002315	COG1961	Resolvase	[L]: Replication, recombination and repair	[L]	INFORMATION STORAGE AND PROCESSING	266264.Rmet_3007	3.1e-96	87.62	99.02	356
GE002317	COG4680	Toxin-antitoxin system, toxin component, RelE family	[S]: Function unknown	[S]	POORLY CHARACTERIZED	357808.RoseRS_0380	5.6e-24	60.00	98.96	115
GE002318	NOG90571	Transcriptional regulator	[K]: Transcription	[K]	INFORMATION STORAGE AND PROCESSING	580332.Slit_1549	2.2e-24	42.75	97.87	117
GE002320	NOG01571	--	[S]: Function unknown	[S]	POORLY CHARACTERIZED	4533.OB03G44780.1	2.1e-13	51.47	87.18	80
GE002321	COG4804	Conserved protein	[S]: Function unknown	[S]	POORLY CHARACTERIZED	697282.Mettu_1990	4.4e-127	69.23	95.16	459
GE002322	COG0776	This protein is one of the two subunits of integration host factor, a specific DNA-binding protein that functions in genetic recombination as well as in transcriptional and translational control (By similarity)	[L]: Replication, recombination and repair	[L]	INFORMATION STORAGE AND PROCESSING	857087.Metme_4259	9.3e-29	75.28	98.89	131
GE002323	NOG215775	--	[S]: Function unknown	[S]	POORLY CHARACTERIZED	327275.SOHN41_03538	4.9e-92	57.89	100.00	343
GE002324	NOG15232	(ABC) transporter	[R]: General function prediction only	[R]	POORLY CHARACTERIZED	327275.SOHN41_03539	4.0e-268	85.07	98.52	929
GE002325	COG0732	restriction modification system DNA specificity	[V]: Defense mechanisms	[V]	CELLULAR PROCESSES AND SIGNALING	327275.SOHN41_03540	6.7e-92	45.83	64.05	344
GE002326	COG0286	type I restriction-modification system	[V]: Defense mechanisms	[V]	CELLULAR PROCESSES AND SIGNALING	327275.SOHN41_03541	9.0e-282	75.51	100.00	974
GE002327	COG4096	type I restriction-modification system R subunit	[V]: Defense mechanisms	[V]	CELLULAR PROCESSES AND SIGNALING	312153.Pnuc_1134	2.8e-273	63.94	98.29	946
GE002328	NOG79030	DNA binding domain protein, excisionase family	[L]: Replication, recombination and repair	[L]	INFORMATION STORAGE AND PROCESSING	742159.HMPREF0004_1345	3.2e-23	83.33	93.75	112
GE002329	COG2343	conserved domain protein	[S]: Function unknown	[S]	POORLY CHARACTERIZED	580332.Slit_1777	3.3e-32	63.54	100.00	142
GE002330	COG1262	Sulphatase-modifying factor protein	[S]: Function unknown	[S]	POORLY CHARACTERIZED	580332.Slit_1778	2.1e-160	62.84	97.61	570
GE002331	COG4301	methyltransferase	[S]: Function unknown	[S]	POORLY CHARACTERIZED	580332.Slit_1779	2.5e-113	66.01	94.69	414
GE002333	COG1776	CheC --inhibitor of MCP methylation	[N]: Cell motility	[N]	CELLULAR PROCESSES AND SIGNALING	653733.Selin_2579	4.2e-32	40.72	91.83	143
GE002334	NOG00011	Histidine kinase	[T]: Signal transduction mechanisms	[T]	CELLULAR PROCESSES AND SIGNALING	338969.Rfer_1768	2.0e-281	57.88	86.57	974
GE002335	COG5001	Diguanylate cyclase phosphodiesterase	[T]: Signal transduction mechanisms	[T]	CELLULAR PROCESSES AND SIGNALING	338969.Rfer_1767	5.7e-283	69.21	98.72	978
GE002339	NOG06319	--	[S]: Function unknown	[S]	POORLY CHARACTERIZED	857087.Metme_2089	2.8e-146	54.09	90.82	524
GE002340	COG0840	Methyl-accepting chemotaxis	--	[NT]	--	1114970.PSF113_3558	6.9e-90	62.33	49.52	337
GE002342	COG0643	CheA signal transduction histidine kinase	[T]: Signal transduction mechanisms	[T]	CELLULAR PROCESSES AND SIGNALING	857087.Metme_3978	2.5e-289	71.65	98.36	1000
GE002343	NOG211915	Methyl-accepting chemotaxis sensory transducer	[S]: Function unknown	[S]	POORLY CHARACTERIZED	582744.Msip34_2711	9.7e-31	31.77	81.55	139
GE002344	COG0840	Methyl-accepting chemotaxis	--	[NT]	--	382245.ASA_3269	3.2e-21	72.97	55.78	107
GE002345	COG0835	chew protein	--	[NT]	--	857087.Metme_3976	4.2e-65	75.86	96.67	253
GE002346	NOG211915	Methyl-accepting chemotaxis sensory transducer	[S]: Function unknown	[S]	POORLY CHARACTERIZED	582744.Msip34_2711	5.8e-57	48.52	73.95	227
GE002347	COG0835	chew protein	--	[NT]	--	857087.Metme_3976	2.4e-60	70.86	97.22	237
GE002351	NOG01924	phosphoesterase PA-phosphatase related protein	[R]: General function prediction only	[R]	POORLY CHARACTERIZED	323848.Nmul_A0927	1.0e-26	34.49	51.97	127
GE002352	NOG00011	Histidine kinase	[T]: Signal transduction mechanisms	[T]	CELLULAR PROCESSES AND SIGNALING	857087.Metme_4026	3.9e-276	41.89	79.83	957
GE002353	COG3437	Response Regulator	[T]: Signal transduction mechanisms	[T]	CELLULAR PROCESSES AND SIGNALING	1026882.MAMP_01258	1.9e-133	66.96	96.35	481
GE002354	COG3128	PKHD-type hydroxylase	[S]: Function unknown	[S]	POORLY CHARACTERIZED	379066.GAU_2727	3.4e-72	58.33	99.56	276
GE002355	COG0790	Sel1 domain protein repeat-containing protein	[R]: General function prediction only	[R]	POORLY CHARACTERIZED	265072.Mfla_2732	1.4e-49	37.46	92.76	202
GE002356	COG4774	Receptor	[P]: Inorganic ion transport and metabolism	[P]	METABOLISM	391038.Bphy_5373	4.9e-104	34.70	93.69	384
GE002358	NOG109850	Transglutaminase-like superfamily	[S]: Function unknown	[S]	POORLY CHARACTERIZED	857087.Metme_3368	9.3e-187	49.38	98.93	659
GE002359	COG3038	cytochrome b561	[C]: Energy production and conversion	[C]	METABOLISM	998088.B565_2240	7.5e-46	51.41	97.79	189
GE002360	NOG107569	--	[S]: Function unknown	[S]	POORLY CHARACTERIZED	269797.Mbar_A3085	8.7e-91	50.58	52.60	340
GE002361	NOG81266	--	[S]: Function unknown	[S]	POORLY CHARACTERIZED	709797.CSIRO_3451	1.0e-22	50.00	91.06	111
GE002362	NOG07339	transcriptional regulator, lysr family	[K]: Transcription	[K]	INFORMATION STORAGE AND PROCESSING	595537.Varpa_0514	1.6e-69	48.60	95.32	268
GE002365	COG5184	regulator of chromosome condensation	--	[DZ]	--	760568.Desku_0852	9.5e-46	36.61	92.56	189
GE002366	COG0457	repeat-containing protein	[R]: General function prediction only	[R]	POORLY CHARACTERIZED	344747.PM8797T_07819	7.8e-104	33.14	91.43	383
GE002367	COG1961	Resolvase	[L]: Replication, recombination and repair	[L]	INFORMATION STORAGE AND PROCESSING	137722.AZL_013840	1.7e-53	64.64	95.72	214
GE002368	NOG103261	transposase	[L]: Replication, recombination and repair	[L]	INFORMATION STORAGE AND PROCESSING	658187.LDG_5984	3.1e-15	43.96	85.85	86
GE002369	COG2197	Two component transcriptional regulator, LuxR family	[T]: Signal transduction mechanisms	[T]	CELLULAR PROCESSES AND SIGNALING	697282.Mettu_4162	8.8e-62	58.37	97.65	242
GE002373	NOG211915	Methyl-accepting chemotaxis sensory transducer	[S]: Function unknown	[S]	POORLY CHARACTERIZED	857087.Metme_3977	6.8e-102	48.89	98.07	377
GE002374	COG0835	chew protein	--	[NT]	--	857087.Metme_3976	3.2e-60	70.93	93.99	236
GE002375	COG1352	Methylation of the membrane-bound methyl-accepting chemotaxis proteins (MCP) to form gamma-glutamyl methyl ester residues in MCP (By similarity)	--	[NT]	--	857087.Metme_3975	2.5e-112	72.10	98.22	410
GE002376	COG1871	Probably deamidates glutamine residues to glutamate on methyl-accepting chemotaxis receptors (MCPs), playing an important role in chemotaxis (By similarity)	--	[NT]	--	857087.Metme_3974	1.7e-60	63.41	98.80	237
GE002377	COG0376	Bifunctional enzyme with both catalase and broad- spectrum peroxidase activity (By similarity)	[P]: Inorganic ion transport and metabolism	[P]	METABOLISM	327275.SOHN41_03148	0.0e+00	71.18	99.86	1107
GE002379	COG2513	methylisocitrate lyase	[G]: Carbohydrate transport and metabolism	[G]	METABOLISM	1005048.CFU_2318	3.2e-88	61.19	97.81	330
GE002380	COG0243	molybdopterin oxidoreductase	[C]: Energy production and conversion	[C]	METABOLISM	697282.Mettu_1179	0.0e+00	70.30	99.89	1303
GE002381	COG1251	nitrite reductase	[C]: Energy production and conversion	[C]	METABOLISM	697282.Mettu_1180	7.9e-168	72.00	96.85	595
GE002382	COG0384	phenazine biosynthesis protein, phzf family	[R]: General function prediction only	[R]	POORLY CHARACTERIZED	857087.Metme_3438	1.6e-120	67.66	100.00	438
GE002383	COG2146	nitrite reductase NADPH small subunit	[C]: Energy production and conversion	[C]	METABOLISM	857087.Metme_3437	9.6e-36	62.04	97.30	154
GE002384	COG1251	nitrite reductase	[C]: Energy production and conversion	[C]	METABOLISM	857087.Metme_3436	0.0e+00	80.66	99.65	1421
GE002386	NOG51258	--	[S]: Function unknown	[S]	POORLY CHARACTERIZED	579405.Dd703_0502	8.1e-44	48.91	88.46	182
GE002387	COG1040	Competence protein	[R]: General function prediction only	[R]	POORLY CHARACTERIZED	666684.AfiDRAFT_1343	2.9e-43	45.92	98.97	180
GE002388	COG4771	receptor	[P]: Inorganic ion transport and metabolism	[P]	METABOLISM	312153.Pnuc_0676	2.4e-43	25.90	73.31	183
GE002389	NOG14278	BNR repeat	[R]: General function prediction only	[R]	POORLY CHARACTERIZED	697282.Mettu_2372	1.5e-126	52.64	99.27	458
GE002390	COG2402	Toxic component of a toxin-antitoxin (TA) module. A	[R]: General function prediction only	[R]	POORLY CHARACTERIZED	329726.AM1_4808	1.5e-38	55.88	97.84	164
GE002394	NOG74488	Protein of unknown function (DUF2569)	[S]: Function unknown	[S]	POORLY CHARACTERIZED	746360.PFWH6_4071	2.1e-07	35.16	96.81	60
GE002398	COG2223	Transporter	[P]: Inorganic ion transport and metabolism	[P]	METABOLISM	857087.Metme_3435	4.7e-199	74.54	99.80	699
GE002399	COG3707	response regulator	[T]: Signal transduction mechanisms	[T]	CELLULAR PROCESSES AND SIGNALING	857087.Metme_3434	9.7e-68	70.98	100.00	261
GE002400	COG0715	(ABC) transporter	[P]: Inorganic ion transport and metabolism	[P]	METABOLISM	857087.Metme_3423	2.4e-216	80.59	91.30	756
GE002401	COG0600	Binding-protein-dependent transport systems inner membrane component	[P]: Inorganic ion transport and metabolism	[P]	METABOLISM	857087.Metme_3422	6.9e-162	86.05	100.00	575
GE002402	COG1116	(ABC) transporter	[P]: Inorganic ion transport and metabolism	[P]	METABOLISM	857087.Metme_3421	3.6e-283	83.96	100.00	979
GE002403	NOG23519	(Lipo)protein	[S]: Function unknown	[S]	POORLY CHARACTERIZED	857087.Metme_3420	1.3e-163	64.11	100.00	581
GE002404	NOG54108	Bacterial protein of unknown function (Gcw_chp)	[S]: Function unknown	[S]	POORLY CHARACTERIZED	506534.Rhein_0623	1.1e-06	29.73	50.45	59
GE002405	COG1595	RNA Polymerase	[K]: Transcription	[K]	INFORMATION STORAGE AND PROCESSING	153948.NAL212_0835	1.9e-34	43.27	85.86	151
GE002407	COG1404	peptidase (S8 and S53, subtilisin, kexin, sedolisin	[O]: Posttranslational modification, protein turnover, chaperones	[O]	CELLULAR PROCESSES AND SIGNALING	261292.Nit79A3_3287	2.0e-83	44.36	91.02	315
GE002408	NOG92752	--	[S]: Function unknown	[S]	POORLY CHARACTERIZED	697282.Mettu_3317	1.3e-51	74.65	91.50	208
GE002409	NOG87304	AraC family transcriptional regulator	[K]: Transcription	[K]	INFORMATION STORAGE AND PROCESSING	697282.Mettu_3318	1.4e-112	71.91	99.63	411
GE002410	COG0790	Sel1 domain protein repeat-containing protein	[R]: General function prediction only	[R]	POORLY CHARACTERIZED	452471.Aasi_0854	1.9e-54	57.00	69.05	218
GE002413	COG2925	Exodeoxyribonuclease I	[L]: Replication, recombination and repair	[L]	INFORMATION STORAGE AND PROCESSING	857087.Metme_2322	1.0e-177	63.49	98.97	628
GE002416	COG3267	General secretion pathway protein	[U]: Intracellular trafficking, secretion, and vesicular transport	[U]	CELLULAR PROCESSES AND SIGNALING	857087.Metme_1377	3.5e-187	62.19	100.00	660
GE002417	COG0079	Imidazole acetol-phosphate transaminase	[E]: Amino acid transport and metabolism	[E]	METABOLISM	857087.Metme_1879	9.9e-162	76.57	100.00	575
GE002418	COG0287	prephenate dehydrogenase	[E]: Amino acid transport and metabolism	[E]	METABOLISM	857087.Metme_1880	8.8e-121	75.68	100.00	438
GE002419	COG0128	5-enolpyruvylshikimate-3-phosphate synthase	[E]: Amino acid transport and metabolism	[E]	METABOLISM	857087.Metme_1881	9.2e-215	87.67	100.00	751
GE002420	COG0283	Cytidine monophosphate kinase	[F]: Nucleotide transport and metabolism	[F]	METABOLISM	857087.Metme_1882	9.3e-91	80.28	99.09	338
GE002421	COG0539	thus facilitating recognition of the initiation point. It is needed to translate mRNA with a short Shine-Dalgarno (SD) purine-rich sequence (By similarity)	[J]: Translation, ribosomal structure and biogenesis	[J]	INFORMATION STORAGE AND PROCESSING	857087.Metme_1883	3.9e-303	94.76	100.00	1045
GE002422	COG0776	This protein is one of the two subunits of integration host factor, a specific DNA-binding protein that functions in genetic recombination as well as in transcriptional and translational control (By similarity)	[L]: Replication, recombination and repair	[L]	INFORMATION STORAGE AND PROCESSING	857087.Metme_1884	2.9e-47	94.06	100.00	193
GE002423	COG3458	acetyl xylan esterase	[Q]: Secondary metabolites biosynthesis, transport and catabolism	[Q]	METABOLISM	857087.Metme_1885	3.0e-114	61.39	99.06	417
GE002424	COG4947	esterase	[R]: General function prediction only	[R]	POORLY CHARACTERIZED	857087.Metme_1886	1.7e-109	73.55	100.00	401
GE002425	COG1970	Channel that opens in response to stretch forces in the membrane lipid bilayer. May participate in the regulation of osmotic pressure changes within the cell (By similarity)	[M]: Cell wall/membrane/envelope biogenesis	[M]	CELLULAR PROCESSES AND SIGNALING	697282.Mettu_1509	6.0e-40	68.15	100.00	169
GE002427	NOG17422	Pyrrolo-quinoline quinone	[S]: Function unknown	[S]	POORLY CHARACTERIZED	320771.Cflav_PD4978	1.2e-53	34.48	80.09	216
GE002429	NOG01488	--	[S]: Function unknown	[S]	POORLY CHARACTERIZED	591158.SSMG_00830	2.1e-23	27.45	78.12	116
GE002430	COG3706	Diguanylate cyclase	[T]: Signal transduction mechanisms	[T]	CELLULAR PROCESSES AND SIGNALING	1000565.METUNv1_00649	2.0e-102	61.36	98.72	377
GE002431	COG2200	Diguanylate cyclase phosphodiesterase	[T]: Signal transduction mechanisms	[T]	CELLULAR PROCESSES AND SIGNALING	265072.Mfla_2288	5.0e-98	47.96	95.37	363
GE002432	COG2602	Beta-lactamase	[V]: Defense mechanisms	[V]	CELLULAR PROCESSES AND SIGNALING	757424.Hsero_3593	1.7e-57	47.58	92.16	228
GE002433	COG2202	Histidine kinase	[T]: Signal transduction mechanisms	[T]	CELLULAR PROCESSES AND SIGNALING	398527.Bphyt_6241	7.3e-22	33.02	90.83	109
GE002434	NOG57465	Pfam:Muc_lac_enz	[S]: Function unknown	[S]	POORLY CHARACTERIZED	857087.Metme_0183	1.6e-100	53.95	100.00	371
GE002435	COG1502	Catalyzes the reversible phosphatidyl group transfer from one phosphatidylglycerol molecule to another to form cardiolipin (CL) (diphosphatidylglycerol) and glycerol (By similarity)	[I]: Lipid transport and metabolism	[I]	METABOLISM	279714.FuraDRAFT_2547	1.4e-199	63.88	96.69	701
GE002436	COG0681	Signal peptidase i	[U]: Intracellular trafficking, secretion, and vesicular transport	[U]	CELLULAR PROCESSES AND SIGNALING	400668.Mmwyl1_3710	2.9e-33	34.10	94.18	147
GE002437	COG2361	Protein of unknown function DUF86	[S]: Function unknown	[S]	POORLY CHARACTERIZED	85643.Tmz1t_2149	5.1e-10	64.15	85.48	68
GE002438	COG1669	DNA polymerase beta domain protein region	[R]: General function prediction only	[R]	POORLY CHARACTERIZED	228410.NE1075	1.3e-36	78.12	100.00	157
GE002439	COG0629	single-stranded DNA-binding protein	[L]: Replication, recombination and repair	[L]	INFORMATION STORAGE AND PROCESSING	857087.Metme_1093	4.1e-64	81.01	100.00	249
GE002440	NOG04774	Major Facilitator	[G]: Carbohydrate transport and metabolism	[G]	METABOLISM	857087.Metme_1092	8.5e-195	79.39	100.00	685
GE002441	COG0714	ATPase associated with various cellular activities	[R]: General function prediction only	[R]	POORLY CHARACTERIZED	697282.Mettu_2335	1.0e-119	71.43	100.00	435
GE002442	COG1721	von Willebrand factor, type A	[S]: Function unknown	[S]	POORLY CHARACTERIZED	857087.Metme_0291	1.1e-68	46.25	97.46	265
GE002443	COG1305	transglutaminase domain-containing protein	[E]: Amino acid transport and metabolism	[E]	METABOLISM	697282.Mettu_2337	9.9e-149	44.69	98.15	532
GE002444	NOG64371	UPF0310 protein	[S]: Function unknown	[S]	POORLY CHARACTERIZED	765952.PUV_15190	2.4e-44	56.83	99.29	183
GE002445	NOG53266	--	[S]: Function unknown	[S]	POORLY CHARACTERIZED	1114970.PSF113_2518	1.3e-45	32.09	93.56	189
GE002446	NOG86249	ABC-type phosphate transport system, periplasmic component	[S]: Function unknown	[S]	POORLY CHARACTERIZED	325240.Sbal_3066	2.1e-24	47.76	97.81	117
GE002447	COG0642	Histidine kinase	[T]: Signal transduction mechanisms	[T]	CELLULAR PROCESSES AND SIGNALING	857087.Metme_2097	0.0e+00	50.66	84.80	1322
GE002448	COG1639	signal transduction protein	[T]: Signal transduction mechanisms	[T]	CELLULAR PROCESSES AND SIGNALING	857087.Metme_2096	7.4e-43	38.13	93.90	179
GE002449	COG2217	p-type ATPase	[P]: Inorganic ion transport and metabolism	[P]	METABOLISM	697282.Mettu_3828	1.3e-276	78.27	76.17	958
GE002450	COG3658	Cytochrome	[C]: Energy production and conversion	[C]	METABOLISM	697282.Mettu_3968	1.5e-76	73.22	94.33	291
GE002452	COG4133	once thought to export heme, this seems not to be the case, but its exact role is uncertain. Responsible for energy coupling to the transport system (By similarity)	[O]: Posttranslational modification, protein turnover, chaperones	[O]	CELLULAR PROCESSES AND SIGNALING	857087.Metme_2351	3.9e-86	77.03	99.52	323
GE002453	COG2386	Required for the export of heme to the periplasm for the biogenesis of c-type cytochromes (By similarity)	[O]: Posttranslational modification, protein turnover, chaperones	[O]	CELLULAR PROCESSES AND SIGNALING	857087.Metme_2350	3.5e-93	87.50	100.00	346
GE002454	COG0755	cytochrome c	[O]: Posttranslational modification, protein turnover, chaperones	[O]	CELLULAR PROCESSES AND SIGNALING	857087.Metme_2349	2.4e-122	85.32	99.60	443
GE002455	NOG181295	Heme exporter protein D (CcmD)	[U]: Intracellular trafficking, secretion, and vesicular transport	[U]	CELLULAR PROCESSES AND SIGNALING	697282.Mettu_2578	6.2e-12	66.67	94.44	74
GE002456	COG2332	Heme chaperone required for the biogenesis of c-type cytochromes. Transiently binds heme delivered by CcmC and transfers the heme to apo-cytochromes in a process facilitated by CcmF and CcmH (By similarity)	[O]: Posttranslational modification, protein turnover, chaperones	[O]	CELLULAR PROCESSES AND SIGNALING	857087.Metme_2347	6.8e-58	81.94	100.00	228
GE002457	COG1138	cytochrome c-type biogenesis protein	[O]: Posttranslational modification, protein turnover, chaperones	[O]	CELLULAR PROCESSES AND SIGNALING	857087.Metme_2346	8.3e-297	80.86	99.85	1024
GE002458	COG0526	Thioredoxin	[O]: Posttranslational modification, protein turnover, chaperones	[O]	CELLULAR PROCESSES AND SIGNALING	857087.Metme_2345	2.1e-72	72.99	98.31	277
GE002459	COG3088	biogenesis protein	[O]: Posttranslational modification, protein turnover, chaperones	[O]	CELLULAR PROCESSES AND SIGNALING	857087.Metme_2344	3.0e-43	57.52	100.00	180
GE002460	COG4235	cytochrome c-type biogenesis protein	[O]: Posttranslational modification, protein turnover, chaperones	[O]	CELLULAR PROCESSES AND SIGNALING	857087.Metme_2343	2.1e-93	49.23	97.73	348
GE002461	COG0635	Coproporphyrinogen III oxidase	[H]: Coenzyme transport and metabolism	[H]	METABOLISM	857087.Metme_2342	4.5e-228	82.14	100.00	795
GE002462	COG0243	molybdopterin oxidoreductase	[C]: Energy production and conversion	[C]	METABOLISM	396595.TK90_0670	1.5e-08	43.37	84.21	64
GE002463	COG3547	Transposase	[L]: Replication, recombination and repair	[L]	INFORMATION STORAGE AND PROCESSING	396588.Tgr7_0943	1.4e-88	50.89	97.38	332
GE002464	NOG217654	Protein of unknown function (DUF2835)	[S]: Function unknown	[S]	POORLY CHARACTERIZED	697282.Mettu_2834	1.6e-21	65.33	98.68	107
GE002465	COG0494	NUDiX hydrolase	[L]: Replication, recombination and repair	[L]	INFORMATION STORAGE AND PROCESSING	857087.Metme_3714	5.4e-86	84.02	98.83	322
GE002466	COG0560	phosphoserine phosphatase	[E]: Amino acid transport and metabolism	[E]	METABOLISM	857087.Metme_3715	1.6e-90	74.65	99.54	337
GE002468	NOG62131	Transduction Histidine kinase	[T]: Signal transduction mechanisms	[T]	CELLULAR PROCESSES AND SIGNALING	857087.Metme_4431	1.3e-43	58.11	97.37	181
GE002469	COG5001	Diguanylate cyclase phosphodiesterase	[T]: Signal transduction mechanisms	[T]	CELLULAR PROCESSES AND SIGNALING	857087.Metme_2378	1.3e-310	65.61	99.52	1070
GE002470	COG0425	Part of a sulfur-relay system required for 2-thiolation of 5-methylaminomethyl-2-thiouridine (mnm(5)s(2)U) at tRNA wobble positions. Interacts with IscS and stimulates its activity. Then, accepts a sulfur from IscS and transfers it in turn to TusD (By similarity)	[O]: Posttranslational modification, protein turnover, chaperones	[O]	CELLULAR PROCESSES AND SIGNALING	857087.Metme_3716	5.1e-28	82.43	96.10	128
GE002472	COG3182	PepSY-associated TM helix	[S]: Function unknown	[S]	POORLY CHARACTERIZED	857087.Metme_2243	5.9e-142	60.15	96.46	509
GE002473	NOG42857	MxaD protein	[S]: Function unknown	[S]	POORLY CHARACTERIZED	857087.Metme_2323	6.9e-85	76.38	100.00	318
GE002474	COG3391	40-residue yvtn family beta-propeller repeat protein	[S]: Function unknown	[S]	POORLY CHARACTERIZED	857087.Metme_2324	4.8e-120	71.72	92.81	436
GE002475	NOG65436	--	[S]: Function unknown	[S]	POORLY CHARACTERIZED	857087.Metme_2325	4.5e-42	94.62	97.89	175
GE002476	COG2826	transposase	[L]: Replication, recombination and repair	[L]	INFORMATION STORAGE AND PROCESSING	940615.AciX9_2007	1.1e-142	65.19	99.74	511
GE002480	COG1846	Transcriptional regulator	[K]: Transcription	[K]	INFORMATION STORAGE AND PROCESSING	857087.Metme_4013	3.8e-77	77.54	100.00	293
GE002482	COG0188	DNA gyrase negatively supercoils closed circular double- stranded DNA in an ATP-dependent manner and also catalyzes the interconversion of other topological isomers of double-stranded DNA rings, including catenanes and knotted rings (By similarity)	[L]: Replication, recombination and repair	[L]	INFORMATION STORAGE AND PROCESSING	857087.Metme_1876	0.0e+00	87.94	100.00	1502
GE002483	COG1932	Catalyzes the reversible conversion of 3- phosphohydroxypyruvate to phosphoserine and of 3-hydroxy-2-oxo-4- phosphonooxybutanoate to phosphohydroxythreonine (By similarity)	[E]: Amino acid transport and metabolism	[E]	METABOLISM	857087.Metme_1877	1.6e-161	79.11	100.00	574
GE002484	COG0077	Prephenate dehydratase	[E]: Amino acid transport and metabolism	[E]	METABOLISM	857087.Metme_1878	2.5e-165	81.44	100.00	587
GE002486	NOG213011	cytochrome C family protein	[C]: Energy production and conversion	[C]	METABOLISM	338969.Rfer_2881	2.1e-176	57.27	99.82	624
GE002487	COG3436	Transposase	[L]: Replication, recombination and repair	[L]	INFORMATION STORAGE AND PROCESSING	177437.HRM2_25390	1.8e-147	57.51	99.16	528
GE002488	COG4644	Transposase	[L]: Replication, recombination and repair	[L]	INFORMATION STORAGE AND PROCESSING	640081.Dsui_2491	2.2e-18	75.41	44.85	97
GE002489	NOG152104	--	[S]: Function unknown	[S]	POORLY CHARACTERIZED	857087.Metme_0771	1.8e-40	45.67	92.48	171
GE002490	COG1396	Transcriptional regulator	[K]: Transcription	[K]	INFORMATION STORAGE AND PROCESSING	882378.RBRH_01360	8.5e-17	59.74	75.53	91
GE002492	NOG69218	--	[S]: Function unknown	[S]	POORLY CHARACTERIZED	76114.ebA4524	3.3e-27	43.42	89.29	127
GE002494	COG0583	Transcriptional regulator	[K]: Transcription	[K]	INFORMATION STORAGE AND PROCESSING	159087.Daro_2809	5.7e-65	44.41	97.81	253
GE002495	COG2808	Transcriptional regulator	[K]: Transcription	[K]	INFORMATION STORAGE AND PROCESSING	697282.Mettu_2749	4.7e-84	68.54	100.00	316
GE002497	NOG09130	--	[S]: Function unknown	[S]	POORLY CHARACTERIZED	857087.Metme_2045	4.6e-70	54.22	99.60	270
GE002498	COG0372	citrate synthase	[C]: Energy production and conversion	[C]	METABOLISM	697282.Mettu_2509	6.3e-200	78.49	97.69	702
GE002499	COG1966	carbon starvation protein	[T]: Signal transduction mechanisms	[T]	CELLULAR PROCESSES AND SIGNALING	857087.Metme_2615	0.0e+00	82.40	100.00	1132
GE002500	NOG46095	cytochrome P460	[C]: Energy production and conversion	[C]	METABOLISM	857087.Metme_2613	8.1e-55	64.52	93.37	218
GE002501	COG1686	Carboxypeptidase	[M]: Cell wall/membrane/envelope biogenesis	[M]	CELLULAR PROCESSES AND SIGNALING	857087.Metme_3439	1.0e-139	65.36	87.64	502
GE002502	NOG43310	transposase	[L]: Replication, recombination and repair	[L]	INFORMATION STORAGE AND PROCESSING	522306.CAP2UW1_3876	1.0e-122	67.51	100.00	445
GE002503	COG1064	alcohol dehydrogenase	[C]: Energy production and conversion	[C]	METABOLISM	697282.Mettu_4039	1.3e-142	74.56	97.69	511
GE002504	NOG58714	Prolipoprotein diacylglyceryl transferase	[M]: Cell wall/membrane/envelope biogenesis	[M]	CELLULAR PROCESSES AND SIGNALING	518766.Rmar_1618	1.8e-60	41.38	90.94	238
GE002505	NOG10818	--	[S]: Function unknown	[S]	POORLY CHARACTERIZED	768706.Desor_4499	3.3e-57	36.80	97.58	228
GE002506	COG1131	(ABC) transporter	[V]: Defense mechanisms	[V]	CELLULAR PROCESSES AND SIGNALING	380394.Lferr_2760	1.3e-25	34.80	97.09	122
GE002511	NOG60754	Domain of unknown function (DUF336)	[S]: Function unknown	[S]	POORLY CHARACTERIZED	857087.Metme_0626	1.7e-75	60.47	94.96	288
GE002512	COG2199	Diguanylate cyclase	[T]: Signal transduction mechanisms	[T]	CELLULAR PROCESSES AND SIGNALING	187272.Mlg_0164	6.3e-48	37.38	59.89	197
GE002513	NOG151923	Sodium Bile acid symporter family	[R]: General function prediction only	[R]	POORLY CHARACTERIZED	595536.MettrDRAFT_3206	4.0e-104	60.12	97.15	383
GE002515	COG3344	RNA-directed DNA polymerase	[L]: Replication, recombination and repair	[L]	INFORMATION STORAGE AND PROCESSING	395494.Galf_0958	3.5e-230	67.45	97.72	803
GE002519	COG0457	repeat-containing protein	[R]: General function prediction only	[R]	POORLY CHARACTERIZED	439235.Dalk_5269	1.7e-06	29.75	46.90	58
GE002520	NOG07059	o-methyltransferase	[R]: General function prediction only	[R]	POORLY CHARACTERIZED	697282.Mettu_2756	5.5e-99	49.72	95.24	366
GE002521	NOG49989	helix-turn-helix domain-containing protein	[S]: Function unknown	[S]	POORLY CHARACTERIZED	243365.CV_0910	1.2e-52	64.85	100.00	211
GE002523	NOG40074	EpsI family	[S]: Function unknown	[S]	POORLY CHARACTERIZED	153948.NAL212_1306	6.2e-34	37.96	95.93	149
GE002524	NOG11369	exosortase 2	[S]: Function unknown	[S]	POORLY CHARACTERIZED	395495.Lcho_2352	6.4e-76	52.73	96.49	289
GE002525	COG3484	20S proteasome, A and B subunits	[O]: Posttranslational modification, protein turnover, chaperones	[O]	CELLULAR PROCESSES AND SIGNALING	857087.Metme_0555	7.9e-102	72.98	98.80	375
GE002526	COG2308	conserved protein	[S]: Function unknown	[S]	POORLY CHARACTERIZED	857087.Metme_0556	5.4e-237	84.42	100.00	825
GE002527	COG2307	Conserved Protein	[S]: Function unknown	[S]	POORLY CHARACTERIZED	857087.Metme_0557	6.5e-144	77.85	94.89	515
GE002528	COG3484	20S proteasome, A and B subunits	[O]: Posttranslational modification, protein turnover, chaperones	[O]	CELLULAR PROCESSES AND SIGNALING	857087.Metme_0558	6.4e-112	78.46	97.62	409
GE002529	COG4196	domain protein	[E]: Amino acid transport and metabolism	[E]	METABOLISM	857087.Metme_0559	0.0e+00	81.34	99.82	1865
GE002530	NOG00930	--	[S]: Function unknown	[S]	POORLY CHARACTERIZED	857087.Metme_0561	1.3e-199	84.48	99.75	701
[truncated: 1,775 more rows]
