# Supplementary material for: Genome of Methylomonas sp. AM2-LC, representing a methanotrophic bacterial species isolated from water column of a boreal, oxygen-stratified lake
Source: Front Genet. 2024 Aug 30;15:1440435. doi: 10.3389/fgene.2024.1440435 (PMC11392852; doi:10.3389/fgene.2024.1440435)
Supplement: Supplementary file 1 [file DataSheet3.ZIP › Supplementary_File_3_rev/04.eggNOG_annotation/eggNOG.Category.gene_list.xls]

Category	gene_list
INFORMATION STORAGE AND PROCESSING	GE000001;GE000008;GE000009;GE000012;GE000022;GE000023;GE000032;GE000043;GE000053;GE000066;GE000083;GE000086;GE000088;GE000095;GE000096;GE000097;GE000098;GE000099;GE000100;GE000106;GE000120;GE000148;GE000162;GE000164;GE000165;GE000171;GE000177;GE000179;GE000188;GE000189;GE000203;GE000216;GE000230;GE000234;GE000235;GE000253;GE000254;GE000255;GE000274;GE000275;GE000298;GE000305;GE000306;GE000307;GE0…
CELLULAR PROCESSES AND SIGNALING	GE000004;GE000005;GE000013;GE000014;GE000018;GE000019;GE000021;GE000024;GE000025;GE000028;GE000030;GE000037;GE000038;GE000041;GE000045;GE000047;GE000048;GE000050;GE000054;GE000055;GE000056;GE000060;GE000068;GE000077;GE000089;GE000090;GE000091;GE000094;GE000121;GE000124;GE000128;GE000129;GE000130;GE000131;GE000132;GE000133;GE000134;GE000135;GE000136;GE000137;GE000138;GE000139;GE000140;GE000141;GE0…
METABOLISM	GE000003;GE000006;GE000020;GE000026;GE000027;GE000040;GE000042;GE000046;GE000051;GE000057;GE000062;GE000063;GE000069;GE000070;GE000071;GE000072;GE000073;GE000078;GE000079;GE000087;GE000092;GE000103;GE000104;GE000105;GE000108;GE000109;GE000113;GE000114;GE000119;GE000126;GE000127;GE000145;GE000147;GE000153;GE000154;GE000155;GE000156;GE000159;GE000163;GE000166;GE000170;GE000178;GE000182;GE000190;GE0…
POORLY CHARACTERIZED	GE000010;GE000011;GE000016;GE000017;GE000029;GE000034;GE000035;GE000036;GE000039;GE000044;GE000052;GE000059;GE000074;GE000075;GE000076;GE000080;GE000081;GE000082;GE000084;GE000101;GE000107;GE000110;GE000111;GE000112;GE000115;GE000116;GE000117;GE000118;GE000125;GE000144;GE000158;GE000160;GE000161;GE000172;GE000173;GE000174;GE000175;GE000176;GE000180;GE000181;GE000191;GE000192;GE000193;GE000197;GE0…
