# Supplementary material for: Genome of Methylomonas sp. AM2-LC, representing a methanotrophic bacterial species isolated from water column of a boreal, oxygen-stratified lake
Source: Front Genet. 2024 Aug 30;15:1440435. doi: 10.3389/fgene.2024.1440435 (PMC11392852; doi:10.3389/fgene.2024.1440435)
Supplement: Supplementary file 1 [file DataSheet3.ZIP › Supplementary_File_3_rev/04.eggNOG_annotation/eggNOG.Class.gene_list.xls]

eggNOG_Class	Category	gene_list
[A]: RNA processing and modification	INFORMATION STORAGE AND PROCESSING	GE000400
[B]: Chromatin structure and dynamics	INFORMATION STORAGE AND PROCESSING	GE003296;GE003300
[C]: Energy production and conversion	METABOLISM	GE000006;GE000042;GE000046;GE000051;GE000108;GE000109;GE000113;GE000114;GE000119;GE000126;GE000145;GE000153;GE000154;GE000155;GE000156;GE000166;GE000170;GE000190;GE000245;GE000331;GE000348;GE000370;GE000371;GE000372;GE000373;GE000374;GE000375;GE000376;GE000377;GE000418;GE000445;GE000484;GE000485;GE000486;GE000487;GE000507;GE000524;GE000525;GE000526;GE000573;GE000574;GE000629;GE000630;GE000665;GE0…
[D]: Cell cycle control, cell division, chromosome partitioning	CELLULAR PROCESSES AND SIGNALING	GE000129;GE000130;GE000136;GE000149;GE000365;GE000367;GE000397;GE000471;GE000557;GE000699;GE000707;GE000906;GE001004;GE001028;GE001029;GE001054;GE001118;GE001131;GE001363;GE001522;GE001523;GE001863;GE001935;GE001954;GE002086;GE002102;GE002140;GE002289;GE002365;GE002539;GE002614;GE003621;GE003767;GE003938;GE004030;GE004044;GE004125;GE004126;GE004127;GE004688;GE004701;GE004742;GE004878;GE004900;GE0…
[E]: Amino acid transport and metabolism	METABOLISM	GE000057;GE000063;GE000069;GE000070;GE000071;GE000072;GE000078;GE000079;GE000092;GE000159;GE000209;GE000210;GE000246;GE000247;GE000289;GE000290;GE000292;GE000304;GE000315;GE000323;GE000356;GE000358;GE000380;GE000382;GE000384;GE000468;GE000477;GE000494;GE000520;GE000542;GE000545;GE000548;GE000558;GE000564;GE000619;GE000658;GE000768;GE000769;GE000788;GE000789;GE000790;GE000807;GE000890;GE000937;GE0…
[F]: Nucleotide transport and metabolism	METABOLISM	GE000073;GE000178;GE000195;GE000208;GE000261;GE000265;GE000412;GE000426;GE000536;GE000550;GE000582;GE000822;GE000823;GE000824;GE000965;GE001040;GE001041;GE001057;GE001123;GE001156;GE001235;GE001253;GE001368;GE001468;GE001547;GE001968;GE002420;GE002833;GE002834;GE002910;GE002926;GE002944;GE002948;GE002949;GE003190;GE003502;GE003520;GE003558;GE003624;GE003634;GE003689;GE003710;GE003832;GE003841;GE0…
[G]: Carbohydrate transport and metabolism	METABOLISM	GE000087;GE000103;GE000104;GE000163;GE000217;GE000218;GE000333;GE000344;GE000345;GE000431;GE000447;GE000491;GE000504;GE000505;GE000535;GE000549;GE000570;GE000575;GE000631;GE000651;GE000683;GE000685;GE000687;GE000688;GE000808;GE000829;GE000830;GE000993;GE000994;GE001055;GE001059;GE001109;GE001112;GE001113;GE001125;GE001157;GE001184;GE001185;GE001186;GE001187;GE001188;GE001192;GE001193;GE001195;GE0…
[H]: Coenzyme transport and metabolism	METABOLISM	GE000003;GE000127;GE000196;GE000198;GE000212;GE000294;GE000295;GE000296;GE000297;GE000338;GE000363;GE000388;GE000393;GE000428;GE000446;GE000448;GE000449;GE000508;GE000515;GE000519;GE000659;GE000666;GE000672;GE000712;GE000791;GE000806;GE000954;GE000955;GE000962;GE000963;GE001008;GE001026;GE001036;GE001045;GE001102;GE001103;GE001225;GE001232;GE001262;GE001330;GE001332;GE001333;GE001383;GE001390;GE0…
[I]: Lipid transport and metabolism	METABOLISM	GE000020;GE000105;GE000322;GE000645;GE000749;GE000750;GE000787;GE000953;GE001052;GE001053;GE001221;GE001231;GE001319;GE001451;GE001492;GE001549;GE001550;GE001551;GE001602;GE001603;GE001707;GE001708;GE001831;GE001834;GE001936;GE001937;GE001947;GE001971;GE002220;GE002435;GE002545;GE002546;GE002564;GE002737;GE002860;GE003029;GE003077;GE003108;GE003123;GE003127;GE003129;GE003133;GE003415;GE003494;GE0…
[J]: Translation, ribosomal structure and biogenesis	INFORMATION STORAGE AND PROCESSING	GE000008;GE000012;GE000095;GE000096;GE000097;GE000098;GE000099;GE000171;GE000189;GE000203;GE000298;GE000324;GE000325;GE000327;GE000328;GE000392;GE000401;GE000472;GE000498;GE000508;GE000530;GE000536;GE000537;GE000543;GE000555;GE000560;GE000561;GE000580;GE000632;GE000655;GE000668;GE000669;GE000679;GE000792;GE000793;GE000797;GE000798;GE000799;GE000826;GE000827;GE000938;GE000946;GE000947;GE000948;GE0…
[K]: Transcription	INFORMATION STORAGE AND PROCESSING	GE000009;GE000032;GE000043;GE000088;GE000100;GE000106;GE000120;GE000148;GE000179;GE000216;GE000274;GE000368;GE000478;GE000565;GE000568;GE000571;GE000581;GE000591;GE000605;GE000607;GE000610;GE000614;GE000676;GE000700;GE000715;GE000724;GE000734;GE000751;GE000825;GE000840;GE000841;GE000844;GE000858;GE000865;GE000892;GE000899;GE000961;GE001027;GE001033;GE001042;GE001048;GE001049;GE001165;GE001172;GE0…
[L]: Replication, recombination and repair	INFORMATION STORAGE AND PROCESSING	GE000001;GE000022;GE000023;GE000053;GE000066;GE000083;GE000086;GE000162;GE000164;GE000165;GE000177;GE000188;GE000230;GE000234;GE000235;GE000253;GE000254;GE000255;GE000275;GE000305;GE000306;GE000307;GE000310;GE000311;GE000385;GE000413;GE000424;GE000425;GE000493;GE000509;GE000514;GE000586;GE000589;GE000613;GE000633;GE000638;GE000642;GE000643;GE000673;GE000675;GE000713;GE000717;GE000719;GE000726;GE0…
[M]: Cell wall/membrane/envelope biogenesis	CELLULAR PROCESSES AND SIGNALING	GE000018;GE000019;GE000021;GE000028;GE000048;GE000050;GE000124;GE000128;GE000131;GE000132;GE000133;GE000134;GE000135;GE000137;GE000138;GE000139;GE000140;GE000141;GE000143;GE000150;GE000168;GE000204;GE000207;GE000215;GE000219;GE000222;GE000223;GE000225;GE000226;GE000227;GE000228;GE000238;GE000239;GE000240;GE000241;GE000335;GE000366;GE000378;GE000379;GE000381;GE000383;GE000435;GE000440;GE000454;GE0…
[N]: Cell motility	CELLULAR PROCESSES AND SIGNALING	GE000037;GE000038;GE000068;GE000186;GE000248;GE000249;GE000389;GE000462;GE000465;GE000667;GE000690;GE000691;GE000692;GE000693;GE000695;GE000696;GE000697;GE000698;GE000705;GE000706;GE000709;GE000983;GE000985;GE000986;GE000996;GE001058;GE001134;GE001266;GE001267;GE001268;GE001353;GE001634;GE001966;GE002090;GE002333;GE002340;GE002344;GE002345;GE002347;GE002374;GE002375;GE002376;GE002772;GE002874;GE0…
[O]: Posttranslational modification, protein turnover, chaperones	CELLULAR PROCESSES AND SIGNALING	GE000004;GE000005;GE000045;GE000047;GE000054;GE000055;GE000056;GE000060;GE000089;GE000090;GE000091;GE000094;GE000121;GE000157;GE000184;GE000200;GE000313;GE000349;GE000350;GE000351;GE000362;GE000389;GE000399;GE000417;GE000469;GE000500;GE000510;GE000569;GE000623;GE000636;GE000671;GE000802;GE000828;GE000852;GE000879;GE000939;GE000941;GE000951;GE000957;GE000967;GE000975;GE001001;GE001002;GE001003;GE0…
[P]: Inorganic ion transport and metabolism	METABOLISM	GE000026;GE000040;GE000062;GE000147;GE000182;GE000201;GE000332;GE000336;GE000337;GE000353;GE000402;GE000403;GE000414;GE000442;GE000455;GE000456;GE000479;GE000480;GE000483;GE000496;GE000511;GE000512;GE000521;GE000528;GE000583;GE000584;GE000609;GE000660;GE000661;GE000662;GE000663;GE000664;GE000785;GE000843;GE000846;GE000859;GE000860;GE000866;GE000870;GE000893;GE000896;GE000902;GE000910;GE000999;GE0…
[Q]: Secondary metabolites biosynthesis, transport and catabolism	METABOLISM	GE000027;GE000451;GE000615;GE000645;GE000649;GE000650;GE000682;GE000740;GE000782;GE000800;GE000801;GE000953;GE000971;GE001064;GE001065;GE001176;GE001177;GE001224;GE001296;GE001338;GE001533;GE001684;GE001685;GE001709;GE002423;GE002535;GE002724;GE002848;GE002857;GE003029;GE003098;GE003099;GE003183;GE003296;GE003300;GE003475;GE003494;GE003614;GE003781;GE003790;GE004108;GE004136;GE004137;GE004138;GE0…
[R]: General function prediction only	POORLY CHARACTERIZED	GE000029;GE000034;GE000039;GE000075;GE000160;GE000161;GE000181;GE000193;GE000197;GE000220;GE000260;GE000267;GE000273;GE000283;GE000285;GE000291;GE000302;GE000303;GE000339;GE000398;GE000408;GE000410;GE000411;GE000419;GE000439;GE000441;GE000444;GE000459;GE000473;GE000495;GE000502;GE000513;GE000518;GE000539;GE000540;GE000544;GE000559;GE000603;GE000611;GE000616;GE000617;GE000627;GE000637;GE000670;GE0…
[S]: Function unknown	POORLY CHARACTERIZED	GE000010;GE000011;GE000016;GE000017;GE000035;GE000036;GE000044;GE000052;GE000059;GE000074;GE000076;GE000080;GE000081;GE000082;GE000084;GE000101;GE000107;GE000110;GE000111;GE000112;GE000115;GE000116;GE000117;GE000118;GE000125;GE000144;GE000158;GE000172;GE000173;GE000174;GE000175;GE000176;GE000180;GE000191;GE000192;GE000202;GE000206;GE000213;GE000214;GE000221;GE000231;GE000232;GE000233;GE000236;GE0…
[T]: Signal transduction mechanisms	CELLULAR PROCESSES AND SIGNALING	GE000013;GE000014;GE000030;GE000077;GE000151;GE000186;GE000250;GE000287;GE000347;GE000395;GE000415;GE000416;GE000443;GE000470;GE000481;GE000628;GE000667;GE000701;GE000702;GE000703;GE000704;GE000709;GE000794;GE000795;GE000809;GE000859;GE000866;GE000893;GE000900;GE001020;GE001048;GE001079;GE001080;GE001104;GE001105;GE001124;GE001132;GE001136;GE001138;GE001179;GE001180;GE001207;GE001219;GE001259;GE0…
[U]: Intracellular trafficking, secretion, and vesicular transport	CELLULAR PROCESSES AND SIGNALING	GE000024;GE000025;GE000068;GE000146;GE000167;GE000169;GE000248;GE000249;GE000389;GE000390;GE000391;GE000462;GE000463;GE000464;GE000465;GE000466;GE000474;GE000475;GE000654;GE000671;GE000813;GE000815;GE000817;GE000831;GE000856;GE000875;GE000876;GE000878;GE000883;GE000885;GE000886;GE000914;GE000915;GE000950;GE001025;GE001031;GE001058;GE001140;GE001183;GE001298;GE001299;GE001376;GE001378;GE001382;GE0…
[V]: Defense mechanisms	CELLULAR PROCESSES AND SIGNALING	GE000041;GE000436;GE000522;GE000592;GE000594;GE000595;GE000904;GE000968;GE001212;GE001245;GE001246;GE001291;GE001292;GE001293;GE001325;GE001384;GE001839;GE001840;GE001939;GE002150;GE002182;GE002183;GE002184;GE002241;GE002242;GE002260;GE002325;GE002326;GE002327;GE002432;GE002506;GE002572;GE002575;GE002657;GE002714;GE002715;GE002716;GE002730;GE002745;GE002746;GE002764;GE002765;GE002766;GE002878;GE0…
[Z]: Cytoskeleton	CELLULAR PROCESSES AND SIGNALING	GE002365
