# Supplementary material for: Genome of Methylomonas sp. AM2-LC, representing a methanotrophic bacterial species isolated from water column of a boreal, oxygen-stratified lake
Source: Front Genet. 2024 Aug 30;15:1440435. doi: 10.3389/fgene.2024.1440435 (PMC11392852; doi:10.3389/fgene.2024.1440435)
Supplement: Supplementary file 1 [file DataSheet3.ZIP › Supplementary_File_3_rev/04.eggNOG_annotation/eggNOG.Class.stat.xls]

#ID	Class_Name	Numbers
J	Translation, ribosomal structure and biogenesis	162
A	RNA processing and modification	1
K	Transcription	160
L	Replication, recombination and repair	317
B	Chromatin structure and dynamics	2
D	Cell cycle control, cell division, chromosome partitioning	45
Y	Nuclear structure	0
V	Defense mechanisms	65
T	Signal transduction mechanisms	246
M	Cell wall/membrane/envelope biogenesis	245
N	Cell motility	76
Z	Cytoskeleton	1
W	Extracellular structures	0
U	Intracellular trafficking, secretion, and vesicular transport	140
O	Posttranslational modification, protein turnover, chaperones	181
C	Energy production and conversion	217
G	Carbohydrate transport and metabolism	114
E	Amino acid transport and metabolism	173
F	Nucleotide transport and metabolism	53
H	Coenzyme transport and metabolism	116
I	Lipid transport and metabolism	59
P	Inorganic ion transport and metabolism	182
Q	Secondary metabolites biosynthesis, transport and catabolism	46
R	General function prediction only	312
S	Function unknown	943
