# Supplementary material for: Genome of Methylomonas sp. AM2-LC, representing a methanotrophic bacterial species isolated from water column of a boreal, oxygen-stratified lake
Source: Front Genet. 2024 Aug 30;15:1440435. doi: 10.3389/fgene.2024.1440435 (PMC11392852; doi:10.3389/fgene.2024.1440435)
Supplement: Supplementary file 1 [file DataSheet3.ZIP › Supplementary_File_3_rev/04.eggNOG_annotation/eggNOG.NOG.gene_list.xls]

eggNOG	descrition	eggNOG_Class	Category	gene_list
COG0001	Glutamate-1-semialdehyde aminotransferase	[H]: Coenzyme transport and metabolism	METABOLISM	GE000428
COG0002	N-acetylglutamate semialdehyde dehydrogenase	[E]: Amino acid transport and metabolism	METABOLISM	GE003718
COG0004	ammonium Transporter	[P]: Inorganic ion transport and metabolism	METABOLISM	GE001475;GE001477
COG0005	The purine nucleoside phosphorylases catalyze the phosphorolytic breakdown of the N-glycosidic bond in the beta- (deoxy)ribonucleoside molecules, with the formation of the corresponding free purine bases and pentose-1-phosphate (By similarity)	[F]: Nucleotide transport and metabolism	METABOLISM	GE002949
COG0006	peptidase M24	[E]: Amino acid transport and metabolism	METABOLISM	GE002986
COG0007	Multifunctional enzyme that catalyzes the SAM-dependent methylation of uroporphyrinogen III at position C-2 and C-7 to form precorrin-2 and then position C-12 or C-18 to form trimethylpyrrocorphin 2. It also catalyzes the conversion of precorrin-2 into siroheme. This reaction consists of the NAD- dependent oxidation of precorrin-2 into sirohydrochlorin and its subsequent ferrochelation into siroh…	[H]: Coenzyme transport and metabolism	METABOLISM	GE001621
COG0008	Catalyzes the attachment of glutamate to tRNA(Glu) in a two-step reaction glutamate is first activated by ATP to form Glu-AMP and then transferred to the acceptor end of tRNA(Glu) (By similarity)	[J]: Translation, ribosomal structure and biogenesis	INFORMATION STORAGE AND PROCESSING	GE001370;GE001491;GE003538
COG0009	sua5 ycio yrdc ywlc family protein	[J]: Translation, ribosomal structure and biogenesis	INFORMATION STORAGE AND PROCESSING	GE000537;GE003388
COG0012	gtp-binding protein	[J]: Translation, ribosomal structure and biogenesis	INFORMATION STORAGE AND PROCESSING	GE002887
COG0013	Catalyzes the attachment of alanine to tRNA(Ala) in a two-step reaction alanine is first activated by ATP to form Ala- AMP and then transferred to the acceptor end of tRNA(Ala). Also edits incorrectly charged Ser-tRNA(Ala) and Gly-tRNA(Ala) via its editing domain (By similarity)	[J]: Translation, ribosomal structure and biogenesis	INFORMATION STORAGE AND PROCESSING	GE001161
COG0014	Catalyzes the NADPH dependent reduction of L-gamma- glutamyl 5-phosphate into L-glutamate 5-semialdehyde and phosphate. The product spontaneously undergoes cyclization to form 1-pyrroline-5-carboxylate (By similarity)	[E]: Amino acid transport and metabolism	METABOLISM	GE000807;GE003249
COG0015	adenylosuccinate lyase	[F]: Nucleotide transport and metabolism	METABOLISM	GE001253
COG0016	phenylalanyL-tRNA synthetase, alpha subunit	[J]: Translation, ribosomal structure and biogenesis	INFORMATION STORAGE AND PROCESSING	GE002791
COG0018	arginyL-tRNA synthetase	[J]: Translation, ribosomal structure and biogenesis	INFORMATION STORAGE AND PROCESSING	GE000472
COG0019	Specifically catalyzes the decarboxylation of meso- diaminopimelate (meso-DAP) to L-lysine (By similarity)	[E]: Amino acid transport and metabolism	METABOLISM	GE000768;GE002896;GE002999
COG0020	Catalyzes the condensation of isopentenyl diphosphate (IPP) with allylic pyrophosphates generating different type of terpenoids (By similarity)	[I]: Lipid transport and metabolism	METABOLISM	GE001549
COG0021	Transketolase	[G]: Carbohydrate transport and metabolism	METABOLISM	GE000344;GE000685;GE001604
COG0024	Removes the N-terminal methionine from nascent proteins (By similarity)	[J]: Translation, ribosomal structure and biogenesis	INFORMATION STORAGE AND PROCESSING	GE001544;GE003226
COG0026	phosphoribosylaminoimidazole carboxylase atpase subunit	[F]: Nucleotide transport and metabolism	METABOLISM	GE002834
COG0027	Catalyzes two reactions the first one is the production of beta-formyl glycinamide ribonucleotide (GAR) from formate, ATP and beta GAR	[F]: Nucleotide transport and metabolism	METABOLISM	GE003624
COG0028	acetolactate synthase	[E]: Amino acid transport and metabolism	METABOLISM	GE000790
COG0029	L-aspartate oxidase	[H]: Coenzyme transport and metabolism	METABOLISM	GE003442
COG0030	Specifically dimethylates two adjacent adenosines (A1518 and A1519) in the loop of a conserved hairpin near the 3'-end of 16S rRNA in the 30S particle. May play a critical role in biogenesis of 30S subunits (By similarity)	[J]: Translation, ribosomal structure and biogenesis	INFORMATION STORAGE AND PROCESSING	GE000392
COG0031	cysteine synthase	[E]: Amino acid transport and metabolism	METABOLISM	GE001403;GE003010;GE003436
COG0033	phosphoglucomutase	[G]: Carbohydrate transport and metabolism	METABOLISM	GE004477
COG0034	glutamine phosphoribosylpyrophosphate amidotransferase	[F]: Nucleotide transport and metabolism	METABOLISM	GE001235
COG0036	ribulose-phosphate 3-epimerase	[G]: Carbohydrate transport and metabolism	METABOLISM	GE002541
COG0037	Ligates lysine onto the cytidine present at position 34 of the AUA codon-specific tRNA(Ile) that contains the anticodon CAU, in an ATP-dependent manner. Cytidine is converted to lysidine, thus changing the amino acid specificity of the tRNA from methionine to isoleucine (By similarity)	[D]: Cell cycle control, cell division, chromosome partitioning	CELLULAR PROCESSES AND SIGNALING	GE001935;GE004044
COG0039	Catalyzes the reversible oxidation of malate to oxaloacetate (By similarity)	[C]: Energy production and conversion	METABOLISM	GE004038
COG0040	Catalyzes the condensation of ATP and 5-phosphoribose 1- diphosphate to form N'-(5'-phosphoribosyl)-ATP (PR-ATP). Has a crucial role in the pathway because the rate of histidine biosynthesis seems to be controlled primarily by regulation of HisG enzymatic activity (By similarity)	[E]: Amino acid transport and metabolism	METABOLISM	GE004141
COG0041	Catalyzes the conversion of N5-carboxyaminoimidazole ribonucleotide (N5-CAIR) to 4-carboxy-5-aminoimidazole ribonucleotide (CAIR) (By similarity)	[F]: Nucleotide transport and metabolism	METABOLISM	GE002833
COG0042	Catalyzes the synthesis of dihydrouridine a modified base found in the D-loop of most tRNAs (By similarity)	[J]: Translation, ribosomal structure and biogenesis	INFORMATION STORAGE AND PROCESSING	GE000580;GE003628
COG0043	Catalyzes the decarboxylation of 3-octaprenyl-4-hydroxy benzoate to 2-octaprenylphenol (By similarity)	[H]: Coenzyme transport and metabolism	METABOLISM	GE004455
COG0044	Dihydroorotase	[F]: Nucleotide transport and metabolism	METABOLISM	GE003865
COG0045	Succinyl-CoA synthetase subunit beta	[C]: Energy production and conversion	METABOLISM	GE001108;GE003726
COG0046	phosphoribosylformylglycinamidine synthase	[F]: Nucleotide transport and metabolism	METABOLISM	GE001156
COG0048	Interacts with and stabilizes bases of the 16S rRNA that are involved in tRNA selection in the A site and with the mRNA backbone. Located at the interface of the 30S and 50S subunits, it traverses the body of the 30S subunit contacting proteins on the other side and probably holding the rRNA structure together. The combined cluster of proteins S8, S12 and S17 appears to hold together the shoulder…	[J]: Translation, ribosomal structure and biogenesis	INFORMATION STORAGE AND PROCESSING	GE004078
COG0049	One of the primary rRNA binding proteins, it binds directly to 16S rRNA where it nucleates assembly of the head domain of the 30S subunit. Is located at the subunit interface close to the decoding center, probably blocks exit of the E-site tRNA (By similarity)	[J]: Translation, ribosomal structure and biogenesis	INFORMATION STORAGE AND PROCESSING	GE004077
COG0050	This protein promotes the GTP-dependent binding of aminoacyl-tRNA to the A-site of ribosomes during protein biosynthesis (By similarity)	[J]: Translation, ribosomal structure and biogenesis	INFORMATION STORAGE AND PROCESSING	GE004075;GE004087
COG0051	Involved in the binding of tRNA to the ribosomes (By similarity)	[J]: Translation, ribosomal structure and biogenesis	INFORMATION STORAGE AND PROCESSING	GE004074
COG0052	30S ribosomal protein S2	[J]: Translation, ribosomal structure and biogenesis	INFORMATION STORAGE AND PROCESSING	GE001545
COG0053	cation diffusion facilitator family transporter	[P]: Inorganic ion transport and metabolism	METABOLISM	GE003735
COG0054	Catalyzes the formation of 6,7-dimethyl-8- ribityllumazine by condensation of 5-amino-6-(D- ribitylamino)uracil with 3,4-dihydroxy-2-butanone 4-phosphate. This is the penultimate step in the biosynthesis of riboflavin (By similarity)	[H]: Coenzyme transport and metabolism	METABOLISM	GE003569
COG0055	Produces ATP from ADP in the presence of a proton gradient across the membrane. The catalytic sites are hosted primarily by the beta subunits (By similarity)	[C]: Energy production and conversion	METABOLISM	GE000376;GE003153
COG0056	Produces ATP from ADP in the presence of a proton gradient across the membrane. The alpha chain is a regulatory subunit (By similarity)	[C]: Energy production and conversion	METABOLISM	GE000374;GE003146
COG0057	glyceraldehyde3phosphate dehydrogenase	[G]: Carbohydrate transport and metabolism	METABOLISM	GE001113;GE003834
COG0058	Phosphorylase is an important allosteric enzyme in carbohydrate metabolism. Enzymes from different sources differ in their regulatory mechanisms and in their natural substrates. However, all known phosphorylases share catalytic and structural properties (By similarity)	[G]: Carbohydrate transport and metabolism	METABOLISM	GE003052;GE003716;GE004441
COG0059	Alpha-keto-beta-hydroxylacyl reductoisomerase	[E]: Amino acid transport and metabolism	METABOLISM	GE000788
COG0060	amino acids such as valine, to avoid such errors it has two additional distinct tRNA(Ile)-dependent editing activities. One activity is designated as 'pretransfer' editing and involves the hydrolysis of activated Val-AMP. The other activity is designated 'posttransfer' editing and involves deacylation of mischarged Val-tRNA(Ile) (By similarity)	[J]: Translation, ribosomal structure and biogenesis	INFORMATION STORAGE AND PROCESSING	GE000655
COG0061	Catalyzes the phosphorylation of NAD to NADP. Utilizes ATP and other nucleoside triphosphates as well as inorganic polyphosphate as a source of phosphorus (By similarity)	[G]: Carbohydrate transport and metabolism	METABOLISM	GE000087
COG0062	Catalyzes the epimerization of the S- and R-forms of NAD(P)HX, a damaged form of NAD(P)H that is a result of enzymatic or heat-dependent hydration. This is a prerequisite for the S- specific NAD(P)H-hydrate dehydratase to allow the repair of both epimers of NAD(P)HX (By similarity)	[G]: Carbohydrate transport and metabolism	METABOLISM	GE002775
COG0064	Allows the formation of correctly charged Asn-tRNA(Asn) or Gln-tRNA(Gln) through the transamidation of misacylated Asp- tRNA(Asn) or Glu-tRNA(Gln) in organisms which lack either or both of asparaginyl-tRNA or glutaminyl-tRNA synthetases. The reaction takes place in the presence of glutamine and ATP through an activated phospho-Asp-tRNA(Asn) or phospho-Glu-tRNA(Gln) (By similarity)	[J]: Translation, ribosomal structure and biogenesis	INFORMATION STORAGE AND PROCESSING	GE002083
COG0065	Catalyzes the isomerization between 2-isopropylmalate and 3-isopropylmalate, via the formation of 2-isopropylmaleate (By similarity)	[E]: Amino acid transport and metabolism	METABOLISM	GE000072;GE003912
COG0066	Catalyzes the isomerization between 2-isopropylmalate and 3-isopropylmalate, via the formation of 2-isopropylmaleate (By similarity)	[E]: Amino acid transport and metabolism	METABOLISM	GE000071;GE003913
COG0067	glutamate synthase	[E]: Amino acid transport and metabolism	METABOLISM	GE003796
COG0068	hydrogenase maturation protein Hypf	[O]: Posttranslational modification, protein turnover, chaperones	CELLULAR PROCESSES AND SIGNALING	GE000094;GE001427;GE001428
COG0071	Heat shock protein	[O]: Posttranslational modification, protein turnover, chaperones	CELLULAR PROCESSES AND SIGNALING	GE002030
COG0072	phenylalanyl-tRNA synthetase (beta subunit)	[J]: Translation, ribosomal structure and biogenesis	INFORMATION STORAGE AND PROCESSING	GE002792
COG0074	Succinyl-CoA ligase ADP-forming subunit alpha	[C]: Energy production and conversion	METABOLISM	GE001107;GE003725
COG0075	aminotransferase	[E]: Amino acid transport and metabolism	METABOLISM	GE001110
COG0076	decarboxylase	[E]: Amino acid transport and metabolism	METABOLISM	GE003511
COG0077	Prephenate dehydratase	[E]: Amino acid transport and metabolism	METABOLISM	GE002484
COG0078	ornithine carbamoyltransferase	[E]: Amino acid transport and metabolism	METABOLISM	GE003974
COG0079	Imidazole acetol-phosphate transaminase	[E]: Amino acid transport and metabolism	METABOLISM	GE001620;GE002417;GE004143
COG0080	This protein binds directly to 23S ribosomal RNA (By similarity)	[J]: Translation, ribosomal structure and biogenesis	INFORMATION STORAGE AND PROCESSING	GE004084
COG0081	Binds directly to 23S rRNA. The L1 stalk is quite mobile in the ribosome, and is involved in E site tRNA release (By similarity)	[J]: Translation, ribosomal structure and biogenesis	INFORMATION STORAGE AND PROCESSING	GE004083
COG0082	5-enolpyruvylshikimate-3-phosphate phospholyase	[E]: Amino acid transport and metabolism	METABOLISM	GE002279
COG0084	tatd family	[L]: Replication, recombination and repair	INFORMATION STORAGE AND PROCESSING	GE001158;GE003713;GE004397
COG0085	DNA-dependent RNA polymerase catalyzes the transcription of DNA into RNA using the four ribonucleoside triphosphates as substrates (By similarity)	[K]: Transcription	INFORMATION STORAGE AND PROCESSING	GE004080
COG0086	DNA-dependent RNA polymerase catalyzes the transcription of DNA into RNA using the four ribonucleoside triphosphates as substrates (By similarity)	[K]: Transcription	INFORMATION STORAGE AND PROCESSING	GE004079
COG0087	One of the primary rRNA binding proteins, it binds directly near the 3'-end of the 23S rRNA, where it nucleates assembly of the 50S subunit (By similarity)	[J]: Translation, ribosomal structure and biogenesis	INFORMATION STORAGE AND PROCESSING	GE004073
COG0088	One of the primary rRNA binding proteins, this protein initially binds near the 5'-end of the 23S rRNA. It is important during the early stages of 50S assembly. It makes multiple contacts with different domains of the 23S rRNA in the assembled 50S subunit and ribosome (By similarity)	[J]: Translation, ribosomal structure and biogenesis	INFORMATION STORAGE AND PROCESSING	GE004072
COG0089	One of the early assembly proteins it binds 23S rRNA. One of the proteins that surrounds the polypeptide exit tunnel on the outside of the ribosome. Forms the main docking site for trigger factor binding to the ribosome (By similarity)	[J]: Translation, ribosomal structure and biogenesis	INFORMATION STORAGE AND PROCESSING	GE004071
COG0090	One of the primary rRNA binding proteins. Required for association of the 30S and 50S subunits to form the 70S ribosome, for tRNA binding and peptide bond formation. It has been suggested to have peptidyltransferase activity	[J]: Translation, ribosomal structure and biogenesis	INFORMATION STORAGE AND PROCESSING	GE004070
COG0091	The globular domain of the protein is located near the polypeptide exit tunnel on the outside of the subunit, while an extended beta-hairpin is found that lines the wall of the exit tunnel in the center of the 70S ribosome (By similarity)	[J]: Translation, ribosomal structure and biogenesis	INFORMATION STORAGE AND PROCESSING	GE004068
COG0092	Binds the lower part of the 30S subunit head. Binds mRNA in the 70S ribosome, positioning it for translation (By similarity)	[J]: Translation, ribosomal structure and biogenesis	INFORMATION STORAGE AND PROCESSING	GE004067
COG0093	Binds to 23S rRNA. Forms part of two intersubunit bridges in the 70S ribosome (By similarity)	[J]: Translation, ribosomal structure and biogenesis	INFORMATION STORAGE AND PROCESSING	GE004063
COG0094	This is 1 of the proteins that binds and probably mediates the attachment of the 5S RNA into the large ribosomal subunit, where it forms part of the central protuberance. In the 70S ribosome it contacts protein S13 of the 30S subunit (bridge B1b), connecting the 2 subunits	[J]: Translation, ribosomal structure and biogenesis	INFORMATION STORAGE AND PROCESSING	GE004061
COG0096	One of the primary rRNA binding proteins, it binds directly to 16S rRNA central domain where it helps coordinate assembly of the platform of the 30S subunit (By similarity)	[J]: Translation, ribosomal structure and biogenesis	INFORMATION STORAGE AND PROCESSING	GE004059
COG0097	This protein binds to the 23S rRNA, and is important in its secondary structure. It is located near the subunit interface in the base of the L7 L12 stalk, and near the tRNA binding site of the peptidyltransferase center (By similarity)	[J]: Translation, ribosomal structure and biogenesis	INFORMATION STORAGE AND PROCESSING	GE004058
COG0098	Located at the back of the 30S subunit body where it stabilizes the conformation of the head with respect to the body (By similarity)	[J]: Translation, ribosomal structure and biogenesis	INFORMATION STORAGE AND PROCESSING	GE004056
COG0099	Located at the top of the head of the 30S subunit, it contacts several helices of the 16S rRNA. In the 70S ribosome it contacts the 23S rRNA (bridge B1a) and protein L5 of the 50S subunit (bridge B1b), connecting the 2 subunits	[J]: Translation, ribosomal structure and biogenesis	INFORMATION STORAGE AND PROCESSING	GE004051
COG0100	Located on the platform of the 30S subunit, it bridges several disparate RNA helices of the 16S rRNA. Forms part of the Shine-Dalgarno cleft in the 70S ribosome (By similarity)	[J]: Translation, ribosomal structure and biogenesis	INFORMATION STORAGE AND PROCESSING	GE004050
COG0101	Formation of pseudouridine at positions 38, 39 and 40 in the anticodon stem and loop of transfer RNAs (By similarity)	[J]: Translation, ribosomal structure and biogenesis	INFORMATION STORAGE AND PROCESSING	GE001406
COG0102	This protein is one of the early assembly proteins of the 50S ribosomal subunit, although it is not seen to bind rRNA by itself. It is important during the early stages of 50S assembly (By similarity)	[J]: Translation, ribosomal structure and biogenesis	INFORMATION STORAGE AND PROCESSING	GE000793
COG0103	30S ribosomal protein S9	[J]: Translation, ribosomal structure and biogenesis	INFORMATION STORAGE AND PROCESSING	GE000792
COG0104	Plays an important role in the de novo pathway of purine nucleotide biosynthesis	[F]: Nucleotide transport and metabolism	METABOLISM	GE002926
COG0105	Major role in the synthesis of nucleoside triphosphates other than ATP. The ATP gamma phosphate is transferred to the NDP beta phosphate via a ping-pong mechanism, using a phosphorylated active-site intermediate (By similarity)	[F]: Nucleotide transport and metabolism	METABOLISM	GE001968
COG0106	phosphoribosylformimino-5-aminoimidazole carboxamide ribotide isomerase	[E]: Amino acid transport and metabolism	METABOLISM	GE004468
COG0107	IGPS catalyzes the conversion of PRFAR and glutamine to IGP, AICAR and glutamate. The HisF subunit catalyzes the cyclization activity that produces IGP and AICAR from PRFAR using the ammonia provided by the HisH subunit (By similarity)	[E]: Amino acid transport and metabolism	METABOLISM	GE004467
COG0109	Converts heme B (protoheme IX) to heme O by substitution of the vinyl group on carbon 2 of heme B porphyrin ring with a hydroxyethyl farnesyl side group (By similarity)	[O]: Posttranslational modification, protein turnover, chaperones	CELLULAR PROCESSES AND SIGNALING	GE000056
COG0110	acetyltransferase	[R]: General function prediction only	POORLY CHARACTERIZED	GE000763;GE000981
COG0111	Dehydrogenase	[E]: Amino acid transport and metabolism	METABOLISM	GE003759
COG0112	Catalyzes the reversible interconversion of serine and glycine with tetrahydrofolate (THF) serving as the one-carbon carrier. This reaction serves as the major source of one-carbon groups required for the biosynthesis of purines, thymidylate, methionine, and other important biomolecules. Also exhibits THF- independent aldolase activity toward beta-hydroxyamino acids, producing glycine and aldehyd…	[E]: Amino acid transport and metabolism	METABOLISM	GE004041
COG0113	delta-aminolevulinic acid dehydratase	[H]: Coenzyme transport and metabolism	METABOLISM	GE004207
COG0114	fumarate hydratase class II	[C]: Energy production and conversion	METABOLISM	GE002645
COG0115	brancheD-chain amino acid aminotransferase	[E]: Amino acid transport and metabolism	METABOLISM	GE001100;GE003416;GE003708
COG0116	Specifically methylates the guanine in position 2445 (m2G2445) and the guanine in position 2069 (m7G2069) of 23S rRNA (By similarity)	[L]: Replication, recombination and repair	INFORMATION STORAGE AND PROCESSING	GE004448
COG0117	Converts 2,5-diamino-6-(ribosylamino)-4(3h)-pyrimidinone 5'-phosphate into 5-amino-6-(ribosylamino)-2,4(1h,3h)- pyrimidinedione 5'-phosphate (By similarity)	[H]: Coenzyme transport and metabolism	METABOLISM	GE003572
COG0118	IGPS catalyzes the conversion of PRFAR and glutamine to IGP, AICAR and glutamate. The hisH subunit provides the glutamine amidotransferase activity that produces the ammonia necessary to hisF for the synthesis of IGP and AICAR (By similarity)	[E]: Amino acid transport and metabolism	METABOLISM	GE004469
COG0119	Catalyzes the condensation of the acetyl group of acetyl-CoA with 3-methyl-2-oxobutanoate (2-oxoisovalerate) to form 3-carboxy-3-hydroxy-4-methylpentanoate (2-isopropylmalate) (By similarity)	[E]: Amino acid transport and metabolism	METABOLISM	GE000358;GE003605;GE003915
COG0120	phosphoriboisomerase A	[G]: Carbohydrate transport and metabolism	METABOLISM	GE003448;GE003803
COG0123	Histone deacetylase	--	--	GE003296;GE003300
COG0124	Histidyl-trna synthetase	[J]: Translation, ribosomal structure and biogenesis	INFORMATION STORAGE AND PROCESSING	GE001965
COG0125	Phosphorylation of dTMP to form dTDP in both de novo and salvage pathways of dTTP synthesis (By similarity)	[F]: Nucleotide transport and metabolism	METABOLISM	GE003710
COG0126	phosphoglycerate kinase	[G]: Carbohydrate transport and metabolism	METABOLISM	GE003410
COG0127	Pyrophosphatase that hydrolyzes non-canonical purine nucleotides such as XTP and ITP dITP to their respective monophosphate derivatives. Might exclude non-canonical purines from DNA precursor pool, thus preventing their incorporation into DNA and avoiding chromosomal lesions (By similarity)	[F]: Nucleotide transport and metabolism	METABOLISM	GE004100
COG0128	5-enolpyruvylshikimate-3-phosphate synthase	[E]: Amino acid transport and metabolism	METABOLISM	GE002419
COG0129	Dihydroxy-acid dehydratase	[E]: Amino acid transport and metabolism	METABOLISM	GE001194;GE002042
COG0130	Responsible for synthesis of pseudouridine from uracil- 55 in the psi GC loop of transfer RNAs (By similarity)	[J]: Translation, ribosomal structure and biogenesis	INFORMATION STORAGE AND PROCESSING	GE000097
COG0131	imidazoleglycerolphosphate dehydratase	[E]: Amino acid transport and metabolism	METABOLISM	GE004470
COG0132	Catalyzes a mechanistically unusual reaction, the ATP- dependent insertion of CO2 between the N7 and N8 nitrogen atoms of 7,8-diaminopelargonic acid (DAPA) to form an ureido ring (By similarity)	[H]: Coenzyme transport and metabolism	METABOLISM	GE001534
COG0133	The beta subunit is responsible for the synthesis of L- tryptophan from indole and L-serine (By similarity)	[E]: Amino acid transport and metabolism	METABOLISM	GE001229
COG0134	indole-3-glycerol phosphate synthase	[E]: Amino acid transport and metabolism	METABOLISM	GE000382
COG0135	N-(5'-phosphoribosyl)anthranilate isomerase	[E]: Amino acid transport and metabolism	METABOLISM	GE001228
COG0136	Catalyzes the NADPH-dependent formation of L-aspartate- semialdehyde (L-ASA) by the reductive dephosphorylation of L- aspartyl-4-phosphate (By similarity)	[E]: Amino acid transport and metabolism	METABOLISM	GE000069
COG0137	Citrulline--aspartate ligase	[E]: Amino acid transport and metabolism	METABOLISM	GE003800
COG0138	bifunctional purine biosynthesis protein PURH	[F]: Nucleotide transport and metabolism	METABOLISM	GE000582
COG0139	Phosphoribosyl-amp cyclohydrolase	[E]: Amino acid transport and metabolism	METABOLISM	GE004466
COG0140	phosphoribosyl-ATP pyrophosphatase	[E]: Amino acid transport and metabolism	METABOLISM	GE000477
COG0141	Catalyzes the sequential NAD-dependent oxidations of L- histidinol to L-histidinaldehyde and then to L-histidine (By similarity)	[E]: Amino acid transport and metabolism	METABOLISM	GE004142
COG0142	synthase	[H]: Coenzyme transport and metabolism	METABOLISM	GE003890;GE004007
COG0143	Is required not only for elongation of protein synthesis but also for the initiation of all mRNA translation through initiator tRNA(fMet) aminoacylation (By similarity)	[J]: Translation, ribosomal structure and biogenesis	INFORMATION STORAGE AND PROCESSING	GE000555
COG0144	nOP2 Sun	[J]: Translation, ribosomal structure and biogenesis	INFORMATION STORAGE AND PROCESSING	GE000797
COG0147	synthase (Component I)	[E]: Amino acid transport and metabolism	METABOLISM	GE000289;GE001648
COG0148	Catalyzes the reversible conversion of 2- phosphoglycerate into phosphoenolpyruvate. It is essential for the degradation of carbohydrates via glycolysis (By similarity)	[G]: Carbohydrate transport and metabolism	METABOLISM	GE001055
COG0149	triosephosphate isomerase	[G]: Carbohydrate transport and metabolism	METABOLISM	GE000830
COG0150	phosphoribosylaminoimidazole synthetase	[F]: Nucleotide transport and metabolism	METABOLISM	GE003502
COG0151	Phosphoribosylglycinamide synthetase	[F]: Nucleotide transport and metabolism	METABOLISM	GE000965
COG0152	SAICAR synthetase	[F]: Nucleotide transport and metabolism	METABOLISM	GE001468
COG0154	Allows the formation of correctly charged Gln-tRNA(Gln) through the transamidation of misacylated Glu-tRNA(Gln) in organisms which lack glutaminyl-tRNA synthetase. The reaction takes place in the presence of glutamine and ATP through an activated gamma-phospho-Glu-tRNA(Gln) (By similarity)	[J]: Translation, ribosomal structure and biogenesis	INFORMATION STORAGE AND PROCESSING	GE002084
COG0155	Component of the sulfite reductase complex that catalyzes the 6-electron reduction of sulfite to sulfide. This is one of several activities required for the biosynthesis of L- cysteine from sulfate (By similarity)	[C]: Energy production and conversion	METABOLISM	GE000331
COG0156	8-Amino-7-oxononanoate synthase	[H]: Coenzyme transport and metabolism	METABOLISM	GE001531;GE001686
COG0157	nicotinate-nucleotide pyrophosphorylase	[H]: Coenzyme transport and metabolism	METABOLISM	GE000198
COG0158	D-fructose-1,6-bisphosphate 1-phosphohydrolase class 1	[G]: Carbohydrate transport and metabolism	METABOLISM	GE003428
COG0159	The alpha subunit is responsible for the aldol cleavage of indoleglycerol phosphate to indole and glyceraldehyde 3- phosphate (By similarity)	[E]: Amino acid transport and metabolism	METABOLISM	GE001230
COG0161	Catalyzes the transfer of the alpha-amino group from S- adenosyl-L-methionine (SAM) to 7-keto-8-aminopelargonic acid (KAPA) to form 7,8-diaminopelargonic acid (DAPA). It is the only animotransferase known to utilize SAM as an amino donor (By similarity)	[E]: Amino acid transport and metabolism	METABOLISM	GE000542
COG0162	Catalyzes the attachment of tyrosine to tRNA(Tyr) in a two-step reaction tyrosine is first activated by ATP to form Tyr- AMP and then transferred to the acceptor end of tRNA(Tyr) (By similarity)	[J]: Translation, ribosomal structure and biogenesis	INFORMATION STORAGE AND PROCESSING	GE003512
COG0163	3-octaprenyl-4-hydroxybenzoate carboxy-lyase	[H]: Coenzyme transport and metabolism	METABOLISM	GE004190
COG0164	Endonuclease that specifically degrades the RNA of RNA- DNA hybrids (By similarity)	[L]: Replication, recombination and repair	INFORMATION STORAGE AND PROCESSING	GE000022
COG0165	argininosuccinate lyase	[E]: Amino acid transport and metabolism	METABOLISM	GE002911
COG0166	phosphohexose isomerase	[G]: Carbohydrate transport and metabolism	METABOLISM	GE000535;GE003067
COG0167	Catalyzes the conversion of dihydroorotate to orotate	[F]: Nucleotide transport and metabolism	METABOLISM	GE003558;GE004194
COG0168	Low-affinity potassium transport system. Interacts with Trk system potassium uptake protein TrkA (By similarity)	[P]: Inorganic ion transport and metabolism	METABOLISM	GE001579
COG0169	shikimate dehydrogenase	[E]: Amino acid transport and metabolism	METABOLISM	GE004209
COG0171	nh(3)-dependent nad( ) synthetase	[H]: Coenzyme transport and metabolism	METABOLISM	GE003724
COG0172	Catalyzes the attachment of serine to tRNA(Ser). Is also able to aminoacylate tRNA(Sec) with serine, to form the misacylated tRNA L-seryl-tRNA(Sec), which will be further converted into selenocysteinyl-tRNA(Sec) (By similarity)	[J]: Translation, ribosomal structure and biogenesis	INFORMATION STORAGE AND PROCESSING	GE000401
COG0173	aspartyl-trna synthetase	[J]: Translation, ribosomal structure and biogenesis	INFORMATION STORAGE AND PROCESSING	GE003843
COG0174	glutamine synthetase	[E]: Amino acid transport and metabolism	METABOLISM	GE001472
COG0175	Reduction of activated sulfate into sulfite (By similarity)	[P]: Inorganic ion transport and metabolism	METABOLISM	GE000584;GE002908;GE004710
COG0176	Transaldolase is important for the balance of metabolites in the pentose-phosphate pathway (By similarity)	[G]: Carbohydrate transport and metabolism	METABOLISM	GE000687
COG0177	endonuclease III	[L]: Replication, recombination and repair	INFORMATION STORAGE AND PROCESSING	GE000177
COG0178	The UvrABC repair system catalyzes the recognition and processing of DNA lesions. UvrA is an ATPase and a DNA-binding protein. A damage recognition complex composed of 2 UvrA and 2 UvrB subunits scans DNA for abnormalities. When the presence of a lesion has been verified by UvrB, the UvrA molecules dissociate (By similarity)	[L]: Replication, recombination and repair	INFORMATION STORAGE AND PROCESSING	GE002760
COG0179	Fumarylacetoacetate hydrolase	[Q]: Secondary metabolites biosynthesis, transport and catabolism	METABOLISM	GE000027
COG0180	tryptophanyltRNA synthetase	[J]: Translation, ribosomal structure and biogenesis	INFORMATION STORAGE AND PROCESSING	GE004005
COG0181	Tetrapolymerization of the monopyrrole PBG into the hydroxymethylbilane pre-uroporphyrinogen in several discrete steps (By similarity)	[H]: Coenzyme transport and metabolism	METABOLISM	GE004450
COG0182	Catalyzes the interconversion of methylthioribose-1- phosphate (MTR-1-P) into methylthioribulose-1-phosphate (MTRu-1-P) (By similarity)	[J]: Translation, ribosomal structure and biogenesis	INFORMATION STORAGE AND PROCESSING	GE003688
COG0184	Forms an intersubunit bridge (bridge B4) with the 23S rRNA of the 50S subunit in the ribosome (By similarity)	[J]: Translation, ribosomal structure and biogenesis	INFORMATION STORAGE AND PROCESSING	GE000096
COG0185	Protein S19 forms a complex with S13 that binds strongly to the 16S ribosomal RNA (By similarity)	[J]: Translation, ribosomal structure and biogenesis	INFORMATION STORAGE AND PROCESSING	GE004069
COG0186	One of the primary rRNA binding proteins, it binds specifically to the 5'-end of 16S ribosomal	[J]: Translation, ribosomal structure and biogenesis	INFORMATION STORAGE AND PROCESSING	GE004064
COG0187	DNA gyrase negatively supercoils closed circular double- stranded DNA in an ATP-dependent manner and also catalyzes the interconversion of other topological isomers of double-stranded DNA rings, including catenanes and knotted rings (By similarity)	[L]: Replication, recombination and repair	INFORMATION STORAGE AND PROCESSING	GE000255;GE002231
COG0188	DNA gyrase negatively supercoils closed circular double- stranded DNA in an ATP-dependent manner and also catalyzes the interconversion of other topological isomers of double-stranded DNA rings, including catenanes and knotted rings (By similarity)	[L]: Replication, recombination and repair	INFORMATION STORAGE AND PROCESSING	GE002482;GE003644
COG0189	Responsible for the addition of glutamate residues to the C-terminus of ribosomal protein S6 (By similarity)	--	--	GE000508;GE001262;GE001727;GE003871
COG0191	Aldolase	[G]: Carbohydrate transport and metabolism	METABOLISM	GE000688;GE003955
COG0192	Catalyzes the formation of S-adenosylmethionine from methionine and ATP	[H]: Coenzyme transport and metabolism	METABOLISM	GE000962
COG0193	The natural substrate for this enzyme may be peptidyl- tRNAs which drop off the ribosome during protein synthesis (By similarity)	[J]: Translation, ribosomal structure and biogenesis	INFORMATION STORAGE AND PROCESSING	GE004089
COG0194	Essential for recycling GMP and indirectly, cGMP (By similarity)	[F]: Nucleotide transport and metabolism	METABOLISM	GE000426
COG0195	Transcription elongation factor NusA	[K]: Transcription	INFORMATION STORAGE AND PROCESSING	GE000100
COG0196	riboflavin biosynthesis protein ribF	[H]: Coenzyme transport and metabolism	METABOLISM	GE000515
COG0197	Binds 23S rRNA and is also seen to make contacts with the A and possibly P site tRNAs (By similarity)	[J]: Translation, ribosomal structure and biogenesis	INFORMATION STORAGE AND PROCESSING	GE004066
COG0198	One of the proteins that surrounds the polypeptide exit tunnel on the outside of the subunit (By similarity)	[J]: Translation, ribosomal structure and biogenesis	INFORMATION STORAGE AND PROCESSING	GE004062
COG0199	Binds 16S rRNA, required for the assembly of 30S particles and may also be responsible for determining the conformation of the 16S rRNA at the A site (By similarity)	[J]: Translation, ribosomal structure and biogenesis	INFORMATION STORAGE AND PROCESSING	GE004060
COG0200	Binds to the 23S rRNA (By similarity)	[J]: Translation, ribosomal structure and biogenesis	INFORMATION STORAGE AND PROCESSING	GE004054
COG0201	The central subunit of the protein translocation channel SecYEG. Consists of two halves formed by TMs 1-5 and 6-10. These two domains form a lateral gate at the front which open onto the bilayer between TMs 2 and 7, and are clamped together by SecE at the back. The channel is closed by both a pore ring composed of hydrophobic SecY resides and a short helix (helix 2A) on the extracellular side of …	[U]: Intracellular trafficking, secretion, and vesicular transport	CELLULAR PROCESSES AND SIGNALING	GE004053
COG0202	DNA-dependent RNA polymerase catalyzes the transcription of DNA into RNA using the four ribonucleoside triphosphates as substrates (By similarity)	[K]: Transcription	INFORMATION STORAGE AND PROCESSING	GE004048
COG0203	50S ribosomal protein l17	[J]: Translation, ribosomal structure and biogenesis	INFORMATION STORAGE AND PROCESSING	GE004047
COG0204	Acyltransferase	[I]: Lipid transport and metabolism	METABOLISM	GE000322;GE001947
COG0205	phosphohexokinase	[G]: Carbohydrate transport and metabolism	METABOLISM	GE001059
COG0206	Essential cell division protein that forms a contractile ring structure (Z ring) at the future cell division site. The regulation of the ring assembly controls the timing and the location of cell division. One of the functions of the FtsZ ring is to recruit other cell division proteins to the septum to produce a new cell wall between the dividing cells. Binds GTP and shows GTPase activity (By sim…	[D]: Cell cycle control, cell division, chromosome partitioning	CELLULAR PROCESSES AND SIGNALING	GE000129
COG0207	Provides the sole de novo source of dTMP for DNA biosynthesis (By similarity)	[F]: Nucleotide transport and metabolism	METABOLISM	GE000178;GE000261;GE000265
COG0209	Provides the precursors necessary for DNA synthesis. Catalyzes the biosynthesis of deoxyribonucleotides from the corresponding ribonucleotides (By similarity)	[F]: Nucleotide transport and metabolism	METABOLISM	GE001040;GE001041
COG0210	helicase	[L]: Replication, recombination and repair	INFORMATION STORAGE AND PROCESSING	GE002002;GE003656
COG0211	50S ribosomal protein l27	[J]: Translation, ribosomal structure and biogenesis	INFORMATION STORAGE AND PROCESSING	GE000560
COG0215	Cysteinyl-tRNA synthetase	[J]: Translation, ribosomal structure and biogenesis	INFORMATION STORAGE AND PROCESSING	GE000938
COG0216	Peptide chain release factor 1 directs the termination of translation in response to the peptide chain termination codons UAG and UAA (By similarity)	[J]: Translation, ribosomal structure and biogenesis	INFORMATION STORAGE AND PROCESSING	GE004096
COG0217	transcriptional regulatory protein	[K]: Transcription	INFORMATION STORAGE AND PROCESSING	GE003369;GE003757
COG0218	Necessary for normal cell division and for the maintenance of normal septation (By similarity)	[R]: General function prediction only	POORLY CHARACTERIZED	GE000419
COG0219	Methylates the ribose at the nucleotide 34 wobble position in the two leucyl isoacceptors tRNA(Leu)(CmAA) and tRNA(Leu)(cmnm5UmAA). Catalyzes the methyl transfer from S- adenosyl-L-methionine to the 2'-OH of the wobble nucleotide (By similarity)	[J]: Translation, ribosomal structure and biogenesis	INFORMATION STORAGE AND PROCESSING	GE003717
COG0220	Catalyzes the formation of N(7)-methylguanine at position 46 (m7G46) in tRNA (By similarity)	[R]: General function prediction only	POORLY CHARACTERIZED	GE000518
COG0221	Pyrophosphate phospho-hydrolase	[C]: Energy production and conversion	METABOLISM	GE001412
COG0222	Seems to be the binding site for several of the factors involved in protein synthesis and appears to be essential for accurate translation (By similarity)	[J]: Translation, ribosomal structure and biogenesis	INFORMATION STORAGE AND PROCESSING	GE004081
COG0223	Modifies the free amino group of the aminoacyl moiety of methionyl-tRNA(fMet). The formyl group appears to play a dual role in the initiator identity of N-formylmethionyl-tRNA by (I) promoting its recognition by IF2 and (II) impairing its binding to EFTu-GTP (By similarity)	[J]: Translation, ribosomal structure and biogenesis	INFORMATION STORAGE AND PROCESSING	GE000798;GE001480
COG0224	Produces ATP from ADP in the presence of a proton gradient across the membrane. The gamma chain is believed to be important in regulating ATPase activity and the flow of protons through the CF(0) complex (By similarity)	[C]: Energy production and conversion	METABOLISM	GE000375;GE003145
COG0225	Has an important function as a repair enzyme for proteins that have been inactivated by oxidation. Catalyzes the reversible oxidation-reduction of methionine sulfoxide in proteins to methionine (By similarity)	[O]: Posttranslational modification, protein turnover, chaperones	CELLULAR PROCESSES AND SIGNALING	GE003980
COG0226	phosphate abc transporter	[P]: Inorganic ion transport and metabolism	METABOLISM	GE000660
COG0227	50s ribosomal protein L28	[J]: Translation, ribosomal structure and biogenesis	INFORMATION STORAGE AND PROCESSING	GE003872
COG0228	30s ribosomal protein S16	[J]: Translation, ribosomal structure and biogenesis	INFORMATION STORAGE AND PROCESSING	GE000949
COG0229	)-reductase	[O]: Posttranslational modification, protein turnover, chaperones	CELLULAR PROCESSES AND SIGNALING	GE000941
COG0230	50s ribosomal protein l34	[J]: Translation, ribosomal structure and biogenesis	INFORMATION STORAGE AND PROCESSING	GE003891
COG0231	Involved in peptide bond synthesis. Stimulates efficient translation and peptide-bond synthesis on native or reconstituted 70S ribosomes in vitro. Probably functions indirectly by altering the affinity of the ribosome for aminoacyl-tRNA, thus increasing their reactivity as acceptors for peptidyl transferase (By similarity)	[J]: Translation, ribosomal structure and biogenesis	INFORMATION STORAGE AND PROCESSING	GE001000;GE003608
COG0233	Responsible for the release of ribosomes from messenger RNA at the termination of protein biosynthesis. May increase the efficiency of translation by recycling ribosomes from one round of translation to another (By similarity)	[J]: Translation, ribosomal structure and biogenesis	INFORMATION STORAGE AND PROCESSING	GE001548
COG0234	Binds to cpn60 in the presence of Mg-ATP and suppresses the ATPase activity of the latter (By similarity)	[O]: Posttranslational modification, protein turnover, chaperones	CELLULAR PROCESSES AND SIGNALING	GE000004
COG0235	Class II aldolase adducin	[G]: Carbohydrate transport and metabolism	METABOLISM	GE000505
COG0236	Carrier of the growing fatty acid chain in fatty acid biosynthesis (By similarity)	[I]: Lipid transport and metabolism	METABOLISM	GE003706
COG0237	Catalyzes the phosphorylation of the 3'-hydroxyl group of dephosphocoenzyme A to form coenzyme A (By similarity)	[H]: Coenzyme transport and metabolism	METABOLISM	GE000388
COG0238	Binds as a heterodimer with protein S6 to the central domain of the 16S rRNA, where it helps stabilize the platform of the 30S subunit (By similarity)	[J]: Translation, ribosomal structure and biogenesis	INFORMATION STORAGE AND PROCESSING	GE001557
COG0239	Protein CrcB homolog	[D]: Cell cycle control, cell division, chromosome partitioning	CELLULAR PROCESSES AND SIGNALING	GE000397
COG0240	glycerol-3-phosphate dehydrogenase	[C]: Energy production and conversion	METABOLISM	GE000145
COG0241	D,d-heptose 1,7-bisphosphate phosphatase	[E]: Amino acid transport and metabolism	METABOLISM	GE000323
COG0242	Removes the formyl group from the N-terminal Met of newly synthesized proteins. Requires at least a dipeptide for an efficient rate of reaction. N-terminal L-methionine is a prerequisite for activity but the enzyme has broad specificity at other positions (By similarity)	[J]: Translation, ribosomal structure and biogenesis	INFORMATION STORAGE AND PROCESSING	GE000679;GE000799
COG0243	molybdopterin oxidoreductase	[C]: Energy production and conversion	METABOLISM	GE002380;GE002462
COG0244	50s ribosomal protein L10	[J]: Translation, ribosomal structure and biogenesis	INFORMATION STORAGE AND PROCESSING	GE004082
COG0245	Involved in the biosynthesis of isopentenyl diphosphate (IPP) and dimethylallyl diphosphate (DMAPP), two major building blocks of isoprenoid compounds. Catalyzes the conversion of 4- diphosphocytidyl-2-C-methyl-D-erythritol 2-phosphate (CDP-ME2P) to 2-C-methyl-D-erythritol 2,4-cyclodiphosphate (ME-CPP) with a corresponding release of cytidine 5-monophosphate (CMP) (By similarity)	[I]: Lipid transport and metabolism	METABOLISM	GE001052
COG0247	domain protein	[C]: Energy production and conversion	METABOLISM	GE000119;GE001561;GE003673
COG0248	ppx gppa phosphatase	--	--	GE003634
COG0249	that it carries out the mismatch recognition step. This protein has a weak ATPase activity (By similarity)	[L]: Replication, recombination and repair	INFORMATION STORAGE AND PROCESSING	GE001197;GE003625
COG0250	Participates in transcription elongation, termination and antitermination (By similarity)	[K]: Transcription	INFORMATION STORAGE AND PROCESSING	GE004085
COG0251	Endoribonuclease LPSP	[J]: Translation, ribosomal structure and biogenesis	INFORMATION STORAGE AND PROCESSING	GE001047
COG0252	L-asparaginase	[E]: Amino acid transport and metabolism	METABOLISM	GE000658
COG0253	Catalyzes the stereoinversion of LL-2,6- diaminoheptanedioate (L,L-DAP) to meso-diaminoheptanedioate (meso- DAP), a precursor of L-lysine and an essential component of the bacterial peptidoglycan (By similarity)	[E]: Amino acid transport and metabolism	METABOLISM	GE000769
COG0255	50s ribosomal protein l29	[J]: Translation, ribosomal structure and biogenesis	INFORMATION STORAGE AND PROCESSING	GE004065
COG0256	This is one of the proteins that binds and probably mediates the attachment of the 5S RNA into the large ribosomal subunit, where it forms part of the central protuberance (By similarity)	[J]: Translation, ribosomal structure and biogenesis	INFORMATION STORAGE AND PROCESSING	GE004057
COG0258	Structure-specific nuclease with 5'-flap endonuclease and 5'-3' exonuclease activities involved in DNA replication and repair. During DNA replication, cleaves the 5'-overhanging flap structure that is generated by displacement synthesis when DNA polymerase encounters the 5'-end of a downstream Okazaki fragment. It enters the flap from the 5'-end and then tracks to cleave the flap base, leaving a …	[L]: Replication, recombination and repair	INFORMATION STORAGE AND PROCESSING	GE000425
COG0260	Presumably involved in the processing and regular turnover of intracellular proteins. Catalyzes the removal of unsubstituted N-terminal amino acids from various peptides (By similarity)	[E]: Amino acid transport and metabolism	METABOLISM	GE000304
COG0261	This protein binds to 23S rRNA in the presence of protein L20 (By similarity)	[J]: Translation, ribosomal structure and biogenesis	INFORMATION STORAGE AND PROCESSING	GE000561
COG0262	Key enzyme in folate metabolism. Catalyzes an essential reaction for de novo glycine and purine synthesis, and for DNA precursor synthesis (By similarity)	[H]: Coenzyme transport and metabolism	METABOLISM	GE000659
COG0263	Catalyzes the transfer of a phosphate group to glutamate to form glutamate 5-phosphate which rapidly cyclizes to 5- oxoproline (By similarity)	[E]: Amino acid transport and metabolism	METABOLISM	GE000558
COG0264	Associates with the EF-Tu.GDP complex and induces the exchange of GDP to GTP. It remains bound to the aminoacyl-tRNA.EF- Tu.GTP complex up to the GTP hydrolysis stage on the ribosome (By similarity)	[J]: Translation, ribosomal structure and biogenesis	INFORMATION STORAGE AND PROCESSING	GE001546
COG0265	serine protease	[O]: Posttranslational modification, protein turnover, chaperones	CELLULAR PROCESSES AND SIGNALING	GE000636;GE002755;GE003437;GE003875
COG0266	Involved in base excision repair of DNA damaged by oxidation or by mutagenic agents. Acts as DNA glycosylase that recognizes and removes damaged bases. Has a preference for oxidized purines, such as 7,8-dihydro-8-oxoguanine (8-oxoG). Has AP (apurinic apyrimidinic) lyase activity and introduces nicks in the DNA strand. Cleaves the DNA backbone by beta-delta elimination to generate a single-strand …	[L]: Replication, recombination and repair	INFORMATION STORAGE AND PROCESSING	GE001017
COG0267	50S ribosomal protein L33	[J]: Translation, ribosomal structure and biogenesis	INFORMATION STORAGE AND PROCESSING	GE003873
COG0268	Binds directly to 16S ribosomal RNA (By similarity)	[J]: Translation, ribosomal structure and biogenesis	INFORMATION STORAGE AND PROCESSING	GE000543
COG0269	synthase	[G]: Carbohydrate transport and metabolism	METABOLISM	GE000345;GE000683
COG0272	DNA ligase that catalyzes the formation of phosphodiester linkages between 5'-phosphoryl and 3'-hydroxyl groups in double-stranded DNA using NAD as a coenzyme and as the energy source for the reaction. It is essential for DNA replication and repair of damaged DNA (By similarity)	[L]: Replication, recombination and repair	INFORMATION STORAGE AND PROCESSING	GE003434;GE004700
COG0275	Specifically methylates the N4 position of cytidine in position 1402 (C1402) of 16S rRNA (By similarity)	[M]: Cell wall/membrane/envelope biogenesis	CELLULAR PROCESSES AND SIGNALING	GE000143
COG0276	Catalyzes the ferrous insertion into protoporphyrin IX (By similarity)	[H]: Coenzyme transport and metabolism	METABOLISM	GE003626
COG0277	FAD linked oxidase domain protein	[C]: Energy production and conversion	METABOLISM	GE003493
COG0278	Glutaredoxin	[O]: Posttranslational modification, protein turnover, chaperones	CELLULAR PROCESSES AND SIGNALING	GE000349;GE001241
COG0279	Catalyzes the isomerization of sedoheptulose 7-phosphate in D-glycero-D-manno-heptose 7-phosphate (By similarity)	[G]: Carbohydrate transport and metabolism	METABOLISM	GE000163
COG0281	malic enzyme	[C]: Energy production and conversion	METABOLISM	GE004155
COG0282	Catalyzes the formation of acetyl phosphate from acetate and ATP. Can also catalyze the reverse reaction (By similarity)	[C]: Energy production and conversion	METABOLISM	GE003051;GE003486
COG0283	Cytidine monophosphate kinase	[F]: Nucleotide transport and metabolism	METABOLISM	GE002420
COG0284	Catalyzes the decarboxylation of orotidine 5'- monophosphate (OMP) to uridine 5'-monophosphate (UMP) (By similarity)	[F]: Nucleotide transport and metabolism	METABOLISM	GE000208
COG0285	Folylpolyglutamate synthase	[H]: Coenzyme transport and metabolism	METABOLISM	GE001232
COG0286	type I restriction-modification system	[V]: Defense mechanisms	CELLULAR PROCESSES AND SIGNALING	GE000592;GE002182;GE002260;GE002326;GE004381;GE004484
COG0287	prephenate dehydrogenase	[E]: Amino acid transport and metabolism	METABOLISM	GE002418
COG0288	carbonic anhydrase	[P]: Inorganic ion transport and metabolism	METABOLISM	GE001163;GE001795;GE002557;GE002952;GE003136
COG0289	Catalyzes the conversion of 4-hydroxy- tetrahydrodipicolinate (HTPA) to tetrahydrodipicolinate (By similarity)	[E]: Amino acid transport and metabolism	METABOLISM	GE000092
COG0290	IF-3 binds to the 30S ribosomal subunit and shifts the equilibrum between 70S ribosomes and their 50S and 30S subunits in favor of the free subunits, thus enhancing the availability of 30S subunits on which protein synthesis initiation begins (By similarity)	[J]: Translation, ribosomal structure and biogenesis	INFORMATION STORAGE AND PROCESSING	GE002788
COG0292	Binds directly to 23S ribosomal RNA and is necessary for the in vitro assembly process of the 50S ribosomal subunit. It is not involved in the protein synthesizing functions of that subunit (By similarity)	[J]: Translation, ribosomal structure and biogenesis	INFORMATION STORAGE AND PROCESSING	GE002790
COG0293	Specifically methylates the uridine in position 2552 of 23S rRNA at the 2'-O position of the ribose in the fully assembled 50S ribosomal subunit (By similarity)	[J]: Translation, ribosomal structure and biogenesis	INFORMATION STORAGE AND PROCESSING	GE000827
COG0294	dihydropteroate synthase	[H]: Coenzyme transport and metabolism	METABOLISM	GE001527;GE003629
COG0296	Catalyzes the formation of the alpha-1,6-glucosidic linkages in glycogen by scission of a 1,4-alpha-linked oligosaccharide from growing alpha-1,4-glucan chains and the subsequent attachment of the oligosaccharide to the alpha-1,6 position (By similarity)	[G]: Carbohydrate transport and metabolism	METABOLISM	GE001185;GE001705;GE003022;GE003026
COG0297	Synthesizes alpha-1,4-glucan chains using ADP-glucose (By similarity)	[G]: Carbohydrate transport and metabolism	METABOLISM	GE001184
COG0298	Hydrogenase assembly chaperone hypC hupF	[O]: Posttranslational modification, protein turnover, chaperones	CELLULAR PROCESSES AND SIGNALING	GE001431;GE001597
COG0302	GTP cyclohydrolase i	[H]: Coenzyme transport and metabolism	METABOLISM	GE003627
COG0303	Molybdenum cofactor synthesis domain protein	[H]: Coenzyme transport and metabolism	METABOLISM	GE000338
COG0304	Catalyzes the condensation reaction of fatty acid synthesis by the addition to an acyl acceptor of two carbons from malonyl-ACP (By similarity)	[I]: Lipid transport and metabolism	METABOLISM	GE001936;GE003707
COG0305	Replicative dna helicase	[L]: Replication, recombination and repair	INFORMATION STORAGE AND PROCESSING	GE003526
COG0306	phosphate transporter	[P]: Inorganic ion transport and metabolism	METABOLISM	GE001587
COG0307	riboflavin synthase, subunit alpha	[H]: Coenzyme transport and metabolism	METABOLISM	GE003571
COG0308	aminopeptidase	[E]: Amino acid transport and metabolism	METABOLISM	GE004471
COG0309	Hydrogenase expression formation protein HypE	[O]: Posttranslational modification, protein turnover, chaperones	CELLULAR PROCESSES AND SIGNALING	GE001429;GE001599
COG0312	peptidase U62 modulator of DNA gyrase	[R]: General function prediction only	POORLY CHARACTERIZED	GE004195;GE004197
COG0313	Catalyzes the 2'-O-methylation of the ribose of cytidine 1402 (C1402) in 16S rRNA (By similarity)	[R]: General function prediction only	POORLY CHARACTERIZED	GE000160
COG0314	molybdopterin	[H]: Coenzyme transport and metabolism	METABOLISM	GE001392
COG0315	Together with MoaA, is involved in the conversion of 5'- GTP to cyclic pyranopterin monophosphate (cPMP or molybdopterin precursor Z) (By similarity)	[H]: Coenzyme transport and metabolism	METABOLISM	GE001390
COG0316	Iron--sulfur cluster	[S]: Function unknown	POORLY CHARACTERIZED	GE000563;GE003515;GE004427
COG0317	In eubacteria ppGpp (guanosine 3'-diphosphate 5-' diphosphate) is a mediator of the stringent response that coordinates a variety of cellular activities in response to changes in nutritional abundance (By similarity)	--	--	GE001048;GE001704
COG0319	Single strand-specific metallo-endoribonuclease involved in late-stage 70S ribosome quality control and in maturation of the 3' terminus of the 16S rRNA (By similarity)	[R]: General function prediction only	POORLY CHARACTERIZED	GE003740
COG0320	Catalyzes the radical-mediated insertion of two sulfur atoms into the C-6 and C-8 positions of the octanoyl moiety bound to the lipoyl domains of lipoate-dependent enzymes, thereby converting the octanoylated domains into lipoylated derivatives (By similarity)	[H]: Coenzyme transport and metabolism	METABOLISM	GE001103
COG0321	Catalyzes the transfer of endogenously produced octanoic acid from octanoyl-acyl-carrier-protein onto the lipoyl domains of lipoate-dependent enzymes. Lipoyl-ACP can also act as a substrate although octanoyl-ACP is likely to be the physiological substrate (By similarity)	[H]: Coenzyme transport and metabolism	METABOLISM	GE001102
COG0322	The UvrABC repair system catalyzes the recognition and processing of DNA lesions. UvrC both incises the 5' and 3' sides of the lesion. The N-terminal half is responsible for the 3' incision and the C-terminal half is responsible for the 5' incision (By similarity)	[L]: Replication, recombination and repair	INFORMATION STORAGE AND PROCESSING	GE002738
COG0323	This protein is involved in the repair of mismatches in DNA. It is required for dam-dependent methyl-directed DNA mismatch repair. May act as a molecular matchmaker , a protein that promotes the formation of a stable complex between two or more DNA-binding proteins in an ATP-dependent manner without itself being part of a final effector complex (By similarity)	[L]: Replication, recombination and repair	INFORMATION STORAGE AND PROCESSING	GE003002
COG0324	Catalyzes the transfer of a dimethylallyl group onto the adenine at position 37 in tRNAs that read codons beginning with uridine, leading to the formation of N6-(dimethylallyl)adenosine (i(6)A) (By similarity)	[J]: Translation, ribosomal structure and biogenesis	INFORMATION STORAGE AND PROCESSING	GE003001
COG0325	alanine racemase domain protein	[R]: General function prediction only	POORLY CHARACTERIZED	GE000473
COG0326	Molecular chaperone. Has ATPase activity (By similarity)	[O]: Posttranslational modification, protein turnover, chaperones	CELLULAR PROCESSES AND SIGNALING	GE001908
COG0328	Endonuclease that specifically degrades the RNA of RNA- DNA hybrids (By similarity)	[L]: Replication, recombination and repair	INFORMATION STORAGE AND PROCESSING	GE003791
COG0329	Catalyzes the condensation of (S)-aspartate-beta- semialdehyde (S)-ASA and pyruvate to 4-hydroxy- tetrahydrodipicolinate (HTPA) (By similarity)	[E]: Amino acid transport and metabolism	METABOLISM	GE001154
COG0330	Band 7 protein	[O]: Posttranslational modification, protein turnover, chaperones	CELLULAR PROCESSES AND SIGNALING	GE001716;GE001717;GE002264;GE002923;GE002924;GE003094;GE003095;GE003678;GE003760;GE003761;GE003986;GE003987
COG0331	Malonyl coA-acyl carrier protein transacylase	[I]: Lipid transport and metabolism	METABOLISM	GE003615
COG0332	Catalyzes the condensation reaction of fatty acid synthesis by the addition to an acyl acceptor of two carbons from malonyl-ACP. Catalyzes the first condensation reaction which initiates fatty acid synthesis and may therefore play a role in governing the total rate of fatty acid production. Possesses both acetoacetyl-ACP synthase and acetyl transacylase activities. Its substrate specificity deter…	[I]: Lipid transport and metabolism	METABOLISM	GE003616
COG0333	50s ribosomal protein l32	[J]: Translation, ribosomal structure and biogenesis	INFORMATION STORAGE AND PROCESSING	GE003618
COG0335	This protein is located at the 30S-50S ribosomal subunit interface and may play a role in the structure and function of the aminoacyl-tRNA binding site (By similarity)	[J]: Translation, ribosomal structure and biogenesis	INFORMATION STORAGE AND PROCESSING	GE000946
COG0336	Specifically methylates guanosine-37 in various tRNAs (By similarity)	[J]: Translation, ribosomal structure and biogenesis	INFORMATION STORAGE AND PROCESSING	GE000947
COG0337	3-dehydroquinate synthase	[E]: Amino acid transport and metabolism	METABOLISM	GE000210
COG0339	oligopeptidase a	[E]: Amino acid transport and metabolism	METABOLISM	GE004210
COG0341	Part of the Sec protein translocase complex. Interacts with the SecYEG preprotein conducting channel. SecDF uses the proton motive force (PMF) to complete protein translocation after the ATP-dependent function of SecA (By similarity)	[U]: Intracellular trafficking, secretion, and vesicular transport	CELLULAR PROCESSES AND SIGNALING	GE001580
COG0342	Part of the Sec protein translocase complex. Interacts with the SecYEG preprotein conducting channel. SecDF uses the proton motive force (PMF) to complete protein translocation after the ATP-dependent function of SecA (By similarity)	[U]: Intracellular trafficking, secretion, and vesicular transport	CELLULAR PROCESSES AND SIGNALING	GE001969
COG0343	Exchanges the guanine residue with 7-aminomethyl-7- deazaguanine in tRNAs with GU(N) anticodons (tRNA-Asp, -Asn, -His and -Tyr). After this exchange, a cyclopentendiol moiety is attached to the 7-aminomethyl group of 7-deazaguanine, resulting in the hypermodified nucleoside queuosine (Q) (7-(((4,5-cis- dihydroxy-2-cyclopenten-1-yl)amino)methyl)-7-deazaguanosine) (By similarity)	[J]: Translation, ribosomal structure and biogenesis	INFORMATION STORAGE AND PROCESSING	GE002934
COG0344	Catalyzes the transfer of an acyl group from acyl- phosphate (acyl-PO(4)) to glycerol-3-phosphate (G3P) to form lysophosphatidic acid (LPA). This enzyme utilizes acyl-phosphate as fatty acyl donor, but not acyl-CoA or acyl-ACP (By similarity)	[S]: Function unknown	POORLY CHARACTERIZED	GE000956
COG0345	pyrroline-5-carboxylate reductase	[E]: Amino acid transport and metabolism	METABOLISM	GE000545
COG0347	Nitrogen regulatory protein pii	[E]: Amino acid transport and metabolism	METABOLISM	GE001474;GE001476;GE002721
COG0349	Exonuclease involved in the 3' processing of various precursor tRNAs. Initiates hydrolysis at the 3'-terminus of an RNA molecule and releases 5'-mononucleotides (By similarity)	[J]: Translation, ribosomal structure and biogenesis	INFORMATION STORAGE AND PROCESSING	GE000498
COG0350	Involved in the cellular defense against the biological effects of O6-methylguanine (O6-MeG) in DNA. Repairs alkylated guanine in DNA by stoichiometrically transferring the alkyl group at the O-6 position to a cysteine residue in the enzyme. This is a suicide reaction the enzyme is irreversibly inactivated (By similarity)	[L]: Replication, recombination and repair	INFORMATION STORAGE AND PROCESSING	GE001720
COG0351	phosphomethylpyrimidine kinase	[H]: Coenzyme transport and metabolism	METABOLISM	GE003433
COG0352	Condenses 4-methyl-5-(beta-hydroxyethyl)thiazole monophosphate (THZ-P) and 2-methyl-4-amino-5-hydroxymethyl pyrimidine pyrophosphate (HMP-PP) to form thiamine monophosphate (TMP) (By similarity)	[H]: Coenzyme transport and metabolism	METABOLISM	GE003432
COG0353	May play a role in DNA repair. It seems to be involved in an RecBC-independent recombinational process of DNA repair. It may act with RecF and RecO (By similarity)	[L]: Replication, recombination and repair	INFORMATION STORAGE AND PROCESSING	GE000675
COG0354	Folate-binding protein involved in regulating the level of ATP-DnaA and in the modification of some tRNAs. It is probably a key factor in regulatory networks that act via tRNA modification, such as initiation of chromosomal replication (By similarity)	[R]: General function prediction only	POORLY CHARACTERIZED	GE002891
COG0355	Produces ATP from ADP in the presence of a proton gradient across the membrane (By similarity)	[C]: Energy production and conversion	METABOLISM	GE000377;GE003152
COG0356	it plays a direct role in the translocation of protons across the membrane (By similarity)	[C]: Energy production and conversion	METABOLISM	GE000370;GE003149
COG0357	Specifically methylates the N7 position of a guanine in 16S rRNA (By similarity)	[M]: Cell wall/membrane/envelope biogenesis	CELLULAR PROCESSES AND SIGNALING	GE000366
COG0358	DNA primase is the polymerase that synthesizes small RNA primers for the Okazaki fragments on both template strands at replication forks during chromosomal DNA synthesis (By similarity)	[L]: Replication, recombination and repair	INFORMATION STORAGE AND PROCESSING	GE000960
COG0359	Binds to the 23S rRNA (By similarity)	[J]: Translation, ribosomal structure and biogenesis	INFORMATION STORAGE AND PROCESSING	GE001559
COG0360	Binds together with S18 to 16S ribosomal RNA (By similarity)	[J]: Translation, ribosomal structure and biogenesis	INFORMATION STORAGE AND PROCESSING	GE001556
COG0361	however, it seems to stimulate more or less all the activities of the other two initiation factors, IF-2 and IF-3 (By similarity)	[J]: Translation, ribosomal structure and biogenesis	INFORMATION STORAGE AND PROCESSING	GE003480
COG0363	Catalyzes the reversible isomerization-deamination of glucosamine 6-phosphate (GlcN6P) to form fructose 6-phosphate (Fru6P) and ammonium ion (By similarity)	[G]: Carbohydrate transport and metabolism	METABOLISM	GE001195
COG0364	Glucose-6-phosphate 1-dehydrogenase	[G]: Carbohydrate transport and metabolism	METABOLISM	GE000491;GE001196
COG0365	Catalyzes the conversion of acetate into acetyl-CoA (AcCoA), an essential intermediate at the junction of anabolic and catabolic pathways. AcsA undergoes a two-step reaction. In the first half reaction, AcsA combines acetate with ATP to form acetyl-adenylate (AcAMP) intermediate. In the second half reaction, it can then transfer the acetyl group from AcAMP to the sulfhydryl group of CoA, forming …	[I]: Lipid transport and metabolism	METABOLISM	GE001492
COG0366	alpha amylase, catalytic	[G]: Carbohydrate transport and metabolism	METABOLISM	GE003024;GE003025
COG0368	Joins Ado-cobinamide-GDP and alpha-ribazole to generate adenosylcobalamin (Ado-cobalamin) (By similarity)	[H]: Coenzyme transport and metabolism	METABOLISM	GE000448
COG0369	Component of the sulfite reductase complex that catalyzes the 6-electron reduction of sulfite to sulfide. This is one of several activities required for the biosynthesis of L- cysteine from sulfate. The flavoprotein component catalyzes the electron flow from NADPH - FAD - FMN to the hemoprotein component (By similarity)	[P]: Inorganic ion transport and metabolism	METABOLISM	GE003797
COG0370	Ferrous iron transport protein b	[P]: Inorganic ion transport and metabolism	METABOLISM	GE002784
COG0372	citrate synthase	[C]: Energy production and conversion	METABOLISM	GE000665;GE001683;GE002498
COG0373	Catalyzes the NADPH-dependent reduction of glutamyl- tRNA(Glu) to glutamate 1-semialdehyde (GSA) (By similarity)	[H]: Coenzyme transport and metabolism	METABOLISM	GE004095
COG0374	Hydrogenase, large subunit	[C]: Energy production and conversion	METABOLISM	GE001434;GE001443
COG0375	Probably plays a role in a hydrogenase nickel cofactor insertion step (By similarity)	[O]: Posttranslational modification, protein turnover, chaperones	CELLULAR PROCESSES AND SIGNALING	GE001433;GE001595
COG0376	Bifunctional enzyme with both catalase and broad- spectrum peroxidase activity (By similarity)	[P]: Inorganic ion transport and metabolism	METABOLISM	GE002377
COG0377	NDH-1 shuttles electrons from NADH, via FMN and iron- sulfur (Fe-S) centers, to quinones in the respiratory chain. The immediate electron acceptor for the enzyme in this species is believed to be ubiquinone. Couples the redox reaction to proton translocation (for every two electrons transferred, four hydrogen ions are translocated across the cytoplasmic membrane), and thus conserves the redox ene…	[C]: Energy production and conversion	METABOLISM	GE002630
COG0378	Facilitates the functional incorporation of the urease nickel metallocenter. This process requires GTP hydrolysis, probably effectuated by UreG (By similarity)	--	--	GE001432;GE001596;GE003202
COG0379	Catalyzes the condensation of iminoaspartate with dihydroxyacetone phosphate to form quinolinate (By similarity)	[H]: Coenzyme transport and metabolism	METABOLISM	GE003844
COG0381	UDP-N-acetylglucosamine 2-epimerase	[M]: Cell wall/membrane/envelope biogenesis	CELLULAR PROCESSES AND SIGNALING	GE000979
COG0382	Synthesis of 3-octaprenyl-4-hydroxybenzoate (By similarity)	[H]: Coenzyme transport and metabolism	METABOLISM	GE003492;GE004168
COG0384	phenazine biosynthesis protein, phzf family	[R]: General function prediction only	POORLY CHARACTERIZED	GE002382
COG0386	glutathione peroxidase	[O]: Posttranslational modification, protein turnover, chaperones	CELLULAR PROCESSES AND SIGNALING	GE000623;GE000802
COG0388	nitrilase cyanide hydratase and apolipoprotein n-acyltransferase	[R]: General function prediction only	POORLY CHARACTERIZED	GE000495;GE001121;GE003497
COG0389	Poorly processive error-prone DNA polymerase involved in untargeted mutagenesis. Copies undamaged DNA at stalled replication forks which arise in vivo from mismatched or misaligned primer ends. These misaligned primers can be extended by polIV. Exhibits no 3-5 exonuclease (proofreading) activity. May be involved in translesional synthesis in conjunction with the beta clamp from polIII (By similar…	[L]: Replication, recombination and repair	INFORMATION STORAGE AND PROCESSING	GE001387
COG0390	ABC transporter (permease)	[R]: General function prediction only	POORLY CHARACTERIZED	GE002866
COG0393	UPF0145 protein	[S]: Function unknown	POORLY CHARACTERIZED	GE000562
COG0394	PHOsphatase	[T]: Signal transduction mechanisms	CELLULAR PROCESSES AND SIGNALING	GE003228;GE003476
COG0396	feS assembly ATPase SufC	[O]: Posttranslational modification, protein turnover, chaperones	CELLULAR PROCESSES AND SIGNALING	GE002852
COG0397	UPF0061 protein	[S]: Function unknown	POORLY CHARACTERIZED	GE000191
COG0399	DegT DnrJ EryC1 StrS aminotransferase	[E]: Amino acid transport and metabolism	METABOLISM	GE000978;GE000992;GE004111
COG0402	deaminase	[F]: Nucleotide transport and metabolism	METABOLISM	GE003689
COG0406	Phosphoglycerate mutase	[G]: Carbohydrate transport and metabolism	METABOLISM	GE000447;GE003068
COG0407	Catalyzes the decarboxylation of four acetate groups of uroporphyrinogen-III to yield coproporphyrinogen-III (By similarity)	[H]: Coenzyme transport and metabolism	METABOLISM	GE000212
COG0408	Key enzyme in heme biosynthesis. Catalyzes the oxidative decarboxylation of propionic acid side chains of rings A and B of coproporphyrinogen III (By similarity)	[H]: Coenzyme transport and metabolism	METABOLISM	GE001624
COG0409	hydrogenase expression formation protein HypD	[O]: Posttranslational modification, protein turnover, chaperones	CELLULAR PROCESSES AND SIGNALING	GE001430;GE001598
COG0410	(ABC) transporter	[E]: Amino acid transport and metabolism	METABOLISM	GE003118;GE003209
COG0411	(ABC) transporter	[E]: Amino acid transport and metabolism	METABOLISM	GE003122
COG0412	dienelactone hydrolase	[Q]: Secondary metabolites biosynthesis, transport and catabolism	METABOLISM	GE001296;GE002857;GE003475
COG0413	Catalyzes the reversible reaction in which hydroxymethyl group from 5,10-methylenetetrahydrofolate is tranferred onto alpha-ketoisovalerate to form ketopantoate (By similarity)	[H]: Coenzyme transport and metabolism	METABOLISM	GE000296
COG0414	Catalyzes the condensation of pantoate with beta-alanine in an ATP-dependent reaction via a pantoyl-adenylate intermediate (By similarity)	[H]: Coenzyme transport and metabolism	METABOLISM	GE000295
COG0415	deoxyribo-dipyrimidine photolyase	[L]: Replication, recombination and repair	INFORMATION STORAGE AND PROCESSING	GE001712
COG0416	Catalyzes the reversible formation of acyl-phosphate (acyl-PO(4)) from acyl- acyl-carrier-protein (acyl-ACP). This enzyme utilizes acyl-ACP as fatty acyl donor, but not acyl-CoA (By similarity)	[I]: Lipid transport and metabolism	METABOLISM	GE003617
COG0418	Dihydroorotase	[F]: Nucleotide transport and metabolism	METABOLISM	GE003841
COG0419	Involved in DNA double-strand break repair (DSBR). The Rad50 Mre11 complex possesses single-strand endonuclease activity and ATP-dependent double-strand-specific 3'-5' exonuclease activity. Rad50 provides an ATP-dependent control of Mre11 by unwinding and or repositioning DNA ends into the Mre11 active site (By similarity)	[L]: Replication, recombination and repair	INFORMATION STORAGE AND PROCESSING	GE002978
COG0421	Catalyzes the production of spermidine from putrescine and decarboxylated S-adenosylmethionine (dcSAM), which serves as an aminopropyl donor (By similarity)	[E]: Amino acid transport and metabolism	METABOLISM	GE000079;GE003540
COG0422	Catalyzes the synthesis of the hydroxymethylpyrimidine phosphate (HMP-P) moiety of thiamine from aminoimidazole ribotide (AIR) in a radical S-adenosyl-L-methionine (SAM)-dependent reaction (By similarity)	[H]: Coenzyme transport and metabolism	METABOLISM	GE003887
COG0424	Maf-like protein	[D]: Cell cycle control, cell division, chromosome partitioning	CELLULAR PROCESSES AND SIGNALING	GE001118;GE003621
COG0425	Part of a sulfur-relay system required for 2-thiolation of 5-methylaminomethyl-2-thiouridine (mnm(5)s(2)U) at tRNA wobble positions. Interacts with IscS and stimulates its activity. Then, accepts a sulfur from IscS and transfers it in turn to TusD (By similarity)	[O]: Posttranslational modification, protein turnover, chaperones	CELLULAR PROCESSES AND SIGNALING	GE002470;GE004458
COG0426	domain protein	[C]: Energy production and conversion	METABOLISM	GE003743;GE004186
COG0428	zinc transporter	[P]: Inorganic ion transport and metabolism	METABOLISM	GE000201;GE000496
COG0429	Alpha beta hydrolase	[R]: General function prediction only	POORLY CHARACTERIZED	GE001650
COG0431	Nadph-dependent fmn reductase	[R]: General function prediction only	POORLY CHARACTERIZED	GE001347;GE003125
COG0432	Secondary thiamine-phosphate synthase enzyme	[S]: Function unknown	POORLY CHARACTERIZED	GE000213
COG0433	Aaa atpase	[R]: General function prediction only	POORLY CHARACTERIZED	GE004509
COG0436	aminotransferase	[E]: Amino acid transport and metabolism	METABOLISM	GE000246;GE001489;GE001510;GE001865
COG0438	Glycosyl transferase (Group 1	[M]: Cell wall/membrane/envelope biogenesis	CELLULAR PROCESSES AND SIGNALING	GE000238;GE000757;GE000758;GE000759;GE000764;GE001329;GE003933
COG0439	acetyl-CoA carboxylase biotin carboxylase	[I]: Lipid transport and metabolism	METABOLISM	GE002546
COG0440	Acetolactate synthase small subunit	[E]: Amino acid transport and metabolism	METABOLISM	GE000789
COG0441	Threonyl-trna synthetase	[J]: Translation, ribosomal structure and biogenesis	INFORMATION STORAGE AND PROCESSING	GE002787
COG0442	Catalyzes the attachment of proline to tRNA(Pro) in a two-step reaction proline is first activated by ATP to form Pro- AMP and then transferred to the acceptor end of tRNA(Pro). As ProRS can inadvertently accommodate and process non-cognate amino acids such as alanine and cysteine, to avoid such errors it has two additional distinct editing activities against alanine. One activity is designated a…	[J]: Translation, ribosomal structure and biogenesis	INFORMATION STORAGE AND PROCESSING	GE000171
COG0443	heat shock protein 70	[O]: Posttranslational modification, protein turnover, chaperones	CELLULAR PROCESSES AND SIGNALING	GE000090;GE000967;GE001665
COG0445	NAD-binding protein involved in the addition of a carboxymethylaminomethyl (cmnm) group at the wobble position (U34) of certain tRNAs, forming tRNA-cmnm(5)s(2)U34 (By similarity)	[D]: Cell cycle control, cell division, chromosome partitioning	CELLULAR PROCESSES AND SIGNALING	GE000365
COG0446	pyridine nucleotide-disulfide oxidoreductase	[C]: Energy production and conversion	METABOLISM	GE000006;GE001089
COG0448	Catalyzes the synthesis of ADP-glucose, a sugar donor used in elongation reactions on alpha-glucans (By similarity)	[G]: Carbohydrate transport and metabolism	METABOLISM	GE001186
COG0449	Catalyzes the first step in hexosamine metabolism, converting fructose-6P into glucosamine-6P using glutamine as a nitrogen source (By similarity)	[M]: Cell wall/membrane/envelope biogenesis	CELLULAR PROCESSES AND SIGNALING	GE000379
COG0450	alkyl hydroperoxide reductase	[O]: Posttranslational modification, protein turnover, chaperones	CELLULAR PROCESSES AND SIGNALING	GE000200
COG0451	Nad-dependent epimerase dehydratase	[M]: Cell wall/membrane/envelope biogenesis	CELLULAR PROCESSES AND SIGNALING	GE000219;GE000223;GE000239;GE000977;GE000990;GE001560;GE003918
COG0452	Phosphopantothenoylcysteine decarboxylase	[H]: Coenzyme transport and metabolism	METABOLISM	GE000712
COG0454	acetyltransferase	[K]: Transcription	INFORMATION STORAGE AND PROCESSING	GE000032;GE000106;GE003004
COG0455	site-determining protein	[D]: Cell cycle control, cell division, chromosome partitioning	CELLULAR PROCESSES AND SIGNALING	GE000699
COG0456	-acetyltransferase	[R]: General function prediction only	POORLY CHARACTERIZED	GE001877;GE003603
COG0457	repeat-containing protein	[R]: General function prediction only	POORLY CHARACTERIZED	GE002366;GE002519;GE002975;GE003198;GE003556;GE003557;GE004094
COG0458	carbamoyl-phosphate synthetase ammonia chain	[F]: Nucleotide transport and metabolism	METABOLISM	GE000824
COG0459	Prevents misfolding and promotes the refolding and proper assembly of unfolded polypeptides generated under stress conditions (By similarity)	[O]: Posttranslational modification, protein turnover, chaperones	CELLULAR PROCESSES AND SIGNALING	GE000005
COG0460	homoserine dehydrogenase	[E]: Amino acid transport and metabolism	METABOLISM	GE001511
COG0461	Catalyzes the transfer of a ribosyl phosphate group from 5-phosphoribose 1-diphosphate to orotate, leading to the formation of orotidine monophosphate (OMP) (By similarity)	[F]: Nucleotide transport and metabolism	METABOLISM	GE000195
COG0462	Phosphoribosyl pyrophosphate synthase	[F]: Nucleotide transport and metabolism	METABOLISM	GE004091
COG0463	Glycosyl transferase, family 2	[M]: Cell wall/membrane/envelope biogenesis	CELLULAR PROCESSES AND SIGNALING	GE000222;GE000552;GE002169;GE002819;GE003358;GE003784;GE003839
COG0464	Aaa atpase	[O]: Posttranslational modification, protein turnover, chaperones	CELLULAR PROCESSES AND SIGNALING	GE003660
COG0465	Acts as a processive, ATP-dependent zinc metallopeptidase for both cytoplasmic and membrane proteins. Plays a role in the quality control of integral membrane proteins (By similarity)	[O]: Posttranslational modification, protein turnover, chaperones	CELLULAR PROCESSES AND SIGNALING	GE000828;GE001715;GE003985
COG0466	ATP-dependent serine protease that mediates the selective degradation of mutant and abnormal proteins as well as certain short-lived regulatory proteins. Required for cellular homeostasis and for survival from DNA damage and developmental changes induced by stress. Degrades polypeptides processively to yield small peptide fragments that are 5 to 10 amino acids long. Binds to DNA in a double-stran…	[O]: Posttranslational modification, protein turnover, chaperones	CELLULAR PROCESSES AND SIGNALING	GE001039
COG0468	Can catalyze the hydrolysis of ATP in the presence of single-stranded DNA, the ATP-dependent uptake of single-stranded DNA by duplex DNA, and the ATP-dependent hybridization of homologous single-stranded DNAs. It interacts with LexA causing its activation and leading to its autocatalytic cleavage (By similarity)	[L]: Replication, recombination and repair	INFORMATION STORAGE AND PROCESSING	GE001159
COG0469	Pyruvate kinase	[G]: Carbohydrate transport and metabolism	METABOLISM	GE001112;GE002087
COG0470	DNA polymerase III subunit delta'	[L]: Replication, recombination and repair	INFORMATION STORAGE AND PROCESSING	GE003711
COG0472	First step of the lipid cycle reactions in the biosynthesis of the cell wall peptidoglycan (By similarity)	[M]: Cell wall/membrane/envelope biogenesis	CELLULAR PROCESSES AND SIGNALING	GE000138;GE000240
COG0473	Catalyzes the oxidation of 3-carboxy-2-hydroxy-4- methylpentanoate (3-isopropylmalate) to 3-carboxy-4-methyl-2- oxopentanoate. The product decarboxylates to 4-methyl-2 oxopentanoate (By similarity)	[E]: Amino acid transport and metabolism	METABOLISM	GE000070;GE003281;GE003916
COG0474	P-type atpase	[P]: Inorganic ion transport and metabolism	METABOLISM	GE001563;GE003034
COG0475	Sodium hydrogen exchanger	[P]: Inorganic ion transport and metabolism	METABOLISM	GE002748
COG0476	UBA THIF-type NAD FAD binding protein	[H]: Coenzyme transport and metabolism	METABOLISM	GE000003
COG0477	major facilitator Superfamily	[G]: Carbohydrate transport and metabolism	METABOLISM	GE000333;GE002932;GE003472
COG0479	succinate dehydrogenase	[C]: Energy production and conversion	METABOLISM	GE001422
COG0480	Catalyzes the GTP-dependent ribosomal translocation step during translation elongation. During this step, the ribosome changes from the pre-translocational (PRE) to the post- translocational (POST) state as the newly formed A-site-bound peptidyl-tRNA and P-site-bound deacylated tRNA move to the P and E sites, respectively. Catalyzes the coordinated movement of the two tRNA molecules, the mRNA and…	[J]: Translation, ribosomal structure and biogenesis	INFORMATION STORAGE AND PROCESSING	GE000189;GE004076
COG0481	Required for accurate and efficient protein synthesis under certain stress conditions. May act as a fidelity factor of the translation reaction, by catalyzing a one-codon backward translocation of tRNAs on improperly translocated ribosomes. Back- translocation proceeds from a post-translocation (POST) complex to a pre-translocation (PRE) complex, thus giving elongation factor G a second chance to…	[M]: Cell wall/membrane/envelope biogenesis	CELLULAR PROCESSES AND SIGNALING	GE001030
COG0482	Catalyzes the 2-thiolation of uridine at the wobble position (U34) of tRNA, leading to the formation of s(2)U34 (By similarity)	[J]: Translation, ribosomal structure and biogenesis	INFORMATION STORAGE AND PROCESSING	GE003484;GE004457
COG0483	inositol monophosphatase	[G]: Carbohydrate transport and metabolism	METABOLISM	GE000631;GE001478
COG0484	ATP binding to DnaK triggers the release of the substrate protein, thus completing the reaction cycle. Several rounds of ATP-dependent interactions between DnaJ, DnaK and GrpE are required for fully efficient folding. Also involved, together with DnaK and GrpE, in the DNA replication of plasmids through activation of initiation proteins (By similarity)	[O]: Posttranslational modification, protein turnover, chaperones	CELLULAR PROCESSES AND SIGNALING	GE000091;GE003093
COG0486	Exhibits a very high intrinsic GTPase hydrolysis rate. Involved in the addition of a carboxymethylaminomethyl (cmnm) group at the wobble position (U34) of certain tRNAs, forming tRNA- cmnm(5)s(2)U34 (By similarity)	[R]: General function prediction only	POORLY CHARACTERIZED	GE003893
COG0488	(ABC) transporter	[R]: General function prediction only	POORLY CHARACTERIZED	GE000285;GE002901;GE003234;GE003289
COG0489	ATP-binding protein	[D]: Cell cycle control, cell division, chromosome partitioning	CELLULAR PROCESSES AND SIGNALING	GE000557;GE002289;GE003767;GE003938
COG0491	Beta-lactamase domain protein	[R]: General function prediction only	POORLY CHARACTERIZED	GE000680;GE001021;GE001081;GE003594
COG0492	thioredoxin reductase	[O]: Posttranslational modification, protein turnover, chaperones	CELLULAR PROCESSES AND SIGNALING	GE001003
COG0494	NUDiX hydrolase	[L]: Replication, recombination and repair	INFORMATION STORAGE AND PROCESSING	GE000385;GE001541;GE001805;GE002229;GE002465;GE003308;GE003423;GE003483
COG0495	Leucyl-trna synthetase	[J]: Translation, ribosomal structure and biogenesis	INFORMATION STORAGE AND PROCESSING	GE001129
COG0496	Nucleotidase that shows phosphatase activity on nucleoside 5'-monophosphates (By similarity)	[F]: Nucleotide transport and metabolism	METABOLISM	GE003832
COG0497	May be involved in recombinational repair of damaged DNA (By similarity)	[L]: Replication, recombination and repair	INFORMATION STORAGE AND PROCESSING	GE000086
COG0498	threonine synthase	[E]: Amino acid transport and metabolism	METABOLISM	GE001512
COG0499	May play a key role in the regulation of the intracellular concentration of adenosylhomocysteine (By similarity)	[H]: Coenzyme transport and metabolism	METABOLISM	GE000963
COG0500	methyltransferase	[Q]: Secondary metabolites biosynthesis, transport and catabolism	METABOLISM	GE000451;GE000682;GE000800;GE001533;GE002848;GE003183;GE003790
COG0501	Protease HtpX homolog	[O]: Posttranslational modification, protein turnover, chaperones	CELLULAR PROCESSES AND SIGNALING	GE000399;GE003310
COG0502	Catalyzes the conversion of dethiobiotin (DTB) to biotin by the insertion of a sulfur atom into dethiobiotin via a radical- based mechanism (By similarity)	[H]: Coenzyme transport and metabolism	METABOLISM	GE001530
COG0503	Catalyzes a salvage reaction resulting in the formation of AMP, that is energically less costly than de novo synthesis (By similarity)	[F]: Nucleotide transport and metabolism	METABOLISM	GE004008
COG0504	Catalyzes the ATP-dependent amination of UTP to CTP with either L-glutamine or ammonia as the source of nitrogen (By similarity)	[F]: Nucleotide transport and metabolism	METABOLISM	GE001057
COG0505	carbamoyl-phosphate synthetase glutamine chain	[F]: Nucleotide transport and metabolism	METABOLISM	GE000823
COG0507	exodeoxyribonuclease v alpha	[L]: Replication, recombination and repair	INFORMATION STORAGE AND PROCESSING	GE003888
COG0508	Dehydrogenase	[C]: Energy production and conversion	METABOLISM	GE000485;GE003593
COG0509	The glycine cleavage system catalyzes the degradation of glycine. The H protein shuttles the methylamine group of glycine from the P protein to the T protein (By similarity)	[E]: Amino acid transport and metabolism	METABOLISM	GE001828
COG0511	Acetyl-CoA carboxylase, biotin carboxyl carrier protein	[I]: Lipid transport and metabolism	METABOLISM	GE002545
COG0512	anthranilate synthase	[E]: Amino acid transport and metabolism	METABOLISM	GE000290
COG0513	atp-dependent rna helicase	[L]: Replication, recombination and repair	INFORMATION STORAGE AND PROCESSING	GE001399;GE001803;GE002199;GE002894;GE003810
COG0514	atp-dependent dna helicase	[L]: Replication, recombination and repair	INFORMATION STORAGE AND PROCESSING	GE003443
COG0515	Serine Threonine protein kinase	[T]: Signal transduction mechanisms	CELLULAR PROCESSES AND SIGNALING	GE000077;GE001138;GE001568;GE004833
COG0517	Catalyzes the conversion of inosine 5'-phosphate (IMP) to xanthosine 5'-phosphate (XMP), the first committed and rate- limiting step in the de novo synthesis of guanine nucleotides, and therefore plays an important role in the regulation of cell growth (By similarity)	[R]: General function prediction only	POORLY CHARACTERIZED	GE000410;GE002643;GE004135
COG0518	Catalyzes the synthesis of GMP from XMP (By similarity)	[F]: Nucleotide transport and metabolism	METABOLISM	GE000412
COG0520	cysteine desulfurase	[E]: Amino acid transport and metabolism	METABOLISM	GE002850;GE003007
COG0521	molybdenum cofactor biosynthesis protein	[H]: Coenzyme transport and metabolism	METABOLISM	GE004474
COG0522	One of the primary rRNA binding proteins, it binds directly to 16S rRNA where it nucleates assembly of the body of the 30S subunit (By similarity)	[J]: Translation, ribosomal structure and biogenesis	INFORMATION STORAGE AND PROCESSING	GE004049
COG0524	pfkb domain protein	[G]: Carbohydrate transport and metabolism	METABOLISM	GE001263;GE001809;GE001826;GE002029
COG0525	amino acids such as threonine, to avoid such errors, it has a posttransfer editing activity that hydrolyzes mischarged Thr-tRNA(Val) in a tRNA-dependent manner (By similarity)	[J]: Translation, ribosomal structure and biogenesis	INFORMATION STORAGE AND PROCESSING	GE000530
COG0526	Thioredoxin	[O]: Posttranslational modification, protein turnover, chaperones	CELLULAR PROCESSES AND SIGNALING	GE000313;GE001701;GE002458;GE002542;GE003192;GE003458;GE003816
COG0527	Aspartokinase	[E]: Amino acid transport and metabolism	METABOLISM	GE001162
COG0528	Catalyzes the reversible phosphorylation of UMP to UDP (By similarity)	[F]: Nucleotide transport and metabolism	METABOLISM	GE001547
COG0529	Catalyzes the synthesis of activated sulfate (By similarity)	[P]: Inorganic ion transport and metabolism	METABOLISM	GE002770
COG0530	calcium exchanger	[P]: Inorganic ion transport and metabolism	METABOLISM	GE000040
COG0531	amino acid	[E]: Amino acid transport and metabolism	METABOLISM	GE000159
COG0532	One of the essential components for the initiation of protein synthesis. Protects formylmethionyl-tRNA from spontaneous hydrolysis and promotes its binding to the 30S ribosomal subunits. Also involved in the hydrolysis of GTP during the formation of the 70S ribosomal complex (By similarity)	[J]: Translation, ribosomal structure and biogenesis	INFORMATION STORAGE AND PROCESSING	GE000099
COG0533	Required for the formation of a threonylcarbamoyl group on adenosine at position 37 (t(6)A37) in tRNAs that read codons beginning with adenine (By similarity)	[O]: Posttranslational modification, protein turnover, chaperones	CELLULAR PROCESSES AND SIGNALING	GE000957
COG0535	radical SAM domain protein	[R]: General function prediction only	POORLY CHARACTERIZED	GE003671;GE004011;GE004183;GE004204
COG0536	An essential GTPase which binds GTP, GDP and possibly (p)ppGpp with moderate affinity, with high nucleotide exchange rates and a fairly low GTP hydrolysis rate (By similarity). It may play a role in control of the cell cycle, stress response, ribosome biogenesis and in those bacteria that undergo differentiation, in morphogenesis control	[R]: General function prediction only	POORLY CHARACTERIZED	GE000559
COG0537	histidine triad (hIT) protein	--	--	GE002944;GE003520
COG0538	isocitrate dehydrogenase (NADp)	[C]: Energy production and conversion	METABOLISM	GE000042
COG0539	thus facilitating recognition of the initiation point. It is needed to translate mRNA with a short Shine-Dalgarno (SD) purine-rich sequence (By similarity)	[J]: Translation, ribosomal structure and biogenesis	INFORMATION STORAGE AND PROCESSING	GE002421
COG0540	aspartate transcarbamylase	[F]: Nucleotide transport and metabolism	METABOLISM	GE003866
COG0541	Involved in targeting and insertion of nascent membrane proteins into the cytoplasmic membrane. Binds to the hydrophobic signal sequence of the ribosome-nascent chain (RNC) as it emerges from the ribosomes. The SRP-RNC complex is then targeted to the cytoplasmic membrane where it interacts with the SRP receptor FtsY	[U]: Intracellular trafficking, secretion, and vesicular transport	CELLULAR PROCESSES AND SIGNALING	GE000950
COG0542	ATP-dependent CLP protease ATP-binding subunit	[O]: Posttranslational modification, protein turnover, chaperones	CELLULAR PROCESSES AND SIGNALING	GE000569;GE001150;GE003481;GE004827
COG0543	Responsible for channeling the electrons from the oxidation of dihydroorotate from the FMN redox center in the PyrD type B subunit to the ultimate electron acceptor NAD( ) (By similarity)	[C]: Energy production and conversion	METABOLISM	GE001581;GE002780
COG0544	Involved in protein export. Acts as a chaperone by maintaining the newly synthesized protein in an open conformation	[O]: Posttranslational modification, protein turnover, chaperones	CELLULAR PROCESSES AND SIGNALING	GE001073
COG0545	Peptidyl-prolyl cis-trans isomerase	[O]: Posttranslational modification, protein turnover, chaperones	CELLULAR PROCESSES AND SIGNALING	GE000060;GE003553
COG0546	had-superfamily hydrolase, subfamily ia, variant	[R]: General function prediction only	POORLY CHARACTERIZED	GE000670;GE003691
COG0547	Anthranilate phosphoribosyltransferase	[E]: Amino acid transport and metabolism	METABOLISM	GE000057;GE000292
COG0548	nag kinase	[E]: Amino acid transport and metabolism	METABOLISM	GE000548
COG0551	Releases the supercoiling and torsional tension of DNA, which is introduced during the DNA replication and transcription, by transiently cleaving and rejoining one strand of the DNA duplex. Introduces a single-strand break via transesterification at a target site in duplex DNA. The scissile phosphodiester is attacked by the catalytic tyrosine of the enzyme, resulting in the formation of a DNA-(5'…	[L]: Replication, recombination and repair	INFORMATION STORAGE AND PROCESSING	GE001075;GE004812
COG0553	helicase	[L]: Replication, recombination and repair	INFORMATION STORAGE AND PROCESSING	GE002115;GE003812;GE004674
COG0555	(ABC) transporter	[P]: Inorganic ion transport and metabolism	METABOLISM	GE003852
COG0556	damaged site, the DNA wraps around one UvrB monomer. DNA wrap is dependent on ATP binding by UvrB and probably causes local melting of the DNA helix, facilitating insertion of UvrB beta-hairpin between the DNA strands. Then UvrB probes one DNA strand for the presence of a lesion. If a lesion is found the UvrA subunits dissociate and the UvrB-DNA preincision complex is formed. This complex is subs…	[L]: Replication, recombination and repair	INFORMATION STORAGE AND PROCESSING	GE002820
COG0557	3'-5' exoribonuclease that releases 5'-nucleoside monophosphates and is involved in maturation of structured RNAs (By similarity)	[K]: Transcription	INFORMATION STORAGE AND PROCESSING	GE000009
COG0558	cdp-diacylglycerol-glycerol-3-phosphate 3-phosphatidyltransferase	[I]: Lipid transport and metabolism	METABOLISM	GE001319;GE002737
COG0559	(ABC) transporter	[E]: Amino acid transport and metabolism	METABOLISM	GE003121;GE003212
COG0560	phosphoserine phosphatase	[E]: Amino acid transport and metabolism	METABOLISM	GE002466;GE003758
COG0562	UDP-galactopyranose mutase	[M]: Cell wall/membrane/envelope biogenesis	CELLULAR PROCESSES AND SIGNALING	GE001414
COG0563	Catalyzes the reversible transfer of the terminal phosphate group between ATP and AMP. Plays an important role in cellular energy homeostasis and in adenine nucleotide metabolism (By similarity)	[F]: Nucleotide transport and metabolism	METABOLISM	GE000073
COG0564	Pseudouridine synthase	[J]: Translation, ribosomal structure and biogenesis	INFORMATION STORAGE AND PROCESSING	GE000203;GE000669
COG0565	RNA methyltransferase TrmH family, group 1	[J]: Translation, ribosomal structure and biogenesis	INFORMATION STORAGE AND PROCESSING	GE000632
COG0566	methyltransferase	[J]: Translation, ribosomal structure and biogenesis	INFORMATION STORAGE AND PROCESSING	GE000008
COG0567	2-oxoglutarate dehydrogenase, E1	[C]: Energy production and conversion	METABOLISM	GE003592
COG0568	Sigma factors are initiation factors that promote the attachment of RNA polymerase to specific initiation sites and are then released (By similarity)	[K]: Transcription	INFORMATION STORAGE AND PROCESSING	GE000961;GE001664;GE001718;GE003537;GE003988
COG0569	Potassium uptake protein	[P]: Inorganic ion transport and metabolism	METABOLISM	GE003714
COG0571	Digests double-stranded RNA. Involved in the processing of primary rRNA transcript to yield the immediate precursors to the large and small rRNAs (23S and 16S). Also processes some mRNAs, and tRNAs when they are encoded in the rRNA operon (By similarity)	[K]: Transcription	INFORMATION STORAGE AND PROCESSING	GE001033
COG0574	pyruvate phosphate dikinase	[G]: Carbohydrate transport and metabolism	METABOLISM	GE001446
COG0575	phosphatidate Cytidylyltransferase	[I]: Lipid transport and metabolism	METABOLISM	GE001550
COG0576	Participates actively in the response to hyperosmotic and heat shock by preventing the aggregation of stress-denatured proteins, in association with DnaK and GrpE. It is the nucleotide exchange factor for DnaK and may function as a thermosensor. Unfolded proteins bind initially to DnaJ	[O]: Posttranslational modification, protein turnover, chaperones	CELLULAR PROCESSES AND SIGNALING	GE000089
COG0577	ABC transporter (permease)	[V]: Defense mechanisms	CELLULAR PROCESSES AND SIGNALING	GE004350
COG0580	Channel that permits osmotically driven movement of water in both directions. It is involved in the osmoregulation and in the maintenance of cell turgor during volume expansion in rapidly growing cells. It mediates rapid entry or exit of water in response to abrupt changes in osmolarity (By similarity)	[G]: Carbohydrate transport and metabolism	METABOLISM	GE001265
COG0582	Integrase	[L]: Replication, recombination and repair	INFORMATION STORAGE AND PROCESSING	GE000586;GE000719;GE000832;GE002240;GE002795;GE002808;GE002809;GE003277;GE003972;GE004368
COG0583	Transcriptional regulator	[K]: Transcription	INFORMATION STORAGE AND PROCESSING	GE002494;GE002679;GE002951;GE003252
COG0585	Responsible for synthesis of pseudouridine from uracil- 13 in transfer RNAs (By similarity)	[S]: Function unknown	POORLY CHARACTERIZED	GE001051
COG0586	SNARE associated Golgi	[S]: Function unknown	POORLY CHARACTERIZED	GE000175;GE001012;GE003667
COG0587	DNA polymerase III (alpha subunit)	[L]: Replication, recombination and repair	INFORMATION STORAGE AND PROCESSING	GE000023
COG0589	Universal stress protein	[T]: Signal transduction mechanisms	CELLULAR PROCESSES AND SIGNALING	GE000287
COG0590	deaminase	--	--	GE000536;GE003190
COG0592	DNA polymerase III is a complex, multichain enzyme responsible for most of the replicative synthesis in bacteria. This DNA polymerase also exhibits 3' to 5' exonuclease activity. The beta chain is required for initiation of replication once it is clamped onto DNA, it slides freely (bidirectional and ATP- independent) along duplex DNA (By similarity)	[L]: Replication, recombination and repair	INFORMATION STORAGE AND PROCESSING	GE000253
COG0593	it binds specifically double-stranded DNA at a 9 bp consensus (dnaA box) 5'-TTATC CA A CA A-3'. DnaA binds to ATP and to acidic phospholipids (By similarity)	[L]: Replication, recombination and repair	INFORMATION STORAGE AND PROCESSING	GE000001;GE000188
COG0596	Alpha beta hydrolase	[R]: General function prediction only	POORLY CHARACTERIZED	GE000617;GE001062;GE001532;GE002711
COG0597	This protein specifically catalyzes the removal of signal peptides from prolipoproteins (By similarity)	--	--	GE000654
COG0598	magnesium and cobalt transport protein CorA	[P]: Inorganic ion transport and metabolism	METABOLISM	GE001808;GE003543
COG0600	Binding-protein-dependent transport systems inner membrane component	[P]: Inorganic ion transport and metabolism	METABOLISM	GE002401;GE003639;GE004445
COG0601	ABC transporter (permease)	[P]: Inorganic ion transport and metabolism	METABOLISM	GE003786
COG0602	Catalyzes the conversion of 6-carboxy-5,6,7,8- tetrahydropterin (CPH4) to 7-carboxy-7-deazaguanine (CDG) (By similarity)	[O]: Posttranslational modification, protein turnover, chaperones	CELLULAR PROCESSES AND SIGNALING	GE003746
COG0603	Catalyzes the ATP-dependent conversion of 7-carboxy-7- deazaguanine (CDG) to 7-cyano-7-deazaguanine (preQ(0)) (By similarity)	[R]: General function prediction only	POORLY CHARACTERIZED	GE003745
COG0604	alcohol dehydrogenase	[C]: Energy production and conversion	METABOLISM	GE003720
COG0605	Destroys radicals which are normally produced within the cells and which are toxic to biological systems (By similarity)	[P]: Inorganic ion transport and metabolism	METABOLISM	GE000521;GE002104
COG0606	Mg chelatase subunit ChlI	[O]: Posttranslational modification, protein turnover, chaperones	CELLULAR PROCESSES AND SIGNALING	GE000045
COG0607	Rhodanese domain protein	[P]: Inorganic ion transport and metabolism	METABOLISM	GE000147;GE000480;GE001488
COG0608	Single-stranded-DNA-specific exonuclease (RecJ)	[L]: Replication, recombination and repair	INFORMATION STORAGE AND PROCESSING	GE001513
COG0610	Type I site-specific deoxyribonuclease	[V]: Defense mechanisms	CELLULAR PROCESSES AND SIGNALING	GE000595;GE002184;GE004384;GE004489
COG0611	Catalyzes the ATP-dependent phosphorylation of thiamine- monophosphate (TMP) to form thiamine-pyrophosphate (TPP), the active form of vitamin B1 (By similarity)	[H]: Coenzyme transport and metabolism	METABOLISM	GE003567
COG0612	peptidase'	[O]: Posttranslational modification, protein turnover, chaperones	CELLULAR PROCESSES AND SIGNALING	GE000054;GE000055
COG0613	PHP domain protein	[S]: Function unknown	POORLY CHARACTERIZED	GE001940
COG0616	Signal peptide peptidase, SppA	--	--	GE000671
COG0617	Catalyzes the addition and repair of the essential 3'- terminal CCA sequence in tRNAs without using a nucleic acid template. Adds these three nucleotides in the order of C, C, and A to the tRNA nucleotide-73, using CTP and ATP as substrates and producing inorganic pyrophosphate	[J]: Translation, ribosomal structure and biogenesis	INFORMATION STORAGE AND PROCESSING	GE000298;GE004200
COG0620	Catalyzes the transfer of a methyl group from 5- methyltetrahydrofolate to homocysteine resulting in methionine formation (By similarity)	[E]: Amino acid transport and metabolism	METABOLISM	GE001671
COG0621	Catalyzes the methylthiolation of N6- (dimethylallyl)adenosine (i(6)A), leading to the formation of 2- methylthio-N6-(dimethylallyl)adenosine (ms(2)i(6)A) at position 37 in tRNAs that read codons beginning with uridine (By similarity)	[J]: Translation, ribosomal structure and biogenesis	INFORMATION STORAGE AND PROCESSING	GE001251;GE003521;GE003742
COG0624	Catalyzes the hydrolysis of N-succinyl-L,L- diaminopimelic acid (SDAP), forming succinate and LL-2,6- diaminoheptanedioate (DAP), an intermediate involved in the bacterial biosynthesis of lysine and meso-diaminopimelic acid, an essential component of bacterial cell walls (By similarity)	[E]: Amino acid transport and metabolism	METABOLISM	GE000063
COG0625	glutathione s-transferase	[O]: Posttranslational modification, protein turnover, chaperones	CELLULAR PROCESSES AND SIGNALING	GE002031;GE002578;GE003669;GE004147
COG0626	cystathionine	[E]: Amino acid transport and metabolism	METABOLISM	GE001236
COG0628	Membrane	[S]: Function unknown	POORLY CHARACTERIZED	GE001013;GE004023;GE004476
COG0629	single-stranded DNA-binding protein	[L]: Replication, recombination and repair	INFORMATION STORAGE AND PROCESSING	GE000923;GE002439;GE004246;GE004595
COG0631	Phosphatase	[T]: Signal transduction mechanisms	CELLULAR PROCESSES AND SIGNALING	GE001136
COG0632	The RuvA-RuvB complex in the presence of ATP renatures cruciform structure in supercoiled DNA with palindromic sequence, indicating that it may promote strand exchange reactions in homologous recombination. RuvAB is a helicase that mediates the Holliday junction migration by localized denaturation and reannealing. RuvA stimulates, in the presence of DNA, the weak ATPase activity of RuvB (By simil…	[L]: Replication, recombination and repair	INFORMATION STORAGE AND PROCESSING	GE003755
COG0634	hypoxanthine phosphoribosyltransferase	[F]: Nucleotide transport and metabolism	METABOLISM	GE002948
COG0635	Coproporphyrinogen III oxidase	[H]: Coenzyme transport and metabolism	METABOLISM	GE000196;GE002461
COG0636	F(1)F(0) ATP synthase produces ATP from ADP in the presence of a proton or sodium gradient. F-type ATPases consist of two structural domains, F(1) containing the extramembraneous catalytic core and F(0) containing the membrane proton channel, linked together by a central stalk and a peripheral stalk. During catalysis, ATP synthesis in the catalytic domain of F(1) is coupled via a rotary mechanism…	[C]: Energy production and conversion	METABOLISM	GE000371;GE003148
COG0637	HAD-superfamily hydrolase subfamily IA variant 3	[R]: General function prediction only	POORLY CHARACTERIZED	GE001540;GE002667
COG0639	serine threonine-protein phosphatase	[T]: Signal transduction mechanisms	CELLULAR PROCESSES AND SIGNALING	GE000443;GE003719
COG0640	Transcriptional regulator, arsr family	[K]: Transcription	INFORMATION STORAGE AND PROCESSING	GE000148;GE002665
COG0641	radical SAM domain protein	[R]: General function prediction only	POORLY CHARACTERIZED	GE001301
COG0642	Histidine kinase	[T]: Signal transduction mechanisms	CELLULAR PROCESSES AND SIGNALING	GE001260;GE002054;GE002447;GE002552;GE002869;GE002993;GE002995;GE003378;GE003380;GE003734
COG0643	CheA signal transduction histidine kinase	[T]: Signal transduction mechanisms	CELLULAR PROCESSES AND SIGNALING	GE000703;GE002342;GE003363;GE004036
COG0646	methionine synthase	[E]: Amino acid transport and metabolism	METABOLISM	GE000315
COG0647	Hydrolase	[G]: Carbohydrate transport and metabolism	METABOLISM	GE000103
COG0650	Respiratory-chain NADH dehydrogenase, subunit 1	[C]: Energy production and conversion	METABOLISM	GE004114
COG0651	Monovalent cation H antiporter subunit D	--	--	GE004113;GE004116
COG0652	PPIases accelerate the folding of proteins	[O]: Posttranslational modification, protein turnover, chaperones	CELLULAR PROCESSES AND SIGNALING	GE000939
COG0653	Part of the Sec protein translocase complex. Interacts with the SecYEG preprotein conducting channel. Has a central role in coupling the hydrolysis of ATP to the transfer of proteins into and across the cell membrane, serving	[U]: Intracellular trafficking, secretion, and vesicular transport	CELLULAR PROCESSES AND SIGNALING	GE003715
COG0654	Monooxygenase	--	--	GE002985;GE003795
COG0655	Nadph-dependent fmn reductase	[R]: General function prediction only	POORLY CHARACTERIZED	GE002548;GE004171
COG0656	reductase	[R]: General function prediction only	POORLY CHARACTERIZED	GE000034
COG0659	sulfate transporter	[P]: Inorganic ion transport and metabolism	METABOLISM	GE002556;GE004122
COG0661	Required, probably indirectly, for the hydroxylation of 2-octaprenylphenol to 2-octaprenyl-6-hydroxy-phenol, the fourth step in ubiquinone biosynthesis (By similarity)	[R]: General function prediction only	POORLY CHARACTERIZED	GE003601
COG0663	Transferase	[R]: General function prediction only	POORLY CHARACTERIZED	GE001096
COG0664	transcriptional regulator, crp fnr family	[T]: Signal transduction mechanisms	CELLULAR PROCESSES AND SIGNALING	GE000013;GE000470;GE002124;GE003041;GE003110;GE003141;GE003427;GE003874
COG0665	Catalyzes the last two steps in the biosynthesis of 5- methylaminomethyl-2-thiouridine (mnm(5)s(2)U) at the wobble position (U34) in tRNA. Catalyzes the FAD-dependent demodification of cmnm(5)s(2)U34 to nm(5)s(2)U34, followed by the transfer of a methyl group from S-adenosyl-L-methionine to nm(5)s(2)U34, to form mnm(5)s(2)U34 (By similarity)	[E]: Amino acid transport and metabolism	METABOLISM	GE002294
COG0666	Ankyrin Repeat	[R]: General function prediction only	POORLY CHARACTERIZED	GE000441
COG0669	Reversibly transfers an adenylyl group from ATP to 4'- phosphopantetheine, yielding dephospho-CoA (dPCoA) and pyrophosphate (By similarity)	[H]: Coenzyme transport and metabolism	METABOLISM	GE000127
COG0670	Membrane	[S]: Function unknown	POORLY CHARACTERIZED	GE003813
COG0671	PHOsphatase	[I]: Lipid transport and metabolism	METABOLISM	GE001831
COG0673	oxidoreductase	[R]: General function prediction only	POORLY CHARACTERIZED	GE004112
COG0674	Oxidoreductase required for the transfer of electrons from pyruvate to flavodoxin (By similarity)	[C]: Energy production and conversion	METABOLISM	GE003559
COG0675	Transposase	[L]: Replication, recombination and repair	INFORMATION STORAGE AND PROCESSING	GE004736
COG0678	peroxiredoxin	[O]: Posttranslational modification, protein turnover, chaperones	CELLULAR PROCESSES AND SIGNALING	GE003017;GE003251
COG0679	Auxin Efflux Carrier	[R]: General function prediction only	POORLY CHARACTERIZED	GE003291
COG0680	Hydrogenase maturation protease	[C]: Energy production and conversion	METABOLISM	GE001440
COG0681	Signal peptidase i	[U]: Intracellular trafficking, secretion, and vesicular transport	CELLULAR PROCESSES AND SIGNALING	GE001031;GE002436
COG0682	Transfers the N-acyl diglyceride group on what will become the N-terminal cysteine of membrane lipoproteins (By similarity)	[M]: Cell wall/membrane/envelope biogenesis	CELLULAR PROCESSES AND SIGNALING	GE002846
COG0683	ABC transporter substrate-binding protein	[E]: Amino acid transport and metabolism	METABOLISM	GE003213
COG0684	Globally modulates RNA abundance by binding to RNase E (Rne) and regulating its endonucleolytic activity. Can modulate Rne action in a substrate-dependent manner by altering the composition of the degradosome. Modulates RNA-binding and helicase activities of the degradosome (By similarity)	[H]: Coenzyme transport and metabolism	METABOLISM	GE003414
COG0685	Methylenetetrahydrofolate reductase	[E]: Amino acid transport and metabolism	METABOLISM	GE000380;GE004764
COG0686	alanine dehydrogenase	[E]: Amino acid transport and metabolism	METABOLISM	GE003856
COG0688	Phosphatidylserine decarboxylase	[I]: Lipid transport and metabolism	METABOLISM	GE001971
COG0689	Phosphorolytic exoribonuclease that removes nucleotide residues following the -CCA terminus of tRNA and adds nucleotides to the ends of RNA molecules by using nucleoside diphosphates as substrates (By similarity)	[J]: Translation, ribosomal structure and biogenesis	INFORMATION STORAGE AND PROCESSING	GE004099
COG0690	preprotein translocase subunit SecE	[U]: Intracellular trafficking, secretion, and vesicular transport	CELLULAR PROCESSES AND SIGNALING	GE004086
COG0691	Binds specifically to the SsrA RNA (tmRNA) and is required for stable association of SsrA with ribosomes (By similarity)	[O]: Posttranslational modification, protein turnover, chaperones	CELLULAR PROCESSES AND SIGNALING	GE001223
COG0695	Glutaredoxin	[O]: Posttranslational modification, protein turnover, chaperones	CELLULAR PROCESSES AND SIGNALING	GE001460
COG0696	Catalyzes the interconversion of 2-phosphoglycerate and 3-phosphoglycerate (By similarity)	[G]: Carbohydrate transport and metabolism	METABOLISM	GE003140
COG0697	membrane	--	--	GE002990
COG0699	Dynamin family	[R]: General function prediction only	POORLY CHARACTERIZED	GE000193
COG0703	Catalyzes the specific phosphorylation of the 3-hydroxyl group of shikimic acid using ATP as a cosubstrate (By similarity)	[E]: Amino acid transport and metabolism	METABOLISM	GE000209
COG0704	Plays a role in the regulation of phosphate uptake	[P]: Inorganic ion transport and metabolism	METABOLISM	GE000664;GE001807
COG0705	rhomboid family	[R]: General function prediction only	POORLY CHARACTERIZED	GE000627;GE003231
COG0706	Required for the insertion and or proper folding and or complex formation of integral membrane proteins into the membrane. Involved in integration of membrane proteins that insert both dependently and independently of the Sec translocase complex, as well as at least some lipoproteins	[U]: Intracellular trafficking, secretion, and vesicular transport	CELLULAR PROCESSES AND SIGNALING	GE003892
COG0707	Cell wall formation. Catalyzes the transfer of a GlcNAc subunit on undecaprenyl-pyrophosphoryl-MurNAc-pentapeptide (lipid intermediate I) to form undecaprenyl-pyrophosphoryl-MurNAc- (pentapeptide)GlcNAc (lipid intermediate II) (By similarity)	[M]: Cell wall/membrane/envelope biogenesis	CELLULAR PROCESSES AND SIGNALING	GE000135
COG0708	Exodeoxyribonuclease III	[L]: Replication, recombination and repair	INFORMATION STORAGE AND PROCESSING	GE004157
COG0711	F(1)F(0) ATP synthase produces ATP from ADP in the presence of a proton or sodium gradient. F-type ATPases consist of two structural domains, F(1) containing the extramembraneous catalytic core and F(0) containing the membrane proton channel, linked together by a central stalk and a peripheral stalk. During catalysis, ATP synthesis in the catalytic domain of F(1) is coupled via a rotary mechanism…	[C]: Energy production and conversion	METABOLISM	GE000372;GE003147
COG0712	F(1)F(0) ATP synthase produces ATP from ADP in the presence of a proton or sodium gradient. F-type ATPases consist of two structural domains, F(1) containing the extramembraneous catalytic core and F(0) containing the membrane proton channel, linked together by a central stalk and a peripheral stalk. During catalysis, ATP synthesis in the catalytic domain of F(1) is coupled via a rotary mechanism…	[C]: Energy production and conversion	METABOLISM	GE000373
COG0713	NDH-1 shuttles electrons from NADH, via FMN and iron- sulfur (Fe-S) centers, to quinones in the respiratory chain. The immediate electron acceptor for the enzyme in this species is believed to be ubiquinone. Couples the redox reaction to proton translocation (for every two electrons transferred, four hydrogen ions are translocated across the cytoplasmic membrane), and thus conserves the redox ene…	[C]: Energy production and conversion	METABOLISM	GE002638
COG0714	ATPase associated with various cellular activities	[R]: General function prediction only	POORLY CHARACTERIZED	GE002441;GE002675;GE002961;GE003344;GE003862;GE004241;GE004586
COG0715	(ABC) transporter	[P]: Inorganic ion transport and metabolism	METABOLISM	GE002400;GE003220;GE004444
COG0716	Low-potential electron donor to a number of redox enzymes (By similarity)	[C]: Energy production and conversion	METABOLISM	GE000348;GE003948
COG0717	Deoxycytidine triphosphate deaminase	[F]: Nucleotide transport and metabolism	METABOLISM	GE001123
COG0718	Binds to DNA and alters its conformation. May be involved in regulation of gene expression, nucleoid organization and DNA protection (By similarity)	[S]: Function unknown	POORLY CHARACTERIZED	GE000674
COG0719	Fe-S assembly protein	[O]: Posttranslational modification, protein turnover, chaperones	CELLULAR PROCESSES AND SIGNALING	GE002851;GE002853
COG0720	synthase	[H]: Coenzyme transport and metabolism	METABOLISM	GE001330;GE001508
COG0721	Allows the formation of correctly charged Asn-tRNA(Asn) or Gln-tRNA(Gln) through the transamidation of misacylated Asp- tRNA(Asn) or Glu-tRNA(Gln) in organisms which lack either or both of asparaginyl-tRNA or glutaminyl-tRNA synthetases. The reaction takes place in the presence of glutamine and ATP through an activated phospho-Asp-tRNA(Asn) or phospho-Glu-tRNA(Gln) (By similarity)	[J]: Translation, ribosomal structure and biogenesis	INFORMATION STORAGE AND PROCESSING	GE002085
COG0722	Stereospecific condensation of phosphoenolpyruvate (PEP) and D-erythrose-4-phosphate (E4P) giving rise to 3-deoxy-D- arabino-heptulosonate-7-phosphate (DAHP) (By similarity)	[E]: Amino acid transport and metabolism	METABOLISM	GE000520
COG0723	Component of the ubiquinol-cytochrome c reductase complex (complex III or cytochrome b-c1 complex), which is a respiratory chain that generates an electrochemical potential coupled to ATP synthesis (By similarity)	[C]: Energy production and conversion	METABOLISM	GE004144
COG0724	Rna-binding protein	[R]: General function prediction only	POORLY CHARACTERIZED	GE002982
COG0725	ABC transporter, periplasmic molybdate-binding protein	[P]: Inorganic ion transport and metabolism	METABOLISM	GE002531
COG0726	polysaccharide deacetylase	[G]: Carbohydrate transport and metabolism	METABOLISM	GE001198
COG0728	Integral membrane protein (MviN	[R]: General function prediction only	POORLY CHARACTERIZED	GE000544
COG0729	Surface Antigen	[M]: Cell wall/membrane/envelope biogenesis	CELLULAR PROCESSES AND SIGNALING	GE003045
COG0730	Membrane	[S]: Function unknown	POORLY CHARACTERIZED	GE000482;GE001082;GE003977
COG0732	restriction modification system DNA specificity	[V]: Defense mechanisms	CELLULAR PROCESSES AND SIGNALING	GE000594;GE002183;GE002325;GE004382;GE004485
COG0733	Transporter	[P]: Inorganic ion transport and metabolism	METABOLISM	GE001222
COG0735	Ferric uptake regulator, Fur family	[K]: Transcription	INFORMATION STORAGE AND PROCESSING	GE002587;GE002728
COG0738	Transporter	[G]: Carbohydrate transport and metabolism	METABOLISM	GE001895
COG0739	peptidase'	[M]: Cell wall/membrane/envelope biogenesis	CELLULAR PROCESSES AND SIGNALING	GE003513
COG0740	Cleaves peptides in various proteins in a process that requires ATP hydrolysis. Has a chymotrypsin-like activity. Plays a major role in the degradation of misfolded proteins (By similarity)	[O]: Posttranslational modification, protein turnover, chaperones	CELLULAR PROCESSES AND SIGNALING	GE001072
COG0741	transglycosylase	[M]: Cell wall/membrane/envelope biogenesis	CELLULAR PROCESSES AND SIGNALING	GE001867;GE001938;GE003623;GE003789;GE004424;GE004530;GE004853;GE004916
COG0742	methyltransferase	[L]: Replication, recombination and repair	INFORMATION STORAGE AND PROCESSING	GE000053
COG0743	Catalyzes the NADP-dependent rearrangement and reduction of 1-deoxy-D-xylulose-5-phosphate (DXP) to 2-C-methyl-D-erythritol 4-phosphate (MEP) (By similarity)	[I]: Lipid transport and metabolism	METABOLISM	GE001551
COG0744	penicillin-binding protein	[M]: Cell wall/membrane/envelope biogenesis	CELLULAR PROCESSES AND SIGNALING	GE000467;GE002288
COG0745	regulatoR	[T]: Signal transduction mechanisms	CELLULAR PROCESSES AND SIGNALING	GE001450;GE002553;GE002826;GE002996;GE003217;GE003375;GE003632
COG0746	Transfers a GMP moiety from GTP to Mo-molybdopterin (Mo- MPT) cofactor (Moco or molybdenum cofactor) to form Mo- molybdopterin guanine dinucleotide (Mo-MGD) cofactor (By similarity)	[H]: Coenzyme transport and metabolism	METABOLISM	GE001614
COG0747	Extracellular solute-binding protein, family 5	[E]: Amino acid transport and metabolism	METABOLISM	GE003785
COG0750	Membrane-associated zinc metalloprotease	[M]: Cell wall/membrane/envelope biogenesis	CELLULAR PROCESSES AND SIGNALING	GE001552
COG0751	Glycyl-tRNA synthetase beta subunit	[J]: Translation, ribosomal structure and biogenesis	INFORMATION STORAGE AND PROCESSING	GE000324
COG0752	glycyl-tRNA synthetase, alpha subunit	[J]: Translation, ribosomal structure and biogenesis	INFORMATION STORAGE AND PROCESSING	GE000325
COG0754	Glutathionylspermidine synthase	[E]: Amino acid transport and metabolism	METABOLISM	GE002129
COG0755	cytochrome c	[O]: Posttranslational modification, protein turnover, chaperones	CELLULAR PROCESSES AND SIGNALING	GE002454
COG0756	This enzyme is involved in nucleotide metabolism it produces dUMP, the immediate precursor of thymidine nucleotides and it decreases the intracellular concentration of dUTP so that uracil cannot be incorporated into DNA (By similarity)	[F]: Nucleotide transport and metabolism	METABOLISM	GE000550
COG0757	Catalyzes a trans-dehydration via an enolate intermediate (By similarity)	[E]: Amino acid transport and metabolism	METABOLISM	GE002544
COG0758	DNA protecting protein DprA	[L]: Replication, recombination and repair	INFORMATION STORAGE AND PROCESSING	GE001077
COG0760	peptidyl-prolyl cis-trans isomerase	[O]: Posttranslational modification, protein turnover, chaperones	CELLULAR PROCESSES AND SIGNALING	GE000351;GE000500;GE001037;GE001360
COG0761	Converts 1-hydroxy-2-methyl-2-(E)-butenyl 4-diphosphate into isopentenyl diphosphate (IPP) and dimethylallyl diphosphate (DMAPP) (By similarity)	[I]: Lipid transport and metabolism	METABOLISM	GE003415
COG0762	integral membrane protein	[S]: Function unknown	POORLY CHARACTERIZED	GE000546
COG0763	Condensation of UDP-2,3-diacylglucosamine and 2,3- diacylglucosamine-1-phosphate to form lipid A disaccharide, a precursor of lipid A, a phosphorylated glycolipid that anchors the lipopolysaccharide to the outer membrane of the cell (By similarity)	[M]: Cell wall/membrane/envelope biogenesis	CELLULAR PROCESSES AND SIGNALING	GE004110
COG0764	Involved in unsaturated fatty acids biosynthesis. Catalyzes the dehydration of short chain beta-hydroxyacyl-ACPs and long chain saturated and unsaturated beta-hydroxyacyl-ACPs (By similarity)	[I]: Lipid transport and metabolism	METABOLISM	GE000020;GE001937
COG0766	Cell wall formation. Adds enolpyruvyl to UDP-N- acetylglucosamine (By similarity)	[M]: Cell wall/membrane/envelope biogenesis	CELLULAR PROCESSES AND SIGNALING	GE004140
COG0767	(ABC) transporter	[Q]: Secondary metabolites biosynthesis, transport and catabolism	METABOLISM	GE001177;GE003099;GE004137
COG0768	penicillin-binding protein	[M]: Cell wall/membrane/envelope biogenesis	CELLULAR PROCESSES AND SIGNALING	GE000141;GE002101
COG0769	Catalyzes the addition of meso-diaminopimelic acid to the nucleotide precursor UDP-N-acetylmuramoyl-L-alanyl-D-glutamate (UMAG) in the biosynthesis of bacterial cell-wall peptidoglycan (By similarity)	[M]: Cell wall/membrane/envelope biogenesis	CELLULAR PROCESSES AND SIGNALING	GE000140
COG0770	Involved in cell wall formation. Catalyzes the final step in the synthesis of UDP-N-acetylmuramoyl-pentapeptide the precursor of murein (By similarity)	[M]: Cell wall/membrane/envelope biogenesis	CELLULAR PROCESSES AND SIGNALING	GE000139
COG0771	Cell wall formation. Catalyzes the addition of glutamate to the nucleotide precursor UDP-N-acetylmuramoyl-L-alanine (UMA) (By similarity)	[M]: Cell wall/membrane/envelope biogenesis	CELLULAR PROCESSES AND SIGNALING	GE000137
COG0772	Cell Division Protein	[D]: Cell cycle control, cell division, chromosome partitioning	CELLULAR PROCESSES AND SIGNALING	GE000136;GE002102
COG0773	Cell wall formation (By similarity)	[M]: Cell wall/membrane/envelope biogenesis	CELLULAR PROCESSES AND SIGNALING	GE000134;GE000440
COG0774	involved in the biosynthesis of lipid A, a phosphorylated glycolipid that anchors the lipopolysaccharide to the outer membrane of the cell (By similarity)	[M]: Cell wall/membrane/envelope biogenesis	CELLULAR PROCESSES AND SIGNALING	GE000128
COG0776	This protein is one of the two subunits of integration host factor, a specific DNA-binding protein that functions in genetic recombination as well as in transcriptional and translational control (By similarity)	[L]: Replication, recombination and repair	INFORMATION STORAGE AND PROCESSING	GE000872;GE000889;GE000916;GE001038;GE002322;GE002422;GE002793;GE003460;GE004220;GE004255;GE004326;GE004503;GE004504;GE004506;GE004715
COG0777	Component of the acetyl coenzyme A carboxylase (ACC) complex. Biotin carboxylase (BC) catalyzes the carboxylation of biotin on its carrier protein (BCCP) and then the CO(2) group is transferred by the transcarboxylase to acetyl-CoA to form malonyl- CoA (By similarity)	[I]: Lipid transport and metabolism	METABOLISM	GE001231
COG0778	nitroreductase	[C]: Energy production and conversion	METABOLISM	GE000046;GE000051;GE000445;GE001850;GE004429
COG0779	Required for maturation of 30S ribosomal subunits (By similarity)	[S]: Function unknown	POORLY CHARACTERIZED	GE000101;GE004655
COG0780	Catalyzes the NADPH-dependent reduction of 7-cyano-7- deazaguanine (preQ0) to 7-aminomethyl-7-deazaguanine (preQ1) (By similarity)	[R]: General function prediction only	POORLY CHARACTERIZED	GE001973
COG0781	Involved in the transcription termination process (By similarity)	[K]: Transcription	INFORMATION STORAGE AND PROCESSING	GE003568
COG0782	Necessary for efficient RNA polymerase transcription elongation past template-encoded arresting sites. The arresting sites in DNA have the property of trapping a certain fraction of elongating RNA polymerases that pass through, resulting in locked ternary complexes. Cleavage of the nascent transcript by cleavage factors such as GreA or GreB allows the resumption of elongation from the new 3'termi…	[K]: Transcription	INFORMATION STORAGE AND PROCESSING	GE000825;GE003883
COG0784	response regulator	[T]: Signal transduction mechanisms	CELLULAR PROCESSES AND SIGNALING	GE001668;GE003361;GE004037
COG0785	Cytochrome c biogenesis protein	[O]: Posttranslational modification, protein turnover, chaperones	CELLULAR PROCESSES AND SIGNALING	GE003193
COG0787	Catalyzes the interconversion of L-alanine and D- alanine. May also act on other amino acids (By similarity)	[M]: Cell wall/membrane/envelope biogenesis	CELLULAR PROCESSES AND SIGNALING	GE003527
COG0789	Transcriptional regulator	[K]: Transcription	INFORMATION STORAGE AND PROCESSING	GE002794
COG0790	Sel1 domain protein repeat-containing protein	[R]: General function prediction only	POORLY CHARACTERIZED	GE000075;GE001397;GE002355;GE002410;GE002589;GE002740;GE002802;GE003507;GE003530;GE004830
COG0791	NLP P60 protein	[M]: Cell wall/membrane/envelope biogenesis	CELLULAR PROCESSES AND SIGNALING	GE000050
COG0792	UPF0102 protein	[L]: Replication, recombination and repair	INFORMATION STORAGE AND PROCESSING	GE000162
COG0793	protease	[M]: Cell wall/membrane/envelope biogenesis	CELLULAR PROCESSES AND SIGNALING	GE000150;GE003155
COG0794	Arabinose 5-phosphate isomerase	[M]: Cell wall/membrane/envelope biogenesis	CELLULAR PROCESSES AND SIGNALING	GE000684
COG0795	Permease yjgp yjgq family	[R]: General function prediction only	POORLY CHARACTERIZED	GE000302;GE000303
COG0796	Provides the (R)-glutamate required for cell wall biosynthesis (By similarity)	[M]: Cell wall/membrane/envelope biogenesis	CELLULAR PROCESSES AND SIGNALING	GE001791
COG0797	rare lipoprotein A	[M]: Cell wall/membrane/envelope biogenesis	CELLULAR PROCESSES AND SIGNALING	GE000028;GE003079
COG0798	arsenical-resistance protein	[P]: Inorganic ion transport and metabolism	METABOLISM	GE003230
COG0799	Functions as a ribosomal silencing factor. Interacts with ribosomal protein L14 (rplN), blocking formation of intersubunit bridge B8. Prevents association of the 30S and 50S ribosomal subunits and the formation of functional ribosomes, thus repressing translation (By similarity)	[S]: Function unknown	POORLY CHARACTERIZED	GE000805
COG0800	Aldolase	[G]: Carbohydrate transport and metabolism	METABOLISM	GE001193
COG0801	2-Amino-4-hydroxy-6-hydroxymethyldihydropteridine pyrophosphokinase	[H]: Coenzyme transport and metabolism	METABOLISM	GE000297;GE000954
COG0802	protein family UPF0079, ATPase	[R]: General function prediction only	POORLY CHARACTERIZED	GE001554
COG0804	Urea amidohydrolase subunit alpha	[E]: Amino acid transport and metabolism	METABOLISM	GE003205
COG0805	Part of the twin-arginine translocation (Tat) system that transports large folded proteins containing a characteristic twin-arginine motif in their signal peptide across membranes. Together with TatB, TatC is part of a receptor directly interacting with Tat signal peptides (By similarity)	[U]: Intracellular trafficking, secretion, and vesicular transport	CELLULAR PROCESSES AND SIGNALING	GE000474
COG0806	An accessory protein needed during the final step in the assembly of 30S ribosomal subunit, possibly for assembly of the head region. Probably interacts with S19. Essential for efficient processing of 16S rRNA. May be needed both before and after RbfA during the maturation of 16S rRNA. It has affinity for free ribosomal 30S subunits but not for 70S ribosomes (By similarity)	[J]: Translation, ribosomal structure and biogenesis	INFORMATION STORAGE AND PROCESSING	GE000948
COG0807	Catalyzes the conversion of D-ribulose 5-phosphate to formate and 3,4-dihydroxy-2-butanone 4-phosphate (By similarity)	[H]: Coenzyme transport and metabolism	METABOLISM	GE000363;GE001332;GE001333;GE003131;GE003570
COG0809	Transfers and isomerizes the ribose moiety from AdoMet to the 7-aminomethyl group of 7-deazaguanine (preQ1-tRNA) to give epoxyqueuosine (oQ-tRNA) (By similarity)	[J]: Translation, ribosomal structure and biogenesis	INFORMATION STORAGE AND PROCESSING	GE003503
COG0810	TonB family	[M]: Cell wall/membrane/envelope biogenesis	CELLULAR PROCESSES AND SIGNALING	GE000913;GE001300;GE002595;GE003870;GE004223;GE004308;GE004320;GE004329;GE004345;GE004403
COG0811	MotA TolQ exbB proton channel	[U]: Intracellular trafficking, secretion, and vesicular transport	CELLULAR PROCESSES AND SIGNALING	GE000025;GE000914;GE001299;GE002164;GE003752;GE004222;GE004309;GE004328;GE004344;GE004402
COG0812	cell wall formation (By similarity)	[M]: Cell wall/membrane/envelope biogenesis	CELLULAR PROCESSES AND SIGNALING	GE000133
COG0815	Transfers the fatty acyl group on membrane lipoproteins (By similarity)	[M]: Cell wall/membrane/envelope biogenesis	CELLULAR PROCESSES AND SIGNALING	GE001238;GE004109
COG0816	Could be a nuclease that resolves Holliday junction intermediates in genetic recombination (By similarity)	[L]: Replication, recombination and repair	INFORMATION STORAGE AND PROCESSING	GE003868
COG0817	Nuclease that resolves Holliday junction intermediates in genetic recombination. Cleaves the cruciform structure in supercoiled DNA by nicking to strands with the same polarity at sites symmetrically opposed at the junction in the homologous arms and leaves a 5'-terminal phosphate and a 3'-terminal hydroxyl group (By similarity)	[L]: Replication, recombination and repair	INFORMATION STORAGE AND PROCESSING	GE003756
COG0818	Diacylglycerol kinase	[M]: Cell wall/membrane/envelope biogenesis	CELLULAR PROCESSES AND SIGNALING	GE001827
COG0820	Specifically methylates position 2 of adenine 2503 in 23S rRNA and position 2 of adenine 37 in tRNAs	[J]: Translation, ribosomal structure and biogenesis	INFORMATION STORAGE AND PROCESSING	GE001967;GE003430
COG0821	Converts 2C-methyl-D-erythritol 2,4-cyclodiphosphate (ME-2,4cPP) into 1-hydroxy-2-methyl-2-(E)-butenyl 4-diphosphate (By similarity)	[I]: Lipid transport and metabolism	METABOLISM	GE001451
COG0822	sUF system Fes assembly protein, NifU family	[C]: Energy production and conversion	METABOLISM	GE002849;GE004426
COG0823	Involved in the TonB-independent uptake of proteins (By similarity)	[U]: Intracellular trafficking, secretion, and vesicular transport	CELLULAR PROCESSES AND SIGNALING	GE003749
COG0824	Thioesterase	[R]: General function prediction only	POORLY CHARACTERIZED	GE003753
COG0825	Component of the acetyl coenzyme A carboxylase (ACC) complex. First, biotin carboxylase catalyzes the carboxylation of biotin on its carrier protein (BCCP) and then the CO(2) group is transferred by the carboxyltransferase to acetyl-CoA to form malonyl-CoA (By similarity)	[I]: Lipid transport and metabolism	METABOLISM	GE004045
COG0826	Peptidase U32	[O]: Posttranslational modification, protein turnover, chaperones	CELLULAR PROCESSES AND SIGNALING	GE003413
COG0828	30S ribosomal protein S21	[J]: Translation, ribosomal structure and biogenesis	INFORMATION STORAGE AND PROCESSING	GE000958
COG0829	Required for maturation of urease via the functional incorporation of the urease nickel metallocenter (By similarity)	[O]: Posttranslational modification, protein turnover, chaperones	CELLULAR PROCESSES AND SIGNALING	GE003208
COG0830	Required for maturation of urease via the functional incorporation of the urease nickel metallocenter (By similarity)	[O]: Posttranslational modification, protein turnover, chaperones	CELLULAR PROCESSES AND SIGNALING	GE003203
COG0831	Urea amidohydrolase subunit gamma	[E]: Amino acid transport and metabolism	METABOLISM	GE003207
COG0832	Urea amidohydrolase subunit beta	[E]: Amino acid transport and metabolism	METABOLISM	GE003206
COG0834	(ABC) transporter	[E]: Amino acid transport and metabolism	METABOLISM	GE001191;GE001465;GE003347
COG0835	chew protein	--	--	GE000709;GE001267;GE002345;GE002347;GE002374;GE003365;GE004031;GE004035
COG0836	mannose-1-phosphate guanylyltransferase	[M]: Cell wall/membrane/envelope biogenesis	CELLULAR PROCESSES AND SIGNALING	GE001806
COG0837	glucokinase (EC 2.7.1.2)	[G]: Carbohydrate transport and metabolism	METABOLISM	GE001125
COG0838	NDH-1 shuttles electrons from NADH, via FMN and iron- sulfur (Fe-S) centers, to quinones in the respiratory chain	[C]: Energy production and conversion	METABOLISM	GE002629
COG0839	NADH dehydrogenase subunit j	[C]: Energy production and conversion	METABOLISM	GE002637
COG0840	Methyl-accepting chemotaxis	--	--	GE000186;GE000667;GE002090;GE002340;GE002344;GE002874;GE004025;GE004032;GE004034
COG0841	acriflavin resistance protein	[P]: Inorganic ion transport and metabolism	METABOLISM	GE000910;GE001092;GE001213;GE002051;GE002576;GE002656;GE004226;GE004331
COG0842	(ABC) transporter	[V]: Defense mechanisms	CELLULAR PROCESSES AND SIGNALING	GE001840;GE002745;GE002765;GE002766;GE003636
COG0843	Cytochrome C oxidase, subunit I	[C]: Energy production and conversion	METABOLISM	GE001537;GE004104
COG0845	Efflux transporter RND family MFP subunit	[M]: Cell wall/membrane/envelope biogenesis	CELLULAR PROCESSES AND SIGNALING	GE001091;GE002052;GE002151;GE003454;GE003463;GE004332;GE004348
COG0847	DNA polymerase iii	[L]: Replication, recombination and repair	INFORMATION STORAGE AND PROCESSING	GE001242;GE001401
COG0848	Biopolymer transport protein exbD tolR	[U]: Intracellular trafficking, secretion, and vesicular transport	CELLULAR PROCESSES AND SIGNALING	GE000024;GE000817;GE000915;GE001298;GE001378;GE002165;GE003751;GE004221;GE004310;GE004327;GE004401
COG0849	This protein may be involved in anomalous filament growth. May be a component of the septum (By similarity)	[D]: Cell cycle control, cell division, chromosome partitioning	CELLULAR PROCESSES AND SIGNALING	GE000130
COG0850	Cell division inhibitor that blocks the formation of polar Z ring septums. Rapidly oscillates between the poles of the cell to destabilize FtsZ filaments that have formed before they mature into polar Z rings. Prevents FtsZ polymerization (By similarity)	[D]: Cell cycle control, cell division, chromosome partitioning	CELLULAR PROCESSES AND SIGNALING	GE004127
COG0851	Prevents the cell division inhibition by proteins MinC and MinD at internal division sites while permitting inhibition at polar sites. This ensures cell division at the proper site by restricting the formation of a division septum at the midpoint of the long axis of the cell (By similarity)	[D]: Cell cycle control, cell division, chromosome partitioning	CELLULAR PROCESSES AND SIGNALING	GE004125
COG0852	NDH-1 shuttles electrons from NADH, via FMN and iron- sulfur (Fe-S) centers, to quinones in the respiratory chain. The immediate electron acceptor for the enzyme in this species is believed to be ubiquinone. Couples the redox reaction to proton translocation (for every two electrons transferred, four hydrogen ions are translocated across the cytoplasmic membrane), and thus conserves the redox ene…	[C]: Energy production and conversion	METABOLISM	GE002631
COG0853	Catalyzes the pyruvoyl-dependent decarboxylation of aspartate to produce beta-alanine (By similarity)	[H]: Coenzyme transport and metabolism	METABOLISM	GE000294
COG0854	Catalyzes the complicated ring closure reaction between the two acyclic compounds 1-deoxy-D-xylulose-5-phosphate (DXP) and 3-amino-2-oxopropyl phosphate (1-amino-acetone-3-phosphate or AAP) to form pyridoxine 5'-phosphate (PNP) and inorganic phosphate (By similarity)	[H]: Coenzyme transport and metabolism	METABOLISM	GE001036
COG0855	Catalyzes the reversible transfer of the terminal phosphate of ATP to form a long-chain polyphosphate (polyP) (By similarity)	[P]: Inorganic ion transport and metabolism	METABOLISM	GE001402
COG0857	Involved in acetate metabolism (By similarity)	[C]: Energy production and conversion	METABOLISM	GE003488
COG0858	Associates with free 30S ribosomal subunits (but not with 30S subunits that are part of 70S ribosomes or polysomes). Essential for efficient processing of 16S rRNA. May interact with the 5'-terminal helix region of 16S rRNA (By similarity)	[J]: Translation, ribosomal structure and biogenesis	INFORMATION STORAGE AND PROCESSING	GE000098
COG0859	heptosyltransferase	[M]: Cell wall/membrane/envelope biogenesis	CELLULAR PROCESSES AND SIGNALING	GE000523;GE003417;GE003418
COG0860	n-acetylmuramoyl-l-alanine amidase	[M]: Cell wall/membrane/envelope biogenesis	CELLULAR PROCESSES AND SIGNALING	GE001555
COG1004	Udp-glucose 6-dehydrogenase	[M]: Cell wall/membrane/envelope biogenesis	CELLULAR PROCESSES AND SIGNALING	GE003907
COG1005	NDH-1 shuttles electrons from NADH, via FMN and iron- sulfur (Fe-S) centers, to quinones in the respiratory chain. The immediate electron acceptor for the enzyme in this species is believed to be ubiquinone. Couples the redox reaction to proton translocation (for every two electrons transferred, four hydrogen ions are translocated across the cytoplasmic membrane), and thus conserves the redox ene…	[C]: Energy production and conversion	METABOLISM	GE002635
COG1007	NDH-1 shuttles electrons from NADH, via FMN and iron- sulfur (Fe-S) centers, to quinones in the respiratory chain. The immediate electron acceptor for the enzyme in this species is believed to be ubiquinone. Couples the redox reaction to proton translocation (for every two electrons transferred, four hydrogen ions are translocated across the cytoplasmic membrane), and thus conserves the redox ene…	[C]: Energy production and conversion	METABOLISM	GE002641
COG1008	subunit m	[C]: Energy production and conversion	METABOLISM	GE002640
COG1009	subunit l	[C]: Energy production and conversion	METABOLISM	GE002639;GE004120
COG1010	Precorrin-3B C17-methyltransferase	[H]: Coenzyme transport and metabolism	METABOLISM	GE004418
COG1011	Hydrolase	[R]: General function prediction only	POORLY CHARACTERIZED	GE001804;GE002813
COG1012	Dehydrogenase	[C]: Energy production and conversion	METABOLISM	GE003015
COG1020	non-ribosomal peptide synthetase	[Q]: Secondary metabolites biosynthesis, transport and catabolism	METABOLISM	GE003781
COG1022	Amp-dependent synthetase and ligase	[I]: Lipid transport and metabolism	METABOLISM	GE003123
COG1028	short-chain dehydrogenase reductase	--	--	GE000645;GE000953;GE003029;GE003494;GE003614
COG1029	formylmethanofuran dehydrogenase subunit B	[C]: Energy production and conversion	METABOLISM	GE004150
COG1032	radical SAM domain protein	[C]: Energy production and conversion	METABOLISM	GE003020;GE003541;GE004163
COG1033	RND superfamily	[R]: General function prediction only	POORLY CHARACTERIZED	GE001687
COG1034	subunit G	[C]: Energy production and conversion	METABOLISM	GE000154;GE002634
COG1036	flavoprotein	[C]: Energy production and conversion	METABOLISM	GE001528
COG1040	Competence protein	[R]: General function prediction only	POORLY CHARACTERIZED	GE001529;GE002387
COG1043	Involved in the biosynthesis of lipid A, a phosphorylated glycolipid that anchors the lipopolysaccharide to the outer membrane of the cell (By similarity)	[M]: Cell wall/membrane/envelope biogenesis	CELLULAR PROCESSES AND SIGNALING	GE000021;GE000944
COG1044	Catalyzes the N-acylation of UDP-3-O-acylglucosamine using 3-hydroxyacyl-ACP as the acyl donor. Is involved in the biosynthesis of lipid A, a phosphorylated glycolipid that anchors the lipopolysaccharide to the outer membrane of the cell (By similarity)	[M]: Cell wall/membrane/envelope biogenesis	CELLULAR PROCESSES AND SIGNALING	GE003449
COG1045	serine acetyltransferase	[E]: Amino acid transport and metabolism	METABOLISM	GE000356;GE002837;GE003009
COG1047	peptidylprolyl cistrans isomerase	[O]: Posttranslational modification, protein turnover, chaperones	CELLULAR PROCESSES AND SIGNALING	GE003882
COG1049	Aconitate hydratase 2	[C]: Energy production and conversion	METABOLISM	GE002918
COG1051	NUDiX hydrolase	[F]: Nucleotide transport and metabolism	METABOLISM	GE000822
COG1052	Dehydrogenase	[C]: Energy production and conversion	METABOLISM	GE001111;GE003390
COG1053	Succinate DeHydrogenase	[C]: Energy production and conversion	METABOLISM	GE001423
COG1054	UPF0176 protein	[R]: General function prediction only	POORLY CHARACTERIZED	GE002980
COG1055	arsenical pump membrane protein	[P]: Inorganic ion transport and metabolism	METABOLISM	GE000332;GE001447;GE001448;GE002598;GE003030
COG1057	Catalyzes the reversible adenylation of nicotinate mononucleotide (NaMN) to nicotinic acid adenine dinucleotide (NaAD) (By similarity)	[H]: Coenzyme transport and metabolism	METABOLISM	GE000806
COG1058	competence damage-inducible protein	[H]: Coenzyme transport and metabolism	METABOLISM	GE003290
COG1061	type iii restriction protein res subunit	[L]: Replication, recombination and repair	INFORMATION STORAGE AND PROCESSING	GE000930;GE000931;GE004461
COG1063	Dehydrogenase	[C]: Energy production and conversion	METABOLISM	GE001331
COG1064	alcohol dehydrogenase	[C]: Energy production and conversion	METABOLISM	GE002503;GE003881
COG1066	May play a role in the repair of endogenous alkylation damage (By similarity)	[O]: Posttranslational modification, protein turnover, chaperones	CELLULAR PROCESSES AND SIGNALING	GE003528
COG1067	atp-dependent protease	[O]: Posttranslational modification, protein turnover, chaperones	CELLULAR PROCESSES AND SIGNALING	GE000362
COG1073	Hydrolase	[R]: General function prediction only	POORLY CHARACTERIZED	GE003169
COG1074	The heterodimer acts as both an ATP-dependent DNA helicase and an ATP-dependent, dual-direction single-stranded exonuclease. Recognizes the chi site generating a DNA molecule suitable for the initiation of homologous recombination. The AddA nuclease domain is required for chi fragment generation	[L]: Replication, recombination and repair	INFORMATION STORAGE AND PROCESSING	GE000642
COG1077	Rod shape-determining protein, MreB	[D]: Cell cycle control, cell division, chromosome partitioning	CELLULAR PROCESSES AND SIGNALING	GE002086
COG1083	cytidylyltransferase	[M]: Cell wall/membrane/envelope biogenesis	CELLULAR PROCESSES AND SIGNALING	GE000976
COG1086	polysaccharide biosynthesis protein	[M]: Cell wall/membrane/envelope biogenesis	CELLULAR PROCESSES AND SIGNALING	GE000241
COG1087	udp-glucose 4-epimerase	[M]: Cell wall/membrane/envelope biogenesis	CELLULAR PROCESSES AND SIGNALING	GE001934
COG1088	dTDP-glucose 4-6-dehydratase	[M]: Cell wall/membrane/envelope biogenesis	CELLULAR PROCESSES AND SIGNALING	GE003765;GE003925
COG1089	GDP-mannose 4,6-dehydratase	[M]: Cell wall/membrane/envelope biogenesis	CELLULAR PROCESSES AND SIGNALING	GE000048
COG1090	Epimerase	[R]: General function prediction only	POORLY CHARACTERIZED	GE001713
COG1091	Dtdp-4-dehydrorhamnose reductase	[M]: Cell wall/membrane/envelope biogenesis	CELLULAR PROCESSES AND SIGNALING	GE003764
COG1092	Specifically methylates the guanine in position 2445 (m2G2445) and the guanine in position 2069 (m7G2069) of 23S rRNA (By similarity)	[R]: General function prediction only	POORLY CHARACTERIZED	GE002256
COG1104	cysteine desulfurase	[E]: Amino acid transport and metabolism	METABOLISM	GE000564;GE004425
COG1109	Catalyzes the conversion of glucosamine-6-phosphate to glucosamine-1-phosphate (By similarity)	[G]: Carbohydrate transport and metabolism	METABOLISM	GE000431;GE000549;GE000829
COG1112	Helicase	[L]: Replication, recombination and repair	INFORMATION STORAGE AND PROCESSING	GE000306;GE004598
COG1116	(ABC) transporter	[P]: Inorganic ion transport and metabolism	METABOLISM	GE002402;GE003640;GE004443
COG1117	Part of the ABC transporter complex PstSACB involved in phosphate import. Responsible for energy coupling to the transport system (By similarity)	[P]: Inorganic ion transport and metabolism	METABOLISM	GE000663
COG1118	(ABC) transporter	[P]: Inorganic ion transport and metabolism	METABOLISM	GE003854
COG1127	(ABC) transporter	[Q]: Secondary metabolites biosynthesis, transport and catabolism	METABOLISM	GE001176;GE003098;GE004136
COG1131	(ABC) transporter	[V]: Defense mechanisms	CELLULAR PROCESSES AND SIGNALING	GE000904;GE001839;GE002506;GE002746;GE002764;GE003282;GE003635;GE004277
COG1132	(ABC) transporter	[V]: Defense mechanisms	CELLULAR PROCESSES AND SIGNALING	GE000522;GE001325;GE001939;GE003196;GE003613
COG1136	(ABC) transporter	[V]: Defense mechanisms	CELLULAR PROCESSES AND SIGNALING	GE002730;GE003037;GE004349
COG1137	(ABC) transporter	[R]: General function prediction only	POORLY CHARACTERIZED	GE004131
COG1138	cytochrome c-type biogenesis protein	[O]: Posttranslational modification, protein turnover, chaperones	CELLULAR PROCESSES AND SIGNALING	GE002457
COG1143	NDH-1 shuttles electrons from NADH, via FMN and iron- sulfur (Fe-S) centers, to quinones in the respiratory chain. The immediate electron acceptor for the enzyme in this species is believed to be ubiquinone. Couples the redox reaction to proton translocation (for every two electrons transferred, four hydrogen ions are translocated across the cytoplasmic membrane), and thus conserves the redox ene…	[C]: Energy production and conversion	METABOLISM	GE002636
COG1145	4Fe-4S ferredoxin, iron-sulfur binding	[C]: Energy production and conversion	METABOLISM	GE000113;GE000126;GE000781;GE001855;GE004184
COG1146	4fe-4S ferredoxin iroN-sulfur binding	[C]: Energy production and conversion	METABOLISM	GE000190
COG1154	Catalyzes the acyloin condensation reaction between C atoms 2 and 3 of pyruvate and glyceraldehyde 3-phosphate to yield 1-deoxy-D-xylulose-5-phosphate (DXP) (By similarity)	[H]: Coenzyme transport and metabolism	METABOLISM	GE004018
COG1157	flagellum-specific ATP synthase	--	--	GE003824
COG1158	Facilitates transcription termination by a mechanism that involves Rho binding to the nascent RNA, activation of Rho's RNA-dependent ATPase activity, and release of the mRNA from the DNA template (By similarity)	[K]: Transcription	INFORMATION STORAGE AND PROCESSING	GE001801
COG1159	An essential GTPase that binds both GDP and GTP, with rapid nucleotide exchange. Plays a role in 16S rRNA processing and 30S ribosomal subunit biogenesis and possibly also in cell cycle regulation and energy metabolism (By similarity)	[R]: General function prediction only	POORLY CHARACTERIZED	GE001034
COG1160	GTPase that plays an essential role in the late steps of ribosome biogenesis (By similarity)	[R]: General function prediction only	POORLY CHARACTERIZED	GE001962
COG1161	Required for a late step of 50S ribosomal subunit assembly. Has GTPase activity (By similarity)	[R]: General function prediction only	POORLY CHARACTERIZED	GE003846
COG1162	May play a role in 30S ribosomal subunit biogenesis. Unusual circulary permuted GTPase that catalyzes rapid hydrolysis of GTP with a slow catalytic turnover (By similarity)	[R]: General function prediction only	POORLY CHARACTERIZED	GE000398
COG1166	Catalyzes the biosynthesis of agmatine from arginine (By similarity)	[E]: Amino acid transport and metabolism	METABOLISM	GE000078
COG1167	Transcriptional regulator, gntR family	[K]: Transcription	INFORMATION STORAGE AND PROCESSING	GE002779
COG1168	Aminotransferase	[E]: Amino acid transport and metabolism	METABOLISM	GE003301
COG1171	Threonine dehydratase	[E]: Amino acid transport and metabolism	METABOLISM	GE003802
COG1173	ABC transporter (Permease	[P]: Inorganic ion transport and metabolism	METABOLISM	GE003787
COG1179	uba thif-type nad fad binding protein	[H]: Coenzyme transport and metabolism	METABOLISM	GE003565
COG1180	activating enzyme	[O]: Posttranslational modification, protein turnover, chaperones	CELLULAR PROCESSES AND SIGNALING	GE003981
COG1181	Cell wall formation (By similarity)	[M]: Cell wall/membrane/envelope biogenesis	CELLULAR PROCESSES AND SIGNALING	GE000132
COG1182	Catalyzes the reductive cleavage of azo bond in aromatic azo compounds to the corresponding amines. Requires NADH, but not NADPH, as an electron donor for its activity (By similarity)	[I]: Lipid transport and metabolism	METABOLISM	GE000749;GE000750
COG1183	Cdp-diacylglycerol--serine o-phosphatidyltransferase	[I]: Lipid transport and metabolism	METABOLISM	GE000787
COG1185	Involved in mRNA degradation. Hydrolyzes single-stranded polyribonucleotides processively in the 3'- to 5'-direction (By similarity)	[J]: Translation, ribosomal structure and biogenesis	INFORMATION STORAGE AND PROCESSING	GE000095
COG1186	Peptide chain release factor 2 directs the termination of translation in response to the peptide chain termination codons UGA and UAA (By similarity)	[J]: Translation, ribosomal structure and biogenesis	INFORMATION STORAGE AND PROCESSING	GE002845
COG1187	Pseudouridine synthase	[J]: Translation, ribosomal structure and biogenesis	INFORMATION STORAGE AND PROCESSING	GE003384
COG1188	heat shock protein	[J]: Translation, ribosomal structure and biogenesis	INFORMATION STORAGE AND PROCESSING	GE000012
COG1190	lysyl-trna synthetase	[J]: Translation, ribosomal structure and biogenesis	INFORMATION STORAGE AND PROCESSING	GE002843
COG1191	Sigma factors are initiation factors that promote the attachment of RNA polymerase to specific initiation sites and are then released (By similarity)	[K]: Transcription	INFORMATION STORAGE AND PROCESSING	GE000700
COG1192	cobyrinic Acid a,c-diamide synthase	[D]: Cell cycle control, cell division, chromosome partitioning	CELLULAR PROCESSES AND SIGNALING	GE000367;GE000707;GE001131;GE004030;GE004742;GE004878;GE004900;GE004933
COG1194	a g-specific adenine glycosylase	[L]: Replication, recombination and repair	INFORMATION STORAGE AND PROCESSING	GE000413
COG1195	it is required for DNA replication and normal SOS inducibility. RecF binds preferentially to single-stranded, linear DNA. It also seems to bind ATP (By similarity)	[L]: Replication, recombination and repair	INFORMATION STORAGE AND PROCESSING	GE000254
COG1196	Required for chromosome condensation and partitioning (By similarity)	[D]: Cell cycle control, cell division, chromosome partitioning	CELLULAR PROCESSES AND SIGNALING	GE001028
COG1197	transcriptioN-repair coupling factor	[L]: Replication, recombination and repair	INFORMATION STORAGE AND PROCESSING	GE003876
COG1198	Primosomal protein n'	[L]: Replication, recombination and repair	INFORMATION STORAGE AND PROCESSING	GE000509
COG1199	helicase	[L]: Replication, recombination and repair	INFORMATION STORAGE AND PROCESSING	GE003398
COG1200	ATP-dependent DNA helicase recG	[L]: Replication, recombination and repair	INFORMATION STORAGE AND PROCESSING	GE001046;GE004718
COG1203	CRISPR-associated helicase, cas3	[L]: Replication, recombination and repair	INFORMATION STORAGE AND PROCESSING	GE001495;GE002266
COG1207	Catalyzes the last two sequential reactions in the de novo biosynthetic pathway for UDP-N-acetylglucosamine (UDP- GlcNAc). The C-terminal domain catalyzes the transfer of acetyl group from acetyl coenzyme A to glucosamine-1-phosphate (GlcN-1-P) to produce N-acetylglucosamine-1-phosphate (GlcNAc-1-P), which is converted into UDP-GlcNAc by the transfer of uridine 5- monophosphate (from uridine 5-tr…	[M]: Cell wall/membrane/envelope biogenesis	CELLULAR PROCESSES AND SIGNALING	GE000378
COG1208	nucleotidyl transferase	[M]: Cell wall/membrane/envelope biogenesis	CELLULAR PROCESSES AND SIGNALING	GE000503;GE000982;GE000989
COG1209	Catalyzes the formation of dTDP-glucose, from dTTP and glucose 1-phosphate, as well as its pyrophosphorolysis (By similarity)	[M]: Cell wall/membrane/envelope biogenesis	CELLULAR PROCESSES AND SIGNALING	GE003763;GE003926
COG1210	utp--glucose-1-phosphate uridylyltransferase	[M]: Cell wall/membrane/envelope biogenesis	CELLULAR PROCESSES AND SIGNALING	GE002163
COG1211	Catalyzes the formation of 4-diphosphocytidyl-2-C- methyl-D-erythritol from CTP and 2-C-methyl-D-erythritol 4- phosphate (MEP) (By similarity)	[I]: Lipid transport and metabolism	METABOLISM	GE001053
COG1212	Activates KDO (a required 8-carbon sugar) for incorporation into bacterial lipopolysaccharide in Gram-negative bacteria (By similarity)	[M]: Cell wall/membrane/envelope biogenesis	CELLULAR PROCESSES AND SIGNALING	GE002168
COG1214	Peptidase M22 Glycoprotease	[O]: Posttranslational modification, protein turnover, chaperones	CELLULAR PROCESSES AND SIGNALING	GE003397
COG1215	Glycosyl transferase, family 2	[M]: Cell wall/membrane/envelope biogenesis	CELLULAR PROCESSES AND SIGNALING	GE001199;GE003775
COG1216	Glycosyl transferase, family 2	[M]: Cell wall/membrane/envelope biogenesis	CELLULAR PROCESSES AND SIGNALING	GE000383;GE000553;GE002840;GE003780
COG1217	gtp-binding protein typa	[T]: Signal transduction mechanisms	CELLULAR PROCESSES AND SIGNALING	GE000481
COG1219	ATP-dependent specificity component of the Clp protease. It directs the protease to specific substrates. Can perform chaperone functions in the absence of ClpP (By similarity)	[O]: Posttranslational modification, protein turnover, chaperones	CELLULAR PROCESSES AND SIGNALING	GE000350;GE001071;GE004826
COG1220	this subunit has chaperone activity. The binding of ATP and its subsequent hydrolysis by HslU are essential for unfolding of protein substrates subsequently hydrolyzed by HslV. HslU recognizes the N-terminal part of its protein substrates and unfolds these before they are guided to HslV for hydrolysis (By similarity)	[O]: Posttranslational modification, protein turnover, chaperones	CELLULAR PROCESSES AND SIGNALING	GE003597;GE004829
COG1221	transcriptional	[K]: Transcription	INFORMATION STORAGE AND PROCESSING	GE001317;GE003130;GE003305
COG1225	alkyl hydroperoxide reductase Thiol specific antioxidant Mal allergen	[O]: Posttranslational modification, protein turnover, chaperones	CELLULAR PROCESSES AND SIGNALING	GE000852;GE001202;GE001312;GE001572;GE003447
COG1226	PotAssium voltage-gated channel	[P]: Inorganic ion transport and metabolism	METABOLISM	GE000511;GE000512;GE002695
COG1229	formylmethanofuran dehydrogenase, subunit a	[C]: Energy production and conversion	METABOLISM	GE004151
COG1230	cation diffusion facilitator family transporter	[P]: Inorganic ion transport and metabolism	METABOLISM	GE002841
COG1235	domain protein	[R]: General function prediction only	POORLY CHARACTERIZED	GE004201
COG1238	Membrane	[S]: Function unknown	POORLY CHARACTERIZED	GE000532
COG1246	n-acetylglutamate synthase	[E]: Amino acid transport and metabolism	METABOLISM	GE003468
COG1249	dihydrolipoyl dehydrogenase	[C]: Energy production and conversion	METABOLISM	GE000486;GE003016;GE003250
COG1251	nitrite reductase	[C]: Energy production and conversion	METABOLISM	GE002381;GE002384
COG1252	Nadh dehydrogenase	[C]: Energy production and conversion	METABOLISM	GE000487;GE003806
COG1253	CBS Domain protein	[P]: Inorganic ion transport and metabolism	METABOLISM	GE003542
COG1254	Acylphosphatase (EC 3.6.1.7)	[C]: Energy production and conversion	METABOLISM	GE004449
COG1256	flagellar hook-associated protein	[N]: Cell motility	CELLULAR PROCESSES AND SIGNALING	GE003703
COG1261	flagellar basal body p-ring biosynthesis protein	[N]: Cell motility	CELLULAR PROCESSES AND SIGNALING	GE001268
COG1262	Sulphatase-modifying factor protein	[S]: Function unknown	POORLY CHARACTERIZED	GE002330;GE002958;GE002960;GE003910;GE004434
COG1267	phosphatidylglycerophosphatase a	[I]: Lipid transport and metabolism	METABOLISM	GE003566
COG1270	Converts cobyric acid to cobinamide by the addition of aminopropanol on the F carboxylic group (By similarity)	[H]: Coenzyme transport and metabolism	METABOLISM	GE001619
COG1271	(Ubiquinol oxidase) subunit I	[C]: Energy production and conversion	METABOLISM	GE001085;GE001584;GE002648
COG1278	Cold shock protein	[K]: Transcription	INFORMATION STORAGE AND PROCESSING	GE000274;GE000568;GE000676;GE001042;GE002822;GE003453;GE004507
COG1280	Lysine exporter protein (Lyse ygga)	[E]: Amino acid transport and metabolism	METABOLISM	GE004456;GE004847;GE004866;GE004888;GE004910
COG1281	Redox regulated molecular chaperone. Protects both thermally unfolding and oxidatively damaged proteins from irreversible aggregation. Plays an important role in the bacterial defense system toward oxidative stress (By similarity)	[O]: Posttranslational modification, protein turnover, chaperones	CELLULAR PROCESSES AND SIGNALING	GE003979
COG1282	The transhydrogenation between NADH and NADP is coupled to respiration and ATP hydrolysis and functions as a proton pump across the membrane (By similarity)	[C]: Energy production and conversion	METABOLISM	GE002670
COG1285	mgtC SapB transporter	[S]: Function unknown	POORLY CHARACTERIZED	GE001703
COG1286	Colicin v production protein	[R]: General function prediction only	POORLY CHARACTERIZED	GE001234
COG1289	Fusaric acid resistance protein	[S]: Function unknown	POORLY CHARACTERIZED	GE003179
COG1290	Component of the ubiquinol-cytochrome c reductase complex (complex III or cytochrome b-c1 complex), which is a respiratory chain that generates an electrochemical potential coupled to ATP synthesis (By similarity)	[C]: Energy production and conversion	METABOLISM	GE004145
COG1291	MotA TolQ exbB proton channel	[N]: Cell motility	CELLULAR PROCESSES AND SIGNALING	GE000038;GE000705
COG1294	cytochrome d ubiquinol oxidase, subunit ii	[C]: Energy production and conversion	METABOLISM	GE001086;GE001585;GE002647
COG1298	Flagellar biosynthesis protein flha	[N]: Cell motility	CELLULAR PROCESSES AND SIGNALING	GE000697
COG1300	stage II sporulation protein m	[S]: Function unknown	POORLY CHARACTERIZED	GE002678
COG1301	sodium dicarboxylate symporter	[C]: Energy production and conversion	METABOLISM	GE000737;GE001699;GE003722
COG1305	transglutaminase domain-containing protein	[E]: Amino acid transport and metabolism	METABOLISM	GE001479;GE002443;GE002979;GE003666
COG1309	Transcriptional regulator	[K]: Transcription	INFORMATION STORAGE AND PROCESSING	GE000120;GE001796
COG1310	Component of the eukaryotic translation initiation factor 3 (eIF-3) complex, which is involved in protein synthesis and, together with other initiation factors, stimulates binding of mRNA and methionyl-tRNAi to the 40S ribosome (By similarity)	[R]: General function prediction only	POORLY CHARACTERIZED	GE004098
COG1317	Flagellar assembly protein	[N]: Cell motility	CELLULAR PROCESSES AND SIGNALING	GE003825
COG1322	Dna recombination protein	[S]: Function unknown	POORLY CHARACTERIZED	GE000429
COG1324	tolerance protein	[P]: Inorganic ion transport and metabolism	METABOLISM	GE002005
COG1327	Negatively regulates transcription of bacterial ribonucleotide reductase nrd genes and operons by binding to NrdR- boxes (By similarity)	[K]: Transcription	INFORMATION STORAGE AND PROCESSING	GE003573
COG1330	exodeoxyribonuclease V, gamma	[L]: Replication, recombination and repair	INFORMATION STORAGE AND PROCESSING	GE000643
COG1335	isochorismatase	[Q]: Secondary metabolites biosynthesis, transport and catabolism	METABOLISM	GE000615
COG1338	Flagellar biosynthetic protein FliP	[N]: Cell motility	CELLULAR PROCESSES AND SIGNALING	GE000693
COG1343	CRISPR (clustered regularly interspaced short palindromic repeat), is an adaptive immune system that provides protection against mobile genetic elements (viruses, transposable elements and conjugative plasmids). CRISPR clusters contain sequences complementary to antecedent mobile elements and target invading nucleic acids. CRISPR clusters are transcribed and processed into CRISPR RNA (crRNA). Fun…	[L]: Replication, recombination and repair	INFORMATION STORAGE AND PROCESSING	GE001501
COG1344	Flagellin	[N]: Cell motility	CELLULAR PROCESSES AND SIGNALING	GE000983;GE000996;GE003704
COG1345	flagellar hook-associated	[N]: Cell motility	CELLULAR PROCESSES AND SIGNALING	GE000985
COG1347	NQR complex catalyzes the reduction of ubiquinone-1 to ubiquinol by two successive reactions, coupled with the transport of Na( ) ions from the cytoplasm to the periplasm. NqrA to NqrE are probably involved in the second step, the conversion of ubisemiquinone to ubiquinol (By similarity)	[C]: Energy production and conversion	METABOLISM	GE001456
COG1348	The key enzymatic reactions in nitrogen fixation are catalyzed by the nitrogenase complex, which has 2 components the iron protein and the molybdenum-iron protein (By similarity)	[P]: Inorganic ion transport and metabolism	METABOLISM	GE000785
COG1352	Methylation of the membrane-bound methyl-accepting chemotaxis proteins (MCP) to form gamma-glutamyl methyl ester residues in MCP (By similarity)	--	--	GE001266;GE001353;GE002375;GE002772;GE003366;GE004028
COG1354	Participates in chromosomal partition during cell division. May act via the formation of a condensin-like complex containing Smc and ScpB that pull DNA away from mid-cell into both cell halves (By similarity)	[S]: Function unknown	POORLY CHARACTERIZED	GE003386
COG1355	UPF0103 protein	[S]: Function unknown	POORLY CHARACTERIZED	GE003982
COG1357	Pentapeptide repeat protein	[S]: Function unknown	POORLY CHARACTERIZED	GE000158
COG1360	Ompa motb domain protein	[N]: Cell motility	CELLULAR PROCESSES AND SIGNALING	GE000037;GE000706;GE001134
COG1362	M18 family aminopeptidase	[E]: Amino acid transport and metabolism	METABOLISM	GE000942
COG1364	Catalyzes two activities which are involved in the cyclic version of arginine biosynthesis the synthesis of N- acetylglutamate from glutamate and acetyl-CoA as the acetyl donor, and of ornithine by transacetylation between N(2)-acetylornithine and glutamate (By similarity)	[E]: Amino acid transport and metabolism	METABOLISM	GE000384
COG1366	stage II sporulation protein	[T]: Signal transduction mechanisms	CELLULAR PROCESSES AND SIGNALING	GE004024
COG1373	ATPase (AAA	[R]: General function prediction only	POORLY CHARACTERIZED	GE000861;GE003738;GE004323
COG1376	ErfK ybiS ycfS ynhG family protein	[S]: Function unknown	POORLY CHARACTERIZED	GE002830;GE002872;GE004480
COG1377	flagellar biosynthetic protein flhB	[N]: Cell motility	CELLULAR PROCESSES AND SIGNALING	GE000696
COG1381	Involved in DNA repair and RecF pathway recombination (By similarity)	[L]: Replication, recombination and repair	INFORMATION STORAGE AND PROCESSING	GE001035
COG1385	Specifically methylates the N3 position of the uracil ring of uridine 1498 (m3U1498) in 16S rRNA. Acts on the fully assembled 30S ribosomal subunit (By similarity)	[S]: Function unknown	POORLY CHARACTERIZED	GE000541
COG1386	Participates in chromosomal partition during cell division. May act via the formation of a condensin-like complex containing Smc and ScpA that pull DNA away from mid-cell into both cell halves (By similarity)	[K]: Transcription	INFORMATION STORAGE AND PROCESSING	GE003385
COG1391	Adenylation and deadenylation of glutamate--ammonia ligase (By similarity)	--	--	GE003446
COG1393	Arsenate Reductase	[P]: Inorganic ion transport and metabolism	METABOLISM	GE000062;GE004170
COG1396	Transcriptional regulator	[K]: Transcription	INFORMATION STORAGE AND PROCESSING	GE000724;GE001275;GE002490
COG1397	ADP-ribosylation Crystallin J1	[O]: Posttranslational modification, protein turnover, chaperones	CELLULAR PROCESSES AND SIGNALING	GE002955
COG1399	nucleic acidbinding protein	[S]: Function unknown	POORLY CHARACTERIZED	GE003619
COG1401	ATPase associated with various cellular activities aaa_5	[V]: Defense mechanisms	CELLULAR PROCESSES AND SIGNALING	GE002241
COG1404	peptidase (S8 and S53, subtilisin, kexin, sedolisin	[O]: Posttranslational modification, protein turnover, chaperones	CELLULAR PROCESSES AND SIGNALING	GE002407
COG1408	metallophosphoesterase	[R]: General function prediction only	POORLY CHARACTERIZED	GE002659
COG1409	Hydrolyzes cAMP to 5'-AMP. Plays an important regulatory role in modulating the intracellular concentration of cAMP, thereby influencing cAMP-dependent processes (By similarity)	[R]: General function prediction only	POORLY CHARACTERIZED	GE001837;GE003371
COG1411	histidine biosynthesis protein	[E]: Amino acid transport and metabolism	METABOLISM	GE001724
COG1419	Flagellar biosynthesis regulator FlhF	[N]: Cell motility	CELLULAR PROCESSES AND SIGNALING	GE000698
COG1420	Negative regulator of class I heat shock genes (grpE- dnaK-dnaJ and groELS operons). Prevents heat-shock induction of these operons (By similarity)	[K]: Transcription	INFORMATION STORAGE AND PROCESSING	GE000088
COG1430	exported protein	[S]: Function unknown	POORLY CHARACTERIZED	GE001074
COG1432	conserved protein	[S]: Function unknown	POORLY CHARACTERIZED	GE002297
COG1449	hydrolase family 57	[G]: Carbohydrate transport and metabolism	METABOLISM	GE001187
COG1450	general secretion pathway protein D	[U]: Intracellular trafficking, secretion, and vesicular transport	CELLULAR PROCESSES AND SIGNALING	GE001888;GE003993
COG1451	metaL-dependent hydrolase	[R]: General function prediction only	POORLY CHARACTERIZED	GE003815;GE003906;GE004490
COG1452	involved in the assembly of LPS in the outer leaflet of the outer membrane. Determines N-hexane tolerance and is involved in outer membrane permeability. Essential for envelope biogenesis (By similarity)	[M]: Cell wall/membrane/envelope biogenesis	CELLULAR PROCESSES AND SIGNALING	GE000501
COG1459	Type ii secretion system	[U]: Intracellular trafficking, secretion, and vesicular transport	CELLULAR PROCESSES AND SIGNALING	GE000390;GE001879;GE003997
COG1463	Mammalian cell entry related domain protein	[Q]: Secondary metabolites biosynthesis, transport and catabolism	METABOLISM	GE004138
COG1466	DNA polymerase III (delta' subunit)	[L]: Replication, recombination and repair	INFORMATION STORAGE AND PROCESSING	GE001127
COG1468	crispr-associated protein cas4	[L]: Replication, recombination and repair	INFORMATION STORAGE AND PROCESSING	GE001499
COG1472	hydrolase family 3	[G]: Carbohydrate transport and metabolism	METABOLISM	GE001894;GE002947
COG1473	amidohydrolase	[E]: Amino acid transport and metabolism	METABOLISM	GE004020
COG1475	parb-like partition protein	[K]: Transcription	INFORMATION STORAGE AND PROCESSING	GE000368;GE004622;GE004743;GE004802
COG1477	(LipO)protein	[H]: Coenzyme transport and metabolism	METABOLISM	GE000672;GE001225;GE003456;GE003457;GE003545
COG1479	conserved protein	[S]: Function unknown	POORLY CHARACTERIZED	GE000597
COG1484	IstB domain protein ATP-binding protein	[L]: Replication, recombination and repair	INFORMATION STORAGE AND PROCESSING	GE000868;GE000925;GE003262;GE003263;GE003264;GE003273;GE003274;GE003275;GE003297;GE003298
COG1487	Toxic component of a toxin-antitoxin (TA) module. A	[R]: General function prediction only	POORLY CHARACTERIZED	GE000862;GE001875;GE001998;GE002306;GE003012;GE003248;GE003677;GE003961;GE003962;GE004271
COG1490	Hydrolyzes D-tyrosyl-tRNA(Tyr) into D-tyrosine and free tRNA(Tyr). Could be a defense mechanism against a harmful effect of D-tyrosine (By similarity)	[J]: Translation, ribosomal structure and biogenesis	INFORMATION STORAGE AND PROCESSING	GE003886
COG1492	catalyzes amidations at positions B, D, E, and G on adenosylcobyrinic A,C-diamide. NH(2) groups are provided by glutamine, and one molecule of ATP is hydrogenolyzed for each amidation (By similarity)	[H]: Coenzyme transport and metabolism	METABOLISM	GE003820
COG1495	Required for disulfide bond formation in some periplasmic proteins. Acts by oxidizing the DsbA protein (By similarity)	[O]: Posttranslational modification, protein turnover, chaperones	CELLULAR PROCESSES AND SIGNALING	GE000510
COG1496	Multi-copper polyphenol oxidoreductase laccase	[S]: Function unknown	POORLY CHARACTERIZED	GE000202
COG1502	Catalyzes the reversible phosphatidyl group transfer from one phosphatidylglycerol molecule to another to form cardiolipin (CL) (diphosphatidylglycerol) and glycerol (By similarity)	[I]: Lipid transport and metabolism	METABOLISM	GE002435;GE003077
COG1506	peptidase s9 prolyl oligopeptidase active site domain protein	[E]: Amino acid transport and metabolism	METABOLISM	GE000890
COG1508	Sigma factors are initiation factors that promote the attachment of RNA polymerase to specific initiation sites and are then released (By similarity)	[K]: Transcription	INFORMATION STORAGE AND PROCESSING	GE004130
COG1509	Lysine 2,3-aminomutase YodO family protein	[E]: Amino acid transport and metabolism	METABOLISM	GE003609
COG1514	2'-5' rna ligase	[J]: Translation, ribosomal structure and biogenesis	INFORMATION STORAGE AND PROCESSING	GE000327;GE000328
COG1516	flagellar protein FliS	[N]: Cell motility	CELLULAR PROCESSES AND SIGNALING	GE000986
COG1518	CRISPR (clustered regularly interspaced short palindromic repeat), is an adaptive immune system that provides protection against mobile genetic elements (viruses, transposable elements and conjugative plasmids). CRISPR clusters contain sequences complementary to antecedent mobile elements and target invading nucleic acids. CRISPR clusters are transcribed and processed into CRISPR RNA (crRNA). Act…	[L]: Replication, recombination and repair	INFORMATION STORAGE AND PROCESSING	GE001500;GE002275
COG1519	3-Deoxy-D-manno-octulosonic-acid transferase	[M]: Cell wall/membrane/envelope biogenesis	CELLULAR PROCESSES AND SIGNALING	GE003801
COG1520	Part of the outer membrane protein assembly complex, which is involved in assembly and insertion of beta-barrel proteins into the outer membrane (By similarity)	[S]: Function unknown	POORLY CHARACTERIZED	GE001963
COG1521	Catalyzes the phosphorylation of pantothenate (Pan), the first step in CoA biosynthesis (By similarity)	[K]: Transcription	INFORMATION STORAGE AND PROCESSING	GE001027
COG1523	Glycogen debranching enzyme	[G]: Carbohydrate transport and metabolism	METABOLISM	GE003023;GE003383
COG1526	Necessary for formate dehydrogenase activity (By similarity)	[C]: Energy production and conversion	METABOLISM	GE001482
COG1529	Aldehyde oxidase and xanthine dehydrogenase, molybdopterin binding	[C]: Energy production and conversion	METABOLISM	GE001335
COG1530	ribonuclease	[J]: Translation, ribosomal structure and biogenesis	INFORMATION STORAGE AND PROCESSING	GE000668;GE001119
COG1533	radical SAM domain protein	[L]: Replication, recombination and repair	INFORMATION STORAGE AND PROCESSING	GE000514;GE001721
COG1534	Rna-binding protein	[J]: Translation, ribosomal structure and biogenesis	INFORMATION STORAGE AND PROCESSING	GE000826
COG1536	FliG is one of three proteins (FliG, FliN, FliM) that forms the rotor-mounted switch complex (C ring), located at the base of the basal body. This complex interacts with the CheY and CheZ chemotaxis proteins, in addition to contacting components of the motor that determine the direction of flagellar rotation (By similarity)	[N]: Cell motility	CELLULAR PROCESSES AND SIGNALING	GE003826
COG1538	Membrane	[M]: Cell wall/membrane/envelope biogenesis	CELLULAR PROCESSES AND SIGNALING	GE000970;GE001244;GE002149;GE002718;GE003039;GE003176;GE003464
COG1539	dihydroneopterin aldolase	[H]: Coenzyme transport and metabolism	METABOLISM	GE000955
COG1541	Phenylacetate-CoA ligase	[Q]: Secondary metabolites biosynthesis, transport and catabolism	METABOLISM	GE002724
COG1543	hydrolase family 57	[G]: Carbohydrate transport and metabolism	METABOLISM	GE003381
COG1544	sigma 54 modulation protein ribosomal protein S30ea	[J]: Translation, ribosomal structure and biogenesis	INFORMATION STORAGE AND PROCESSING	GE004129
COG1546	competence damage-inducible protein	[R]: General function prediction only	POORLY CHARACTERIZED	GE002160
COG1548	H4MPT-linked C1 transfer pathway protein	--	--	GE001649
COG1551	Could accelerate the degradation of some genes transcripts potentially through selective RNA binding (By similarity)	[T]: Signal transduction mechanisms	CELLULAR PROCESSES AND SIGNALING	GE002974
COG1553	Part of a sulfur-relay system required for 2-thiolation of 5-methylaminomethyl-2-thiouridine (mnm(5)s(2)U) at tRNA wobble positions. Accepts sulfur from TusA and transfers it in turn to TusE (By similarity)	[P]: Inorganic ion transport and metabolism	METABOLISM	GE001023
COG1558	flagellar basal-body rod protein flgc	[N]: Cell motility	CELLULAR PROCESSES AND SIGNALING	GE003695
COG1559	aminodeoxychorismate lyase	[R]: General function prediction only	POORLY CHARACTERIZED	GE003709
COG1561	YicC domain protein	[S]: Function unknown	POORLY CHARACTERIZED	GE001567
COG1562	phytoene synthase	[I]: Lipid transport and metabolism	METABOLISM	GE004012
COG1566	secretion protein HlyD family	[V]: Defense mechanisms	CELLULAR PROCESSES AND SIGNALING	GE003178;GE003408
COG1569	PilT protein domain protein	[R]: General function prediction only	POORLY CHARACTERIZED	GE002139
COG1570	Bidirectionally degrades single-stranded DNA into large acid-insoluble oligonucleotides, which are then degraded further into small acid-soluble oligonucleotides (By similarity)	[L]: Replication, recombination and repair	INFORMATION STORAGE AND PROCESSING	GE002927
COG1573	uracil-dna glycosylase	[L]: Replication, recombination and repair	INFORMATION STORAGE AND PROCESSING	GE002739;GE003604;GE004729
COG1574	amidohydrolase	[R]: General function prediction only	POORLY CHARACTERIZED	GE000616
COG1576	Specifically methylates the pseudouridine at position 1915 (m3Psi1915) in 23S rRNA (By similarity)	[S]: Function unknown	POORLY CHARACTERIZED	GE001117
COG1586	Catalyzes the decarboxylation of S-adenosylmethionine to S-adenosylmethioninamine (dcAdoMet), the propylamine donor required for the synthesis of the polyamines spermine and spermidine from the diamine putrescine (By similarity)	[E]: Amino acid transport and metabolism	METABOLISM	GE000468
COG1587	Uroporphyrinogen-III synthase	[H]: Coenzyme transport and metabolism	METABOLISM	GE004451
COG1589	Essential cell division protein. May link together the upstream cell division proteins, which are predominantly cytoplasmic, with the downstream cell division proteins, which are predominantly periplasmic. May control correct divisome assembly (By similarity)	[M]: Cell wall/membrane/envelope biogenesis	CELLULAR PROCESSES AND SIGNALING	GE000131
COG1592	Rubrerythrin	[C]: Energy production and conversion	METABOLISM	GE000170
COG1595	RNA Polymerase	[K]: Transcription	INFORMATION STORAGE AND PROCESSING	GE000607;GE000841;GE000844;GE000858;GE000865;GE000892;GE001632;GE002405;GE002661;GE002698;GE003222;GE003440;GE004231;GE004338
COG1596	polysaccharide export protein	[M]: Cell wall/membrane/envelope biogenesis	CELLULAR PROCESSES AND SIGNALING	GE002292;GE003770;GE003940
COG1598	Toxin-antitoxin system, antitoxin component, HicB family	[S]: Function unknown	POORLY CHARACTERIZED	GE000894
COG1600	Catalyzes the conversion of epoxyqueuosine (oQ) to queuosine (Q), which is a hypermodified base found in the wobble positions of tRNA(Asp), tRNA(Asn), tRNA(His) and tRNA(Tyr) (By similarity)	[C]: Energy production and conversion	METABOLISM	GE002776
COG1610	gatB Yqey	[S]: Function unknown	POORLY CHARACTERIZED	GE000959
COG1611	decarboxylase	[S]: Function unknown	POORLY CHARACTERIZED	GE002148;GE003864
COG1612	Catalyzes the oxidation of the C8 methyl side group on heme O porphyrin ring into a formyl group (By similarity)	[O]: Posttranslational modification, protein turnover, chaperones	CELLULAR PROCESSES AND SIGNALING	GE001521;GE002893
COG1613	Sulfate ABC transporter periplasmic sulfate-binding protein	[P]: Inorganic ion transport and metabolism	METABOLISM	GE001946;GE003532
COG1615	UPF0182 protein	[S]: Function unknown	POORLY CHARACTERIZED	GE000648
COG1622	Subunits I and II form the functional core of the enzyme complex. Electrons originating in cytochrome c are transferred via heme a and Cu(A) to the binuclear center formed by heme a3 and Cu(B) (By similarity)	[C]: Energy production and conversion	METABOLISM	GE003370;GE004103
COG1629	receptor	[P]: Inorganic ion transport and metabolism	METABOLISM	GE000843;GE000846;GE000860;GE001307;GE001926;GE002585;GE004305
COG1639	signal transduction protein	[T]: Signal transduction mechanisms	CELLULAR PROCESSES AND SIGNALING	GE001179;GE001608;GE002067;GE002281;GE002448;GE002889;GE002892;GE003431;GE003478;GE003622;GE003681;GE003731
COG1640	4-alpha-glucanotransferase	[G]: Carbohydrate transport and metabolism	METABOLISM	GE001188
COG1643	helicase	[L]: Replication, recombination and repair	INFORMATION STORAGE AND PROCESSING	GE003232
COG1651	Thiol disulfide interchange protein	[O]: Posttranslational modification, protein turnover, chaperones	CELLULAR PROCESSES AND SIGNALING	GE000879;GE001553;GE001637;GE003313;GE004265;GE004536
COG1652	lysm domain	[S]: Function unknown	POORLY CHARACTERIZED	GE001078
COG1654	Biotin- acetyl-CoA-carboxylase ligase	[H]: Coenzyme transport and metabolism	METABOLISM	GE001026
COG1657	Squalene--hopene cyclase	[I]: Lipid transport and metabolism	METABOLISM	GE003108;GE004013
COG1660	Displays ATPase and GTPase activities (By similarity)	[R]: General function prediction only	POORLY CHARACTERIZED	GE004128
COG1663	Transfers the gamma-phosphate of ATP to the 4'-position of a tetraacyldisaccharide 1-phosphate intermediate (termed DS-1- P) to form tetraacyldisaccharide 1,4'-bis-phosphate (lipid IVA) (By similarity)	[M]: Cell wall/membrane/envelope biogenesis	CELLULAR PROCESSES AND SIGNALING	GE002166
COG1665	DNA polymerase beta domain protein region	[R]: General function prediction only	POORLY CHARACTERIZED	GE002668
COG1666	UPF0234 protein	[S]: Function unknown	POORLY CHARACTERIZED	GE000326
COG1669	DNA polymerase beta domain protein region	[R]: General function prediction only	POORLY CHARACTERIZED	GE002438
COG1670	acetyltransferase	[J]: Translation, ribosomal structure and biogenesis	INFORMATION STORAGE AND PROCESSING	GE001328;GE004848;GE004867;GE004889;GE004911
COG1671	UPF0178 protein	[S]: Function unknown	POORLY CHARACTERIZED	GE001516
COG1672	ATPase (AAA	[R]: General function prediction only	POORLY CHARACTERIZED	GE002007;GE002962;GE004493
COG1674	cell division protein FtsK	[D]: Cell cycle control, cell division, chromosome partitioning	CELLULAR PROCESSES AND SIGNALING	GE001004
COG1677	flagellar hook-basal body complex protein fliE	[N]: Cell motility	CELLULAR PROCESSES AND SIGNALING	GE003828
COG1678	UPF0301 protein	[K]: Transcription	INFORMATION STORAGE AND PROCESSING	GE003869
COG1684	Role in flagellar biosynthesis (By similarity)	[N]: Cell motility	CELLULAR PROCESSES AND SIGNALING	GE000695
COG1686	Carboxypeptidase	[M]: Cell wall/membrane/envelope biogenesis	CELLULAR PROCESSES AND SIGNALING	GE001099;GE002501
COG1694	MazG family	[R]: General function prediction only	POORLY CHARACTERIZED	GE001825
COG1696	Membrane bOund o-acyl transferase mboat family protein	[M]: Cell wall/membrane/envelope biogenesis	CELLULAR PROCESSES AND SIGNALING	GE000578;GE001190
COG1702	Phoh family	[T]: Signal transduction mechanisms	CELLULAR PROCESSES AND SIGNALING	GE003741
COG1706	Assembles around the rod to form the L-ring and probably protects the motor basal body from shearing forces during rotation (By similarity)	[N]: Cell motility	CELLULAR PROCESSES AND SIGNALING	GE003701
COG1714	rdd domain containing protein	[S]: Function unknown	POORLY CHARACTERIZED	GE000300;GE002677
COG1715	restriction	[V]: Defense mechanisms	CELLULAR PROCESSES AND SIGNALING	GE003535
COG1718	serine threonine-protein kinase rio1	[T]: Signal transduction mechanisms	CELLULAR PROCESSES AND SIGNALING	GE002966
COG1721	von Willebrand factor, type A	[S]: Function unknown	POORLY CHARACTERIZED	GE002442;GE002676;GE003861
COG1722	Bidirectionally degrades single-stranded DNA into large acid-insoluble oligonucleotides, which are then degraded further into small acid-soluble oligonucleotides (By similarity)	[L]: Replication, recombination and repair	INFORMATION STORAGE AND PROCESSING	GE004006
COG1723	Required for meiotic nuclear division 1 homolog (S. cerevisiae)	[S]: Function unknown	POORLY CHARACTERIZED	GE000656
COG1726	NQR complex catalyzes the reduction of ubiquinone-1 to ubiquinol by two successive reactions, coupled with the transport of Na( ) ions from the cytoplasm to the periplasm. NqrA to NqrE are probably involved in the second step, the conversion of ubisemiquinone to ubiquinol (By similarity)	[C]: Energy production and conversion	METABOLISM	GE001453
COG1729	tol-pal system protein YbgF	[S]: Function unknown	POORLY CHARACTERIZED	GE003747
COG1734	Transcription factor that acts by binding directly to the RNA polymerase (RNAP). Required for negative regulation of rRNA expression and positive regulation of several amino acid biosynthesis promoters	[T]: Signal transduction mechanisms	CELLULAR PROCESSES AND SIGNALING	GE000250;GE001490
COG1740	small subunit	[C]: Energy production and conversion	METABOLISM	GE001444
COG1741	pirin domain protein	[R]: General function prediction only	POORLY CHARACTERIZED	GE000611
COG1749	flagellar hook protein, FlgE	[N]: Cell motility	CELLULAR PROCESSES AND SIGNALING	GE003697
COG1758	Promotes RNA polymerase assembly. Latches the N- and C- terminal regions of the beta' subunit thereby facilitating its interaction with the beta and alpha subunits (By similarity)	[K]: Transcription	INFORMATION STORAGE AND PROCESSING	GE001049
COG1763	Molybdopterin-guanine dinucleotide biosynthesis protein	[H]: Coenzyme transport and metabolism	METABOLISM	GE001662
COG1765	osmC family	[O]: Posttranslational modification, protein turnover, chaperones	CELLULAR PROCESSES AND SIGNALING	GE000469
COG1766	The M ring may be actively involved in energy transduction (By similarity)	[N]: Cell motility	CELLULAR PROCESSES AND SIGNALING	GE003827
COG1767	triphosphoribosyl-dephospho-CoA synthase	[H]: Coenzyme transport and metabolism	METABOLISM	GE001726
COG1773	rubredoxin	[C]: Energy production and conversion	METABOLISM	GE001436
COG1776	CheC --inhibitor of MCP methylation	[N]: Cell motility	CELLULAR PROCESSES AND SIGNALING	GE002333
COG1778	3-deoxy-d-manno-octulosonate 8-phosphate phosphatase	[R]: General function prediction only	POORLY CHARACTERIZED	GE004134
COG1791	Catalyzes 2 different reactions between oxygene and the acireductone 1,2-dihydroxy-3-keto-5-methylthiopentene (DHK-MTPene) depending upon the metal bound in the active site. Fe-containing acireductone dioxygenase (Fe-ARD) produces formate and 2-keto-4- methylthiobutyrate (KMTB), the alpha-ketoacid precursor of methionine in the methionine recycle pathway. Ni-containing acireductone dioxygenase (N…	[S]: Function unknown	POORLY CHARACTERIZED	GE000506
COG1792	Involved in formation and maintenance of cell shape (By similarity)	[M]: Cell wall/membrane/envelope biogenesis	CELLULAR PROCESSES AND SIGNALING	GE002099
COG1795	Formaldehyde-activating enzyme	[G]: Carbohydrate transport and metabolism	METABOLISM	GE001725;GE001851;GE003851
COG1797	Responsible for the amidation of carboxylic groups at position A and C of either cobyrinic acid or hydrogenobrynic acid. NH(2) groups are provided by glutamine, and one molecule of ATP is hydrogenolyzed for each amidation (By similarity)	[H]: Coenzyme transport and metabolism	METABOLISM	GE004409
COG1805	NQR complex catalyzes the reduction of ubiquinone-1 to ubiquinol by two successive reactions, coupled with the transport of Na( ) ions from the cytoplasm to the periplasm. NqrA to NqrE are probably involved in the second step, the conversion of ubisemiquinone to ubiquinol (By similarity)	[C]: Energy production and conversion	METABOLISM	GE001454
COG1807	glycosyl transferase, family 39	[M]: Cell wall/membrane/envelope biogenesis	CELLULAR PROCESSES AND SIGNALING	GE001514;GE003782
COG1814	integral membrane protein	[S]: Function unknown	POORLY CHARACTERIZED	GE003040
COG1815	Structural component of flagellum, the bacterial motility apparatus. Part of the rod structure of flagellar basal body (By similarity)	[N]: Cell motility	CELLULAR PROCESSES AND SIGNALING	GE001634;GE003694
COG1819	glycosyltransferase	--	--	GE001830
COG1821	ATP-grasp fold domain protein, DUF201-type	[R]: General function prediction only	POORLY CHARACTERIZED	GE001723
COG1825	This is one of the proteins that binds to the 5S RNA in the ribosome where it forms part of the central protuberance (By similarity)	[J]: Translation, ribosomal structure and biogenesis	INFORMATION STORAGE AND PROCESSING	GE004090
COG1826	Part of the twin-arginine translocation (Tat) system that transports large folded proteins containing a characteristic twin-arginine motif in their signal peptide across membranes	[U]: Intracellular trafficking, secretion, and vesicular transport	CELLULAR PROCESSES AND SIGNALING	GE000475
COG1835	Acyltransferase	[I]: Lipid transport and metabolism	METABOLISM	GE001602;GE001603;GE001834;GE002220;GE003920
COG1841	50S ribosomal protein L30	[J]: Translation, ribosomal structure and biogenesis	INFORMATION STORAGE AND PROCESSING	GE004055
COG1843	Flagellar hook capping protein	[N]: Cell motility	CELLULAR PROCESSES AND SIGNALING	GE003696
COG1845	Cytochrome C Oxidase, Subunit III	[C]: Energy production and conversion	METABOLISM	GE001539
COG1846	Transcriptional regulator	[K]: Transcription	INFORMATION STORAGE AND PROCESSING	GE000043;GE002480
COG1853	flavin reductase domain protein, FMN-binding	[R]: General function prediction only	POORLY CHARACTERIZED	GE002089;GE002842;GE003135
COG1858	cytochrome C peroxidase	[P]: Inorganic ion transport and metabolism	METABOLISM	GE000182;GE001904;GE002248;GE002283
COG1862	preprotein translocase, subunit YajC	[U]: Intracellular trafficking, secretion, and vesicular transport	CELLULAR PROCESSES AND SIGNALING	GE001970
COG1864	DNA RNA NON-specific endonuclease	[F]: Nucleotide transport and metabolism	METABOLISM	GE004596
COG1868	FliM is one of three proteins (FliG, FliN, FliM) that forms the rotor-mounted switch complex (C ring), located at the base of the basal body. This complex interacts with the CheY and CheZ chemotaxis proteins, in addition to contacting components of the motor that determine the direction of flagellar rotation (By similarity)	[N]: Cell motility	CELLULAR PROCESSES AND SIGNALING	GE000690
COG1871	Probably deamidates glutamine residues to glutamate on methyl-accepting chemotaxis receptors (MCPs), playing an important role in chemotaxis (By similarity)	--	--	GE002376;GE003367;GE004027
COG1872	UPF0235 protein	[S]: Function unknown	POORLY CHARACTERIZED	GE003663
COG1875	Phoh family	[T]: Signal transduction mechanisms	CELLULAR PROCESSES AND SIGNALING	GE001104
COG1876	Carboxypeptidase	[M]: Cell wall/membrane/envelope biogenesis	CELLULAR PROCESSES AND SIGNALING	GE001327
COG1883	decarboxylase beta subunit	[C]: Energy production and conversion	METABOLISM	GE001205
COG1886	Flagellar motor switch protein	[N]: Cell motility	CELLULAR PROCESSES AND SIGNALING	GE000691
COG1891	UPF0264 protein	[S]: Function unknown	POORLY CHARACTERIZED	GE001670
COG1894	Nadh dehydrogenase	[C]: Energy production and conversion	METABOLISM	GE001484;GE002633
COG1896	Metal Dependent Phosphohydrolase	[R]: General function prediction only	POORLY CHARACTERIZED	GE004459;GE004661
COG1897	Homoserine O-transsuccinylase	[E]: Amino acid transport and metabolism	METABOLISM	GE003189
COG1898	DTDP-4-dehydrorhamnose 3,5-epimerase	[M]: Cell wall/membrane/envelope biogenesis	CELLULAR PROCESSES AND SIGNALING	GE003762;GE003927
COG1902	NADH flavin oxidoreductase, NADH oxidase	[C]: Energy production and conversion	METABOLISM	GE001494;GE001848;GE002663;GE002680;GE003253
COG1903	May catalyze the methylation of C-1 in cobalt-precorrin- 5 and the subsequent extrusion of acetic acid from the resulting intermediate to form cobalt-precorrin-6A (By similarity)	[H]: Coenzyme transport and metabolism	METABOLISM	GE004413
COG1905	Nadh dehydrogenase	[C]: Energy production and conversion	METABOLISM	GE000153;GE001485;GE002632
COG1907	beta-ribofuranosylaminobenzene 5-phosphate synthase	[R]: General function prediction only	POORLY CHARACTERIZED	GE002126
COG1912	conserved protein	[S]: Function unknown	POORLY CHARACTERIZED	GE001372;GE003836
COG1918	ferrous iron transport protein	[P]: Inorganic ion transport and metabolism	METABOLISM	GE002783
COG1922	Glycosyl transferase, wecb taga cpsf family	[M]: Cell wall/membrane/envelope biogenesis	CELLULAR PROCESSES AND SIGNALING	GE002907;GE003394;GE003772;GE003774
COG1923	RNA chaperone that binds small regulatory RNA (sRNAs) and mRNAs to facilitate mRNA translational regulation in response to envelope stress, environmental stress and changes in metabolite concentrations. Also binds with high specificity to tRNAs (By similarity)	[T]: Signal transduction mechanisms	CELLULAR PROCESSES AND SIGNALING	GE002902
COG1932	Catalyzes the reversible conversion of 3- phosphohydroxypyruvate to phosphoserine and of 3-hydroxy-2-oxo-4- phosphonooxybutanoate to phosphohydroxythreonine (By similarity)	[E]: Amino acid transport and metabolism	METABOLISM	GE002483
COG1934	lipopolysaccharide transport periplasmic protein lptA	[S]: Function unknown	POORLY CHARACTERIZED	GE004132
COG1940	ROK family	[G]: Carbohydrate transport and metabolism	METABOLISM	GE001672
COG1941	NADH ubiquinone oxidoreductase, 20 kda subunit	[C]: Energy production and conversion	METABOLISM	GE000155
COG1943	transposase	[L]: Replication, recombination and repair	INFORMATION STORAGE AND PROCESSING	GE000275;GE000307;GE000310;GE000311;GE001710;GE001871;GE001901;GE002131;GE002132;GE002135;GE002137;GE002173;GE002178;GE002180;GE004690
COG1947	Catalyzes the phosphorylation of the position 2 hydroxy group of 4-diphosphocytidyl-2C-methyl-D-erythritol (By similarity)	[I]: Lipid transport and metabolism	METABOLISM	GE004092
COG1949	3'-to-5' exoribonuclease specific for small oligoribonucleotides (By similarity)	[A]: RNA processing and modification	INFORMATION STORAGE AND PROCESSING	GE000400
COG1951	fumarate	[C]: Energy production and conversion	METABOLISM	GE000245
COG1952	One of the proteins required for the normal export of preproteins out of the cell cytoplasm. It is a molecular chaperone that binds to a subset of precursor proteins, maintaining them in a translocation-competent state. It also specifically binds to its receptor SecA (By similarity)	[U]: Intracellular trafficking, secretion, and vesicular transport	CELLULAR PROCESSES AND SIGNALING	GE000146
COG1959	Transcriptional regulator, BadM Rrf2 family	[K]: Transcription	INFORMATION STORAGE AND PROCESSING	GE000565;GE002854
COG1961	Resolvase	[L]: Replication, recombination and repair	INFORMATION STORAGE AND PROCESSING	GE000747;GE002315;GE002367;GE003902;GE004391;GE004798;GE004838;GE004849;GE004868;GE004884;GE004890;GE004906;GE004912
COG1966	carbon starvation protein	[T]: Signal transduction mechanisms	CELLULAR PROCESSES AND SIGNALING	GE002499
COG1968	Catalyzes the dephosphorylation of undecaprenyl diphosphate (UPP). Confers resistance to bacitracin (By similarity)	[V]: Defense mechanisms	CELLULAR PROCESSES AND SIGNALING	GE000041
COG1969	Ni Fe-hydrogenase, b-type cytochrome subunit	[C]: Energy production and conversion	METABOLISM	GE001441
COG1970	Channel that opens in response to stretch forces in the membrane lipid bilayer. May participate in the regulation of osmotic pressure changes within the cell (By similarity)	[M]: Cell wall/membrane/envelope biogenesis	CELLULAR PROCESSES AND SIGNALING	GE002425
COG1974	Represses a number of genes involved in the response to DNA damage (SOS response), including recA and lexA. In the presence of single-stranded DNA, RecA interacts with LexA causing an autocatalytic cleavage which disrupts the DNA-binding part of LexA, leading to derepression of the SOS regulon and eventually DNA repair (By similarity)	[K]: Transcription	INFORMATION STORAGE AND PROCESSING	GE001386;GE003582
COG1975	xanthine dehydrogenase	[O]: Posttranslational modification, protein turnover, chaperones	CELLULAR PROCESSES AND SIGNALING	GE001336
COG1981	Membrane	[S]: Function unknown	POORLY CHARACTERIZED	GE003837
COG1988	Membrane-bound metal-dependent hydrolase	[R]: General function prediction only	POORLY CHARACTERIZED	GE001919
COG1989	Cleaves type-4 fimbrial leader sequence and methylates the N-terminal (generally Phe) residue (By similarity)	--	--	GE000389
COG1994	peptidase (M50	[R]: General function prediction only	POORLY CHARACTERIZED	GE003387
COG1995	Catalyzes the NAD(P)-dependent oxidation of 4- (phosphohydroxy)-L-threonine (HTP) into 2-amino-3-oxo-4- (phosphohydroxy)butyric acid which spontaneously decarboxylates to form 3-amino-2-oxopropyl phosphate (AHAP) (By similarity)	[H]: Coenzyme transport and metabolism	METABOLISM	GE000393
COG2001	Cell division protein mraZ	[S]: Function unknown	POORLY CHARACTERIZED	GE000144
COG2002	Transcriptional regulator AbrB family	[K]: Transcription	INFORMATION STORAGE AND PROCESSING	GE001981
COG2003	DNA repair protein (RadC	[L]: Replication, recombination and repair	INFORMATION STORAGE AND PROCESSING	GE000713
COG2005	Transcriptional regulator, ModE family	[K]: Transcription	INFORMATION STORAGE AND PROCESSING	GE003393;GE003479;GE004423
COG2009	succinate dehydrogenase, cytochrome	[C]: Energy production and conversion	METABOLISM	GE001425
COG2010	cytochrome c	[C]: Energy production and conversion	METABOLISM	GE001536
COG2013	conserved protein	[S]: Function unknown	POORLY CHARACTERIZED	GE002743
COG2014	Domain of unknown function (DUF364)	[S]: Function unknown	POORLY CHARACTERIZED	GE000117
COG2018	Roadblock lc7 family protein	[R]: General function prediction only	POORLY CHARACTERIZED	GE002093
COG2022	Catalyzes the rearrangement of 1-deoxy-D-xylulose 5- phosphate (DXP) to produce the thiazole phosphate moiety of thiamine. Sulfur is provided by the thiocarboxylate moiety of the carrier protein ThiS. In vitro, sulfur can be provided by H(2)S (By similarity)	[H]: Coenzyme transport and metabolism	METABOLISM	GE000519
COG2026	Addiction module toxin, RelE StbE family	--	--	GE001863;GE001954;GE002614
COG2037	Catalyzes the transfer of a formyl group from 5-formyl tetrahydromethanopterin (5-formyl-H(4)MPT) to methanofuran (MFR) so as to produce formylmethanofuran (formyl-MFR) and tetrahydromethanopterin (H(4)MPT)	[C]: Energy production and conversion	METABOLISM	GE004152
COG2038	Catalyzes the synthesis of alpha-ribazole-5'-phosphate from nicotinate mononucleotide (NAMN) and 5,6- dimethylbenzimidazole (DMB) (By similarity)	[H]: Coenzyme transport and metabolism	METABOLISM	GE000449
COG2041	The exact function is not known. Can catalyze the reduction of a variety of substrates like dimethyl sulfoxide, trimethylamine N-oxide, phenylmethyl sulfoxide and L-methionine sulfoxide. Cannot reduce cyclic N-oxides. Shows no activity as sulfite oxidase (By similarity)	[R]: General function prediction only	POORLY CHARACTERIZED	GE001914;GE002563
COG2054	Aspartate glutamate uridylate kinase	[R]: General function prediction only	POORLY CHARACTERIZED	GE001647
COG2059	Chromate	[P]: Inorganic ion transport and metabolism	METABOLISM	GE003905
COG2060	One of the components of the high-affinity ATP-driven potassium transport (or KDP) system, which catalyzes the hydrolysis of ATP coupled with the exchange of hydrogen and potassium ions (By similarity)	[P]: Inorganic ion transport and metabolism	METABOLISM	GE003879
COG2063	Assembles around the rod to form the L-ring and probably protects the motor basal body from shearing forces during rotation (By similarity)	[N]: Cell motility	CELLULAR PROCESSES AND SIGNALING	GE003700
COG2065	Also displays a weak uracil phosphoribosyltransferase activity which is not physiologically significant (By similarity)	[F]: Nucleotide transport and metabolism	METABOLISM	GE003867
COG2068	4-diphosphocytidyl-2c-methyl-d-erythritol synthase	[S]: Function unknown	POORLY CHARACTERIZED	GE001337
COG2073	cobalamin (vitamin B12) biosynthesis CbiG protein	[H]: Coenzyme transport and metabolism	METABOLISM	GE004416
COG2076	Multidrug Resistance protein	[P]: Inorganic ion transport and metabolism	METABOLISM	GE001793;GE003524
COG2077	Has antioxidant activity. Could remove peroxides or H(2)O(2) (By similarity)	[O]: Posttranslational modification, protein turnover, chaperones	CELLULAR PROCESSES AND SIGNALING	GE001961
COG2078	ammecr1 domain-containing protein	[S]: Function unknown	POORLY CHARACTERIZED	GE003983
COG2080	(2Fe-2S)-binding domain protein	[C]: Energy production and conversion	METABOLISM	GE001334
COG2081	hi0933 family	[R]: General function prediction only	POORLY CHARACTERIZED	GE000291;GE001445
COG2082	Precorrin-8x methylmutase	[H]: Coenzyme transport and metabolism	METABOLISM	GE004412
COG2084	Dehydrogenase	[I]: Lipid transport and metabolism	METABOLISM	GE003646
COG2087	Adenosylcobinamide kinase	[H]: Coenzyme transport and metabolism	METABOLISM	GE000446
COG2089	synthase	[M]: Cell wall/membrane/envelope biogenesis	CELLULAR PROCESSES AND SIGNALING	GE000980
COG2091	4'-phosphopantetheinyl transferase	[H]: Coenzyme transport and metabolism	METABOLISM	GE000791
COG2095	multiple antibiotic resistance (MarC)-related protein	[U]: Intracellular trafficking, secretion, and vesicular transport	CELLULAR PROCESSES AND SIGNALING	GE001573
COG2109	Cob-I-yrinic acid a,c-diamide adenosyltransferase	[H]: Coenzyme transport and metabolism	METABOLISM	GE001008
COG2114	Guanylate Cyclase	[T]: Signal transduction mechanisms	CELLULAR PROCESSES AND SIGNALING	GE001407
COG2120	lmbE family	[S]: Function unknown	POORLY CHARACTERIZED	GE001070
COG2124	Cytochrome p450	[Q]: Secondary metabolites biosynthesis, transport and catabolism	METABOLISM	GE004108;GE004613
COG2127	Involved in the modulation of the specificity of the ClpAP-mediated ATP-dependent protein degradation (By similarity)	[O]: Posttranslational modification, protein turnover, chaperones	CELLULAR PROCESSES AND SIGNALING	GE003482
COG2128	Antioxidant protein with alkyl hydroperoxidase activity. Required for the reduction of the AhpC active site cysteine residues and for the regeneration of the AhpC enzyme activity (By similarity)	[S]: Function unknown	POORLY CHARACTERIZED	GE002969
COG2132	Multicopper oxidase	[Q]: Secondary metabolites biosynthesis, transport and catabolism	METABOLISM	GE000649;GE000650;GE001338;GE002535
COG2133	Dehydrogenase	[G]: Carbohydrate transport and metabolism	METABOLISM	GE001854;GE003309
COG2135	conserved protein	[S]: Function unknown	POORLY CHARACTERIZED	GE004279;GE004731
COG2137	Modulates RecA activity (By similarity)	[R]: General function prediction only	POORLY CHARACTERIZED	GE001160
COG2138	cobalamin (vitamin b12) biosynthesis cbix protein	[H]: Coenzyme transport and metabolism	METABOLISM	GE004411
COG2141	Monooxygenase	[C]: Energy production and conversion	METABOLISM	GE003128
COG2146	nitrite reductase NADPH small subunit	[C]: Energy production and conversion	METABOLISM	GE001931;GE002383;GE002847
COG2148	sugar transferase	[M]: Cell wall/membrane/envelope biogenesis	CELLULAR PROCESSES AND SIGNALING	GE000207;GE003917
COG2151	fes assembly suf system protein	[S]: Function unknown	POORLY CHARACTERIZED	GE003693
COG2154	Pterin CarBinolamine Dehydratase	[H]: Coenzyme transport and metabolism	METABOLISM	GE004149
COG2156	One of the components of the high-affinity ATP-driven potassium transport (or KDP) system, which catalyzes the hydrolysis of ATP coupled with the exchange of hydrogen and potassium ions. The C subunit may be involved in assembly of the KDP complex (By similarity)	[P]: Inorganic ion transport and metabolism	METABOLISM	GE003877
COG2159	amidohydrolase 2	[R]: General function prediction only	POORLY CHARACTERIZED	GE003126
COG2165	General secretion pathway protein	[U]: Intracellular trafficking, secretion, and vesicular transport	CELLULAR PROCESSES AND SIGNALING	GE001880
COG2171	Catalyzes the conversion of the cyclic tetrahydrodipicolinate (THDP) into the acyclic N-succinyl-L-2- amino-6-oxopimelate using succinyl-CoA (By similarity)	[E]: Amino acid transport and metabolism	METABOLISM	GE000247
COG2177	Part of the ABC transporter FtsEX involved in	[D]: Cell cycle control, cell division, chromosome partitioning	CELLULAR PROCESSES AND SIGNALING	GE001523
COG2183	domain) protein	[K]: Transcription	INFORMATION STORAGE AND PROCESSING	GE003578
COG2188	GntR family transcriptional regulator	[K]: Transcription	INFORMATION STORAGE AND PROCESSING	GE002028;GE004442
COG2193	Iron-storage protein	[P]: Inorganic ion transport and metabolism	METABOLISM	GE001852;GE002197;GE002198
COG2197	Two component transcriptional regulator, LuxR family	[T]: Signal transduction mechanisms	CELLULAR PROCESSES AND SIGNALING	GE000628;GE001259;GE001356;GE001576;GE001752;GE002369;GE002868;GE003307;GE003349;GE003658;GE003943
COG2199	Diguanylate cyclase	[T]: Signal transduction mechanisms	CELLULAR PROCESSES AND SIGNALING	GE002512;GE002888;GE003374
COG2200	Diguanylate cyclase phosphodiesterase	[T]: Signal transduction mechanisms	CELLULAR PROCESSES AND SIGNALING	GE001486;GE002431
COG2201	catalyzes the demethylation of specific methylglutamate residues introduced into the chemoreceptors (methyl-accepting chemotaxis proteins) by CheR (By similarity)	[T]: Signal transduction mechanisms	CELLULAR PROCESSES AND SIGNALING	GE000704;GE003083;GE003368;GE004026
COG2202	Histidine kinase	[T]: Signal transduction mechanisms	CELLULAR PROCESSES AND SIGNALING	GE001351;GE001354;GE002037;GE002068;GE002433
COG2203	Histidine kinase	[T]: Signal transduction mechanisms	CELLULAR PROCESSES AND SIGNALING	GE002185;GE002997
COG2204	two component, sigma54 specific, transcriptional regulator, Fis family	[T]: Signal transduction mechanisms	CELLULAR PROCESSES AND SIGNALING	GE000794;GE001079;GE001080;GE001105;GE001609;GE002154;GE003401;GE003728;GE003736;GE003829;GE004160
COG2205	Histidine kinase	[T]: Signal transduction mechanisms	CELLULAR PROCESSES AND SIGNALING	GE001449;GE003631
COG2206	Metal Dependent Phosphohydrolase	[T]: Signal transduction mechanisms	CELLULAR PROCESSES AND SIGNALING	GE001219;GE002193;GE002194;GE003953
COG2207	Transcriptional regulator, ARAC family	[K]: Transcription	INFORMATION STORAGE AND PROCESSING	GE001929;GE003164;GE003166;GE003201
COG2208	protein serine threonine phosphatase	[T]: Signal transduction mechanisms	CELLULAR PROCESSES AND SIGNALING	GE003792
COG2209	NQR complex catalyzes the reduction of ubiquinone-1 to ubiquinol by two successive reactions, coupled with the transport of Na( ) ions from the cytoplasm to the periplasm. NqrA to NqrE are probably involved in the second step, the conversion of ubisemiquinone to ubiquinol (By similarity)	[C]: Energy production and conversion	METABOLISM	GE001457
COG2214	DNAj domain protein	[O]: Posttranslational modification, protein turnover, chaperones	CELLULAR PROCESSES AND SIGNALING	GE003112
COG2216	One of the components of the high-affinity ATP-driven potassium transport (or KDP) system, which catalyzes the hydrolysis of ATP coupled with the exchange of hydrogen and potassium ions (By similarity)	[P]: Inorganic ion transport and metabolism	METABOLISM	GE003878
COG2217	p-type ATPase	[P]: Inorganic ion transport and metabolism	METABOLISM	GE000999;GE001658;GE002449
COG2218	formylmethanofuran dehydrogenase, subunit C	[C]: Energy production and conversion	METABOLISM	GE004153
COG2223	Transporter	[P]: Inorganic ion transport and metabolism	METABOLISM	GE002398
COG2226	Methyltransferase required for the conversion of demethylmenaquinone (DMKH2) to menaquinone (MKH2)	[H]: Coenzyme transport and metabolism	METABOLISM	GE003599
COG2227	Non-specific O-methyltransferase that catalyzes the 2 O- methylation steps in the ubiquinone biosynthetic pathway (By similarity)	[H]: Coenzyme transport and metabolism	METABOLISM	GE000666;GE003690
COG2229	atp gtp-binding protein	[R]: General function prediction only	POORLY CHARACTERIZED	GE002095
COG2232	ATP-grasp fold domain protein, DUF201-type	[R]: General function prediction only	POORLY CHARACTERIZED	GE001728;GE001729
COG2242	precorrin-6y C5,15-methyltransferase	[H]: Coenzyme transport and metabolism	METABOLISM	GE004414
COG2243	Precorrin-2 c20-methyltransferase	[H]: Coenzyme transport and metabolism	METABOLISM	GE004415
COG2244	Polysaccharide biosynthesis protein	[M]: Cell wall/membrane/envelope biogenesis	CELLULAR PROCESSES AND SIGNALING	GE002836;GE003794;GE003929
COG2255	The RuvA-RuvB complex in the presence of ATP renatures cruciform structure in supercoiled DNA with palindromic sequence, indicating that it may promote strand exchange reactions in homologous recombination. RuvAB is a helicase that mediates the Holliday junction migration by localized denaturation and reannealing (By similarity)	[L]: Replication, recombination and repair	INFORMATION STORAGE AND PROCESSING	GE003754
COG2256	Recombination factor protein RarA	[L]: Replication, recombination and repair	INFORMATION STORAGE AND PROCESSING	GE004046
COG2257	flagellar	[S]: Function unknown	POORLY CHARACTERIZED	GE001972
COG2259	doxx family	[S]: Function unknown	POORLY CHARACTERIZED	GE002699
COG2262	GTPase that associates with the 50S ribosomal subunit and may have a role during protein synthesis or ribosome biogenesis (By similarity)	[R]: General function prediction only	POORLY CHARACTERIZED	GE002903
COG2264	Methylates ribosomal protein L11 (By similarity)	[J]: Translation, ribosomal structure and biogenesis	INFORMATION STORAGE AND PROCESSING	GE002255
COG2265	catalyzes the formation of 5-methyl-uridine at position	[J]: Translation, ribosomal structure and biogenesis	INFORMATION STORAGE AND PROCESSING	GE001404
COG2267	alpha beta hydrolase fold	[I]: Lipid transport and metabolism	METABOLISM	GE000105
COG2269	With EpmB is involved in the beta-lysylation step of the post-translational modification of translation elongation factor P (EF-P). Catalyzes the ATP-dependent activation of (R)-beta-lysine produced by EpmB, forming a lysyl-adenylate, from which the beta- lysyl moiety is then transferred to the epsilon-amino group of a conserved specific lysine residue in EF-P (By similarity)	[J]: Translation, ribosomal structure and biogenesis	INFORMATION STORAGE AND PROCESSING	GE003607
COG2274	(ABC) transporter	[V]: Defense mechanisms	CELLULAR PROCESSES AND SIGNALING	GE000968
COG2301	citrate lyase	[G]: Carbohydrate transport and metabolism	METABOLISM	GE001109
COG2303	oxidoreductase	[E]: Amino acid transport and metabolism	METABOLISM	GE003776
COG2304	von Willebrand factor, type A	[R]: General function prediction only	POORLY CHARACTERIZED	GE003223;GE003858;GE003859
COG2307	Conserved Protein	[S]: Function unknown	POORLY CHARACTERIZED	GE002527
COG2308	conserved protein	[S]: Function unknown	POORLY CHARACTERIZED	GE002526
COG2310	tellurium resistance protein	[T]: Signal transduction mechanisms	CELLULAR PROCESSES AND SIGNALING	GE004522
COG2318	dinb family	[S]: Function unknown	POORLY CHARACTERIZED	GE002022
COG2326	Polyphosphate kinase 2	[S]: Function unknown	POORLY CHARACTERIZED	GE003574
COG2329	Antibiotic biosynthesis monooxygenase	[S]: Function unknown	POORLY CHARACTERIZED	GE001345
COG2331	Regulatory protein, FmdB family	[S]: Function unknown	POORLY CHARACTERIZED	GE003842
COG2332	Heme chaperone required for the biogenesis of c-type cytochromes. Transiently binds heme delivered by CcmC and transfers the heme to apo-cytochromes in a process facilitated by CcmF and CcmH (By similarity)	[O]: Posttranslational modification, protein turnover, chaperones	CELLULAR PROCESSES AND SIGNALING	GE002456
COG2333	DNA internalization-related competence protein ComEC Rec2	[R]: General function prediction only	POORLY CHARACTERIZED	GE000459
COG2343	conserved domain protein	[S]: Function unknown	POORLY CHARACTERIZED	GE002329
COG2346	K06886 hemoglobin	[S]: Function unknown	POORLY CHARACTERIZED	GE000460;GE002682;GE003814
COG2350	YciI-Like Protein	[S]: Function unknown	POORLY CHARACTERIZED	GE001362
COG2352	forms oxaloacetate, a four-carbon dicarboxylic acid source for the tricarboxylic acid cycle (By similarity)	[C]: Energy production and conversion	METABOLISM	GE002953
COG2360	Functions in the N-end rule pathway of protein degradation where it conjugates Leu, Phe and, less efficiently, Met from aminoacyl-tRNAs to the N-termini of proteins containing an N-terminal arginine or lysine (By similarity)	[O]: Posttranslational modification, protein turnover, chaperones	CELLULAR PROCESSES AND SIGNALING	GE001002
COG2361	Protein of unknown function DUF86	[S]: Function unknown	POORLY CHARACTERIZED	GE002437
COG2366	penicillin amidase	[R]: General function prediction only	POORLY CHARACTERIZED	GE002928
COG2370	hupe urej protein	[O]: Posttranslational modification, protein turnover, chaperones	CELLULAR PROCESSES AND SIGNALING	GE001925;GE002590;GE004304
COG2371	Involved in urease metallocenter assembly. Binds nickel. Probably functions as a nickel donor during metallocenter assembly (By similarity)	[O]: Posttranslational modification, protein turnover, chaperones	CELLULAR PROCESSES AND SIGNALING	GE003204
COG2372	Copper resistance protein	[P]: Inorganic ion transport and metabolism	METABOLISM	GE000528;GE003737
COG2373	alpha-2-macroglobulin domain protein	[R]: General function prediction only	POORLY CHARACTERIZED	GE002875
COG2376	Dihydroxyacetone kinase	[G]: Carbohydrate transport and metabolism	METABOLISM	GE000104;GE000808
COG2377	Catalyzes the specific phosphorylation of 1,6-anhydro-N- acetylmuramic acid (anhMurNAc) with the simultaneous cleavage of the 1,6-anhydro ring, generating MurNAc-6-P. Is required for the utilization of anhMurNAc either imported from the medium or derived from its own cell wall murein, and thus plays a role in cell wall recycling (By similarity)	[O]: Posttranslational modification, protein turnover, chaperones	CELLULAR PROCESSES AND SIGNALING	GE003514
COG2378	Transcriptional regulator	[K]: Transcription	INFORMATION STORAGE AND PROCESSING	GE002265;GE003272
COG2379	hydroxypyruvate reductase	[G]: Carbohydrate transport and metabolism	METABOLISM	GE004040
COG2386	Required for the export of heme to the periplasm for the biogenesis of c-type cytochromes (By similarity)	[O]: Posttranslational modification, protein turnover, chaperones	CELLULAR PROCESSES AND SIGNALING	GE002453
COG2391	YeeE YedE family protein	[S]: Function unknown	POORLY CHARACTERIZED	GE003116;GE003117
COG2402	Toxic component of a toxin-antitoxin (TA) module. A	[R]: General function prediction only	POORLY CHARACTERIZED	GE002390
COG2404	Phosphoesterase, DHHA1	[R]: General function prediction only	POORLY CHARACTERIZED	GE001627;GE001737
COG2405	nucleic acid-binding protein	[R]: General function prediction only	POORLY CHARACTERIZED	GE001505;GE004464
COG2442	Protein of unknown function (DUF433)	[S]: Function unknown	POORLY CHARACTERIZED	GE001566
COG2513	methylisocitrate lyase	[G]: Carbohydrate transport and metabolism	METABOLISM	GE002379
COG2515	1-aminocyclopropane-1-carboxylate deaminase	[E]: Amino acid transport and metabolism	METABOLISM	GE003630
COG2518	Catalyzes the methyl esterification of L-isoaspartyl residues in peptides and proteins that result from spontaneous decomposition of normal L-aspartyl and L-asparaginyl residues. It plays a role in the repair and or degradation of damaged proteins (By similarity)	[O]: Posttranslational modification, protein turnover, chaperones	CELLULAR PROCESSES AND SIGNALING	GE003831
COG2602	Beta-lactamase	[V]: Defense mechanisms	CELLULAR PROCESSES AND SIGNALING	GE002432;GE002572
COG2604	Motility accessory factor	[S]: Function unknown	POORLY CHARACTERIZED	GE000997
COG2607	ATPase (AAA	[R]: General function prediction only	POORLY CHARACTERIZED	GE000029
COG2609	Component of the pyruvate dehydrogenase (PDH) complex, that catalyzes the overall conversion of pyruvate to acetyl-CoA and CO(2) (By similarity)	[C]: Energy production and conversion	METABOLISM	GE000484
COG2703	hemerythrin-like, metal-binding protein	[P]: Inorganic ion transport and metabolism	METABOLISM	GE002038;GE002059;GE003668;GE003950
COG2710	Uses Mg-ATP and reduced ferredoxin to reduce ring D of protochlorophyllide (Pchlide) to form chlorophyllide a (Chlide). This reaction is light-independent (By similarity)	[C]: Energy production and conversion	METABOLISM	GE000108;GE000109;GE000783;GE000784
COG2715	nucleoside recognition domain protein	[S]: Function unknown	POORLY CHARACTERIZED	GE001252
COG2716	glycine cleavage system transcriptional repressor	[E]: Amino acid transport and metabolism	METABOLISM	GE001201
COG2717	Is probably involved in the electron transfer between its heme and the molybdenum cofactor of the reductase catalytic subunit YedY (By similarity)	[P]: Inorganic ion transport and metabolism	METABOLISM	GE001913;GE002562
COG2730	Glycoside hydrolase Family 5	[G]: Carbohydrate transport and metabolism	METABOLISM	GE001799
COG2755	lipolytic protein G-D-S-L family	[E]: Amino acid transport and metabolism	METABOLISM	GE001063
COG2759	formyltetrahydrofolate synthetase	[F]: Nucleotide transport and metabolism	METABOLISM	GE004042
COG2770	Histidine kinase	[T]: Signal transduction mechanisms	CELLULAR PROCESSES AND SIGNALING	GE003359
COG2801	Retrotransposon protein	[L]: Replication, recombination and repair	INFORMATION STORAGE AND PROCESSING	GE004572
COG2804	type ii secretion system protein e	[U]: Intracellular trafficking, secretion, and vesicular transport	CELLULAR PROCESSES AND SIGNALING	GE000391;GE001878;GE002981;GE003996
COG2805	twitching motility protein	--	--	GE000249
COG2808	Transcriptional regulator	[K]: Transcription	INFORMATION STORAGE AND PROCESSING	GE002495
COG2812	dna polymerase iii subunits gamma and tau	[L]: Replication, recombination and repair	INFORMATION STORAGE AND PROCESSING	GE000673
COG2813	Specifically methylates the guanine in position 1207 of 16S rRNA in the 30S particle (By similarity)	[J]: Translation, ribosomal structure and biogenesis	INFORMATION STORAGE AND PROCESSING	GE001178
COG2818	Dna-3-methyladenine glycosylase i	[L]: Replication, recombination and repair	INFORMATION STORAGE AND PROCESSING	GE001385
COG2821	membrane-bound lytic murein transglycosylase	[M]: Cell wall/membrane/envelope biogenesis	CELLULAR PROCESSES AND SIGNALING	GE001588
COG2823	Transport-associated protein	[R]: General function prediction only	POORLY CHARACTERIZED	GE003031;GE003057;GE003073
COG2824	Alkylphosphonate utilization operon protein PhnA	[P]: Inorganic ion transport and metabolism	METABOLISM	GE000483
COG2825	Molecular chaperone that interacts specifically with outer membrane proteins, thus maintaining the solubility of early folding intermediates during passage through the periplasm (By similarity)	[M]: Cell wall/membrane/envelope biogenesis	CELLULAR PROCESSES AND SIGNALING	GE000019
COG2826	transposase	[L]: Replication, recombination and repair	INFORMATION STORAGE AND PROCESSING	GE000613;GE000926;GE001681;GE002476;GE002540;GE003043;GE003964;GE004873;GE004895
COG2831	Polypeptide-transport-associated domain protein, ShlB-type	[U]: Intracellular trafficking, secretion, and vesicular transport	CELLULAR PROCESSES AND SIGNALING	GE000813;GE001140;GE001382;GE002046
COG2833	Protein of unknown function (DUF455)	[S]: Function unknown	POORLY CHARACTERIZED	GE001255
COG2834	Participates in the translocation of lipoproteins from the inner membrane to the outer membrane. Only forms a complex with a lipoprotein if the residue after the N-terminal Cys is not an aspartate (The Asp acts as a targeting signal to indicate that the lipoprotein should stay in the inner membrane) (By similarity)	[M]: Cell wall/membrane/envelope biogenesis	CELLULAR PROCESSES AND SIGNALING	GE002287
COG2835	UPF0434 protein	[S]: Function unknown	POORLY CHARACTERIZED	GE002167
COG2836	Membrane	[S]: Function unknown	POORLY CHARACTERIZED	GE001106
COG2840	Smr protein MutS2	[S]: Function unknown	POORLY CHARACTERIZED	GE003833
COG2844	Modifies, by uridylylation or deuridylylation the PII (GlnB) regulatory protein (By similarity)	[O]: Posttranslational modification, protein turnover, chaperones	CELLULAR PROCESSES AND SIGNALING	GE001543
COG2850	Cupin 4 family protein	[S]: Function unknown	POORLY CHARACTERIZED	GE004301
COG2853	(LipO)protein	[M]: Cell wall/membrane/envelope biogenesis	CELLULAR PROCESSES AND SIGNALING	GE001243;GE002658;GE004009
COG2854	toluene tolerance	[Q]: Secondary metabolites biosynthesis, transport and catabolism	METABOLISM	GE000801
COG2856	Transcriptional regulator	[E]: Amino acid transport and metabolism	METABOLISM	GE002886
COG2857	cytochrome c1	[C]: Energy production and conversion	METABOLISM	GE004146
COG2862	UPF0114 protein	[S]: Function unknown	POORLY CHARACTERIZED	GE000314
COG2863	cytochrome	[C]: Energy production and conversion	METABOLISM	GE000418;GE001313;GE001618;GE002013;GE004105
COG2865	Transcriptional regulator	[K]: Transcription	INFORMATION STORAGE AND PROCESSING	GE002262;GE004383;GE004794
COG2867	Cyclase dehydrase	[I]: Lipid transport and metabolism	METABOLISM	GE001221
COG2869	NQR complex catalyzes the reduction of ubiquinone-1 to ubiquinol by two successive reactions, coupled with the transport of Na( ) ions from the cytoplasm to the periplasm. NqrA to NqrE are probably involved in the second step, the conversion of ubisemiquinone to ubiquinol (By similarity)	[C]: Energy production and conversion	METABOLISM	GE001455
COG2870	Catalyzes the ADP transfer to D-glycero-D-manno-heptose 1-phosphate, yielding ADP-D,D-heptose (By similarity)	[M]: Cell wall/membrane/envelope biogenesis	CELLULAR PROCESSES AND SIGNALING	GE004169
COG2871	NQR complex catalyzes the reduction of ubiquinone-1 to ubiquinol by two successive reactions, coupled with the transport of Na( ) ions from the cytoplasm to the periplasm. The first step is catalyzed by NqrF, which accepts electrons from NADH and reduces ubiquinone-1 to ubisemiquinone by a one-electron transfer pathway (By similarity)	[C]: Energy production and conversion	METABOLISM	GE001458
COG2875	precorrin-4 C(11)-methyltransferase	[H]: Coenzyme transport and metabolism	METABOLISM	GE004410
COG2877	Phospho-2-dehydro-3-deoxyoctonate aldolase	[M]: Cell wall/membrane/envelope biogenesis	CELLULAR PROCESSES AND SIGNALING	GE001056
COG2878	Electron transport complex	[C]: Energy production and conversion	METABOLISM	GE000714;GE004177
COG2882	flagellar	[N]: Cell motility	CELLULAR PROCESSES AND SIGNALING	GE003823
COG2884	Cell division ATP-binding protein ftsE	[D]: Cell cycle control, cell division, chromosome partitioning	CELLULAR PROCESSES AND SIGNALING	GE001522
COG2885	ompa motb domain protein	[M]: Cell wall/membrane/envelope biogenesis	CELLULAR PROCESSES AND SIGNALING	GE001137;GE001206;GE002732;GE003058;GE003653;GE003748;GE004531
COG2890	Methylates the class 1 translation termination release factors RF1 PrfA and RF2 PrfB on the glutamine residue of the universally conserved GGQ motif (By similarity)	[J]: Translation, ribosomal structure and biogenesis	INFORMATION STORAGE AND PROCESSING	GE002280;GE004097
COG2891	Rod shape-determining protein MreD	[M]: Cell wall/membrane/envelope biogenesis	CELLULAR PROCESSES AND SIGNALING	GE002100
COG2894	site-determining protein	[D]: Cell cycle control, cell division, chromosome partitioning	CELLULAR PROCESSES AND SIGNALING	GE004126
COG2895	may be the GTPase, regulating ATP sulfurylase activity (By similarity)	[P]: Inorganic ion transport and metabolism	METABOLISM	GE000583
COG2896	Catalyzes, together with MoaC, the conversion of 5'-GTP to cyclic pyranopterin monophosphate (cPMP or molybdopterin precursor Z) (By similarity)	[H]: Coenzyme transport and metabolism	METABOLISM	GE001383
COG2897	sulfurtransferase	[P]: Inorganic ion transport and metabolism	METABOLISM	GE002741;GE003721
COG2898	Catalyzes the production of L-lysyl-tRNA(Lys)transfer and the transfer of a lysyl group from L-lysyl-tRNA(Lys) to membrane-bound phosphatidylglycerol (PG), which produces lysylphosphatidylglycerol (LPG), one of the components of the bacterial membrane with a positive net charge. LPG synthesis contributes to the resistance to cationic antimicrobial peptides (CAMPs) and likely protects M.tuberculos…	[S]: Function unknown	POORLY CHARACTERIZED	GE002020
COG2899	integral membrane protein	[S]: Function unknown	POORLY CHARACTERIZED	GE002972;GE004521
COG2901	Activates ribosomal RNA transcription. Plays a direct role in upstream activation of rRNA promoters (By similarity)	[K]: Transcription	INFORMATION STORAGE AND PROCESSING	GE000581
COG2908	Catalyzes the hydrolysis of the pyrophosphate bond of UDP-2,3-diacylglucosamine to yield 2,3-diacylglucosamine 1- phosphate (lipid X) and UMP (By similarity)	[S]: Function unknown	POORLY CHARACTERIZED	GE000940;GE003606
COG2911	exported protein	[S]: Function unknown	POORLY CHARACTERIZED	GE003042;GE003044
COG2913	Part of the outer membrane protein assembly complex, which is involved in assembly and insertion of beta-barrel proteins into the outer membrane (By similarity)	[M]: Cell wall/membrane/envelope biogenesis	CELLULAR PROCESSES AND SIGNALING	GE002727
COG2914	UPF0125 protein	[S]: Function unknown	POORLY CHARACTERIZED	GE001220;GE004182
COG2915	High frequency lysogenization protein HflD homolog	[R]: General function prediction only	POORLY CHARACTERIZED	GE001018
COG2917	probably involved in intracellular septation (By similarity)	[D]: Cell cycle control, cell division, chromosome partitioning	CELLULAR PROCESSES AND SIGNALING	GE001363;GE004688
COG2918	glutamate--cysteine ligase	[H]: Coenzyme transport and metabolism	METABOLISM	GE002909
COG2919	Essential cell division protein. May link together the upstream cell division proteins, which are predominantly cytoplasmic, with the downstream cell division proteins, which are predominantly periplasmic (By similarity)	[D]: Cell cycle control, cell division, chromosome partitioning	CELLULAR PROCESSES AND SIGNALING	GE001054
COG2920	Part of a sulfur-relay system (By similarity)	[P]: Inorganic ion transport and metabolism	METABOLISM	GE003522
COG2921	UPF0250 protein	[S]: Function unknown	POORLY CHARACTERIZED	GE001101
COG2922	Protein smg homolog	[S]: Function unknown	POORLY CHARACTERIZED	GE001076
COG2923	Part of a sulfur-relay system required for 2-thiolation of 5-methylaminomethyl-2-thiouridine (mnm(5)s(2)U) at tRNA wobble positions (By similarity)	[P]: Inorganic ion transport and metabolism	METABOLISM	GE001024
COG2924	Could be a mediator in iron transactions between iron acquisition and iron-requiring processes, such as synthesis and or repair of Fe-S clusters in biosynthetic enzymes (By similarity)	[P]: Inorganic ion transport and metabolism	METABOLISM	GE000414
COG2925	Exodeoxyribonuclease I	[L]: Replication, recombination and repair	INFORMATION STORAGE AND PROCESSING	GE002413
COG2927	dna polymerase III (Chi subunit)	[L]: Replication, recombination and repair	INFORMATION STORAGE AND PROCESSING	GE000305
COG2928	conserved protein	[S]: Function unknown	POORLY CHARACTERIZED	GE000035;GE003091
COG2929	Protein of unknown function (DUF497)	[S]: Function unknown	POORLY CHARACTERIZED	GE001068;GE004822
COG2931	Hemolysin-type calcium-binding	[Q]: Secondary metabolites biosynthesis, transport and catabolism	METABOLISM	GE000971
COG2932	Repressor	[K]: Transcription	INFORMATION STORAGE AND PROCESSING	GE002204;GE003269
COG2935	May conjugate Arg from its aminoacyl-tRNA to the N- termini of proteins containing an N-terminal aspartate or glutamate	[O]: Posttranslational modification, protein turnover, chaperones	CELLULAR PROCESSES AND SIGNALING	GE001001
COG2938	the catalytic subunit of succinate dehydrogenase (SDH). SDH is involved in complex II of the mitochondrial electron transport chain and is responsible for transferring electrons from succinate to ubiquinone (coenzyme Q). In is unclear whether it participates in the chemistry of FAD attachment (enzymatic function) or acts as a chaperone that maintains	[S]: Function unknown	POORLY CHARACTERIZED	GE001421
COG2944	Transcriptional regulator	[K]: Transcription	INFORMATION STORAGE AND PROCESSING	GE001955;GE002234
COG2947	Thymocyte nuclear protein	[S]: Function unknown	POORLY CHARACTERIZED	GE001463
COG2948	conjugation trbi family protein	[U]: Intracellular trafficking, secretion, and vesicular transport	CELLULAR PROCESSES AND SIGNALING	GE004858;GE004921
COG2951	Lytic murein transglycosylase	[M]: Cell wall/membrane/envelope biogenesis	CELLULAR PROCESSES AND SIGNALING	GE000124;GE002114
COG2954	Adenylate cyclase	[S]: Function unknown	POORLY CHARACTERIZED	GE000125
COG2957	Agmatine deiminase	[E]: Amino acid transport and metabolism	METABOLISM	GE000494
COG2959	uroporphyrin-III c-methyltransferase	[H]: Coenzyme transport and metabolism	METABOLISM	GE004452
COG2960	cytoplasmic protein	[S]: Function unknown	POORLY CHARACTERIZED	GE000044
COG2961	protein involved in catabolism of external DNA	[R]: General function prediction only	POORLY CHARACTERIZED	GE004199
COG2963	transposase	[L]: Replication, recombination and repair	INFORMATION STORAGE AND PROCESSING	GE004693
COG2967	ApaG protein	[P]: Inorganic ion transport and metabolism	METABOLISM	GE000442
COG2969	stringent starvation protein b	[R]: General function prediction only	POORLY CHARACTERIZED	GE004148
COG2974	May be involved in recombination (By similarity)	[L]: Replication, recombination and repair	INFORMATION STORAGE AND PROCESSING	GE004481;GE004607
COG2976	UPF0070 protein	[S]: Function unknown	POORLY CHARACTERIZED	GE001964
COG2981	Sulfate transport protein CysZ	[E]: Amino acid transport and metabolism	METABOLISM	GE003687
COG2983	UPF0260 protein	[S]: Function unknown	POORLY CHARACTERIZED	GE001524
COG2989	ErfK YbiS YcfS YnhG family protein	[S]: Function unknown	POORLY CHARACTERIZED	GE003848
COG2990	VirK protein	[S]: Function unknown	POORLY CHARACTERIZED	GE001601
COG2996	S1 RNA binding domain protein	[S]: Function unknown	POORLY CHARACTERIZED	GE002899
COG3000	fatty acid hydroxylase	[I]: Lipid transport and metabolism	METABOLISM	GE002564
COG3001	Fructosamine	[G]: Carbohydrate transport and metabolism	METABOLISM	GE003539
COG3002	UPF0753 protein	[S]: Function unknown	POORLY CHARACTERIZED	GE004121
COG3007	reductase (By	[S]: Function unknown	POORLY CHARACTERIZED	GE003403
COG3008	Paraquat-inducible protein b	[R]: General function prediction only	POORLY CHARACTERIZED	GE001175;GE003097
COG3011	Thiol-disulfide oxidoreductase DCC	[S]: Function unknown	POORLY CHARACTERIZED	GE003954
COG3012	UPF0225 protein	[S]: Function unknown	POORLY CHARACTERIZED	GE001700
COG3015	(LipO)protein	--	--	GE002105
COG3019	metal-binding protein	[S]: Function unknown	POORLY CHARACTERIZED	GE000214
COG3023	n-acetylmuramoyl-l-alanine amidase	[M]: Cell wall/membrane/envelope biogenesis	CELLULAR PROCESSES AND SIGNALING	GE000739
COG3024	Inhibits all the catalytic activities of DNA gyrase by preventing its interaction with DNA. Acts by binding directly to the C-terminal domain of GyrB, which probably disrupts DNA binding by the gyrase (By similarity)	[S]: Function unknown	POORLY CHARACTERIZED	GE000386
COG3026	sigma E regulatory protein, MucB RseB	[T]: Signal transduction mechanisms	CELLULAR PROCESSES AND SIGNALING	GE003438
COG3027	Activator of cell division through the inhibition of FtsZ GTPase activity, therefore promoting FtsZ assembly into bundles of protofilaments necessary for the formation of the division Z ring. It is recruited early at mid-cell but it is not essential for cell division (By similarity)	[S]: Function unknown	POORLY CHARACTERIZED	GE002989
COG3028	UPF0307 protein	[S]: Function unknown	POORLY CHARACTERIZED	GE000489
COG3030	FxsA cytoplasmic membrane protein	[S]: Function unknown	POORLY CHARACTERIZED	GE002004
COG3038	cytochrome b561	[C]: Energy production and conversion	METABOLISM	GE002359
COG3039	Transposase	[L]: Replication, recombination and repair	INFORMATION STORAGE AND PROCESSING	GE000066;GE004362
COG3040	Outer membrane lipoprotein	[M]: Cell wall/membrane/envelope biogenesis	CELLULAR PROCESSES AND SIGNALING	GE001711
COG3045	Crea protein	[S]: Function unknown	POORLY CHARACTERIZED	GE000551
COG3063	type IV pilus biogenesis stability protein PilW	--	--	GE001966
COG3070	TfoX domain-containing protein	[K]: Transcription	INFORMATION STORAGE AND PROCESSING	GE001340
COG3071	HemY protein	[H]: Coenzyme transport and metabolism	METABOLISM	GE004453
COG3072	Adenylate cyclase	[F]: Nucleotide transport and metabolism	METABOLISM	GE002910
COG3079	UPF0149 protein	[S]: Function unknown	POORLY CHARACTERIZED	GE002987
COG3087	Cell Division Protein	[D]: Cell cycle control, cell division, chromosome partitioning	CELLULAR PROCESSES AND SIGNALING	GE000471
COG3088	biogenesis protein	[O]: Posttranslational modification, protein turnover, chaperones	CELLULAR PROCESSES AND SIGNALING	GE002459
COG3093	Plasmid maintenance system antidote protein	[R]: General function prediction only	POORLY CHARACTERIZED	GE000260;GE002109;GE003225
COG3107	Regulator of peptidoglycan synthesis that is essential for the function of penicillin-binding protein 1A (PBP1a) (By similarity)	[R]: General function prediction only	POORLY CHARACTERIZED	GE000161
COG3108	TAT (Twin-Arginine Translocation) pathway signal sequence domain protein	[S]: Function unknown	POORLY CHARACTERIZED	GE001281;GE003849
COG3115	receptor for the septal ring structure, may anchor it to the inner-membrane (By similarity)	[D]: Cell cycle control, cell division, chromosome partitioning	CELLULAR PROCESSES AND SIGNALING	GE001029
COG3119	Sulfatase	[P]: Inorganic ion transport and metabolism	METABOLISM	GE001302;GE004435
COG3122	nucleoprotein polynucleotide-associated enzyme	[S]: Function unknown	POORLY CHARACTERIZED	GE000206
COG3123	UPF0345 protein	[S]: Function unknown	POORLY CHARACTERIZED	GE002296
COG3127	ABC transporter (permease)	[Q]: Secondary metabolites biosynthesis, transport and catabolism	METABOLISM	GE001065
COG3128	PKHD-type hydroxylase	[S]: Function unknown	POORLY CHARACTERIZED	GE002354
COG3143	Plays an important role in bacterial chemotaxis signal transduction pathway by accelerating the dephosphorylation of phosphorylated CheY (CheY-P) (By similarity)	[T]: Signal transduction mechanisms	CELLULAR PROCESSES AND SIGNALING	GE000702
COG3144	Flagellar hook-length control protein	[N]: Cell motility	CELLULAR PROCESSES AND SIGNALING	GE003822
COG3145	Alkylated DNA repair protein	[L]: Replication, recombination and repair	INFORMATION STORAGE AND PROCESSING	GE003949
COG3146	Protein of unknown function, DUF482	[S]: Function unknown	POORLY CHARACTERIZED	GE003674
COG3151	cytoplasmic protein	[S]: Function unknown	POORLY CHARACTERIZED	GE001507
COG3152	Membrane	[S]: Function unknown	POORLY CHARACTERIZED	GE001696
COG3156	type II secretion system protein k	[U]: Intracellular trafficking, secretion, and vesicular transport	CELLULAR PROCESSES AND SIGNALING	GE001884
COG3157	type VI secretion system effector, hcp1 family	[S]: Function unknown	POORLY CHARACTERIZED	GE001145
COG3158	Transport of potassium into the cell (By similarity)	[P]: Inorganic ion transport and metabolism	METABOLISM	GE000026
COG3159	Conserved Protein	[S]: Function unknown	POORLY CHARACTERIZED	GE000770
COG3161	Removes the pyruvyl group from chorismate, with concomitant aromatization of the ring, to provide 4- hydroxybenzoate (4HB) for the ubiquinone pathway (By similarity)	[H]: Coenzyme transport and metabolism	METABOLISM	GE001045
COG3164	exported protein	[S]: Function unknown	POORLY CHARACTERIZED	GE001120
COG3165	sterol-binding domain protein	[S]: Function unknown	POORLY CHARACTERIZED	GE003600
COG3166	Fimbrial assembly family protein	[U]: Intracellular trafficking, secretion, and vesicular transport	CELLULAR PROCESSES AND SIGNALING	GE000463
COG3167	pilus assembly protein pilo	[U]: Intracellular trafficking, secretion, and vesicular transport	CELLULAR PROCESSES AND SIGNALING	GE000464
COG3168	Pilus assembly protein	--	--	GE000465
COG3170	Pilus assembly protein	--	--	GE000068
COG3173	Aminoglycoside phosphotransferase	[R]: General function prediction only	POORLY CHARACTERIZED	GE001288
COG3174	Membrane	[S]: Function unknown	POORLY CHARACTERIZED	GE002649;GE003662
COG3175	Cytochrome C oxidase assembly protein	[O]: Posttranslational modification, protein turnover, chaperones	CELLULAR PROCESSES AND SIGNALING	GE001538
COG3176	Acyl-transferase	[S]: Function unknown	POORLY CHARACTERIZED	GE003586
COG3177	Filamentation induced by cAMP protein fic	[S]: Function unknown	POORLY CHARACTERIZED	GE001069;GE001279;GE001280;GE001784
COG3178	Phosphotransferase	[R]: General function prediction only	POORLY CHARACTERIZED	GE000502
COG3182	PepSY-associated TM helix	[S]: Function unknown	POORLY CHARACTERIZED	GE000903;GE002472;GE002536;GE002582;GE003260;GE004228;GE004276;GE004334;GE004351
COG3206	biosynthesis protein	[M]: Cell wall/membrane/envelope biogenesis	CELLULAR PROCESSES AND SIGNALING	GE003939
COG3209	YD repeat protein	[M]: Cell wall/membrane/envelope biogenesis	CELLULAR PROCESSES AND SIGNALING	GE001789;GE001987;GE002865;GE004773;GE004871;GE004893
COG3210	filamentous hemagglutinin family outer membrane protein	[U]: Intracellular trafficking, secretion, and vesicular transport	CELLULAR PROCESSES AND SIGNALING	GE000815;GE001376;GE001814;GE002047
COG3213	nnrs family	[P]: Inorganic ion transport and metabolism	METABOLISM	GE001256
COG3215	(type IV) pilus	--	--	GE003712
COG3216	Uncharacterized protein conserved in bacteria (DUF2062)	[S]: Function unknown	POORLY CHARACTERIZED	GE004713
COG3217	MOSC domain-containing protein	[R]: General function prediction only	POORLY CHARACTERIZED	GE002936
COG3219	Uncharacterized protein conserved in bacteria (DUF2063)	[S]: Function unknown	POORLY CHARACTERIZED	GE000173;GE002700
COG3220	UPF0276 protein	[S]: Function unknown	POORLY CHARACTERIZED	GE000174;GE002701
COG3221	phosphonate ABC transporter, periplasmic phosphonate-binding protein	[P]: Inorganic ion transport and metabolism	METABOLISM	GE002863
COG3223	Protein PsiE homolog	[S]: Function unknown	POORLY CHARACTERIZED	GE001083
COG3224	Antibiotic biosynthesis monooxygenase	[S]: Function unknown	POORLY CHARACTERIZED	GE000612
COG3228	Involved in the regulation of ptsG expression by binding and inactivating Mlc (By similarity)	[S]: Function unknown	POORLY CHARACTERIZED	GE002747
COG3239	Fatty acid desaturase	[I]: Lipid transport and metabolism	METABOLISM	GE003952
COG3240	GDSL esterase lipase	[I]: Lipid transport and metabolism	METABOLISM	GE002860
COG3247	membrane	[S]: Function unknown	POORLY CHARACTERIZED	GE001847
COG3249	Uncharacterized protein conserved in bacteria (DUF2066)	[S]: Function unknown	POORLY CHARACTERIZED	GE003501
COG3259	nickel-dependent hydrogenase large subunit	[C]: Energy production and conversion	METABOLISM	GE000156
COG3260	NADH ubiquinone oxidoreductase, 20 kda subunit	[C]: Energy production and conversion	METABOLISM	GE004118
COG3261	NADH dehydrogenase (Ubiquinone), 30 kDa subunit	[C]: Energy production and conversion	METABOLISM	GE004117
COG3264	mechanosensitive ion channel	[M]: Cell wall/membrane/envelope biogenesis	CELLULAR PROCESSES AND SIGNALING	GE001462;GE001959
COG3267	General secretion pathway protein	[U]: Intracellular trafficking, secretion, and vesicular transport	CELLULAR PROCESSES AND SIGNALING	GE002416;GE003766;GE003994;GE004785
COG3272	conserved protein	[S]: Function unknown	POORLY CHARACTERIZED	GE001095
COG3280	malto-oligosyltrehalose synthase	[G]: Carbohydrate transport and metabolism	METABOLISM	GE003021
COG3288	The transhydrogenation between NADH and NADP is coupled to respiration and ATP hydrolysis and functions as a proton pump across the membrane (By similarity)	[C]: Energy production and conversion	METABOLISM	GE002669
COG3295	PepSY-associated TM helix domain-containing protein	[S]: Function unknown	POORLY CHARACTERIZED	GE004398
COG3304	membrAne	[S]: Function unknown	POORLY CHARACTERIZED	GE001574
COG3307	O-Antigen Polymerase	[M]: Cell wall/membrane/envelope biogenesis	CELLULAR PROCESSES AND SIGNALING	GE000168;GE000554;GE000762
COG3310	Protein of unknown function (DUF1415)	[S]: Function unknown	POORLY CHARACTERIZED	GE003804
COG3315	Exhibits S-adenosyl-L-methionine-dependent methyltransferase activity (By similarity)	[Q]: Secondary metabolites biosynthesis, transport and catabolism	METABOLISM	GE001709
COG3316	transposase	[L]: Replication, recombination and repair	INFORMATION STORAGE AND PROCESSING	GE000726;GE001787;GE002232;GE002236;GE002244
COG3321	synthase	[Q]: Secondary metabolites biosynthesis, transport and catabolism	METABOLISM	GE001684;GE001685
COG3323	ngg1p interacting factor 3 protein, nif3	[S]: Function unknown	POORLY CHARACTERIZED	GE003584
COG3324	glyoxalase bleomycin resistance protein dioxygenase	[R]: General function prediction only	POORLY CHARACTERIZED	GE002688
COG3344	RNA-directed DNA polymerase	[L]: Replication, recombination and repair	INFORMATION STORAGE AND PROCESSING	GE000638;GE000735;GE001872;GE002133;GE002136;GE002138;GE002141;GE002171;GE002175;GE002515;GE002599;GE004388;GE004648;GE004664
COG3346	Surfeit locus 1 family protein	[S]: Function unknown	POORLY CHARACTERIZED	GE001519
COG3383	Formate dehydrogenase Alpha subunit	[C]: Energy production and conversion	METABOLISM	GE001483
COG3384	extradiol ring-cleavage dioxygenase class IIi protein subunit b	[S]: Function unknown	POORLY CHARACTERIZED	GE004460
COG3386	SMP-30 gluconolaconase LRE domain protein	[G]: Carbohydrate transport and metabolism	METABOLISM	GE000570;GE001297
COG3391	40-residue yvtn family beta-propeller repeat protein	[S]: Function unknown	POORLY CHARACTERIZED	GE001838;GE002474;GE003338;GE004319
COG3394	UPF0249 protein	[S]: Function unknown	POORLY CHARACTERIZED	GE003783
COG3404	Methenyltetrahydrofolate cyclohydrolase	[E]: Amino acid transport and metabolism	METABOLISM	GE000937
COG3409	Peptidoglycan-binding domain 1 protein	[M]: Cell wall/membrane/envelope biogenesis	CELLULAR PROCESSES AND SIGNALING	GE002207
COG3411	Ferredoxin	[C]: Energy production and conversion	METABOLISM	GE000114;GE004419
COG3416	Periplasmic ligand-binding sensor protein	[S]: Function unknown	POORLY CHARACTERIZED	GE002941
COG3419	Pilus assembly protein tip-associated adhesin	--	--	GE002913
COG3431	Membrane	[S]: Function unknown	POORLY CHARACTERIZED	GE004472
COG3434	Diguanylate phosphodiesterase	[T]: Signal transduction mechanisms	CELLULAR PROCESSES AND SIGNALING	GE001020
COG3436	Transposase	[L]: Replication, recombination and repair	INFORMATION STORAGE AND PROCESSING	GE000230;GE000234;GE000424;GE000493;GE000775;GE001248;GE001893;GE002487;GE003590;GE003773;GE003818;GE004033
COG3437	Response Regulator	[T]: Signal transduction mechanisms	CELLULAR PROCESSES AND SIGNALING	GE001180;GE002066;GE002187;GE002353;GE002709;GE002753;GE002771;GE003652;GE003682;GE003684;GE003685
COG3440	ubiquitin-like with PHD and ring finger domains 2, E3 ubiquitin protein ligase	[V]: Defense mechanisms	CELLULAR PROCESSES AND SIGNALING	GE000436
COG3448	HPP family	[T]: Signal transduction mechanisms	CELLULAR PROCESSES AND SIGNALING	GE003389
COG3449	Inhibits the supercoiling activity of DNA gyrase. Acts by inhibiting DNA gyrase at an early step, prior to (or at the step of) binding of DNA by the gyrase. It protects cells against toxins that target DNA gyrase, by inhibiting activity of these toxins and reducing the formation of lethal double-strand breaks in the cell (By similarity)	[K]: Transcription	INFORMATION STORAGE AND PROCESSING	GE002967
COG3450	Enzyme of the cupin superfamily	[R]: General function prediction only	POORLY CHARACTERIZED	GE002983
COG3451	type IV secretion system protein	[U]: Intracellular trafficking, secretion, and vesicular transport	CELLULAR PROCESSES AND SIGNALING	GE000883;GE004261;GE004539;GE004862;GE004925
COG3456	fha domain-containing protein	[T]: Signal transduction mechanisms	CELLULAR PROCESSES AND SIGNALING	GE001132
COG3458	acetyl xylan esterase	[Q]: Secondary metabolites biosynthesis, transport and catabolism	METABOLISM	GE002423
COG3459	Glycosyltransferase 36	[G]: Carbohydrate transport and metabolism	METABOLISM	GE003102
COG3464	transposase	[L]: Replication, recombination and repair	INFORMATION STORAGE AND PROCESSING	GE004287
COG3484	20S proteasome, A and B subunits	[O]: Posttranslational modification, protein turnover, chaperones	CELLULAR PROCESSES AND SIGNALING	GE002525;GE002528;GE003664
COG3488	Thiol oxidoreductase	[C]: Energy production and conversion	METABOLISM	GE002735
COG3492	Deoxycytidine triphosphate deaminase	[S]: Function unknown	POORLY CHARACTERIZED	GE001365
COG3497	tail sheath protein	[R]: General function prediction only	POORLY CHARACTERIZED	GE003224
COG3501	Rhs element vgr protein	[S]: Function unknown	POORLY CHARACTERIZED	GE001153
COG3504	transfer protein TrbG	[U]: Intracellular trafficking, secretion, and vesicular transport	CELLULAR PROCESSES AND SIGNALING	GE004860;GE004923
COG3505	trag family	[U]: Intracellular trafficking, secretion, and vesicular transport	CELLULAR PROCESSES AND SIGNALING	GE004810;GE004823
COG3509	depolymerase	[Q]: Secondary metabolites biosynthesis, transport and catabolism	METABOLISM	GE000740
COG3511	phospholipase C	[M]: Cell wall/membrane/envelope biogenesis	CELLULAR PROCESSES AND SIGNALING	GE000435;GE001257;GE002249;GE002778
COG3515	type VI secretion-associated protein	[S]: Function unknown	POORLY CHARACTERIZED	GE001142
COG3516	Type VI secretion protein, VC_A0107 family	[S]: Function unknown	POORLY CHARACTERIZED	GE001143
COG3517	type VI secretion protein, EvpB VC_A0108 family	[S]: Function unknown	POORLY CHARACTERIZED	GE001144
COG3518	type VI secretion system, lysozyme-related protein	[S]: Function unknown	POORLY CHARACTERIZED	GE001147
COG3519	type VI secretion protein	[S]: Function unknown	POORLY CHARACTERIZED	GE001148
COG3520	type VI secretion protein, VC_A0111 family	[S]: Function unknown	POORLY CHARACTERIZED	GE001149
COG3521	Type VI secretion	[S]: Function unknown	POORLY CHARACTERIZED	GE004162
COG3522	type VI secretion protein, VC_A0114 family	[S]: Function unknown	POORLY CHARACTERIZED	GE001133
COG3523	Type VI secretion protein (IcmF)	[S]: Function unknown	POORLY CHARACTERIZED	GE001135
COG3530	cytoplasmic protein	[S]: Function unknown	POORLY CHARACTERIZED	GE003137
COG3536	Protein of unknown function (DUF971)	[S]: Function unknown	POORLY CHARACTERIZED	GE003598
COG3547	Transposase	[L]: Replication, recombination and repair	INFORMATION STORAGE AND PROCESSING	GE000083;GE000164;GE000165;GE000821;GE001395;GE002069;GE002192;GE002463;GE002838;GE002839;GE003134;GE003233;GE004206;GE004475
COG3549	Plasmid maintenance system killer	[R]: General function prediction only	POORLY CHARACTERIZED	GE002110
COG3550	domain protein	[R]: General function prediction only	POORLY CHARACTERIZED	GE003270;GE004288
COG3558	Response regulator receiver domain protein	[S]: Function unknown	POORLY CHARACTERIZED	GE002971
COG3568	Endonuclease Exonuclease Phosphatase	[R]: General function prediction only	POORLY CHARACTERIZED	GE001419;GE003078
COG3576	pyridoxamine 5'-phosphate oxidase-related, FMN-binding	[R]: General function prediction only	POORLY CHARACTERIZED	GE002970
COG3577	aspartyl protease	[S]: Function unknown	POORLY CHARACTERIZED	GE002071;GE003471
COG3588	fructose-bisphosphate aldolase	[G]: Carbohydrate transport and metabolism	METABOLISM	GE003072
COG3594	Acyltransferase	[G]: Carbohydrate transport and metabolism	METABOLISM	GE003922;GE003930
COG3596	gtp-binding protein	[R]: General function prediction only	POORLY CHARACTERIZED	GE002112
COG3604	Transcriptional regulator	[K]: Transcription	INFORMATION STORAGE AND PROCESSING	GE004174
COG3609	CopG Arc MetJ family	[K]: Transcription	INFORMATION STORAGE AND PROCESSING	GE000734;GE001564;GE002181
COG3622	Catalyzes the reversible isomerization between hydroxypyruvate and 2-hydroxy-3-oxopropanoate (also termed tartronate semialdehyde) (By similarity)	[G]: Carbohydrate transport and metabolism	METABOLISM	GE003647
COG3636	addiction module antidote protein	[K]: Transcription	INFORMATION STORAGE AND PROCESSING	GE000605;GE000840;GE002015
COG3637	Membrane	[M]: Cell wall/membrane/envelope biogenesis	CELLULAR PROCESSES AND SIGNALING	GE000755
COG3649	CRISPR-Associated Protein	[L]: Replication, recombination and repair	INFORMATION STORAGE AND PROCESSING	GE001498
COG3654	Death-On-Curing Family	[S]: Function unknown	POORLY CHARACTERIZED	GE002880
COG3657	addiction module killer protein	[S]: Function unknown	POORLY CHARACTERIZED	GE000604
COG3658	Cytochrome	[C]: Energy production and conversion	METABOLISM	GE001295;GE002010;GE002450
COG3663	U mismatch-specific DNA glycosylase	[L]: Replication, recombination and repair	INFORMATION STORAGE AND PROCESSING	GE002935
COG3666	transposase	[L]: Replication, recombination and repair	INFORMATION STORAGE AND PROCESSING	GE000633;GE002588;GE004281
COG3668	Plasmid stabilization system	[S]: Function unknown	POORLY CHARACTERIZED	GE000733;GE001641;GE002313;GE003257;GE004881;GE004903
COG3671	membrane	[S]: Function unknown	POORLY CHARACTERIZED	GE001975
COG3696	Heavy metal efflux pump, CzcA	[P]: Inorganic ion transport and metabolism	METABOLISM	GE000337;GE000402;GE000456;GE002720;GE002754
COG3701	Conjugal transfer protein	[U]: Intracellular trafficking, secretion, and vesicular transport	CELLULAR PROCESSES AND SIGNALING	GE004861;GE004924
COG3705	Required for the first step of histidine biosynthesis. May allow the feedback regulation of ATP phosphoribosyltransferase activity by histidine (By similarity)	[E]: Amino acid transport and metabolism	METABOLISM	GE002925
COG3706	Diguanylate cyclase	[T]: Signal transduction mechanisms	CELLULAR PROCESSES AND SIGNALING	GE002430;GE003142
COG3707	response regulator	[T]: Signal transduction mechanisms	CELLULAR PROCESSES AND SIGNALING	GE002399
COG3712	Anti-feci sigma factor, fecr	--	--	GE000859;GE000866;GE000893;GE002580;GE004274;GE004340
COG3728	terminase (Small subunit)	[L]: Replication, recombination and repair	INFORMATION STORAGE AND PROCESSING	GE001757;GE002035
COG3744	PilT protein domain protein	[R]: General function prediction only	POORLY CHARACTERIZED	GE000267;GE000273;GE002123;GE004864;GE004886;GE004908
COG3746	Phosphate-Selective Porin O and P	[P]: Inorganic ion transport and metabolism	METABOLISM	GE003732
COG3749	conserved protein ucp030820	[S]: Function unknown	POORLY CHARACTERIZED	GE000330
COG3751	2og-Fe(II) oxygenase	[O]: Posttranslational modification, protein turnover, chaperones	CELLULAR PROCESSES AND SIGNALING	GE002942
COG3754	biosynthesis protein	[M]: Cell wall/membrane/envelope biogenesis	CELLULAR PROCESSES AND SIGNALING	GE003928
COG3755	Protein of unknown function (DUF1311)	[S]: Function unknown	POORLY CHARACTERIZED	GE000738
COG3762	Pfam:DUF477	[S]: Function unknown	POORLY CHARACTERIZED	GE003325
COG3766	Membrane	[S]: Function unknown	POORLY CHARACTERIZED	GE002128
COG3770	Involved in the removal of murein from the sacculus. May also facilitate integration of nascent murein strands into the sacculus by cleaving the peptide bonds between neighboring strands in mature murein (By similarity)	[M]: Cell wall/membrane/envelope biogenesis	CELLULAR PROCESSES AND SIGNALING	GE001409
COG3791	Glutathione-dependent formaldehyde-activating Gfa	[S]: Function unknown	POORLY CHARACTERIZED	GE000107;GE001289;GE001346
COG3808	pump that utilizes the energy of pyrophosphate hydrolysis as the driving force for	[C]: Energy production and conversion	METABOLISM	GE000166
COG3812	Domain of unknown function (DUF1993)	[S]: Function unknown	POORLY CHARACTERIZED	GE002662;GE003651
COG3837	Cupin 2 Conserved Barrel Domain Protein	[S]: Function unknown	POORLY CHARACTERIZED	GE000269
COG3838	conjugal transfer protein, TrbC	[U]: Intracellular trafficking, secretion, and vesicular transport	CELLULAR PROCESSES AND SIGNALING	GE004927
COG3846	transfer protein trbL	[U]: Intracellular trafficking, secretion, and vesicular transport	CELLULAR PROCESSES AND SIGNALING	GE004855;GE004918
COG3851	Histidine kinase	[T]: Signal transduction mechanisms	CELLULAR PROCESSES AND SIGNALING	GE001357
COG3852	signal transduction histidine kinase, nitrogen specific, ntrb	[T]: Signal transduction mechanisms	CELLULAR PROCESSES AND SIGNALING	GE004159
COG3905	transcriptional regulator, copG family	[K]: Transcription	INFORMATION STORAGE AND PROCESSING	GE002314
COG3914	TPR repeatcontaining protein	[O]: Posttranslational modification, protein turnover, chaperones	CELLULAR PROCESSES AND SIGNALING	GE000975
COG3926	secretion activator protein	[R]: General function prediction only	POORLY CHARACTERIZED	GE001740
COG3931	N-formylglutamate amidohydrolase	[E]: Amino acid transport and metabolism	METABOLISM	GE003665
COG3943	Toxin-antitoxin system, toxin component, Fic family	[S]: Function unknown	POORLY CHARACTERIZED	GE000927
COG3946	virulence factor family protein	[U]: Intracellular trafficking, secretion, and vesicular transport	CELLULAR PROCESSES AND SIGNALING	GE002019
COG3951	flagellar rod assembly protein muramidase flgj	[N]: Cell motility	CELLULAR PROCESSES AND SIGNALING	GE003702
COG3952	lipid A biosynthesis	[M]: Cell wall/membrane/envelope biogenesis	CELLULAR PROCESSES AND SIGNALING	GE003838
COG3957	Phosphoketolase	[G]: Carbohydrate transport and metabolism	METABOLISM	GE001586;GE003069
COG3958	Transketolase	[G]: Carbohydrate transport and metabolism	METABOLISM	GE000218;GE000994
COG3959	Transketolase	[G]: Carbohydrate transport and metabolism	METABOLISM	GE000217;GE000993
COG3961	Pyruvate decarboxylase	--	--	GE003028
COG3968	glutamine synthetase	[E]: Amino acid transport and metabolism	METABOLISM	GE001999
COG4095	MtN3 and saliva related transmembrane protein	[S]: Function unknown	POORLY CHARACTERIZED	GE001006
COG4096	type I restriction-modification system R subunit	[V]: Defense mechanisms	CELLULAR PROCESSES AND SIGNALING	GE002327
COG4102	(twin-arginine translocation) pathway signal	[S]: Function unknown	POORLY CHARACTERIZED	GE001845
COG4104	PAAR repeat-containing protein	[S]: Function unknown	POORLY CHARACTERIZED	GE001152
COG4105	Part of the outer membrane protein assembly complex, which is involved in assembly and insertion of beta-barrel proteins into the outer membrane	[M]: Cell wall/membrane/envelope biogenesis	CELLULAR PROCESSES AND SIGNALING	GE000204
COG4108	Increases the formation of ribosomal termination complexes and stimulates activities of RF-1 and RF-2. It binds guanine nucleotides and has strong preference for UGA stop codons. It may interact directly with the ribosome. The stimulation of RF- 1 and RF-2 is significantly reduced by GTP and GDP, but not by GMP (By similarity)	[J]: Translation, ribosomal structure and biogenesis	INFORMATION STORAGE AND PROCESSING	GE003181
COG4123	Specifically methylates the adenine in position 37 of tRNA(1)(Val) (anticodon cmo5UAC) (By similarity)	[R]: General function prediction only	POORLY CHARACTERIZED	GE001874
COG4128	occludens toxin	[R]: General function prediction only	POORLY CHARACTERIZED	GE002601;GE002617
COG4133	once thought to export heme, this seems not to be the case, but its exact role is uncertain. Responsible for energy coupling to the transport system (By similarity)	[O]: Posttranslational modification, protein turnover, chaperones	CELLULAR PROCESSES AND SIGNALING	GE002452
COG4137	cytochrome C assembly protein	[O]: Posttranslational modification, protein turnover, chaperones	CELLULAR PROCESSES AND SIGNALING	GE000951
COG4148	Part of the ABC transporter complex ModABC involved in molybdenum import. Responsible for energy coupling to the transport system (By similarity)	[P]: Inorganic ion transport and metabolism	METABOLISM	GE003392;GE003395
COG4149	molybdate abc transporter	[P]: Inorganic ion transport and metabolism	METABOLISM	GE003396
COG4172	(ABC) transporter	[R]: General function prediction only	POORLY CHARACTERIZED	GE003788
COG4177	(ABC) transporter	[E]: Amino acid transport and metabolism	METABOLISM	GE003120;GE003211
COG4178	(ABC) transporter	[R]: General function prediction only	POORLY CHARACTERIZED	GE001800
COG4181	(ABC) transporter	[Q]: Secondary metabolites biosynthesis, transport and catabolism	METABOLISM	GE001064
COG4196	domain protein	[E]: Amino acid transport and metabolism	METABOLISM	GE002529
COG4206	tonB-dependent Receptor	[P]: Inorganic ion transport and metabolism	METABOLISM	GE002073
COG4208	sulfate abc transporter	[P]: Inorganic ion transport and metabolism	METABOLISM	GE003853
COG4221	dehydrogenase	[R]: General function prediction only	POORLY CHARACTERIZED	GE000513;GE001890
COG4229	Bifunctional enzyme that catalyzes the enolization of 2,3-diketo-5-methylthiopentyl-1-phosphate (DK-MTP-1-P) into the intermediate 2-hydroxy-3-keto-5-methylthiopentenyl-1-phosphate (HK-MTPenyl-1-P), which is then dephosphorylated to form the acireductone 1,2-dihydroxy-3-keto-5-methylthiopentene (DHK-MTPene) (By similarity)	[C]: Energy production and conversion	METABOLISM	GE000507
COG4232	Required to facilitate the formation of correct disulfide bonds in some periplasmic proteins and for the assembly of the periplasmic c-type cytochromes. Acts by transferring electrons from cytoplasmic thioredoxin to the periplasm. This transfer involves a cascade of disulfide bond formation and reduction steps (By similarity)	[O]: Posttranslational modification, protein turnover, chaperones	CELLULAR PROCESSES AND SIGNALING	GE002006;GE004494
COG4235	cytochrome c-type biogenesis protein	[O]: Posttranslational modification, protein turnover, chaperones	CELLULAR PROCESSES AND SIGNALING	GE002460
COG4249	peptidase C14 caspase catalytic subunit p20	[R]: General function prediction only	POORLY CHARACTERIZED	GE001944;GE002561
COG4260	virion core protein (Lumpy skin disease	[S]: Function unknown	POORLY CHARACTERIZED	GE003326
COG4268	5-methylcytosine restriction system	[V]: Defense mechanisms	CELLULAR PROCESSES AND SIGNALING	GE002242
COG4278	--	[S]: Function unknown	POORLY CHARACTERIZED	GE000741;GE001167
COG4301	methyltransferase	[S]: Function unknown	POORLY CHARACTERIZED	GE002331
COG4302	ethanolamine ammonia-lyase	[E]: Amino acid transport and metabolism	METABOLISM	GE003303
COG4303	ethanolamine ammonia-lyase	[E]: Amino acid transport and metabolism	METABOLISM	GE003304
COG4307	Uncharacterized protein conserved in bacteria (DUF2248)	[S]: Function unknown	POORLY CHARACTERIZED	GE000538
COG4313	Phenol degradation-like protein	[C]: Energy production and conversion	METABOLISM	GE002001;GE003221
COG4320	Uncharacterized protein conserved in bacteria (DUF2252)	[S]: Function unknown	POORLY CHARACTERIZED	GE001702
COG4395	Import inner membrane translocase subunit TIM44	[S]: Function unknown	POORLY CHARACTERIZED	GE000452;GE004828
COG4422	gp37gp68 family	[S]: Function unknown	POORLY CHARACTERIZED	GE004665;GE004666;GE004668
COG4453	Protein of unknown function (DUF1778)	[S]: Function unknown	POORLY CHARACTERIZED	GE003003
COG4455	Virulence Protein SciE Type	[S]: Function unknown	POORLY CHARACTERIZED	GE001146
COG4456	Virulence-associated protein	[S]: Function unknown	POORLY CHARACTERIZED	GE003676
COG4535	Magnesium and cobalt efflux protein	[P]: Inorganic ion transport and metabolism	METABOLISM	GE003739
COG4542	GHMP kinase	[Q]: Secondary metabolites biosynthesis, transport and catabolism	METABOLISM	GE004406
COG4566	Two component transcriptional regulator, luxr family	[T]: Signal transduction mechanisms	CELLULAR PROCESSES AND SIGNALING	GE001352;GE001607
COG4567	response regulator	[T]: Signal transduction mechanisms	CELLULAR PROCESSES AND SIGNALING	GE001569
COG4582	Cell division factor that enhances FtsZ-ring assembly. Directly interacts with FtsZ and promotes bundling of FtsZ protofilaments, with a reduction in FtsZ GTPase activity (By similarity)	[S]: Function unknown	POORLY CHARACTERIZED	GE000387
COG4584	Transposase	[L]: Replication, recombination and repair	INFORMATION STORAGE AND PROCESSING	GE000867;GE000924;GE003265;GE003276;GE003299
COG4585	Histidine kinase	[T]: Signal transduction mechanisms	CELLULAR PROCESSES AND SIGNALING	GE003351;GE003659
COG4590	Binding-protein-dependent transport systems inner membrane component	[P]: Inorganic ion transport and metabolism	METABOLISM	GE000661
COG4591	lipoprotein releasing system transmembrane protein	[M]: Cell wall/membrane/envelope biogenesis	CELLULAR PROCESSES AND SIGNALING	GE002729
COG4618	Type I secretion system ATPase	[V]: Defense mechanisms	CELLULAR PROCESSES AND SIGNALING	GE001246;GE003462
COG4619	(ABC) transporter	[R]: General function prediction only	POORLY CHARACTERIZED	GE002867
COG4627	--	[S]: Function unknown	POORLY CHARACTERIZED	GE000974
COG4634	--	[S]: Function unknown	POORLY CHARACTERIZED	GE000081;GE001565
COG4636	Pfam:DUF820	[S]: Function unknown	POORLY CHARACTERIZED	GE004561
COG4637	SMC domain protein	[S]: Function unknown	POORLY CHARACTERIZED	GE000361
COG4642	whole genome shotgun sequence	[S]: Function unknown	POORLY CHARACTERIZED	GE002070
COG4643	DNA primase	[S]: Function unknown	POORLY CHARACTERIZED	GE003898
COG4644	Transposase	[L]: Replication, recombination and repair	INFORMATION STORAGE AND PROCESSING	GE000731;GE002488;GE002626;GE004392;GE004766;GE004799;GE004800;GE004845;GE004850;GE004865;GE004869;GE004887;GE004891;GE004909;GE004913
COG4656	Required for nitrogen fixation. May be part of a membrane complex functioning as an intermediate in the electron transport to nitrogenase (By similarity)	[C]: Energy production and conversion	METABOLISM	GE004178
COG4657	Electron transport complex	[C]: Energy production and conversion	METABOLISM	GE004176
COG4658	Electron transport complex	[C]: Energy production and conversion	METABOLISM	GE004179
COG4659	Electron transport complex	[C]: Energy production and conversion	METABOLISM	GE004180
COG4660	Electron transport complex	[C]: Energy production and conversion	METABOLISM	GE004181
COG4674	abc transporter atp-binding protein	[E]: Amino acid transport and metabolism	METABOLISM	GE003210
COG4675	tail collar domain protein	[S]: Function unknown	POORLY CHARACTERIZED	GE003355
COG4679	Phage-related protein	[S]: Function unknown	POORLY CHARACTERIZED	GE001675;GE002806;GE002956
COG4680	Toxin-antitoxin system, toxin component, RelE family	[S]: Function unknown	POORLY CHARACTERIZED	GE002317
COG4683	Phage derived protein Gp49-like (DUF891)	[S]: Function unknown	POORLY CHARACTERIZED	GE001274
COG4691	Plasmid stability protein	[R]: General function prediction only	POORLY CHARACTERIZED	GE001876
COG4705	membrane	[S]: Function unknown	POORLY CHARACTERIZED	GE001322;GE001625
COG4715	Zinc finger SWIM domain protein	[S]: Function unknown	POORLY CHARACTERIZED	GE003268
COG4731	signal peptide protein	[S]: Function unknown	POORLY CHARACTERIZED	GE001690
COG4737	Protein of unknown function (DUF1044)	[S]: Function unknown	POORLY CHARACTERIZED	GE002233
COG4764	(LipO)protein	[S]: Function unknown	POORLY CHARACTERIZED	GE000059
COG4771	receptor	[P]: Inorganic ion transport and metabolism	METABOLISM	GE002388;GE004620
COG4774	Receptor	[P]: Inorganic ion transport and metabolism	METABOLISM	GE002356
COG4775	Part of the outer membrane protein assembly complex, which is involved in assembly and insertion of beta-barrel proteins into the outer membrane	[M]: Cell wall/membrane/envelope biogenesis	CELLULAR PROCESSES AND SIGNALING	GE000018
COG4783	peptidase m48, ste24p	[O]: Posttranslational modification, protein turnover, chaperones	CELLULAR PROCESSES AND SIGNALING	GE001022
COG4786	flagellar basal-body rod protein	[N]: Cell motility	CELLULAR PROCESSES AND SIGNALING	GE003699
COG4787	Flagellar basal-body rod protein FlgF	[N]: Cell motility	CELLULAR PROCESSES AND SIGNALING	GE003698
COG4796	Type II and III secretion system protein	[U]: Intracellular trafficking, secretion, and vesicular transport	CELLULAR PROCESSES AND SIGNALING	GE000466
COG4804	Conserved protein	[S]: Function unknown	POORLY CHARACTERIZED	GE002321;GE004796
COG4823	Abortive infection bacteriophage resistance protein	[V]: Defense mechanisms	CELLULAR PROCESSES AND SIGNALING	GE004488
COG4870	cysteine	[O]: Posttranslational modification, protein turnover, chaperones	CELLULAR PROCESSES AND SIGNALING	GE003909
COG4886	leucine Rich Repeat	[S]: Function unknown	POORLY CHARACTERIZED	GE004437
COG4912	DNA alkylation repair enzyme	[L]: Replication, recombination and repair	INFORMATION STORAGE AND PROCESSING	GE004173
COG4922	SnoaL-like polyketide cyclase	[S]: Function unknown	POORLY CHARACTERIZED	GE003163
COG4928	p-loop domain protein	[R]: General function prediction only	POORLY CHARACTERIZED	GE002237;GE004387;GE004393
COG4934	peptidase	[O]: Posttranslational modification, protein turnover, chaperones	CELLULAR PROCESSES AND SIGNALING	GE002654;GE003419
COG4938	--	[S]: Function unknown	POORLY CHARACTERIZED	GE000598
COG4942	peptidase	[D]: Cell cycle control, cell division, chromosome partitioning	CELLULAR PROCESSES AND SIGNALING	GE000149
COG4947	esterase	[R]: General function prediction only	POORLY CHARACTERIZED	GE002424
COG4951	Type III restriction protein, res subunit	[L]: Replication, recombination and repair	INFORMATION STORAGE AND PROCESSING	GE004462
COG4953	penicillin-binding protein 1C	[M]: Cell wall/membrane/envelope biogenesis	CELLULAR PROCESSES AND SIGNALING	GE002696
COG4959	Conjugal transfer protein	[U]: Intracellular trafficking, secretion, and vesicular transport	CELLULAR PROCESSES AND SIGNALING	GE004811
COG4962	type ii secretion system protein E	[U]: Intracellular trafficking, secretion, and vesicular transport	CELLULAR PROCESSES AND SIGNALING	GE004928
COG4966	Pilus assembly protein	--	--	GE002915
COG4968	type IV pilus biogenesis protein	[U]: Intracellular trafficking, secretion, and vesicular transport	CELLULAR PROCESSES AND SIGNALING	GE002912
COG4969	Fimbrial protein	[U]: Intracellular trafficking, secretion, and vesicular transport	CELLULAR PROCESSES AND SIGNALING	GE000167
COG4972	type IV pilus assembly protein pilm	--	--	GE000462
COG4973	Site-specific tyrosine recombinase, which acts by catalyzing the cutting and rejoining of the recombining DNA molecules. The XerC-XerD complex is essential to convert dimers of the bacterial chromosome into monomers to permit their segregation at cell division. It also contributes to the segregational stability of plasmids (By similarity)	[L]: Replication, recombination and repair	INFORMATION STORAGE AND PROCESSING	GE000771
COG4974	Site-specific tyrosine recombinase, which acts by catalyzing the cutting and rejoining of the recombining DNA molecules. The XerC-XerD complex is essential to convert dimers of the bacterial chromosome into monomers to permit their segregation at cell division. It also contributes to the segregational stability of plasmids (By similarity)	[L]: Replication, recombination and repair	INFORMATION STORAGE AND PROCESSING	GE000945
COG4976	methyltransferase	[R]: General function prediction only	POORLY CHARACTERIZED	GE001007
COG4978	Transcriptional regulator	[K]: Transcription	INFORMATION STORAGE AND PROCESSING	GE001165
COG4985	phosphate ABC transporter (Permease	[P]: Inorganic ion transport and metabolism	METABOLISM	GE000662
COG4992	Acetylornithine aminotransferase	[E]: Amino acid transport and metabolism	METABOLISM	GE003975;GE004015
COG4993	Dehydrogenase	[G]: Carbohydrate transport and metabolism	METABOLISM	GE001192;GE001464;GE002014;GE003348
COG4995	tetratricopeptide repeat domain	[S]: Function unknown	POORLY CHARACTERIZED	GE001141
COG5000	Histidine kinase	[T]: Signal transduction mechanisms	CELLULAR PROCESSES AND SIGNALING	GE000795
COG5001	Diguanylate cyclase phosphodiesterase	[T]: Signal transduction mechanisms	CELLULAR PROCESSES AND SIGNALING	GE000809;GE001207;GE001798;GE002134;GE002142;GE002195;GE002251;GE002335;GE002469;GE002567;GE002862;GE002919;GE003061;GE003218;GE003219;GE003235;GE003239;GE003661;GE003679
COG5008	twitching motility protein	--	--	GE000248;GE001058
COG5009	penicillin-binding protein 1A	[M]: Cell wall/membrane/envelope biogenesis	CELLULAR PROCESSES AND SIGNALING	GE000461
COG5016	Oxaloacetate decarboxylase	[C]: Energy production and conversion	METABOLISM	GE001204
COG5184	regulator of chromosome condensation	--	--	GE002365
COG5265	ABC transporter	[V]: Defense mechanisms	CELLULAR PROCESSES AND SIGNALING	GE002878
COG5267	Protein of unknown function (DUF1800)	[S]: Function unknown	POORLY CHARACTERIZED	GE001846
COG5268	Conjugal transfer protein	[U]: Intracellular trafficking, secretion, and vesicular transport	CELLULAR PROCESSES AND SIGNALING	GE004926
COG5276	Lvivd repeat-containing protein	[S]: Function unknown	POORLY CHARACTERIZED	GE003312
COG5306	MotA TolQ ExbB proton channel	[S]: Function unknown	POORLY CHARACTERIZED	GE000816;GE001377
COG5309	cell wall	[G]: Carbohydrate transport and metabolism	METABOLISM	GE000651;GE001157;GE004123
COG5314	transfer protein trbj	[U]: Intracellular trafficking, secretion, and vesicular transport	CELLULAR PROCESSES AND SIGNALING	GE004857;GE004920
COG5345	conserved protein UCP029693	[S]: Function unknown	POORLY CHARACTERIZED	GE000406
COG5373	Membrane	[S]: Function unknown	POORLY CHARACTERIZED	GE003170
COG5405	Protease subunit of a proteasome-like degradation complex believed to be a general protein degrading machinery (By similarity)	[O]: Posttranslational modification, protein turnover, chaperones	CELLULAR PROCESSES AND SIGNALING	GE003596
COG5424	Ring cyclization and eight-electron oxidation of 3a-(2- amino-2-carboxyethyl)-4,5-dioxo-4,5,6,7,8,9-hexahydroquinoline- 7,9-dicarboxylic-acid to PQQ (By similarity)	[H]: Coenzyme transport and metabolism	METABOLISM	GE004202
COG5446	cobalt transporter subunit CbtA	[S]: Function unknown	POORLY CHARACTERIZED	GE004408
COG5464	transposase	[S]: Function unknown	POORLY CHARACTERIZED	GE001525;GE001811;GE002844
COG5501	Sulfur oxidation protein	[S]: Function unknown	POORLY CHARACTERIZED	GE000681;GE002159
COG5519	membrane	[L]: Replication, recombination and repair	INFORMATION STORAGE AND PROCESSING	GE000589;GE002797
COG5532	Uncharacterized conserved protein (DUF2303)	[S]: Function unknown	POORLY CHARACTERIZED	GE001744
COG5545	Virulence-associated protein e	[S]: Function unknown	POORLY CHARACTERIZED	GE001754
COG5563	Extracellular repeat protein, HAF family	[S]: Function unknown	POORLY CHARACTERIZED	GE002081;GE004787
COG5581	Acts as a flagellar brake, regulating swimming and swarming in a bis-(3'-5') cyclic diguanylic acid (c-di-GMP)- dependent manner. Increasing levels of c-di-GMP lead to decreased motility (By similarity)	[M]: Cell wall/membrane/envelope biogenesis	CELLULAR PROCESSES AND SIGNALING	GE001271
COG5606	Transcriptional regulator (XRE family	[K]: Transcription	INFORMATION STORAGE AND PROCESSING	GE002807;GE002957
COG5611	PilT protein domain protein	[R]: General function prediction only	POORLY CHARACTERIZED	GE001980
COG5654	RES domain protein	[S]: Function unknown	POORLY CHARACTERIZED	GE002300
COG5662	Transmembrane anti-sigma factor	[K]: Transcription	INFORMATION STORAGE AND PROCESSING	GE003373
NOG00005	Type I secretion membrane fusion protein (HlyD	[V]: Defense mechanisms	CELLULAR PROCESSES AND SIGNALING	GE001245
NOG00011	Histidine kinase	[T]: Signal transduction mechanisms	CELLULAR PROCESSES AND SIGNALING	GE002125;GE002334;GE002352;GE002708;GE002752;GE003143;GE003216;GE003236
NOG00052	drug resistance transporter emrb qaca subfamily	[P]: Inorganic ion transport and metabolism	METABOLISM	GE003407
NOG00085	aspic unbv domain protein	[S]: Function unknown	POORLY CHARACTERIZED	GE003323
NOG00108	Dehydrogenase	[C]: Energy production and conversion	METABOLISM	GE000966
NOG00154	tonB-dependent siderophore receptor	[P]: Inorganic ion transport and metabolism	METABOLISM	GE000609;GE000870;GE000896;GE000902;GE002581;GE004229;GE004275;GE004335;GE004337;GE004352;GE004399
NOG00197	acriflavin resistance protein	[V]: Defense mechanisms	CELLULAR PROCESSES AND SIGNALING	GE001291;GE001292;GE002150;GE002715;GE002716
NOG00210	nucleotide-binding protein	[S]: Function unknown	POORLY CHARACTERIZED	GE003008
NOG00252	transposase	[L]: Replication, recombination and repair	INFORMATION STORAGE AND PROCESSING	GE004635;GE004636;GE004788;GE004789
NOG00257	Methyl-accepting chemotaxis	[S]: Function unknown	POORLY CHARACTERIZED	GE003477
NOG00383	--	[S]: Function unknown	POORLY CHARACTERIZED	GE003014
NOG00430	Major Facilitator superfamily	[G]: Carbohydrate transport and metabolism	METABOLISM	GE000504
NOG00443	Efflux transporter RND family MFP subunit	[V]: Defense mechanisms	CELLULAR PROCESSES AND SIGNALING	GE001212;GE002657
NOG00748	Histidine kinase	[T]: Signal transduction mechanisms	CELLULAR PROCESSES AND SIGNALING	GE002064;GE003680;GE003683
NOG00815	Histidine kinase	[T]: Signal transduction mechanisms	CELLULAR PROCESSES AND SIGNALING	GE001570
NOG00864	LysR family transcriptional Regulator	[K]: Transcription	INFORMATION STORAGE AND PROCESSING	GE000610
NOG00882	Positively regulates the activity of the minus-end directed microtubule motor protein dynein. May enhance dynein- mediated microtubule sliding by targeting dynein to the microtubule plus end. Required for	[R]: General function prediction only	POORLY CHARACTERIZED	GE002044
NOG00889	RND efflux system, outer membrane lipoprotein, NodT	[M]: Cell wall/membrane/envelope biogenesis	CELLULAR PROCESSES AND SIGNALING	GE001214;GE001290;GE001820;GE002050;GE002655;GE002767;GE003406
NOG00924	domain protein	[S]: Function unknown	POORLY CHARACTERIZED	GE002690
NOG00930	--	[S]: Function unknown	POORLY CHARACTERIZED	GE002530
NOG00933	selenium-binding protein	[R]: General function prediction only	POORLY CHARACTERIZED	GE000181
NOG00993	Sterol 24-c-methyltransferase	[I]: Lipid transport and metabolism	METABOLISM	GE003563
NOG01033	Nucleotidyl transferase of unknown function (DUF1814)	[S]: Function unknown	POORLY CHARACTERIZED	GE001836
NOG01040	Anti-feci sigma factor, fecr	[S]: Function unknown	POORLY CHARACTERIZED	GE004230
NOG01190	oxidoreductase	[E]: Amino acid transport and metabolism	METABOLISM	GE003245
NOG01200	Polysaccharide Biosynthesis Protein	[M]: Cell wall/membrane/envelope biogenesis	CELLULAR PROCESSES AND SIGNALING	GE000767
NOG01206	tonB-dependent Receptor	[P]: Inorganic ion transport and metabolism	METABOLISM	GE001577;GE003352
NOG01240	Hopanoid biosynthesis associated RND transporter like protein HpnN	[R]: General function prediction only	POORLY CHARACTERIZED	GE000039
NOG01257	--	[S]: Function unknown	POORLY CHARACTERIZED	GE000329
NOG01265	Arylsulfotransferase (ASST)	[S]: Function unknown	POORLY CHARACTERIZED	GE001306
NOG01266	Protein of unknown function (DUF1549)	[S]: Function unknown	POORLY CHARACTERIZED	GE001309
NOG01286	tonB-dependent Receptor	[P]: Inorganic ion transport and metabolism	METABOLISM	GE003200
NOG01311	phosphate-selective porin O and P	[P]: Inorganic ion transport and metabolism	METABOLISM	GE003132
NOG01366	Crispr-associated protein, cse1 family	[L]: Replication, recombination and repair	INFORMATION STORAGE AND PROCESSING	GE002268
NOG01402	amino acid	[E]: Amino acid transport and metabolism	METABOLISM	GE003119
NOG01488	--	[S]: Function unknown	POORLY CHARACTERIZED	GE002429
NOG01493	Domain of Unknown Function (DUF748)	[S]: Function unknown	POORLY CHARACTERIZED	GE000011
NOG01565	Protein of unknown function (DUF2797)	[S]: Function unknown	POORLY CHARACTERIZED	GE001060
NOG01571	--	[S]: Function unknown	POORLY CHARACTERIZED	GE002320
NOG01644	Efflux transporter rnd family, mfp subunit	[P]: Inorganic ion transport and metabolism	METABOLISM	GE000336;GE000403
NOG01711	Protein of unknown function (DUF1501)	[S]: Function unknown	POORLY CHARACTERIZED	GE001310
NOG01734	Polysaccharide biosynthesis protein	[M]: Cell wall/membrane/envelope biogenesis	CELLULAR PROCESSES AND SIGNALING	GE000517
NOG01782	phosphorylase kinase	[T]: Signal transduction mechanisms	CELLULAR PROCESSES AND SIGNALING	GE001124
NOG01924	phosphoesterase PA-phosphatase related protein	[R]: General function prediction only	POORLY CHARACTERIZED	GE002351
NOG01930	transposase	[L]: Replication, recombination and repair	INFORMATION STORAGE AND PROCESSING	GE000729;GE000730;GE000736;GE000742;GE000745;GE000748;GE002305
NOG02023	Histidine kinase	[T]: Signal transduction mechanisms	CELLULAR PROCESSES AND SIGNALING	GE004615
NOG02085	5-Nucleotidase	[F]: Nucleotide transport and metabolism	METABOLISM	GE001368
NOG02133	type i phosphodiesterase nucleotide pyrophosphatase	[S]: Function unknown	POORLY CHARACTERIZED	GE002570
NOG02238	secretion protein, HlyD	[U]: Intracellular trafficking, secretion, and vesicular transport	CELLULAR PROCESSES AND SIGNALING	GE002763
NOG02242	Methyl-accepting chemotaxis sensory transducer with Pas Pac sensor	[T]: Signal transduction mechanisms	CELLULAR PROCESSES AND SIGNALING	GE002092
NOG02306	hydroxylamine oxidase	[S]: Function unknown	POORLY CHARACTERIZED	GE000752
NOG02363	Glycosyl transferase (Group 1	[M]: Cell wall/membrane/envelope biogenesis	CELLULAR PROCESSES AND SIGNALING	GE003923
NOG02464	RND efflux system, outer membrane lipoprotein, NodT	[M]: Cell wall/membrane/envelope biogenesis	CELLULAR PROCESSES AND SIGNALING	GE002574
NOG02552	major facilitator Superfamily	[G]: Carbohydrate transport and metabolism	METABOLISM	GE000575
NOG02660	membrane protein involved in aromatic hydrocarbon degradation	[S]: Function unknown	POORLY CHARACTERIZED	GE003115
NOG02733	--	[S]: Function unknown	POORLY CHARACTERIZED	GE001866
NOG02802	acyl-Coa dehydrogenase	[I]: Lipid transport and metabolism	METABOLISM	GE003127;GE003129;GE003133
NOG02819	TRANSCRIPTIONal REGULATOR, lysR family	[K]: Transcription	INFORMATION STORAGE AND PROCESSING	GE003391
NOG02889	Potassium inwardly-rectifying channel, subfamily J, member	[U]: Intracellular trafficking, secretion, and vesicular transport	CELLULAR PROCESSES AND SIGNALING	GE002965
NOG02976	Strawberry notch homolog	[S]: Function unknown	POORLY CHARACTERIZED	GE004814
NOG03057	alpha helical protein	[S]: Function unknown	POORLY CHARACTERIZED	GE001130
NOG03084	TonB-dependent copper receptor	[P]: Inorganic ion transport and metabolism	METABOLISM	GE003288
NOG03089	CRISPR-Associated Protein	[L]: Replication, recombination and repair	INFORMATION STORAGE AND PROCESSING	GE001496
NOG03116	integrase catalytic	[L]: Replication, recombination and repair	INFORMATION STORAGE AND PROCESSING	GE002107
NOG03180	oxidoreductase	[R]: General function prediction only	POORLY CHARACTERIZED	GE000444
NOG03189	domain protein	[S]: Function unknown	POORLY CHARACTERIZED	GE001247
NOG03275	--	[S]: Function unknown	POORLY CHARACTERIZED	GE004249
NOG03382	Short-chain dehydrogenase reductase Sdr	[R]: General function prediction only	POORLY CHARACTERIZED	GE000283
NOG03635	Transfer protein	[U]: Intracellular trafficking, secretion, and vesicular transport	CELLULAR PROCESSES AND SIGNALING	GE000856;GE004284;GE004512
NOG03749	outer membrane lipoprotein-sorting protein	[S]: Function unknown	POORLY CHARACTERIZED	GE001688
NOG03854	Dehydrogenase	[C]: Energy production and conversion	METABOLISM	GE000629;GE000630
NOG03860	--	[S]: Function unknown	POORLY CHARACTERIZED	GE000620
NOG03880	Short-chain dehydrogenase reductase Sdr	[R]: General function prediction only	POORLY CHARACTERIZED	GE002664
NOG04009	(AraC family) transcriptional regulator	[K]: Transcription	INFORMATION STORAGE AND PROCESSING	GE003184
NOG04041	Nad-dependent epimerase dehydratase	[R]: General function prediction only	POORLY CHARACTERIZED	GE001209
NOG04131	domain) protein	[S]: Function unknown	POORLY CHARACTERIZED	GE003317;GE003320
NOG04248	repeat-containing protein	[R]: General function prediction only	POORLY CHARACTERIZED	GE000637
NOG04260	Major Facilitator superfamily	[G]: Carbohydrate transport and metabolism	METABOLISM	GE002278
NOG04320	Two component transcriptional regulator (Winged helix family	[T]: Signal transduction mechanisms	CELLULAR PROCESSES AND SIGNALING	GE001638;GE002055;GE003160
NOG04321	Histidine kinase	[T]: Signal transduction mechanisms	CELLULAR PROCESSES AND SIGNALING	GE003159
NOG04326	transcriptional Regulator LysR family	[K]: Transcription	INFORMATION STORAGE AND PROCESSING	GE000478
NOG04566	Histidine kinase	[T]: Signal transduction mechanisms	CELLULAR PROCESSES AND SIGNALING	GE002153;GE003830
NOG04573	Monooxygenase	[S]: Function unknown	POORLY CHARACTERIZED	GE003124
NOG04627	tonB-dependent Receptor	[P]: Inorganic ion transport and metabolism	METABOLISM	GE003238
NOG04671	LysR family (Transcriptional regulator	[K]: Transcription	INFORMATION STORAGE AND PROCESSING	GE000571
NOG04733	LysR family transcriptional Regulator	[K]: Transcription	INFORMATION STORAGE AND PROCESSING	GE002968
NOG04774	Major Facilitator	[G]: Carbohydrate transport and metabolism	METABOLISM	GE002440
NOG05201	CRISPR-associated protein, Csy1 family	[L]: Replication, recombination and repair	INFORMATION STORAGE AND PROCESSING	GE004644
NOG05324	von Willebrand factor type A	[P]: Inorganic ion transport and metabolism	METABOLISM	GE003337
NOG05365	Nad-dependent epimerase dehydratase	[M]: Cell wall/membrane/envelope biogenesis	CELLULAR PROCESSES AND SIGNALING	GE003914
NOG05466	domain protein	[S]: Function unknown	POORLY CHARACTERIZED	GE002261
NOG05569	PIWI domain protein	[S]: Function unknown	POORLY CHARACTERIZED	GE001542
NOG05759	methyltransferase	[R]: General function prediction only	POORLY CHARACTERIZED	GE000411
NOG05783	Aspartate glutamate uridylate kinase	[S]: Function unknown	POORLY CHARACTERIZED	GE003138
NOG06319	--	[S]: Function unknown	POORLY CHARACTERIZED	GE002339;GE002532
NOG06333	amino acid amide ABC transporter substrate-binding protein, HAAT family	[S]: Function unknown	POORLY CHARACTERIZED	GE002938
NOG06537	Efflux transporter rnd family, mfp subunit	[V]: Defense mechanisms	CELLULAR PROCESSES AND SIGNALING	GE002575
NOG06653	Copper resistance	[P]: Inorganic ion transport and metabolism	METABOLISM	GE004017
NOG06724	CRISPR-associated protein, Csy2 family	[L]: Replication, recombination and repair	INFORMATION STORAGE AND PROCESSING	GE004645
NOG06776	--	[S]: Function unknown	POORLY CHARACTERIZED	GE001410
NOG06874	Diguanylate cyclase	[T]: Signal transduction mechanisms	CELLULAR PROCESSES AND SIGNALING	GE000415;GE000416
NOG06983	Membrane	[S]: Function unknown	POORLY CHARACTERIZED	GE001628;GE002592;GE004306
NOG07018	--	[S]: Function unknown	POORLY CHARACTERIZED	GE001318
NOG07059	o-methyltransferase	[R]: General function prediction only	POORLY CHARACTERIZED	GE002520
NOG07089	Two component transcriptional regulator, winged helix family	[T]: Signal transduction mechanisms	CELLULAR PROCESSES AND SIGNALING	GE001582
NOG07090	polysaccharide biosynthesis	[M]: Cell wall/membrane/envelope biogenesis	CELLULAR PROCESSES AND SIGNALING	GE000226
NOG07339	transcriptional regulator, lysr family	[K]: Transcription	INFORMATION STORAGE AND PROCESSING	GE002362
NOG07346	Permease of the drug metabolite transporter DMT superfamily	[S]: Function unknown	POORLY CHARACTERIZED	GE000084
NOG07437	--	[S]: Function unknown	POORLY CHARACTERIZED	GE003188
NOG07468	integral membrane protein-like protein	[S]: Function unknown	POORLY CHARACTERIZED	GE003450
NOG07499	General glycosylation pathway protein	[S]: Function unknown	POORLY CHARACTERIZED	GE002731
NOG07540	Efflux transporter RND family MFP subunit	[V]: Defense mechanisms	CELLULAR PROCESSES AND SIGNALING	GE001293;GE002714
NOG07628	signal transduction histidine kinase	[T]: Signal transduction mechanisms	CELLULAR PROCESSES AND SIGNALING	GE003727
NOG07920	divergent AAA	[S]: Function unknown	POORLY CHARACTERIZED	GE001067;GE004689
NOG08013	NERD domain protein	[S]: Function unknown	POORLY CHARACTERIZED	GE004732
NOG08018	spermine synthase	[S]: Function unknown	POORLY CHARACTERIZED	GE003327
NOG08464	Hydrogenase 4, membrane component	[S]: Function unknown	POORLY CHARACTERIZED	GE004115
NOG08467	--	[S]: Function unknown	POORLY CHARACTERIZED	GE000346
NOG08478	Methane monooxygenase ammonia monooxygenase, subunit C	[C]: Energy production and conversion	METABOLISM	GE000524
NOG08504	PAS PAC sensor	[T]: Signal transduction mechanisms	CELLULAR PROCESSES AND SIGNALING	GE004175
NOG08668	Crispr-associated protein, Csy3 family	[L]: Replication, recombination and repair	INFORMATION STORAGE AND PROCESSING	GE004646
NOG08974	Integrase	[S]: Function unknown	POORLY CHARACTERIZED	GE000231;GE000423;GE000774;GE004498;GE004499;GE004751;GE004783;GE004784
NOG09100	methylenetetrahydrofolate dehydrogenase (NADP( ))	[C]: Energy production and conversion	METABOLISM	GE004039
NOG09130	--	[S]: Function unknown	POORLY CHARACTERIZED	GE002497
NOG09266	short-chain dehydrogenase reductase	[R]: General function prediction only	POORLY CHARACTERIZED	GE003692
NOG09509	--	[S]: Function unknown	POORLY CHARACTERIZED	GE000988;GE000998
NOG09607	Membrane	[S]: Function unknown	POORLY CHARACTERIZED	GE003793
NOG100149	Pfam:Transposase_11	[S]: Function unknown	POORLY CHARACTERIZED	GE000891;GE001375
NOG10051	Histidine kinase	[T]: Signal transduction mechanisms	CELLULAR PROCESSES AND SIGNALING	GE001639
NOG100561	--	[S]: Function unknown	POORLY CHARACTERIZED	GE004002
NOG101052	Domain of unknown function DUF302	[S]: Function unknown	POORLY CHARACTERIZED	GE001615
NOG101441	addiction module antidote protein, cc2985 family	[S]: Function unknown	POORLY CHARACTERIZED	GE000920
NOG101446	TraE protein	[U]: Intracellular trafficking, secretion, and vesicular transport	CELLULAR PROCESSES AND SIGNALING	GE000876;GE004268;GE004533
NOG101629	bfd domain protein (2fe-2s)-binding domain protein	[S]: Function unknown	POORLY CHARACTERIZED	GE002205
NOG10168	LysR family transcriptional regulator	[K]: Transcription	INFORMATION STORAGE AND PROCESSING	GE003610
NOG101784	DNA binding domain protein, excisionase family	[K]: Transcription	INFORMATION STORAGE AND PROCESSING	GE001172
NOG101829	--	[S]: Function unknown	POORLY CHARACTERIZED	GE004166
NOG101987	--	[S]: Function unknown	POORLY CHARACTERIZED	GE002660
NOG101997	--	[S]: Function unknown	POORLY CHARACTERIZED	GE003255
NOG102139	Uncharacterised protein family (UPF0158)	[S]: Function unknown	POORLY CHARACTERIZED	GE003821
NOG102476	prevent-host-death	[S]: Function unknown	POORLY CHARACTERIZED	GE004863;GE004885;GE004907
NOG102535	--	[S]: Function unknown	POORLY CHARACTERIZED	GE002221
NOG102672	--	[S]: Function unknown	POORLY CHARACTERIZED	GE001857;GE003100
NOG102928	cobalamin (vitamin B12) biosynthesis CbiX protein	[H]: Coenzyme transport and metabolism	METABOLISM	GE001915
NOG102932	NifZ domain	[S]: Function unknown	POORLY CHARACTERIZED	GE004428
NOG103162	Protein of unknown function (DUF433)	[S]: Function unknown	POORLY CHARACTERIZED	GE000080
NOG103261	transposase	[L]: Replication, recombination and repair	INFORMATION STORAGE AND PROCESSING	GE001957;GE002368
NOG103300	--	[S]: Function unknown	POORLY CHARACTERIZED	GE003074
NOG103748	--	[S]: Function unknown	POORLY CHARACTERIZED	GE001631;GE003353
NOG104029	--	[S]: Function unknown	POORLY CHARACTERIZED	GE002024
NOG104211	abrb family transcriptional regulator	[K]: Transcription	INFORMATION STORAGE AND PROCESSING	GE001997
NOG104439	(Type IV) pilus assembly	[U]: Intracellular trafficking, secretion, and vesicular transport	CELLULAR PROCESSES AND SIGNALING	GE001025
NOG104565	--	[S]: Function unknown	POORLY CHARACTERIZED	GE000286
NOG104730	Protein of unknown function (DUF2970)	[S]: Function unknown	POORLY CHARACTERIZED	GE000316
NOG104905	--	[S]: Function unknown	POORLY CHARACTERIZED	GE001264
NOG104999	Type IV conjugative transfer system lipoprotein (TraV)	[S]: Function unknown	POORLY CHARACTERIZED	GE000880;GE004264;GE004537
NOG105170	--	[S]: Function unknown	POORLY CHARACTERIZED	GE002079
NOG105299	--	[R]: General function prediction only	POORLY CHARACTERIZED	GE004386
NOG105334	cytoplasmic protein	[S]: Function unknown	POORLY CHARACTERIZED	GE001952
NOG105499	--	[S]: Function unknown	POORLY CHARACTERIZED	GE000118
NOG105803	Plasmid stabilisation system protein	[R]: General function prediction only	POORLY CHARACTERIZED	GE002078
NOG105842	Protein of unknown function (DUF2380)	[S]: Function unknown	POORLY CHARACTERIZED	GE002254;GE003487
NOG106225	TraK protein	[S]: Function unknown	POORLY CHARACTERIZED	GE000877;GE004267;GE004534
NOG106292	--	[S]: Function unknown	POORLY CHARACTERIZED	GE000262
NOG106815	--	[S]: Function unknown	POORLY CHARACTERIZED	GE001735
NOG107011	--	[S]: Function unknown	POORLY CHARACTERIZED	GE003187
NOG107455	--	[S]: Function unknown	POORLY CHARACTERIZED	GE000932
NOG107569	--	[S]: Function unknown	POORLY CHARACTERIZED	GE002360
NOG10803	Glycosyl transferase, family 2	[M]: Cell wall/membrane/envelope biogenesis	CELLULAR PROCESSES AND SIGNALING	GE003779
NOG108064	WGR domain-containing protein	[S]: Function unknown	POORLY CHARACTERIZED	GE004380;GE004793;GE004819
NOG10818	--	[S]: Function unknown	POORLY CHARACTERIZED	GE002505
NOG108238	FeoC like transcriptional regulator	[S]: Function unknown	POORLY CHARACTERIZED	GE002785
NOG108377	--	[S]: Function unknown	POORLY CHARACTERIZED	GE001953
NOG108412	--	[S]: Function unknown	POORLY CHARACTERIZED	GE002977
NOG10851	Carbohydrate-selective porin OprB	[M]: Cell wall/membrane/envelope biogenesis	CELLULAR PROCESSES AND SIGNALING	GE000381;GE003467
NOG10870	Adenylate guanylate cyclase	[T]: Signal transduction mechanisms	CELLULAR PROCESSES AND SIGNALING	GE000014
NOG109182	--	[S]: Function unknown	POORLY CHARACTERIZED	GE001656;GE004361
NOG109465	Lyase and sodium transporter (By similarity)	[C]: Energy production and conversion	METABOLISM	GE001203
NOG10962	ABC transporter (permease)	[R]: General function prediction only	POORLY CHARACTERIZED	GE000907
NOG109674	--	[S]: Function unknown	POORLY CHARACTERIZED	GE003065
NOG109749	--	[S]: Function unknown	POORLY CHARACTERIZED	GE004436
NOG109850	Transglutaminase-like superfamily	[S]: Function unknown	POORLY CHARACTERIZED	GE002358;GE004359
NOG110120	--	[S]: Function unknown	POORLY CHARACTERIZED	GE003287
NOG110372	BFD domain protein (2Fe-2S)-binding domain protein	[S]: Function unknown	POORLY CHARACTERIZED	GE002687
NOG110399	--	[S]: Function unknown	POORLY CHARACTERIZED	GE001654
NOG11046	monooxygenase, subunit B	[C]: Energy production and conversion	METABOLISM	GE000526;GE000573
NOG110540	--	[S]: Function unknown	POORLY CHARACTERIZED	GE000116
NOG11089	von Willebrand factor type A	[R]: General function prediction only	POORLY CHARACTERIZED	GE003340
NOG110984	--	[S]: Function unknown	POORLY CHARACTERIZED	GE004312
NOG11114	--	[S]: Function unknown	POORLY CHARACTERIZED	GE001689
NOG111234	General secretion pathway protein	[U]: Intracellular trafficking, secretion, and vesicular transport	CELLULAR PROCESSES AND SIGNALING	GE001882
NOG111747	fimbrial protein (Pilin)	[U]: Intracellular trafficking, secretion, and vesicular transport	CELLULAR PROCESSES AND SIGNALING	GE000169
NOG11211	Nad-dependent epimerase dehydratase	[M]: Cell wall/membrane/envelope biogenesis	CELLULAR PROCESSES AND SIGNALING	GE000215
NOG11255	PepSY-associated TM helix domain protein	[S]: Function unknown	POORLY CHARACTERIZED	GE001315
NOG112574	PilT protein domain protein	[R]: General function prediction only	POORLY CHARACTERIZED	GE003018
NOG112782	--	[S]: Function unknown	POORLY CHARACTERIZED	GE001782;GE002225
NOG112879	--	[S]: Function unknown	POORLY CHARACTERIZED	GE000753
NOG112987	Dolichyl-phosphate-mannose-protein mannosyltransferase	[S]: Function unknown	POORLY CHARACTERIZED	GE002756
NOG113197	signal peptidase	[U]: Intracellular trafficking, secretion, and vesicular transport	CELLULAR PROCESSES AND SIGNALING	GE000885;GE004259
NOG11369	exosortase 2	[S]: Function unknown	POORLY CHARACTERIZED	GE002524;GE003935
NOG11379	Filamentation induced by cAMP protein fic	[S]: Function unknown	POORLY CHARACTERIZED	GE004367
NOG114008	Hemin uptake protein hemP	[S]: Function unknown	POORLY CHARACTERIZED	GE004404
NOG114069	fun14 family	[S]: Function unknown	POORLY CHARACTERIZED	GE000754
NOG11409	eight transmembrane protein EpsH	[S]: Function unknown	POORLY CHARACTERIZED	GE002258
NOG114197	--	[S]: Function unknown	POORLY CHARACTERIZED	GE001389
NOG114310	--	[S]: Function unknown	POORLY CHARACTERIZED	GE001272
NOG114346	group 1 glycosyl transferase	[M]: Cell wall/membrane/envelope biogenesis	CELLULAR PROCESSES AND SIGNALING	GE000760
NOG114492	sporulation and cell division repeat protein	[S]: Function unknown	POORLY CHARACTERIZED	GE001367
NOG115101	--	[S]: Function unknown	POORLY CHARACTERIZED	GE001636
NOG115116	--	[S]: Function unknown	POORLY CHARACTERIZED	GE001764
NOG115256	--	[S]: Function unknown	POORLY CHARACTERIZED	GE003970
NOG115665	--	[S]: Function unknown	POORLY CHARACTERIZED	GE000266
NOG115835	--	[S]: Function unknown	POORLY CHARACTERIZED	GE002200
NOG115880	metal dependent	[R]: General function prediction only	POORLY CHARACTERIZED	GE000720
NOG115929	--	[S]: Function unknown	POORLY CHARACTERIZED	GE004557
NOG115940	--	[S]: Function unknown	POORLY CHARACTERIZED	GE003904
NOG116857	--	[S]: Function unknown	POORLY CHARACTERIZED	GE000812;GE001374;GE004777
NOG117044	--	[S]: Function unknown	POORLY CHARACTERIZED	GE002021
NOG117372	YcgL domain-containing protein	[S]: Function unknown	POORLY CHARACTERIZED	GE000407
NOG117466	prevent-host-death family	[D]: Cell cycle control, cell division, chromosome partitioning	CELLULAR PROCESSES AND SIGNALING	GE000906
NOG117925	Lipase (class 3)	[S]: Function unknown	POORLY CHARACTERIZED	GE003405
NOG11812	--	[S]: Function unknown	POORLY CHARACTERIZED	GE000819;GE001380
NOG118142	Desulfoferrodoxin	[S]: Function unknown	POORLY CHARACTERIZED	GE001411
NOG11842	Crispr-associated protein, cse4 family	[L]: Replication, recombination and repair	INFORMATION STORAGE AND PROCESSING	GE002270
NOG118635	--	[S]: Function unknown	POORLY CHARACTERIZED	GE003733
NOG120040	HipA-like C-terminal domain	[S]: Function unknown	POORLY CHARACTERIZED	GE002285
NOG120928	Protein of unknown function (DUF2934)	[S]: Function unknown	POORLY CHARACTERIZED	GE002569
NOG121038	--	[S]: Function unknown	POORLY CHARACTERIZED	GE003807
NOG12104	--	[S]: Function unknown	POORLY CHARACTERIZED	GE004491
NOG121198	--	[S]: Function unknown	POORLY CHARACTERIZED	GE002761
NOG121622	--	[S]: Function unknown	POORLY CHARACTERIZED	GE004233
NOG122528	Methylene-tetrahydromethanopterin dehydrogenase, N-terminal	[C]: Energy production and conversion	METABOLISM	GE002898
NOG12612	cytochrome C family protein	[S]: Function unknown	POORLY CHARACTERIZED	GE003322
NOG12691	--	[S]: Function unknown	POORLY CHARACTERIZED	GE004486
NOG12776	--	[S]: Function unknown	POORLY CHARACTERIZED	GE001905
NOG12819	--	[S]: Function unknown	POORLY CHARACTERIZED	GE002777
NOG12866	Cointegrate resolution protein T	[S]: Function unknown	POORLY CHARACTERIZED	GE004780
NOG13123	(ABC) transporter	[P]: Inorganic ion transport and metabolism	METABOLISM	GE003638
NOG131373	--	[S]: Function unknown	POORLY CHARACTERIZED	GE003425
NOG132109	--	[S]: Function unknown	POORLY CHARACTERIZED	GE002257
NOG132267	Domain of unknown function (DUF239)	[S]: Function unknown	POORLY CHARACTERIZED	GE003958
NOG132322	Replication Protein	[S]: Function unknown	POORLY CHARACTERIZED	GE004373;GE004604;GE004707;GE004876;GE004898;GE004930
NOG132995	phospholipase d transphosphatidylase	[S]: Function unknown	POORLY CHARACTERIZED	GE001420
NOG13322	--	[S]: Function unknown	POORLY CHARACTERIZED	GE001630
NOG13328	--	[S]: Function unknown	POORLY CHARACTERIZED	GE003244
NOG13631	Esterase lipase thioesterase family	[S]: Function unknown	POORLY CHARACTERIZED	GE003242
NOG136661	--	[S]: Function unknown	POORLY CHARACTERIZED	GE002861
NOG13741	methionine sulfoxide reductase A	[S]: Function unknown	POORLY CHARACTERIZED	GE002884
NOG137454	--	[S]: Function unknown	POORLY CHARACTERIZED	GE004192
NOG13755	transfer protein TraU	[R]: General function prediction only	POORLY CHARACTERIZED	GE000887;GE004257;GE004526
NOG13989	Aspartate glutamate uridylate kinase	[S]: Function unknown	POORLY CHARACTERIZED	GE003139
NOG140418	--	[S]: Function unknown	POORLY CHARACTERIZED	GE004803
NOG140586	--	[S]: Function unknown	POORLY CHARACTERIZED	GE004758
NOG141326	--	[S]: Function unknown	POORLY CHARACTERIZED	GE004725
NOG141377	--	[S]: Function unknown	POORLY CHARACTERIZED	GE004502
NOG14181	Nad-dependent epimerase dehydratase	[R]: General function prediction only	POORLY CHARACTERIZED	GE002056
NOG141940	--	[S]: Function unknown	POORLY CHARACTERIZED	GE002533
NOG14209	Alpha beta hydrolase fold protein	[R]: General function prediction only	POORLY CHARACTERIZED	GE002018
NOG142180	--	[S]: Function unknown	POORLY CHARACTERIZED	GE001189
NOG14278	BNR repeat	[R]: General function prediction only	POORLY CHARACTERIZED	GE002389;GE003328
NOG14363	--	[S]: Function unknown	POORLY CHARACTERIZED	GE002111
NOG143901	--	[U]: Intracellular trafficking, secretion, and vesicular transport	CELLULAR PROCESSES AND SIGNALING	GE004929
NOG144331	--	[S]: Function unknown	POORLY CHARACTERIZED	GE001166
NOG145084	--	[S]: Function unknown	POORLY CHARACTERIZED	GE004164
NOG145638	--	[S]: Function unknown	POORLY CHARACTERIZED	GE004817
NOG147346	--	[S]: Function unknown	POORLY CHARACTERIZED	GE003172
NOG148206	--	[S]: Function unknown	POORLY CHARACTERIZED	GE004632
NOG148790	--	[S]: Function unknown	POORLY CHARACTERIZED	GE002311
NOG149538	Cupin 2 Conserved Barrel Domain Protein	[S]: Function unknown	POORLY CHARACTERIZED	GE001093
NOG151780	prevent-host-death family	[S]: Function unknown	POORLY CHARACTERIZED	GE003019
NOG151923	Sodium Bile acid symporter family	[R]: General function prediction only	POORLY CHARACTERIZED	GE002513
NOG152104	--	[S]: Function unknown	POORLY CHARACTERIZED	GE002489;GE002653;GE003280;GE004390;GE004612
NOG15232	(ABC) transporter	[R]: General function prediction only	POORLY CHARACTERIZED	GE002324
NOG152406	--	[S]: Function unknown	POORLY CHARACTERIZED	GE000881;GE004263
NOG152533	--	[S]: Function unknown	POORLY CHARACTERIZED	GE004567
NOG152727	--	[S]: Function unknown	POORLY CHARACTERIZED	GE000010
NOG15294	Protein of unknown function (DUF2817)	[S]: Function unknown	POORLY CHARACTERIZED	GE001261
NOG153338	--	[S]: Function unknown	POORLY CHARACTERIZED	GE001381
NOG15335	type I secretion outer membrane protein	[M]: Cell wall/membrane/envelope biogenesis	CELLULAR PROCESSES AND SIGNALING	GE000911;GE004225;GE004347
NOG15401	ABC transporter (permease)	[R]: General function prediction only	POORLY CHARACTERIZED	GE000908
NOG157039	--	[S]: Function unknown	POORLY CHARACTERIZED	GE002062
NOG15770	YqaJ-like viral recombinase domain	[L]: Replication, recombination and repair	INFORMATION STORAGE AND PROCESSING	GE004243;GE004592
NOG158099	--	[S]: Function unknown	POORLY CHARACTERIZED	GE002245
NOG15823	von Willebrand factor, type A	[R]: General function prediction only	POORLY CHARACTERIZED	GE004238;GE004578
NOG159391	Uncharacterised protein family (UPF0175)	[S]: Function unknown	POORLY CHARACTERIZED	GE004465
NOG16036	Helicase	[L]: Replication, recombination and repair	INFORMATION STORAGE AND PROCESSING	GE004770
NOG160410	--	[S]: Function unknown	POORLY CHARACTERIZED	GE000922;GE004247
NOG160588	--	[S]: Function unknown	POORLY CHARACTERIZED	GE001779;GE002223
NOG160730	--	[S]: Function unknown	POORLY CHARACTERIZED	GE003798
NOG160872	--	[S]: Function unknown	POORLY CHARACTERIZED	GE004932
NOG16093	Patatin family	[R]: General function prediction only	POORLY CHARACTERIZED	GE003156
NOG161008	Protein of unknown function (DUF1469)	[S]: Function unknown	POORLY CHARACTERIZED	GE003075
NOG162830	--	[S]: Function unknown	POORLY CHARACTERIZED	GE002060;GE002061;GE002063
NOG163195	--	[S]: Function unknown	POORLY CHARACTERIZED	GE003161
NOG163490	--	[S]: Function unknown	POORLY CHARACTERIZED	GE000529
NOG163763	--	[S]: Function unknown	POORLY CHARACTERIZED	GE000884
NOG164019	--	[S]: Function unknown	POORLY CHARACTERIZED	GE003595
NOG164246	--	[S]: Function unknown	POORLY CHARACTERIZED	GE000308
NOG16429	--	[S]: Function unknown	POORLY CHARACTERIZED	GE001758;GE002034
NOG166067	OmpA family	[S]: Function unknown	POORLY CHARACTERIZED	GE004851;GE004914
NOG166322	--	[S]: Function unknown	POORLY CHARACTERIZED	GE002998
NOG166708	--	[S]: Function unknown	POORLY CHARACTERIZED	GE000236;GE000777
NOG16672	repeat-containing protein	[R]: General function prediction only	POORLY CHARACTERIZED	GE003847
NOG166971	--	[S]: Function unknown	POORLY CHARACTERIZED	GE003333
NOG16711	YfdX protein	[S]: Function unknown	POORLY CHARACTERIZED	GE003066
NOG16804	transcriptional regulator, merr family	[K]: Transcription	INFORMATION STORAGE AND PROCESSING	GE001719
NOG16897	Alpha amylase	[S]: Function unknown	POORLY CHARACTERIZED	GE003330;GE003546;GE003548;GE003549;GE003551
NOG169601	Plasmid-like protein	[S]: Function unknown	POORLY CHARACTERIZED	GE004549
NOG169637	--	[S]: Function unknown	POORLY CHARACTERIZED	GE003978
NOG169690	--	[S]: Function unknown	POORLY CHARACTERIZED	GE000723
NOG16970	methyltransferase	[R]: General function prediction only	POORLY CHARACTERIZED	GE001691
NOG169852	--	[S]: Function unknown	POORLY CHARACTERIZED	GE003336
NOG170327	TraL protein	[U]: Intracellular trafficking, secretion, and vesicular transport	CELLULAR PROCESSES AND SIGNALING	GE000875;GE004269
NOG170418	--	[S]: Function unknown	POORLY CHARACTERIZED	GE001734
NOG172173	--	[S]: Function unknown	POORLY CHARACTERIZED	GE001813
NOG172404	--	[S]: Function unknown	POORLY CHARACTERIZED	GE002209
NOG173388	--	[S]: Function unknown	POORLY CHARACTERIZED	GE002814
NOG17403	Cytochrome	[O]: Posttranslational modification, protein turnover, chaperones	CELLULAR PROCESSES AND SIGNALING	GE000184;GE002011;GE003517;GE003518
NOG17422	Pyrrolo-quinoline quinone	[S]: Function unknown	POORLY CHARACTERIZED	GE002427
NOG175408	--	[S]: Function unknown	POORLY CHARACTERIZED	GE004790
NOG17541	Phosphate-Selective Porin O and P	[M]: Cell wall/membrane/envelope biogenesis	CELLULAR PROCESSES AND SIGNALING	GE003214
NOG17555	Putative transposase, YhgA-like	[S]: Function unknown	POORLY CHARACTERIZED	GE004107
NOG177556	--	[S]: Function unknown	POORLY CHARACTERIZED	GE001655
NOG17821	Diguanylate cyclase phosphodiesterase	[T]: Signal transduction mechanisms	CELLULAR PROCESSES AND SIGNALING	GE003730
NOG178944	Protein of unknown function (DUF770)	[S]: Function unknown	POORLY CHARACTERIZED	GE003420
NOG17990	transglutaminase domain protein	[S]: Function unknown	POORLY CHARACTERIZED	GE001988
NOG18014	integrase family	[L]: Replication, recombination and repair	INFORMATION STORAGE AND PROCESSING	GE004745
NOG180659	--	[S]: Function unknown	POORLY CHARACTERIZED	GE004252
NOG180815	--	[S]: Function unknown	POORLY CHARACTERIZED	GE002096
NOG181295	Heme exporter protein D (CcmD)	[U]: Intracellular trafficking, secretion, and vesicular transport	CELLULAR PROCESSES AND SIGNALING	GE002455
NOG18130	--	[S]: Function unknown	POORLY CHARACTERIZED	GE003723
NOG181784	Protein of unknown function (DUF2905)	[S]: Function unknown	POORLY CHARACTERIZED	GE003984
NOG18308	Methyl-accepting chemotaxis	[N]: Cell motility	CELLULAR PROCESSES AND SIGNALING	GE003411
NOG18311	Lactamase_B	[R]: General function prediction only	POORLY CHARACTERIZED	GE002644
NOG183230	Protein of unknown function (DUF2283)	[S]: Function unknown	POORLY CHARACTERIZED	GE001902
NOG183507	Anti-sigma-factor antagonist	[S]: Function unknown	POORLY CHARACTERIZED	GE004139
NOG184171	lipoprotein b	[M]: Cell wall/membrane/envelope biogenesis	CELLULAR PROCESSES AND SIGNALING	GE001128
NOG185165	TonB family	[S]: Function unknown	POORLY CHARACTERIZED	GE003182
NOG185199	outer membrane autotransporter barrel domain protein	[S]: Function unknown	POORLY CHARACTERIZED	GE000074
NOG18627	Serine dehydrogenase proteinase	[S]: Function unknown	POORLY CHARACTERIZED	GE001218
NOG18797	--	[S]: Function unknown	POORLY CHARACTERIZED	GE001889
NOG18908	head-to-tail joining protein	[S]: Function unknown	POORLY CHARACTERIZED	GE001760;GE002027
NOG190087	--	[S]: Function unknown	POORLY CHARACTERIZED	GE002725
NOG190322	--	[S]: Function unknown	POORLY CHARACTERIZED	GE002284
NOG193210	Transglycosylase SLT domain	[M]: Cell wall/membrane/envelope biogenesis	CELLULAR PROCESSES AND SIGNALING	GE000836;GE004300
NOG19337	--	[S]: Function unknown	POORLY CHARACTERIZED	GE000531
NOG19426	Outer membrane efflux protein	[M]: Cell wall/membrane/envelope biogenesis	CELLULAR PROCESSES AND SIGNALING	GE000335
NOG194374	Pfam:DUF1520	[S]: Function unknown	POORLY CHARACTERIZED	GE001611;GE003055
NOG195068	--	[S]: Function unknown	POORLY CHARACTERIZED	GE002671;GE002672
NOG195351	Tetr family transcriptional regulator	[K]: Transcription	INFORMATION STORAGE AND PROCESSING	GE002736
NOG196810	--	[S]: Function unknown	POORLY CHARACTERIZED	GE001287
NOG197907	Protein of unknown function (DUF2909)	[S]: Function unknown	POORLY CHARACTERIZED	GE001518
NOG199954	--	[S]: Function unknown	POORLY CHARACTERIZED	GE000176
NOG20047	--	[S]: Function unknown	POORLY CHARACTERIZED	GE003657
NOG200585	prevent-host-death family	[D]: Cell cycle control, cell division, chromosome partitioning	CELLULAR PROCESSES AND SIGNALING	GE002140;GE002539
NOG201745	50S ribosomal protein L35	[J]: Translation, ribosomal structure and biogenesis	INFORMATION STORAGE AND PROCESSING	GE002789
NOG206287	Sporulation related domain	[S]: Function unknown	POORLY CHARACTERIZED	GE001233
NOG20639	--	[S]: Function unknown	POORLY CHARACTERIZED	GE001835
NOG208324	positive regulator	[T]: Signal transduction mechanisms	CELLULAR PROCESSES AND SIGNALING	GE000347
NOG20995	relaxase Mobilization nuclease	[S]: Function unknown	POORLY CHARACTERIZED	GE004809
NOG210451	TPR	[S]: Function unknown	POORLY CHARACTERIZED	GE003771
NOG21063	--	[S]: Function unknown	POORLY CHARACTERIZED	GE002897
NOG211915	Methyl-accepting chemotaxis sensory transducer	[S]: Function unknown	POORLY CHARACTERIZED	GE002147;GE002343;GE002346;GE002373;GE003364
NOG211930	Zinc carboxypeptidase-related protein	[R]: General function prediction only	POORLY CHARACTERIZED	GE003587
NOG211977	Nucleotidyl transferase of unknown function (DUF1814)	[S]: Function unknown	POORLY CHARACTERIZED	GE004296
NOG212104	--	[S]: Function unknown	POORLY CHARACTERIZED	GE001660
NOG212150	Histidine kinase	[T]: Signal transduction mechanisms	CELLULAR PROCESSES AND SIGNALING	GE001583
NOG212357	Aminoglycoside phosphotransferase	[R]: General function prediction only	POORLY CHARACTERIZED	GE004101
NOG212396	CRISPR-associated protein, Csd1 family	[L]: Replication, recombination and repair	INFORMATION STORAGE AND PROCESSING	GE001497
NOG212499	acyl-CoA dehydrogenase	[I]: Lipid transport and metabolism	METABOLISM	GE001708
NOG212591	beta-lactamase domain protein	[R]: General function prediction only	POORLY CHARACTERIZED	GE001304
NOG212711	receptor	[P]: Inorganic ion transport and metabolism	METABOLISM	GE003261
NOG213011	cytochrome C family protein	[C]: Energy production and conversion	METABOLISM	GE002486
NOG213047	--	[S]: Function unknown	POORLY CHARACTERIZED	GE002008
NOG213331	Outer membrane efflux protein	[M]: Cell wall/membrane/envelope biogenesis	CELLULAR PROCESSES AND SIGNALING	GE003376
NOG213401	DNA primase domain protein	[L]: Replication, recombination and repair	INFORMATION STORAGE AND PROCESSING	GE003899
NOG213545	fad dependent oxidoreductase	[C]: Energy production and conversion	METABOLISM	GE004193
NOG213665	ubiE/COQ5 methyltransferase family	[R]: General function prediction only	POORLY CHARACTERIZED	GE001977
NOG213693	Membrane	[S]: Function unknown	POORLY CHARACTERIZED	GE001493
NOG213864	Integrase	[L]: Replication, recombination and repair	INFORMATION STORAGE AND PROCESSING	GE000717
NOG213904	Alpha beta hydrolase	[R]: General function prediction only	POORLY CHARACTERIZED	GE004191
NOG213931	TetR family transcriptional Regulator	[K]: Transcription	INFORMATION STORAGE AND PROCESSING	GE002573
NOG214022	Glycosyltransferase family 10 (fucosyltransferase)	[S]: Function unknown	POORLY CHARACTERIZED	GE000972
NOG21414	lipopolysaccharide biosynthesis protein	[M]: Cell wall/membrane/envelope biogenesis	CELLULAR PROCESSES AND SIGNALING	GE002290;GE003768
NOG214200	--	[S]: Function unknown	POORLY CHARACTERIZED	GE001659
NOG214440	--	[S]: Function unknown	POORLY CHARACTERIZED	GE004554
NOG214458	glyoxalase bleomycin resistance protein dioxygenase	[R]: General function prediction only	POORLY CHARACTERIZED	GE003648
NOG214567	gCN5-related N-acetyltransferase	[R]: General function prediction only	POORLY CHARACTERIZED	GE000539
NOG214577	--	[S]: Function unknown	POORLY CHARACTERIZED	GE003085
NOG214884	relaxase	[R]: General function prediction only	POORLY CHARACTERIZED	GE000855;GE004285;GE004511
NOG214923	integrase family	[S]: Function unknown	POORLY CHARACTERIZED	GE003894
NOG215133	repeat-containing protein	[S]: Function unknown	POORLY CHARACTERIZED	GE003995
NOG215152	Methyltransferase domain	[R]: General function prediction only	POORLY CHARACTERIZED	GE000220
NOG215385	Tellurite resistance protein TehB	[P]: Inorganic ion transport and metabolism	METABOLISM	GE000479
NOG215775	--	[S]: Function unknown	POORLY CHARACTERIZED	GE002323
[truncated: 459 more rows]
