# Supplementary material for: Genome of Methylomonas sp. AM2-LC, representing a methanotrophic bacterial species isolated from water column of a boreal, oxygen-stratified lake
Source: Front Genet. 2024 Aug 30;15:1440435. doi: 10.3389/fgene.2024.1440435 (PMC11392852; doi:10.3389/fgene.2024.1440435)
Supplement: Supplementary file 1 [file DataSheet3.ZIP › Supplementary_File_3_rev/05.GO_annotation/GO.anno_result.xls]

#gene_ID	GO_number	GO_annotation
GE000001	5	Molecular Function: DNA replication origin binding (GO:0003688); Molecular Function: ATP binding (GO:0005524); Cellular Component: cytoplasm (GO:0005737); Biological Process: DNA replication initiation (GO:0006270); Biological Process: regulation of DNA replication (GO:0006275)
GE000002	1	Cellular Component: membrane (GO:0016020)
GE000004	3	Molecular Function: ATP binding (GO:0005524); Cellular Component: cytoplasm (GO:0005737); Biological Process: protein folding (GO:0006457)
GE000005	4	Molecular Function: ATP binding (GO:0005524); Cellular Component: cytoplasm (GO:0005737); Biological Process: protein refolding (GO:0042026); Molecular Function: unfolded protein binding (GO:0051082)
GE000008	4	Biological Process: rRNA 2'-O-methylation (GO:0000451); Molecular Function: RNA binding (GO:0003723); Cellular Component: cytoplasm (GO:0005737); Molecular Function: rRNA (guanosine-2'-O-)-methyltransferase activity (GO:0070039)
GE000009	4	Molecular Function: RNA binding (GO:0003723); Cellular Component: cytoplasm (GO:0005737); Molecular Function: exoribonuclease II activity (GO:0008859); Biological Process: RNA phosphodiester bond hydrolysis, exonucleolytic (GO:0090503)
GE000013	2	Molecular Function: DNA binding (GO:0003677); Biological Process: regulation of transcription, DNA-templated (GO:0006355)
GE000018	4	Cellular Component: cell outer membrane (GO:0009279); Cellular Component: integral component of membrane (GO:0016021); Biological Process: Gram-negative-bacterium-type cell outer membrane assembly (GO:0043165); Biological Process: protein insertion into membrane (GO:0051205)
GE000020	4	Cellular Component: cytoplasm (GO:0005737); Biological Process: fatty acid biosynthetic process (GO:0006633); Biological Process: lipid A biosynthetic process (GO:0009245); Molecular Function: 3-hydroxyoctanoyl-[acyl-carrier-protein] dehydratase activity (GO:0047451)
GE000022	6	Molecular Function: RNA binding (GO:0003723); Molecular Function: RNA-DNA hybrid ribonuclease activity (GO:0004523); Cellular Component: cytoplasm (GO:0005737); Biological Process: RNA catabolic process (GO:0006401); Molecular Function: manganese ion binding (GO:0030145); Biological Process: RNA phosphodiester bond hydrolysis, endonucleolytic (GO:0090502)
GE000023	7	Molecular Function: DNA binding (GO:0003677); Molecular Function: DNA-directed DNA polymerase activity (GO:0003887); Cellular Component: cytoplasm (GO:0005737); Biological Process: DNA replication (GO:0006260); Molecular Function: 3'-5' exonuclease activity (GO:0008408); Biological Process: DNA biosynthetic process (GO:0071897); Biological Process: nucleic acid phosphodiester bond hydrolysis (GO:…
GE000024	4	Molecular Function: transporter activity (GO:0005215); Cellular Component: plasma membrane (GO:0005886); Biological Process: protein transport (GO:0015031); Cellular Component: integral component of membrane (GO:0016021)
GE000025	3	Molecular Function: protein transporter activity (GO:0008565); Biological Process: protein transport (GO:0015031); Cellular Component: integral component of membrane (GO:0016021)
GE000027	2	Biological Process: metabolic process (GO:0008152); Molecular Function: lyase activity (GO:0016829)
GE000034	2	Molecular Function: oxidoreductase activity (GO:0016491); Biological Process: oxidation-reduction process (GO:0055114)
GE000035	1	Cellular Component: integral component of membrane (GO:0016021)
GE000037	1	Cellular Component: integral component of membrane (GO:0016021)
GE000038	3	Molecular Function: protein transporter activity (GO:0008565); Biological Process: protein transport (GO:0015031); Cellular Component: integral component of membrane (GO:0016021)
GE000039	1	Cellular Component: integral component of membrane (GO:0016021)
GE000040	2	Cellular Component: integral component of membrane (GO:0016021); Biological Process: transmembrane transport (GO:0055085)
GE000041	8	Cellular Component: plasma membrane (GO:0005886); Biological Process: regulation of cell shape (GO:0008360); Biological Process: peptidoglycan biosynthetic process (GO:0009252); Cellular Component: integral component of membrane (GO:0016021); Biological Process: dephosphorylation (GO:0016311); Biological Process: response to antibiotic (GO:0046677); Molecular Function: undecaprenyl-diphosphatase …
GE000042	5	Molecular Function: magnesium ion binding (GO:0000287); Molecular Function: isocitrate dehydrogenase (NADP+) activity (GO:0004450); Biological Process: tricarboxylic acid cycle (GO:0006099); Biological Process: isocitrate metabolic process (GO:0006102); Molecular Function: NAD binding (GO:0051287)
GE000045	3	Molecular Function: DNA binding (GO:0003677); Molecular Function: ATP binding (GO:0005524); Biological Process: DNA replication (GO:0006260)
GE000046	2	Molecular Function: oxidoreductase activity (GO:0016491); Biological Process: oxidation-reduction process (GO:0055114)
GE000048	3	Molecular Function: GDP-mannose 4,6-dehydratase activity (GO:0008446); Biological Process: GDP-mannose metabolic process (GO:0019673); Molecular Function: NADP+ binding (GO:0070401)
GE000049	1	Cellular Component: integral component of membrane (GO:0016021)
GE000052	1	Cellular Component: integral component of membrane (GO:0016021)
GE000053	3	Biological Process: rRNA processing (GO:0006364); Molecular Function: methyltransferase activity (GO:0008168); Biological Process: methylation (GO:0032259)
GE000054	2	Molecular Function: catalytic activity (GO:0003824); Molecular Function: metal ion binding (GO:0046872)
GE000055	3	Molecular Function: metalloendopeptidase activity (GO:0004222); Biological Process: proteolysis (GO:0006508); Molecular Function: metal ion binding (GO:0046872)
GE000056	4	Cellular Component: plasma membrane (GO:0005886); Molecular Function: protoheme IX farnesyltransferase activity (GO:0008495); Cellular Component: integral component of membrane (GO:0016021); Biological Process: heme O biosynthetic process (GO:0048034)
GE000057	2	Biological Process: metabolic process (GO:0008152); Molecular Function: transferase activity, transferring glycosyl groups (GO:0016757)
GE000060	3	Biological Process: protein peptidyl-prolyl isomerization (GO:0000413); Molecular Function: peptidyl-prolyl cis-trans isomerase activity (GO:0003755); Biological Process: protein folding (GO:0006457)
GE000063	5	Molecular Function: zinc ion binding (GO:0008270); Molecular Function: succinyl-diaminopimelate desuccinylase activity (GO:0009014); Biological Process: lysine biosynthetic process via diaminopimelate (GO:0009089); Biological Process: diaminopimelate biosynthetic process (GO:0019877); Molecular Function: cobalt ion binding (GO:0050897)
GE000069	12	Molecular Function: N-acetyl-gamma-glutamyl-phosphate reductase activity (GO:0003942); Molecular Function: aspartate-semialdehyde dehydrogenase activity (GO:0004073); Cellular Component: cytoplasm (GO:0005737); Biological Process: threonine biosynthetic process (GO:0009088); Biological Process: lysine biosynthetic process via diaminopimelate (GO:0009089); Biological Process: isoleucine biosynthet…
GE000070	6	Molecular Function: magnesium ion binding (GO:0000287); Molecular Function: 3-isopropylmalate dehydrogenase activity (GO:0003862); Cellular Component: cytoplasm (GO:0005737); Biological Process: leucine biosynthetic process (GO:0009098); Molecular Function: NAD binding (GO:0051287); Biological Process: oxidation-reduction process (GO:0055114)
GE000071	3	Molecular Function: 3-isopropylmalate dehydratase activity (GO:0003861); Biological Process: leucine biosynthetic process (GO:0009098); Cellular Component: 3-isopropylmalate dehydratase complex (GO:0009316)
GE000072	4	Molecular Function: 3-isopropylmalate dehydratase activity (GO:0003861); Biological Process: leucine biosynthetic process (GO:0009098); Molecular Function: metal ion binding (GO:0046872); Molecular Function: 4 iron, 4 sulfur cluster binding (GO:0051539)
GE000073	5	Molecular Function: adenylate kinase activity (GO:0004017); Molecular Function: ATP binding (GO:0005524); Cellular Component: cytoplasm (GO:0005737); Biological Process: nucleotide biosynthetic process (GO:0009165); Biological Process: nucleotide phosphorylation (GO:0046939)
GE000077	3	Molecular Function: protein kinase activity (GO:0004672); Cellular Component: membrane (GO:0016020); Biological Process: phosphorylation (GO:0016310)
GE000078	4	Biological Process: arginine catabolic process (GO:0006527); Biological Process: spermidine biosynthetic process (GO:0008295); Molecular Function: arginine decarboxylase activity (GO:0008792); Molecular Function: metal ion binding (GO:0046872)
GE000079	2	Molecular Function: spermidine synthase activity (GO:0004766); Biological Process: spermidine biosynthetic process (GO:0008295)
GE000080	1	Molecular Function: DNA binding (GO:0003677)
GE000083	3	Molecular Function: DNA binding (GO:0003677); Molecular Function: transposase activity (GO:0004803); Biological Process: transposition, DNA-mediated (GO:0006313)
GE000084	1	Cellular Component: membrane (GO:0016020)
GE000086	3	Molecular Function: ATP binding (GO:0005524); Biological Process: DNA repair (GO:0006281); Biological Process: DNA recombination (GO:0006310)
GE000087	7	Molecular Function: NAD+ kinase activity (GO:0003951); Molecular Function: ATP binding (GO:0005524); Cellular Component: cytoplasm (GO:0005737); Biological Process: NADP biosynthetic process (GO:0006741); Biological Process: phosphorylation (GO:0016310); Biological Process: NAD metabolic process (GO:0019674); Molecular Function: metal ion binding (GO:0046872)
GE000088	2	Molecular Function: DNA binding (GO:0003677); Biological Process: negative regulation of transcription, DNA-templated (GO:0045892)
GE000089	6	Molecular Function: adenyl-nucleotide exchange factor activity (GO:0000774); Cellular Component: cytoplasm (GO:0005737); Biological Process: protein folding (GO:0006457); Molecular Function: protein homodimerization activity (GO:0042803); Biological Process: regulation of catalytic activity (GO:0050790); Molecular Function: chaperone binding (GO:0051087)
GE000090	3	Molecular Function: ATP binding (GO:0005524); Biological Process: protein folding (GO:0006457); Molecular Function: unfolded protein binding (GO:0051082)
GE000091	8	Molecular Function: ATP binding (GO:0005524); Cellular Component: cytoplasm (GO:0005737); Biological Process: DNA replication (GO:0006260); Biological Process: protein folding (GO:0006457); Molecular Function: zinc ion binding (GO:0008270); Biological Process: response to heat (GO:0009408); Molecular Function: heat shock protein binding (GO:0031072); Molecular Function: unfolded protein binding (…
GE000092	8	Cellular Component: cytoplasm (GO:0005737); Molecular Function: 4-hydroxy-tetrahydrodipicolinate reductase (GO:0008839); Biological Process: lysine biosynthetic process via diaminopimelate (GO:0009089); Molecular Function: oxidoreductase activity, acting on CH or CH2 groups, NAD or NADP as acceptor (GO:0016726); Biological Process: diaminopimelate biosynthetic process (GO:0019877); Molecular Func…
GE000094	1	Molecular Function: binding (GO:0005488)
GE000095	8	Molecular Function: 3'-5'-exoribonuclease activity (GO:0000175); Molecular Function: magnesium ion binding (GO:0000287); Molecular Function: RNA binding (GO:0003723); Molecular Function: polyribonucleotide nucleotidyltransferase activity (GO:0004654); Cellular Component: cytoplasm (GO:0005737); Biological Process: RNA processing (GO:0006396); Biological Process: mRNA catabolic process (GO:0006402…
GE000096	4	Molecular Function: structural constituent of ribosome (GO:0003735); Cellular Component: ribosome (GO:0005840); Biological Process: translation (GO:0006412); Molecular Function: rRNA binding (GO:0019843)
GE000097	3	Molecular Function: RNA binding (GO:0003723); Molecular Function: pseudouridine synthase activity (GO:0009982); Biological Process: tRNA pseudouridine synthesis (GO:0031119)
GE000098	2	Cellular Component: cytoplasm (GO:0005737); Biological Process: rRNA processing (GO:0006364)
GE000099	5	Molecular Function: translation initiation factor activity (GO:0003743); Molecular Function: GTPase activity (GO:0003924); Molecular Function: GTP binding (GO:0005525); Cellular Component: cytoplasm (GO:0005737); Biological Process: translational initiation (GO:0006413)
GE000100	5	Molecular Function: nucleotide binding (GO:0000166); Molecular Function: DNA-binding transcription factor activity (GO:0003700); Molecular Function: RNA binding (GO:0003723); Cellular Component: cytoplasm (GO:0005737); Biological Process: transcription antitermination (GO:0031564)
GE000101	2	Cellular Component: cytoplasm (GO:0005737); Biological Process: ribosomal small subunit biogenesis (GO:0042274)
GE000104	3	Molecular Function: glycerone kinase activity (GO:0004371); Biological Process: glycerol metabolic process (GO:0006071); Biological Process: phosphorylation (GO:0016310)
GE000106	1	Molecular Function: transferase activity (GO:0016740)
GE000108	5	Biological Process: protein-containing complex assembly (GO:0006461); Biological Process: nitrogen fixation (GO:0009399); Molecular Function: nitrogenase activity (GO:0016163); Molecular Function: carbonyl sulfide nitrogenase activity (GO:0018697); Biological Process: oxidation-reduction process (GO:0055114)
GE000109	4	Biological Process: protein-containing complex assembly (GO:0006461); Biological Process: nitrogen fixation (GO:0009399); Molecular Function: nitrogenase activity (GO:0016163); Biological Process: oxidation-reduction process (GO:0055114)
GE000119	3	Molecular Function: metal ion binding (GO:0046872); Molecular Function: 4 iron, 4 sulfur cluster binding (GO:0051539); Biological Process: oxidation-reduction process (GO:0055114)
GE000120	1	Biological Process: transcription, DNA-templated (GO:0006351)
GE000124	1	Molecular Function: hydrolase activity (GO:0016787)
GE000127	4	Molecular Function: pantetheine-phosphate adenylyltransferase activity (GO:0004595); Molecular Function: ATP binding (GO:0005524); Cellular Component: cytoplasm (GO:0005737); Biological Process: coenzyme A biosynthetic process (GO:0015937)
GE000128	4	Molecular Function: UDP-3-O-[3-hydroxymyristoyl] N-acetylglucosamine deacetylase activity (GO:0008759); Biological Process: lipid A biosynthetic process (GO:0009245); Molecular Function: metal ion binding (GO:0046872); Molecular Function: UDP-3-O-acyl-N-acetylglucosamine deacetylase activity (GO:0103117)
GE000129	6	Molecular Function: GTPase activity (GO:0003924); Molecular Function: GTP binding (GO:0005525); Cellular Component: cytoplasm (GO:0005737); Cellular Component: cell division site (GO:0032153); Biological Process: FtsZ-dependent cytokinesis (GO:0043093); Biological Process: protein polymerization (GO:0051258)
GE000130	4	Biological Process: regulation of cell shape (GO:0008360); Cellular Component: cytoplasmic side of plasma membrane (GO:0009898); Cellular Component: cell division site (GO:0032153); Biological Process: FtsZ-dependent cytokinesis (GO:0043093)
GE000131	3	Cellular Component: integral component of plasma membrane (GO:0005887); Cellular Component: cell division site (GO:0032153); Biological Process: FtsZ-dependent cytokinesis (GO:0043093)
GE000132	8	Molecular Function: magnesium ion binding (GO:0000287); Molecular Function: ATP binding (GO:0005524); Cellular Component: cytoplasm (GO:0005737); Biological Process: regulation of cell shape (GO:0008360); Molecular Function: D-alanine-D-alanine ligase activity (GO:0008716); Biological Process: peptidoglycan biosynthetic process (GO:0009252); Molecular Function: manganese ion binding (GO:0030145);…
GE000133	9	Cellular Component: cytoplasm (GO:0005737); Biological Process: cell cycle (GO:0007049); Biological Process: regulation of cell shape (GO:0008360); Molecular Function: UDP-N-acetylmuramate dehydrogenase activity (GO:0008762); Biological Process: peptidoglycan biosynthetic process (GO:0009252); Molecular Function: flavin adenine dinucleotide binding (GO:0050660); Biological Process: cell division …
GE000135	10	Cellular Component: plasma membrane (GO:0005886); Biological Process: carbohydrate metabolic process (GO:0005975); Biological Process: cell cycle (GO:0007049); Biological Process: regulation of cell shape (GO:0008360); Biological Process: peptidoglycan biosynthetic process (GO:0009252); Biological Process: lipid glycosylation (GO:0030259); Molecular Function: undecaprenyldiphospho-muramoylpentape…
GE000136	8	Cellular Component: integral component of plasma membrane (GO:0005887); Biological Process: regulation of cell shape (GO:0008360); Biological Process: peptidoglycan biosynthetic process (GO:0009252); Molecular Function: lipid-linked peptidoglycan transporter activity (GO:0015648); Biological Process: lipid-linked peptidoglycan transport (GO:0015836); Cellular Component: cell division site (GO:003…
GE000137	8	Molecular Function: ATP binding (GO:0005524); Cellular Component: cytoplasm (GO:0005737); Biological Process: cell cycle (GO:0007049); Biological Process: regulation of cell shape (GO:0008360); Molecular Function: UDP-N-acetylmuramoylalanine-D-glutamate ligase activity (GO:0008764); Biological Process: peptidoglycan biosynthetic process (GO:0009252); Biological Process: cell division (GO:0051301)…
GE000138	9	Cellular Component: plasma membrane (GO:0005886); Biological Process: cell cycle (GO:0007049); Biological Process: regulation of cell shape (GO:0008360); Molecular Function: phospho-N-acetylmuramoyl-pentapeptide-transferase activity (GO:0008963); Biological Process: peptidoglycan biosynthetic process (GO:0009252); Cellular Component: integral component of membrane (GO:0016021); Biological Process…
GE000139	6	Molecular Function: nucleotide binding (GO:0000166); Biological Process: biosynthetic process (GO:0009058); Biological Process: cellular component organization (GO:0016043); Molecular Function: ligase activity (GO:0016874); Biological Process: cellular process (GO:0044763); Biological Process: cell wall organization or biogenesis (GO:0071554)
GE000140	7	Molecular Function: nucleotide binding (GO:0000166); Biological Process: biosynthetic process (GO:0009058); Biological Process: cellular component organization (GO:0016043); Molecular Function: acid-amino acid ligase activity (GO:0016881); Molecular Function: ion binding (GO:0043167); Biological Process: cellular process (GO:0044763); Biological Process: cell wall organization or biogenesis (GO:0…
GE000141	4	Molecular Function: penicillin binding (GO:0008658); Cellular Component: integral component of membrane (GO:0016021); Molecular Function: transferase activity (GO:0016740); Biological Process: cell division (GO:0051301)
GE000142	3	Cellular Component: integral component of plasma membrane (GO:0005887); Cellular Component: cell division site (GO:0032153); Biological Process: FtsZ-dependent cytokinesis (GO:0043093)
GE000143	3	Cellular Component: cytoplasm (GO:0005737); Biological Process: rRNA base methylation (GO:0070475); Molecular Function: rRNA (cytosine-N4-)-methyltransferase activity (GO:0071424)
GE000144	5	Molecular Function: DNA binding (GO:0003677); Molecular Function: DNA-binding transcription factor activity (GO:0003700); Cellular Component: cytoplasm (GO:0005737); Biological Process: regulation of transcription, DNA-templated (GO:0006355); Cellular Component: nucleoid (GO:0009295)
GE000145	11	Molecular Function: glycerol-3-phosphate dehydrogenase [NAD+] activity (GO:0004367); Biological Process: carbohydrate metabolic process (GO:0005975); Biological Process: glycerophospholipid metabolic process (GO:0006650); Biological Process: phospholipid biosynthetic process (GO:0008654); Cellular Component: glycerol-3-phosphate dehydrogenase complex (GO:0009331); Molecular Function: glycerol-3-p…
GE000146	5	Cellular Component: cytoplasm (GO:0005737); Biological Process: protein folding (GO:0006457); Biological Process: protein transport (GO:0015031); Molecular Function: unfolded protein binding (GO:0051082); Biological Process: protein tetramerization (GO:0051262)
GE000147	1	Cellular Component: integral component of membrane (GO:0016021)
GE000148	3	Molecular Function: DNA binding (GO:0003677); Molecular Function: DNA-binding transcription factor activity (GO:0003700); Biological Process: regulation of transcription, DNA-templated (GO:0006355)
GE000150	3	Biological Process: proteolysis (GO:0006508); Molecular Function: serine-type peptidase activity (GO:0008236); Cellular Component: integral component of membrane (GO:0016021)
GE000151	2	Biological Process: phosphorelay signal transduction system (GO:0000160); Cellular Component: intracellular (GO:0005622)
GE000153	6	Molecular Function: DNA binding (GO:0003677); Molecular Function: NADH dehydrogenase (ubiquinone) activity (GO:0008137); Molecular Function: FMN binding (GO:0010181); Molecular Function: hydrogen dehydrogenase activity (GO:0047985); Molecular Function: 4 iron, 4 sulfur cluster binding (GO:0051539); Biological Process: oxidation-reduction process (GO:0055114)
GE000154	5	Molecular Function: NADH dehydrogenase (ubiquinone) activity (GO:0008137); Molecular Function: electron transfer activity (GO:0009055); Cellular Component: membrane (GO:0016020); Biological Process: ATP synthesis coupled electron transport (GO:0042773); Molecular Function: iron-sulfur cluster binding (GO:0051536)
GE000155	4	Molecular Function: DNA binding (GO:0003677); Molecular Function: hydrogen dehydrogenase activity (GO:0047985); Molecular Function: iron-sulfur cluster binding (GO:0051536); Biological Process: oxidation-reduction process (GO:0055114)
GE000156	4	Molecular Function: ferredoxin hydrogenase activity (GO:0008901); Molecular Function: nickel cation binding (GO:0016151); Molecular Function: hydrogen dehydrogenase activity (GO:0047985); Biological Process: oxidation-reduction process (GO:0055114)
GE000159	5	Biological Process: amino acid transmembrane transport (GO:0003333); Cellular Component: integral component of plasma membrane (GO:0005887); Molecular Function: L-amino acid transmembrane transporter activity (GO:0015179); Molecular Function: antiporter activity (GO:0015297); Biological Process: L-amino acid transport (GO:0015807)
GE000160	3	Biological Process: enzyme-directed rRNA 2'-O-methylation (GO:0000453); Cellular Component: cytoplasm (GO:0005737); Molecular Function: rRNA (cytosine-2'-O-)-methyltransferase activity (GO:0070677)
GE000162	3	Molecular Function: nucleic acid binding (GO:0003676); Molecular Function: nuclease activity (GO:0004518); Biological Process: nucleic acid phosphodiester bond hydrolysis (GO:0090305)
GE000163	6	Cellular Component: cytoplasm (GO:0005737); Biological Process: carbohydrate metabolic process (GO:0005975); Molecular Function: zinc ion binding (GO:0008270); Molecular Function: D-sedoheptulose 7-phosphate isomerase activity (GO:0008968); Molecular Function: carbohydrate binding (GO:0030246); Biological Process: D-glycero-D-manno-heptose 7-phosphate biosynthetic process (GO:2001061)
GE000164	3	Molecular Function: DNA binding (GO:0003677); Molecular Function: transposase activity (GO:0004803); Biological Process: transposition, DNA-mediated (GO:0006313)
GE000166	6	Molecular Function: magnesium ion binding (GO:0000287); Molecular Function: inorganic diphosphatase activity (GO:0004427); Cellular Component: integral component of plasma membrane (GO:0005887); Molecular Function: hydrogen-translocating pyrophosphatase activity (GO:0009678); Biological Process: proton transmembrane transport (GO:0015992); Biological Process: transmembrane transport (GO:0055085)
GE000170	3	Molecular Function: iron ion binding (GO:0005506); Molecular Function: electron transfer activity (GO:0009055); Biological Process: oxidation-reduction process (GO:0055114)
GE000171	6	Molecular Function: aminoacyl-tRNA editing activity (GO:0002161); Molecular Function: proline-tRNA ligase activity (GO:0004827); Molecular Function: ATP binding (GO:0005524); Cellular Component: cytoplasm (GO:0005737); Biological Process: prolyl-tRNA aminoacylation (GO:0006433); Biological Process: regulation of translational fidelity (GO:0006450)
GE000175	1	Cellular Component: membrane (GO:0016020)
GE000177	7	Molecular Function: DNA binding (GO:0003677); Molecular Function: DNA-(apurinic or apyrimidinic site) endonuclease activity (GO:0003906); Biological Process: base-excision repair (GO:0006284); Molecular Function: DNA N-glycosylase activity (GO:0019104); Molecular Function: metal ion binding (GO:0046872); Molecular Function: 4 iron, 4 sulfur cluster binding (GO:0051539); Biological Process: nuclei…
GE000178	5	Molecular Function: thymidylate synthase activity (GO:0004799); Cellular Component: cytoplasm (GO:0005737); Biological Process: dTMP biosynthetic process (GO:0006231); Biological Process: dTTP biosynthetic process (GO:0006235); Biological Process: methylation (GO:0032259)
GE000179	2	Molecular Function: DNA binding (GO:0003677); Biological Process: regulation of transcription, DNA-templated (GO:0006355)
GE000181	1	Molecular Function: selenium binding (GO:0008430)
GE000182	5	Molecular Function: peroxidase activity (GO:0004601); Molecular Function: electron transfer activity (GO:0009055); Molecular Function: heme binding (GO:0020037); Biological Process: oxidation-reduction process (GO:0055114); Biological Process: cellular oxidant detoxification (GO:0098869)
GE000185	1	Cellular Component: integral component of membrane (GO:0016021)
GE000187	1	Cellular Component: integral component of membrane (GO:0016021)
GE000188	1	Biological Process: negative regulation of DNA-dependent DNA replication initiation (GO:0032297)
GE000189	5	Molecular Function: translation elongation factor activity (GO:0003746); Molecular Function: GTPase activity (GO:0003924); Molecular Function: GTP binding (GO:0005525); Cellular Component: cytoplasm (GO:0005737); Biological Process: translational elongation (GO:0006414)
GE000190	4	Molecular Function: electron transfer activity (GO:0009055); Molecular Function: metal ion binding (GO:0046872); Molecular Function: 4 iron, 4 sulfur cluster binding (GO:0051539); Biological Process: oxidation-reduction process (GO:0055114)
GE000192	1	Cellular Component: outer membrane (GO:0019867)
GE000195	3	Molecular Function: magnesium ion binding (GO:0000287); Molecular Function: orotate phosphoribosyltransferase activity (GO:0004588); Biological Process: 'de novo' UMP biosynthetic process (GO:0044205)
GE000196	5	Molecular Function: coproporphyrinogen oxidase activity (GO:0004109); Cellular Component: cytoplasm (GO:0005737); Biological Process: porphyrin-containing compound biosynthetic process (GO:0006779); Molecular Function: iron-sulfur cluster binding (GO:0051536); Biological Process: oxidation-reduction process (GO:0055114)
GE000197	2	Molecular Function: dioxygenase activity (GO:0051213); Biological Process: oxidation-reduction process (GO:0055114)
GE000198	2	Molecular Function: nicotinate-nucleotide diphosphorylase (carboxylating) activity (GO:0004514); Biological Process: NAD biosynthetic process (GO:0009435)
GE000200	3	Molecular Function: peroxiredoxin activity (GO:0051920); Biological Process: oxidation-reduction process (GO:0055114); Biological Process: cellular oxidant detoxification (GO:0098869)
GE000201	4	Cellular Component: integral component of membrane (GO:0016021); Biological Process: metal ion transport (GO:0030001); Molecular Function: metal ion transmembrane transporter activity (GO:0046873); Biological Process: transmembrane transport (GO:0055085)
GE000203	3	Biological Process: pseudouridine synthesis (GO:0001522); Molecular Function: RNA binding (GO:0003723); Molecular Function: pseudouridine synthase activity (GO:0009982)
GE000204	3	Cellular Component: cell outer membrane (GO:0009279); Biological Process: Gram-negative-bacterium-type cell outer membrane assembly (GO:0043165); Biological Process: protein insertion into membrane (GO:0051205)
GE000205	2	Biological Process: proteolysis (GO:0006508); Molecular Function: metallopeptidase activity (GO:0008237)
GE000206	1	Cellular Component: viral nucleocapsid (GO:0019013)
GE000207	2	Cellular Component: integral component of membrane (GO:0016021); Molecular Function: transferase activity (GO:0016740)
GE000208	3	Molecular Function: orotidine-5'-phosphate decarboxylase activity (GO:0004590); Biological Process: 'de novo' pyrimidine nucleobase biosynthetic process (GO:0006207); Biological Process: 'de novo' UMP biosynthetic process (GO:0044205)
GE000209	7	Molecular Function: magnesium ion binding (GO:0000287); Molecular Function: shikimate kinase activity (GO:0004765); Molecular Function: ATP binding (GO:0005524); Cellular Component: cytoplasm (GO:0005737); Biological Process: aromatic amino acid family biosynthetic process (GO:0009073); Biological Process: chorismate biosynthetic process (GO:0009423); Biological Process: phosphorylation (GO:00163…
GE000210	4	Molecular Function: 3-dehydroquinate synthase activity (GO:0003856); Cellular Component: cytoplasm (GO:0005737); Biological Process: aromatic amino acid family biosynthetic process (GO:0009073); Biological Process: chorismate biosynthetic process (GO:0009423)
GE000212	3	Molecular Function: uroporphyrinogen decarboxylase activity (GO:0004853); Cellular Component: cytoplasm (GO:0005737); Biological Process: protoporphyrinogen IX biosynthetic process (GO:0006782)
GE000215	5	Molecular Function: isomerase activity (GO:0016853); Biological Process: 'de novo' GDP-L-fucose biosynthetic process (GO:0042351); Molecular Function: GDP-L-fucose synthase activity (GO:0050577); Biological Process: oxidation-reduction process (GO:0055114); Molecular Function: NADP+ binding (GO:0070401)
GE000218	2	Molecular Function: catalytic activity (GO:0003824); Biological Process: metabolic process (GO:0008152)
GE000220	2	Cellular Component: membrane (GO:0016020); Molecular Function: transferase activity (GO:0016740)
GE000223	3	Biological Process: nucleotide-sugar biosynthetic process (GO:0009226); Molecular Function: oxidoreductase activity (GO:0016491); Molecular Function: coenzyme binding (GO:0050662)
GE000227	2	Biological Process: metabolic process (GO:0008152); Molecular Function: transferase activity (GO:0016740)
GE000231	4	Molecular Function: DNA binding (GO:0003677); Cellular Component: cytoplasm (GO:0005737); Biological Process: DNA recombination (GO:0006310); Biological Process: DNA integration (GO:0015074)
GE000232	1	Biological Process: DNA metabolic process (GO:0006259)
GE000238	1	Molecular Function: transferase activity (GO:0016740)
GE000239	1	Cellular Component: membrane (GO:0016020)
GE000240	2	Cellular Component: membrane (GO:0016020); Molecular Function: transferase activity (GO:0016740)
GE000241	1	Cellular Component: integral component of membrane (GO:0016021)
GE000245	2	Molecular Function: fumarate hydratase activity (GO:0004333); Biological Process: generation of precursor metabolites and energy (GO:0006091)
GE000246	3	Molecular Function: succinyldiaminopimelate transaminase activity (GO:0009016); Biological Process: lysine biosynthetic process via diaminopimelate (GO:0009089); Molecular Function: pyridoxal phosphate binding (GO:0030170)
GE000247	4	Cellular Component: cytoplasm (GO:0005737); Molecular Function: 2,3,4,5-tetrahydropyridine-2,6-dicarboxylate N-succinyltransferase activity (GO:0008666); Biological Process: lysine biosynthetic process via diaminopimelate (GO:0009089); Biological Process: diaminopimelate biosynthetic process (GO:0019877)
GE000248	2	Molecular Function: ATP binding (GO:0005524); Biological Process: transport (GO:0006810)
GE000249	2	Molecular Function: ATP binding (GO:0005524); Biological Process: transport (GO:0006810)
GE000250	1	Molecular Function: zinc ion binding (GO:0008270)
GE000253	8	Molecular Function: DNA binding (GO:0003677); Molecular Function: DNA-directed DNA polymerase activity (GO:0003887); Cellular Component: cytoplasm (GO:0005737); Biological Process: DNA replication (GO:0006260); Molecular Function: 3'-5' exonuclease activity (GO:0008408); Cellular Component: DNA polymerase III complex (GO:0009360); Biological Process: DNA biosynthetic process (GO:0071897); Biologi…
GE000254	6	Molecular Function: single-stranded DNA binding (GO:0003697); Molecular Function: ATP binding (GO:0005524); Cellular Component: cytoplasm (GO:0005737); Biological Process: DNA replication (GO:0006260); Biological Process: DNA repair (GO:0006281); Biological Process: SOS response (GO:0009432)
GE000255	8	Molecular Function: magnesium ion binding (GO:0000287); Molecular Function: DNA binding (GO:0003677); Molecular Function: DNA topoisomerase type II (ATP-hydrolyzing) activity (GO:0003918); Molecular Function: ATP binding (GO:0005524); Cellular Component: chromosome (GO:0005694); Cellular Component: cytoplasm (GO:0005737); Biological Process: DNA-dependent DNA replication (GO:0006261); Biological …
GE000265	1	Molecular Function: transferase activity (GO:0016740)
GE000274	3	Molecular Function: DNA binding (GO:0003677); Cellular Component: cytoplasm (GO:0005737); Biological Process: regulation of transcription, DNA-templated (GO:0006355)
GE000285	2	Molecular Function: ATP binding (GO:0005524); Molecular Function: ATPase activity (GO:0016887)
GE000286	1	Cellular Component: membrane (GO:0016020)
GE000287	2	Cellular Component: cytoplasm (GO:0005737); Biological Process: response to stress (GO:0006950)
GE000288	1	Cellular Component: integral component of membrane (GO:0016021)
GE000289	2	Biological Process: tryptophan biosynthetic process (GO:0000162); Molecular Function: anthranilate synthase activity (GO:0004049)
GE000290	2	Biological Process: glutamine metabolic process (GO:0006541); Molecular Function: transferase activity (GO:0016740)
GE000291	2	Molecular Function: oxidoreductase activity (GO:0016491); Biological Process: oxidation-reduction process (GO:0055114)
GE000292	3	Biological Process: tryptophan biosynthetic process (GO:0000162); Molecular Function: magnesium ion binding (GO:0000287); Molecular Function: anthranilate phosphoribosyltransferase activity (GO:0004048)
GE000293	2	Cellular Component: cytoplasm (GO:0005737); Biological Process: bacterial-type flagellum assembly (GO:0044780)
GE000294	4	Molecular Function: aspartate 1-decarboxylase activity (GO:0004068); Cellular Component: cytoplasm (GO:0005737); Biological Process: alanine biosynthetic process (GO:0006523); Biological Process: pantothenate biosynthetic process (GO:0015940)
GE000295	3	Molecular Function: nucleotide binding (GO:0000166); Biological Process: biosynthetic process (GO:0009058); Molecular Function: ligase activity (GO:0016874)
GE000296	6	Molecular Function: 3-methyl-2-oxobutanoate hydroxymethyltransferase activity (GO:0003864); Cellular Component: cytoplasm (GO:0005737); Molecular Function: methyltransferase activity (GO:0008168); Biological Process: pantothenate biosynthetic process (GO:0015940); Biological Process: methylation (GO:0032259); Molecular Function: metal ion binding (GO:0046872)
GE000297	2	Molecular Function: transferase activity, transferring phosphorus-containing groups (GO:0016772); Biological Process: cellular metabolic process (GO:0044237)
GE000298	5	Molecular Function: RNA binding (GO:0003723); Molecular Function: polynucleotide adenylyltransferase activity (GO:0004652); Molecular Function: ATP binding (GO:0005524); Biological Process: transcription, DNA-templated (GO:0006351); Biological Process: mRNA polyadenylation (GO:0006378)
GE000299	1	Cellular Component: integral component of membrane (GO:0016021)
GE000300	1	Cellular Component: integral component of membrane (GO:0016021)
GE000302	2	Cellular Component: ATP-binding cassette (ABC) transporter complex (GO:0043190); Biological Process: transmembrane transport (GO:0055085)
GE000303	2	Cellular Component: ATP-binding cassette (ABC) transporter complex (GO:0043190); Biological Process: transmembrane transport (GO:0055085)
GE000304	5	Molecular Function: aminopeptidase activity (GO:0004177); Cellular Component: cytoplasm (GO:0005737); Biological Process: proteolysis (GO:0006508); Molecular Function: metalloexopeptidase activity (GO:0008235); Molecular Function: manganese ion binding (GO:0030145)
GE000305	2	Biological Process: DNA metabolic process (GO:0006259); Biological Process: cellular macromolecule biosynthetic process (GO:0034645)
GE000307	1	Molecular Function: DNA binding (GO:0003677)
GE000310	3	Molecular Function: transposase activity (GO:0004803); Biological Process: transposition, DNA-mediated (GO:0006313); Molecular Function: sequence-specific DNA binding (GO:0043565)
GE000311	1	Molecular Function: DNA binding (GO:0003677)
GE000314	2	Cellular Component: plasma membrane (GO:0005886); Cellular Component: integral component of membrane (GO:0016021)
GE000315	8	Cellular Component: intracellular (GO:0005622); Molecular Function: zinc ion binding (GO:0008270); Molecular Function: methionine synthase activity (GO:0008705); Molecular Function: S-adenosylmethionine-homocysteine S-methyltransferase activity (GO:0008898); Biological Process: methionine biosynthetic process (GO:0009086); Molecular Function: cobalamin binding (GO:0031419); Biological Process: me…
GE000316	1	Cellular Component: membrane (GO:0016020)
GE000317	1	Cellular Component: integral component of membrane (GO:0016021)
GE000318	1	Cellular Component: integral component of membrane (GO:0016021)
GE000319	1	Cellular Component: integral component of membrane (GO:0016021)
GE000322	3	Biological Process: metabolic process (GO:0008152); Cellular Component: integral component of membrane (GO:0016021); Molecular Function: transferase activity, transferring acyl groups (GO:0016746)
GE000323	4	Cellular Component: cytoplasm (GO:0005737); Biological Process: carbohydrate metabolic process (GO:0005975); Biological Process: dephosphorylation (GO:0016311); Molecular Function: phosphatase activity (GO:0016791)
GE000324	6	Molecular Function: arginine-tRNA ligase activity (GO:0004814); Molecular Function: glycine-tRNA ligase activity (GO:0004820); Molecular Function: ATP binding (GO:0005524); Cellular Component: cytoplasm (GO:0005737); Biological Process: arginyl-tRNA aminoacylation (GO:0006420); Biological Process: glycyl-tRNA aminoacylation (GO:0006426)
GE000328	1	Molecular Function: hydrolase activity (GO:0016787)
GE000331	5	Molecular Function: oxidoreductase activity (GO:0016491); Molecular Function: heme binding (GO:0020037); Molecular Function: metal ion binding (GO:0046872); Molecular Function: 4 iron, 4 sulfur cluster binding (GO:0051539); Biological Process: oxidation-reduction process (GO:0055114)
GE000332	2	Cellular Component: integral component of membrane (GO:0016021); Biological Process: transmembrane transport (GO:0055085)
GE000333	2	Cellular Component: integral component of membrane (GO:0016021); Biological Process: transmembrane transport (GO:0055085)
GE000337	3	Molecular Function: cation transmembrane transporter activity (GO:0008324); Cellular Component: integral component of membrane (GO:0016021); Biological Process: cation transmembrane transport (GO:0098655)
GE000339	1	Molecular Function: S-adenosylmethionine-dependent methyltransferase activity (GO:0008757)
GE000340	1	Molecular Function: transferase activity (GO:0016740)
GE000344	3	Molecular Function: transketolase activity (GO:0004802); Biological Process: metabolic process (GO:0008152); Molecular Function: metal ion binding (GO:0046872)
GE000345	6	Molecular Function: orotidine-5'-phosphate decarboxylase activity (GO:0004590); Biological Process: carbohydrate metabolic process (GO:0005975); Biological Process: 'de novo' pyrimidine nucleobase biosynthetic process (GO:0006207); Molecular Function: isomerase activity (GO:0016853); Molecular Function: carbohydrate binding (GO:0030246); Molecular Function: hexulose-6-phosphate synthase activity …
GE000347	1	Cellular Component: membrane (GO:0016020)
GE000348	2	Molecular Function: FMN binding (GO:0010181); Biological Process: oxidation-reduction process (GO:0055114)
GE000349	5	Cellular Component: cell (GO:0005623); Molecular Function: electron transfer activity (GO:0009055); Molecular Function: protein disulfide oxidoreductase activity (GO:0015035); Biological Process: cell redox homeostasis (GO:0045454); Biological Process: oxidation-reduction process (GO:0055114)
GE000350	7	Molecular Function: ATP binding (GO:0005524); Biological Process: protein folding (GO:0006457); Biological Process: proteolysis (GO:0006508); Molecular Function: peptidase activity (GO:0008233); Molecular Function: zinc ion binding (GO:0008270); Molecular Function: protein dimerization activity (GO:0046983); Molecular Function: unfolded protein binding (GO:0051082)
GE000351	2	Biological Process: protein peptidyl-prolyl isomerization (GO:0000413); Molecular Function: peptidyl-prolyl cis-trans isomerase activity (GO:0003755)
GE000352	1	Biological Process: nitrogen fixation (GO:0009399)
GE000353	1	Biological Process: nitrogen fixation (GO:0009399)
GE000356	3	Cellular Component: cytoplasm (GO:0005737); Biological Process: cysteine biosynthetic process from serine (GO:0006535); Molecular Function: serine O-acetyltransferase activity (GO:0009001)
GE000358	3	Molecular Function: homocitrate synthase activity (GO:0004410); Biological Process: carboxylic acid metabolic process (GO:0019752); Biological Process: cofactor biosynthetic process (GO:0051188)
GE000361	1	Molecular Function: ATP binding (GO:0005524)
GE000362	5	Molecular Function: ATP-dependent peptidase activity (GO:0004176); Molecular Function: serine-type endopeptidase activity (GO:0004252); Molecular Function: ATP binding (GO:0005524); Biological Process: proteolysis (GO:0006508); Biological Process: protein catabolic process (GO:0030163)
GE000363	4	Molecular Function: GTP cyclohydrolase II activity (GO:0003935); Molecular Function: GTP binding (GO:0005525); Molecular Function: zinc ion binding (GO:0008270); Biological Process: riboflavin biosynthetic process (GO:0009231)
GE000365	5	Biological Process: tRNA wobble uridine modification (GO:0002098); Cellular Component: cytoplasm (GO:0005737); Molecular Function: oxidoreductase activity (GO:0016491); Molecular Function: flavin adenine dinucleotide binding (GO:0050660); Biological Process: oxidation-reduction process (GO:0055114)
GE000366	3	Cellular Component: cytoplasm (GO:0005737); Molecular Function: rRNA (guanine-N7-)-methyltransferase activity (GO:0070043); Biological Process: rRNA (guanine-N7)-methylation (GO:0070476)
GE000368	1	Molecular Function: DNA binding (GO:0003677)
GE000369	1	Cellular Component: integral component of membrane (GO:0016021)
GE000370	5	Cellular Component: plasma membrane (GO:0005886); Cellular Component: integral component of membrane (GO:0016021); Biological Process: plasma membrane ATP synthesis coupled proton transport (GO:0042777); Cellular Component: proton-transporting ATP synthase complex, coupling factor F(o) (GO:0045263); Molecular Function: proton-transporting ATP synthase activity, rotational mechanism (GO:0046933)
GE000371	6	Cellular Component: plasma membrane (GO:0005886); Molecular Function: proton transmembrane transporter activity (GO:0015078); Biological Process: ATP synthesis coupled proton transport (GO:0015986); Biological Process: ATP hydrolysis coupled proton transport (GO:0015991); Cellular Component: integral component of membrane (GO:0016021); Cellular Component: proton-transporting ATP synthase complex,…
GE000372	3	Biological Process: ATP biosynthetic process (GO:0006754); Biological Process: proton transmembrane transport (GO:0015992); Cellular Component: membrane (GO:0016020)
GE000373	4	Cellular Component: plasma membrane (GO:0005886); Biological Process: plasma membrane ATP synthesis coupled proton transport (GO:0042777); Cellular Component: proton-transporting ATP synthase complex, catalytic core F(1) (GO:0045261); Molecular Function: proton-transporting ATP synthase activity, rotational mechanism (GO:0046933)
GE000374	7	Molecular Function: ATP binding (GO:0005524); Cellular Component: plasma membrane (GO:0005886); Biological Process: ATP hydrolysis coupled proton transport (GO:0015991); Biological Process: plasma membrane ATP synthesis coupled proton transport (GO:0042777); Cellular Component: proton-transporting ATP synthase complex, catalytic core F(1) (GO:0045261); Molecular Function: proton-transporting ATP …
GE000375	6	Molecular Function: ATP binding (GO:0005524); Cellular Component: plasma membrane (GO:0005886); Biological Process: plasma membrane ATP synthesis coupled proton transport (GO:0042777); Cellular Component: proton-transporting ATP synthase complex, catalytic core F(1) (GO:0045261); Molecular Function: proton-transporting ATP synthase activity, rotational mechanism (GO:0046933); Molecular Function: …
GE000376	6	Molecular Function: ATP binding (GO:0005524); Cellular Component: plasma membrane (GO:0005886); Biological Process: ATP hydrolysis coupled proton transport (GO:0015991); Biological Process: plasma membrane ATP synthesis coupled proton transport (GO:0042777); Cellular Component: proton-transporting ATP synthase complex, catalytic core F(1) (GO:0045261); Molecular Function: proton-transporting ATP …
GE000377	6	Molecular Function: ATP binding (GO:0005524); Cellular Component: plasma membrane (GO:0005886); Biological Process: plasma membrane ATP synthesis coupled proton transport (GO:0042777); Cellular Component: proton-transporting ATP synthase complex, catalytic core F(1) (GO:0045261); Molecular Function: proton-transporting ATP synthase activity, rotational mechanism (GO:0046933); Molecular Function: …
GE000378	10	Molecular Function: magnesium ion binding (GO:0000287); Molecular Function: UDP-N-acetylglucosamine diphosphorylase activity (GO:0003977); Cellular Component: cytoplasm (GO:0005737); Biological Process: UDP-N-acetylglucosamine biosynthetic process (GO:0006048); Biological Process: regulation of cell shape (GO:0008360); Biological Process: lipopolysaccharide biosynthetic process (GO:0009103); Biol…
GE000379	6	Molecular Function: glutamine-fructose-6-phosphate transaminase (isomerizing) activity (GO:0004360); Cellular Component: cytoplasm (GO:0005737); Biological Process: carbohydrate metabolic process (GO:0005975); Biological Process: glutamine metabolic process (GO:0006541); Molecular Function: carbohydrate binding (GO:0030246); Biological Process: carbohydrate derivative biosynthetic process (GO:190…
GE000380	5	Molecular Function: methylenetetrahydrofolate reductase (NAD(P)H) activity (GO:0004489); Biological Process: methionine metabolic process (GO:0006555); Biological Process: cellular amino acid biosynthetic process (GO:0008652); Biological Process: tetrahydrofolate interconversion (GO:0035999); Biological Process: oxidation-reduction process (GO:0055114)
GE000381	3	Molecular Function: transporter activity (GO:0005215); Biological Process: transport (GO:0006810); Cellular Component: integral component of membrane (GO:0016021)
GE000382	2	Biological Process: tryptophan biosynthetic process (GO:0000162); Molecular Function: indole-3-glycerol-phosphate synthase activity (GO:0004425)
GE000384	4	Molecular Function: acetyl-CoA:L-glutamate N-acetyltransferase activity (GO:0004042); Molecular Function: glutamate N-acetyltransferase activity (GO:0004358); Cellular Component: cytoplasm (GO:0005737); Biological Process: arginine biosynthetic process (GO:0006526)
GE000385	5	Biological Process: cellular aromatic compound metabolic process (GO:0006725); Molecular Function: hydrolase activity (GO:0016787); Biological Process: cellular nitrogen compound metabolic process (GO:0034641); Biological Process: heterocycle metabolic process (GO:0046483); Biological Process: organic cyclic compound metabolic process (GO:1901360)
GE000386	4	Biological Process: regulation of transcription, DNA-templated (GO:0006355); Molecular Function: zinc ion binding (GO:0008270); Molecular Function: DNA topoisomerase (ATP-hydrolyzing) inhibitor activity (GO:0008657); Biological Process: negative regulation of DNA topoisomerase (ATP-hydrolyzing) activity (GO:2000372)
GE000387	2	Cellular Component: cytoplasm (GO:0005737); Biological Process: FtsZ-dependent cytokinesis (GO:0043093)
GE000389	6	Molecular Function: aspartic-type endopeptidase activity (GO:0004190); Cellular Component: plasma membrane (GO:0005886); Biological Process: proteolysis (GO:0006508); Molecular Function: methyltransferase activity (GO:0008168); Cellular Component: integral component of membrane (GO:0016021); Biological Process: methylation (GO:0032259)
GE000390	3	Cellular Component: plasma membrane (GO:0005886); Biological Process: protein secretion (GO:0009306); Cellular Component: integral component of membrane (GO:0016021)
GE000391	4	Molecular Function: ATP binding (GO:0005524); Molecular Function: protein transporter activity (GO:0008565); Biological Process: pilus assembly (GO:0009297); Biological Process: protein transport (GO:0015031)
GE000392	5	Molecular Function: rRNA (adenine-N6,N6-)-dimethyltransferase activity (GO:0000179); Molecular Function: RNA binding (GO:0003723); Cellular Component: cytoplasm (GO:0005737); Biological Process: rRNA methylation (GO:0031167); Molecular Function: 16S rRNA (adenine(1518)-N(6)/adenine(1519)-N(6))-dimethyltransferase activity (GO:0052908)
GE000393	9	Molecular Function: magnesium ion binding (GO:0000287); Cellular Component: cytoplasm (GO:0005737); Molecular Function: zinc ion binding (GO:0008270); Biological Process: pyridoxine biosynthetic process (GO:0008615); Biological Process: pyridoxal phosphate biosynthetic process (GO:0042823); Molecular Function: 4-hydroxythreonine-4-phosphate dehydrogenase activity (GO:0050570); Molecular Function:…
GE000397	3	Cellular Component: plasma membrane (GO:0005886); Biological Process: ion transport (GO:0006811); Cellular Component: integral component of membrane (GO:0016021)
GE000398	3	Molecular Function: GTPase activity (GO:0003924); Molecular Function: GTP binding (GO:0005525); Molecular Function: metal ion binding (GO:0046872)
GE000399	3	Molecular Function: metalloendopeptidase activity (GO:0004222); Cellular Component: integral component of membrane (GO:0016021); Biological Process: CAAX-box protein processing (GO:0071586)
GE000400	4	Molecular Function: nucleic acid binding (GO:0003676); Cellular Component: cytoplasm (GO:0005737); Molecular Function: exoribonuclease activity, producing 5'-phosphomonoesters (GO:0016896); Biological Process: RNA phosphodiester bond hydrolysis, exonucleolytic (GO:0090503)
GE000401	6	Molecular Function: serine-tRNA ligase activity (GO:0004828); Molecular Function: ATP binding (GO:0005524); Cellular Component: cytoplasm (GO:0005737); Biological Process: seryl-tRNA aminoacylation (GO:0006434); Biological Process: selenocysteine biosynthetic process (GO:0016260); Biological Process: selenocysteinyl-tRNA(Sec) biosynthetic process (GO:0097056)
GE000402	5	Molecular Function: peroxidase activity (GO:0004601); Molecular Function: cation transmembrane transporter activity (GO:0008324); Cellular Component: integral component of membrane (GO:0016021); Biological Process: cation transmembrane transport (GO:0098655); Biological Process: cellular oxidant detoxification (GO:0098869)
GE000405	1	Cellular Component: integral component of membrane (GO:0016021)
GE000406	1	Cellular Component: integral component of membrane (GO:0016021)
GE000408	1	Cellular Component: integral component of membrane (GO:0016021)
GE000410	5	Molecular Function: nucleotide binding (GO:0000166); Molecular Function: IMP dehydrogenase activity (GO:0003938); Biological Process: GMP biosynthetic process (GO:0006177); Molecular Function: metal ion binding (GO:0046872); Biological Process: oxidation-reduction process (GO:0055114)
GE000411	1	Molecular Function: transferase activity (GO:0016740)
GE000412	5	Molecular Function: GMP synthase (glutamine-hydrolyzing) activity (GO:0003922); Molecular Function: ATP binding (GO:0005524); Biological Process: GMP biosynthetic process (GO:0006177); Biological Process: glutamine metabolic process (GO:0006541); Molecular Function: pyrophosphatase activity (GO:0016462)
GE000413	3	Molecular Function: DNA binding (GO:0003677); Biological Process: base-excision repair (GO:0006284); Molecular Function: DNA N-glycosylase activity (GO:0019104)
GE000414	1	Molecular Function: iron ion binding (GO:0005506)
GE000417	4	Molecular Function: protein disulfide oxidoreductase activity (GO:0015035); Cellular Component: periplasmic space (GO:0042597); Biological Process: cell redox homeostasis (GO:0045454); Biological Process: oxidation-reduction process (GO:0055114)
GE000418	1	Molecular Function: metal ion binding (GO:0046872)
GE000419	5	Molecular Function: magnesium ion binding (GO:0000287); Molecular Function: GTPase activity (GO:0003924); Molecular Function: GTP binding (GO:0005525); Biological Process: cell cycle (GO:0007049); Biological Process: cell division (GO:0051301)
GE000422	1	Biological Process: DNA metabolic process (GO:0006259)
GE000423	4	Molecular Function: DNA binding (GO:0003677); Cellular Component: cytoplasm (GO:0005737); Biological Process: DNA recombination (GO:0006310); Biological Process: DNA integration (GO:0015074)
GE000425	6	Molecular Function: DNA binding (GO:0003677); Molecular Function: DNA-directed DNA polymerase activity (GO:0003887); Biological Process: DNA-dependent DNA replication (GO:0006261); Molecular Function: 3'-5' exonuclease activity (GO:0008408); Biological Process: DNA biosynthetic process (GO:0071897); Biological Process: nucleic acid phosphodiester bond hydrolysis (GO:0090305)
GE000426	6	Molecular Function: guanylate kinase activity (GO:0004385); Molecular Function: ATP binding (GO:0005524); Cellular Component: cytoplasm (GO:0005737); Biological Process: phosphorylation (GO:0016310); Biological Process: GMP metabolic process (GO:0046037); Biological Process: GDP metabolic process (GO:0046710)
GE000428	5	Cellular Component: cytoplasm (GO:0005737); Biological Process: protoporphyrinogen IX biosynthetic process (GO:0006782); Molecular Function: transaminase activity (GO:0008483); Molecular Function: pyridoxal phosphate binding (GO:0030170); Molecular Function: glutamate-1-semialdehyde 2,1-aminomutase activity (GO:0042286)
GE000429	1	Cellular Component: integral component of membrane (GO:0016021)
GE000431	3	Molecular Function: magnesium ion binding (GO:0000287); Biological Process: carbohydrate metabolic process (GO:0005975); Molecular Function: intramolecular transferase activity, phosphotransferases (GO:0016868)
GE000435	2	Biological Process: metabolic process (GO:0008152); Molecular Function: hydrolase activity, acting on ester bonds (GO:0016788)
GE000440	9	Molecular Function: ATP binding (GO:0005524); Biological Process: cell cycle (GO:0007049); Biological Process: regulation of cell shape (GO:0008360); Biological Process: peptidoglycan biosynthetic process (GO:0009252); Biological Process: peptidoglycan turnover (GO:0009254); Cellular Component: integral component of membrane (GO:0016021); Molecular Function: acid-amino acid ligase activity (GO:00…
GE000443	1	Molecular Function: bis(5'-nucleosyl)-tetraphosphatase (symmetrical) activity (GO:0008803)
GE000444	2	Molecular Function: trans-1,2-dihydrobenzene-1,2-diol dehydrogenase activity (GO:0047115); Biological Process: oxidation-reduction process (GO:0055114)
GE000445	2	Molecular Function: cob(II)yrinic acid a,c-diamide reductase activity (GO:0043784); Biological Process: oxidation-reduction process (GO:0055114)
GE000446	6	Molecular Function: GTP binding (GO:0005525); Molecular Function: cobinamide phosphate guanylyltransferase activity (GO:0008820); Biological Process: cobalamin biosynthetic process (GO:0009236); Biological Process: phosphorylation (GO:0016310); Molecular Function: adenosylcobinamide kinase activity (GO:0043752); Biological Process: cofactor biosynthetic process (GO:0051188)
GE000448	2	Cellular Component: membrane (GO:0016020); Molecular Function: phosphotransferase activity, for other substituted phosphate groups (GO:0016780)
GE000449	6	Molecular Function: nicotinate-nucleotide-dimethylbenzimidazole phosphoribosyltransferase activity (GO:0008939); Biological Process: nucleoside biosynthetic process (GO:0009163); Biological Process: cobalamin biosynthetic process (GO:0009236); Molecular Function: cobalamin-transporting ATPase activity (GO:0015420); Biological Process: cobalamin transport (GO:0015889); Biological Process: vitamin …
GE000450	1	Cellular Component: membrane (GO:0016020)
GE000451	2	Molecular Function: methyltransferase activity (GO:0008168); Biological Process: methylation (GO:0032259)
GE000452	1	Cellular Component: integral component of membrane (GO:0016021)
GE000456	3	Molecular Function: cation transmembrane transporter activity (GO:0008324); Cellular Component: integral component of membrane (GO:0016021); Biological Process: cation transmembrane transport (GO:0098655)
GE000459	1	Cellular Component: membrane (GO:0016020)
GE000460	4	Biological Process: oxygen transport (GO:0015671); Molecular Function: oxygen binding (GO:0019825); Molecular Function: heme binding (GO:0020037); Molecular Function: metal ion binding (GO:0046872)
GE000461	1	Cellular Component: membrane (GO:0016020)
GE000462	1	Biological Process: cell cycle (GO:0007049)
GE000463	1	Cellular Component: integral component of membrane (GO:0016021)
GE000464	1	Cellular Component: integral component of membrane (GO:0016021)
GE000467	5	Cellular Component: plasma membrane (GO:0005886); Biological Process: peptidoglycan biosynthetic process (GO:0009252); Cellular Component: peptidoglycan-based cell wall (GO:0009274); Cellular Component: integral component of membrane (GO:0016021); Molecular Function: transferase activity, transferring pentosyl groups (GO:0016763)
GE000468	3	Molecular Function: adenosylmethionine decarboxylase activity (GO:0004014); Biological Process: S-adenosylmethioninamine biosynthetic process (GO:0006557); Biological Process: spermidine biosynthetic process (GO:0008295)
GE000470	4	Molecular Function: DNA binding (GO:0003677); Molecular Function: DNA-binding transcription factor activity (GO:0003700); Cellular Component: intracellular (GO:0005622); Biological Process: regulation of transcription, DNA-templated (GO:0006355)
GE000472	4	Molecular Function: arginine-tRNA ligase activity (GO:0004814); Molecular Function: ATP binding (GO:0005524); Cellular Component: cytoplasm (GO:0005737); Biological Process: arginyl-tRNA aminoacylation (GO:0006420)
GE000474	4	Cellular Component: integral component of plasma membrane (GO:0005887); Molecular Function: protein transmembrane transporter activity (GO:0008320); Cellular Component: TAT protein transport complex (GO:0033281); Biological Process: protein transport by the Tat complex (GO:0043953)
GE000475	5	Cellular Component: integral component of plasma membrane (GO:0005887); Molecular Function: protein transmembrane transporter activity (GO:0008320); Biological Process: protein secretion (GO:0009306); Cellular Component: TAT protein transport complex (GO:0033281); Biological Process: protein transport by the Tat complex (GO:0043953)
GE000476	5	Cellular Component: integral component of plasma membrane (GO:0005887); Molecular Function: protein transmembrane transporter activity (GO:0008320); Biological Process: protein secretion (GO:0009306); Cellular Component: TAT protein transport complex (GO:0033281); Biological Process: protein transport by the Tat complex (GO:0043953)
GE000477	4	Biological Process: histidine biosynthetic process (GO:0000105); Molecular Function: phosphoribosyl-ATP diphosphatase activity (GO:0004636); Molecular Function: ATP binding (GO:0005524); Cellular Component: cytoplasm (GO:0005737)
GE000478	3	Molecular Function: DNA binding (GO:0003677); Molecular Function: DNA-binding transcription factor activity (GO:0003700); Biological Process: regulation of transcription, DNA-templated (GO:0006355)
GE000479	1	Molecular Function: transferase activity (GO:0016740)
GE000481	2	Molecular Function: GTPase activity (GO:0003924); Molecular Function: GTP binding (GO:0005525)
GE000482	2	Cellular Component: plasma membrane (GO:0005886); Cellular Component: integral component of membrane (GO:0016021)
GE000484	2	Molecular Function: pyruvate dehydrogenase (acetyl-transferring) activity (GO:0004739); Biological Process: oxidation-reduction process (GO:0055114)
GE000485	3	Molecular Function: dihydrolipoyllysine-residue acetyltransferase activity (GO:0004742); Biological Process: glycolytic process (GO:0006096); Cellular Component: pyruvate dehydrogenase complex (GO:0045254)
GE000486	6	Molecular Function: dihydrolipoyl dehydrogenase activity (GO:0004148); Cellular Component: cell (GO:0005623); Biological Process: glycolytic process (GO:0006096); Biological Process: cell redox homeostasis (GO:0045454); Molecular Function: flavin adenine dinucleotide binding (GO:0050660); Biological Process: oxidation-reduction process (GO:0055114)
GE000487	3	Cellular Component: integral component of membrane (GO:0016021); Molecular Function: oxidoreductase activity (GO:0016491); Biological Process: oxidation-reduction process (GO:0055114)
GE000488	1	Cellular Component: integral component of membrane (GO:0016021)
GE000490	1	Cellular Component: integral component of membrane (GO:0016021)
GE000491	5	Molecular Function: glucose-6-phosphate dehydrogenase activity (GO:0004345); Biological Process: glucose metabolic process (GO:0006006); Biological Process: pentose-phosphate shunt (GO:0006098); Molecular Function: NADP binding (GO:0050661); Biological Process: oxidation-reduction process (GO:0055114)
GE000494	2	Molecular Function: protein-arginine deiminase activity (GO:0004668); Biological Process: putrescine biosynthetic process (GO:0009446)
GE000495	2	Biological Process: nitrogen compound metabolic process (GO:0006807); Molecular Function: hydrolase activity, acting on carbon-nitrogen (but not peptide) bonds (GO:0016810)
GE000496	4	Cellular Component: integral component of membrane (GO:0016021); Biological Process: metal ion transport (GO:0030001); Molecular Function: metal ion transmembrane transporter activity (GO:0046873); Biological Process: transmembrane transport (GO:0055085)
GE000498	7	Molecular Function: nucleotide binding (GO:0000166); Molecular Function: nucleic acid binding (GO:0003676); Cellular Component: cytoplasm (GO:0005737); Molecular Function: 3'-5' exonuclease activity (GO:0008408); Molecular Function: ribonuclease D activity (GO:0033890); Biological Process: tRNA 3'-end processing (GO:0042780); Biological Process: RNA phosphodiester bond hydrolysis, exonucleolytic …
GE000500	9	Biological Process: protein peptidyl-prolyl isomerization (GO:0000413); Molecular Function: peptidyl-prolyl cis-trans isomerase activity (GO:0003755); Cellular Component: outer membrane-bounded periplasmic space (GO:0030288); Molecular Function: peptide binding (GO:0042277); Biological Process: Gram-negative-bacterium-type cell outer membrane assembly (GO:0043165); Biological Process: protein sta…
GE000501	3	Cellular Component: outer membrane (GO:0019867); Biological Process: biological_process (GO:0044699); Biological Process: membrane organization (GO:0061024)
GE000503	2	Biological Process: biosynthetic process (GO:0009058); Molecular Function: nucleotidyltransferase activity (GO:0016779)
GE000504	2	Cellular Component: integral component of membrane (GO:0016021); Biological Process: transmembrane transport (GO:0055085)
GE000505	5	Cellular Component: cytoplasm (GO:0005737); Molecular Function: zinc ion binding (GO:0008270); Biological Process: L-methionine salvage from S-adenosylmethionine (GO:0019284); Biological Process: L-methionine salvage from methylthioadenosine (GO:0019509); Molecular Function: methylthioribulose 1-phosphate dehydratase activity (GO:0046570)
GE000506	3	Molecular Function: oxidoreductase activity, acting on single donors with incorporation of molecular oxygen, incorporation of two atoms of oxygen (GO:0016702); Molecular Function: transition metal ion binding (GO:0046914); Biological Process: L-methionine salvage (GO:0071267)
GE000507	7	Molecular Function: magnesium ion binding (GO:0000287); Biological Process: dephosphorylation (GO:0016311); Biological Process: L-methionine salvage from S-adenosylmethionine (GO:0019284); Biological Process: L-methionine salvage from methylthioadenosine (GO:0019509); Molecular Function: 2,3-diketo-5-methylthiopentyl-1-phosphate enolase activity (GO:0043715); Molecular Function: 2-hydroxy-3-keto-…
GE000508	6	Molecular Function: magnesium ion binding (GO:0000287); Molecular Function: ATP binding (GO:0005524); Biological Process: translation (GO:0006412); Biological Process: cellular protein modification process (GO:0006464); Molecular Function: acid-amino acid ligase activity (GO:0016881); Molecular Function: manganese ion binding (GO:0030145)
GE000509	6	Molecular Function: nucleotide binding (GO:0000166); Molecular Function: nucleic acid binding (GO:0003676); Molecular Function: helicase activity (GO:0004386); Biological Process: DNA-dependent DNA replication (GO:0006261); Biological Process: DNA duplex unwinding (GO:0032508); Molecular Function: metal ion binding (GO:0046872)
GE000510	5	Cellular Component: plasma membrane (GO:0005886); Molecular Function: electron transfer activity (GO:0009055); Molecular Function: protein disulfide oxidoreductase activity (GO:0015035); Cellular Component: integral component of membrane (GO:0016021); Biological Process: oxidation-reduction process (GO:0055114)
GE000511	3	Biological Process: potassium ion transport (GO:0006813); Molecular Function: cation transmembrane transporter activity (GO:0008324); Biological Process: cation transmembrane transport (GO:0098655)
GE000512	3	Molecular Function: voltage-gated potassium channel activity (GO:0005249); Cellular Component: voltage-gated potassium channel complex (GO:0008076); Biological Process: potassium ion transmembrane transport (GO:0071805)
GE000513	2	Molecular Function: oxidoreductase activity (GO:0016491); Biological Process: oxidation-reduction process (GO:0055114)
GE000514	1	Molecular Function: lyase activity (GO:0016829)
GE000515	7	Molecular Function: FMN adenylyltransferase activity (GO:0003919); Molecular Function: ATP binding (GO:0005524); Biological Process: FAD biosynthetic process (GO:0006747); Molecular Function: riboflavin kinase activity (GO:0008531); Biological Process: riboflavin biosynthetic process (GO:0009231); Biological Process: FMN biosynthetic process (GO:0009398); Biological Process: phosphorylation (GO:0…
GE000517	1	Cellular Component: integral component of membrane (GO:0016021)
GE000518	3	Biological Process: tRNA modification (GO:0006400); Molecular Function: tRNA (guanine-N7-)-methyltransferase activity (GO:0008176); Biological Process: RNA (guanine-N7)-methylation (GO:0036265)
GE000519	4	Cellular Component: cytoplasm (GO:0005737); Biological Process: thiamine biosynthetic process (GO:0009228); Biological Process: thiamine diphosphate biosynthetic process (GO:0009229); Molecular Function: sulfurtransferase activity (GO:0016783)
GE000520	3	Molecular Function: 3-deoxy-7-phosphoheptulonate synthase activity (GO:0003849); Biological Process: aromatic amino acid family biosynthetic process (GO:0009073); Biological Process: chorismate biosynthetic process (GO:0009423)
GE000521	4	Molecular Function: superoxide dismutase activity (GO:0004784); Biological Process: removal of superoxide radicals (GO:0019430); Molecular Function: metal ion binding (GO:0046872); Biological Process: oxidation-reduction process (GO:0055114)
GE000522	5	Molecular Function: ATP binding (GO:0005524); Biological Process: lipid transport (GO:0006869); Molecular Function: lipid-transporting ATPase activity (GO:0034040); Cellular Component: ATP-binding cassette (ABC) transporter complex (GO:0043190); Biological Process: transmembrane transport (GO:0055085)
GE000523	1	Molecular Function: transferase activity (GO:0016740)
GE000524	3	Molecular Function: monooxygenase activity (GO:0004497); Cellular Component: integral component of membrane (GO:0016021); Biological Process: oxidation-reduction process (GO:0055114)
GE000525	3	Molecular Function: monooxygenase activity (GO:0004497); Cellular Component: integral component of membrane (GO:0016021); Biological Process: oxidation-reduction process (GO:0055114)
GE000526	3	Molecular Function: monooxygenase activity (GO:0004497); Cellular Component: integral component of membrane (GO:0016021); Biological Process: oxidation-reduction process (GO:0055114)
GE000528	4	Molecular Function: copper ion binding (GO:0005507); Biological Process: copper ion transport (GO:0006825); Cellular Component: periplasmic space (GO:0042597); Biological Process: response to copper ion (GO:0046688)
GE000529	1	Cellular Component: membrane (GO:0016020)
GE000530	6	Molecular Function: aminoacyl-tRNA editing activity (GO:0002161); Molecular Function: valine-tRNA ligase activity (GO:0004832); Molecular Function: ATP binding (GO:0005524); Cellular Component: cytoplasm (GO:0005737); Biological Process: valyl-tRNA aminoacylation (GO:0006438); Biological Process: regulation of translational fidelity (GO:0006450)
GE000531	1	Cellular Component: integral component of membrane (GO:0016021)
GE000532	1	Cellular Component: integral component of membrane (GO:0016021)
GE000533	1	Cellular Component: membrane (GO:0016020)
GE000534	1	Cellular Component: integral component of membrane (GO:0016021)
GE000535	4	Molecular Function: glucose-6-phosphate isomerase activity (GO:0004347); Cellular Component: cytoplasm (GO:0005737); Biological Process: gluconeogenesis (GO:0006094); Biological Process: glycolytic process (GO:0006096)
GE000536	3	Biological Process: tRNA wobble adenosine to inosine editing (GO:0002100); Molecular Function: zinc ion binding (GO:0008270); Molecular Function: tRNA-specific adenosine-34 deaminase activity (GO:0052717)
GE000537	5	Molecular Function: double-stranded RNA binding (GO:0003725); Molecular Function: ATP binding (GO:0005524); Cellular Component: cytoplasm (GO:0005737); Biological Process: tRNA processing (GO:0008033); Molecular Function: L-threonylcarbamoyladenylate synthase (GO:0061710)
GE000539	1	Molecular Function: transferase activity, transferring acyl groups (GO:0016746)
GE000540	1	Cellular Component: membrane (GO:0016020)
GE000541	4	Cellular Component: cytoplasm (GO:0005737); Biological Process: rRNA processing (GO:0006364); Molecular Function: methyltransferase activity (GO:0008168); Biological Process: methylation (GO:0032259)
GE000543	4	Molecular Function: structural constituent of ribosome (GO:0003735); Cellular Component: ribosome (GO:0005840); Biological Process: translation (GO:0006412); Molecular Function: rRNA binding (GO:0019843)
GE000544	2	Biological Process: peptidoglycan biosynthetic process (GO:0009252); Cellular Component: integral component of membrane (GO:0016021)
GE000545	4	Molecular Function: pyrroline-5-carboxylate reductase activity (GO:0004735); Cellular Component: cytoplasm (GO:0005737); Biological Process: oxidation-reduction process (GO:0055114); Biological Process: L-proline biosynthetic process (GO:0055129)
GE000546	1	Cellular Component: integral component of membrane (GO:0016021)
GE000548	6	Molecular Function: acetylglutamate kinase activity (GO:0003991); Molecular Function: ATP binding (GO:0005524); Cellular Component: cytoplasm (GO:0005737); Biological Process: arginine biosynthetic process (GO:0006526); Biological Process: proline biosynthetic process (GO:0006561); Biological Process: phosphorylation (GO:0016310)
GE000549	1	Molecular Function: isomerase activity (GO:0016853)
GE000550	3	Biological Process: pyrimidine nucleotide metabolic process (GO:0006220); Molecular Function: hydrolase activity (GO:0016787); Molecular Function: metal ion binding (GO:0046872)
GE000552	1	Molecular Function: transferase activity (GO:0016740)
GE000553	1	Molecular Function: transferase activity (GO:0016740)
GE000555	6	Molecular Function: tRNA binding (GO:0000049); Molecular Function: methionine-tRNA ligase activity (GO:0004825); Molecular Function: ATP binding (GO:0005524); Cellular Component: cytoplasm (GO:0005737); Biological Process: methionyl-tRNA aminoacylation (GO:0006431); Molecular Function: metal ion binding (GO:0046872)
GE000557	4	Molecular Function: ATP binding (GO:0005524); Molecular Function: ATPase activity (GO:0016887); Molecular Function: metal ion binding (GO:0046872); Molecular Function: iron-sulfur cluster binding (GO:0051536)
GE000558	6	Molecular Function: RNA binding (GO:0003723); Molecular Function: glutamate 5-kinase activity (GO:0004349); Molecular Function: ATP binding (GO:0005524); Cellular Component: cytoplasm (GO:0005737); Biological Process: phosphorylation (GO:0016310); Biological Process: L-proline biosynthetic process (GO:0055129)
GE000559	5	Molecular Function: magnesium ion binding (GO:0000287); Molecular Function: GTPase activity (GO:0003924); Molecular Function: GTP binding (GO:0005525); Cellular Component: cytoplasm (GO:0005737); Biological Process: ribosome biogenesis (GO:0042254)
GE000560	3	Molecular Function: structural constituent of ribosome (GO:0003735); Cellular Component: ribosome (GO:0005840); Biological Process: translation (GO:0006412)
GE000561	4	Molecular Function: structural constituent of ribosome (GO:0003735); Cellular Component: ribosome (GO:0005840); Biological Process: translation (GO:0006412); Molecular Function: rRNA binding (GO:0019843)
GE000563	3	Molecular Function: structural molecule activity (GO:0005198); Biological Process: iron-sulfur cluster assembly (GO:0016226); Molecular Function: iron-sulfur cluster binding (GO:0051536)
GE000567	1	Cellular Component: integral component of membrane (GO:0016021)
GE000568	3	Molecular Function: DNA binding (GO:0003677); Cellular Component: cytoplasm (GO:0005737); Biological Process: regulation of transcription, DNA-templated (GO:0006355)
GE000569	4	Molecular Function: ATP binding (GO:0005524); Cellular Component: cytoplasm (GO:0005737); Biological Process: response to heat (GO:0009408); Biological Process: protein processing (GO:0016485)
GE000571	3	Molecular Function: DNA binding (GO:0003677); Molecular Function: DNA-binding transcription factor activity (GO:0003700); Biological Process: regulation of transcription, DNA-templated (GO:0006355)
GE000572	3	Molecular Function: monooxygenase activity (GO:0004497); Cellular Component: integral component of membrane (GO:0016021); Biological Process: oxidation-reduction process (GO:0055114)
GE000573	3	Molecular Function: monooxygenase activity (GO:0004497); Cellular Component: integral component of membrane (GO:0016021); Biological Process: oxidation-reduction process (GO:0055114)
GE000574	3	Molecular Function: monooxygenase activity (GO:0004497); Cellular Component: integral component of membrane (GO:0016021); Biological Process: oxidation-reduction process (GO:0055114)
GE000576	2	Biological Process: cellular aromatic compound metabolic process (GO:0006725); Molecular Function: isomerase activity (GO:0016853)
GE000580	6	Molecular Function: tRNA binding (GO:0000049); Biological Process: tRNA dihydrouridine synthesis (GO:0002943); Molecular Function: FMN binding (GO:0010181); Molecular Function: tRNA dihydrouridine synthase activity (GO:0017150); Molecular Function: flavin adenine dinucleotide binding (GO:0050660); Biological Process: oxidation-reduction process (GO:0055114)
GE000581	2	Biological Process: regulation of transcription, DNA-templated (GO:0006355); Molecular Function: sequence-specific DNA binding (GO:0043565)
GE000582	3	Molecular Function: IMP cyclohydrolase activity (GO:0003937); Molecular Function: phosphoribosylaminoimidazolecarboxamide formyltransferase activity (GO:0004643); Biological Process: 'de novo' IMP biosynthetic process (GO:0006189)
GE000583	6	Biological Process: sulfate assimilation (GO:0000103); Molecular Function: GTPase activity (GO:0003924); Molecular Function: sulfate adenylyltransferase (ATP) activity (GO:0004781); Molecular Function: ATP binding (GO:0005524); Molecular Function: GTP binding (GO:0005525); Biological Process: hydrogen sulfide biosynthetic process (GO:0070814)
GE000584	5	Biological Process: sulfate assimilation (GO:0000103); Molecular Function: sulfate adenylyltransferase (ATP) activity (GO:0004781); Molecular Function: ATP binding (GO:0005524); Biological Process: sulfate reduction (GO:0019419); Biological Process: hydrogen sulfide biosynthetic process (GO:0070814)
GE000592	3	Molecular Function: DNA binding (GO:0003677); Biological Process: DNA methylation (GO:0006306); Molecular Function: N-methyltransferase activity (GO:0008170)
GE000595	6	Molecular Function: DNA binding (GO:0003677); Molecular Function: helicase activity (GO:0004386); Molecular Function: endonuclease activity (GO:0004519); Molecular Function: ATP binding (GO:0005524); Biological Process: DNA modification (GO:0006304); Biological Process: nucleic acid phosphodiester bond hydrolysis (GO:0090305)
GE000598	3	Molecular Function: endonuclease activity (GO:0004519); Molecular Function: ATP binding (GO:0005524); Biological Process: nucleic acid phosphodiester bond hydrolysis (GO:0090305)
GE000602	1	Biological Process: regulation of transcription, DNA-templated (GO:0006355)
GE000603	1	Molecular Function: N-acetyltransferase activity (GO:0008080)
GE000605	1	Molecular Function: DNA binding (GO:0003677)
GE000607	1	Biological Process: transcription, DNA-templated (GO:0006351)
GE000609	1	Cellular Component: membrane (GO:0016020)
GE000610	1	Biological Process: transcription, DNA-templated (GO:0006351)
GE000611	2	Molecular Function: quercetin 2,3-dioxygenase activity (GO:0008127); Biological Process: oxidation-reduction process (GO:0055114)
GE000615	2	Biological Process: metabolic process (GO:0008152); Molecular Function: isochorismatase activity (GO:0008908)
GE000616	1	Molecular Function: hydrolase activity, acting on carbon-nitrogen (but not peptide) bonds (GO:0016810)
GE000617	4	Molecular Function: peroxidase activity (GO:0004601); Molecular Function: transferase activity, transferring acyl groups (GO:0016746); Molecular Function: hydrolase activity (GO:0016787); Biological Process: cellular oxidant detoxification (GO:0098869)
GE000619	3	Molecular Function: aminopeptidase activity (GO:0004177); Cellular Component: intracellular (GO:0005622); Biological Process: proteolysis (GO:0006508)
GE000623	4	Molecular Function: glutathione peroxidase activity (GO:0004602); Biological Process: response to oxidative stress (GO:0006979); Biological Process: oxidation-reduction process (GO:0055114); Biological Process: cellular oxidant detoxification (GO:0098869)
GE000626	1	Cellular Component: integral component of membrane (GO:0016021)
GE000628	4	Biological Process: phosphorelay signal transduction system (GO:0000160); Molecular Function: DNA binding (GO:0003677); Cellular Component: intracellular (GO:0005622); Biological Process: regulation of transcription, DNA-templated (GO:0006355)
GE000631	3	Molecular Function: inositol monophosphate 1-phosphatase activity (GO:0008934); Biological Process: phosphatidylinositol phosphorylation (GO:0046854); Biological Process: inositol phosphate dephosphorylation (GO:0046855)
GE000632	5	Biological Process: RNA methylation (GO:0001510); Molecular Function: RNA binding (GO:0003723); Cellular Component: cytoplasm (GO:0005737); Biological Process: tRNA processing (GO:0008033); Molecular Function: RNA methyltransferase activity (GO:0008173)
GE000637	2	Molecular Function: serine-type endopeptidase activity (GO:0004252); Biological Process: proteolysis (GO:0006508)
GE000642	6	Molecular Function: nuclease activity (GO:0004518); Biological Process: cellular response to DNA damage stimulus (GO:0006974); Molecular Function: ion binding (GO:0043167); Biological Process: nucleic acid metabolic process (GO:0090304); Molecular Function: organic cyclic compound binding (GO:0097159); Molecular Function: heterocyclic compound binding (GO:1901363)
GE000643	5	Molecular Function: nuclease activity (GO:0004518); Biological Process: cellular response to DNA damage stimulus (GO:0006974); Biological Process: nucleic acid metabolic process (GO:0090304); Molecular Function: organic cyclic compound binding (GO:0097159); Molecular Function: heterocyclic compound binding (GO:1901363)
GE000645	2	Molecular Function: oxidoreductase activity (GO:0016491); Biological Process: oxidation-reduction process (GO:0055114)
GE000648	1	Cellular Component: integral component of membrane (GO:0016021)
GE000649	3	Molecular Function: copper ion binding (GO:0005507); Molecular Function: oxidoreductase activity (GO:0016491); Biological Process: oxidation-reduction process (GO:0055114)
GE000650	2	Molecular Function: copper ion binding (GO:0005507); Cellular Component: integral component of membrane (GO:0016021)
GE000651	3	Molecular Function: hydrolase activity, hydrolyzing O-glycosyl compounds (GO:0004553); Biological Process: carbohydrate metabolic process (GO:0005975); Cellular Component: integral component of membrane (GO:0016021)
GE000654	4	Molecular Function: aspartic-type endopeptidase activity (GO:0004190); Cellular Component: plasma membrane (GO:0005886); Biological Process: proteolysis (GO:0006508); Cellular Component: integral component of membrane (GO:0016021)
GE000655	7	Molecular Function: aminoacyl-tRNA editing activity (GO:0002161); Molecular Function: isoleucine-tRNA ligase activity (GO:0004822); Molecular Function: ATP binding (GO:0005524); Cellular Component: cytoplasm (GO:0005737); Biological Process: isoleucyl-tRNA aminoacylation (GO:0006428); Biological Process: regulation of translational fidelity (GO:0006450); Molecular Function: zinc ion binding (GO:0…
GE000659	5	Molecular Function: dihydrofolate reductase activity (GO:0004146); Biological Process: glycine biosynthetic process (GO:0006545); Biological Process: nucleotide biosynthetic process (GO:0009165); Molecular Function: NADP binding (GO:0050661); Biological Process: oxidation-reduction process (GO:0055114)
GE000660	1	Biological Process: transport (GO:0006810)
GE000661	3	Cellular Component: plasma membrane (GO:0005886); Biological Process: transport (GO:0006810); Cellular Component: integral component of membrane (GO:0016021)
GE000662	3	Molecular Function: inorganic phosphate transmembrane transporter activity (GO:0005315); Cellular Component: integral component of plasma membrane (GO:0005887); Biological Process: phosphate ion transmembrane transport (GO:0035435)
GE000663	5	Molecular Function: inorganic phosphate transmembrane transporter activity (GO:0005315); Molecular Function: ATP binding (GO:0005524); Molecular Function: ATPase-coupled phosphate ion transmembrane transporter activity (GO:0015415); Biological Process: phosphate ion transmembrane transport (GO:0035435); Cellular Component: ATP-binding cassette (ABC) transporter complex (GO:0043190)
GE000664	4	Cellular Component: cytoplasm (GO:0005737); Biological Process: phosphate ion transport (GO:0006817); Biological Process: cellular phosphate ion homeostasis (GO:0030643); Biological Process: negative regulation of phosphate metabolic process (GO:0045936)
GE000665	3	Molecular Function: citrate (Si)-synthase activity (GO:0004108); Cellular Component: cytoplasm (GO:0005737); Biological Process: tricarboxylic acid cycle (GO:0006099)
GE000668	11	Molecular Function: magnesium ion binding (GO:0000287); Molecular Function: RNA binding (GO:0003723); Molecular Function: endoribonuclease activity (GO:0004521); Cellular Component: cytoplasm (GO:0005737); Biological Process: rRNA processing (GO:0006364); Biological Process: mRNA catabolic process (GO:0006402); Biological Process: tRNA processing (GO:0008033); Molecular Function: zinc ion binding…
GE000669	3	Biological Process: pseudouridine synthesis (GO:0001522); Molecular Function: RNA binding (GO:0003723); Molecular Function: pseudouridine synthase activity (GO:0009982)
GE000670	2	Biological Process: metabolic process (GO:0008152); Molecular Function: hydrolase activity (GO:0016787)
GE000671	3	Biological Process: proteolysis (GO:0006508); Molecular Function: peptidase activity (GO:0008233); Cellular Component: integral component of membrane (GO:0016021)
GE000672	3	Molecular Function: catalytic activity (GO:0003824); Biological Process: thiamine biosynthetic process (GO:0009228); Cellular Component: membrane (GO:0016020)
GE000673	6	Molecular Function: DNA binding (GO:0003677); Molecular Function: DNA-directed DNA polymerase activity (GO:0003887); Molecular Function: ATP binding (GO:0005524); Biological Process: DNA replication (GO:0006260); Cellular Component: DNA polymerase III complex (GO:0009360); Biological Process: DNA biosynthetic process (GO:0071897)
GE000674	3	Molecular Function: DNA binding (GO:0003677); Cellular Component: cytoplasm (GO:0005737); Cellular Component: bacterial nucleoid (GO:0043590)
GE000675	4	Molecular Function: DNA binding (GO:0003677); Biological Process: DNA repair (GO:0006281); Biological Process: DNA recombination (GO:0006310); Molecular Function: metal ion binding (GO:0046872)
GE000676	4	Molecular Function: DNA binding (GO:0003677); Molecular Function: helicase activity (GO:0004386); Cellular Component: cytoplasm (GO:0005737); Biological Process: regulation of transcription, DNA-templated (GO:0006355)
GE000682	4	Biological Process: tRNA wobble uridine modification (GO:0002098); Molecular Function: tRNA (uracil) methyltransferase activity (GO:0016300); Molecular Function: transferase activity, transferring alkyl or aryl (other than methyl) groups (GO:0016765); Biological Process: tRNA methylation (GO:0030488)
GE000683	6	Molecular Function: orotidine-5'-phosphate decarboxylase activity (GO:0004590); Biological Process: carbohydrate metabolic process (GO:0005975); Biological Process: 'de novo' pyrimidine nucleobase biosynthetic process (GO:0006207); Molecular Function: isomerase activity (GO:0016853); Molecular Function: carbohydrate binding (GO:0030246); Molecular Function: hexulose-6-phosphate synthase activity …
GE000684	6	Molecular Function: orotidine-5'-phosphate decarboxylase activity (GO:0004590); Biological Process: carbohydrate metabolic process (GO:0005975); Biological Process: 'de novo' pyrimidine nucleobase biosynthetic process (GO:0006207); Molecular Function: isomerase activity (GO:0016853); Molecular Function: carbohydrate binding (GO:0030246); Molecular Function: hexulose-6-phosphate synthase activity …
GE000685	3	Molecular Function: transketolase activity (GO:0004802); Biological Process: metabolic process (GO:0008152); Molecular Function: metal ion binding (GO:0046872)
GE000687	4	Molecular Function: sedoheptulose-7-phosphate:D-glyceraldehyde-3-phosphate glyceronetransferase activity (GO:0004801); Cellular Component: cytoplasm (GO:0005737); Biological Process: carbohydrate metabolic process (GO:0005975); Biological Process: pentose-phosphate shunt (GO:0006098)
GE000688	3	Molecular Function: fructose-bisphosphate aldolase activity (GO:0004332); Biological Process: glycolytic process (GO:0006096); Molecular Function: zinc ion binding (GO:0008270)
GE000689	4	Biological Process: chemotaxis (GO:0006935); Cellular Component: bacterial-type flagellum basal body (GO:0009425); Cellular Component: integral component of membrane (GO:0016021); Biological Process: bacterial-type flagellum-dependent cell motility (GO:0071973)
GE000690	5	Molecular Function: motor activity (GO:0003774); Cellular Component: plasma membrane (GO:0005886); Biological Process: chemotaxis (GO:0006935); Cellular Component: bacterial-type flagellum basal body (GO:0009425); Biological Process: bacterial-type flagellum-dependent cell motility (GO:0071973)
GE000691	5	Molecular Function: motor activity (GO:0003774); Cellular Component: plasma membrane (GO:0005886); Biological Process: chemotaxis (GO:0006935); Cellular Component: bacterial-type flagellum basal body (GO:0009425); Biological Process: bacterial-type flagellum-dependent cell motility (GO:0071973)
GE000692	2	Cellular Component: membrane (GO:0016020); Cellular Component: cell part (GO:0044464)
GE000693	5	Cellular Component: plasma membrane (GO:0005886); Biological Process: protein secretion (GO:0009306); Cellular Component: bacterial-type flagellum basal body (GO:0009425); Cellular Component: integral component of membrane (GO:0016021); Biological Process: bacterial-type flagellum organization (GO:0044781)
GE000694	3	Biological Process: protein secretion (GO:0009306); Cellular Component: integral component of membrane (GO:0016021); Biological Process: bacterial-type flagellum assembly (GO:0044780)
GE000695	5	Cellular Component: plasma membrane (GO:0005886); Biological Process: protein targeting (GO:0006605); Cellular Component: bacterial-type flagellum basal body (GO:0009425); Cellular Component: integral component of membrane (GO:0016021); Biological Process: bacterial-type flagellum assembly (GO:0044780)
GE000696	3	Biological Process: protein secretion (GO:0009306); Cellular Component: integral component of membrane (GO:0016021); Biological Process: bacterial-type flagellum assembly (GO:0044780)
GE000697	3	Biological Process: protein secretion (GO:0009306); Cellular Component: integral component of membrane (GO:0016021); Biological Process: bacterial-type flagellum assembly (GO:0044780)
GE000698	2	Biological Process: cellular component organization (GO:0016043); Biological Process: cellular process (GO:0044763)
GE000701	2	Biological Process: phosphorelay signal transduction system (GO:0000160); Cellular Component: intracellular (GO:0005622)
GE000702	6	Molecular Function: phosphoprotein phosphatase activity (GO:0004721); Cellular Component: cytoplasm (GO:0005737); Biological Process: protein dephosphorylation (GO:0006470); Cellular Component: bacterial-type flagellum (GO:0009288); Biological Process: regulation of chemotaxis (GO:0050920); Biological Process: archaeal or bacterial-type flagellum-dependent cell motility (GO:0097588)
GE000703	7	Molecular Function: phosphorelay sensor kinase activity (GO:0000155); Biological Process: phosphorelay signal transduction system (GO:0000160); Molecular Function: ATP binding (GO:0005524); Cellular Component: cytoplasm (GO:0005737); Biological Process: chemotaxis (GO:0006935); Biological Process: peptidyl-histidine phosphorylation (GO:0018106); Biological Process: signal transduction by protein …
GE000704	3	Molecular Function: obsolete signal transducer activity (GO:0004871); Biological Process: signal transduction (GO:0007165); Molecular Function: hydrolase activity (GO:0016787)
GE000705	3	Molecular Function: protein transporter activity (GO:0008565); Biological Process: protein transport (GO:0015031); Cellular Component: integral component of membrane (GO:0016021)
GE000706	1	Cellular Component: integral component of membrane (GO:0016021)
GE000708	1	Biological Process: response to stimulus (GO:0050896)
GE000709	3	Molecular Function: obsolete signal transducer activity (GO:0004871); Biological Process: chemotaxis (GO:0006935); Biological Process: signal transduction (GO:0007165)
GE000712	6	Biological Process: coenzyme metabolic process (GO:0006732); Molecular Function: ligase activity (GO:0016874); Biological Process: cellular nitrogen compound metabolic process (GO:0034641); Biological Process: small molecule metabolic process (GO:0044281); Biological Process: cellular process (GO:0044763); Biological Process: organonitrogen compound metabolic process (GO:1901564)
GE000714	1	Molecular Function: iron-sulfur cluster binding (GO:0051536)
GE000715	1	Molecular Function: sequence-specific DNA binding (GO:0043565)
GE000717	1	Biological Process: DNA metabolic process (GO:0006259)
GE000724	1	Molecular Function: DNA binding (GO:0003677)
GE000725	2	Cellular Component: membrane (GO:0016020); Biological Process: cytolysis (GO:0019835)
GE000728	1	Molecular Function: DNA binding (GO:0003677)
GE000731	2	Molecular Function: transposase activity (GO:0004803); Biological Process: transposition, DNA-mediated (GO:0006313)
GE000735	5	Molecular Function: nucleic acid binding (GO:0003676); Molecular Function: RNA-directed DNA polymerase activity (GO:0003964); Molecular Function: endonuclease activity (GO:0004519); Biological Process: RNA-dependent DNA biosynthetic process (GO:0006278); Biological Process: nucleic acid phosphodiester bond hydrolysis (GO:0090305)
GE000737	5	Molecular Function: symporter activity (GO:0015293); Biological Process: aspartate transmembrane transport (GO:0015810); Biological Process: L-glutamate transmembrane transport (GO:0015813); Cellular Component: integral component of membrane (GO:0016021); Biological Process: transmembrane transport (GO:0055085)
GE000741	1	Cellular Component: membrane (GO:0016020)
GE000747	3	Molecular Function: recombinase activity (GO:0000150); Molecular Function: DNA binding (GO:0003677); Biological Process: DNA recombination (GO:0006310)
GE000749	6	Molecular Function: FMN reductase activity (GO:0008752); Molecular Function: electron transfer activity (GO:0009055); Molecular Function: FMN binding (GO:0010181); Molecular Function: oxidoreductase activity, acting on NAD(P)H, NAD(P) as acceptor (GO:0016652); Molecular Function: oxidoreductase activity, acting on other nitrogenous compounds as donors (GO:0016661); Biological Process: oxidation-r…
GE000750	6	Molecular Function: FMN reductase activity (GO:0008752); Molecular Function: electron transfer activity (GO:0009055); Molecular Function: FMN binding (GO:0010181); Molecular Function: oxidoreductase activity, acting on NAD(P)H, NAD(P) as acceptor (GO:0016652); Molecular Function: oxidoreductase activity, acting on other nitrogenous compounds as donors (GO:0016661); Biological Process: oxidation-r…
GE000751	3	Molecular Function: DNA binding (GO:0003677); Molecular Function: DNA-binding transcription factor activity (GO:0003700); Biological Process: regulation of transcription, DNA-templated (GO:0006355)
GE000752	3	Cellular Component: integral component of membrane (GO:0016021); Molecular Function: oxidoreductase activity, acting on other nitrogenous compounds as donors, oxygen as acceptor (GO:0016663); Biological Process: oxidation-reduction process (GO:0055114)
GE000754	1	Cellular Component: integral component of membrane (GO:0016021)
GE000763	1	Molecular Function: transferase activity (GO:0016740)
GE000767	3	Cellular Component: membrane (GO:0016020); Molecular Function: transmembrane transporter activity (GO:0022857); Biological Process: transmembrane transport (GO:0055085)
GE000768	3	Molecular Function: diaminopimelate decarboxylase activity (GO:0008836); Biological Process: lysine biosynthetic process via diaminopimelate (GO:0009089); Molecular Function: pyridoxal phosphate binding (GO:0030170)
GE000769	3	Cellular Component: cytoplasm (GO:0005737); Molecular Function: diaminopimelate epimerase activity (GO:0008837); Biological Process: lysine biosynthetic process via diaminopimelate (GO:0009089)
GE000771	8	Molecular Function: DNA binding (GO:0003677); Cellular Component: cytoplasm (GO:0005737); Biological Process: transposition, DNA-mediated (GO:0006313); Biological Process: cell cycle (GO:0007049); Biological Process: chromosome segregation (GO:0007059); Molecular Function: tyrosine-based site-specific recombinase activity (GO:0009037); Biological Process: DNA integration (GO:0015074); Biological …
GE000773	1	Biological Process: DNA metabolic process (GO:0006259)
GE000774	4	Molecular Function: DNA binding (GO:0003677); Cellular Component: cytoplasm (GO:0005737); Biological Process: DNA recombination (GO:0006310); Biological Process: DNA integration (GO:0015074)
GE000781	2	Molecular Function: metal ion binding (GO:0046872); Molecular Function: 4 iron, 4 sulfur cluster binding (GO:0051539)
GE000782	1	Biological Process: nitrogen fixation (GO:0009399)
GE000783	4	Biological Process: nitrogen fixation (GO:0009399); Molecular Function: nitrogenase activity (GO:0016163); Cellular Component: molybdenum-iron nitrogenase complex (GO:0016612); Biological Process: oxidation-reduction process (GO:0055114)
GE000784	7	Biological Process: nitrogen fixation (GO:0009399); Molecular Function: nitrogenase activity (GO:0016163); Cellular Component: molybdenum-iron nitrogenase complex (GO:0016612); Molecular Function: carbonyl sulfide nitrogenase activity (GO:0018697); Molecular Function: metal ion binding (GO:0046872); Molecular Function: iron-sulfur cluster binding (GO:0051536); Biological Process: oxidation-reduct…
GE000785	8	Molecular Function: ATP binding (GO:0005524); Biological Process: nitrogen fixation (GO:0009399); Molecular Function: nitrogenase activity (GO:0016163); Cellular Component: molybdenum-iron nitrogenase complex (GO:0016612); Molecular Function: carbonyl sulfide nitrogenase activity (GO:0018697); Molecular Function: metal ion binding (GO:0046872); Molecular Function: 4 iron, 4 sulfur cluster binding…
GE000787	3	Biological Process: phospholipid biosynthetic process (GO:0008654); Cellular Component: integral component of membrane (GO:0016021); Molecular Function: phosphotransferase activity, for other substituted phosphate groups (GO:0016780)
GE000788	5	Molecular Function: ketol-acid reductoisomerase activity (GO:0004455); Biological Process: isoleucine biosynthetic process (GO:0009097); Biological Process: valine biosynthetic process (GO:0009099); Molecular Function: isomerase activity (GO:0016853); Biological Process: oxidation-reduction process (GO:0055114)
GE000789	3	Molecular Function: acetolactate synthase activity (GO:0003984); Biological Process: branched-chain amino acid biosynthetic process (GO:0009082); Molecular Function: amino acid binding (GO:0016597)
GE000790	6	Molecular Function: magnesium ion binding (GO:0000287); Molecular Function: acetolactate synthase activity (GO:0003984); Biological Process: isoleucine biosynthetic process (GO:0009097); Biological Process: valine biosynthetic process (GO:0009099); Molecular Function: thiamine pyrophosphate binding (GO:0030976); Molecular Function: flavin adenine dinucleotide binding (GO:0050660)
GE000792	3	Molecular Function: structural constituent of ribosome (GO:0003735); Cellular Component: ribosome (GO:0005840); Biological Process: translation (GO:0006412)
GE000793	3	Molecular Function: structural constituent of ribosome (GO:0003735); Cellular Component: ribosome (GO:0005840); Biological Process: translation (GO:0006412)
GE000794	6	Biological Process: phosphorelay signal transduction system (GO:0000160); Molecular Function: DNA binding (GO:0003677); Molecular Function: ATP binding (GO:0005524); Cellular Component: intracellular (GO:0005622); Biological Process: regulation of transcription, DNA-templated (GO:0006355); Molecular Function: transcription factor binding (GO:0008134)
GE000795	6	Molecular Function: phosphorelay sensor kinase activity (GO:0000155); Biological Process: phosphorelay signal transduction system (GO:0000160); Molecular Function: ATP binding (GO:0005524); Cellular Component: intracellular (GO:0005622); Cellular Component: integral component of membrane (GO:0016021); Biological Process: signal transduction by protein phosphorylation (GO:0023014)
GE000797	5	Molecular Function: RNA binding (GO:0003723); Cellular Component: cytoplasm (GO:0005737); Biological Process: regulation of transcription, DNA-templated (GO:0006355); Molecular Function: rRNA methyltransferase activity (GO:0008649); Biological Process: rRNA methylation (GO:0031167)
GE000798	3	Molecular Function: methionyl-tRNA formyltransferase activity (GO:0004479); Biological Process: translational initiation (GO:0006413); Biological Process: conversion of methionyl-tRNA to N-formyl-methionyl-tRNA (GO:0071951)
GE000799	3	Molecular Function: iron ion binding (GO:0005506); Biological Process: translation (GO:0006412); Molecular Function: peptide deformylase activity (GO:0042586)
GE000800	5	Biological Process: tRNA wobble uridine modification (GO:0002098); Molecular Function: tRNA (uracil) methyltransferase activity (GO:0016300); Molecular Function: carboxyl- or carbamoyltransferase activity (GO:0016743); Biological Process: tRNA methylation (GO:0030488); Molecular Function: S-adenosyl-L-methionine binding (GO:1904047)
GE000802	4	Molecular Function: glutathione peroxidase activity (GO:0004602); Biological Process: response to oxidative stress (GO:0006979); Biological Process: oxidation-reduction process (GO:0055114); Biological Process: cellular oxidant detoxification (GO:0098869)
GE000805	4	Cellular Component: cytoplasm (GO:0005737); Biological Process: negative regulation of translation (GO:0017148); Biological Process: mature ribosome assembly (GO:0042256); Biological Process: negative regulation of ribosome biogenesis (GO:0090071)
GE000806	3	Molecular Function: nucleotide binding (GO:0000166); Molecular Function: nucleotidyltransferase activity (GO:0016779); Biological Process: pyridine nucleotide biosynthetic process (GO:0019363)
GE000807	5	Molecular Function: glutamate-5-semialdehyde dehydrogenase activity (GO:0004350); Cellular Component: cytoplasm (GO:0005737); Molecular Function: NADP binding (GO:0050661); Biological Process: oxidation-reduction process (GO:0055114); Biological Process: L-proline biosynthetic process (GO:0055129)
GE000808	3	Cellular Component: membrane (GO:0016020); Molecular Function: kinase activity (GO:0016301); Biological Process: cellular metabolic process (GO:0044237)
GE000816	2	Biological Process: transport (GO:0006810); Cellular Component: membrane (GO:0016020)
GE000817	4	Molecular Function: transporter activity (GO:0005215); Cellular Component: plasma membrane (GO:0005886); Biological Process: protein transport (GO:0015031); Cellular Component: integral component of membrane (GO:0016021)
GE000818	2	Biological Process: transport (GO:0006810); Cellular Component: integral component of membrane (GO:0016021)
GE000823	6	Molecular Function: carbamoyl-phosphate synthase (glutamine-hydrolyzing) activity (GO:0004088); Molecular Function: ATP binding (GO:0005524); Biological Process: 'de novo' pyrimidine nucleobase biosynthetic process (GO:0006207); Biological Process: arginine biosynthetic process (GO:0006526); Biological Process: glutamine metabolic process (GO:0006541); Biological Process: 'de novo' UMP biosynthet…
GE000824	5	Molecular Function: carbamoyl-phosphate synthase (glutamine-hydrolyzing) activity (GO:0004088); Molecular Function: ATP binding (GO:0005524); Biological Process: arginine biosynthetic process (GO:0006526); Biological Process: 'de novo' UMP biosynthetic process (GO:0044205); Molecular Function: metal ion binding (GO:0046872)
GE000825	5	Molecular Function: DNA binding (GO:0003677); Molecular Function: translation elongation factor activity (GO:0003746); Biological Process: translational elongation (GO:0006414); Biological Process: regulation of DNA-templated transcription, elongation (GO:0032784); Molecular Function: RNA polymerase binding (GO:0070063)
GE000826	1	Molecular Function: RNA binding (GO:0003723)
GE000827	3	Cellular Component: cytoplasm (GO:0005737); Molecular Function: rRNA (uridine-2'-O-)-methyltransferase activity (GO:0008650); Biological Process: rRNA methylation (GO:0031167)
GE000828	8	Molecular Function: metalloendopeptidase activity (GO:0004222); Molecular Function: ATP binding (GO:0005524); Cellular Component: plasma membrane (GO:0005886); Biological Process: proteolysis (GO:0006508); Molecular Function: zinc ion binding (GO:0008270); Cellular Component: integral component of membrane (GO:0016021); Molecular Function: ATPase activity (GO:0016887); Biological Process: protein…
GE000829	3	Molecular Function: magnesium ion binding (GO:0000287); Biological Process: carbohydrate metabolic process (GO:0005975); Molecular Function: phosphoglucosamine mutase activity (GO:0008966)
GE000830	5	Molecular Function: triose-phosphate isomerase activity (GO:0004807); Cellular Component: cytoplasm (GO:0005737); Biological Process: gluconeogenesis (GO:0006094); Biological Process: glycolytic process (GO:0006096); Biological Process: pentose-phosphate shunt (GO:0006098)
GE000831	4	Biological Process: protein secretion (GO:0009306); Molecular Function: P-P-bond-hydrolysis-driven protein transmembrane transporter activity (GO:0015450); Cellular Component: integral component of membrane (GO:0016021); Biological Process: protein transmembrane transport (GO:0071806)
GE000837	1	Biological Process: transcription, DNA-templated (GO:0006351)
GE000838	1	Biological Process: regulation of cellular process (GO:0050794)
GE000840	1	Molecular Function: sequence-specific DNA binding (GO:0043565)
GE000844	1	Biological Process: transcription, DNA-templated (GO:0006351)
GE000856	1	Cellular Component: integral component of membrane (GO:0016021)
GE000857	1	Cellular Component: integral component of membrane (GO:0016021)
GE000858	5	Molecular Function: DNA binding (GO:0003677); Molecular Function: DNA-binding transcription factor activity (GO:0003700); Biological Process: DNA-templated transcription, initiation (GO:0006352); Biological Process: regulation of transcription, DNA-templated (GO:0006355); Molecular Function: sigma factor activity (GO:0016987)
GE000860	1	Cellular Component: membrane (GO:0016020)
GE000862	3	Molecular Function: magnesium ion binding (GO:0000287); Molecular Function: ribonuclease activity (GO:0004540); Biological Process: RNA phosphodiester bond hydrolysis (GO:0090501)
GE000865	5	Molecular Function: DNA binding (GO:0003677); Molecular Function: DNA-binding transcription factor activity (GO:0003700); Biological Process: DNA-templated transcription, initiation (GO:0006352); Biological Process: regulation of transcription, DNA-templated (GO:0006355); Molecular Function: sigma factor activity (GO:0016987)
GE000867	2	Molecular Function: ATP binding (GO:0005524); Biological Process: DNA integration (GO:0015074)
GE000868	1	Molecular Function: ATP binding (GO:0005524)
GE000869	1	Molecular Function: DNA binding (GO:0003677)
GE000870	1	Cellular Component: membrane (GO:0016020)
GE000872	5	Biological Process: transcription, DNA-templated (GO:0006351); Biological Process: regulation of gene expression (GO:0010468); Biological Process: regulation of nitrogen compound metabolic process (GO:0051171); Biological Process: regulation of primary metabolic process (GO:0080090); Biological Process: regulation of cellular macromolecule biosynthetic process (GO:2000112)
GE000875	3	Biological Process: conjugation (GO:0000746); Cellular Component: integral component of membrane (GO:0016021); Cellular Component: outer membrane (GO:0019867)
GE000876	2	Biological Process: conjugation (GO:0000746); Cellular Component: integral component of membrane (GO:0016021)
GE000878	1	Cellular Component: integral component of membrane (GO:0016021)
GE000879	4	Cellular Component: cell (GO:0005623); Molecular Function: electron transfer activity (GO:0009055); Molecular Function: isomerase activity (GO:0016853); Biological Process: cell redox homeostasis (GO:0045454)
GE000881	1	Cellular Component: integral component of membrane (GO:0016021)
GE000884	1	Cellular Component: integral component of membrane (GO:0016021)
GE000885	3	Biological Process: proteolysis (GO:0006508); Molecular Function: serine-type peptidase activity (GO:0008236); Cellular Component: membrane (GO:0016020)
GE000891	1	Cellular Component: membrane (GO:0016020)
GE000892	1	Biological Process: transcription, DNA-templated (GO:0006351)
GE000895	1	Molecular Function: mRNA binding (GO:0003729)
GE000896	1	Cellular Component: membrane (GO:0016020)
GE000904	1	Molecular Function: nucleotide binding (GO:0000166)
GE000913	7	Cellular Component: plasma membrane (GO:0005886); Biological Process: protein transport (GO:0015031); Molecular Function: siderophore transmembrane transporter activity (GO:0015343); Cellular Component: integral component of membrane (GO:0016021); Cellular Component: outer membrane-bounded periplasmic space (GO:0030288); Molecular Function: energy transducer activity (GO:0031992); Biological Proc…
GE000914	3	Molecular Function: protein transporter activity (GO:0008565); Biological Process: protein transport (GO:0015031); Cellular Component: integral component of membrane (GO:0016021)
GE000915	4	Molecular Function: transporter activity (GO:0005215); Cellular Component: plasma membrane (GO:0005886); Biological Process: protein transport (GO:0015031); Cellular Component: integral component of membrane (GO:0016021)
GE000916	5	Biological Process: transcription, DNA-templated (GO:0006351); Biological Process: regulation of gene expression (GO:0010468); Biological Process: regulation of nitrogen compound metabolic process (GO:0051171); Biological Process: regulation of primary metabolic process (GO:0080090); Biological Process: regulation of cellular macromolecule biosynthetic process (GO:2000112)
GE000923	2	Molecular Function: single-stranded DNA binding (GO:0003697); Biological Process: DNA replication (GO:0006260)
GE000924	2	Molecular Function: ATP binding (GO:0005524); Biological Process: DNA integration (GO:0015074)
GE000925	1	Molecular Function: ATP binding (GO:0005524)
GE000928	1	Molecular Function: transferase activity (GO:0016740)
GE000929	1	Biological Process: regulation of transcription, DNA-templated (GO:0006355)
GE000930	1	Molecular Function: hydrolase activity (GO:0016787)
GE000931	3	Molecular Function: DNA binding (GO:0003677); Molecular Function: ATP binding (GO:0005524); Molecular Function: hydrolase activity (GO:0016787)
GE000937	2	Molecular Function: hydrolase activity (GO:0016787); Biological Process: cellular metabolic process (GO:0044237)
GE000938	5	Molecular Function: cysteine-tRNA ligase activity (GO:0004817); Molecular Function: ATP binding (GO:0005524); Cellular Component: cytoplasm (GO:0005737); Biological Process: cysteinyl-tRNA aminoacylation (GO:0006423); Molecular Function: zinc ion binding (GO:0008270)
GE000939	3	Biological Process: protein peptidyl-prolyl isomerization (GO:0000413); Molecular Function: peptidyl-prolyl cis-trans isomerase activity (GO:0003755); Biological Process: protein folding (GO:0006457)
GE000940	3	Cellular Component: cytoplasm (GO:0005737); Biological Process: lipid A biosynthetic process (GO:0009245); Molecular Function: pyrophosphatase activity (GO:0016462)
GE000941	5	Biological Process: response to oxidative stress (GO:0006979); Molecular Function: zinc ion binding (GO:0008270); Biological Process: protein repair (GO:0030091); Molecular Function: peptide-methionine (R)-S-oxide reductase activity (GO:0033743); Biological Process: oxidation-reduction process (GO:0055114)
GE000942	4	Molecular Function: aminopeptidase activity (GO:0004177); Biological Process: proteolysis (GO:0006508); Molecular Function: metallopeptidase activity (GO:0008237); Molecular Function: zinc ion binding (GO:0008270)
GE000944	3	Cellular Component: cytoplasm (GO:0005737); Molecular Function: acyl-[acyl-carrier-protein]-UDP-N-acetylglucosamine O-acyltransferase activity (GO:0008780); Biological Process: lipid A biosynthetic process (GO:0009245)
GE000945	8	Molecular Function: DNA binding (GO:0003677); Cellular Component: cytoplasm (GO:0005737); Biological Process: transposition, DNA-mediated (GO:0006313); Biological Process: cell cycle (GO:0007049); Biological Process: chromosome segregation (GO:0007059); Molecular Function: tyrosine-based site-specific recombinase activity (GO:0009037); Biological Process: DNA integration (GO:0015074); Biological …
GE000946	3	Molecular Function: structural constituent of ribosome (GO:0003735); Cellular Component: ribosome (GO:0005840); Biological Process: translation (GO:0006412)
GE000947	3	Cellular Component: cytoplasm (GO:0005737); Biological Process: tRNA methylation (GO:0030488); Molecular Function: tRNA (guanine(37)-N(1))-methyltransferase activity (GO:0052906)
GE000948	4	Cellular Component: ribosome (GO:0005840); Biological Process: rRNA processing (GO:0006364); Biological Process: ribosomal small subunit biogenesis (GO:0042274); Molecular Function: ribosome binding (GO:0043022)
GE000949	3	Molecular Function: structural constituent of ribosome (GO:0003735); Cellular Component: ribosome (GO:0005840); Biological Process: translation (GO:0006412)
GE000950	5	Molecular Function: GTPase activity (GO:0003924); Molecular Function: GTP binding (GO:0005525); Biological Process: SRP-dependent cotranslational protein targeting to membrane (GO:0006614); Molecular Function: 7S RNA binding (GO:0008312); Cellular Component: signal recognition particle (GO:0048500)
GE000951	3	Cellular Component: integral component of membrane (GO:0016021); Biological Process: cytochrome complex assembly (GO:0017004); Molecular Function: heme binding (GO:0020037)
GE000952	1	Cellular Component: integral component of membrane (GO:0016021)
GE000953	1	Molecular Function: oxidoreductase activity (GO:0016491)
GE000954	4	Molecular Function: 2-amino-4-hydroxy-6-hydroxymethyldihydropteridine diphosphokinase activity (GO:0003848); Biological Process: folic acid-containing compound biosynthetic process (GO:0009396); Molecular Function: kinase activity (GO:0016301); Biological Process: phosphorylation (GO:0016310)
GE000955	3	Molecular Function: dihydroneopterin aldolase activity (GO:0004150); Biological Process: tetrahydrofolate biosynthetic process (GO:0046654); Biological Process: folic acid biosynthetic process (GO:0046656)
GE000956	4	Cellular Component: plasma membrane (GO:0005886); Biological Process: phospholipid biosynthetic process (GO:0008654); Cellular Component: integral component of membrane (GO:0016021); Molecular Function: acyl-phosphate glycerol-3-phosphate acyltransferase activity (GO:0043772)
GE000957	6	Biological Process: tRNA threonylcarbamoyladenosine modification (GO:0002949); Molecular Function: metalloendopeptidase activity (GO:0004222); Molecular Function: iron ion binding (GO:0005506); Cellular Component: cytoplasm (GO:0005737); Biological Process: proteolysis (GO:0006508); Molecular Function: N(6)-L-threonylcarbamoyladenine synthase activity (GO:0061711)
GE000958	3	Molecular Function: structural constituent of ribosome (GO:0003735); Cellular Component: ribosome (GO:0005840); Biological Process: translation (GO:0006412)
GE000959	1	Molecular Function: carbon-nitrogen ligase activity, with glutamine as amido-N-donor (GO:0016884)
GE000960	3	Molecular Function: DNA-directed 5'-3' RNA polymerase activity (GO:0003899); Biological Process: DNA replication (GO:0006260); Molecular Function: metal ion binding (GO:0046872)
GE000961	6	Biological Process: transcription initiation from bacterial-type RNA polymerase promoter (GO:0001123); Molecular Function: DNA binding (GO:0003677); Molecular Function: DNA-binding transcription factor activity (GO:0003700); Cellular Component: cytoplasm (GO:0005737); Biological Process: regulation of transcription, DNA-templated (GO:0006355); Molecular Function: sigma factor activity (GO:0016987)
GE000962	6	Molecular Function: magnesium ion binding (GO:0000287); Molecular Function: methionine adenosyltransferase activity (GO:0004478); Molecular Function: ATP binding (GO:0005524); Cellular Component: cytoplasm (GO:0005737); Biological Process: S-adenosylmethionine biosynthetic process (GO:0006556); Biological Process: one-carbon metabolic process (GO:0006730)
GE000963	3	Molecular Function: adenosylhomocysteinase activity (GO:0004013); Cellular Component: cytoplasm (GO:0005737); Biological Process: one-carbon metabolic process (GO:0006730)
GE000965	6	Molecular Function: magnesium ion binding (GO:0000287); Molecular Function: phosphoribosylamine-glycine ligase activity (GO:0004637); Molecular Function: ATP binding (GO:0005524); Biological Process: 'de novo' IMP biosynthetic process (GO:0006189); Biological Process: purine nucleobase biosynthetic process (GO:0009113); Molecular Function: manganese ion binding (GO:0030145)
GE000966	2	Molecular Function: oxidoreductase activity, acting on the aldehyde or oxo group of donors, NAD or NADP as acceptor (GO:0016620); Biological Process: oxidation-reduction process (GO:0055114)
GE000967	1	Molecular Function: ATP binding (GO:0005524)
GE000968	6	Molecular Function: ATP binding (GO:0005524); Biological Process: proteolysis (GO:0006508); Molecular Function: peptidase activity (GO:0008233); Cellular Component: integral component of membrane (GO:0016021); Molecular Function: ATPase activity, coupled to transmembrane movement of substances (GO:0042626); Biological Process: transmembrane transport (GO:0055085)
GE000969	2	Biological Process: protein transport (GO:0015031); Cellular Component: membrane (GO:0016020)
GE000975	1	Molecular Function: transferase activity (GO:0016740)
GE000976	1	Molecular Function: N-acylneuraminate cytidylyltransferase activity (GO:0008781)
GE000978	1	Molecular Function: transferase activity (GO:0016740)
GE000979	2	Molecular Function: hydrolase activity, hydrolyzing O-glycosyl compounds (GO:0004553); Biological Process: UDP-N-acetylglucosamine metabolic process (GO:0006047)
GE000980	2	Molecular Function: catalytic activity (GO:0003824); Biological Process: carbohydrate biosynthetic process (GO:0016051)
GE000981	1	Molecular Function: transferase activity (GO:0016740)
GE000982	2	Molecular Function: mannose-1-phosphate guanylyltransferase activity (GO:0004475); Biological Process: biosynthetic process (GO:0009058)
GE000983	1	Cellular Component: bacterial-type flagellum (GO:0009288)
GE000986	2	Cellular Component: cytoplasm (GO:0005737); Biological Process: bacterial-type flagellum organization (GO:0044781)
GE000989	2	Biological Process: biosynthetic process (GO:0009058); Molecular Function: glucose-1-phosphate cytidylyltransferase activity (GO:0047343)
GE000990	1	Molecular Function: lyase activity (GO:0016829)
GE000992	1	Molecular Function: transaminase activity (GO:0008483)
GE000994	1	Molecular Function: transferase activity (GO:0016740)
GE000995	2	Molecular Function: catalytic activity (GO:0003824); Molecular Function: coenzyme binding (GO:0050662)
GE000998	1	Molecular Function: ion binding (GO:0043167)
GE000999	7	Molecular Function: nucleotide binding (GO:0000166); Cellular Component: plasma membrane (GO:0005886); Cellular Component: integral component of membrane (GO:0016021); Molecular Function: cation-transporting ATPase activity (GO:0019829); Biological Process: metal ion transport (GO:0030001); Molecular Function: metal ion binding (GO:0046872); Biological Process: cation transmembrane transport (GO:…
GE001000	3	Molecular Function: translation elongation factor activity (GO:0003746); Cellular Component: cytoplasm (GO:0005737); Biological Process: translational elongation (GO:0006414)
GE001001	2	Molecular Function: transferase activity, transferring acyl groups (GO:0016746); Biological Process: protein catabolic process (GO:0030163)
GE001002	3	Cellular Component: cytoplasm (GO:0005737); Molecular Function: leucyltransferase activity (GO:0008914); Biological Process: protein catabolic process (GO:0030163)
GE001003	4	Molecular Function: thioredoxin-disulfide reductase activity (GO:0004791); Cellular Component: cytoplasm (GO:0005737); Biological Process: removal of superoxide radicals (GO:0019430); Biological Process: oxidation-reduction process (GO:0055114)
GE001004	7	Molecular Function: DNA binding (GO:0003677); Molecular Function: ATP binding (GO:0005524); Cellular Component: plasma membrane (GO:0005886); Biological Process: cell cycle (GO:0007049); Biological Process: chromosome segregation (GO:0007059); Cellular Component: integral component of membrane (GO:0016021); Biological Process: cell division (GO:0051301)
GE001008	3	Molecular Function: ATP binding (GO:0005524); Molecular Function: cob(I)yrinic acid a,c-diamide adenosyltransferase activity (GO:0008817); Biological Process: cobalamin biosynthetic process (GO:0009236)
GE001010	1	Cellular Component: integral component of membrane (GO:0016021)
GE001011	2	Molecular Function: nucleic acid binding (GO:0003676); Cellular Component: membrane (GO:0016020)
GE001013	1	Cellular Component: integral component of membrane (GO:0016021)
GE001017	5	Molecular Function: DNA binding (GO:0003677); Molecular Function: DNA-(apurinic or apyrimidinic site) endonuclease activity (GO:0003906); Biological Process: DNA repair (GO:0006281); Molecular Function: hydrolase activity, hydrolyzing N-glycosyl compounds (GO:0016799); Molecular Function: metal ion binding (GO:0046872)
GE001018	2	Cellular Component: cytoplasm (GO:0005737); Cellular Component: plasma membrane (GO:0005886)
GE001020	1	Molecular Function: hydrolase activity (GO:0016787)
GE001021	3	Molecular Function: hydrolase activity (GO:0016787); Biological Process: cellular catabolic process (GO:0044248); Molecular Function: metal ion binding (GO:0046872)
GE001022	6	Molecular Function: metalloendopeptidase activity (GO:0004222); Biological Process: proteolysis (GO:0006508); Molecular Function: zinc ion binding (GO:0008270); Cellular Component: membrane (GO:0016020); Cellular Component: periplasmic space (GO:0042597); Biological Process: chaperone-mediated protein folding (GO:0061077)
GE001023	1	Molecular Function: transferase activity (GO:0016740)
GE001025	1	Molecular Function: cyclic-di-GMP binding (GO:0035438)
GE001026	4	Molecular Function: nucleotide binding (GO:0000166); Biological Process: transcription, DNA-templated (GO:0006351); Biological Process: cellular protein modification process (GO:0006464); Molecular Function: ligase activity (GO:0016874)
GE001027	1	Molecular Function: binding (GO:0005488)
GE001028	4	Molecular Function: nucleotide binding (GO:0000166); Biological Process: chromosome segregation (GO:0007059); Cellular Component: intracellular part (GO:0044424); Biological Process: chromosome organization (GO:0051276)
GE001029	4	Cellular Component: plasma membrane (GO:0005886); Biological Process: cell cycle (GO:0007049); Cellular Component: integral component of membrane (GO:0016021); Biological Process: cell division (GO:0051301)
GE001030	7	Molecular Function: translation elongation factor activity (GO:0003746); Molecular Function: GTPase activity (GO:0003924); Molecular Function: GTP binding (GO:0005525); Cellular Component: plasma membrane (GO:0005886); Biological Process: translational elongation (GO:0006414); Molecular Function: ribosome binding (GO:0043022); Biological Process: positive regulation of translation (GO:0045727)
GE001031	4	Molecular Function: serine-type endopeptidase activity (GO:0004252); Biological Process: signal peptide processing (GO:0006465); Biological Process: protein secretion (GO:0009306); Cellular Component: integral component of membrane (GO:0016021)
GE001033	9	Molecular Function: ribonuclease III activity (GO:0004525); Cellular Component: cytoplasm (GO:0005737); Biological Process: rRNA processing (GO:0006364); Biological Process: mRNA processing (GO:0006397); Biological Process: tRNA processing (GO:0008033); Biological Process: rRNA catabolic process (GO:0016075); Molecular Function: rRNA binding (GO:0019843); Molecular Function: metal ion binding (GO…
GE001034	6	Molecular Function: GTPase activity (GO:0003924); Molecular Function: GTP binding (GO:0005525); Cellular Component: cytoplasm (GO:0005737); Cellular Component: plasma membrane (GO:0005886); Biological Process: ribosomal small subunit biogenesis (GO:0042274); Molecular Function: small ribosomal subunit rRNA binding (GO:0070181)
GE001035	2	Biological Process: DNA metabolic process (GO:0006259); Biological Process: cellular response to DNA damage stimulus (GO:0006974)
GE001036	3	Cellular Component: cytoplasm (GO:0005737); Biological Process: pyridoxine biosynthetic process (GO:0008615); Molecular Function: pyridoxine 5'-phosphate synthase activity (GO:0033856)
GE001037	3	Biological Process: protein peptidyl-prolyl isomerization (GO:0000413); Molecular Function: peptidyl-prolyl cis-trans isomerase activity (GO:0003755); Cellular Component: integral component of membrane (GO:0016021)
GE001038	2	Molecular Function: DNA binding (GO:0003677); Biological Process: chromosome condensation (GO:0030261)
GE001039	7	Molecular Function: ATP-dependent peptidase activity (GO:0004176); Molecular Function: serine-type endopeptidase activity (GO:0004252); Molecular Function: ATP binding (GO:0005524); Cellular Component: cytoplasm (GO:0005737); Biological Process: protein quality control for misfolded or incompletely synthesized proteins (GO:0006515); Biological Process: cellular response to stress (GO:0033554); Mo…
GE001041	5	Molecular Function: ribonucleoside-diphosphate reductase activity, thioredoxin disulfide as acceptor (GO:0004748); Molecular Function: ATP binding (GO:0005524); Biological Process: DNA replication (GO:0006260); Molecular Function: cobalamin binding (GO:0031419); Biological Process: oxidation-reduction process (GO:0055114)
GE001042	3	Molecular Function: DNA binding (GO:0003677); Cellular Component: cytoplasm (GO:0005737); Biological Process: regulation of transcription, DNA-templated (GO:0006355)
GE001044	1	Cellular Component: membrane (GO:0016020)
GE001045	5	Molecular Function: lyase activity (GO:0016829); Biological Process: cellular biosynthetic process (GO:0044249); Biological Process: small molecule biosynthetic process (GO:0044283); Biological Process: cellular process (GO:0044763); Biological Process: organic substance biosynthetic process (GO:1901576)
GE001046	6	Molecular Function: nucleic acid binding (GO:0003676); Molecular Function: ATP-dependent DNA helicase activity (GO:0004003); Molecular Function: ATP binding (GO:0005524); Biological Process: DNA repair (GO:0006281); Biological Process: DNA recombination (GO:0006310); Biological Process: DNA duplex unwinding (GO:0032508)
GE001048	2	Biological Process: guanosine tetraphosphate metabolic process (GO:0015969); Molecular Function: amino acid binding (GO:0016597)
GE001049	3	Molecular Function: DNA binding (GO:0003677); Molecular Function: DNA-directed 5'-3' RNA polymerase activity (GO:0003899); Biological Process: transcription, DNA-templated (GO:0006351)
GE001051	3	Biological Process: pseudouridine synthesis (GO:0001522); Biological Process: tRNA processing (GO:0008033); Molecular Function: isomerase activity (GO:0016853)
GE001052	2	Molecular Function: 2-C-methyl-D-erythritol 2,4-cyclodiphosphate synthase activity (GO:0008685); Biological Process: terpenoid biosynthetic process (GO:0016114)
GE001053	3	Biological Process: terpenoid biosynthetic process (GO:0016114); Biological Process: isopentenyl diphosphate biosynthetic process, methylerythritol 4-phosphate pathway (GO:0019288); Molecular Function: 2-C-methyl-D-erythritol 4-phosphate cytidylyltransferase activity (GO:0050518)
GE001054	3	Cellular Component: integral component of plasma membrane (GO:0005887); Cellular Component: cell division site (GO:0032153); Biological Process: FtsZ-dependent cytokinesis (GO:0043093)
GE001055	6	Cellular Component: phosphopyruvate hydratase complex (GO:0000015); Molecular Function: magnesium ion binding (GO:0000287); Molecular Function: phosphopyruvate hydratase activity (GO:0004634); Cellular Component: extracellular region (GO:0005576); Biological Process: glycolytic process (GO:0006096); Cellular Component: cell surface (GO:0009986)
GE001056	3	Cellular Component: cytoplasm (GO:0005737); Molecular Function: 3-deoxy-8-phosphooctulonate synthase activity (GO:0008676); Biological Process: keto-3-deoxy-D-manno-octulosonic acid biosynthetic process (GO:0019294)
GE001057	4	Molecular Function: CTP synthase activity (GO:0003883); Molecular Function: ATP binding (GO:0005524); Biological Process: glutamine metabolic process (GO:0006541); Biological Process: 'de novo' CTP biosynthetic process (GO:0044210)
GE001058	2	Molecular Function: ATP binding (GO:0005524); Biological Process: transport (GO:0006810)
GE001059	7	Molecular Function: 6-phosphofructokinase activity (GO:0003872); Cellular Component: cytoplasm (GO:0005737); Biological Process: fructose 6-phosphate metabolic process (GO:0006002); Biological Process: carbohydrate phosphorylation (GO:0046835); Molecular Function: metal ion binding (GO:0046872); Molecular Function: diphosphate-fructose-6-phosphate 1-phosphotransferase activity (GO:0047334); Biolo…
GE001064	2	Molecular Function: ATP binding (GO:0005524); Molecular Function: ATPase activity (GO:0016887)
GE001065	2	Cellular Component: plasma membrane (GO:0005886); Cellular Component: integral component of membrane (GO:0016021)
GE001067	2	Molecular Function: ATP binding (GO:0005524); Cellular Component: integral component of membrane (GO:0016021)
GE001071	7	Molecular Function: ATP binding (GO:0005524); Biological Process: protein folding (GO:0006457); Biological Process: proteolysis (GO:0006508); Molecular Function: peptidase activity (GO:0008233); Molecular Function: zinc ion binding (GO:0008270); Molecular Function: protein dimerization activity (GO:0046983); Molecular Function: unfolded protein binding (GO:0051082)
GE001072	3	Molecular Function: serine-type endopeptidase activity (GO:0004252); Cellular Component: cytoplasm (GO:0005737); Biological Process: proteolysis (GO:0006508)
GE001073	7	Biological Process: protein peptidyl-prolyl isomerization (GO:0000413); Molecular Function: peptidyl-prolyl cis-trans isomerase activity (GO:0003755); Cellular Component: cytoplasm (GO:0005737); Biological Process: protein folding (GO:0006457); Biological Process: cell cycle (GO:0007049); Biological Process: protein transport (GO:0015031); Biological Process: cell division (GO:0051301)
GE001075	5	Molecular Function: magnesium ion binding (GO:0000287); Molecular Function: DNA binding (GO:0003677); Molecular Function: DNA topoisomerase type I activity (GO:0003917); Cellular Component: chromosome (GO:0005694); Biological Process: DNA topological change (GO:0006265)
GE001080	4	Molecular Function: ATP binding (GO:0005524); Biological Process: regulation of transcription, DNA-templated (GO:0006355); Molecular Function: transcription factor binding (GO:0008134); Molecular Function: sequence-specific DNA binding (GO:0043565)
GE001082	1	Cellular Component: integral component of membrane (GO:0016021)
GE001083	3	Cellular Component: plasma membrane (GO:0005886); Cellular Component: integral component of membrane (GO:0016021); Biological Process: cellular response to phosphate starvation (GO:0016036)
GE001085	1	Cellular Component: integral component of membrane (GO:0016021)
GE001090	4	Molecular Function: transporter activity (GO:0005215); Biological Process: transport (GO:0006810); Cellular Component: cell outer membrane (GO:0009279); Biological Process: hemolysis in other organism (GO:0044179)
GE001091	2	Cellular Component: membrane (GO:0016020); Biological Process: transmembrane transport (GO:0055085)
GE001092	3	Molecular Function: transporter activity (GO:0005215); Biological Process: transport (GO:0006810); Cellular Component: integral component of membrane (GO:0016021)
GE001096	1	Molecular Function: transferase activity (GO:0016740)
GE001099	2	Biological Process: proteolysis (GO:0006508); Molecular Function: serine-type D-Ala-D-Ala carboxypeptidase activity (GO:0009002)
GE001100	2	Biological Process: metabolic process (GO:0008152); Molecular Function: D-alanine:2-oxoglutarate aminotransferase activity (GO:0047810)
GE001102	5	Cellular Component: cytoplasm (GO:0005737); Biological Process: cellular protein modification process (GO:0006464); Biological Process: lipoate biosynthetic process (GO:0009107); Molecular Function: octanoyltransferase activity (GO:0016415); Molecular Function: lipoyl(octanoyl) transferase activity (GO:0033819)
GE001103	6	Cellular Component: cytoplasm (GO:0005737); Biological Process: lipoate biosynthetic process (GO:0009107); Biological Process: protein lipoylation (GO:0009249); Molecular Function: lipoate synthase activity (GO:0016992); Molecular Function: metal ion binding (GO:0046872); Molecular Function: 4 iron, 4 sulfur cluster binding (GO:0051539)
GE001104	1	Molecular Function: ATP binding (GO:0005524)
GE001105	6	Biological Process: phosphorelay signal transduction system (GO:0000160); Molecular Function: ATP binding (GO:0005524); Cellular Component: intracellular (GO:0005622); Biological Process: regulation of transcription, DNA-templated (GO:0006355); Molecular Function: transcription factor binding (GO:0008134); Molecular Function: sequence-specific DNA binding (GO:0043565)
GE001106	1	Cellular Component: integral component of membrane (GO:0016021)
GE001107	4	Molecular Function: succinate-CoA ligase (ADP-forming) activity (GO:0004775); Molecular Function: ATP binding (GO:0005524); Biological Process: metabolic process (GO:0008152); Molecular Function: cofactor binding (GO:0048037)
GE001108	7	Molecular Function: magnesium ion binding (GO:0000287); Molecular Function: succinate-CoA ligase (ADP-forming) activity (GO:0004775); Molecular Function: ATP binding (GO:0005524); Biological Process: tricarboxylic acid cycle (GO:0006099); Molecular Function: kinase activity (GO:0016301); Biological Process: phosphorylation (GO:0016310); Molecular Function: manganese ion binding (GO:0030145)
GE001109	2	Molecular Function: lyase activity (GO:0016829); Molecular Function: metal ion binding (GO:0046872)
GE001110	1	Molecular Function: serine-glyoxylate transaminase activity (GO:0050281)
GE001111	3	Molecular Function: glyoxylate reductase activity (GO:0047964); Molecular Function: NAD binding (GO:0051287); Biological Process: oxidation-reduction process (GO:0055114)
GE001112	5	Molecular Function: magnesium ion binding (GO:0000287); Molecular Function: pyruvate kinase activity (GO:0004743); Biological Process: glycolytic process (GO:0006096); Molecular Function: kinase activity (GO:0016301); Molecular Function: potassium ion binding (GO:0030955)
GE001113	5	Biological Process: glucose metabolic process (GO:0006006); Molecular Function: oxidoreductase activity, acting on the aldehyde or oxo group of donors, NAD or NADP as acceptor (GO:0016620); Molecular Function: NADP binding (GO:0050661); Molecular Function: NAD binding (GO:0051287); Biological Process: oxidation-reduction process (GO:0055114)
GE001115	1	Cellular Component: membrane (GO:0016020)
GE001117	3	Cellular Component: cytoplasm (GO:0005737); Biological Process: rRNA methylation (GO:0031167); Molecular Function: rRNA (pseudouridine-N3-)-methyltransferase activity (GO:0070038)
GE001118	1	Cellular Component: cytoplasm (GO:0005737)
GE001119	4	Molecular Function: RNA binding (GO:0003723); Molecular Function: ribonuclease activity (GO:0004540); Biological Process: RNA processing (GO:0006396); Biological Process: RNA phosphodiester bond hydrolysis (GO:0090501)
GE001121	3	Biological Process: nitrogen compound metabolic process (GO:0006807); Molecular Function: transferase activity, transferring acyl groups (GO:0016746); Molecular Function: hydrolase activity, acting on carbon-nitrogen (but not peptide) bonds (GO:0016810)
GE001123	4	Biological Process: dUMP biosynthetic process (GO:0006226); Biological Process: dUTP biosynthetic process (GO:0006229); Molecular Function: dCTP deaminase activity (GO:0008829); Biological Process: pyrimidine ribonucleotide biosynthetic process (GO:0009220)
GE001125	4	Molecular Function: glucokinase activity (GO:0004340); Molecular Function: ATP binding (GO:0005524); Biological Process: glycolytic process (GO:0006096); Biological Process: glucose 6-phosphate metabolic process (GO:0051156)
GE001127	3	Biological Process: DNA metabolic process (GO:0006259); Molecular Function: nucleotidyltransferase activity (GO:0016779); Biological Process: cellular macromolecule biosynthetic process (GO:0034645)
GE001128	2	Cellular Component: cell outer membrane (GO:0009279); Biological Process: Gram-negative-bacterium-type cell outer membrane assembly (GO:0043165)
GE001129	6	Molecular Function: aminoacyl-tRNA editing activity (GO:0002161); Molecular Function: leucine-tRNA ligase activity (GO:0004823); Molecular Function: ATP binding (GO:0005524); Cellular Component: cytoplasm (GO:0005737); Biological Process: leucyl-tRNA aminoacylation (GO:0006429); Biological Process: regulation of translational fidelity (GO:0006450)
GE001150	2	Molecular Function: ATP binding (GO:0005524); Biological Process: protein metabolic process (GO:0019538)
GE001154	4	Cellular Component: cytoplasm (GO:0005737); Molecular Function: 4-hydroxy-tetrahydrodipicolinate synthase (GO:0008840); Biological Process: lysine biosynthetic process via diaminopimelate (GO:0009089); Biological Process: diaminopimelate biosynthetic process (GO:0019877)
GE001156	6	Molecular Function: phosphoribosylformylglycinamidine synthase activity (GO:0004642); Molecular Function: ATP binding (GO:0005524); Cellular Component: cytoplasm (GO:0005737); Biological Process: 'de novo' IMP biosynthetic process (GO:0006189); Biological Process: glutamine metabolic process (GO:0006541); Molecular Function: metal ion binding (GO:0046872)
GE001157	1	Cellular Component: membrane (GO:0016020)
GE001159	8	Molecular Function: damaged DNA binding (GO:0003684); Molecular Function: single-stranded DNA binding (GO:0003697); Molecular Function: ATP binding (GO:0005524); Cellular Component: cytoplasm (GO:0005737); Biological Process: DNA repair (GO:0006281); Biological Process: DNA recombination (GO:0006310); Molecular Function: DNA-dependent ATPase activity (GO:0008094); Biological Process: SOS response…
GE001161	6	Molecular Function: tRNA binding (GO:0000049); Molecular Function: alanine-tRNA ligase activity (GO:0004813); Molecular Function: ATP binding (GO:0005524); Cellular Component: cytoplasm (GO:0005737); Biological Process: alanyl-tRNA aminoacylation (GO:0006419); Molecular Function: zinc ion binding (GO:0008270)
GE001162	4	Molecular Function: aspartate kinase activity (GO:0004072); Biological Process: lysine biosynthetic process via diaminopimelate (GO:0009089); Biological Process: phosphorylation (GO:0016310); Molecular Function: amino acid binding (GO:0016597)
GE001167	1	Cellular Component: integral component of membrane (GO:0016021)
GE001178	3	Biological Process: rRNA processing (GO:0006364); Molecular Function: rRNA (guanine-N2-)-methyltransferase activity (GO:0008990); Biological Process: methylation (GO:0032259)
GE001180	2	Cellular Component: membrane (GO:0016020); Molecular Function: hydrolase activity (GO:0016787)
GE001181	1	Cellular Component: integral component of membrane (GO:0016021)
GE001184	4	Molecular Function: glycogen (starch) synthase activity (GO:0004373); Biological Process: glycogen biosynthetic process (GO:0005978); Molecular Function: starch synthase activity (GO:0009011); Molecular Function: alpha-1,4-glucan synthase activity (GO:0033201)
GE001185	4	Molecular Function: 1,4-alpha-glucan branching enzyme activity (GO:0003844); Molecular Function: hydrolase activity, hydrolyzing O-glycosyl compounds (GO:0004553); Biological Process: glycogen biosynthetic process (GO:0005978); Molecular Function: cation binding (GO:0043169)
GE001186	3	Molecular Function: ATP binding (GO:0005524); Biological Process: glycogen biosynthetic process (GO:0005978); Molecular Function: glucose-1-phosphate adenylyltransferase activity (GO:0008878)
GE001187	2	Biological Process: carbohydrate metabolic process (GO:0005975); Molecular Function: hydrolase activity (GO:0016787)
GE001188	2	Molecular Function: 4-alpha-glucanotransferase activity (GO:0004134); Biological Process: glycogen metabolic process (GO:0005977)
GE001192	5	Molecular Function: calcium ion binding (GO:0005509); Cellular Component: membrane (GO:0016020); Molecular Function: oxidoreductase activity, acting on CH-OH group of donors (GO:0016614); Cellular Component: outer membrane-bounded periplasmic space (GO:0030288); Biological Process: oxidation-reduction process (GO:0055114)
GE001193	2	Biological Process: metabolic process (GO:0008152); Molecular Function: lyase activity (GO:0016829)
GE001194	2	Molecular Function: phosphogluconate dehydratase activity (GO:0004456); Biological Process: Entner-Doudoroff pathway through 6-phosphogluconate (GO:0009255)
GE001195	3	Biological Process: carbohydrate metabolic process (GO:0005975); Biological Process: pentose-phosphate shunt (GO:0006098); Molecular Function: 6-phosphogluconolactonase activity (GO:0017057)
GE001196	5	Molecular Function: glucose-6-phosphate dehydrogenase activity (GO:0004345); Biological Process: glucose metabolic process (GO:0006006); Biological Process: pentose-phosphate shunt (GO:0006098); Molecular Function: NADP binding (GO:0050661); Biological Process: oxidation-reduction process (GO:0055114)
GE001197	4	Molecular Function: damaged DNA binding (GO:0003684); Molecular Function: ATP binding (GO:0005524); Biological Process: mismatch repair (GO:0006298); Molecular Function: mismatched DNA binding (GO:0030983)
GE001201	1	Biological Process: regulation of transcription, DNA-templated (GO:0006355)
GE001202	4	Molecular Function: antioxidant activity (GO:0016209); Molecular Function: oxidoreductase activity (GO:0016491); Biological Process: oxidation-reduction process (GO:0055114); Biological Process: cellular oxidant detoxification (GO:0098869)
GE001203	3	Biological Process: sodium ion transport (GO:0006814); Cellular Component: membrane (GO:0016020); Molecular Function: carboxy-lyase activity (GO:0016831)
GE001204	2	Biological Process: sodium ion transport (GO:0006814); Molecular Function: oxaloacetate decarboxylase activity (GO:0008948)
GE001205	3	Biological Process: sodium ion transport (GO:0006814); Cellular Component: integral component of membrane (GO:0016021); Molecular Function: lyase activity (GO:0016829)
GE001206	1	Cellular Component: membrane (GO:0016020)
GE001207	1	Biological Process: regulation of cellular process (GO:0050794)
GE001210	1	Cellular Component: integral component of membrane (GO:0016021)
GE001212	2	Cellular Component: membrane (GO:0016020); Biological Process: transmembrane transport (GO:0055085)
GE001213	3	Molecular Function: transporter activity (GO:0005215); Biological Process: transport (GO:0006810); Cellular Component: integral component of membrane (GO:0016021)
GE001218	1	Cellular Component: integral component of membrane (GO:0016021)
GE001222	4	Molecular Function: neurotransmitter:sodium symporter activity (GO:0005328); Biological Process: neurotransmitter transport (GO:0006836); Cellular Component: integral component of membrane (GO:0016021); Biological Process: transmembrane transport (GO:0055085)
GE001223	3	Molecular Function: RNA binding (GO:0003723); Cellular Component: cytoplasm (GO:0005737); Biological Process: trans-translation (GO:0070929)
GE001224	1	Molecular Function: catalytic activity (GO:0003824)
GE001227	1	Cellular Component: membrane (GO:0016020)
GE001228	2	Biological Process: tryptophan biosynthetic process (GO:0000162); Molecular Function: phosphoribosylanthranilate isomerase activity (GO:0004640)
GE001229	2	Biological Process: tryptophan biosynthetic process (GO:0000162); Molecular Function: tryptophan synthase activity (GO:0004834)
GE001230	2	Biological Process: tryptophan biosynthetic process (GO:0000162); Molecular Function: tryptophan synthase activity (GO:0004834)
GE001231	7	Molecular Function: acetyl-CoA carboxylase activity (GO:0003989); Molecular Function: ATP binding (GO:0005524); Biological Process: fatty acid biosynthetic process (GO:0006633); Molecular Function: zinc ion binding (GO:0008270); Cellular Component: acetyl-CoA carboxylase complex (GO:0009317); Molecular Function: transferase activity (GO:0016740); Biological Process: malonyl-CoA biosynthetic proce…
GE001232	3	Molecular Function: tetrahydrofolylpolyglutamate synthase activity (GO:0004326); Molecular Function: ATP binding (GO:0005524); Biological Process: tetrahydrofolylpolyglutamate biosynthetic process (GO:0046901)
GE001234	1	Cellular Component: membrane (GO:0016020)
GE001235	6	Molecular Function: magnesium ion binding (GO:0000287); Molecular Function: amidophosphoribosyltransferase activity (GO:0004044); Biological Process: 'de novo' IMP biosynthetic process (GO:0006189); Biological Process: glutamine metabolic process (GO:0006541); Biological Process: purine nucleobase biosynthetic process (GO:0009113); Biological Process: nucleoside metabolic process (GO:0009116)
GE001236	3	Molecular Function: catalytic activity (GO:0003824); Molecular Function: pyridoxal phosphate binding (GO:0030170); Biological Process: homocysteine biosynthetic process (GO:0071268)
GE001238	6	Cellular Component: plasma membrane (GO:0005886); Biological Process: nitrogen compound metabolic process (GO:0006807); Cellular Component: integral component of membrane (GO:0016021); Molecular Function: N-acyltransferase activity (GO:0016410); Molecular Function: hydrolase activity, acting on carbon-nitrogen (but not peptide) bonds (GO:0016810); Biological Process: lipoprotein biosynthetic proc…
GE001241	7	Cellular Component: cell (GO:0005623); Molecular Function: electron transfer activity (GO:0009055); Molecular Function: protein disulfide oxidoreductase activity (GO:0015035); Biological Process: cell redox homeostasis (GO:0045454); Molecular Function: metal ion binding (GO:0046872); Molecular Function: 2 iron, 2 sulfur cluster binding (GO:0051537); Biological Process: oxidation-reduction process…
GE001242	5	Molecular Function: magnesium ion binding (GO:0000287); Molecular Function: nucleic acid binding (GO:0003676); Biological Process: tRNA processing (GO:0008033); Molecular Function: exoribonuclease activity, producing 5'-phosphomonoesters (GO:0016896); Biological Process: RNA phosphodiester bond hydrolysis, exonucleolytic (GO:0090503)
GE001251	3	Biological Process: RNA modification (GO:0009451); Molecular Function: transferase activity (GO:0016740); Molecular Function: 4 iron, 4 sulfur cluster binding (GO:0051539)
GE001252	1	Cellular Component: integral component of membrane (GO:0016021)
GE001253	4	Molecular Function: N6-(1,2-dicarboxyethyl)AMP AMP-lyase (fumarate-forming) activity (GO:0004018); Biological Process: 'de novo' IMP biosynthetic process (GO:0006189); Biological Process: 'de novo' AMP biosynthetic process (GO:0044208); Molecular Function: (S)-2-(5-amino-1-(5-phospho-D-ribosyl)imidazole-4-carboxamido)succinate AMP-lyase (fumarate-forming) activity (GO:0070626)
GE001256	1	Cellular Component: membrane (GO:0016020)
GE001257	1	Molecular Function: catalytic activity (GO:0003824)
GE001259	2	Biological Process: transcription, DNA-templated (GO:0006351); Biological Process: regulation of cellular process (GO:0050794)
GE001260	1	Biological Process: cellular process (GO:0009987)
GE001262	2	Molecular Function: ATP binding (GO:0005524); Molecular Function: metal ion binding (GO:0046872)
GE001263	4	Biological Process: carbohydrate metabolic process (GO:0005975); Molecular Function: kinase activity (GO:0016301); Biological Process: phosphorylation (GO:0016310); Molecular Function: phosphotransferase activity, alcohol group as acceptor (GO:0016773)
GE001265	5	Cellular Component: plasma membrane (GO:0005886); Biological Process: water transport (GO:0006833); Molecular Function: water channel activity (GO:0015250); Cellular Component: integral component of membrane (GO:0016021); Biological Process: transmembrane transport (GO:0055085)
GE001267	4	Biological Process: phosphorelay signal transduction system (GO:0000160); Molecular Function: obsolete signal transducer activity (GO:0004871); Cellular Component: intracellular (GO:0005622); Biological Process: chemotaxis (GO:0006935)
GE001271	4	Molecular Function: FMN binding (GO:0010181); Molecular Function: oxidoreductase activity (GO:0016491); Molecular Function: cyclic-di-GMP binding (GO:0035438); Biological Process: oxidation-reduction process (GO:0055114)
GE001275	1	Molecular Function: sequence-specific DNA binding (GO:0043565)
GE001277	1	Molecular Function: DNA binding (GO:0003677)
GE001278	1	Molecular Function: DNA binding (GO:0003677)
GE001279	1	Molecular Function: nucleotidyltransferase activity (GO:0016779)
GE001282	1	Molecular Function: binding (GO:0005488)
GE001284	1	Cellular Component: membrane (GO:0016020)
GE001289	2	Biological Process: metabolic process (GO:0008152); Molecular Function: carbon-sulfur lyase activity (GO:0016846)
GE001290	5	Molecular Function: transporter activity (GO:0005215); Biological Process: transport (GO:0006810); Molecular Function: lipid binding (GO:0008289); Cellular Component: cell outer membrane (GO:0009279); Cellular Component: integral component of membrane (GO:0016021)
GE001291	3	Molecular Function: transporter activity (GO:0005215); Biological Process: transport (GO:0006810); Cellular Component: integral component of membrane (GO:0016021)
GE001292	3	Molecular Function: transporter activity (GO:0005215); Biological Process: transport (GO:0006810); Cellular Component: integral component of membrane (GO:0016021)
GE001293	2	Biological Process: transport (GO:0006810); Cellular Component: membrane (GO:0016020)
GE001294	5	Molecular Function: iron ion binding (GO:0005506); Molecular Function: electron transfer activity (GO:0009055); Molecular Function: heme binding (GO:0020037); Biological Process: electron transport chain (GO:0022900); Cellular Component: periplasmic space (GO:0042597)
GE001295	1	Cellular Component: membrane (GO:0016020)
GE001296	1	Molecular Function: carboxymethylenebutenolidase activity (GO:0008806)
GE001297	1	Molecular Function: hydrolase activity (GO:0016787)
GE001298	4	Molecular Function: transporter activity (GO:0005215); Cellular Component: plasma membrane (GO:0005886); Biological Process: protein transport (GO:0015031); Cellular Component: integral component of membrane (GO:0016021)
GE001299	3	Molecular Function: protein transporter activity (GO:0008565); Biological Process: protein transport (GO:0015031); Cellular Component: integral component of membrane (GO:0016021)
GE001300	3	Biological Process: siderophore transport (GO:0015891); Cellular Component: membrane (GO:0016020); Cellular Component: cell part (GO:0044464)
GE001301	2	Molecular Function: catalytic activity (GO:0003824); Molecular Function: iron-sulfur cluster binding (GO:0051536)
GE001302	1	Molecular Function: sulfuric ester hydrolase activity (GO:0008484)
GE001306	1	Molecular Function: transferase activity (GO:0016740)
GE001308	1	Molecular Function: transferase activity (GO:0016740)
GE001310	2	Molecular Function: catalytic activity (GO:0003824); Biological Process: metabolic process (GO:0008152)
GE001311	1	Molecular Function: binding (GO:0005488)
GE001312	4	Molecular Function: antioxidant activity (GO:0016209); Molecular Function: oxidoreductase activity (GO:0016491); Biological Process: oxidation-reduction process (GO:0055114); Biological Process: cellular oxidant detoxification (GO:0098869)
GE001313	1	Molecular Function: metal ion binding (GO:0046872)
GE001315	1	Cellular Component: membrane (GO:0016020)
GE001317	6	Biological Process: phosphorelay signal transduction system (GO:0000160); Molecular Function: ATP binding (GO:0005524); Cellular Component: intracellular (GO:0005622); Biological Process: regulation of transcription, DNA-templated (GO:0006355); Molecular Function: transcription factor binding (GO:0008134); Molecular Function: sequence-specific DNA binding (GO:0043565)
GE001319	1	Molecular Function: catalytic activity (GO:0003824)
GE001322	1	Cellular Component: integral component of membrane (GO:0016021)
GE001325	5	Molecular Function: ATP binding (GO:0005524); Biological Process: drug transmembrane transport (GO:0006855); Molecular Function: xenobiotic transmembrane transporting ATPase activity (GO:0008559); Cellular Component: integral component of membrane (GO:0016021); Biological Process: xenobiotic transport (GO:0042908)
GE001328	2	Cellular Component: ribosome (GO:0005840); Molecular Function: N-acetyltransferase activity (GO:0008080)
GE001330	1	Molecular Function: 6-pyruvoyltetrahydropterin synthase activity (GO:0003874)
GE001332	2	Molecular Function: catalytic activity (GO:0003824); Biological Process: metabolic process (GO:0044710)
GE001333	3	Molecular Function: GTP cyclohydrolase II activity (GO:0003935); Molecular Function: zinc ion binding (GO:0008270); Biological Process: riboflavin biosynthetic process (GO:0009231)
GE001334	5	Molecular Function: electron transfer activity (GO:0009055); Molecular Function: metal ion binding (GO:0046872); Molecular Function: isoquinoline 1-oxidoreductase activity (GO:0047121); Molecular Function: 2 iron, 2 sulfur cluster binding (GO:0051537); Biological Process: oxidation-reduction process (GO:0055114)
GE001335	2	Molecular Function: aldehyde dehydrogenase (quinone) activity (GO:0047113); Biological Process: oxidation-reduction process (GO:0055114)
GE001336	2	Molecular Function: xanthine dehydrogenase activity (GO:0004854); Biological Process: oxidation-reduction process (GO:0055114)
GE001342	1	Biological Process: transcription, DNA-templated (GO:0006351)
GE001345	2	Molecular Function: monooxygenase activity (GO:0004497); Biological Process: oxidation-reduction process (GO:0055114)
GE001352	2	Biological Process: transcription, DNA-templated (GO:0006351); Biological Process: regulation of cellular process (GO:0050794)
GE001353	9	Molecular Function: phosphorelay sensor kinase activity (GO:0000155); Molecular Function: phosphorelay response regulator activity (GO:0000156); Biological Process: phosphorelay signal transduction system (GO:0000160); Cellular Component: cytoplasm (GO:0005737); Biological Process: protein methylation (GO:0006479); Biological Process: chemotaxis (GO:0006935); Molecular Function: protein-glutamate…
GE001354	5	Molecular Function: nucleotide binding (GO:0000166); Biological Process: signal transduction (GO:0007165); Cellular Component: membrane (GO:0016020); Molecular Function: kinase activity (GO:0016301); Biological Process: phosphorylation (GO:0016310)
GE001356	4	Biological Process: phosphorelay signal transduction system (GO:0000160); Molecular Function: DNA binding (GO:0003677); Cellular Component: intracellular (GO:0005622); Biological Process: regulation of transcription, DNA-templated (GO:0006355)
GE001357	5	Molecular Function: obsolete signal transducer activity (GO:0004871); Biological Process: signal transduction (GO:0007165); Cellular Component: membrane (GO:0016020); Molecular Function: kinase activity (GO:0016301); Biological Process: phosphorylation (GO:0016310)
GE001360	2	Biological Process: protein peptidyl-prolyl isomerization (GO:0000413); Molecular Function: peptidyl-prolyl cis-trans isomerase activity (GO:0003755)
GE001363	3	Cellular Component: integral component of plasma membrane (GO:0005887); Biological Process: cell cycle (GO:0007049); Biological Process: cell division (GO:0051301)
GE001366	2	Molecular Function: methyltransferase activity (GO:0008168); Biological Process: methylation (GO:0032259)
GE001369	1	Molecular Function: transferase activity (GO:0016740)
GE001370	5	Molecular Function: tRNA binding (GO:0000049); Molecular Function: glutamate-tRNA ligase activity (GO:0004818); Molecular Function: ATP binding (GO:0005524); Cellular Component: cytoplasm (GO:0005737); Biological Process: glutamyl-tRNA aminoacylation (GO:0006424)
GE001375	1	Cellular Component: membrane (GO:0016020)
GE001378	4	Molecular Function: transporter activity (GO:0005215); Cellular Component: plasma membrane (GO:0005886); Biological Process: protein transport (GO:0015031); Cellular Component: integral component of membrane (GO:0016021)
GE001379	1	Cellular Component: integral component of membrane (GO:0016021)
GE001383	7	Molecular Function: GTP binding (GO:0005525); Biological Process: Mo-molybdopterin cofactor biosynthetic process (GO:0006777); Molecular Function: lyase activity (GO:0016829); Cellular Component: molybdopterin synthase complex (GO:0019008); Molecular Function: metal ion binding (GO:0046872); Molecular Function: 4 iron, 4 sulfur cluster binding (GO:0051539); Molecular Function: obsolete cyclic pyr…
GE001384	3	Molecular Function: nucleic acid binding (GO:0003676); Molecular Function: endonuclease activity (GO:0004519); Biological Process: nucleic acid phosphodiester bond hydrolysis (GO:0090305)
GE001385	2	Biological Process: base-excision repair (GO:0006284); Molecular Function: DNA-3-methyladenine glycosylase activity (GO:0008725)
GE001386	5	Molecular Function: DNA binding (GO:0003677); Biological Process: DNA repair (GO:0006281); Biological Process: regulation of transcription, DNA-templated (GO:0006355); Biological Process: SOS response (GO:0009432); Molecular Function: hydrolase activity (GO:0016787)
GE001387	2	Molecular Function: damaged DNA binding (GO:0003684); Biological Process: DNA repair (GO:0006281)
GE001390	1	Biological Process: Mo-molybdopterin cofactor biosynthetic process (GO:0006777)
GE001393	1	Molecular Function: transferase activity (GO:0016740)
GE001394	1	Molecular Function: nucleotidyltransferase activity (GO:0016779)
GE001396	1	Cellular Component: membrane (GO:0016020)
GE001399	3	Molecular Function: nucleic acid binding (GO:0003676); Molecular Function: helicase activity (GO:0004386); Molecular Function: ATP binding (GO:0005524)
GE001401	4	Molecular Function: DNA binding (GO:0003677); Molecular Function: DNA-directed DNA polymerase activity (GO:0003887); Biological Process: DNA replication (GO:0006260); Biological Process: DNA biosynthetic process (GO:0071897)
GE001402	5	Molecular Function: ATP binding (GO:0005524); Biological Process: polyphosphate biosynthetic process (GO:0006799); Molecular Function: polyphosphate kinase activity (GO:0008976); Cellular Component: polyphosphate kinase complex (GO:0009358); Biological Process: phosphorylation (GO:0016310)
GE001403	3	Molecular Function: cysteine synthase activity (GO:0004124); Biological Process: cysteine biosynthetic process from serine (GO:0006535); Molecular Function: transferase activity (GO:0016740)
GE001404	5	Molecular Function: RNA binding (GO:0003723); Molecular Function: iron ion binding (GO:0005506); Biological Process: rRNA methylation (GO:0031167); Molecular Function: 4 iron, 4 sulfur cluster binding (GO:0051539); Molecular Function: rRNA (uridine-C5-)-methyltransferase activity (GO:0070041)
GE001405	1	Molecular Function: transferase activity (GO:0016740)
GE001406	3	Molecular Function: RNA binding (GO:0003723); Molecular Function: pseudouridine synthase activity (GO:0009982); Biological Process: tRNA pseudouridine synthesis (GO:0031119)
GE001409	1	Molecular Function: peptidase activity (GO:0008233)
GE001411	3	Molecular Function: iron ion binding (GO:0005506); Molecular Function: oxidoreductase activity (GO:0016491); Biological Process: oxidation-reduction process (GO:0055114)
GE001412	4	Molecular Function: magnesium ion binding (GO:0000287); Molecular Function: inorganic diphosphatase activity (GO:0004427); Cellular Component: cytoplasm (GO:0005737); Biological Process: phosphate-containing compound metabolic process (GO:0006796)
GE001414	1	Molecular Function: UDP-galactopyranose mutase activity (GO:0008767)
GE001418	1	Molecular Function: cyclic-di-GMP binding (GO:0035438)
GE001419	1	Molecular Function: nuclease activity (GO:0004518)
GE001420	1	Molecular Function: catalytic activity (GO:0003824)
GE001422	7	Biological Process: tricarboxylic acid cycle (GO:0006099); Molecular Function: succinate dehydrogenase (ubiquinone) activity (GO:0008177); Molecular Function: electron transfer activity (GO:0009055); Molecular Function: metal ion binding (GO:0046872); Molecular Function: 2 iron, 2 sulfur cluster binding (GO:0051537); Molecular Function: 3 iron, 4 sulfur cluster binding (GO:0051538); Molecular Fun…
GE001423	5	Cellular Component: plasma membrane (GO:0005886); Biological Process: tricarboxylic acid cycle (GO:0006099); Molecular Function: succinate dehydrogenase (ubiquinone) activity (GO:0008177); Biological Process: electron transport chain (GO:0022900); Molecular Function: flavin adenine dinucleotide binding (GO:0050660)
GE001424	4	Molecular Function: succinate dehydrogenase activity (GO:0000104); Biological Process: tricarboxylic acid cycle (GO:0006099); Cellular Component: integral component of membrane (GO:0016021); Molecular Function: heme binding (GO:0020037)
GE001425	5	Molecular Function: succinate dehydrogenase activity (GO:0000104); Biological Process: tricarboxylic acid cycle (GO:0006099); Molecular Function: electron transfer activity (GO:0009055); Cellular Component: integral component of membrane (GO:0016021); Cellular Component: succinate dehydrogenase complex (GO:0045281)
GE001427	4	Molecular Function: double-stranded RNA binding (GO:0003725); Molecular Function: zinc ion binding (GO:0008270); Molecular Function: carboxyl- or carbamoyltransferase activity (GO:0016743); Biological Process: protein carbamoylation (GO:0046944)
GE001428	4	Molecular Function: double-stranded RNA binding (GO:0003725); Molecular Function: zinc ion binding (GO:0008270); Molecular Function: carboxyl- or carbamoyltransferase activity (GO:0016743); Biological Process: protein carbamoylation (GO:0046944)
GE001430	1	Molecular Function: metal ion binding (GO:0046872)
GE001432	2	Biological Process: protein-containing complex assembly (GO:0006461); Molecular Function: nickel cation binding (GO:0016151)
GE001433	2	Biological Process: cellular protein modification process (GO:0006464); Molecular Function: nickel cation binding (GO:0016151)
GE001436	2	Molecular Function: iron ion binding (GO:0005506); Biological Process: oxidation-reduction process (GO:0055114)
GE001440	5	Molecular Function: enzyme activator activity (GO:0008047); Molecular Function: peptidase activity (GO:0008233); Biological Process: protein processing (GO:0016485); Biological Process: positive regulation of catalytic activity (GO:0043085); Molecular Function: metal ion binding (GO:0046872)
GE001441	5	Molecular Function: iron ion binding (GO:0005506); Biological Process: transport (GO:0006810); Molecular Function: electron transfer activity (GO:0009055); Cellular Component: integral component of membrane (GO:0016021); Biological Process: respiratory electron transport chain (GO:0022904)
GE001443	4	Molecular Function: ferredoxin hydrogenase activity (GO:0008901); Molecular Function: nickel cation binding (GO:0016151); Molecular Function: cytochrome-c3 hydrogenase activity (GO:0047806); Biological Process: oxidation-reduction process (GO:0055114)
GE001444	6	Molecular Function: ferredoxin hydrogenase activity (GO:0008901); Cellular Component: ferredoxin hydrogenase complex (GO:0009375); Molecular Function: metal ion binding (GO:0046872); Molecular Function: 3 iron, 4 sulfur cluster binding (GO:0051538); Molecular Function: 4 iron, 4 sulfur cluster binding (GO:0051539); Biological Process: oxidation-reduction process (GO:0055114)
GE001445	2	Molecular Function: oxidoreductase activity (GO:0016491); Biological Process: oxidation-reduction process (GO:0055114)
GE001446	6	Molecular Function: ATP binding (GO:0005524); Biological Process: pyruvate metabolic process (GO:0006090); Molecular Function: kinase activity (GO:0016301); Biological Process: phosphorylation (GO:0016310); Molecular Function: metal ion binding (GO:0046872); Molecular Function: pyruvate, phosphate dikinase activity (GO:0050242)
GE001448	2	Cellular Component: integral component of membrane (GO:0016021); Biological Process: transmembrane transport (GO:0055085)
GE001449	8	Molecular Function: phosphorelay sensor kinase activity (GO:0000155); Biological Process: phosphorelay signal transduction system (GO:0000160); Molecular Function: ATP binding (GO:0005524); Cellular Component: intracellular (GO:0005622); Biological Process: response to stress (GO:0006950); Cellular Component: integral component of membrane (GO:0016021); Biological Process: peptidyl-histidine phos…
GE001450	4	Biological Process: phosphorelay signal transduction system (GO:0000160); Molecular Function: DNA binding (GO:0003677); Cellular Component: intracellular (GO:0005622); Biological Process: regulation of transcription, DNA-templated (GO:0006355)
GE001451	6	Molecular Function: iron ion binding (GO:0005506); Biological Process: terpenoid biosynthetic process (GO:0016114); Biological Process: isopentenyl diphosphate biosynthetic process, methylerythritol 4-phosphate pathway (GO:0019288); Molecular Function: 4-hydroxy-3-methylbut-2-en-1-yl diphosphate synthase activity (GO:0046429); Molecular Function: 4 iron, 4 sulfur cluster binding (GO:0051539); Bio…
GE001452	1	Molecular Function: hydrolase activity (GO:0016787)
GE001453	3	Biological Process: sodium ion transport (GO:0006814); Molecular Function: oxidoreductase activity, acting on NAD(P)H, quinone or similar compound as acceptor (GO:0016655); Biological Process: oxidation-reduction process (GO:0055114)
GE001454	7	Cellular Component: plasma membrane (GO:0005886); Biological Process: sodium ion transport (GO:0006814); Cellular Component: Gram-negative-bacterium-type cell wall (GO:0009276); Molecular Function: FMN binding (GO:0010181); Cellular Component: integral component of membrane (GO:0016021); Molecular Function: oxidoreductase activity, acting on NAD(P)H, quinone or similar compound as acceptor (GO:00…
GE001455	7	Cellular Component: plasma membrane (GO:0005886); Biological Process: sodium ion transport (GO:0006814); Cellular Component: Gram-negative-bacterium-type cell wall (GO:0009276); Molecular Function: FMN binding (GO:0010181); Cellular Component: integral component of membrane (GO:0016021); Molecular Function: oxidoreductase activity, acting on NAD(P)H, quinone or similar compound as acceptor (GO:00…
GE001456	5	Cellular Component: plasma membrane (GO:0005886); Biological Process: sodium ion transport (GO:0006814); Cellular Component: integral component of membrane (GO:0016021); Molecular Function: oxidoreductase activity, acting on NAD(P)H, quinone or similar compound as acceptor (GO:0016655); Biological Process: oxidation-reduction process (GO:0055114)
GE001457	6	Cellular Component: plasma membrane (GO:0005886); Biological Process: sodium ion transport (GO:0006814); Cellular Component: Gram-negative-bacterium-type cell wall (GO:0009276); Cellular Component: integral component of membrane (GO:0016021); Molecular Function: oxidoreductase activity, acting on NAD(P)H, quinone or similar compound as acceptor (GO:0016655); Biological Process: respiratory electr…
GE001458	8	Cellular Component: plasma membrane (GO:0005886); Biological Process: sodium ion transport (GO:0006814); Molecular Function: electron transfer activity (GO:0009055); Cellular Component: integral component of membrane (GO:0016021); Molecular Function: oxidoreductase activity, acting on NAD(P)H, quinone or similar compound as acceptor (GO:0016655); Molecular Function: metal ion binding (GO:0046872)…
GE001459	1	Cellular Component: integral component of membrane (GO:0016021)
GE001460	5	Cellular Component: cell (GO:0005623); Molecular Function: electron transfer activity (GO:0009055); Molecular Function: protein disulfide oxidoreductase activity (GO:0015035); Biological Process: cell redox homeostasis (GO:0045454); Biological Process: oxidation-reduction process (GO:0055114)
GE001462	2	Cellular Component: membrane (GO:0016020); Biological Process: transmembrane transport (GO:0055085)
GE001467	1	Cellular Component: integral component of membrane (GO:0016021)
GE001468	3	Molecular Function: phosphoribosylaminoimidazolesuccinocarboxamide synthase activity (GO:0004639); Molecular Function: ATP binding (GO:0005524); Biological Process: 'de novo' IMP biosynthetic process (GO:0006189)
GE001472	5	Molecular Function: glutamate-ammonia ligase activity (GO:0004356); Molecular Function: ATP binding (GO:0005524); Cellular Component: cytoplasm (GO:0005737); Biological Process: glutamine biosynthetic process (GO:0006542); Biological Process: nitrogen fixation (GO:0009399)
GE001474	4	Biological Process: regulation of transcription, DNA-templated (GO:0006355); Biological Process: regulation of nitrogen utilization (GO:0006808); Molecular Function: enzyme regulator activity (GO:0030234); Biological Process: regulation of catalytic activity (GO:0050790)
GE001475	3	Molecular Function: ammonium transmembrane transporter activity (GO:0008519); Cellular Component: integral component of membrane (GO:0016021); Biological Process: ammonium transmembrane transport (GO:0072488)
GE001476	4	Biological Process: regulation of transcription, DNA-templated (GO:0006355); Biological Process: regulation of nitrogen utilization (GO:0006808); Molecular Function: enzyme regulator activity (GO:0030234); Biological Process: regulation of catalytic activity (GO:0050790)
GE001477	3	Molecular Function: ammonium transmembrane transporter activity (GO:0008519); Cellular Component: integral component of membrane (GO:0016021); Biological Process: ammonium transmembrane transport (GO:0072488)
GE001478	3	Molecular Function: inositol monophosphate 1-phosphatase activity (GO:0008934); Biological Process: phosphatidylinositol phosphorylation (GO:0046854); Biological Process: inositol phosphate dephosphorylation (GO:0046855)
GE001479	2	Biological Process: proteolysis (GO:0006508); Molecular Function: peptidase activity (GO:0008233)
GE001480	1	Molecular Function: catalytic activity (GO:0003824)
GE001481	3	Molecular Function: formate dehydrogenase (NAD+) activity (GO:0008863); Cellular Component: formate dehydrogenase complex (GO:0009326); Biological Process: oxidation-reduction process (GO:0055114)
GE001482	5	Cellular Component: cytoplasm (GO:0005737); Biological Process: Mo-molybdopterin cofactor biosynthetic process (GO:0006777); Biological Process: transport (GO:0006810); Molecular Function: sulfurtransferase activity (GO:0016783); Molecular Function: sulfur carrier activity (GO:0097163)
GE001483	6	Molecular Function: formate dehydrogenase (NAD+) activity (GO:0008863); Molecular Function: electron transfer activity (GO:0009055); Biological Process: formate metabolic process (GO:0015942); Molecular Function: molybdenum ion binding (GO:0030151); Molecular Function: 4 iron, 4 sulfur cluster binding (GO:0051539); Biological Process: oxidation-reduction process (GO:0055114)
GE001484	5	Molecular Function: NADH dehydrogenase (ubiquinone) activity (GO:0008137); Molecular Function: FMN binding (GO:0010181); Molecular Function: metal ion binding (GO:0046872); Molecular Function: 4 iron, 4 sulfur cluster binding (GO:0051539); Biological Process: oxidation-reduction process (GO:0055114)
GE001485	4	Molecular Function: oxidoreductase activity (GO:0016491); Molecular Function: metal ion binding (GO:0046872); Molecular Function: 2 iron, 2 sulfur cluster binding (GO:0051537); Biological Process: oxidation-reduction process (GO:0055114)
GE001490	3	Cellular Component: cytoplasm (GO:0005737); Molecular Function: zinc ion binding (GO:0008270); Biological Process: regulation of gene expression (GO:0010468)
GE001491	5	Molecular Function: ligase activity (GO:0016874); Biological Process: cellular nitrogen compound metabolic process (GO:0034641); Molecular Function: ion binding (GO:0043167); Biological Process: primary metabolic process (GO:0044238); Biological Process: cellular macromolecule metabolic process (GO:0044260)
GE001492	5	Molecular Function: acetate-CoA ligase activity (GO:0003987); Molecular Function: ATP binding (GO:0005524); Molecular Function: AMP binding (GO:0016208); Biological Process: acetyl-CoA biosynthetic process from acetate (GO:0019427); Molecular Function: metal ion binding (GO:0046872)
GE001493	1	Cellular Component: membrane (GO:0016020)
GE001494	3	Molecular Function: FMN binding (GO:0010181); Molecular Function: oxidoreductase activity (GO:0016491); Biological Process: oxidation-reduction process (GO:0055114)
GE001495	2	Molecular Function: nucleic acid binding (GO:0003676); Molecular Function: ATP binding (GO:0005524)
GE001496	4	Molecular Function: endonuclease activity (GO:0004519); Biological Process: maintenance of CRISPR repeat elements (GO:0043571); Biological Process: defense response to virus (GO:0051607); Biological Process: nucleic acid phosphodiester bond hydrolysis (GO:0090305)
GE001500	6	Molecular Function: DNA binding (GO:0003677); Molecular Function: endonuclease activity (GO:0004519); Biological Process: maintenance of CRISPR repeat elements (GO:0043571); Molecular Function: metal ion binding (GO:0046872); Biological Process: defense response to virus (GO:0051607); Biological Process: nucleic acid phosphodiester bond hydrolysis (GO:0090305)
GE001501	5	Molecular Function: endoribonuclease activity (GO:0004521); Biological Process: maintenance of CRISPR repeat elements (GO:0043571); Molecular Function: metal ion binding (GO:0046872); Biological Process: defense response to virus (GO:0051607); Biological Process: RNA phosphodiester bond hydrolysis, endonucleolytic (GO:0090502)
GE001508	3	Biological Process: queuosine biosynthetic process (GO:0008616); Molecular Function: lyase activity (GO:0016829); Molecular Function: metal ion binding (GO:0046872)
GE001510	3	Molecular Function: transaminase activity (GO:0008483); Biological Process: biosynthetic process (GO:0009058); Molecular Function: pyridoxal phosphate binding (GO:0030170)
GE001511	7	Molecular Function: homoserine dehydrogenase activity (GO:0004412); Biological Process: methionine biosynthetic process (GO:0009086); Biological Process: threonine biosynthetic process (GO:0009088); Biological Process: isoleucine biosynthetic process (GO:0009097); Molecular Function: amino acid binding (GO:0016597); Molecular Function: NADP binding (GO:0050661); Biological Process: oxidation-redu…
GE001512	3	Molecular Function: threonine synthase activity (GO:0004795); Biological Process: threonine biosynthetic process (GO:0009088); Molecular Function: pyridoxal phosphate binding (GO:0030170)
GE001515	1	Cellular Component: integral component of membrane (GO:0016021)
GE001518	1	Cellular Component: membrane (GO:0016020)
GE001519	1	Cellular Component: membrane (GO:0016020)
GE001520	1	Cellular Component: membrane (GO:0016020)
GE001521	9	Molecular Function: GTPase activity (GO:0003924); Molecular Function: GTP binding (GO:0005525); Cellular Component: cytoplasm (GO:0005737); Biological Process: SRP-dependent cotranslational protein targeting to membrane (GO:0006614); Biological Process: heme a biosynthetic process (GO:0006784); Cellular Component: integral component of membrane (GO:0016021); Molecular Function: oxidoreductase act…
GE001522	3	Molecular Function: ATP binding (GO:0005524); Molecular Function: ATPase activity (GO:0016887); Biological Process: cell division (GO:0051301)
GE001523	4	Cellular Component: plasma membrane (GO:0005886); Biological Process: cell cycle (GO:0007049); Cellular Component: integral component of membrane (GO:0016021); Biological Process: cell division (GO:0051301)
GE001527	1	Biological Process: pteridine-containing compound metabolic process (GO:0042558)
GE001528	1	Molecular Function: catalytic activity (GO:0003824)
GE001530	5	Molecular Function: biotin synthase activity (GO:0004076); Molecular Function: iron ion binding (GO:0005506); Biological Process: biotin biosynthetic process (GO:0009102); Molecular Function: 2 iron, 2 sulfur cluster binding (GO:0051537); Molecular Function: 4 iron, 4 sulfur cluster binding (GO:0051539)
GE001531	5	Molecular Function: 8-amino-7-oxononanoate synthase activity (GO:0008710); Biological Process: biotin biosynthetic process (GO:0009102); Molecular Function: oxygen binding (GO:0019825); Molecular Function: heme binding (GO:0020037); Molecular Function: pyridoxal phosphate binding (GO:0030170)
GE001532	1	Molecular Function: catalytic activity (GO:0003824)
GE001534	3	Molecular Function: nucleotide binding (GO:0000166); Molecular Function: ligase activity (GO:0016874); Molecular Function: metal ion binding (GO:0046872)
GE001535	1	Molecular Function: metal ion binding (GO:0046872)
GE001536	8	Molecular Function: cytochrome-c oxidase activity (GO:0004129); Molecular Function: copper ion binding (GO:0005507); Cellular Component: plasma membrane (GO:0005886); Cellular Component: integral component of membrane (GO:0016021); Molecular Function: heme binding (GO:0020037); Biological Process: electron transport chain (GO:0022900); Cellular Component: respiratory chain (GO:0070469); Biologica…
GE001537	11	Molecular Function: cytochrome-c oxidase activity (GO:0004129); Molecular Function: iron ion binding (GO:0005506); Molecular Function: copper ion binding (GO:0005507); Cellular Component: plasma membrane (GO:0005886); Biological Process: oxidative phosphorylation (GO:0006119); Biological Process: aerobic respiration (GO:0009060); Cellular Component: integral component of membrane (GO:0016021); Mo…
GE001538	2	Molecular Function: copper ion binding (GO:0005507); Cellular Component: integral component of membrane (GO:0016021)
GE001539	5	Molecular Function: cytochrome-c oxidase activity (GO:0004129); Cellular Component: plasma membrane (GO:0005886); Cellular Component: integral component of membrane (GO:0016021); Biological Process: aerobic electron transport chain (GO:0019646); Biological Process: proton transmembrane transport (GO:1902600)
GE001542	1	Molecular Function: nucleic acid binding (GO:0003676)
GE001544	4	Biological Process: proteolysis (GO:0006508); Molecular Function: metal ion binding (GO:0046872); Molecular Function: metalloaminopeptidase activity (GO:0070006); Biological Process: protein initiator methionine removal (GO:0070084)
GE001545	3	Molecular Function: structural constituent of ribosome (GO:0003735); Biological Process: translation (GO:0006412); Cellular Component: small ribosomal subunit (GO:0015935)
GE001546	3	Molecular Function: translation elongation factor activity (GO:0003746); Cellular Component: cytoplasm (GO:0005737); Biological Process: translational elongation (GO:0006414)
GE001547	5	Molecular Function: ATP binding (GO:0005524); Cellular Component: cytoplasm (GO:0005737); Molecular Function: UMP kinase activity (GO:0033862); Biological Process: 'de novo' CTP biosynthetic process (GO:0044210); Biological Process: nucleotide phosphorylation (GO:0046939)
GE001548	2	Cellular Component: cytoplasm (GO:0005737); Biological Process: translational termination (GO:0006415)
GE001549	5	Molecular Function: magnesium ion binding (GO:0000287); Biological Process: regulation of cell shape (GO:0008360); Molecular Function: di-trans,poly-cis-decaprenylcistransferase activity (GO:0008834); Biological Process: peptidoglycan biosynthetic process (GO:0009252); Biological Process: cell wall organization (GO:0071555)
GE001550	3	Molecular Function: phosphatidate cytidylyltransferase activity (GO:0004605); Cellular Component: integral component of membrane (GO:0016021); Biological Process: CDP-diacylglycerol biosynthetic process (GO:0016024)
GE001551	7	Biological Process: terpenoid biosynthetic process (GO:0016114); Molecular Function: isomerase activity (GO:0016853); Biological Process: isopentenyl diphosphate biosynthetic process, methylerythritol 4-phosphate pathway (GO:0019288); Molecular Function: 1-deoxy-D-xylulose-5-phosphate reductoisomerase activity (GO:0030604); Molecular Function: metal ion binding (GO:0046872); Biological Process: o…
GE001552	5	Molecular Function: metalloendopeptidase activity (GO:0004222); Cellular Component: plasma membrane (GO:0005886); Biological Process: proteolysis (GO:0006508); Cellular Component: integral component of membrane (GO:0016021); Molecular Function: metal ion binding (GO:0046872)
GE001553	1	Molecular Function: isomerase activity (GO:0016853)
GE001556	4	Molecular Function: structural constituent of ribosome (GO:0003735); Cellular Component: ribosome (GO:0005840); Biological Process: translation (GO:0006412); Molecular Function: rRNA binding (GO:0019843)
GE001557	4	Molecular Function: structural constituent of ribosome (GO:0003735); Cellular Component: ribosome (GO:0005840); Biological Process: translation (GO:0006412); Molecular Function: rRNA binding (GO:0019843)
GE001559	4	Molecular Function: structural constituent of ribosome (GO:0003735); Cellular Component: ribosome (GO:0005840); Biological Process: translation (GO:0006412); Molecular Function: rRNA binding (GO:0019843)
GE001560	4	Biological Process: carbohydrate metabolic process (GO:0005975); Molecular Function: ADP-glyceromanno-heptose 6-epimerase activity (GO:0008712); Molecular Function: NADP binding (GO:0050661); Biological Process: ADP-L-glycero-beta-D-manno-heptose biosynthetic process (GO:0097171)
GE001561	4	Molecular Function: oxidoreductase activity, acting on CH-OH group of donors (GO:0016614); Molecular Function: flavin adenine dinucleotide binding (GO:0050660); Molecular Function: iron-sulfur cluster binding (GO:0051536); Biological Process: oxidation-reduction process (GO:0055114)
GE001563	6	Molecular Function: ATP binding (GO:0005524); Molecular Function: magnesium-importing ATPase activity (GO:0015444); Biological Process: magnesium ion transport (GO:0015693); Cellular Component: integral component of membrane (GO:0016021); Molecular Function: metal ion binding (GO:0046872); Biological Process: magnesium ion transmembrane transport (GO:1903830)
GE001564	2	Molecular Function: DNA binding (GO:0003677); Biological Process: regulation of transcription, DNA-templated (GO:0006355)
GE001566	1	Molecular Function: DNA binding (GO:0003677)
GE001568	3	Molecular Function: protein serine/threonine kinase activity (GO:0004674); Molecular Function: ATP binding (GO:0005524); Biological Process: protein phosphorylation (GO:0006468)
GE001569	3	Biological Process: phosphorelay signal transduction system (GO:0000160); Cellular Component: intracellular (GO:0005622); Molecular Function: sequence-specific DNA binding (GO:0043565)
GE001570	4	Molecular Function: ATP binding (GO:0005524); Cellular Component: integral component of membrane (GO:0016021); Molecular Function: kinase activity (GO:0016301); Biological Process: phosphorylation (GO:0016310)
GE001572	4	Molecular Function: antioxidant activity (GO:0016209); Molecular Function: oxidoreductase activity (GO:0016491); Biological Process: oxidation-reduction process (GO:0055114); Biological Process: cellular oxidant detoxification (GO:0098869)
GE001574	1	Cellular Component: integral component of membrane (GO:0016021)
GE001575	1	Cellular Component: integral component of membrane (GO:0016021)
GE001576	4	Biological Process: phosphorelay signal transduction system (GO:0000160); Molecular Function: DNA binding (GO:0003677); Cellular Component: intracellular (GO:0005622); Biological Process: regulation of transcription, DNA-templated (GO:0006355)
GE001579	4	Cellular Component: plasma membrane (GO:0005886); Cellular Component: integral component of membrane (GO:0016021); Molecular Function: potassium:chloride symporter activity (GO:0022820); Biological Process: potassium ion transmembrane transport (GO:0071805)
GE001580	7	Cellular Component: intracellular (GO:0005622); Cellular Component: plasma membrane (GO:0005886); Biological Process: protein targeting (GO:0006605); Molecular Function: P-P-bond-hydrolysis-driven protein transmembrane transporter activity (GO:0015450); Cellular Component: integral component of membrane (GO:0016021); Biological Process: protein transport by the Sec complex (GO:0043952); Biologica…
GE001581	2	Molecular Function: oxidoreductase activity (GO:0016491); Biological Process: oxidation-reduction process (GO:0055114)
GE001582	6	Molecular Function: phosphorelay response regulator activity (GO:0000156); Biological Process: phosphorelay signal transduction system (GO:0000160); Molecular Function: DNA binding (GO:0003677); Cellular Component: intracellular (GO:0005622); Biological Process: regulation of transcription, DNA-templated (GO:0006355); Biological Process: phosphate ion transport (GO:0006817)
GE001583	7	Molecular Function: phosphorelay sensor kinase activity (GO:0000155); Biological Process: phosphorelay signal transduction system (GO:0000160); Molecular Function: ATP binding (GO:0005524); Cellular Component: intracellular (GO:0005622); Cellular Component: integral component of membrane (GO:0016021); Biological Process: peptidyl-histidine phosphorylation (GO:0018106); Biological Process: signal …
GE001586	2	Biological Process: carbohydrate metabolic process (GO:0005975); Molecular Function: aldehyde-lyase activity (GO:0016832)
GE001587	4	Molecular Function: inorganic phosphate transmembrane transporter activity (GO:0005315); Biological Process: phosphate ion transport (GO:0006817); Cellular Component: integral component of membrane (GO:0016021); Biological Process: transmembrane transport (GO:0055085)
GE001588	1	Molecular Function: hydrolase activity (GO:0016787)
GE001589	3	Molecular Function: DNA binding (GO:0003677); Molecular Function: DNA-binding transcription factor activity (GO:0003700); Biological Process: regulation of transcription, DNA-templated (GO:0006355)
GE001590	3	Molecular Function: DNA binding (GO:0003677); Molecular Function: DNA-binding transcription factor activity (GO:0003700); Biological Process: regulation of transcription, DNA-templated (GO:0006355)
GE001595	2	Biological Process: cellular protein modification process (GO:0006464); Molecular Function: nickel cation binding (GO:0016151)
GE001598	1	Molecular Function: metal ion binding (GO:0046872)
GE001602	2	Cellular Component: integral component of membrane (GO:0016021); Molecular Function: transferase activity, transferring acyl groups other than amino-acyl groups (GO:0016747)
GE001604	3	Biological Process: metabolic process (GO:0008152); Molecular Function: transferase activity (GO:0016740); Molecular Function: metal ion binding (GO:0046872)
GE001609	4	Molecular Function: nucleotide binding (GO:0000166); Molecular Function: DNA binding (GO:0003677); Biological Process: transcription, DNA-templated (GO:0006351); Biological Process: regulation of cellular process (GO:0050794)
GE001614	4	Molecular Function: nucleotide binding (GO:0000166); Biological Process: Mo-molybdopterin cofactor metabolic process (GO:0019720); Molecular Function: ion binding (GO:0043167); Molecular Function: guanylyltransferase activity (GO:0070568)
GE001618	1	Molecular Function: metal ion binding (GO:0046872)
GE001619	3	Molecular Function: catalytic activity (GO:0003824); Cellular Component: membrane (GO:0016020); Biological Process: vitamin transport (GO:0051180)
GE001620	1	Biological Process: biosynthetic process (GO:0009058)
GE001621	8	Molecular Function: uroporphyrin-III C-methyltransferase activity (GO:0004851); Biological Process: cobalamin biosynthetic process (GO:0009236); Biological Process: siroheme biosynthetic process (GO:0019354); Biological Process: methylation (GO:0032259); Molecular Function: precorrin-2 dehydrogenase activity (GO:0043115); Molecular Function: sirohydrochlorin ferrochelatase activity (GO:0051266); …
GE001624	3	Biological Process: porphyrin-containing compound biosynthetic process (GO:0006779); Molecular Function: oxidoreductase activity (GO:0016491); Biological Process: metabolic process (GO:0044710)
GE001625	1	Cellular Component: integral component of membrane (GO:0016021)
GE001632	1	Biological Process: transcription, DNA-templated (GO:0006351)
GE001634	1	Cellular Component: bacterial-type flagellum basal body (GO:0009425)
GE001638	1	Biological Process: cellular process (GO:0009987)
GE001642	1	Biological Process: regulation of transcription, DNA-templated (GO:0006355)
GE001648	2	Biological Process: folic acid-containing compound biosynthetic process (GO:0009396); Molecular Function: oxo-acid-lyase activity (GO:0016833)
GE001654	1	Cellular Component: integral component of membrane (GO:0016021)
GE001656	1	Cellular Component: integral component of membrane (GO:0016021)
GE001658	7	Molecular Function: nucleotide binding (GO:0000166); Cellular Component: plasma membrane (GO:0005886); Cellular Component: integral component of membrane (GO:0016021); Molecular Function: cation-transporting ATPase activity (GO:0019829); Biological Process: metal ion transport (GO:0030001); Molecular Function: metal ion binding (GO:0046872); Biological Process: cation transmembrane transport (GO:…
GE001661	2	Biological Process: metal ion transport (GO:0030001); Molecular Function: metal ion binding (GO:0046872)
GE001664	7	Biological Process: transcription initiation from bacterial-type RNA polymerase promoter (GO:0001123); Molecular Function: DNA binding (GO:0003677); Molecular Function: DNA-binding transcription factor activity (GO:0003700); Cellular Component: cytoplasm (GO:0005737); Biological Process: regulation of transcription, DNA-templated (GO:0006355); Biological Process: response to stress (GO:0006950); …
GE001665	1	Molecular Function: ATP binding (GO:0005524)
GE001666	1	Cellular Component: integral component of membrane (GO:0016021)
GE001668	2	Biological Process: phosphorelay signal transduction system (GO:0000160); Cellular Component: intracellular (GO:0005622)
GE001671	4	Molecular Function: 5-methyltetrahydropteroyltriglutamate-homocysteine S-methyltransferase activity (GO:0003871); Molecular Function: zinc ion binding (GO:0008270); Biological Process: methionine biosynthetic process (GO:0009086); Biological Process: methylation (GO:0032259)
GE001672	1	Molecular Function: transferase activity (GO:0016740)
GE001683	3	Molecular Function: citrate (Si)-synthase activity (GO:0004108); Cellular Component: cytoplasm (GO:0005737); Biological Process: tricarboxylic acid cycle (GO:0006099)
GE001684	1	Molecular Function: catalytic activity (GO:0003824)
GE001687	1	Cellular Component: membrane (GO:0016020)
GE001691	2	Molecular Function: methyltransferase activity (GO:0008168); Biological Process: methylation (GO:0032259)
GE001699	3	Molecular Function: symporter activity (GO:0015293); Cellular Component: integral component of membrane (GO:0016021); Biological Process: transmembrane transport (GO:0055085)
GE001703	1	Cellular Component: membrane (GO:0016020)
GE001704	2	Biological Process: guanosine tetraphosphate metabolic process (GO:0015969); Molecular Function: amino acid binding (GO:0016597)
GE001705	1	Molecular Function: transferase activity (GO:0016740)
GE001708	3	Molecular Function: acyl-CoA dehydrogenase activity (GO:0003995); Molecular Function: flavin adenine dinucleotide binding (GO:0050660); Biological Process: oxidation-reduction process (GO:0055114)
GE001709	2	Molecular Function: methyltransferase activity (GO:0008168); Biological Process: methylation (GO:0032259)
GE001710	3	Molecular Function: DNA binding (GO:0003677); Molecular Function: transposase activity (GO:0004803); Biological Process: transposition, DNA-mediated (GO:0006313)
GE001714	1	Cellular Component: membrane (GO:0016020)
GE001715	9	Molecular Function: metalloendopeptidase activity (GO:0004222); Molecular Function: ATP binding (GO:0005524); Cellular Component: plasma membrane (GO:0005886); Biological Process: proteolysis (GO:0006508); Molecular Function: zinc ion binding (GO:0008270); Cellular Component: integral component of membrane (GO:0016021); Molecular Function: ATPase activity (GO:0016887); Biological Process: protein…
GE001716	3	Cellular Component: integral component of membrane (GO:0016021); Molecular Function: hydrolase activity (GO:0016787); Biological Process: regulation of peptidase activity (GO:0052547)
GE001717	1	Cellular Component: integral component of membrane (GO:0016021)
GE001719	1	Molecular Function: binding (GO:0005488)
GE001720	4	Molecular Function: DNA binding (GO:0003677); Biological Process: transcription, DNA-templated (GO:0006351); Molecular Function: methyltransferase activity (GO:0008168); Molecular Function: metal ion binding (GO:0046872)
GE001721	2	Molecular Function: lyase activity (GO:0016829); Molecular Function: iron-sulfur cluster binding (GO:0051536)
GE001724	1	Biological Process: metabolic process (GO:0008152)
GE001725	2	Biological Process: carbohydrate biosynthetic process (GO:0016051); Molecular Function: carbon-nitrogen lyase activity (GO:0016840)
GE001726	3	Molecular Function: ATP binding (GO:0005524); Biological Process: phosphorylation (GO:0016310); Molecular Function: triphosphoribosyl-dephospho-CoA synthase activity (GO:0046917)
GE001727	4	Molecular Function: ATP binding (GO:0005524); Biological Process: cellular protein modification process (GO:0006464); Molecular Function: ligase activity (GO:0016874); Molecular Function: metal ion binding (GO:0046872)
GE001728	4	Cellular Component: cytoplasm (GO:0005737); Biological Process: one-carbon metabolic process (GO:0006730); Molecular Function: methenyltetrahydromethanopterin cyclohydrolase activity (GO:0018759); Biological Process: formaldehyde catabolic process (GO:0046294)
GE001787	2	Molecular Function: nucleic acid binding (GO:0003676); Biological Process: DNA integration (GO:0015074)
GE001789	4	Molecular Function: ATP binding (GO:0005524); Molecular Function: peptidase activity (GO:0008233); Cellular Component: integral component of membrane (GO:0016021); Biological Process: self proteolysis (GO:0097264)
GE001791	4	Biological Process: regulation of cell shape (GO:0008360); Molecular Function: glutamate racemase activity (GO:0008881); Biological Process: peptidoglycan biosynthetic process (GO:0009252); Biological Process: cell wall organization (GO:0071555)
GE001793	3	Cellular Component: plasma membrane (GO:0005886); Biological Process: transport (GO:0006810); Cellular Component: integral component of membrane (GO:0016021)
GE001795	1	Molecular Function: lyase activity (GO:0016829)
GE001796	2	Molecular Function: DNA binding (GO:0003677); Biological Process: regulation of transcription, DNA-templated (GO:0006355)
GE001797	1	Cellular Component: integral component of membrane (GO:0016021)
GE001799	2	Biological Process: metabolic process (GO:0008152); Molecular Function: hydrolase activity, acting on glycosyl bonds (GO:0016798)
GE001800	4	Molecular Function: ATP binding (GO:0005524); Cellular Component: integral component of membrane (GO:0016021); Molecular Function: ATPase activity, coupled to transmembrane movement of substances (GO:0042626); Biological Process: transmembrane transport (GO:0055085)
GE001801	6	Molecular Function: RNA binding (GO:0003723); Molecular Function: helicase activity (GO:0004386); Molecular Function: ATP binding (GO:0005524); Biological Process: DNA-templated transcription, termination (GO:0006353); Biological Process: regulation of transcription, DNA-templated (GO:0006355); Molecular Function: RNA-dependent ATPase activity (GO:0008186)
GE001802	5	Cellular Component: cell (GO:0005623); Biological Process: glycerol ether metabolic process (GO:0006662); Molecular Function: protein disulfide oxidoreductase activity (GO:0015035); Biological Process: cell redox homeostasis (GO:0045454); Biological Process: oxidation-reduction process (GO:0055114)
GE001803	5	Molecular Function: RNA binding (GO:0003723); Molecular Function: ATP-dependent RNA helicase activity (GO:0004004); Molecular Function: ATP binding (GO:0005524); Cellular Component: cytoplasm (GO:0005737); Biological Process: RNA catabolic process (GO:0006401)
GE001804	2	Biological Process: metabolic process (GO:0008152); Molecular Function: hydrolase activity (GO:0016787)
GE001805	1	Molecular Function: hydrolase activity (GO:0016787)
GE001806	3	Biological Process: polysaccharide biosynthetic process (GO:0000271); Molecular Function: nucleotidyltransferase activity (GO:0016779); Molecular Function: isomerase activity (GO:0016853)
GE001807	3	Biological Process: transport (GO:0006810); Biological Process: cellular process (GO:0009987); Biological Process: biological regulation (GO:0065007)
GE001808	7	Cellular Component: plasma membrane (GO:0005886); Biological Process: cobalt ion transport (GO:0006824); Molecular Function: cobalt ion transmembrane transporter activity (GO:0015087); Molecular Function: magnesium ion transmembrane transporter activity (GO:0015095); Biological Process: magnesium ion transport (GO:0015693); Cellular Component: integral component of membrane (GO:0016021); Biologic…
GE001818	1	Cellular Component: membrane (GO:0016020)
GE001820	5	Molecular Function: transporter activity (GO:0005215); Biological Process: transport (GO:0006810); Molecular Function: lipid binding (GO:0008289); Cellular Component: cell outer membrane (GO:0009279); Cellular Component: integral component of membrane (GO:0016021)
GE001826	2	Molecular Function: kinase activity (GO:0016301); Biological Process: phosphorylation (GO:0016310)
GE001827	6	Molecular Function: diacylglycerol kinase activity (GO:0004143); Molecular Function: ATP binding (GO:0005524); Cellular Component: plasma membrane (GO:0005886); Biological Process: phospholipid biosynthetic process (GO:0008654); Cellular Component: integral component of membrane (GO:0016021); Biological Process: phosphorylation (GO:0016310)
GE001828	2	Cellular Component: glycine cleavage complex (GO:0005960); Biological Process: glycine decarboxylation via glycine cleavage system (GO:0019464)
GE001831	1	Cellular Component: integral component of membrane (GO:0016021)
GE001832	1	Molecular Function: DNA binding (GO:0003677)
GE001839	2	Molecular Function: ATP binding (GO:0005524); Molecular Function: ATPase activity (GO:0016887)
GE001840	3	Cellular Component: plasma membrane (GO:0005886); Biological Process: transport (GO:0006810); Cellular Component: integral component of membrane (GO:0016021)
GE001847	1	Cellular Component: membrane (GO:0016020)
GE001848	3	Molecular Function: FMN binding (GO:0010181); Molecular Function: oxidoreductase activity (GO:0016491); Biological Process: oxidation-reduction process (GO:0055114)
GE001851	2	Biological Process: carbohydrate biosynthetic process (GO:0016051); Molecular Function: carbon-nitrogen lyase activity (GO:0016840)
GE001852	3	Cellular Component: cell (GO:0005623); Biological Process: cellular iron ion homeostasis (GO:0006879); Molecular Function: ferric iron binding (GO:0008199)
GE001854	4	Biological Process: carbohydrate metabolic process (GO:0005975); Molecular Function: oxidoreductase activity, acting on the CH-OH group of donors, quinone or similar compound as acceptor (GO:0016901); Molecular Function: quinone binding (GO:0048038); Biological Process: oxidation-reduction process (GO:0055114)
GE001857	1	Cellular Component: integral component of membrane (GO:0016021)
GE001861	1	Molecular Function: calcium ion binding (GO:0005509)
GE001863	1	Cellular Component: integral component of membrane (GO:0016021)
GE001864	1	Molecular Function: sequence-specific DNA binding (GO:0043565)
GE001865	3	Molecular Function: transaminase activity (GO:0008483); Biological Process: biosynthetic process (GO:0009058); Molecular Function: pyridoxal phosphate binding (GO:0030170)
GE001867	3	Biological Process: peptidoglycan metabolic process (GO:0000270); Molecular Function: lytic transglycosylase activity (GO:0008933); Cellular Component: membrane (GO:0016020)
GE001871	3	Molecular Function: DNA binding (GO:0003677); Molecular Function: transposase activity (GO:0004803); Biological Process: transposition, DNA-mediated (GO:0006313)
GE001872	2	Molecular Function: RNA-directed DNA polymerase activity (GO:0003964); Biological Process: RNA-dependent DNA biosynthetic process (GO:0006278)
GE001874	2	Molecular Function: transferase activity (GO:0016740); Biological Process: cellular metabolic process (GO:0044237)
GE001875	4	Molecular Function: magnesium ion binding (GO:0000287); Molecular Function: helicase activity (GO:0004386); Molecular Function: ribonuclease activity (GO:0004540); Biological Process: RNA phosphodiester bond hydrolysis (GO:0090501)
GE001876	2	Biological Process: regulation of transcription, DNA-templated (GO:0006355); Molecular Function: hydrolase activity (GO:0016787)
GE001877	1	Molecular Function: N-acetyltransferase activity (GO:0008080)
GE001878	4	Molecular Function: ATP binding (GO:0005524); Molecular Function: protein transporter activity (GO:0008565); Cellular Component: type II protein secretion system complex (GO:0015627); Biological Process: protein secretion by the type II secretion system (GO:0015628)
GE001879	1	Cellular Component: integral component of membrane (GO:0016021)
GE001880	4	Molecular Function: protein transporter activity (GO:0008565); Cellular Component: type II protein secretion system complex (GO:0015627); Biological Process: protein secretion by the type II secretion system (GO:0015628); Cellular Component: integral component of membrane (GO:0016021)
GE001881	4	Molecular Function: protein transporter activity (GO:0008565); Cellular Component: type II protein secretion system complex (GO:0015627); Biological Process: protein secretion by the type II secretion system (GO:0015628); Cellular Component: integral component of membrane (GO:0016021)
GE001886	2	Cellular Component: extracellular region (GO:0005576); Biological Process: extracellular transport (GO:0006858)
GE001888	3	Biological Process: protein secretion (GO:0009306); Cellular Component: outer membrane (GO:0019867); Cellular Component: cell part (GO:0044464)
GE001890	2	Molecular Function: oxidoreductase activity (GO:0016491); Biological Process: oxidation-reduction process (GO:0055114)
GE001894	2	Molecular Function: hydrolase activity, hydrolyzing O-glycosyl compounds (GO:0004553); Biological Process: carbohydrate metabolic process (GO:0005975)
GE001895	8	Molecular Function: galactose transmembrane transporter activity (GO:0005354); Molecular Function: glucose transmembrane transporter activity (GO:0005355); Cellular Component: Gram-negative-bacterium-type cell wall (GO:0009276); Molecular Function: fucose transmembrane transporter activity (GO:0015150); Biological Process: fucose transmembrane transport (GO:0015756); Biological Process: galactose…
GE001901	3	Molecular Function: DNA binding (GO:0003677); Molecular Function: transposase activity (GO:0004803); Biological Process: transposition, DNA-mediated (GO:0006313)
GE001904	6	Molecular Function: peroxidase activity (GO:0004601); Molecular Function: electron transfer activity (GO:0009055); Molecular Function: heme binding (GO:0020037); Molecular Function: metal ion binding (GO:0046872); Biological Process: oxidation-reduction process (GO:0055114); Biological Process: cellular oxidant detoxification (GO:0098869)
GE001908	5	Molecular Function: ATP binding (GO:0005524); Cellular Component: cytoplasm (GO:0005737); Biological Process: protein folding (GO:0006457); Biological Process: response to stress (GO:0006950); Molecular Function: unfolded protein binding (GO:0051082)
GE001913	7	Cellular Component: integral component of plasma membrane (GO:0005887); Molecular Function: electron transfer activity (GO:0009055); Molecular Function: FMN binding (GO:0010181); Molecular Function: heme binding (GO:0020037); Biological Process: protein repair (GO:0030091); Molecular Function: metal ion binding (GO:0046872); Biological Process: oxidation-reduction process (GO:0055114)
GE001915	1	Molecular Function: lyase activity (GO:0016829)
GE001919	2	Cellular Component: integral component of membrane (GO:0016021); Molecular Function: hydrolase activity (GO:0016787)
GE001921	1	Cellular Component: membrane (GO:0016020)
GE001923	1	Biological Process: regulation of transcription, DNA-templated (GO:0006355)
GE001928	1	Cellular Component: integral component of membrane (GO:0016021)
GE001929	3	Molecular Function: DNA-binding transcription factor activity (GO:0003700); Biological Process: regulation of transcription, DNA-templated (GO:0006355); Molecular Function: sequence-specific DNA binding (GO:0043565)
GE001931	1	Molecular Function: iron-sulfur cluster binding (GO:0051536)
GE001934	2	Molecular Function: UDP-glucose 4-epimerase activity (GO:0003978); Biological Process: galactose metabolic process (GO:0006012)
GE001935	3	Molecular Function: ATP binding (GO:0005524); Cellular Component: cytoplasm (GO:0005737); Biological Process: tRNA processing (GO:0008033)
GE001936	2	Molecular Function: 3-oxoacyl-[acyl-carrier-protein] synthase activity (GO:0004315); Biological Process: metabolic process (GO:0008152)
GE001937	5	Cellular Component: cytoplasm (GO:0005737); Biological Process: fatty acid biosynthetic process (GO:0006633); Molecular Function: 3-hydroxydecanoyl-[acyl-carrier-protein] dehydratase activity (GO:0008693); Molecular Function: trans-2-decenoyl-acyl-carrier-protein isomerase activity (GO:0034017); Molecular Function: 3-hydroxyoctanoyl-[acyl-carrier-protein] dehydratase activity (GO:0047451)
GE001939	4	Molecular Function: ATP binding (GO:0005524); Cellular Component: integral component of membrane (GO:0016021); Molecular Function: ATPase activity, coupled to transmembrane movement of substances (GO:0042626); Biological Process: transmembrane transport (GO:0055085)
GE001940	5	Molecular Function: DNA binding (GO:0003677); Molecular Function: DNA-directed DNA polymerase activity (GO:0003887); Biological Process: DNA replication (GO:0006260); Molecular Function: hydrolase activity (GO:0016787); Biological Process: DNA biosynthetic process (GO:0071897)
GE001946	4	Molecular Function: secondary active sulfate transmembrane transporter activity (GO:0008271); Molecular Function: ATPase-coupled sulfate transmembrane transporter activity (GO:0015419); Cellular Component: outer membrane-bounded periplasmic space (GO:0030288); Biological Process: sulfate transmembrane transport (GO:1902358)
GE001947	2	Biological Process: metabolic process (GO:0008152); Molecular Function: acyl-[acyl-carrier-protein]-phospholipid O-acyltransferase activity (GO:0008779)
GE001948	2	Cellular Component: integral component of membrane (GO:0016021); Biological Process: transmembrane transport (GO:0055085)
GE001955	1	Molecular Function: DNA binding (GO:0003677)
GE001957	2	Molecular Function: transposase activity (GO:0004803); Biological Process: transposition, DNA-mediated (GO:0006313)
GE001961	5	Cellular Component: cell (GO:0005623); Molecular Function: thioredoxin peroxidase activity (GO:0008379); Biological Process: cell redox homeostasis (GO:0045454); Biological Process: oxidation-reduction process (GO:0055114); Biological Process: cellular oxidant detoxification (GO:0098869)
GE001962	2	Molecular Function: GTP binding (GO:0005525); Biological Process: ribosome biogenesis (GO:0042254)
GE001963	3	Cellular Component: cell outer membrane (GO:0009279); Biological Process: Gram-negative-bacterium-type cell outer membrane assembly (GO:0043165); Biological Process: protein insertion into membrane (GO:0051205)
GE001964	1	Cellular Component: integral component of membrane (GO:0016021)
GE001965	4	Molecular Function: histidine-tRNA ligase activity (GO:0004821); Molecular Function: ATP binding (GO:0005524); Cellular Component: cytoplasm (GO:0005737); Biological Process: histidyl-tRNA aminoacylation (GO:0006427)
GE001967	9	Molecular Function: tRNA binding (GO:0000049); Molecular Function: tRNA (adenine-C2-)-methyltransferase activity (GO:0002935); Cellular Component: cytoplasm (GO:0005737); Molecular Function: rRNA binding (GO:0019843); Biological Process: tRNA methylation (GO:0030488); Molecular Function: metal ion binding (GO:0046872); Molecular Function: 4 iron, 4 sulfur cluster binding (GO:0051539); Molecular F…
GE001968	8	Molecular Function: nucleoside diphosphate kinase activity (GO:0004550); Molecular Function: ATP binding (GO:0005524); Cellular Component: cytoplasm (GO:0005737); Biological Process: nucleoside diphosphate phosphorylation (GO:0006165); Biological Process: GTP biosynthetic process (GO:0006183); Biological Process: UTP biosynthetic process (GO:0006228); Biological Process: CTP biosynthetic process …
GE001969	7	Cellular Component: intracellular (GO:0005622); Cellular Component: plasma membrane (GO:0005886); Biological Process: protein targeting (GO:0006605); Molecular Function: P-P-bond-hydrolysis-driven protein transmembrane transporter activity (GO:0015450); Cellular Component: integral component of membrane (GO:0016021); Biological Process: protein transport by the Sec complex (GO:0043952); Biologica…
GE001971	3	Molecular Function: phosphatidylserine decarboxylase activity (GO:0004609); Cellular Component: plasma membrane (GO:0005886); Biological Process: phosphatidylethanolamine biosynthetic process (GO:0006646)
GE001972	2	Biological Process: protein secretion (GO:0009306); Cellular Component: membrane (GO:0016020)
GE001973	5	Cellular Component: cytoplasm (GO:0005737); Biological Process: queuosine biosynthetic process (GO:0008616); Molecular Function: preQ1 synthase activity (GO:0033739); Molecular Function: oxidoreductase activity, acting on other nitrogenous compounds as donors, with NAD or NADP as acceptor (GO:0046857); Biological Process: oxidation-reduction process (GO:0055114)
GE001974	1	Cellular Component: integral component of membrane (GO:0016021)
GE001975	1	Cellular Component: integral component of membrane (GO:0016021)
GE001977	2	Biological Process: metabolic process (GO:0008152); Molecular Function: transferase activity (GO:0016740)
GE001981	1	Molecular Function: DNA binding (GO:0003677)
GE001982	1	Cellular Component: membrane (GO:0016020)
GE001984	1	Cellular Component: membrane (GO:0016020)
GE001996	3	Molecular Function: serine-type endopeptidase activity (GO:0004252); Biological Process: proteolysis (GO:0006508); Cellular Component: outer membrane-bounded periplasmic space (GO:0030288)
GE001997	1	Molecular Function: DNA binding (GO:0003677)
GE001999	2	Molecular Function: glutamate-ammonia ligase activity (GO:0004356); Biological Process: nitrogen compound metabolic process (GO:0006807)
GE002002	4	Molecular Function: DNA binding (GO:0003677); Molecular Function: ATP-dependent DNA helicase activity (GO:0004003); Molecular Function: ATP binding (GO:0005524); Biological Process: DNA duplex unwinding (GO:0032508)
GE002003	1	Cellular Component: membrane (GO:0016020)
GE002004	1	Cellular Component: integral component of membrane (GO:0016021)
GE002005	1	Biological Process: response to metal ion (GO:0010038)
GE002006	4	Biological Process: cellular process (GO:0009987); Cellular Component: membrane (GO:0016020); Molecular Function: oxidoreductase activity (GO:0016491); Biological Process: biological_process (GO:0044699)
GE002014	5	Molecular Function: calcium ion binding (GO:0005509); Cellular Component: membrane (GO:0016020); Molecular Function: oxidoreductase activity, acting on CH-OH group of donors (GO:0016614); Cellular Component: outer membrane-bounded periplasmic space (GO:0030288); Biological Process: oxidation-reduction process (GO:0055114)
GE002015	1	Molecular Function: DNA binding (GO:0003677)
GE002018	1	Cellular Component: membrane (GO:0016020)
GE002028	3	Molecular Function: DNA binding (GO:0003677); Molecular Function: DNA-binding transcription factor activity (GO:0003700); Biological Process: regulation of transcription, DNA-templated (GO:0006355)
GE002029	1	Molecular Function: transferase activity (GO:0016740)
GE002031	1	Molecular Function: transferase activity (GO:0016740)
GE002037	1	Biological Process: regulation of cellular process (GO:0050794)
GE002038	1	Cellular Component: membrane (GO:0016020)
GE002042	5	Molecular Function: dihydroxy-acid dehydratase activity (GO:0004160); Biological Process: isoleucine biosynthetic process (GO:0009097); Biological Process: valine biosynthetic process (GO:0009099); Molecular Function: metal ion binding (GO:0046872); Molecular Function: 4 iron, 4 sulfur cluster binding (GO:0051539)
GE002051	3	Molecular Function: transporter activity (GO:0005215); Biological Process: transport (GO:0006810); Cellular Component: integral component of membrane (GO:0016021)
GE002052	2	Cellular Component: membrane (GO:0016020); Biological Process: transmembrane transport (GO:0055085)
GE002054	6	Molecular Function: nucleotide binding (GO:0000166); Molecular Function: obsolete signal transducer activity (GO:0004871); Biological Process: signal transduction (GO:0007165); Cellular Component: membrane (GO:0016020); Molecular Function: kinase activity (GO:0016301); Biological Process: phosphorylation (GO:0016310)
GE002055	4	Biological Process: phosphorelay signal transduction system (GO:0000160); Molecular Function: DNA binding (GO:0003677); Cellular Component: intracellular (GO:0005622); Biological Process: regulation of transcription, DNA-templated (GO:0006355)
GE002064	1	Biological Process: cellular process (GO:0009987)
GE002067	3	Biological Process: phosphorelay signal transduction system (GO:0000160); Cellular Component: intracellular (GO:0005622); Molecular Function: hydrolase activity (GO:0016787)
GE002068	5	Molecular Function: nucleotide binding (GO:0000166); Biological Process: signal transduction (GO:0007165); Cellular Component: membrane (GO:0016020); Molecular Function: kinase activity (GO:0016301); Biological Process: phosphorylation (GO:0016310)
GE002073	1	Cellular Component: membrane (GO:0016020)
GE002083	4	Molecular Function: ATP binding (GO:0005524); Biological Process: translation (GO:0006412); Molecular Function: transferase activity (GO:0016740); Molecular Function: glutaminyl-tRNA synthase (glutamine-hydrolyzing) activity (GO:0050567)
GE002084	4	Molecular Function: ATP binding (GO:0005524); Biological Process: translation (GO:0006412); Molecular Function: transferase activity (GO:0016740); Molecular Function: glutaminyl-tRNA synthase (glutamine-hydrolyzing) activity (GO:0050567)
GE002085	4	Molecular Function: ATP binding (GO:0005524); Biological Process: regulation of translational fidelity (GO:0006450); Molecular Function: transferase activity (GO:0016740); Molecular Function: glutaminyl-tRNA synthase (glutamine-hydrolyzing) activity (GO:0050567)
GE002086	1	Biological Process: cell morphogenesis (GO:0000902)
GE002087	3	Biological Process: phosphorylation (GO:0016310); Molecular Function: transferase activity, transferring phosphorus-containing groups (GO:0016772); Molecular Function: metal ion binding (GO:0046872)
GE002089	3	Molecular Function: FMN binding (GO:0010181); Molecular Function: oxidoreductase activity (GO:0016491); Biological Process: oxidation-reduction process (GO:0055114)
GE002099	1	Biological Process: regulation of cell shape (GO:0008360)
GE002100	3	Cellular Component: plasma membrane (GO:0005886); Biological Process: regulation of cell shape (GO:0008360); Cellular Component: integral component of membrane (GO:0016021)
GE002101	5	Molecular Function: penicillin binding (GO:0008658); Cellular Component: integral component of membrane (GO:0016021); Molecular Function: kinase activity (GO:0016301); Biological Process: phosphorylation (GO:0016310); Molecular Function: phosphotransferase activity, carboxyl group as acceptor (GO:0016774)
GE002102	4	Biological Process: cell cycle (GO:0007049); Biological Process: regulation of cell shape (GO:0008360); Cellular Component: integral component of membrane (GO:0016021); Biological Process: cell division (GO:0051301)
GE002103	1	Molecular Function: N-acetyltransferase activity (GO:0008080)
GE002104	4	Molecular Function: superoxide dismutase activity (GO:0004784); Biological Process: removal of superoxide radicals (GO:0019430); Molecular Function: metal ion binding (GO:0046872); Biological Process: oxidation-reduction process (GO:0055114)
GE002107	2	Molecular Function: DNA binding (GO:0003677); Biological Process: DNA integration (GO:0015074)
GE002109	1	Molecular Function: DNA binding (GO:0003677)
GE002111	1	Molecular Function: nucleic acid binding (GO:0003676)
GE002112	2	Molecular Function: GTP binding (GO:0005525); Cellular Component: integral component of membrane (GO:0016021)
GE002113	2	Molecular Function: GTP binding (GO:0005525); Cellular Component: integral component of membrane (GO:0016021)
GE002115	1	Molecular Function: binding (GO:0005488)
GE002117	1	Molecular Function: transferase activity (GO:0016740)
GE002118	1	Molecular Function: transferase activity (GO:0016740)
GE002125	2	Biological Process: signal transduction (GO:0007165); Molecular Function: transferase activity, transferring phosphorus-containing groups (GO:0016772)
GE002131	3	Molecular Function: transposase activity (GO:0004803); Biological Process: transposition, DNA-mediated (GO:0006313); Molecular Function: sequence-specific DNA binding (GO:0043565)
GE002132	3	Molecular Function: DNA binding (GO:0003677); Molecular Function: transposase activity (GO:0004803); Biological Process: transposition, DNA-mediated (GO:0006313)
GE002133	2	Molecular Function: RNA-directed DNA polymerase activity (GO:0003964); Biological Process: RNA-dependent DNA biosynthetic process (GO:0006278)
GE002134	4	Biological Process: signal transduction (GO:0007165); Cellular Component: membrane (GO:0016020); Biological Process: primary metabolic process (GO:0044238); Biological Process: cellular macromolecule metabolic process (GO:0044260)
GE002135	3	Molecular Function: DNA binding (GO:0003677); Molecular Function: transposase activity (GO:0004803); Biological Process: transposition, DNA-mediated (GO:0006313)
GE002136	2	Molecular Function: RNA-directed DNA polymerase activity (GO:0003964); Biological Process: RNA-dependent DNA biosynthetic process (GO:0006278)
GE002137	3	Molecular Function: transposase activity (GO:0004803); Biological Process: transposition, DNA-mediated (GO:0006313); Molecular Function: sequence-specific DNA binding (GO:0043565)
GE002138	2	Molecular Function: RNA-directed DNA polymerase activity (GO:0003964); Biological Process: RNA-dependent DNA biosynthetic process (GO:0006278)
GE002141	2	Molecular Function: RNA-directed DNA polymerase activity (GO:0003964); Biological Process: RNA-dependent DNA biosynthetic process (GO:0006278)
GE002142	2	Molecular Function: catalytic activity (GO:0003824); Biological Process: signal transduction (GO:0007165)
GE002148	2	Biological Process: cytokinin biosynthetic process (GO:0009691); Molecular Function: hydrolase activity, hydrolyzing N-glycosyl compounds (GO:0016799)
GE002149	3	Molecular Function: transporter activity (GO:0005215); Biological Process: transport (GO:0006810); Cellular Component: outer membrane (GO:0019867)
GE002150	3	Molecular Function: transporter activity (GO:0005215); Biological Process: transport (GO:0006810); Cellular Component: integral component of membrane (GO:0016021)
GE002152	1	Biological Process: transcription, DNA-templated (GO:0006351)
GE002153	2	Biological Process: signal transduction (GO:0007165); Molecular Function: transferase activity, transferring phosphorus-containing groups (GO:0016772)
GE002161	1	Cellular Component: integral component of membrane (GO:0016021)
GE002163	3	Molecular Function: UTP:glucose-1-phosphate uridylyltransferase activity (GO:0003983); Biological Process: UDP-glucose metabolic process (GO:0006011); Biological Process: biosynthetic process (GO:0009058)
GE002164	3	Molecular Function: protein transporter activity (GO:0008565); Biological Process: protein transport (GO:0015031); Cellular Component: integral component of membrane (GO:0016021)
GE002165	2	Biological Process: transport (GO:0006810); Cellular Component: membrane (GO:0016020)
GE002166	4	Molecular Function: nucleotide binding (GO:0000166); Biological Process: lipid metabolic process (GO:0006629); Biological Process: phosphate-containing compound metabolic process (GO:0006796); Molecular Function: kinase activity (GO:0016301)
GE002168	4	Cellular Component: cytoplasm (GO:0005737); Molecular Function: 3-deoxy-manno-octulosonate cytidylyltransferase activity (GO:0008690); Biological Process: keto-3-deoxy-D-manno-octulosonic acid biosynthetic process (GO:0019294); Biological Process: CMP-keto-3-deoxy-D-manno-octulosonic acid biosynthetic process (GO:0033468)
GE002171	2	Molecular Function: RNA-directed DNA polymerase activity (GO:0003964); Biological Process: RNA-dependent DNA biosynthetic process (GO:0006278)
GE002173	3	Molecular Function: transposase activity (GO:0004803); Biological Process: transposition, DNA-mediated (GO:0006313); Molecular Function: sequence-specific DNA binding (GO:0043565)
GE002175	2	Biological Process: metabolic process (GO:0008152); Molecular Function: transferase activity (GO:0016740)
GE002178	3	Molecular Function: transposase activity (GO:0004803); Biological Process: transposition, DNA-mediated (GO:0006313); Molecular Function: sequence-specific DNA binding (GO:0043565)
GE002180	3	Molecular Function: transposase activity (GO:0004803); Biological Process: transposition, DNA-mediated (GO:0006313); Molecular Function: sequence-specific DNA binding (GO:0043565)
GE002181	1	Biological Process: regulation of transcription, DNA-templated (GO:0006355)
GE002182	5	Molecular Function: DNA binding (GO:0003677); Molecular Function: endonuclease activity (GO:0004519); Biological Process: DNA methylation (GO:0006306); Molecular Function: N-methyltransferase activity (GO:0008170); Biological Process: nucleic acid phosphodiester bond hydrolysis (GO:0090305)
GE002184	5	Molecular Function: DNA binding (GO:0003677); Molecular Function: endonuclease activity (GO:0004519); Molecular Function: ATP binding (GO:0005524); Biological Process: DNA modification (GO:0006304); Biological Process: nucleic acid phosphodiester bond hydrolysis (GO:0090305)
GE002185	1	Biological Process: cellular process (GO:0009987)
GE002186	3	Molecular Function: transferase activity, transferring phosphorus-containing groups (GO:0016772); Biological Process: cellular metabolic process (GO:0044237); Biological Process: regulation of cellular process (GO:0050794)
GE002193	1	Molecular Function: hydrolase activity (GO:0016787)
GE002195	2	Biological Process: signal transduction (GO:0007165); Cellular Component: membrane (GO:0016020)
GE002197	6	Molecular Function: ferroxidase activity (GO:0004322); Cellular Component: cell (GO:0005623); Biological Process: iron ion transport (GO:0006826); Biological Process: cellular iron ion homeostasis (GO:0006879); Molecular Function: ferric iron binding (GO:0008199); Biological Process: oxidation-reduction process (GO:0055114)
GE002198	6	Molecular Function: ferroxidase activity (GO:0004322); Cellular Component: cell (GO:0005623); Biological Process: iron ion transport (GO:0006826); Biological Process: cellular iron ion homeostasis (GO:0006879); Molecular Function: ferric iron binding (GO:0008199); Biological Process: oxidation-reduction process (GO:0055114)
GE002199	3	Molecular Function: nucleic acid binding (GO:0003676); Molecular Function: helicase activity (GO:0004386); Molecular Function: ATP binding (GO:0005524)
GE002231	7	Molecular Function: magnesium ion binding (GO:0000287); Molecular Function: DNA binding (GO:0003677); Molecular Function: DNA topoisomerase type II (ATP-hydrolyzing) activity (GO:0003918); Molecular Function: ATP binding (GO:0005524); Cellular Component: chromosome (GO:0005694); Biological Process: DNA topological change (GO:0006265); Biological Process: chromosome segregation (GO:0007059)
GE002232	2	Molecular Function: nucleic acid binding (GO:0003676); Biological Process: DNA integration (GO:0015074)
GE002234	1	Molecular Function: sequence-specific DNA binding (GO:0043565)
GE002235	3	Molecular Function: recombinase activity (GO:0000150); Molecular Function: DNA binding (GO:0003677); Biological Process: DNA recombination (GO:0006310)
GE002240	3	Molecular Function: DNA binding (GO:0003677); Biological Process: DNA recombination (GO:0006310); Biological Process: DNA integration (GO:0015074)
GE002245	1	Cellular Component: integral component of membrane (GO:0016021)
GE002248	1	Molecular Function: oxidoreductase activity (GO:0016491)
GE002255	3	Cellular Component: ribosome (GO:0005840); Biological Process: protein methylation (GO:0006479); Molecular Function: protein methyltransferase activity (GO:0008276)
GE002256	5	Molecular Function: RNA binding (GO:0003723); Cellular Component: cytoplasm (GO:0005737); Biological Process: rRNA processing (GO:0006364); Molecular Function: methyltransferase activity (GO:0008168); Biological Process: methylation (GO:0032259)
GE002257	1	Cellular Component: integral component of membrane (GO:0016021)
GE002258	1	Cellular Component: integral component of membrane (GO:0016021)
GE002260	5	Molecular Function: DNA binding (GO:0003677); Molecular Function: N-methyltransferase activity (GO:0008170); Molecular Function: site-specific DNA-methyltransferase (adenine-specific) activity (GO:0009007); Biological Process: DNA restriction-modification system (GO:0009307); Biological Process: DNA methylation on adenine (GO:0032775)
GE002261	2	Molecular Function: catalytic activity (GO:0003824); Molecular Function: ATP binding (GO:0005524)
GE002262	2	Molecular Function: helicase activity (GO:0004386); Molecular Function: ATP binding (GO:0005524)
GE002264	1	Cellular Component: membrane (GO:0016020)
GE002266	4	Molecular Function: nucleic acid binding (GO:0003676); Molecular Function: endonuclease activity (GO:0004519); Molecular Function: ATP binding (GO:0005524); Biological Process: nucleic acid phosphodiester bond hydrolysis (GO:0090305)
GE002271	3	Molecular Function: RNA binding (GO:0003723); Biological Process: maintenance of CRISPR repeat elements (GO:0043571); Biological Process: defense response to virus (GO:0051607)
GE002275	5	Molecular Function: endonuclease activity (GO:0004519); Biological Process: maintenance of CRISPR repeat elements (GO:0043571); Molecular Function: metal ion binding (GO:0046872); Biological Process: defense response to virus (GO:0051607); Biological Process: nucleic acid phosphodiester bond hydrolysis (GO:0090305)
GE002278	1	Cellular Component: integral component of membrane (GO:0016021)
GE002279	3	Molecular Function: chorismate synthase activity (GO:0004107); Biological Process: aromatic amino acid family biosynthetic process (GO:0009073); Biological Process: chorismate biosynthetic process (GO:0009423)
GE002280	6	Molecular Function: nucleic acid binding (GO:0003676); Cellular Component: ribosome (GO:0005840); Molecular Function: site-specific DNA-methyltransferase (adenine-specific) activity (GO:0009007); Biological Process: peptidyl-glutamine methylation (GO:0018364); Biological Process: DNA methylation on adenine (GO:0032775); Molecular Function: protein-glutamine N-methyltransferase activity (GO:003600…
GE002283	5	Molecular Function: cytochrome-c peroxidase activity (GO:0004130); Molecular Function: electron transfer activity (GO:0009055); Molecular Function: heme binding (GO:0020037); Biological Process: oxidation-reduction process (GO:0055114); Biological Process: cellular oxidant detoxification (GO:0098869)
GE002287	5	Molecular Function: protein transporter activity (GO:0008565); Biological Process: protein transport (GO:0015031); Cellular Component: periplasmic space (GO:0042597); Biological Process: lipoprotein transport (GO:0042953); Molecular Function: lipoprotein transporter activity (GO:0042954)
GE002288	9	Biological Process: proteolysis (GO:0006508); Molecular Function: peptidase activity (GO:0008233); Biological Process: regulation of cell shape (GO:0008360); Molecular Function: penicillin binding (GO:0008658); Molecular Function: peptidoglycan glycosyltransferase activity (GO:0008955); Biological Process: peptidoglycan biosynthetic process (GO:0009252); Cellular Component: peptidoglycan-based ce…
GE002290	2	Biological Process: lipopolysaccharide biosynthetic process (GO:0009103); Cellular Component: integral component of membrane (GO:0016021)
GE002292	3	Molecular Function: polysaccharide transmembrane transporter activity (GO:0015159); Biological Process: polysaccharide transport (GO:0015774); Cellular Component: membrane (GO:0016020)
GE002306	3	Molecular Function: ribonuclease activity (GO:0004540); Molecular Function: metal ion binding (GO:0046872); Biological Process: RNA phosphodiester bond hydrolysis (GO:0090501)
GE002307	1	Molecular Function: DNA binding (GO:0003677)
GE002314	1	Biological Process: regulation of transcription, DNA-templated (GO:0006355)
GE002315	3	Molecular Function: recombinase activity (GO:0000150); Molecular Function: DNA binding (GO:0003677); Biological Process: DNA recombination (GO:0006310)
GE002317	1	Molecular Function: hydrolase activity, acting on ester bonds (GO:0016788)
GE002318	1	Molecular Function: sequence-specific DNA binding (GO:0043565)
GE002322	2	Molecular Function: DNA binding (GO:0003677); Biological Process: chromosome condensation (GO:0030261)
GE002324	1	Molecular Function: ATP binding (GO:0005524)
GE002326	5	Molecular Function: DNA binding (GO:0003677); Molecular Function: endonuclease activity (GO:0004519); Biological Process: DNA methylation (GO:0006306); Molecular Function: N-methyltransferase activity (GO:0008170); Biological Process: nucleic acid phosphodiester bond hydrolysis (GO:0090305)
GE002327	4	Molecular Function: DNA binding (GO:0003677); Molecular Function: helicase activity (GO:0004386); Molecular Function: ATP binding (GO:0005524); Biological Process: DNA modification (GO:0006304)
GE002328	1	Molecular Function: DNA binding (GO:0003677)
GE002331	1	Molecular Function: transferase activity (GO:0016740)
GE002332	3	Cellular Component: integral component of membrane (GO:0016021); Molecular Function: transmembrane transporter activity (GO:0022857); Biological Process: transmembrane transport (GO:0055085)
GE002334	5	Molecular Function: protein histidine kinase activity (GO:0004673); Molecular Function: obsolete signal transducer activity (GO:0004871); Biological Process: protein phosphorylation (GO:0006468); Biological Process: signal transduction (GO:0007165); Cellular Component: membrane (GO:0016020)
GE002335	1	Biological Process: signal transduction (GO:0007165)
GE002342	7	Molecular Function: phosphorelay sensor kinase activity (GO:0000155); Biological Process: phosphorelay signal transduction system (GO:0000160); Molecular Function: ATP binding (GO:0005524); Cellular Component: cytoplasm (GO:0005737); Biological Process: chemotaxis (GO:0006935); Biological Process: peptidyl-histidine phosphorylation (GO:0018106); Biological Process: signal transduction by protein …
GE002345	3	Molecular Function: obsolete signal transducer activity (GO:0004871); Biological Process: chemotaxis (GO:0006935); Biological Process: signal transduction (GO:0007165)
GE002347	3	Molecular Function: obsolete signal transducer activity (GO:0004871); Biological Process: chemotaxis (GO:0006935); Biological Process: signal transduction (GO:0007165)
GE002352	2	Biological Process: cellular process (GO:0009987); Molecular Function: transferase activity, transferring phosphorus-containing groups (GO:0016772)
GE002353	3	Biological Process: phosphorelay signal transduction system (GO:0000160); Cellular Component: intracellular (GO:0005622); Molecular Function: cyclic-guanylate-specific phosphodiesterase activity (GO:0071111)
GE002354	3	Molecular Function: oxidoreductase activity, acting on paired donors, with incorporation or reduction of molecular oxygen (GO:0016705); Molecular Function: metal ion binding (GO:0046872); Molecular Function: dioxygenase activity (GO:0051213)
GE002361	1	Cellular Component: integral component of membrane (GO:0016021)
GE002363	1	Cellular Component: integral component of membrane (GO:0016021)
GE002364	1	Cellular Component: integral component of membrane (GO:0016021)
GE002367	4	Molecular Function: recombinase activity (GO:0000150); Molecular Function: DNA binding (GO:0003677); Biological Process: DNA recombination (GO:0006310); Biological Process: regulation of transcription, DNA-templated (GO:0006355)
GE002368	2	Molecular Function: transposase activity (GO:0004803); Biological Process: transposition, DNA-mediated (GO:0006313)
GE002369	2	Biological Process: transcription, DNA-templated (GO:0006351); Biological Process: regulation of cellular process (GO:0050794)
GE002374	3	Molecular Function: obsolete signal transducer activity (GO:0004871); Biological Process: chemotaxis (GO:0006935); Biological Process: signal transduction (GO:0007165)
GE002375	2	Biological Process: protein methylation (GO:0006479); Molecular Function: protein-glutamate O-methyltransferase activity (GO:0008983)
GE002376	1	Molecular Function: hydrolase activity (GO:0016787)
GE002377	7	Molecular Function: catalase activity (GO:0004096); Biological Process: response to oxidative stress (GO:0006979); Molecular Function: heme binding (GO:0020037); Biological Process: hydrogen peroxide catabolic process (GO:0042744); Molecular Function: metal ion binding (GO:0046872); Biological Process: oxidation-reduction process (GO:0055114); Biological Process: cellular oxidant detoxification (…
GE002379	1	Molecular Function: lyase activity (GO:0016829)
GE002380	4	Molecular Function: nitrate reductase activity (GO:0008940); Molecular Function: molybdenum ion binding (GO:0030151); Molecular Function: 4 iron, 4 sulfur cluster binding (GO:0051539); Biological Process: oxidation-reduction process (GO:0055114)
GE002381	2	Molecular Function: nitrite reductase [NAD(P)H] activity (GO:0008942); Biological Process: oxidation-reduction process (GO:0055114)
GE002382	2	Molecular Function: catalytic activity (GO:0003824); Biological Process: biosynthetic process (GO:0009058)
GE002383	4	Molecular Function: nitrite reductase [NAD(P)H] activity (GO:0008942); Biological Process: nitrate assimilation (GO:0042128); Molecular Function: 2 iron, 2 sulfur cluster binding (GO:0051537); Biological Process: oxidation-reduction process (GO:0055114)
GE002384	8	Molecular Function: nitrite reductase [NAD(P)H] activity (GO:0008942); Molecular Function: heme binding (GO:0020037); Biological Process: nitrate assimilation (GO:0042128); Molecular Function: metal ion binding (GO:0046872); Molecular Function: flavin adenine dinucleotide binding (GO:0050660); Molecular Function: NADP binding (GO:0050661); Molecular Function: 4 iron, 4 sulfur cluster binding (GO:…
GE002398	3	Molecular Function: transporter activity (GO:0005215); Cellular Component: integral component of membrane (GO:0016021); Biological Process: transmembrane transport (GO:0055085)
GE002399	3	Biological Process: phosphorelay signal transduction system (GO:0000160); Molecular Function: RNA binding (GO:0003723); Cellular Component: intracellular (GO:0005622)
GE002401	3	Cellular Component: plasma membrane (GO:0005886); Biological Process: transport (GO:0006810); Cellular Component: integral component of membrane (GO:0016021)
GE002402	5	Molecular Function: ATP binding (GO:0005524); Molecular Function: nitrate transmembrane transporter activity (GO:0015112); Biological Process: nitrate transport (GO:0015706); Cellular Component: membrane (GO:0016020); Molecular Function: ATPase activity (GO:0016887)
GE002408	1	Cellular Component: integral component of membrane (GO:0016021)
GE002409	3	Molecular Function: DNA-binding transcription factor activity (GO:0003700); Biological Process: regulation of transcription, DNA-templated (GO:0006355); Molecular Function: sequence-specific DNA binding (GO:0043565)
GE002413	3	Molecular Function: exodeoxyribonuclease activity (GO:0004529); Biological Process: cellular response to DNA damage stimulus (GO:0006974); Biological Process: nucleic acid metabolic process (GO:0090304)
GE002414	1	Cellular Component: integral component of membrane (GO:0016021)
GE002417	4	Biological Process: histidine biosynthetic process (GO:0000105); Molecular Function: histidinol-phosphate transaminase activity (GO:0004400); Molecular Function: pyridoxal phosphate binding (GO:0030170); Molecular Function: L-phenylalanine:2-oxoglutarate aminotransferase activity (GO:0080130)
GE002418	4	Molecular Function: prephenate dehydrogenase (NADP+) activity (GO:0004665); Biological Process: tyrosine biosynthetic process (GO:0006571); Molecular Function: prephenate dehydrogenase (NAD+) activity (GO:0008977); Biological Process: oxidation-reduction process (GO:0055114)
GE002419	4	Molecular Function: 3-phosphoshikimate 1-carboxyvinyltransferase activity (GO:0003866); Cellular Component: cytoplasm (GO:0005737); Biological Process: aromatic amino acid family biosynthetic process (GO:0009073); Biological Process: chorismate biosynthetic process (GO:0009423)
GE002420	5	Molecular Function: cytidylate kinase activity (GO:0004127); Molecular Function: ATP binding (GO:0005524); Cellular Component: cytoplasm (GO:0005737); Biological Process: pyrimidine nucleotide metabolic process (GO:0006220); Biological Process: nucleotide phosphorylation (GO:0046939)
GE002421	4	Molecular Function: RNA binding (GO:0003723); Molecular Function: structural constituent of ribosome (GO:0003735); Cellular Component: ribosome (GO:0005840); Biological Process: translation (GO:0006412)
GE002422	5	Molecular Function: DNA binding (GO:0003677); Cellular Component: chromosome (GO:0005694); Biological Process: DNA recombination (GO:0006310); Biological Process: regulation of transcription, DNA-templated (GO:0006355); Biological Process: regulation of translation (GO:0006417)
GE002425	4	Biological Process: ion transport (GO:0006811); Molecular Function: channel activity (GO:0015267); Cellular Component: membrane (GO:0016020); Biological Process: transmembrane transport (GO:0055085)
GE002435	1	Molecular Function: catalytic activity (GO:0003824)
GE002437	2	Molecular Function: endonuclease activity (GO:0004519); Biological Process: nucleic acid phosphodiester bond hydrolysis (GO:0090305)
GE002438	1	Molecular Function: nucleotidyltransferase activity (GO:0016779)
GE002439	4	Molecular Function: single-stranded DNA binding (GO:0003697); Biological Process: DNA replication (GO:0006260); Biological Process: DNA repair (GO:0006281); Biological Process: DNA recombination (GO:0006310)
GE002440	2	Cellular Component: integral component of membrane (GO:0016021); Biological Process: transmembrane transport (GO:0055085)
GE002441	2	Molecular Function: ATP binding (GO:0005524); Molecular Function: ATPase activity (GO:0016887)
GE002447	5	Molecular Function: protein histidine kinase activity (GO:0004673); Molecular Function: obsolete signal transducer activity (GO:0004871); Biological Process: protein phosphorylation (GO:0006468); Biological Process: signal transduction (GO:0007165); Cellular Component: membrane (GO:0016020)
GE002449	6	Molecular Function: nucleotide binding (GO:0000166); Cellular Component: plasma membrane (GO:0005886); Cellular Component: integral component of membrane (GO:0016021); Molecular Function: zinc-exporting ATPase activity (GO:0016463); Molecular Function: metal ion binding (GO:0046872); Biological Process: zinc ion transmembrane transport (GO:0071577)
GE002450	3	Molecular Function: electron transfer activity (GO:0009055); Cellular Component: integral component of membrane (GO:0016021); Biological Process: respiratory electron transport chain (GO:0022904)
GE002452	8	Molecular Function: ATP binding (GO:0005524); Molecular Function: heme-transporting ATPase activity (GO:0015439); Biological Process: heme transport (GO:0015886); Biological Process: cytochrome complex assembly (GO:0017004); Cellular Component: outer membrane-bounded periplasmic space (GO:0030288); Cellular Component: ATP-binding cassette (ABC) transporter complex (GO:0043190); Biological Process…
GE002453	5	Cellular Component: plasma membrane (GO:0005886); Molecular Function: heme transporter activity (GO:0015232); Biological Process: heme transport (GO:0015886); Cellular Component: integral component of membrane (GO:0016021); Biological Process: cytochrome complex assembly (GO:0017004)
GE002454	5	Molecular Function: heme transporter activity (GO:0015232); Biological Process: heme transport (GO:0015886); Cellular Component: integral component of membrane (GO:0016021); Biological Process: cytochrome complex assembly (GO:0017004); Molecular Function: heme binding (GO:0020037)
GE002456	5	Cellular Component: plasma membrane (GO:0005886); Cellular Component: integral component of membrane (GO:0016021); Biological Process: protein-heme linkage (GO:0017003); Biological Process: cytochrome complex assembly (GO:0017004); Molecular Function: metal ion binding (GO:0046872)
GE002457	5	Molecular Function: heme transporter activity (GO:0015232); Biological Process: heme transport (GO:0015886); Cellular Component: integral component of membrane (GO:0016021); Biological Process: cytochrome complex assembly (GO:0017004); Molecular Function: heme binding (GO:0020037)
GE002458	5	Molecular Function: disulfide oxidoreductase activity (GO:0015036); Biological Process: cytochrome complex assembly (GO:0017004); Cellular Component: outer membrane-bounded periplasmic space (GO:0030288); Biological Process: cell redox homeostasis (GO:0045454); Biological Process: oxidation-reduction process (GO:0055114)
GE002459	1	Cellular Component: integral component of membrane (GO:0016021)
GE002461	7	Molecular Function: coproporphyrinogen oxidase activity (GO:0004109); Cellular Component: cytoplasm (GO:0005737); Biological Process: protoporphyrinogen IX biosynthetic process (GO:0006782); Molecular Function: metal ion binding (GO:0046872); Molecular Function: 4 iron, 4 sulfur cluster binding (GO:0051539); Molecular Function: coproporphyrinogen dehydrogenase activity (GO:0051989); Biological Pr…
GE002462	1	Molecular Function: binding (GO:0005488)
GE002465	2	Molecular Function: hydrolase activity, acting on acid anhydrides, in phosphorus-containing anhydrides (GO:0016818); Molecular Function: metal ion binding (GO:0046872)
GE002466	2	Biological Process: dephosphorylation (GO:0016311); Molecular Function: phosphatase activity (GO:0016791)
GE002468	5	Molecular Function: phosphorelay sensor kinase activity (GO:0000155); Biological Process: phosphorelay signal transduction system (GO:0000160); Cellular Component: intracellular (GO:0005622); Biological Process: regulation of transcription, DNA-templated (GO:0006355); Biological Process: signal transduction by protein phosphorylation (GO:0023014)
GE002469	4	Molecular Function: phosphorelay sensor kinase activity (GO:0000155); Biological Process: phosphorelay signal transduction system (GO:0000160); Cellular Component: intracellular (GO:0005622); Biological Process: signal transduction by protein phosphorylation (GO:0023014)
GE002472	1	Cellular Component: membrane (GO:0016020)
GE002478	1	Cellular Component: membrane (GO:0016020)
GE002482	7	Molecular Function: DNA binding (GO:0003677); Molecular Function: DNA topoisomerase type II (ATP-hydrolyzing) activity (GO:0003918); Molecular Function: ATP binding (GO:0005524); Cellular Component: chromosome (GO:0005694); Cellular Component: cytoplasm (GO:0005737); Biological Process: DNA-dependent DNA replication (GO:0006261); Biological Process: DNA topological change (GO:0006265)
GE002483	5	Molecular Function: O-phospho-L-serine:2-oxoglutarate aminotransferase activity (GO:0004648); Cellular Component: cytoplasm (GO:0005737); Biological Process: L-serine biosynthetic process (GO:0006564); Biological Process: pyridoxine biosynthetic process (GO:0008615); Molecular Function: pyridoxal phosphate binding (GO:0030170)
GE002484	6	Molecular Function: chorismate mutase activity (GO:0004106); Molecular Function: prephenate dehydratase activity (GO:0004664); Cellular Component: cytoplasm (GO:0005737); Biological Process: L-phenylalanine biosynthetic process (GO:0009094); Molecular Function: amino acid binding (GO:0016597); Biological Process: chorismate metabolic process (GO:0046417)
GE002486	2	Molecular Function: metal ion binding (GO:0046872); Biological Process: oxidation-reduction process (GO:0055114)
GE002488	2	Molecular Function: transposase activity (GO:0004803); Biological Process: transposition, DNA-mediated (GO:0006313)
GE002490	1	Molecular Function: DNA binding (GO:0003677)
GE002495	3	Molecular Function: FMN binding (GO:0010181); Molecular Function: oxidoreductase activity (GO:0016491); Biological Process: oxidation-reduction process (GO:0055114)
GE002498	3	Molecular Function: citrate (Si)-synthase activity (GO:0004108); Cellular Component: cytoplasm (GO:0005737); Biological Process: tricarboxylic acid cycle (GO:0006099)
GE002499	2	Biological Process: cellular response to starvation (GO:0009267); Cellular Component: integral component of membrane (GO:0016021)
GE002501	1	Molecular Function: carboxypeptidase activity (GO:0004180)
GE002503	4	Molecular Function: alcohol dehydrogenase (NAD) activity (GO:0004022); Molecular Function: zinc ion binding (GO:0008270); Molecular Function: mannitol dehydrogenase activity (GO:0046029); Biological Process: oxidation-reduction process (GO:0055114)
GE002515	5	Molecular Function: nucleic acid binding (GO:0003676); Molecular Function: RNA-directed DNA polymerase activity (GO:0003964); Molecular Function: endonuclease activity (GO:0004519); Biological Process: RNA-dependent DNA biosynthetic process (GO:0006278); Biological Process: nucleic acid phosphodiester bond hydrolysis (GO:0090305)
GE002520	2	Molecular Function: O-methyltransferase activity (GO:0008171); Biological Process: methylation (GO:0032259)
GE002521	2	Molecular Function: DNA binding (GO:0003677); Cellular Component: membrane (GO:0016020)
GE002524	1	Cellular Component: membrane (GO:0016020)
GE002525	3	Molecular Function: threonine-type endopeptidase activity (GO:0004298); Cellular Component: proteasome core complex (GO:0005839); Biological Process: proteolysis involved in cellular protein catabolic process (GO:0051603)
GE002528	1	Cellular Component: proteasome complex (GO:0000502)
GE002538	3	Molecular Function: DNA binding (GO:0003677); Molecular Function: DNA-binding transcription factor activity (GO:0003700); Biological Process: regulation of transcription, DNA-templated (GO:0006355)
GE002541	4	Molecular Function: ribulose-phosphate 3-epimerase activity (GO:0004750); Biological Process: carbohydrate metabolic process (GO:0005975); Biological Process: pentose-phosphate shunt (GO:0006098); Molecular Function: metal ion binding (GO:0046872)
GE002542	5	Molecular Function: antioxidant activity (GO:0016209); Molecular Function: oxidoreductase activity (GO:0016491); Molecular Function: isomerase activity (GO:0016853); Biological Process: oxidation-reduction process (GO:0055114); Biological Process: cellular oxidant detoxification (GO:0098869)
GE002544	3	Molecular Function: 3-dehydroquinate dehydratase activity (GO:0003855); Biological Process: aromatic amino acid family biosynthetic process (GO:0009073); Biological Process: chorismate biosynthetic process (GO:0009423)
GE002545	3	Molecular Function: acetyl-CoA carboxylase activity (GO:0003989); Biological Process: fatty acid biosynthetic process (GO:0006633); Cellular Component: acetyl-CoA carboxylase complex (GO:0009317)
GE002546	4	Molecular Function: acetyl-CoA carboxylase activity (GO:0003989); Molecular Function: biotin carboxylase activity (GO:0004075); Molecular Function: ATP binding (GO:0005524); Molecular Function: metal ion binding (GO:0046872)
GE002548	4	Molecular Function: electron transfer activity (GO:0009055); Molecular Function: FMN binding (GO:0010181); Molecular Function: oxidoreductase activity (GO:0016491); Biological Process: oxidation-reduction process (GO:0055114)
GE002552	6	Molecular Function: nucleotide binding (GO:0000166); Molecular Function: obsolete signal transducer activity (GO:0004871); Biological Process: signal transduction (GO:0007165); Cellular Component: membrane (GO:0016020); Molecular Function: kinase activity (GO:0016301); Biological Process: phosphorylation (GO:0016310)
GE002553	4	Biological Process: phosphorelay signal transduction system (GO:0000160); Molecular Function: DNA binding (GO:0003677); Cellular Component: intracellular (GO:0005622); Biological Process: regulation of transcription, DNA-templated (GO:0006355)
GE002555	1	Cellular Component: integral component of membrane (GO:0016021)
GE002556	3	Molecular Function: secondary active sulfate transmembrane transporter activity (GO:0008271); Cellular Component: integral component of membrane (GO:0016021); Biological Process: sulfate transmembrane transport (GO:1902358)
GE002557	3	Molecular Function: carbonate dehydratase activity (GO:0004089); Molecular Function: zinc ion binding (GO:0008270); Biological Process: carbon utilization (GO:0015976)
GE002562	1	Cellular Component: integral component of membrane (GO:0016021)
GE002564	5	Molecular Function: iron ion binding (GO:0005506); Biological Process: fatty acid biosynthetic process (GO:0006633); Cellular Component: integral component of membrane (GO:0016021); Molecular Function: oxidoreductase activity (GO:0016491); Biological Process: oxidation-reduction process (GO:0055114)
GE002565	4	Molecular Function: phosphorelay sensor kinase activity (GO:0000155); Biological Process: phosphorelay signal transduction system (GO:0000160); Cellular Component: intracellular (GO:0005622); Biological Process: signal transduction by protein phosphorylation (GO:0023014)
GE002567	4	Molecular Function: phosphorelay sensor kinase activity (GO:0000155); Biological Process: phosphorelay signal transduction system (GO:0000160); Cellular Component: intracellular (GO:0005622); Biological Process: signal transduction by protein phosphorylation (GO:0023014)
GE002573	2	Molecular Function: DNA binding (GO:0003677); Biological Process: regulation of transcription, DNA-templated (GO:0006355)
GE002574	5	Molecular Function: transporter activity (GO:0005215); Biological Process: transport (GO:0006810); Molecular Function: lipid binding (GO:0008289); Cellular Component: cell outer membrane (GO:0009279); Cellular Component: integral component of membrane (GO:0016021)
GE002575	2	Cellular Component: membrane (GO:0016020); Biological Process: transmembrane transport (GO:0055085)
GE002576	3	Molecular Function: transporter activity (GO:0005215); Biological Process: transport (GO:0006810); Cellular Component: integral component of membrane (GO:0016021)
GE002577	2	Molecular Function: obsolete signal transducer activity (GO:0004871); Biological Process: signal transduction (GO:0007165)
GE002581	1	Cellular Component: membrane (GO:0016020)
GE002587	3	Molecular Function: DNA binding (GO:0003677); Molecular Function: DNA-binding transcription factor activity (GO:0003700); Biological Process: regulation of transcription, DNA-templated (GO:0006355)
GE002588	3	Molecular Function: DNA binding (GO:0003677); Molecular Function: transposase activity (GO:0004803); Biological Process: transposition, DNA-mediated (GO:0006313)
GE002595	7	Cellular Component: plasma membrane (GO:0005886); Biological Process: protein transport (GO:0015031); Molecular Function: siderophore transmembrane transporter activity (GO:0015343); Cellular Component: integral component of membrane (GO:0016021); Cellular Component: outer membrane-bounded periplasmic space (GO:0030288); Molecular Function: energy transducer activity (GO:0031992); Biological Proc…
GE002598	2	Cellular Component: integral component of membrane (GO:0016021); Biological Process: transmembrane transport (GO:0055085)
GE002599	5	Molecular Function: nucleic acid binding (GO:0003676); Molecular Function: RNA-directed DNA polymerase activity (GO:0003964); Molecular Function: endonuclease activity (GO:0004519); Biological Process: RNA-dependent DNA biosynthetic process (GO:0006278); Biological Process: nucleic acid phosphodiester bond hydrolysis (GO:0090305)
GE002612	1	Cellular Component: membrane (GO:0016020)
GE002625	3	Molecular Function: recombinase activity (GO:0000150); Molecular Function: DNA binding (GO:0003677); Biological Process: DNA recombination (GO:0006310)
GE002629	6	Cellular Component: plasma membrane (GO:0005886); Biological Process: transport (GO:0006810); Molecular Function: NADH dehydrogenase (ubiquinone) activity (GO:0008137); Cellular Component: integral component of membrane (GO:0016021); Molecular Function: quinone binding (GO:0048038); Biological Process: oxidation-reduction process (GO:0055114)
GE002630	7	Molecular Function: iron ion binding (GO:0005506); Cellular Component: plasma membrane (GO:0005886); Biological Process: transport (GO:0006810); Molecular Function: NADH dehydrogenase (ubiquinone) activity (GO:0008137); Molecular Function: quinone binding (GO:0048038); Molecular Function: 4 iron, 4 sulfur cluster binding (GO:0051539); Biological Process: oxidation-reduction process (GO:0055114)
GE002631	8	Cellular Component: cytoplasm (GO:0005737); Cellular Component: plasma membrane (GO:0005886); Biological Process: mitochondrial electron transport, NADH to ubiquinone (GO:0006120); Biological Process: transport (GO:0006810); Molecular Function: NADH dehydrogenase (ubiquinone) activity (GO:0008137); Cellular Component: NADH dehydrogenase complex (GO:0030964); Molecular Function: quinone binding (G…
GE002632	4	Molecular Function: metal ion binding (GO:0046872); Molecular Function: NADH dehydrogenase (quinone) activity (GO:0050136); Molecular Function: 2 iron, 2 sulfur cluster binding (GO:0051537); Biological Process: oxidation-reduction process (GO:0055114)
GE002633	6	Biological Process: mitochondrial electron transport, NADH to ubiquinone (GO:0006120); Molecular Function: NADH dehydrogenase (ubiquinone) activity (GO:0008137); Molecular Function: FMN binding (GO:0010181); Molecular Function: metal ion binding (GO:0046872); Molecular Function: NAD binding (GO:0051287); Molecular Function: 4 iron, 4 sulfur cluster binding (GO:0051539)
GE002634	6	Molecular Function: NADH dehydrogenase (ubiquinone) activity (GO:0008137); Molecular Function: electron transfer activity (GO:0009055); Cellular Component: membrane (GO:0016020); Biological Process: ATP synthesis coupled electron transport (GO:0042773); Molecular Function: metal ion binding (GO:0046872); Molecular Function: 4 iron, 4 sulfur cluster binding (GO:0051539)
GE002635	5	Cellular Component: plasma membrane (GO:0005886); Cellular Component: integral component of membrane (GO:0016021); Molecular Function: oxidoreductase activity, acting on NAD(P)H, quinone or similar compound as acceptor (GO:0016655); Molecular Function: quinone binding (GO:0048038); Biological Process: oxidation-reduction process (GO:0055114)
GE002636	6	Molecular Function: iron ion binding (GO:0005506); Cellular Component: plasma membrane (GO:0005886); Molecular Function: quinone binding (GO:0048038); Molecular Function: NADH dehydrogenase (quinone) activity (GO:0050136); Molecular Function: 4 iron, 4 sulfur cluster binding (GO:0051539); Biological Process: oxidation-reduction process (GO:0055114)
GE002637	3	Molecular Function: NADH dehydrogenase (ubiquinone) activity (GO:0008137); Cellular Component: integral component of membrane (GO:0016021); Biological Process: oxidation-reduction process (GO:0055114)
GE002638	6	Cellular Component: plasma membrane (GO:0005886); Biological Process: transport (GO:0006810); Cellular Component: integral component of membrane (GO:0016021); Biological Process: ATP synthesis coupled electron transport (GO:0042773); Molecular Function: quinone binding (GO:0048038); Molecular Function: NADH dehydrogenase (quinone) activity (GO:0050136)
GE002639	3	Biological Process: mitochondrial electron transport, NADH to ubiquinone (GO:0006120); Molecular Function: NADH dehydrogenase (ubiquinone) activity (GO:0008137); Cellular Component: integral component of membrane (GO:0016021)
GE002640	2	Cellular Component: membrane (GO:0016020); Biological Process: oxidation-reduction process (GO:0055114)
GE002641	6	Cellular Component: plasma membrane (GO:0005886); Biological Process: transport (GO:0006810); Molecular Function: NADH dehydrogenase (ubiquinone) activity (GO:0008137); Cellular Component: integral component of membrane (GO:0016021); Biological Process: ATP synthesis coupled electron transport (GO:0042773); Molecular Function: quinone binding (GO:0048038)
GE002642	1	Cellular Component: membrane (GO:0016020)
GE002644	2	Molecular Function: iron ion binding (GO:0005506); Molecular Function: hydrolase activity (GO:0016787)
GE002645	4	Molecular Function: fumarate hydratase activity (GO:0004333); Biological Process: tricarboxylic acid cycle (GO:0006099); Biological Process: fumarate metabolic process (GO:0006106); Cellular Component: tricarboxylic acid cycle enzyme complex (GO:0045239)
GE002648	1	Cellular Component: membrane (GO:0016020)
GE002649	1	Cellular Component: integral component of membrane (GO:0016021)
GE002655	1	Cellular Component: membrane (GO:0016020)
GE002656	3	Biological Process: drug transmembrane transport (GO:0006855); Molecular Function: drug transmembrane transporter activity (GO:0015238); Cellular Component: integral component of membrane (GO:0016021)
GE002657	2	Cellular Component: membrane (GO:0016020); Biological Process: transmembrane transport (GO:0055085)
GE002659	2	Cellular Component: integral component of membrane (GO:0016021); Molecular Function: hydrolase activity (GO:0016787)
GE002660	1	Cellular Component: membrane (GO:0016020)
GE002661	6	Molecular Function: DNA binding (GO:0003677); Molecular Function: DNA-binding transcription factor activity (GO:0003700); Molecular Function: DNA-directed 5'-3' RNA polymerase activity (GO:0003899); Biological Process: DNA-templated transcription, initiation (GO:0006352); Biological Process: regulation of transcription, DNA-templated (GO:0006355); Molecular Function: sigma factor activity (GO:001…
GE002663	3	Molecular Function: FMN binding (GO:0010181); Molecular Function: oxidoreductase activity (GO:0016491); Biological Process: oxidation-reduction process (GO:0055114)
GE002665	1	Biological Process: transcription, DNA-templated (GO:0006351)
GE002669	5	Molecular Function: nucleotide binding (GO:0000166); Molecular Function: NAD(P)+ transhydrogenase (AB-specific) activity (GO:0008750); Biological Process: proton transmembrane transport (GO:0015992); Cellular Component: integral component of membrane (GO:0016021); Biological Process: oxidation-reduction process (GO:0055114)
GE002670	5	Cellular Component: plasma membrane (GO:0005886); Molecular Function: NAD(P)+ transhydrogenase (AB-specific) activity (GO:0008750); Cellular Component: integral component of membrane (GO:0016021); Molecular Function: NADP binding (GO:0050661); Biological Process: oxidation-reduction process (GO:0055114)
GE002675	2	Molecular Function: ATP binding (GO:0005524); Molecular Function: ATPase activity (GO:0016887)
GE002677	1	Cellular Component: membrane (GO:0016020)
GE002678	1	Cellular Component: integral component of membrane (GO:0016021)
GE002679	3	Molecular Function: DNA binding (GO:0003677); Molecular Function: DNA-binding transcription factor activity (GO:0003700); Biological Process: regulation of transcription, DNA-templated (GO:0006355)
GE002680	3	Molecular Function: FMN binding (GO:0010181); Molecular Function: oxidoreductase activity (GO:0016491); Biological Process: oxidation-reduction process (GO:0055114)
GE002682	2	Molecular Function: oxygen binding (GO:0019825); Molecular Function: heme binding (GO:0020037)
GE002695	4	Biological Process: potassium ion transport (GO:0006813); Molecular Function: solute:proton antiporter activity (GO:0015299); Cellular Component: integral component of membrane (GO:0016021); Biological Process: proton transmembrane transport (GO:1902600)
GE002696	3	Molecular Function: penicillin binding (GO:0008658); Molecular Function: peptidoglycan glycosyltransferase activity (GO:0008955); Biological Process: peptidoglycan biosynthetic process (GO:0009252)
GE002698	1	Biological Process: transcription, DNA-templated (GO:0006351)
GE002699	1	Cellular Component: integral component of membrane (GO:0016021)
GE002705	6	Molecular Function: phosphorelay sensor kinase activity (GO:0000155); Biological Process: phosphorelay signal transduction system (GO:0000160); Molecular Function: DNA binding (GO:0003677); Cellular Component: intracellular (GO:0005622); Biological Process: regulation of transcription, DNA-templated (GO:0006355); Biological Process: signal transduction by protein phosphorylation (GO:0023014)
GE002709	2	Biological Process: phosphorelay signal transduction system (GO:0000160); Cellular Component: intracellular (GO:0005622)
GE002711	1	Molecular Function: catalytic activity (GO:0003824)
GE002714	2	Biological Process: transport (GO:0006810); Cellular Component: membrane (GO:0016020)
GE002715	6	Molecular Function: transporter activity (GO:0005215); Biological Process: transport (GO:0006810); Cellular Component: integral component of membrane (GO:0016021); Molecular Function: oxidoreductase activity, acting on CH-OH group of donors (GO:0016614); Molecular Function: flavin adenine dinucleotide binding (GO:0050660); Biological Process: oxidation-reduction process (GO:0055114)
GE002716	3	Molecular Function: transporter activity (GO:0005215); Biological Process: transport (GO:0006810); Cellular Component: integral component of membrane (GO:0016021)
GE002718	2	Molecular Function: transporter activity (GO:0005215); Biological Process: transport (GO:0006810)
GE002720	3	Molecular Function: cation transmembrane transporter activity (GO:0008324); Cellular Component: integral component of membrane (GO:0016021); Biological Process: cation transmembrane transport (GO:0098655)
GE002721	3	Biological Process: regulation of nitrogen utilization (GO:0006808); Molecular Function: enzyme regulator activity (GO:0030234); Biological Process: regulation of catalytic activity (GO:0050790)
GE002724	1	Molecular Function: ligase activity (GO:0016874)
GE002726	3	Molecular Function: DNA binding (GO:0003677); Molecular Function: DNA-binding transcription factor activity (GO:0003700); Biological Process: regulation of transcription, DNA-templated (GO:0006355)
GE002727	3	Cellular Component: cell outer membrane (GO:0009279); Biological Process: Gram-negative-bacterium-type cell outer membrane assembly (GO:0043165); Biological Process: protein insertion into membrane (GO:0051205)
GE002728	4	Molecular Function: DNA binding (GO:0003677); Molecular Function: DNA-binding transcription factor activity (GO:0003700); Biological Process: regulation of transcription, DNA-templated (GO:0006355); Molecular Function: metal ion binding (GO:0046872)
GE002729	5	Cellular Component: plasma membrane (GO:0005886); Cellular Component: integral component of membrane (GO:0016021); Biological Process: lipoprotein transport (GO:0042953); Molecular Function: lipoprotein transporter activity (GO:0042954); Biological Process: cell division (GO:0051301)
GE002730	5	Molecular Function: ATP binding (GO:0005524); Molecular Function: ATPase activity (GO:0016887); Biological Process: lipoprotein transport (GO:0042953); Molecular Function: lipoprotein transporter activity (GO:0042954); Cellular Component: ATP-binding cassette (ABC) transporter complex (GO:0043190)
GE002731	1	Cellular Component: membrane (GO:0016020)
GE002736	3	Molecular Function: DNA binding (GO:0003677); Biological Process: regulation of transcription, DNA-templated (GO:0006355); Cellular Component: integral component of membrane (GO:0016021)
GE002737	3	Molecular Function: CDP-diacylglycerol-glycerol-3-phosphate 3-phosphatidyltransferase activity (GO:0008444); Biological Process: phospholipid biosynthetic process (GO:0008654); Cellular Component: integral component of membrane (GO:0016021)
GE002738	7	Molecular Function: DNA binding (GO:0003677); Cellular Component: cytoplasm (GO:0005737); Biological Process: nucleotide-excision repair (GO:0006289); Cellular Component: excinuclease repair complex (GO:0009380); Molecular Function: excinuclease ABC activity (GO:0009381); Biological Process: SOS response (GO:0009432); Biological Process: nucleic acid phosphodiester bond hydrolysis (GO:0090305)
GE002740	1	Cellular Component: membrane (GO:0016020)
GE002741	1	Molecular Function: sulfurtransferase activity (GO:0016783)
GE002745	3	Cellular Component: plasma membrane (GO:0005886); Biological Process: transport (GO:0006810); Cellular Component: integral component of membrane (GO:0016021)
GE002746	3	Molecular Function: ATP binding (GO:0005524); Molecular Function: polyamine-transporting ATPase activity (GO:0015417); Biological Process: polyamine transmembrane transport (GO:1902047)
GE002748	3	Molecular Function: solute:proton antiporter activity (GO:0015299); Cellular Component: integral component of membrane (GO:0016021); Biological Process: proton transmembrane transport (GO:1902600)
GE002752	3	Biological Process: signal transduction (GO:0007165); Molecular Function: kinase activity (GO:0016301); Biological Process: phosphorylation (GO:0016310)
GE002753	3	Biological Process: phosphorelay signal transduction system (GO:0000160); Cellular Component: intracellular (GO:0005622); Molecular Function: cyclic-guanylate-specific phosphodiesterase activity (GO:0071111)
GE002754	3	Molecular Function: transporter activity (GO:0005215); Biological Process: transport (GO:0006810); Cellular Component: integral component of membrane (GO:0016021)
GE002760	10	Molecular Function: DNA binding (GO:0003677); Molecular Function: ATP binding (GO:0005524); Cellular Component: cytoplasm (GO:0005737); Biological Process: nucleotide-excision repair (GO:0006289); Molecular Function: zinc ion binding (GO:0008270); Cellular Component: excinuclease repair complex (GO:0009380); Molecular Function: excinuclease ABC activity (GO:0009381); Biological Process: SOS respo…
GE002764	4	Molecular Function: ATP binding (GO:0005524); Biological Process: transport (GO:0006810); Cellular Component: integral component of membrane (GO:0016021); Molecular Function: ATPase activity (GO:0016887)
GE002765	2	Biological Process: transport (GO:0006810); Cellular Component: integral component of membrane (GO:0016021)
GE002766	2	Biological Process: transport (GO:0006810); Cellular Component: integral component of membrane (GO:0016021)
GE002770	5	Biological Process: sulfate assimilation (GO:0000103); Molecular Function: adenylylsulfate kinase activity (GO:0004020); Molecular Function: ATP binding (GO:0005524); Biological Process: phosphorylation (GO:0016310); Biological Process: hydrogen sulfide biosynthetic process (GO:0070814)
GE002774	1	Cellular Component: integral component of membrane (GO:0016021)
GE002775	3	Molecular Function: nucleotide binding (GO:0000166); Molecular Function: lyase activity (GO:0016829); Molecular Function: ion binding (GO:0043167)
GE002776	7	Cellular Component: cytoplasm (GO:0005737); Biological Process: tRNA processing (GO:0008033); Biological Process: queuosine biosynthetic process (GO:0008616); Molecular Function: metal ion binding (GO:0046872); Molecular Function: 4 iron, 4 sulfur cluster binding (GO:0051539); Molecular Function: epoxyqueuosine reductase activity (GO:0052693); Biological Process: oxidation-reduction process (GO:0…
GE002778	2	Biological Process: metabolic process (GO:0008152); Molecular Function: hydrolase activity, acting on ester bonds (GO:0016788)
GE002779	2	Molecular Function: catalytic activity (GO:0003824); Biological Process: biosynthetic process (GO:0009058)
GE002781	1	Molecular Function: hydrolase activity (GO:0016787)
GE002783	1	Molecular Function: transition metal ion binding (GO:0046914)
GE002784	6	Molecular Function: GTP binding (GO:0005525); Cellular Component: plasma membrane (GO:0005886); Molecular Function: ferrous iron transmembrane transporter activity (GO:0015093); Cellular Component: integral component of membrane (GO:0016021); Biological Process: iron ion homeostasis (GO:0055072); Biological Process: ferrous iron transmembrane transport (GO:1903874)
GE002787	5	Molecular Function: threonine-tRNA ligase activity (GO:0004829); Molecular Function: ATP binding (GO:0005524); Cellular Component: cytoplasm (GO:0005737); Biological Process: threonyl-tRNA aminoacylation (GO:0006435); Molecular Function: metal ion binding (GO:0046872)
GE002789	3	Molecular Function: structural constituent of ribosome (GO:0003735); Cellular Component: ribosome (GO:0005840); Biological Process: translation (GO:0006412)
GE002790	5	Biological Process: ribosomal large subunit assembly (GO:0000027); Molecular Function: structural constituent of ribosome (GO:0003735); Cellular Component: ribosome (GO:0005840); Biological Process: translation (GO:0006412); Molecular Function: rRNA binding (GO:0019843)
GE002792	7	Molecular Function: tRNA binding (GO:0000049); Molecular Function: magnesium ion binding (GO:0000287); Molecular Function: phenylalanine-tRNA ligase activity (GO:0004826); Molecular Function: ATP binding (GO:0005524); Cellular Component: cytoplasm (GO:0005737); Biological Process: phenylalanyl-tRNA aminoacylation (GO:0006432); Biological Process: tRNA processing (GO:0008033)
GE002793	4	Molecular Function: DNA binding (GO:0003677); Biological Process: DNA recombination (GO:0006310); Biological Process: regulation of transcription, DNA-templated (GO:0006355); Biological Process: regulation of translation (GO:0006417)
GE002794	2	Molecular Function: DNA binding (GO:0003677); Biological Process: regulation of transcription, DNA-templated (GO:0006355)
GE002795	1	Biological Process: DNA metabolic process (GO:0006259)
GE002807	1	Molecular Function: sequence-specific DNA binding (GO:0043565)
GE002819	1	Molecular Function: transferase activity (GO:0016740)
GE002820	8	Molecular Function: DNA binding (GO:0003677); Molecular Function: helicase activity (GO:0004386); Molecular Function: ATP binding (GO:0005524); Cellular Component: cytoplasm (GO:0005737); Biological Process: nucleotide-excision repair (GO:0006289); Molecular Function: excinuclease ABC activity (GO:0009381); Biological Process: SOS response (GO:0009432); Biological Process: nucleic acid phosphodie…
GE002822	3	Molecular Function: DNA binding (GO:0003677); Cellular Component: cytoplasm (GO:0005737); Biological Process: regulation of transcription, DNA-templated (GO:0006355)
GE002826	4	Biological Process: phosphorelay signal transduction system (GO:0000160); Molecular Function: DNA binding (GO:0003677); Cellular Component: intracellular (GO:0005622); Biological Process: regulation of transcription, DNA-templated (GO:0006355)
GE002827	6	Molecular Function: nucleotide binding (GO:0000166); Molecular Function: obsolete signal transducer activity (GO:0004871); Biological Process: signal transduction (GO:0007165); Cellular Component: membrane (GO:0016020); Molecular Function: kinase activity (GO:0016301); Biological Process: phosphorylation (GO:0016310)
GE002829	2	Biological Process: signal transduction (GO:0007165); Molecular Function: transferase activity, transferring phosphorus-containing groups (GO:0016772)
GE002833	3	Biological Process: 'de novo' IMP biosynthetic process (GO:0006189); Molecular Function: lyase activity (GO:0016829); Molecular Function: 5-(carboxyamino)imidazole ribonucleotide mutase activity (GO:0034023)
GE002834	5	Molecular Function: phosphoribosylaminoimidazole carboxylase activity (GO:0004638); Molecular Function: ATP binding (GO:0005524); Biological Process: 'de novo' IMP biosynthetic process (GO:0006189); Molecular Function: 5-(carboxyamino)imidazole ribonucleotide synthase activity (GO:0034028); Molecular Function: metal ion binding (GO:0046872)
GE002837	3	Cellular Component: cytoplasm (GO:0005737); Biological Process: cysteine biosynthetic process from serine (GO:0006535); Molecular Function: serine O-acetyltransferase activity (GO:0009001)
GE002838	3	Molecular Function: DNA binding (GO:0003677); Molecular Function: transposase activity (GO:0004803); Biological Process: transposition, DNA-mediated (GO:0006313)
GE002841	3	Molecular Function: cation transmembrane transporter activity (GO:0008324); Cellular Component: integral component of membrane (GO:0016021); Biological Process: cation transmembrane transport (GO:0098655)
GE002842	3	Molecular Function: FMN binding (GO:0010181); Molecular Function: oxidoreductase activity (GO:0016491); Biological Process: oxidation-reduction process (GO:0055114)
GE002843	6	Molecular Function: magnesium ion binding (GO:0000287); Molecular Function: nucleic acid binding (GO:0003676); Molecular Function: lysine-tRNA ligase activity (GO:0004824); Molecular Function: ATP binding (GO:0005524); Cellular Component: cytoplasm (GO:0005737); Biological Process: lysyl-tRNA aminoacylation (GO:0006430)
GE002845	3	Cellular Component: cytoplasm (GO:0005737); Biological Process: translational termination (GO:0006415); Molecular Function: translation release factor activity, codon specific (GO:0016149)
GE002846	3	Cellular Component: membrane (GO:0016020); Molecular Function: transferase activity, transferring glycosyl groups (GO:0016757); Biological Process: cellular macromolecule metabolic process (GO:0044260)
GE002847	4	Molecular Function: metal ion binding (GO:0046872); Molecular Function: dioxygenase activity (GO:0051213); Molecular Function: 2 iron, 2 sulfur cluster binding (GO:0051537); Biological Process: oxidation-reduction process (GO:0055114)
GE002848	3	Cellular Component: cytoplasm (GO:0005737); Molecular Function: rRNA (guanine-N2-)-methyltransferase activity (GO:0008990); Biological Process: rRNA methylation (GO:0031167)
GE002849	3	Molecular Function: iron ion binding (GO:0005506); Biological Process: iron-sulfur cluster assembly (GO:0016226); Molecular Function: iron-sulfur cluster binding (GO:0051536)
GE002850	4	Biological Process: cysteine metabolic process (GO:0006534); Molecular Function: lyase activity (GO:0016829); Molecular Function: pyridoxal phosphate binding (GO:0030170); Molecular Function: cysteine desulfurase activity (GO:0031071)
GE002852	3	Molecular Function: ATP binding (GO:0005524); Biological Process: transport (GO:0006810); Molecular Function: ATPase activity (GO:0016887)
GE002853	1	Biological Process: iron-sulfur cluster assembly (GO:0016226)
GE002857	1	Molecular Function: hydrolase activity (GO:0016787)
GE002858	1	Cellular Component: membrane (GO:0016020)
GE002859	1	Cellular Component: membrane (GO:0016020)
GE002862	5	Molecular Function: catalytic activity (GO:0003824); Molecular Function: obsolete signal transducer activity (GO:0004871); Biological Process: signal transduction (GO:0007165); Biological Process: primary metabolic process (GO:0044238); Biological Process: cellular macromolecule metabolic process (GO:0044260)
GE002866	1	Cellular Component: membrane (GO:0016020)
GE002874	4	Molecular Function: obsolete signal transducer activity (GO:0004871); Biological Process: chemotaxis (GO:0006935); Biological Process: signal transduction (GO:0007165); Cellular Component: membrane (GO:0016020)
GE002878	4	Molecular Function: ATP binding (GO:0005524); Cellular Component: integral component of membrane (GO:0016021); Molecular Function: ATPase activity, coupled to transmembrane movement of substances (GO:0042626); Biological Process: transmembrane transport (GO:0055085)
GE002880	2	Molecular Function: kinase activity (GO:0016301); Biological Process: phosphorylation (GO:0016310)
GE002886	1	Molecular Function: sequence-specific DNA binding (GO:0043565)
GE002887	5	Molecular Function: ATP binding (GO:0005524); Molecular Function: GTP binding (GO:0005525); Molecular Function: ATPase activity (GO:0016887); Molecular Function: ribosome binding (GO:0043022); Molecular Function: ribosomal large subunit binding (GO:0043023)
GE002893	4	Biological Process: heme a biosynthetic process (GO:0006784); Cellular Component: integral component of membrane (GO:0016021); Molecular Function: oxidoreductase activity, acting on the CH-CH group of donors (GO:0016627); Biological Process: oxidation-reduction process (GO:0055114)
GE002894	7	Biological Process: ribosomal large subunit assembly (GO:0000027); Molecular Function: RNA binding (GO:0003723); Molecular Function: ATP-dependent RNA helicase activity (GO:0004004); Molecular Function: ATP binding (GO:0005524); Cellular Component: cytoplasm (GO:0005737); Biological Process: RNA catabolic process (GO:0006401); Biological Process: cellular response to cold (GO:0070417)
GE002896	1	Molecular Function: catalytic activity (GO:0003824)
GE002898	2	Molecular Function: oxidoreductase activity (GO:0016491); Biological Process: oxidation-reduction process (GO:0055114)
GE002901	2	Molecular Function: ATP binding (GO:0005524); Molecular Function: ATPase activity (GO:0016887)
GE002902	2	Molecular Function: RNA binding (GO:0003723); Biological Process: regulation of transcription, DNA-templated (GO:0006355)
GE002903	4	Molecular Function: magnesium ion binding (GO:0000287); Molecular Function: GTPase activity (GO:0003924); Molecular Function: GTP binding (GO:0005525); Cellular Component: cytoplasm (GO:0005737)
GE002907	1	Molecular Function: transferase activity (GO:0016740)
GE002908	6	Molecular Function: phosphoadenylyl-sulfate reductase (thioredoxin) activity (GO:0004604); Cellular Component: cytoplasm (GO:0005737); Biological Process: cysteine biosynthetic process (GO:0019344); Biological Process: sulfate assimilation, phosphoadenylyl sulfate reduction by phosphoadenylyl-sulfate reductase (thioredoxin) (GO:0019379); Molecular Function: adenylyl-sulfate reductase (glutathione…
GE002909	3	Molecular Function: glutamate-cysteine ligase activity (GO:0004357); Molecular Function: ATP binding (GO:0005524); Biological Process: glutathione biosynthetic process (GO:0006750)
GE002911	3	Molecular Function: argininosuccinate lyase activity (GO:0004056); Cellular Component: cytoplasm (GO:0005737); Biological Process: arginine biosynthetic process via ornithine (GO:0042450)
GE002918	6	Molecular Function: aconitate hydratase activity (GO:0003994); Cellular Component: cytosol (GO:0005829); Biological Process: tricarboxylic acid cycle (GO:0006099); Molecular Function: metal ion binding (GO:0046872); Molecular Function: 2-methylisocitrate dehydratase activity (GO:0047456); Molecular Function: 4 iron, 4 sulfur cluster binding (GO:0051539)
GE002919	5	Molecular Function: phosphorelay sensor kinase activity (GO:0000155); Biological Process: phosphorelay signal transduction system (GO:0000160); Cellular Component: intracellular (GO:0005622); Cellular Component: integral component of membrane (GO:0016021); Biological Process: signal transduction by protein phosphorylation (GO:0023014)
GE002923	1	Cellular Component: integral component of membrane (GO:0016021)
GE002924	2	Cellular Component: integral component of membrane (GO:0016021); Biological Process: regulation of peptidase activity (GO:0052547)
GE002925	3	Biological Process: histidine biosynthetic process (GO:0000105); Cellular Component: cytoplasm (GO:0005737); Molecular Function: transferase activity, transferring glycosyl groups (GO:0016757)
GE002926	5	Molecular Function: magnesium ion binding (GO:0000287); Molecular Function: adenylosuccinate synthase activity (GO:0004019); Molecular Function: GTP binding (GO:0005525); Cellular Component: cytoplasm (GO:0005737); Biological Process: 'de novo' AMP biosynthetic process (GO:0044208)
GE002927	3	Molecular Function: exonuclease activity (GO:0004527); Cellular Component: intracellular part (GO:0044424); Biological Process: nucleic acid metabolic process (GO:0090304)
GE002928	2	Molecular Function: hydrolase activity, acting on carbon-nitrogen (but not peptide) bonds, in linear amides (GO:0016811); Biological Process: antibiotic metabolic process (GO:0016999)
GE002932	2	Cellular Component: integral component of membrane (GO:0016021); Biological Process: transmembrane transport (GO:0055085)
GE002934	4	Biological Process: tRNA modification (GO:0006400); Molecular Function: queuine tRNA-ribosyltransferase activity (GO:0008479); Biological Process: queuosine biosynthetic process (GO:0008616); Molecular Function: metal ion binding (GO:0046872)
GE002936	1	Molecular Function: ion binding (GO:0043167)
GE002939	1	Cellular Component: membrane (GO:0016020)
GE002946	3	Biological Process: chemotaxis (GO:0006935); Cellular Component: bacterial-type flagellum basal body (GO:0009425); Biological Process: bacterial-type flagellum-dependent cell motility (GO:0071973)
GE002948	2	Biological Process: nucleoside metabolic process (GO:0009116); Molecular Function: transferase activity, transferring glycosyl groups (GO:0016757)
GE002949	2	Biological Process: purine ribonucleoside salvage (GO:0006166); Molecular Function: S-methyl-5-thioadenosine phosphorylase activity (GO:0017061)
GE002950	1	Cellular Component: integral component of membrane (GO:0016021)
GE002951	3	Molecular Function: DNA binding (GO:0003677); Molecular Function: DNA-binding transcription factor activity (GO:0003700); Biological Process: regulation of transcription, DNA-templated (GO:0006355)
GE002952	3	Molecular Function: carbonate dehydratase activity (GO:0004089); Molecular Function: zinc ion binding (GO:0008270); Biological Process: carbon utilization (GO:0015976)
GE002953	2	Molecular Function: lyase activity (GO:0016829); Biological Process: carboxylic acid metabolic process (GO:0019752)
GE002954	1	Molecular Function: transferase activity, transferring glycosyl groups (GO:0016757)
GE002955	2	Biological Process: metabolic process (GO:0008152); Molecular Function: ADP-ribosyl-[dinitrogen reductase] hydrolase activity (GO:0047407)
GE002957	1	Molecular Function: sequence-specific DNA binding (GO:0043565)
GE002959	1	Molecular Function: catalytic activity (GO:0003824)
GE002965	3	Molecular Function: inward rectifier potassium channel activity (GO:0005242); Cellular Component: integral component of membrane (GO:0016021); Biological Process: potassium ion transmembrane transport (GO:0071805)
GE002966	3	Molecular Function: protein serine/threonine kinase activity (GO:0004674); Molecular Function: ATP binding (GO:0005524); Biological Process: protein phosphorylation (GO:0006468)
GE002967	3	Molecular Function: DNA-binding transcription factor activity (GO:0003700); Biological Process: regulation of transcription, DNA-templated (GO:0006355); Molecular Function: sequence-specific DNA binding (GO:0043565)
GE002968	3	Molecular Function: DNA binding (GO:0003677); Molecular Function: DNA-binding transcription factor activity (GO:0003700); Biological Process: regulation of transcription, DNA-templated (GO:0006355)
GE002969	4	Molecular Function: peroxidase activity (GO:0004601); Molecular Function: peroxiredoxin activity (GO:0051920); Biological Process: oxidation-reduction process (GO:0055114); Biological Process: cellular oxidant detoxification (GO:0098869)
GE002970	2	Molecular Function: oxidoreductase activity (GO:0016491); Biological Process: metabolic process (GO:0044710)
GE002972	1	Cellular Component: integral component of membrane (GO:0016021)
GE002974	3	Molecular Function: RNA binding (GO:0003723); Biological Process: regulation of carbohydrate metabolic process (GO:0006109); Biological Process: mRNA catabolic process (GO:0006402)
GE002976	1	Cellular Component: integral component of membrane (GO:0016021)
GE002977	1	Cellular Component: integral component of membrane (GO:0016021)
GE002978	2	Molecular Function: nuclease activity (GO:0004518); Biological Process: DNA metabolic process (GO:0006259)
GE002981	2	Molecular Function: ATP binding (GO:0005524); Biological Process: transport (GO:0006810)
GE002982	2	Molecular Function: nucleotide binding (GO:0000166); Molecular Function: nucleic acid binding (GO:0003676)
GE002985	5	Biological Process: ubiquinone biosynthetic process (GO:0006744); Molecular Function: 2-octaprenyl-6-methoxyphenol hydroxylase activity (GO:0008681); Molecular Function: oxidoreductase activity, acting on paired donors, with incorporation or reduction of molecular oxygen, NAD(P)H as one donor, and incorporation of one atom of oxygen (GO:0016709); Biological Process: oxidation-reduction process (G…
GE002986	3	Molecular Function: aminopeptidase activity (GO:0004177); Biological Process: proteolysis (GO:0006508); Molecular Function: manganese ion binding (GO:0030145)
GE002989	1	Biological Process: cellular process (GO:0044763)
GE002990	1	Cellular Component: integral component of membrane (GO:0016021)
GE002993	2	Biological Process: signal transduction (GO:0007165); Molecular Function: transferase activity, transferring phosphorus-containing groups (GO:0016772)
GE002996	4	Biological Process: phosphorelay signal transduction system (GO:0000160); Molecular Function: DNA binding (GO:0003677); Cellular Component: intracellular (GO:0005622); Biological Process: regulation of transcription, DNA-templated (GO:0006355)
GE002997	1	Biological Process: signal transduction (GO:0007165)
GE002998	1	Cellular Component: membrane (GO:0016020)
GE002999	2	Biological Process: polyamine biosynthetic process (GO:0006596); Molecular Function: lyase activity (GO:0016829)
GE003001	3	Molecular Function: ATP binding (GO:0005524); Biological Process: tRNA processing (GO:0008033); Molecular Function: tRNA dimethylallyltransferase activity (GO:0052381)
GE003002	3	Molecular Function: ATP binding (GO:0005524); Biological Process: mismatch repair (GO:0006298); Molecular Function: mismatched DNA binding (GO:0030983)
GE003003	1	Biological Process: regulation of transcription, DNA-templated (GO:0006355)
GE003004	1	Molecular Function: transferase activity (GO:0016740)
GE003005	3	Molecular Function: DNA binding (GO:0003677); Molecular Function: endonuclease activity (GO:0004519); Biological Process: nucleic acid phosphodiester bond hydrolysis (GO:0090305)
GE003007	4	Biological Process: cysteine metabolic process (GO:0006534); Molecular Function: transaminase activity (GO:0008483); Molecular Function: pyridoxal phosphate binding (GO:0030170); Molecular Function: cysteine desulfurase activity (GO:0031071)
GE003009	1	Molecular Function: serine O-acetyltransferase activity (GO:0009001)
GE003010	3	Molecular Function: cysteine synthase activity (GO:0004124); Biological Process: cysteine biosynthetic process from serine (GO:0006535); Molecular Function: transferase activity (GO:0016740)
GE003012	3	Molecular Function: nuclease activity (GO:0004518); Molecular Function: metal ion binding (GO:0046872); Biological Process: nucleic acid phosphodiester bond hydrolysis (GO:0090305)
GE003015	2	Molecular Function: succinate-semialdehyde dehydrogenase [NAD(P)+] activity (GO:0009013); Biological Process: oxidation-reduction process (GO:0055114)
GE003016	8	Molecular Function: glutathione-disulfide reductase activity (GO:0004362); Cellular Component: cell (GO:0005623); Biological Process: glutathione metabolic process (GO:0006749); Biological Process: cell redox homeostasis (GO:0045454); Molecular Function: flavin adenine dinucleotide binding (GO:0050660); Molecular Function: NADP binding (GO:0050661); Biological Process: oxidation-reduction process…
GE003017	2	Molecular Function: oxidoreductase activity (GO:0016491); Biological Process: oxidation-reduction process (GO:0055114)
GE003020	2	Molecular Function: catalytic activity (GO:0003824); Molecular Function: iron-sulfur cluster binding (GO:0051536)
GE003021	2	Biological Process: carbohydrate metabolic process (GO:0005975); Molecular Function: transferase activity (GO:0016740)
GE003022	3	Cellular Component: cytoplasm (GO:0005737); Biological Process: trehalose biosynthetic process (GO:0005992); Molecular Function: 4-alpha-D-(1->4)-alpha-D-glucanotrehalose trehalohydrolase activity (GO:0033942)
GE003023	4	Molecular Function: glycogen debranching enzyme activity (GO:0004133); Molecular Function: hydrolase activity, hydrolyzing O-glycosyl compounds (GO:0004553); Molecular Function: thiosulfate sulfurtransferase activity (GO:0004792); Biological Process: glycogen catabolic process (GO:0005980)
GE003024	2	Biological Process: carbohydrate metabolic process (GO:0005975); Molecular Function: maltose alpha-D-glucosyltransferase activity (GO:0047471)
GE003025	3	Molecular Function: hydrolase activity, hydrolyzing O-glycosyl compounds (GO:0004553); Molecular Function: transferase activity, transferring hexosyl groups (GO:0016758); Biological Process: alpha-glucan biosynthetic process (GO:0030979)
GE003026	4	Molecular Function: 1,4-alpha-glucan branching enzyme activity (GO:0003844); Molecular Function: hydrolase activity, hydrolyzing O-glycosyl compounds (GO:0004553); Biological Process: glycogen biosynthetic process (GO:0005978); Molecular Function: cation binding (GO:0043169)
GE003028	3	Molecular Function: magnesium ion binding (GO:0000287); Molecular Function: pyruvate decarboxylase activity (GO:0004737); Molecular Function: thiamine pyrophosphate binding (GO:0030976)
GE003030	2	Biological Process: transport (GO:0006810); Cellular Component: membrane (GO:0016020)
GE003032	1	Cellular Component: membrane (GO:0016020)
GE003034	3	Molecular Function: nucleotide binding (GO:0000166); Cellular Component: membrane (GO:0016020); Molecular Function: ion binding (GO:0043167)
GE003036	2	Cellular Component: plasma membrane (GO:0005886); Cellular Component: integral component of membrane (GO:0016021)
GE003037	2	Molecular Function: ATP binding (GO:0005524); Molecular Function: ATPase activity (GO:0016887)
GE003040	1	Cellular Component: integral component of membrane (GO:0016021)
GE003041	2	Molecular Function: DNA binding (GO:0003677); Biological Process: regulation of transcription, DNA-templated (GO:0006355)
GE003047	3	Biological Process: photosynthesis, light reaction (GO:0019684); Cellular Component: plasma membrane light-harvesting complex (GO:0030077); Molecular Function: electron transporter, transferring electrons within the cyclic electron transport pathway of photosynthesis activity (GO:0045156)
GE003051	7	Molecular Function: nucleotide binding (GO:0000166); Cellular Component: intracellular (GO:0005622); Biological Process: phosphorus metabolic process (GO:0006793); Molecular Function: kinase activity (GO:0016301); Molecular Function: phosphotransferase activity, carboxyl group as acceptor (GO:0016774); Molecular Function: metal ion binding (GO:0046872); Biological Process: organic substance metab…
GE003052	3	Biological Process: carbohydrate metabolic process (GO:0005975); Molecular Function: glycogen phosphorylase activity (GO:0008184); Molecular Function: pyridoxal phosphate binding (GO:0030170)
GE003058	1	Cellular Component: membrane (GO:0016020)
GE003068	1	Molecular Function: isomerase activity (GO:0016853)
GE003069	2	Biological Process: carbohydrate metabolic process (GO:0005975); Molecular Function: aldehyde-lyase activity (GO:0016832)
GE003070	1	Cellular Component: integral component of membrane (GO:0016021)
GE003072	2	Molecular Function: fructose-bisphosphate aldolase activity (GO:0004332); Biological Process: glycolytic process (GO:0006096)
GE003075	1	Biological Process: cellular process (GO:0009987)
GE003078	1	Molecular Function: nuclease activity (GO:0004518)
GE003083	5	Molecular Function: phosphorelay response regulator activity (GO:0000156); Biological Process: phosphorelay signal transduction system (GO:0000160); Cellular Component: cytoplasm (GO:0005737); Biological Process: chemotaxis (GO:0006935); Molecular Function: protein-glutamate methylesterase activity (GO:0008984)
GE003085	1	Cellular Component: integral component of membrane (GO:0016021)
GE003091	1	Cellular Component: integral component of membrane (GO:0016021)
GE003094	1	Cellular Component: integral component of membrane (GO:0016021)
GE003095	3	Molecular Function: peptidase activity (GO:0008233); Cellular Component: integral component of membrane (GO:0016021); Biological Process: regulation of peptidase activity (GO:0052547)
GE003100	1	Cellular Component: integral component of membrane (GO:0016021)
GE003102	4	Biological Process: carbohydrate metabolic process (GO:0005975); Cellular Component: integral component of membrane (GO:0016021); Molecular Function: transferase activity (GO:0016740); Molecular Function: carbohydrate binding (GO:0030246)
GE003106	1	Cellular Component: membrane (GO:0016020)
GE003108	3	Molecular Function: lyase activity (GO:0016829); Biological Process: hopanoid biosynthetic process (GO:0019746); Molecular Function: squalene-hopene cyclase activity (GO:0051007)
GE003112	2	Biological Process: protein folding (GO:0006457); Molecular Function: unfolded protein binding (GO:0051082)
GE003114	3	Biological Process: primary metabolic process (GO:0044238); Biological Process: cellular macromolecule metabolic process (GO:0044260); Biological Process: regulation of cellular process (GO:0050794)
GE003118	2	Molecular Function: ATP binding (GO:0005524); Molecular Function: ATPase activity (GO:0016887)
GE003120	4	Molecular Function: transporter activity (GO:0005215); Cellular Component: plasma membrane (GO:0005886); Biological Process: transport (GO:0006810); Cellular Component: integral component of membrane (GO:0016021)
GE003121	4	Molecular Function: transporter activity (GO:0005215); Cellular Component: plasma membrane (GO:0005886); Biological Process: transport (GO:0006810); Cellular Component: integral component of membrane (GO:0016021)
GE003122	2	Molecular Function: ATP binding (GO:0005524); Molecular Function: ATPase activity (GO:0016887)
GE003124	3	Molecular Function: monooxygenase activity (GO:0004497); Molecular Function: oxidoreductase activity, acting on paired donors, with incorporation or reduction of molecular oxygen (GO:0016705); Biological Process: oxidation-reduction process (GO:0055114)
GE003125	2	Molecular Function: oxidoreductase activity (GO:0016491); Biological Process: oxidation-reduction process (GO:0055114)
GE003126	1	Molecular Function: hydrolase activity (GO:0016787)
GE003127	4	Molecular Function: acyl-CoA dehydrogenase activity (GO:0003995); Molecular Function: monooxygenase activity (GO:0004497); Molecular Function: flavin adenine dinucleotide binding (GO:0050660); Biological Process: oxidation-reduction process (GO:0055114)
GE003128	2	Molecular Function: alkanesulfonate monooxygenase activity (GO:0008726); Biological Process: oxidation-reduction process (GO:0055114)
GE003129	4	Molecular Function: monooxygenase activity (GO:0004497); Molecular Function: oxidoreductase activity, acting on the CH-CH group of donors (GO:0016627); Molecular Function: flavin adenine dinucleotide binding (GO:0050660); Biological Process: oxidation-reduction process (GO:0055114)
GE003130	6	Biological Process: phosphorelay signal transduction system (GO:0000160); Molecular Function: ATP binding (GO:0005524); Cellular Component: intracellular (GO:0005622); Biological Process: regulation of transcription, DNA-templated (GO:0006355); Molecular Function: transcription factor binding (GO:0008134); Molecular Function: sequence-specific DNA binding (GO:0043565)
GE003131	7	Molecular Function: magnesium ion binding (GO:0000287); Molecular Function: GTP cyclohydrolase II activity (GO:0003935); Molecular Function: GTP binding (GO:0005525); Molecular Function: zinc ion binding (GO:0008270); Molecular Function: 3,4-dihydroxy-2-butanone-4-phosphate synthase activity (GO:0008686); Biological Process: riboflavin biosynthetic process (GO:0009231); Molecular Function: mangan…
GE003133	3	Molecular Function: acyl-CoA dehydrogenase activity (GO:0003995); Molecular Function: flavin adenine dinucleotide binding (GO:0050660); Biological Process: oxidation-reduction process (GO:0055114)
GE003138	4	Cellular Component: cytoplasm (GO:0005737); Molecular Function: kinase activity (GO:0016301); Biological Process: phosphorylation (GO:0016310); Molecular Function: molybdenum ion binding (GO:0030151)
GE003139	4	Cellular Component: cytoplasm (GO:0005737); Molecular Function: kinase activity (GO:0016301); Biological Process: phosphorylation (GO:0016310); Molecular Function: molybdenum ion binding (GO:0030151)
GE003140	5	Molecular Function: phosphoglycerate mutase activity (GO:0004619); Cellular Component: cytoplasm (GO:0005737); Biological Process: glucose catabolic process (GO:0006007); Biological Process: glycolytic process (GO:0006096); Molecular Function: manganese ion binding (GO:0030145)
GE003141	2	Molecular Function: DNA binding (GO:0003677); Biological Process: regulation of transcription, DNA-templated (GO:0006355)
GE003142	4	Biological Process: phosphorelay signal transduction system (GO:0000160); Cellular Component: intracellular (GO:0005622); Molecular Function: kinase activity (GO:0016301); Biological Process: phosphorylation (GO:0016310)
GE003143	5	Molecular Function: nucleotide binding (GO:0000166); Molecular Function: protein histidine kinase activity (GO:0004673); Biological Process: protein phosphorylation (GO:0006468); Biological Process: signal transduction (GO:0007165); Cellular Component: membrane (GO:0016020)
GE003144	1	Cellular Component: integral component of membrane (GO:0016021)
GE003145	3	Molecular Function: proton transmembrane transporter activity (GO:0015078); Molecular Function: cation-transporting ATPase activity (GO:0019829); Molecular Function: ATPase activity, coupled to transmembrane movement of ions, rotational mechanism (GO:0044769)
GE003146	7	Molecular Function: ATP binding (GO:0005524); Cellular Component: plasma membrane (GO:0005886); Biological Process: ATP hydrolysis coupled proton transport (GO:0015991); Biological Process: plasma membrane ATP synthesis coupled proton transport (GO:0042777); Cellular Component: proton-transporting ATP synthase complex, catalytic core F(1) (GO:0045261); Molecular Function: proton-transporting ATP …
GE003147	3	Biological Process: ion transport (GO:0006811); Cellular Component: membrane (GO:0016020); Biological Process: biological_process (GO:0044699)
GE003148	6	Cellular Component: plasma membrane (GO:0005886); Molecular Function: proton transmembrane transporter activity (GO:0015078); Biological Process: ATP synthesis coupled proton transport (GO:0015986); Biological Process: ATP hydrolysis coupled proton transport (GO:0015991); Cellular Component: integral component of membrane (GO:0016021); Cellular Component: proton-transporting ATP synthase complex,…
GE003149	5	Cellular Component: plasma membrane (GO:0005886); Cellular Component: integral component of membrane (GO:0016021); Biological Process: plasma membrane ATP synthesis coupled proton transport (GO:0042777); Cellular Component: proton-transporting ATP synthase complex, coupling factor F(o) (GO:0045263); Molecular Function: proton-transporting ATP synthase activity, rotational mechanism (GO:0046933)
GE003151	1	Cellular Component: integral component of membrane (GO:0016021)
GE003152	6	Molecular Function: ATP binding (GO:0005524); Cellular Component: plasma membrane (GO:0005886); Biological Process: plasma membrane ATP synthesis coupled proton transport (GO:0042777); Cellular Component: proton-transporting ATP synthase complex, catalytic core F(1) (GO:0045261); Molecular Function: proton-transporting ATP synthase activity, rotational mechanism (GO:0046933); Molecular Function: …
GE003153	7	Molecular Function: ATP binding (GO:0005524); Cellular Component: plasma membrane (GO:0005886); Biological Process: ATP hydrolysis coupled proton transport (GO:0015991); Biological Process: plasma membrane ATP synthesis coupled proton transport (GO:0042777); Cellular Component: proton-transporting ATP synthase complex, catalytic core F(1) (GO:0045261); Molecular Function: proton-transporting ATP …
GE003159	2	Biological Process: signal transduction (GO:0007165); Molecular Function: transferase activity, transferring phosphorus-containing groups (GO:0016772)
GE003160	4	Biological Process: phosphorelay signal transduction system (GO:0000160); Molecular Function: DNA binding (GO:0003677); Cellular Component: intracellular (GO:0005622); Biological Process: regulation of transcription, DNA-templated (GO:0006355)
GE003166	6	Molecular Function: proximal promoter sequence-specific DNA binding (GO:0000987); Molecular Function: DNA-binding transcription factor activity (GO:0003700); Cellular Component: cytosol (GO:0005829); Biological Process: regulation of transcription, DNA-templated (GO:0006355); Molecular Function: glyoxalase III activity (GO:0019172); Biological Process: methylglyoxal catabolic process to D-lactate…
GE003170	1	Cellular Component: membrane (GO:0016020)
GE003177	1	Cellular Component: integral component of membrane (GO:0016021)
GE003178	1	Cellular Component: integral component of membrane (GO:0016021)
GE003179	3	Cellular Component: plasma membrane (GO:0005886); Biological Process: transport (GO:0006810); Cellular Component: integral component of membrane (GO:0016021)
GE003181	5	Molecular Function: GTPase activity (GO:0003924); Molecular Function: GTP binding (GO:0005525); Cellular Component: cytoplasm (GO:0005737); Biological Process: regulation of translational termination (GO:0006449); Molecular Function: translation release factor activity, codon specific (GO:0016149)
GE003182	1	Biological Process: transport (GO:0006810)
GE003183	2	Biological Process: metabolic process (GO:0008152); Molecular Function: transferase activity (GO:0016740)
GE003189	3	Cellular Component: cytoplasm (GO:0005737); Molecular Function: homoserine O-succinyltransferase activity (GO:0008899); Biological Process: L-methionine biosynthetic process from homoserine via O-succinyl-L-homoserine and cystathionine (GO:0019281)
GE003190	2	Molecular Function: zinc ion binding (GO:0008270); Molecular Function: hydrolase activity (GO:0016787)
GE003191	1	Molecular Function: methyltransferase activity (GO:0008168)
GE003192	1	Biological Process: metabolic process (GO:0044710)
GE003193	1	Cellular Component: membrane (GO:0016020)
GE003196	4	Molecular Function: ATP binding (GO:0005524); Cellular Component: integral component of membrane (GO:0016021); Molecular Function: ATPase activity, coupled to transmembrane movement of substances (GO:0042626); Biological Process: transmembrane transport (GO:0055085)
GE003199	1	Molecular Function: hydrolase activity, acting on carbon-nitrogen (but not peptide) bonds (GO:0016810)
GE003200	3	Molecular Function: signaling receptor activity (GO:0004872); Biological Process: transport (GO:0006810); Cellular Component: cell outer membrane (GO:0009279)
GE003201	2	Molecular Function: DNA binding (GO:0003677); Biological Process: transcription, DNA-templated (GO:0006351)
GE003202	5	Molecular Function: GTPase activity (GO:0003924); Molecular Function: GTP binding (GO:0005525); Cellular Component: cytoplasm (GO:0005737); Biological Process: nitrogen compound metabolic process (GO:0006807); Molecular Function: nickel cation binding (GO:0016151)
GE003203	3	Cellular Component: cytoplasm (GO:0005737); Biological Process: nitrogen compound metabolic process (GO:0006807); Molecular Function: nickel cation binding (GO:0016151)
GE003204	7	Cellular Component: cytoplasm (GO:0005737); Biological Process: protein folding (GO:0006457); Biological Process: protein-containing complex assembly (GO:0006461); Molecular Function: nickel cation binding (GO:0016151); Biological Process: enzyme active site formation (GO:0018307); Biological Process: urea metabolic process (GO:0019627); Molecular Function: unfolded protein binding (GO:0051082)
GE003205	4	Cellular Component: cytoplasm (GO:0005737); Molecular Function: urease activity (GO:0009039); Molecular Function: nickel cation binding (GO:0016151); Biological Process: urea catabolic process (GO:0043419)
GE003206	3	Cellular Component: cytoplasm (GO:0005737); Molecular Function: urease activity (GO:0009039); Biological Process: urea catabolic process (GO:0043419)
GE003207	4	Cellular Component: cytoplasm (GO:0005737); Molecular Function: urease activity (GO:0009039); Molecular Function: nickel cation binding (GO:0016151); Biological Process: urea catabolic process (GO:0043419)
GE003209	2	Molecular Function: ATP binding (GO:0005524); Molecular Function: ATPase activity (GO:0016887)
GE003210	2	Molecular Function: ATP binding (GO:0005524); Molecular Function: ATPase activity (GO:0016887)
GE003211	4	Molecular Function: transporter activity (GO:0005215); Cellular Component: plasma membrane (GO:0005886); Biological Process: transport (GO:0006810); Cellular Component: integral component of membrane (GO:0016021)
GE003212	3	Molecular Function: transporter activity (GO:0005215); Biological Process: transport (GO:0006810); Cellular Component: membrane (GO:0016020)
GE003216	5	Molecular Function: phosphorelay sensor kinase activity (GO:0000155); Biological Process: phosphorelay signal transduction system (GO:0000160); Cellular Component: intracellular (GO:0005622); Cellular Component: integral component of membrane (GO:0016021); Biological Process: signal transduction by protein phosphorylation (GO:0023014)
GE003217	4	Biological Process: phosphorelay signal transduction system (GO:0000160); Molecular Function: DNA binding (GO:0003677); Cellular Component: intracellular (GO:0005622); Biological Process: regulation of transcription, DNA-templated (GO:0006355)
GE003225	1	Molecular Function: sequence-specific DNA binding (GO:0043565)
GE003226	4	Biological Process: proteolysis (GO:0006508); Molecular Function: metal ion binding (GO:0046872); Molecular Function: metalloaminopeptidase activity (GO:0070006); Biological Process: protein initiator methionine removal (GO:0070084)
GE003229	3	Molecular Function: DNA binding (GO:0003677); Molecular Function: DNA-binding transcription factor activity (GO:0003700); Biological Process: regulation of transcription, DNA-templated (GO:0006355)
GE003230	5	Molecular Function: inorganic anion transmembrane transporter activity (GO:0015103); Molecular Function: antiporter activity (GO:0015297); Biological Process: inorganic anion transport (GO:0015698); Cellular Component: integral component of membrane (GO:0016021); Biological Process: transmembrane transport (GO:0055085)
GE003231	3	Molecular Function: serine-type endopeptidase activity (GO:0004252); Biological Process: proteolysis (GO:0006508); Cellular Component: integral component of membrane (GO:0016021)
GE003232	2	Molecular Function: ATP-dependent RNA helicase activity (GO:0004004); Molecular Function: ATP binding (GO:0005524)
GE003234	2	Molecular Function: ATP binding (GO:0005524); Molecular Function: ATPase activity (GO:0016887)
GE003235	2	Biological Process: phosphorelay signal transduction system (GO:0000160); Cellular Component: intracellular (GO:0005622)
GE003236	3	Biological Process: signal transduction (GO:0007165); Molecular Function: kinase activity (GO:0016301); Biological Process: phosphorylation (GO:0016310)
GE003238	1	Cellular Component: membrane (GO:0016020)
GE003239	6	Molecular Function: phosphorelay sensor kinase activity (GO:0000155); Biological Process: phosphorelay signal transduction system (GO:0000160); Molecular Function: DNA binding (GO:0003677); Cellular Component: intracellular (GO:0005622); Biological Process: regulation of transcription, DNA-templated (GO:0006355); Biological Process: signal transduction by protein phosphorylation (GO:0023014)
GE003244	2	Molecular Function: electron transfer activity (GO:0009055); Molecular Function: heme binding (GO:0020037)
GE003245	3	Molecular Function: oxidoreductase activity, acting on CH-OH group of donors (GO:0016614); Molecular Function: flavin adenine dinucleotide binding (GO:0050660); Biological Process: oxidation-reduction process (GO:0055114)
GE003248	3	Molecular Function: nuclease activity (GO:0004518); Molecular Function: metal ion binding (GO:0046872); Biological Process: nucleic acid phosphodiester bond hydrolysis (GO:0090305)
GE003249	5	Molecular Function: glutamate-5-semialdehyde dehydrogenase activity (GO:0004350); Cellular Component: cytoplasm (GO:0005737); Molecular Function: NADP binding (GO:0050661); Biological Process: oxidation-reduction process (GO:0055114); Biological Process: L-proline biosynthetic process (GO:0055129)
GE003250	8	Molecular Function: glutathione-disulfide reductase activity (GO:0004362); Cellular Component: cell (GO:0005623); Biological Process: glutathione metabolic process (GO:0006749); Biological Process: cell redox homeostasis (GO:0045454); Molecular Function: flavin adenine dinucleotide binding (GO:0050660); Molecular Function: NADP binding (GO:0050661); Biological Process: oxidation-reduction process…
GE003251	4	Molecular Function: peroxidase activity (GO:0004601); Molecular Function: peroxiredoxin activity (GO:0051920); Biological Process: oxidation-reduction process (GO:0055114); Biological Process: cellular oxidant detoxification (GO:0098869)
GE003252	3	Molecular Function: DNA binding (GO:0003677); Molecular Function: DNA-binding transcription factor activity (GO:0003700); Biological Process: regulation of transcription, DNA-templated (GO:0006355)
GE003253	5	Molecular Function: NADPH dehydrogenase activity (GO:0003959); Molecular Function: FMN binding (GO:0010181); Molecular Function: pentaerythritol trinitrate reductase activity (GO:0018548); Molecular Function: trichloro-p-hydroquinone reductive dehalogenase activity (GO:0052690); Biological Process: oxidation-reduction process (GO:0055114)
GE003260	1	Cellular Component: membrane (GO:0016020)
GE003261	3	Molecular Function: signaling receptor activity (GO:0004872); Biological Process: transport (GO:0006810); Cellular Component: cell outer membrane (GO:0009279)
GE003262	1	Molecular Function: ATP binding (GO:0005524)
GE003265	2	Molecular Function: ATP binding (GO:0005524); Biological Process: DNA integration (GO:0015074)
GE003270	2	Molecular Function: kinase activity (GO:0016301); Biological Process: phosphorylation (GO:0016310)
GE003271	1	Molecular Function: sequence-specific DNA binding (GO:0043565)
GE003273	1	Molecular Function: ATP binding (GO:0005524)
GE003276	2	Molecular Function: ATP binding (GO:0005524); Biological Process: DNA integration (GO:0015074)
GE003281	4	Molecular Function: magnesium ion binding (GO:0000287); Molecular Function: oxidoreductase activity, acting on the CH-OH group of donors, NAD or NADP as acceptor (GO:0016616); Molecular Function: NAD binding (GO:0051287); Biological Process: oxidation-reduction process (GO:0055114)
GE003282	2	Molecular Function: ATP binding (GO:0005524); Molecular Function: ATPase activity (GO:0016887)
GE003289	3	Molecular Function: DNA binding (GO:0003677); Molecular Function: ATP binding (GO:0005524); Molecular Function: ATPase activity (GO:0016887)
GE003291	2	Cellular Component: integral component of membrane (GO:0016021); Biological Process: transmembrane transport (GO:0055085)
GE003295	1	Cellular Component: integral component of membrane (GO:0016021)
GE003297	1	Molecular Function: ATP binding (GO:0005524)
GE003299	2	Molecular Function: ATP binding (GO:0005524); Biological Process: DNA integration (GO:0015074)
GE003301	1	Molecular Function: transferase activity (GO:0016740)
GE003303	5	Molecular Function: lyase activity (GO:0016829); Biological Process: cellular metabolic process (GO:0044237); Biological Process: small molecule metabolic process (GO:0044281); Biological Process: cellular process (GO:0044763); Biological Process: organonitrogen compound metabolic process (GO:1901564)
GE003304	2	Biological Process: cellular amino acid metabolic process (GO:0006520); Molecular Function: ethanolamine ammonia-lyase activity (GO:0008851)
GE003305	6	Biological Process: phosphorelay signal transduction system (GO:0000160); Molecular Function: ATP binding (GO:0005524); Cellular Component: intracellular (GO:0005622); Biological Process: regulation of transcription, DNA-templated (GO:0006355); Molecular Function: transcription factor binding (GO:0008134); Molecular Function: sequence-specific DNA binding (GO:0043565)
GE003307	1	Biological Process: transcription, DNA-templated (GO:0006351)
GE003308	2	Molecular Function: hydrolase activity, acting on acid anhydrides, in phosphorus-containing anhydrides (GO:0016818); Molecular Function: metal ion binding (GO:0046872)
GE003309	4	Biological Process: carbohydrate metabolic process (GO:0005975); Molecular Function: oxidoreductase activity, acting on the CH-OH group of donors, quinone or similar compound as acceptor (GO:0016901); Molecular Function: quinone binding (GO:0048038); Biological Process: oxidation-reduction process (GO:0055114)
GE003310	5	Molecular Function: metalloendopeptidase activity (GO:0004222); Cellular Component: plasma membrane (GO:0005886); Biological Process: proteolysis (GO:0006508); Molecular Function: zinc ion binding (GO:0008270); Cellular Component: integral component of membrane (GO:0016021)
GE003327	2	Cellular Component: integral component of membrane (GO:0016021); Molecular Function: transferase activity (GO:0016740)
GE003328	1	Cellular Component: membrane (GO:0016020)
GE003337	1	Cellular Component: membrane (GO:0016020)
GE003339	1	Cellular Component: membrane (GO:0016020)
GE003340	1	Cellular Component: integral component of membrane (GO:0016021)
GE003341	1	Cellular Component: membrane (GO:0016020)
GE003343	1	Cellular Component: integral component of membrane (GO:0016021)
GE003344	2	Molecular Function: ATP binding (GO:0005524); Molecular Function: ATPase activity (GO:0016887)
GE003345	5	Molecular Function: alcohol dehydrogenase (NAD) activity (GO:0004022); Biological Process: methanol oxidation (GO:0015946); Molecular Function: methanol ferricytochrome-c oxidoreductase activity (GO:0052930); Molecular Function: ethanol cytochrome-c oxidoreductase activity (GO:0052931); Molecular Function: 2-chloroethanol cytochrome-c oxidoreductase activity (GO:0052932)
GE003346	4	Molecular Function: iron ion binding (GO:0005506); Molecular Function: electron transfer activity (GO:0009055); Molecular Function: heme binding (GO:0020037); Cellular Component: periplasmic space (GO:0042597)
GE003347	2	Cellular Component: periplasmic space (GO:0042597); Biological Process: methanol catabolic process (GO:0046170)
GE003348	6	Molecular Function: calcium ion binding (GO:0005509); Cellular Component: membrane (GO:0016020); Molecular Function: methanol ferricytochrome-c oxidoreductase activity (GO:0052930); Molecular Function: ethanol cytochrome-c oxidoreductase activity (GO:0052931); Molecular Function: 2-chloroethanol cytochrome-c oxidoreductase activity (GO:0052932); Biological Process: oxidation-reduction process (GO…
GE003349	4	Biological Process: phosphorelay signal transduction system (GO:0000160); Molecular Function: DNA binding (GO:0003677); Cellular Component: intracellular (GO:0005622); Biological Process: regulation of transcription, DNA-templated (GO:0006355)
GE003351	8	Molecular Function: phosphorelay sensor kinase activity (GO:0000155); Biological Process: phosphorelay signal transduction system (GO:0000160); Molecular Function: ATP binding (GO:0005524); Cellular Component: intracellular (GO:0005622); Cellular Component: integral component of membrane (GO:0016021); Biological Process: peptidyl-histidine phosphorylation (GO:0018106); Biological Process: signal …
GE003361	2	Biological Process: phosphorelay signal transduction system (GO:0000160); Cellular Component: intracellular (GO:0005622)
GE003363	7	Molecular Function: phosphorelay sensor kinase activity (GO:0000155); Biological Process: phosphorelay signal transduction system (GO:0000160); Molecular Function: ATP binding (GO:0005524); Cellular Component: cytoplasm (GO:0005737); Biological Process: chemotaxis (GO:0006935); Biological Process: peptidyl-histidine phosphorylation (GO:0018106); Biological Process: signal transduction by protein …
GE003364	2	Cellular Component: membrane (GO:0016020); Biological Process: response to stimulus (GO:0050896)
GE003365	3	Molecular Function: obsolete signal transducer activity (GO:0004871); Biological Process: chemotaxis (GO:0006935); Biological Process: signal transduction (GO:0007165)
GE003367	2	Biological Process: chemotaxis (GO:0006935); Molecular Function: protein-glutamine glutaminase activity (GO:0050568)
GE003368	5	Molecular Function: phosphorelay response regulator activity (GO:0000156); Biological Process: phosphorelay signal transduction system (GO:0000160); Cellular Component: cytoplasm (GO:0005737); Biological Process: chemotaxis (GO:0006935); Molecular Function: protein-glutamate methylesterase activity (GO:0008984)
GE003369	3	Molecular Function: DNA binding (GO:0003677); Cellular Component: cytoplasm (GO:0005737); Biological Process: regulation of transcription, DNA-templated (GO:0006355)
GE003372	1	Biological Process: transcription, DNA-templated (GO:0006351)
GE003378	2	Biological Process: signal transduction (GO:0007165); Molecular Function: transferase activity, transferring phosphorus-containing groups (GO:0016772)
GE003380	3	Biological Process: signal transduction (GO:0007165); Biological Process: primary metabolic process (GO:0044238); Biological Process: cellular macromolecule metabolic process (GO:0044260)
GE003383	3	Molecular Function: glycogen debranching enzyme activity (GO:0004133); Molecular Function: hydrolase activity, hydrolyzing O-glycosyl compounds (GO:0004553); Biological Process: glycogen catabolic process (GO:0005980)
GE003384	3	Biological Process: pseudouridine synthesis (GO:0001522); Molecular Function: RNA binding (GO:0003723); Molecular Function: pseudouridine synthase activity (GO:0009982)
GE003385	2	Biological Process: cell cycle (GO:0007049); Biological Process: chromosome segregation (GO:0007059)
GE003387	3	Biological Process: proteolysis (GO:0006508); Molecular Function: peptidase activity (GO:0008233); Cellular Component: integral component of membrane (GO:0016021)
GE003388	1	Molecular Function: double-stranded RNA binding (GO:0003725)
GE003389	1	Cellular Component: membrane (GO:0016020)
GE003390	4	Molecular Function: oxidoreductase activity, acting on the CH-OH group of donors, NAD or NADP as acceptor (GO:0016616); Molecular Function: formate dehydrogenase (cytochrome) activity (GO:0047898); Molecular Function: NAD binding (GO:0051287); Biological Process: oxidation-reduction process (GO:0055114)
GE003391	3	Molecular Function: DNA binding (GO:0003677); Molecular Function: DNA-binding transcription factor activity (GO:0003700); Biological Process: regulation of transcription, DNA-templated (GO:0006355)
GE003392	4	Molecular Function: ATP binding (GO:0005524); Cellular Component: plasma membrane (GO:0005886); Molecular Function: ATPase-coupled molybdate transmembrane transporter activity (GO:0015412); Biological Process: molybdate ion transport (GO:0015689)
GE003394	2	Biological Process: biosynthetic process (GO:0009058); Molecular Function: transferase activity, transferring glycosyl groups (GO:0016757)
GE003395	6	Biological Process: transition metal ion transport (GO:0000041); Molecular Function: ATP binding (GO:0005524); Molecular Function: ATPase-coupled molybdate transmembrane transporter activity (GO:0015412); Biological Process: molybdate ion transport (GO:0015689); Molecular Function: molybdenum ion transmembrane transporter activity (GO:0042888); Cellular Component: ATP-binding cassette (ABC) trans…
GE003396	4	Cellular Component: plasma membrane (GO:0005886); Molecular Function: ATPase-coupled molybdate transmembrane transporter activity (GO:0015412); Biological Process: molybdate ion transport (GO:0015689); Cellular Component: integral component of membrane (GO:0016021)
GE003397	1	Biological Process: tRNA threonylcarbamoyladenosine modification (GO:0002949)
GE003398	5	Molecular Function: DNA binding (GO:0003677); Molecular Function: ATP-dependent DNA helicase activity (GO:0004003); Molecular Function: ATP binding (GO:0005524); Biological Process: nucleobase-containing compound metabolic process (GO:0006139); Biological Process: DNA duplex unwinding (GO:0032508)
GE003403	4	Molecular Function: enoyl-[acyl-carrier-protein] reductase (NADH) activity (GO:0004318); Biological Process: fatty acid biosynthetic process (GO:0006633); Molecular Function: NAD binding (GO:0051287); Biological Process: oxidation-reduction process (GO:0055114)
GE003407	2	Biological Process: transport (GO:0006810); Cellular Component: membrane (GO:0016020)
GE003408	1	Cellular Component: membrane (GO:0016020)
GE003410	4	Molecular Function: phosphoglycerate kinase activity (GO:0004618); Molecular Function: ATP binding (GO:0005524); Cellular Component: cytoplasm (GO:0005737); Biological Process: glycolytic process (GO:0006096)
GE003413	2	Biological Process: proteolysis (GO:0006508); Molecular Function: peptidase activity (GO:0008233)
GE003414	6	Molecular Function: ribonuclease inhibitor activity (GO:0008428); Molecular Function: oxaloacetate decarboxylase activity (GO:0008948); Biological Process: negative regulation of catalytic activity (GO:0043086); Molecular Function: metal ion binding (GO:0046872); Molecular Function: 4-hydroxy-4-methyl-2-oxoglutarate aldolase activity (GO:0047443); Biological Process: regulation of RNA metabolic p…
GE003415	7	Biological Process: terpenoid biosynthetic process (GO:0016114); Biological Process: isopentenyl diphosphate biosynthetic process, methylerythritol 4-phosphate pathway (GO:0019288); Molecular Function: metal ion binding (GO:0046872); Biological Process: dimethylallyl diphosphate biosynthetic process (GO:0050992); Molecular Function: 3 iron, 4 sulfur cluster binding (GO:0051538); Molecular Functio…
GE003416	2	Molecular Function: branched-chain-amino-acid transaminase activity (GO:0004084); Biological Process: branched-chain amino acid metabolic process (GO:0009081)
GE003417	2	Biological Process: metabolic process (GO:0008152); Molecular Function: transferase activity (GO:0016740)
GE003418	2	Molecular Function: lipopolysaccharide heptosyltransferase activity (GO:0008920); Biological Process: lipopolysaccharide core region biosynthetic process (GO:0009244)
GE003427	2	Molecular Function: DNA binding (GO:0003677); Biological Process: regulation of transcription, DNA-templated (GO:0006355)
GE003428	5	Molecular Function: magnesium ion binding (GO:0000287); Cellular Component: cytoplasm (GO:0005737); Biological Process: gluconeogenesis (GO:0006094); Biological Process: dephosphorylation (GO:0016311); Molecular Function: fructose 1,6-bisphosphate 1-phosphatase activity (GO:0042132)
GE003430	6	Biological Process: RNA methylation (GO:0001510); Cellular Component: cytoplasm (GO:0005737); Biological Process: rRNA processing (GO:0006364); Molecular Function: RNA methyltransferase activity (GO:0008173); Molecular Function: metal ion binding (GO:0046872); Molecular Function: 4 iron, 4 sulfur cluster binding (GO:0051539)
GE003432	4	Molecular Function: magnesium ion binding (GO:0000287); Molecular Function: thiamine-phosphate diphosphorylase activity (GO:0004789); Biological Process: thiamine biosynthetic process (GO:0009228); Biological Process: thiamine diphosphate biosynthetic process (GO:0009229)
GE003433	3	Molecular Function: ATP binding (GO:0005524); Molecular Function: kinase activity (GO:0016301); Biological Process: phosphorylation (GO:0016310)
GE003434	5	Molecular Function: DNA ligase (NAD+) activity (GO:0003911); Biological Process: DNA replication (GO:0006260); Biological Process: DNA ligation (GO:0006266); Biological Process: DNA repair (GO:0006281); Molecular Function: metal ion binding (GO:0046872)
GE003436	3	Molecular Function: cysteine synthase activity (GO:0004124); Biological Process: cysteine biosynthetic process from serine (GO:0006535); Molecular Function: transferase activity (GO:0016740)
GE003437	2	Molecular Function: serine-type endopeptidase activity (GO:0004252); Biological Process: proteolysis (GO:0006508)
GE003440	5	Molecular Function: DNA binding (GO:0003677); Molecular Function: DNA-binding transcription factor activity (GO:0003700); Biological Process: DNA-templated transcription, initiation (GO:0006352); Biological Process: regulation of transcription, DNA-templated (GO:0006355); Molecular Function: sigma factor activity (GO:0016987)
GE003442	5	Cellular Component: cytoplasm (GO:0005737); Molecular Function: L-aspartate oxidase activity (GO:0008734); Biological Process: NAD biosynthetic process (GO:0009435); Molecular Function: L-aspartate:fumarate oxidoreductase activity (GO:0044318); Biological Process: oxidation-reduction process (GO:0055114)
GE003446	3	Molecular Function: nucleotide binding (GO:0000166); Molecular Function: nucleotidyltransferase activity (GO:0016779); Molecular Function: ion binding (GO:0043167)
GE003447	4	Molecular Function: peroxidase activity (GO:0004601); Molecular Function: peroxiredoxin activity (GO:0051920); Biological Process: oxidation-reduction process (GO:0055114); Biological Process: cellular oxidant detoxification (GO:0098869)
GE003448	2	Molecular Function: ribose-5-phosphate isomerase activity (GO:0004751); Biological Process: pentose-phosphate shunt, non-oxidative branch (GO:0009052)
GE003449	2	Biological Process: lipid A biosynthetic process (GO:0009245); Molecular Function: N-acyltransferase activity (GO:0016410)
GE003450	1	Cellular Component: integral component of membrane (GO:0016021)
GE003453	4	Molecular Function: DNA binding (GO:0003677); Molecular Function: helicase activity (GO:0004386); Cellular Component: cytoplasm (GO:0005737); Biological Process: regulation of transcription, DNA-templated (GO:0006355)
GE003455	1	Cellular Component: integral component of membrane (GO:0016021)
GE003457	4	Cellular Component: plasma membrane (GO:0005886); Molecular Function: transferase activity (GO:0016740); Biological Process: protein flavinylation (GO:0017013); Molecular Function: metal ion binding (GO:0046872)
GE003460	4	Biological Process: gene expression (GO:0010467); Biological Process: cellular macromolecule biosynthetic process (GO:0034645); Biological Process: cellular nitrogen compound biosynthetic process (GO:0044271); Biological Process: nucleic acid metabolic process (GO:0090304)
GE003468	3	Molecular Function: acetyl-CoA:L-glutamate N-acetyltransferase activity (GO:0004042); Cellular Component: cytoplasm (GO:0005737); Biological Process: arginine biosynthetic process (GO:0006526)
GE003472	2	Cellular Component: integral component of membrane (GO:0016021); Biological Process: transmembrane transport (GO:0055085)
GE003475	1	Molecular Function: hydrolase activity (GO:0016787)
GE003476	1	Biological Process: protein dephosphorylation (GO:0006470)
GE003477	3	Molecular Function: obsolete signal transducer activity (GO:0004871); Biological Process: signal transduction (GO:0007165); Cellular Component: integral component of membrane (GO:0016021)
GE003480	5	Molecular Function: translation initiation factor activity (GO:0003743); Cellular Component: cytoplasm (GO:0005737); Biological Process: translational initiation (GO:0006413); Molecular Function: rRNA binding (GO:0019843); Molecular Function: ribosome binding (GO:0043022)
GE003481	3	Molecular Function: ATP-dependent peptidase activity (GO:0004176); Molecular Function: ATP binding (GO:0005524); Biological Process: proteolysis (GO:0006508)
GE003482	3	Biological Process: proteolysis (GO:0006508); Molecular Function: peptidase activity (GO:0008233); Biological Process: protein catabolic process (GO:0030163)
GE003483	1	Molecular Function: hydrolase activity (GO:0016787)
GE003484	7	Molecular Function: tRNA binding (GO:0000049); Molecular Function: ATP binding (GO:0005524); Cellular Component: cytoplasm (GO:0005737); Biological Process: tRNA modification (GO:0006400); Molecular Function: methyltransferase activity (GO:0008168); Molecular Function: sulfurtransferase activity (GO:0016783); Biological Process: methylation (GO:0032259)
GE003486	7	Molecular Function: magnesium ion binding (GO:0000287); Molecular Function: ATP binding (GO:0005524); Cellular Component: cytoplasm (GO:0005737); Biological Process: organic acid metabolic process (GO:0006082); Biological Process: acetyl-CoA biosynthetic process (GO:0006085); Molecular Function: acetate kinase activity (GO:0008776); Biological Process: phosphorylation (GO:0016310)
GE003488	3	Cellular Component: cytoplasm (GO:0005737); Biological Process: acetyl-CoA biosynthetic process (GO:0006085); Molecular Function: phosphate acetyltransferase activity (GO:0008959)
GE003491	1	Cellular Component: integral component of membrane (GO:0016021)
GE003492	2	Cellular Component: membrane (GO:0016020); Molecular Function: transferase activity (GO:0016740)
GE003493	1	Molecular Function: oxidoreductase activity (GO:0016491)
GE003494	1	Cellular Component: membrane (GO:0016020)
GE003497	3	Biological Process: nitrogen compound metabolic process (GO:0006807); Molecular Function: transferase activity, transferring acyl groups (GO:0016746); Molecular Function: hydrolase activity, acting on carbon-nitrogen (but not peptide) bonds (GO:0016810)
GE003498	1	Molecular Function: N-acetyltransferase activity (GO:0008080)
GE003502	4	Molecular Function: phosphoribosylformylglycinamidine cyclo-ligase activity (GO:0004641); Molecular Function: ATP binding (GO:0005524); Cellular Component: cytoplasm (GO:0005737); Biological Process: 'de novo' IMP biosynthetic process (GO:0006189)
GE003503	4	Cellular Component: cytoplasm (GO:0005737); Biological Process: queuosine biosynthetic process (GO:0008616); Molecular Function: transferase activity (GO:0016740); Molecular Function: isomerase activity (GO:0016853)
GE003512	5	Molecular Function: RNA binding (GO:0003723); Molecular Function: tyrosine-tRNA ligase activity (GO:0004831); Molecular Function: ATP binding (GO:0005524); Cellular Component: cytoplasm (GO:0005737); Biological Process: tyrosyl-tRNA aminoacylation (GO:0006437)
GE003515	4	Molecular Function: structural molecule activity (GO:0005198); Molecular Function: iron ion binding (GO:0005506); Biological Process: iron-sulfur cluster assembly (GO:0016226); Molecular Function: iron-sulfur cluster binding (GO:0051536)
GE003520	1	Molecular Function: catalytic activity (GO:0003824)
GE003521	6	Molecular Function: iron ion binding (GO:0005506); Cellular Component: ribosome (GO:0005840); Biological Process: RNA modification (GO:0009451); Molecular Function: transferase activity (GO:0016740); Biological Process: peptidyl-L-beta-methylthioaspartic acid biosynthetic process from peptidyl-aspartic acid (GO:0018339); Molecular Function: 4 iron, 4 sulfur cluster binding (GO:0051539)
GE003522	1	Molecular Function: transferase activity (GO:0016740)
GE003524	3	Cellular Component: plasma membrane (GO:0005886); Biological Process: transport (GO:0006810); Cellular Component: integral component of membrane (GO:0016021)
GE003526	6	Molecular Function: DNA binding (GO:0003677); Molecular Function: DNA helicase activity (GO:0003678); Molecular Function: ATP binding (GO:0005524); Biological Process: DNA replication, synthesis of RNA primer (GO:0006269); Biological Process: DNA duplex unwinding (GO:0032508); Cellular Component: primosome complex (GO:1990077)
GE003527	3	Molecular Function: alanine racemase activity (GO:0008784); Molecular Function: pyridoxal phosphate binding (GO:0030170); Biological Process: D-alanine biosynthetic process (GO:0030632)
GE003528	5	Molecular Function: damaged DNA binding (GO:0003684); Molecular Function: ATP binding (GO:0005524); Biological Process: DNA repair (GO:0006281); Molecular Function: DNA-dependent ATPase activity (GO:0008094); Molecular Function: metal ion binding (GO:0046872)
GE003530	1	Cellular Component: membrane (GO:0016020)
GE003532	4	Molecular Function: secondary active sulfate transmembrane transporter activity (GO:0008271); Molecular Function: ATPase-coupled sulfate transmembrane transporter activity (GO:0015419); Cellular Component: outer membrane-bounded periplasmic space (GO:0030288); Biological Process: sulfate transmembrane transport (GO:1902358)
GE003533	1	Cellular Component: integral component of membrane (GO:0016021)
GE003535	4	Molecular Function: DNA binding (GO:0003677); Molecular Function: endonuclease activity (GO:0004519); Biological Process: DNA restriction-modification system (GO:0009307); Biological Process: nucleic acid phosphodiester bond hydrolysis (GO:0090305)
GE003537	8	Biological Process: transcription initiation from bacterial-type RNA polymerase promoter (GO:0001123); Molecular Function: DNA binding (GO:0003677); Molecular Function: DNA-binding transcription factor activity (GO:0003700); Cellular Component: cytoplasm (GO:0005737); Biological Process: regulation of transcription, DNA-templated (GO:0006355); Molecular Function: zinc ion binding (GO:0008270); Bi…
GE003538	5	Molecular Function: glutamine-tRNA ligase activity (GO:0004819); Molecular Function: ATP binding (GO:0005524); Cellular Component: cytoplasm (GO:0005737); Biological Process: glutamyl-tRNA aminoacylation (GO:0006424); Biological Process: glutaminyl-tRNA aminoacylation (GO:0006425)
GE003539	2	Molecular Function: kinase activity (GO:0016301); Biological Process: phosphorylation (GO:0016310)
GE003541	3	Molecular Function: catalytic activity (GO:0003824); Molecular Function: iron ion binding (GO:0005506); Molecular Function: 4 iron, 4 sulfur cluster binding (GO:0051539)
GE003542	2	Molecular Function: catalytic activity (GO:0003824); Cellular Component: membrane (GO:0016020)
GE003543	7	Cellular Component: plasma membrane (GO:0005886); Biological Process: cobalt ion transport (GO:0006824); Molecular Function: cobalt ion transmembrane transporter activity (GO:0015087); Molecular Function: magnesium ion transmembrane transporter activity (GO:0015095); Biological Process: magnesium ion transport (GO:0015693); Cellular Component: integral component of membrane (GO:0016021); Biologic…
GE003558	4	Molecular Function: dihydroorotate dehydrogenase activity (GO:0004152); Cellular Component: cytoplasm (GO:0005737); Biological Process: 'de novo' UMP biosynthetic process (GO:0044205); Biological Process: oxidation-reduction process (GO:0055114)
GE003559	5	Molecular Function: iron ion binding (GO:0005506); Molecular Function: oxidoreductase activity, acting on the aldehyde or oxo group of donors (GO:0016903); Biological Process: electron transport chain (GO:0022900); Molecular Function: thiamine pyrophosphate binding (GO:0030976); Molecular Function: 4 iron, 4 sulfur cluster binding (GO:0051539)
GE003565	1	Molecular Function: ubiquitin-like modifier activating enzyme activity (GO:0008641)
GE003566	7	Cellular Component: plasma membrane (GO:0005886); Biological Process: phosphatidylglycerol biosynthetic process (GO:0006655); Molecular Function: phosphatidylglycerophosphatase activity (GO:0008962); Biological Process: phospholipid catabolic process (GO:0009395); Cellular Component: integral component of membrane (GO:0016021); Biological Process: dephosphorylation (GO:0016311); Molecular Functio…
GE003567	6	Molecular Function: magnesium ion binding (GO:0000287); Molecular Function: ATP binding (GO:0005524); Molecular Function: thiamine-phosphate kinase activity (GO:0009030); Biological Process: thiamine biosynthetic process (GO:0009228); Biological Process: thiamine diphosphate biosynthetic process (GO:0009229); Biological Process: phosphorylation (GO:0016310)
GE003568	3	Molecular Function: RNA binding (GO:0003723); Biological Process: DNA-templated transcription, termination (GO:0006353); Biological Process: regulation of transcription, DNA-templated (GO:0006355)
GE003569	4	Molecular Function: 6,7-dimethyl-8-ribityllumazine synthase activity (GO:0000906); Biological Process: riboflavin biosynthetic process (GO:0009231); Cellular Component: riboflavin synthase complex (GO:0009349); Molecular Function: transferase activity (GO:0016740)
GE003570	4	Molecular Function: magnesium ion binding (GO:0000287); Molecular Function: 3,4-dihydroxy-2-butanone-4-phosphate synthase activity (GO:0008686); Biological Process: riboflavin biosynthetic process (GO:0009231); Molecular Function: manganese ion binding (GO:0030145)
GE003571	3	Molecular Function: riboflavin synthase activity (GO:0004746); Molecular Function: oxidoreductase activity (GO:0016491); Biological Process: oxidation-reduction process (GO:0055114)
GE003572	6	Molecular Function: zinc ion binding (GO:0008270); Molecular Function: 5-amino-6-(5-phosphoribosylamino)uracil reductase activity (GO:0008703); Molecular Function: diaminohydroxyphosphoribosylaminopyrimidine deaminase activity (GO:0008835); Biological Process: riboflavin biosynthetic process (GO:0009231); Molecular Function: NADP binding (GO:0050661); Biological Process: oxidation-reduction proce…
GE003573	4	Molecular Function: DNA binding (GO:0003677); Molecular Function: ATP binding (GO:0005524); Molecular Function: zinc ion binding (GO:0008270); Biological Process: negative regulation of transcription, DNA-templated (GO:0045892)
GE003574	2	Biological Process: polyphosphate metabolic process (GO:0006797); Molecular Function: polyphosphate:AMP phosphotransferase activity (GO:0043751)
GE003576	1	Cellular Component: integral component of membrane (GO:0016021)
GE003578	2	Molecular Function: nucleic acid binding (GO:0003676); Biological Process: nucleobase-containing compound metabolic process (GO:0006139)
GE003582	7	Molecular Function: DNA binding (GO:0003677); Molecular Function: serine-type endopeptidase activity (GO:0004252); Biological Process: DNA replication (GO:0006260); Biological Process: DNA repair (GO:0006281); Biological Process: proteolysis (GO:0006508); Biological Process: SOS response (GO:0009432); Biological Process: negative regulation of transcription, DNA-templated (GO:0045892)
GE003586	2	Biological Process: metabolic process (GO:0008152); Molecular Function: transferase activity, transferring acyl groups (GO:0016746)
GE003587	3	Molecular Function: metallocarboxypeptidase activity (GO:0004181); Biological Process: proteolysis (GO:0006508); Molecular Function: zinc ion binding (GO:0008270)
GE003589	3	Molecular Function: DNA binding (GO:0003677); Cellular Component: intracellular (GO:0005622); Biological Process: regulation of transcription, DNA-templated (GO:0006355)
GE003592	3	Molecular Function: oxoglutarate dehydrogenase (succinyl-transferring) activity (GO:0004591); Biological Process: tricarboxylic acid cycle (GO:0006099); Molecular Function: thiamine pyrophosphate binding (GO:0030976)
GE003593	4	Molecular Function: dihydrolipoyllysine-residue succinyltransferase activity (GO:0004149); Biological Process: tricarboxylic acid cycle (GO:0006099); Biological Process: L-lysine catabolic process to acetyl-CoA via saccharopine (GO:0033512); Cellular Component: oxoglutarate dehydrogenase complex (GO:0045252)
GE003596	5	Molecular Function: threonine-type endopeptidase activity (GO:0004298); Cellular Component: proteasome core complex (GO:0005839); Cellular Component: HslUV protease complex (GO:0009376); Molecular Function: metal ion binding (GO:0046872); Biological Process: proteolysis involved in cellular protein catabolic process (GO:0051603)
GE003597	6	Molecular Function: ATP binding (GO:0005524); Biological Process: proteolysis (GO:0006508); Cellular Component: HslUV protease complex (GO:0009376); Molecular Function: ATPase activity (GO:0016887); Biological Process: protein unfolding (GO:0043335); Molecular Function: peptidase activity, acting on L-amino acid peptides (GO:0070011)
GE003599	6	Biological Process: ubiquinone biosynthetic process (GO:0006744); Molecular Function: 2-polyprenyl-6-methoxy-1,4-benzoquinone methyltransferase activity (GO:0008425); Biological Process: aerobic respiration (GO:0009060); Biological Process: menaquinone biosynthetic process (GO:0009234); Biological Process: methylation (GO:0032259); Molecular Function: 2-octaprenyl-6-methoxy-1,4-benzoquinone methy…
GE003601	6	Molecular Function: protein kinase activity (GO:0004672); Molecular Function: ATP binding (GO:0005524); Cellular Component: plasma membrane (GO:0005886); Biological Process: protein phosphorylation (GO:0006468); Biological Process: regulation of ubiquinone biosynthetic process (GO:0010795); Cellular Component: integral component of membrane (GO:0016021)
GE003605	2	Molecular Function: 2-isopropylmalate synthase activity (GO:0003852); Biological Process: leucine biosynthetic process (GO:0009098)
GE003606	1	Molecular Function: hydrolase activity (GO:0016787)
GE003607	3	Molecular Function: nucleotide binding (GO:0000166); Molecular Function: aminoacyl-tRNA ligase activity (GO:0004812); Biological Process: tRNA aminoacylation for protein translation (GO:0006418)
GE003608	3	Molecular Function: translation elongation factor activity (GO:0003746); Cellular Component: cytoplasm (GO:0005737); Biological Process: translational elongation (GO:0006414)
GE003609	1	Molecular Function: iron-sulfur cluster binding (GO:0051536)
GE003610	3	Molecular Function: DNA binding (GO:0003677); Molecular Function: DNA-binding transcription factor activity (GO:0003700); Biological Process: regulation of transcription, DNA-templated (GO:0006355)
GE003613	5	Molecular Function: ATP binding (GO:0005524); Biological Process: drug transmembrane transport (GO:0006855); Molecular Function: xenobiotic transmembrane transporting ATPase activity (GO:0008559); Cellular Component: integral component of membrane (GO:0016021); Biological Process: xenobiotic transport (GO:0042908)
GE003614	4	Molecular Function: 3-oxoacyl-[acyl-carrier-protein] reductase (NADPH) activity (GO:0004316); Biological Process: fatty acid biosynthetic process (GO:0006633); Molecular Function: NAD binding (GO:0051287); Biological Process: oxidation-reduction process (GO:0055114)
GE003615	2	Molecular Function: [acyl-carrier-protein] S-malonyltransferase activity (GO:0004314); Biological Process: metabolic process (GO:0008152)
GE003616	4	Molecular Function: 3-oxoacyl-[acyl-carrier-protein] synthase activity (GO:0004315); Cellular Component: cytoplasm (GO:0005737); Biological Process: fatty acid biosynthetic process (GO:0006633); Molecular Function: beta-ketoacyl-acyl-carrier-protein synthase III activity (GO:0033818)
GE003618	3	Molecular Function: structural constituent of ribosome (GO:0003735); Biological Process: translation (GO:0006412); Cellular Component: large ribosomal subunit (GO:0015934)
GE003623	3	Biological Process: peptidoglycan metabolic process (GO:0000270); Molecular Function: lytic transglycosylase activity (GO:0008933); Cellular Component: membrane (GO:0016020)
GE003624	6	Molecular Function: magnesium ion binding (GO:0000287); Molecular Function: phosphoribosylglycinamide formyltransferase activity (GO:0004644); Molecular Function: ATP binding (GO:0005524); Biological Process: 'de novo' IMP biosynthetic process (GO:0006189); Molecular Function: phosphoribosylglycinamide formyltransferase 2 activity (GO:0043815); Molecular Function: coenzyme binding (GO:0050662)
GE003625	4	Molecular Function: ATP binding (GO:0005524); Biological Process: mismatch repair (GO:0006298); Cellular Component: integral component of membrane (GO:0016021); Molecular Function: mismatched DNA binding (GO:0030983)
GE003626	4	Molecular Function: ferrochelatase activity (GO:0004325); Cellular Component: cytoplasm (GO:0005737); Biological Process: heme biosynthetic process (GO:0006783); Molecular Function: metal ion binding (GO:0046872)
GE003627	7	Molecular Function: GTP cyclohydrolase I activity (GO:0003934); Molecular Function: GTP binding (GO:0005525); Cellular Component: cytoplasm (GO:0005737); Biological Process: one-carbon metabolic process (GO:0006730); Molecular Function: zinc ion binding (GO:0008270); Biological Process: 7,8-dihydroneopterin 3'-triphosphate biosynthetic process (GO:0035998); Biological Process: tetrahydrofolate bi…
GE003629	4	Molecular Function: dihydropteroate synthase activity (GO:0004156); Biological Process: tetrahydrofolate biosynthetic process (GO:0046654); Biological Process: folic acid biosynthetic process (GO:0046656); Molecular Function: metal ion binding (GO:0046872)
GE003631	7	Molecular Function: phosphorelay sensor kinase activity (GO:0000155); Biological Process: phosphorelay signal transduction system (GO:0000160); Cellular Component: intracellular (GO:0005622); Biological Process: response to stress (GO:0006950); Cellular Component: integral component of membrane (GO:0016021); Biological Process: peptidyl-histidine phosphorylation (GO:0018106); Biological Process: …
GE003632	4	Biological Process: phosphorelay signal transduction system (GO:0000160); Molecular Function: DNA binding (GO:0003677); Cellular Component: intracellular (GO:0005622); Biological Process: regulation of transcription, DNA-templated (GO:0006355)
GE003633	1	Cellular Component: integral component of membrane (GO:0016021)
GE003634	2	Molecular Function: exopolyphosphatase activity (GO:0004309); Biological Process: phosphorus metabolic process (GO:0006793)
GE003635	2	Molecular Function: ATP binding (GO:0005524); Molecular Function: ATPase activity (GO:0016887)
GE003636	3	Cellular Component: plasma membrane (GO:0005886); Biological Process: transport (GO:0006810); Cellular Component: integral component of membrane (GO:0016021)
GE003639	3	Cellular Component: plasma membrane (GO:0005886); Biological Process: transport (GO:0006810); Cellular Component: integral component of membrane (GO:0016021)
GE003640	2	Molecular Function: ATP binding (GO:0005524); Molecular Function: ATPase activity (GO:0016887)
GE003644	7	Molecular Function: DNA binding (GO:0003677); Molecular Function: DNA topoisomerase type II (ATP-hydrolyzing) activity (GO:0003918); Molecular Function: ATP binding (GO:0005524); Cellular Component: chromosome (GO:0005694); Biological Process: DNA topological change (GO:0006265); Biological Process: chromosome segregation (GO:0007059); Cellular Component: extrinsic component of plasma membrane (G…
GE003646	3	Molecular Function: phosphogluconate dehydrogenase (decarboxylating) activity (GO:0004616); Molecular Function: NAD binding (GO:0051287); Biological Process: oxidation-reduction process (GO:0055114)
GE003648	2	Molecular Function: dioxygenase activity (GO:0051213); Biological Process: oxidation-reduction process (GO:0055114)
GE003652	2	Cellular Component: membrane (GO:0016020); Molecular Function: hydrolase activity (GO:0016787)
GE003653	1	Cellular Component: membrane (GO:0016020)
GE003655	1	Molecular Function: transferase activity (GO:0016740)
GE003656	6	Molecular Function: single-stranded DNA binding (GO:0003697); Molecular Function: ATP-dependent DNA helicase activity (GO:0004003); Molecular Function: ATP binding (GO:0005524); Biological Process: DNA unwinding involved in DNA replication (GO:0006268); Molecular Function: 3'-5' exonuclease activity (GO:0008408); Biological Process: nucleic acid phosphodiester bond hydrolysis (GO:0090305)
GE003658	2	Biological Process: transcription, DNA-templated (GO:0006351); Biological Process: regulation of cellular process (GO:0050794)
GE003659	1	Biological Process: cellular process (GO:0009987)
GE003660	1	Molecular Function: ATP binding (GO:0005524)
GE003661	3	Biological Process: cellular metabolic process (GO:0044237); Biological Process: biological_process (GO:0044699); Biological Process: organic substance metabolic process (GO:0071704)
GE003662	1	Cellular Component: membrane (GO:0016020)
GE003665	1	Molecular Function: hydrolase activity (GO:0016787)
GE003667	1	Cellular Component: membrane (GO:0016020)
GE003668	1	Molecular Function: metal ion binding (GO:0046872)
GE003669	1	Molecular Function: transferase activity (GO:0016740)
GE003676	1	Molecular Function: DNA binding (GO:0003677)
GE003677	4	Molecular Function: magnesium ion binding (GO:0000287); Molecular Function: endonuclease activity (GO:0004519); Molecular Function: ribonuclease activity (GO:0004540); Biological Process: RNA phosphodiester bond hydrolysis (GO:0090501)
GE003678	3	Biological Process: proteolysis (GO:0006508); Molecular Function: peptidase activity (GO:0008233); Cellular Component: membrane (GO:0016020)
GE003679	5	Molecular Function: obsolete signal transducer activity (GO:0004871); Biological Process: signal transduction (GO:0007165); Cellular Component: membrane (GO:0016020); Biological Process: primary metabolic process (GO:0044238); Biological Process: cellular macromolecule metabolic process (GO:0044260)
GE003680	3	Molecular Function: protein histidine kinase activity (GO:0004673); Biological Process: protein phosphorylation (GO:0006468); Biological Process: signal transduction (GO:0007165)
GE003682	5	Biological Process: phosphorelay signal transduction system (GO:0000160); Molecular Function: DNA binding (GO:0003677); Cellular Component: intracellular (GO:0005622); Molecular Function: kinase activity (GO:0016301); Biological Process: phosphorylation (GO:0016310)
GE003683	6	Molecular Function: phosphorelay sensor kinase activity (GO:0000155); Biological Process: phosphorelay signal transduction system (GO:0000160); Molecular Function: nucleotide binding (GO:0000166); Cellular Component: intracellular (GO:0005622); Biological Process: signal transduction by protein phosphorylation (GO:0023014); Molecular Function: metal ion binding (GO:0046872)
GE003685	2	Biological Process: phosphorelay signal transduction system (GO:0000160); Cellular Component: intracellular (GO:0005622)
GE003686	1	Molecular Function: hydrolase activity (GO:0016787)
GE003687	1	Cellular Component: integral component of membrane (GO:0016021)
GE003689	3	Molecular Function: metal ion binding (GO:0046872); Molecular Function: S-adenosylhomocysteine deaminase activity (GO:0050270); Molecular Function: 5'-methylthioadenosine deaminase activity (GO:0090614)
GE003690	4	Biological Process: ubiquinone biosynthetic process (GO:0006744); Molecular Function: 2-polyprenyl-6-methoxy-1,4-benzoquinone methyltransferase activity (GO:0008425); Biological Process: methylation (GO:0032259); Molecular Function: 3-demethylubiquinone-n 3-O-methyltransferase activity (GO:0061542)
GE003691	5	Biological Process: carbohydrate metabolic process (GO:0005975); Molecular Function: phosphoglycolate phosphatase activity (GO:0008967); Biological Process: dephosphorylation (GO:0016311); Biological Process: glycolate biosynthetic process (GO:0046295); Molecular Function: metal ion binding (GO:0046872)
GE003692	2	Molecular Function: oxidoreductase activity (GO:0016491); Biological Process: oxidation-reduction process (GO:0055114)
GE003694	1	Cellular Component: bacterial-type flagellum basal body (GO:0009425)
GE003695	2	Cellular Component: bacterial-type flagellum basal body, rod (GO:0030694); Biological Process: bacterial-type flagellum-dependent cell motility (GO:0071973)
GE003698	2	Cellular Component: bacterial-type flagellum basal body, rod (GO:0030694); Biological Process: bacterial-type flagellum-dependent cell motility (GO:0071973)
GE003699	2	Cellular Component: bacterial-type flagellum basal body, distal rod (GO:0009426); Biological Process: bacterial-type flagellum-dependent cell motility (GO:0071973)
GE003700	4	Molecular Function: motor activity (GO:0003774); Cellular Component: cell outer membrane (GO:0009279); Cellular Component: bacterial-type flagellum basal body, distal rod, L ring (GO:0009427); Biological Process: bacterial-type flagellum-dependent cell motility (GO:0071973)
GE003701	4	Molecular Function: structural molecule activity (GO:0005198); Cellular Component: bacterial-type flagellum basal body, distal rod, P ring (GO:0009428); Cellular Component: outer membrane-bounded periplasmic space (GO:0030288); Biological Process: bacterial-type flagellum-dependent cell motility (GO:0071973)
GE003706	3	Molecular Function: acyl carrier activity (GO:0000036); Cellular Component: cytoplasm (GO:0005737); Biological Process: fatty acid biosynthetic process (GO:0006633)
GE003707	2	Biological Process: fatty acid biosynthetic process (GO:0006633); Molecular Function: beta-ketoacyl-acyl-carrier-protein synthase II activity (GO:0033817)
GE003708	2	Biological Process: metabolic process (GO:0008152); Molecular Function: lyase activity (GO:0016829)
GE003709	2	Molecular Function: nucleic acid binding (GO:0003676); Molecular Function: lyase activity (GO:0016829)
GE003710	4	Molecular Function: nucleotide binding (GO:0000166); Biological Process: pyrimidine deoxyribonucleotide biosynthetic process (GO:0009221); Molecular Function: kinase activity (GO:0016301); Biological Process: phosphorylation (GO:0016310)
GE003711	3	Molecular Function: catalytic activity (GO:0003824); Biological Process: DNA metabolic process (GO:0006259); Biological Process: cellular macromolecule biosynthetic process (GO:0034645)
GE003712	1	Molecular Function: cyclic-di-GMP binding (GO:0035438)
GE003713	2	Biological Process: DNA metabolic process (GO:0006259); Molecular Function: endodeoxyribonuclease activity, producing 5'-phosphomonoesters (GO:0016888)
GE003714	5	Cellular Component: plasma membrane (GO:0005886); Molecular Function: potassium ion transmembrane transporter activity (GO:0015079); Molecular Function: oxidoreductase activity (GO:0016491); Biological Process: oxidation-reduction process (GO:0055114); Biological Process: potassium ion transmembrane transport (GO:0071805)
GE003715	7	Molecular Function: ATP binding (GO:0005524); Cellular Component: cytoplasm (GO:0005737); Cellular Component: plasma membrane (GO:0005886); Biological Process: protein targeting (GO:0006605); Biological Process: protein import (GO:0017038); Molecular Function: metal ion binding (GO:0046872); Biological Process: intracellular protein transmembrane transport (GO:0065002)
GE003716	3	Biological Process: carbohydrate metabolic process (GO:0005975); Molecular Function: glycogen phosphorylase activity (GO:0008184); Molecular Function: pyridoxal phosphate binding (GO:0030170)
GE003717	5	Molecular Function: RNA binding (GO:0003723); Cellular Component: cytoplasm (GO:0005737); Molecular Function: tRNA methyltransferase activity (GO:0008175); Molecular Function: S-adenosylmethionine-dependent methyltransferase activity (GO:0008757); Biological Process: tRNA methylation (GO:0030488)
GE003718	6	Molecular Function: N-acetyl-gamma-glutamyl-phosphate reductase activity (GO:0003942); Cellular Component: cytoplasm (GO:0005737); Biological Process: arginine biosynthetic process (GO:0006526); Molecular Function: protein dimerization activity (GO:0046983); Molecular Function: NAD binding (GO:0051287); Biological Process: oxidation-reduction process (GO:0055114)
GE003720	3	Molecular Function: zinc ion binding (GO:0008270); Molecular Function: oxidoreductase activity (GO:0016491); Biological Process: oxidation-reduction process (GO:0055114)
GE003721	1	Molecular Function: transferase activity (GO:0016740)
GE003722	3	Molecular Function: symporter activity (GO:0015293); Cellular Component: integral component of membrane (GO:0016021); Biological Process: transmembrane transport (GO:0055085)
GE003724	4	Molecular Function: NAD+ synthase (glutamine-hydrolyzing) activity (GO:0003952); Molecular Function: ATP binding (GO:0005524); Biological Process: NAD biosynthetic process (GO:0009435); Molecular Function: hydrolase activity, acting on carbon-nitrogen (but not peptide) bonds (GO:0016810)
GE003725	4	Molecular Function: succinate-CoA ligase (ADP-forming) activity (GO:0004775); Molecular Function: ATP binding (GO:0005524); Biological Process: metabolic process (GO:0008152); Molecular Function: cofactor binding (GO:0048037)
GE003726	5	Molecular Function: magnesium ion binding (GO:0000287); Molecular Function: succinate-CoA ligase (ADP-forming) activity (GO:0004775); Molecular Function: ATP binding (GO:0005524); Biological Process: tricarboxylic acid cycle (GO:0006099); Molecular Function: manganese ion binding (GO:0030145)
GE003727	5	Molecular Function: nucleotide binding (GO:0000166); Biological Process: signal transduction (GO:0007165); Cellular Component: membrane (GO:0016020); Molecular Function: kinase activity (GO:0016301); Biological Process: phosphorylation (GO:0016310)
GE003728	6	Biological Process: phosphorelay signal transduction system (GO:0000160); Molecular Function: ATP binding (GO:0005524); Cellular Component: intracellular (GO:0005622); Biological Process: regulation of transcription, DNA-templated (GO:0006355); Molecular Function: transcription factor binding (GO:0008134); Molecular Function: sequence-specific DNA binding (GO:0043565)
GE003734	8	Molecular Function: nucleotide binding (GO:0000166); Molecular Function: obsolete signal transducer activity (GO:0004871); Biological Process: signal transduction (GO:0007165); Cellular Component: membrane (GO:0016020); Molecular Function: kinase activity (GO:0016301); Biological Process: phosphorylation (GO:0016310); Biological Process: primary metabolic process (GO:0044238); Biological Process:…
GE003735	4	Cellular Component: plasma membrane (GO:0005886); Molecular Function: cation transmembrane transporter activity (GO:0008324); Cellular Component: integral component of membrane (GO:0016021); Biological Process: cation transmembrane transport (GO:0098655)
GE003736	6	Biological Process: phosphorelay signal transduction system (GO:0000160); Molecular Function: ATP binding (GO:0005524); Cellular Component: intracellular (GO:0005622); Biological Process: regulation of transcription, DNA-templated (GO:0006355); Molecular Function: transcription factor binding (GO:0008134); Molecular Function: sequence-specific DNA binding (GO:0043565)
GE003739	3	Molecular Function: oxidoreductase activity, acting on CH-OH group of donors (GO:0016614); Molecular Function: flavin adenine dinucleotide binding (GO:0050660); Biological Process: oxidation-reduction process (GO:0055114)
GE003740	7	Molecular Function: metalloendopeptidase activity (GO:0004222); Molecular Function: endoribonuclease activity (GO:0004521); Cellular Component: cytoplasm (GO:0005737); Biological Process: rRNA processing (GO:0006364); Biological Process: proteolysis (GO:0006508); Molecular Function: zinc ion binding (GO:0008270); Biological Process: RNA phosphodiester bond hydrolysis, endonucleolytic (GO:0090502)
GE003741	1	Molecular Function: ATP binding (GO:0005524)
GE003742	5	Molecular Function: iron ion binding (GO:0005506); Cellular Component: cytoplasm (GO:0005737); Biological Process: tRNA modification (GO:0006400); Molecular Function: transferase activity (GO:0016740); Molecular Function: 4 iron, 4 sulfur cluster binding (GO:0051539)
GE003746	5	Molecular Function: magnesium ion binding (GO:0000287); Biological Process: queuosine biosynthetic process (GO:0008616); Molecular Function: carbon-nitrogen lyase activity (GO:0016840); Molecular Function: 4 iron, 4 sulfur cluster binding (GO:0051539); Molecular Function: S-adenosyl-L-methionine binding (GO:1904047)
GE003748	2	Cellular Component: cell outer membrane (GO:0009279); Cellular Component: integral component of membrane (GO:0016021)
GE003749	2	Biological Process: protein import (GO:0017038); Cellular Component: periplasmic space (GO:0042597)
GE003750	3	Molecular Function: transporter activity (GO:0005215); Biological Process: transport (GO:0006810); Cellular Component: membrane (GO:0016020)
GE003751	4	Molecular Function: transporter activity (GO:0005215); Cellular Component: plasma membrane (GO:0005886); Biological Process: protein transport (GO:0015031); Cellular Component: integral component of membrane (GO:0016021)
GE003752	3	Molecular Function: protein transporter activity (GO:0008565); Biological Process: protein transport (GO:0015031); Cellular Component: integral component of membrane (GO:0016021)
GE003753	1	Molecular Function: thiolester hydrolase activity (GO:0016790)
GE003754	7	Molecular Function: DNA binding (GO:0003677); Molecular Function: ATP binding (GO:0005524); Biological Process: DNA repair (GO:0006281); Biological Process: DNA recombination (GO:0006310); Molecular Function: four-way junction helicase activity (GO:0009378); Biological Process: SOS response (GO:0009432); Biological Process: DNA duplex unwinding (GO:0032508)
GE003755	8	Molecular Function: DNA binding (GO:0003677); Molecular Function: ATP binding (GO:0005524); Biological Process: DNA repair (GO:0006281); Biological Process: DNA recombination (GO:0006310); Molecular Function: four-way junction helicase activity (GO:0009378); Cellular Component: Holliday junction helicase complex (GO:0009379); Biological Process: SOS response (GO:0009432); Biological Process: DNA …
GE003756	6	Molecular Function: magnesium ion binding (GO:0000287); Molecular Function: nucleic acid binding (GO:0003676); Biological Process: DNA repair (GO:0006281); Biological Process: DNA recombination (GO:0006310); Molecular Function: crossover junction endodeoxyribonuclease activity (GO:0008821); Biological Process: nucleic acid phosphodiester bond hydrolysis (GO:0090305)
GE003757	3	Molecular Function: DNA binding (GO:0003677); Cellular Component: cytoplasm (GO:0005737); Biological Process: regulation of transcription, DNA-templated (GO:0006355)
GE003758	3	Molecular Function: phosphoserine phosphatase activity (GO:0004647); Biological Process: L-serine biosynthetic process (GO:0006564); Biological Process: dephosphorylation (GO:0016311)
GE003759	5	Molecular Function: phosphoglycerate dehydrogenase activity (GO:0004617); Biological Process: L-serine biosynthetic process (GO:0006564); Molecular Function: amino acid binding (GO:0016597); Molecular Function: NAD binding (GO:0051287); Biological Process: oxidation-reduction process (GO:0055114)
GE003760	3	Molecular Function: peptidase activity (GO:0008233); Cellular Component: integral component of membrane (GO:0016021); Biological Process: regulation of peptidase activity (GO:0052547)
GE003761	1	Cellular Component: integral component of membrane (GO:0016021)
GE003762	1	Molecular Function: dTDP-4-dehydrorhamnose 3,5-epimerase activity (GO:0008830)
GE003763	3	Molecular Function: glucose-1-phosphate thymidylyltransferase activity (GO:0008879); Biological Process: extracellular polysaccharide biosynthetic process (GO:0045226); Molecular Function: metal ion binding (GO:0046872)
GE003764	2	Molecular Function: dTDP-4-dehydrorhamnose reductase activity (GO:0008831); Biological Process: oxidation-reduction process (GO:0055114)
GE003765	4	Molecular Function: dTDP-glucose 4,6-dehydratase activity (GO:0008460); Biological Process: nucleotide-sugar metabolic process (GO:0009225); Molecular Function: oxidoreductase activity (GO:0016491); Biological Process: oxidation-reduction process (GO:0055114)
GE003767	2	Molecular Function: kinase activity (GO:0016301); Biological Process: cellular metabolic process (GO:0044237)
GE003770	1	Biological Process: carbohydrate transport (GO:0008643)
GE003774	1	Molecular Function: transferase activity (GO:0016740)
GE003776	2	Molecular Function: oxidoreductase activity, acting on CH-OH group of donors (GO:0016614); Biological Process: oxidation-reduction process (GO:0055114)
GE003777	1	Molecular Function: transferase activity (GO:0016740)
GE003779	1	Cellular Component: membrane (GO:0016020)
GE003780	1	Cellular Component: membrane (GO:0016020)
GE003785	1	Cellular Component: integral component of membrane (GO:0016021)
GE003786	3	Cellular Component: plasma membrane (GO:0005886); Biological Process: transport (GO:0006810); Cellular Component: integral component of membrane (GO:0016021)
GE003787	3	Cellular Component: plasma membrane (GO:0005886); Biological Process: transport (GO:0006810); Cellular Component: integral component of membrane (GO:0016021)
GE003788	7	Molecular Function: ATP binding (GO:0005524); Molecular Function: ferric-transporting ATPase activity (GO:0015408); Molecular Function: nickel-transporting ATPase activity (GO:0015413); Biological Process: ferric iron transport (GO:0015682); Biological Process: peptide transport (GO:0015833); Biological Process: nickel cation transmembrane transport (GO:0035444); Biological Process: divalent inor…
GE003789	3	Biological Process: peptidoglycan metabolic process (GO:0000270); Molecular Function: lytic transglycosylase activity (GO:0008933); Cellular Component: membrane (GO:0016020)
GE003790	2	Molecular Function: methyltransferase activity (GO:0008168); Biological Process: methylation (GO:0032259)
GE003791	6	Molecular Function: magnesium ion binding (GO:0000287); Molecular Function: nucleic acid binding (GO:0003676); Molecular Function: RNA-DNA hybrid ribonuclease activity (GO:0004523); Cellular Component: cytoplasm (GO:0005737); Biological Process: RNA catabolic process (GO:0006401); Biological Process: RNA phosphodiester bond hydrolysis, endonucleolytic (GO:0090502)
GE003795	5	Biological Process: ubiquinone biosynthetic process (GO:0006744); Cellular Component: integral component of membrane (GO:0016021); Molecular Function: oxidoreductase activity, acting on paired donors, with incorporation or reduction of molecular oxygen, NAD(P)H as one donor, and incorporation of one atom of oxygen (GO:0016709); Biological Process: oxidation-reduction process (GO:0055114); Molecul…
GE003796	3	Biological Process: glutamate biosynthetic process (GO:0006537); Molecular Function: glutamate synthase activity (GO:0015930); Biological Process: oxidation-reduction process (GO:0055114)
GE003797	6	Biological Process: sulfate assimilation (GO:0000103); Molecular Function: sulfite reductase (NADPH) activity (GO:0004783); Molecular Function: FMN binding (GO:0010181); Biological Process: cysteine biosynthetic process (GO:0019344); Molecular Function: flavin adenine dinucleotide binding (GO:0050660); Biological Process: oxidation-reduction process (GO:0055114)
GE003799	1	Cellular Component: membrane (GO:0016020)
GE003800	4	Molecular Function: argininosuccinate synthase activity (GO:0004055); Molecular Function: ATP binding (GO:0005524); Cellular Component: cytoplasm (GO:0005737); Biological Process: arginine biosynthetic process (GO:0006526)
GE003801	1	Cellular Component: membrane (GO:0016020)
GE003802	3	Molecular Function: L-threonine ammonia-lyase activity (GO:0004794); Biological Process: isoleucine biosynthetic process (GO:0009097); Molecular Function: pyridoxal phosphate binding (GO:0030170)
GE003803	2	Molecular Function: ribose-5-phosphate isomerase activity (GO:0004751); Biological Process: pentose-phosphate shunt, non-oxidative branch (GO:0009052)
GE003806	3	Molecular Function: NADH dehydrogenase activity (GO:0003954); Cellular Component: integral component of membrane (GO:0016021); Biological Process: oxidation-reduction process (GO:0055114)
GE003810	3	Molecular Function: nucleic acid binding (GO:0003676); Molecular Function: helicase activity (GO:0004386); Molecular Function: ATP binding (GO:0005524)
GE003811	1	Molecular Function: cyclic-di-GMP binding (GO:0035438)
GE003812	4	Molecular Function: DNA binding (GO:0003677); Molecular Function: helicase activity (GO:0004386); Molecular Function: ATP binding (GO:0005524); Biological Process: regulation of transcription, DNA-templated (GO:0006355)
GE003813	1	Cellular Component: integral component of membrane (GO:0016021)
GE003814	2	Molecular Function: oxygen binding (GO:0019825); Molecular Function: heme binding (GO:0020037)
GE003817	1	Cellular Component: integral component of membrane (GO:0016021)
GE003819	3	Molecular Function: ATP binding (GO:0005524); Molecular Function: kinase activity (GO:0016301); Biological Process: phosphorylation (GO:0016310)
GE003820	5	Biological Process: glutamine metabolic process (GO:0006541); Biological Process: cobalamin biosynthetic process (GO:0009236); Molecular Function: cobalamin-transporting ATPase activity (GO:0015420); Biological Process: cobalamin transport (GO:0015889); Biological Process: vitamin transmembrane transport (GO:0035461)
GE003824	10	Molecular Function: ATP binding (GO:0005524); Cellular Component: cytoplasm (GO:0005737); Biological Process: biosynthetic process (GO:0009058); Biological Process: proton transmembrane transport (GO:0015992); Molecular Function: ATPase activity (GO:0016887); Biological Process: protein secretion by the type III secretion system (GO:0030254); Cellular Component: type III protein secretion system …
GE003825	3	Molecular Function: motor activity (GO:0003774); Cellular Component: bacterial-type flagellum (GO:0009288); Biological Process: bacterial-type flagellum-dependent cell motility (GO:0071973)
GE003826	5	Molecular Function: motor activity (GO:0003774); Cellular Component: plasma membrane (GO:0005886); Biological Process: chemotaxis (GO:0006935); Cellular Component: bacterial-type flagellum basal body (GO:0009425); Biological Process: bacterial-type flagellum-dependent cell motility (GO:0071973)
GE003828	4	Molecular Function: motor activity (GO:0003774); Molecular Function: structural molecule activity (GO:0005198); Cellular Component: bacterial-type flagellum basal body (GO:0009425); Biological Process: bacterial-type flagellum-dependent cell motility (GO:0071973)
GE003829	7	Biological Process: phosphorelay signal transduction system (GO:0000160); Molecular Function: DNA-binding transcription factor activity (GO:0003700); Molecular Function: ATP binding (GO:0005524); Cellular Component: intracellular (GO:0005622); Biological Process: regulation of transcription, DNA-templated (GO:0006355); Molecular Function: transcription factor binding (GO:0008134); Molecular Funct…
GE003830	4	Molecular Function: nucleotide binding (GO:0000166); Biological Process: signal transduction (GO:0007165); Molecular Function: kinase activity (GO:0016301); Biological Process: phosphorylation (GO:0016310)
GE003831	4	Molecular Function: protein-L-isoaspartate (D-aspartate) O-methyltransferase activity (GO:0004719); Cellular Component: cytoplasm (GO:0005737); Biological Process: protein methylation (GO:0006479); Biological Process: protein repair (GO:0030091)
GE003832	5	Molecular Function: nucleotide binding (GO:0000166); Cellular Component: cytoplasm (GO:0005737); Molecular Function: 5'-nucleotidase activity (GO:0008253); Biological Process: dephosphorylation (GO:0016311); Molecular Function: metal ion binding (GO:0046872)
GE003834	2	Molecular Function: glyceraldehyde-3-phosphate dehydrogenase (NAD+) (phosphorylating) activity (GO:0004365); Biological Process: oxidation-reduction process (GO:0055114)
GE003835	2	Molecular Function: electron transfer activity (GO:0009055); Molecular Function: heme binding (GO:0020037)
GE003837	1	Cellular Component: integral component of membrane (GO:0016021)
GE003838	3	Molecular Function: lipid-A-disaccharide synthase activity (GO:0008915); Biological Process: lipid A biosynthetic process (GO:0009245); Cellular Component: integral component of membrane (GO:0016021)
GE003839	1	Molecular Function: transferase activity (GO:0016740)
GE003840	1	Cellular Component: membrane (GO:0016020)
GE003841	4	Molecular Function: dihydroorotase activity (GO:0004151); Biological Process: pyrimidine nucleobase biosynthetic process (GO:0019856); Biological Process: 'de novo' UMP biosynthetic process (GO:0044205); Molecular Function: metal ion binding (GO:0046872)
GE003843	5	Molecular Function: nucleic acid binding (GO:0003676); Molecular Function: aspartate-tRNA ligase activity (GO:0004815); Molecular Function: ATP binding (GO:0005524); Cellular Component: cytoplasm (GO:0005737); Biological Process: tRNA aminoacylation for protein translation (GO:0006418)
GE003844	7	Cellular Component: cytoplasm (GO:0005737); Molecular Function: quinolinate synthetase A activity (GO:0008987); Biological Process: NAD biosynthetic process (GO:0009435); Molecular Function: transferase activity, transferring alkyl or aryl (other than methyl) groups (GO:0016765); Biological Process: quinolinate biosynthetic process (GO:0019805); Molecular Function: metal ion binding (GO:0046872);…
GE003846	2	Molecular Function: GTP binding (GO:0005525); Cellular Component: cytoplasm (GO:0005737)
GE003851	2	Biological Process: carbohydrate biosynthetic process (GO:0016051); Molecular Function: carbon-nitrogen lyase activity (GO:0016840)
GE003852	3	Molecular Function: ATPase-coupled sulfate transmembrane transporter activity (GO:0015419); Cellular Component: integral component of membrane (GO:0016021); Biological Process: sulfate transmembrane transport (GO:1902358)
GE003853	3	Molecular Function: ATPase-coupled sulfate transmembrane transporter activity (GO:0015419); Cellular Component: integral component of membrane (GO:0016021); Biological Process: sulfate transmembrane transport (GO:1902358)
GE003854	4	Molecular Function: ATP binding (GO:0005524); Molecular Function: ATPase-coupled sulfate transmembrane transporter activity (GO:0015419); Cellular Component: ATP-binding cassette (ABC) transporter complex (GO:0043190); Biological Process: sulfate transmembrane transport (GO:1902358)
GE003855	3	Molecular Function: DNA binding (GO:0003677); Molecular Function: DNA-binding transcription factor activity (GO:0003700); Biological Process: regulation of transcription, DNA-templated (GO:0006355)
GE003856	3	Molecular Function: alanine dehydrogenase activity (GO:0000286); Biological Process: L-alanine catabolic process (GO:0042853); Biological Process: oxidation-reduction process (GO:0055114)
GE003858	1	Cellular Component: integral component of membrane (GO:0016021)
GE003859	1	Cellular Component: integral component of membrane (GO:0016021)
GE003862	2	Molecular Function: ATP binding (GO:0005524); Molecular Function: ATPase activity (GO:0016887)
GE003864	2	Biological Process: cytokinin biosynthetic process (GO:0009691); Molecular Function: hydrolase activity, hydrolyzing N-glycosyl compounds (GO:0016799)
GE003865	3	Molecular Function: dihydroorotase activity (GO:0004151); Molecular Function: zinc ion binding (GO:0008270); Biological Process: 'de novo' UMP biosynthetic process (GO:0044205)
GE003866	5	Molecular Function: aspartate carbamoyltransferase activity (GO:0004070); Biological Process: 'de novo' pyrimidine nucleobase biosynthetic process (GO:0006207); Biological Process: cellular amino acid metabolic process (GO:0006520); Molecular Function: amino acid binding (GO:0016597); Biological Process: 'de novo' UMP biosynthetic process (GO:0044205)
GE003867	2	Molecular Function: uracil phosphoribosyltransferase activity (GO:0004845); Biological Process: nucleoside metabolic process (GO:0009116)
GE003868	5	Biological Process: rRNA 5'-end processing (GO:0000967); Molecular Function: nucleic acid binding (GO:0003676); Molecular Function: nuclease activity (GO:0004518); Cellular Component: cytoplasm (GO:0005737); Biological Process: nucleic acid phosphodiester bond hydrolysis (GO:0090305)
GE003871	6	Molecular Function: magnesium ion binding (GO:0000287); Molecular Function: glutathione synthase activity (GO:0004363); Molecular Function: ATP binding (GO:0005524); Cellular Component: cytosol (GO:0005829); Biological Process: glutathione biosynthetic process (GO:0006750); Molecular Function: manganese ion binding (GO:0030145)
GE003872	3	Molecular Function: structural constituent of ribosome (GO:0003735); Cellular Component: ribosome (GO:0005840); Biological Process: translation (GO:0006412)
GE003873	3	Molecular Function: structural constituent of ribosome (GO:0003735); Cellular Component: ribosome (GO:0005840); Biological Process: translation (GO:0006412)
GE003875	2	Molecular Function: serine-type endopeptidase activity (GO:0004252); Biological Process: proteolysis (GO:0006508)
GE003876	6	Biological Process: transcription-coupled nucleotide-excision repair, DNA damage recognition (GO:0000716); Molecular Function: damaged DNA binding (GO:0003684); Molecular Function: helicase activity (GO:0004386); Molecular Function: ATP binding (GO:0005524); Cellular Component: cytoplasm (GO:0005737); Biological Process: regulation of transcription, DNA-templated (GO:0006355)
GE003877	4	Molecular Function: ATP binding (GO:0005524); Cellular Component: integral component of plasma membrane (GO:0005887); Molecular Function: potassium-transporting ATPase activity (GO:0008556); Biological Process: potassium ion transmembrane transport (GO:0071805)
GE003878	5	Molecular Function: magnesium ion binding (GO:0000287); Molecular Function: ATP binding (GO:0005524); Cellular Component: integral component of plasma membrane (GO:0005887); Molecular Function: potassium-transporting ATPase activity (GO:0008556); Biological Process: potassium ion transmembrane transport (GO:0071805)
GE003879	4	Cellular Component: integral component of plasma membrane (GO:0005887); Molecular Function: potassium-transporting ATPase activity (GO:0008556); Molecular Function: potassium ion binding (GO:0030955); Biological Process: potassium ion transmembrane transport (GO:0071805)
GE003881	3	Molecular Function: zinc ion binding (GO:0008270); Molecular Function: mannitol dehydrogenase activity (GO:0046029); Biological Process: oxidation-reduction process (GO:0055114)
GE003882	3	Biological Process: protein peptidyl-prolyl isomerization (GO:0000413); Molecular Function: peptidyl-prolyl cis-trans isomerase activity (GO:0003755); Biological Process: protein folding (GO:0006457)
GE003883	5	Molecular Function: DNA binding (GO:0003677); Molecular Function: translation elongation factor activity (GO:0003746); Biological Process: translational elongation (GO:0006414); Biological Process: regulation of DNA-templated transcription, elongation (GO:0032784); Molecular Function: RNA polymerase binding (GO:0070063)
GE003886	3	Cellular Component: cytoplasm (GO:0005737); Molecular Function: hydrolase activity, acting on ester bonds (GO:0016788); Biological Process: D-amino acid catabolic process (GO:0019478)
GE003887	5	Molecular Function: zinc ion binding (GO:0008270); Biological Process: thiamine biosynthetic process (GO:0009228); Biological Process: thiamine diphosphate biosynthetic process (GO:0009229); Molecular Function: lyase activity (GO:0016829); Molecular Function: 4 iron, 4 sulfur cluster binding (GO:0051539)
GE003888	5	Molecular Function: nucleotide binding (GO:0000166); Molecular Function: helicase activity (GO:0004386); Molecular Function: exonuclease activity (GO:0004527); Biological Process: double-strand break repair (GO:0006302); Biological Process: DNA recombination (GO:0006310)
GE003890	1	Biological Process: isoprenoid biosynthetic process (GO:0008299)
GE003891	3	Molecular Function: structural constituent of ribosome (GO:0003735); Cellular Component: ribosome (GO:0005840); Biological Process: translation (GO:0006412)
GE003892	4	Cellular Component: plasma membrane (GO:0005886); Biological Process: protein transport (GO:0015031); Cellular Component: integral component of membrane (GO:0016021); Biological Process: protein insertion into membrane (GO:0051205)
GE003893	5	Molecular Function: GTPase activity (GO:0003924); Molecular Function: GTP binding (GO:0005525); Cellular Component: cytoplasm (GO:0005737); Biological Process: tRNA modification (GO:0006400); Molecular Function: metal ion binding (GO:0046872)
GE003894	3	Molecular Function: DNA binding (GO:0003677); Biological Process: DNA recombination (GO:0006310); Biological Process: DNA integration (GO:0015074)
GE003905	3	Molecular Function: chromate transmembrane transporter activity (GO:0015109); Biological Process: chromate transport (GO:0015703); Cellular Component: integral component of membrane (GO:0016021)
GE003907	4	Biological Process: polysaccharide biosynthetic process (GO:0000271); Molecular Function: UDP-glucose 6-dehydrogenase activity (GO:0003979); Molecular Function: NAD binding (GO:0051287); Biological Process: oxidation-reduction process (GO:0055114)
GE003908	1	Cellular Component: membrane (GO:0016020)
GE003912	4	Molecular Function: 3-isopropylmalate dehydratase activity (GO:0003861); Biological Process: leucine biosynthetic process (GO:0009098); Molecular Function: metal ion binding (GO:0046872); Molecular Function: 4 iron, 4 sulfur cluster binding (GO:0051539)
GE003913	3	Molecular Function: 3-isopropylmalate dehydratase activity (GO:0003861); Biological Process: leucine biosynthetic process (GO:0009098); Cellular Component: 3-isopropylmalate dehydratase complex (GO:0009316)
GE003914	3	Biological Process: carbohydrate metabolic process (GO:0005975); Molecular Function: racemase and epimerase activity, acting on carbohydrates and derivatives (GO:0016857); Molecular Function: coenzyme binding (GO:0050662)
GE003915	2	Molecular Function: 2-isopropylmalate synthase activity (GO:0003852); Biological Process: leucine biosynthetic process (GO:0009098)
GE003916	6	Molecular Function: magnesium ion binding (GO:0000287); Molecular Function: 3-isopropylmalate dehydrogenase activity (GO:0003862); Cellular Component: cytoplasm (GO:0005737); Biological Process: leucine biosynthetic process (GO:0009098); Molecular Function: NAD binding (GO:0051287); Biological Process: oxidation-reduction process (GO:0055114)
GE003917	1	Cellular Component: membrane (GO:0016020)
GE003918	5	Molecular Function: isomerase activity (GO:0016853); Biological Process: 'de novo' GDP-L-fucose biosynthetic process (GO:0042351); Molecular Function: GDP-L-fucose synthase activity (GO:0050577); Biological Process: oxidation-reduction process (GO:0055114); Molecular Function: NADP+ binding (GO:0070401)
GE003925	4	Molecular Function: dTDP-glucose 4,6-dehydratase activity (GO:0008460); Biological Process: nucleotide-sugar metabolic process (GO:0009225); Molecular Function: oxidoreductase activity (GO:0016491); Biological Process: oxidation-reduction process (GO:0055114)
GE003926	3	Molecular Function: glucose-1-phosphate thymidylyltransferase activity (GO:0008879); Biological Process: extracellular polysaccharide biosynthetic process (GO:0045226); Molecular Function: metal ion binding (GO:0046872)
GE003927	1	Molecular Function: dTDP-4-dehydrorhamnose 3,5-epimerase activity (GO:0008830)
GE003929	1	Cellular Component: membrane (GO:0016020)
GE003938	4	Molecular Function: kinase activity (GO:0016301); Biological Process: phosphorylation (GO:0016310); Biological Process: primary metabolic process (GO:0044238); Biological Process: cellular macromolecule metabolic process (GO:0044260)
GE003948	3	Molecular Function: electron transfer activity (GO:0009055); Molecular Function: FMN binding (GO:0010181); Biological Process: oxidation-reduction process (GO:0055114)
GE003949	3	Biological Process: DNA repair (GO:0006281); Molecular Function: oxidoreductase activity (GO:0016491); Biological Process: oxidation-reduction process (GO:0055114)
GE003953	1	Molecular Function: hydrolase activity (GO:0016787)
GE003955	3	Molecular Function: fructose-bisphosphate aldolase activity (GO:0004332); Biological Process: glycolytic process (GO:0006096); Molecular Function: zinc ion binding (GO:0008270)
GE003960	1	Molecular Function: DNA binding (GO:0003677)
GE003961	4	Molecular Function: magnesium ion binding (GO:0000287); Molecular Function: endonuclease activity (GO:0004519); Molecular Function: ribonuclease activity (GO:0004540); Biological Process: RNA phosphodiester bond hydrolysis (GO:0090501)
GE003962	3	Molecular Function: magnesium ion binding (GO:0000287); Molecular Function: ribonuclease activity (GO:0004540); Biological Process: RNA phosphodiester bond hydrolysis (GO:0090501)
GE003963	1	Molecular Function: transferase activity (GO:0016740)
GE003972	3	Molecular Function: DNA binding (GO:0003677); Biological Process: DNA recombination (GO:0006310); Biological Process: DNA integration (GO:0015074)
GE003974	5	Molecular Function: ornithine carbamoyltransferase activity (GO:0004585); Cellular Component: cytoplasm (GO:0005737); Molecular Function: amino acid binding (GO:0016597); Biological Process: arginine deiminase pathway (GO:0019546); Biological Process: arginine catabolic process to ornithine (GO:0019547)
GE003975	4	Molecular Function: N2-acetyl-L-ornithine:2-oxoglutarate 5-aminotransferase activity (GO:0003992); Cellular Component: cytoplasm (GO:0005737); Biological Process: arginine biosynthetic process (GO:0006526); Molecular Function: pyridoxal phosphate binding (GO:0030170)
GE003977	2	Cellular Component: plasma membrane (GO:0005886); Cellular Component: integral component of membrane (GO:0016021)
GE003979	3	Cellular Component: cytoplasm (GO:0005737); Biological Process: protein folding (GO:0006457); Molecular Function: unfolded protein binding (GO:0051082)
GE003980	5	Biological Process: cellular protein modification process (GO:0006464); Biological Process: response to oxidative stress (GO:0006979); Molecular Function: peptide-methionine (S)-S-oxide reductase activity (GO:0008113); Biological Process: protein repair (GO:0030091); Biological Process: oxidation-reduction process (GO:0055114)
GE003981	3	Molecular Function: catalytic activity (GO:0003824); Molecular Function: metal ion binding (GO:0046872); Molecular Function: iron-sulfur cluster binding (GO:0051536)
GE003984	1	Cellular Component: integral component of membrane (GO:0016021)
GE003985	9	Molecular Function: metalloendopeptidase activity (GO:0004222); Molecular Function: ATP binding (GO:0005524); Cellular Component: plasma membrane (GO:0005886); Biological Process: proteolysis (GO:0006508); Molecular Function: zinc ion binding (GO:0008270); Cellular Component: integral component of membrane (GO:0016021); Molecular Function: ATPase activity (GO:0016887); Biological Process: protein…
GE003986	3	Cellular Component: integral component of membrane (GO:0016021); Molecular Function: hydrolase activity (GO:0016787); Biological Process: regulation of peptidase activity (GO:0052547)
GE003987	1	Cellular Component: integral component of membrane (GO:0016021)
GE003993	1	Biological Process: cellular process (GO:0044763)
GE003994	1	Cellular Component: membrane (GO:0016020)
GE003999	2	Molecular Function: nucleic acid binding (GO:0003676); Biological Process: DNA integration (GO:0015074)
GE004000	1	Cellular Component: integral component of membrane (GO:0016021)
GE004005	4	Molecular Function: tryptophan-tRNA ligase activity (GO:0004830); Molecular Function: ATP binding (GO:0005524); Cellular Component: cytoplasm (GO:0005737); Biological Process: tryptophanyl-tRNA aminoacylation (GO:0006436)
GE004006	5	Cellular Component: cytoplasm (GO:0005737); Biological Process: DNA catabolic process (GO:0006308); Molecular Function: exodeoxyribonuclease VII activity (GO:0008855); Cellular Component: exodeoxyribonuclease VII complex (GO:0009318); Biological Process: nucleic acid phosphodiester bond hydrolysis (GO:0090305)
GE004007	2	Biological Process: isoprenoid biosynthetic process (GO:0008299); Molecular Function: transferase activity (GO:0016740)
GE004008	4	Molecular Function: adenine phosphoribosyltransferase activity (GO:0003999); Cellular Component: cytoplasm (GO:0005737); Biological Process: adenine salvage (GO:0006168); Biological Process: AMP salvage (GO:0044209)
GE004011	2	Molecular Function: catalytic activity (GO:0003824); Molecular Function: iron-sulfur cluster binding (GO:0051536)
GE004012	2	Biological Process: biosynthetic process (GO:0009058); Molecular Function: transferase activity (GO:0016740)
GE004013	2	Biological Process: hopanoid biosynthetic process (GO:0019746); Molecular Function: squalene-hopene cyclase activity (GO:0051007)
GE004015	2	Molecular Function: N2-acetyl-L-ornithine:2-oxoglutarate 5-aminotransferase activity (GO:0003992); Molecular Function: pyridoxal phosphate binding (GO:0030170)
GE004016	3	Molecular Function: copper ion binding (GO:0005507); Cellular Component: periplasmic space (GO:0042597); Biological Process: response to copper ion (GO:0046688)
GE004017	1	Cellular Component: integral component of membrane (GO:0016021)
GE004018	6	Molecular Function: magnesium ion binding (GO:0000287); Molecular Function: 1-deoxy-D-xylulose-5-phosphate synthase activity (GO:0008661); Biological Process: thiamine biosynthetic process (GO:0009228); Biological Process: terpenoid biosynthetic process (GO:0016114); Molecular Function: thiamine pyrophosphate binding (GO:0030976); Biological Process: 1-deoxy-D-xylulose 5-phosphate biosynthetic pr…
GE004020	2	Biological Process: metabolic process (GO:0008152); Molecular Function: hydrolase activity (GO:0016787)
GE004021	1	Cellular Component: integral component of membrane (GO:0016021)
GE004023	1	Cellular Component: integral component of membrane (GO:0016021)
GE004026	5	Molecular Function: phosphorelay response regulator activity (GO:0000156); Biological Process: phosphorelay signal transduction system (GO:0000160); Cellular Component: cytoplasm (GO:0005737); Biological Process: chemotaxis (GO:0006935); Molecular Function: protein-glutamate methylesterase activity (GO:0008984)
GE004027	2	Biological Process: chemotaxis (GO:0006935); Molecular Function: protein-glutamine glutaminase activity (GO:0050568)
GE004028	2	Biological Process: protein methylation (GO:0006479); Molecular Function: protein-glutamate O-methyltransferase activity (GO:0008983)
GE004031	3	Molecular Function: obsolete signal transducer activity (GO:0004871); Biological Process: chemotaxis (GO:0006935); Biological Process: signal transduction (GO:0007165)
GE004035	3	Molecular Function: obsolete signal transducer activity (GO:0004871); Biological Process: chemotaxis (GO:0006935); Biological Process: signal transduction (GO:0007165)
GE004036	7	Molecular Function: phosphorelay sensor kinase activity (GO:0000155); Biological Process: phosphorelay signal transduction system (GO:0000160); Molecular Function: ATP binding (GO:0005524); Cellular Component: cytoplasm (GO:0005737); Biological Process: chemotaxis (GO:0006935); Biological Process: peptidyl-histidine phosphorylation (GO:0018106); Biological Process: signal transduction by protein …
GE004037	2	Biological Process: phosphorelay signal transduction system (GO:0000160); Cellular Component: intracellular (GO:0005622)
GE004038	4	Biological Process: carbohydrate metabolic process (GO:0005975); Biological Process: tricarboxylic acid cycle (GO:0006099); Biological Process: malate metabolic process (GO:0006108); Molecular Function: L-malate dehydrogenase activity (GO:0030060)
GE004039	2	Molecular Function: methylenetetrahydrofolate dehydrogenase (NADP+) activity (GO:0004488); Biological Process: oxidation-reduction process (GO:0055114)
GE004041	7	Molecular Function: glycine hydroxymethyltransferase activity (GO:0004372); Cellular Component: cytoplasm (GO:0005737); Molecular Function: methyltransferase activity (GO:0008168); Biological Process: glycine biosynthetic process from serine (GO:0019264); Molecular Function: pyridoxal phosphate binding (GO:0030170); Biological Process: methylation (GO:0032259); Biological Process: tetrahydrofolat…
GE004042	4	Molecular Function: formate-tetrahydrofolate ligase activity (GO:0004329); Molecular Function: ATP binding (GO:0005524); Biological Process: folic acid-containing compound biosynthetic process (GO:0009396); Biological Process: tetrahydrofolate interconversion (GO:0035999)
GE004045	6	Molecular Function: acetyl-CoA carboxylase activity (GO:0003989); Molecular Function: ATP binding (GO:0005524); Biological Process: fatty acid biosynthetic process (GO:0006633); Cellular Component: acetyl-CoA carboxylase complex (GO:0009317); Molecular Function: transferase activity (GO:0016740); Biological Process: malonyl-CoA biosynthetic process (GO:2001295)
GE004046	3	Molecular Function: DNA binding (GO:0003677); Molecular Function: ATP binding (GO:0005524); Biological Process: DNA replication (GO:0006260)
GE004047	3	Molecular Function: structural constituent of ribosome (GO:0003735); Cellular Component: ribosome (GO:0005840); Biological Process: translation (GO:0006412)
GE004048	4	Molecular Function: DNA binding (GO:0003677); Molecular Function: DNA-directed 5'-3' RNA polymerase activity (GO:0003899); Biological Process: transcription, DNA-templated (GO:0006351); Molecular Function: protein dimerization activity (GO:0046983)
GE004049	4	Molecular Function: structural constituent of ribosome (GO:0003735); Biological Process: translation (GO:0006412); Cellular Component: small ribosomal subunit (GO:0015935); Molecular Function: rRNA binding (GO:0019843)
GE004050	4	Molecular Function: structural constituent of ribosome (GO:0003735); Cellular Component: ribosome (GO:0005840); Biological Process: translation (GO:0006412); Molecular Function: rRNA binding (GO:0019843)
GE004051	5	Molecular Function: tRNA binding (GO:0000049); Molecular Function: structural constituent of ribosome (GO:0003735); Cellular Component: ribosome (GO:0005840); Biological Process: translation (GO:0006412); Molecular Function: rRNA binding (GO:0019843)
GE004053	6	Cellular Component: intracellular (GO:0005622); Cellular Component: plasma membrane (GO:0005886); Biological Process: protein targeting (GO:0006605); Cellular Component: integral component of membrane (GO:0016021); Biological Process: protein transport by the Sec complex (GO:0043952); Biological Process: intracellular protein transmembrane transport (GO:0065002)
GE004054	4	Molecular Function: structural constituent of ribosome (GO:0003735); Biological Process: translation (GO:0006412); Cellular Component: large ribosomal subunit (GO:0015934); Molecular Function: rRNA binding (GO:0019843)
GE004055	3	Molecular Function: structural constituent of ribosome (GO:0003735); Biological Process: translation (GO:0006412); Cellular Component: large ribosomal subunit (GO:0015934)
GE004056	4	Molecular Function: structural constituent of ribosome (GO:0003735); Biological Process: translation (GO:0006412); Cellular Component: small ribosomal subunit (GO:0015935); Molecular Function: rRNA binding (GO:0019843)
GE004057	4	Molecular Function: structural constituent of ribosome (GO:0003735); Cellular Component: ribosome (GO:0005840); Biological Process: translation (GO:0006412); Molecular Function: rRNA binding (GO:0019843)
GE004058	4	Molecular Function: structural constituent of ribosome (GO:0003735); Cellular Component: ribosome (GO:0005840); Biological Process: translation (GO:0006412); Molecular Function: rRNA binding (GO:0019843)
GE004059	4	Molecular Function: structural constituent of ribosome (GO:0003735); Cellular Component: ribosome (GO:0005840); Biological Process: translation (GO:0006412); Molecular Function: rRNA binding (GO:0019843)
GE004061	5	Molecular Function: tRNA binding (GO:0000049); Molecular Function: structural constituent of ribosome (GO:0003735); Cellular Component: ribosome (GO:0005840); Biological Process: translation (GO:0006412); Molecular Function: rRNA binding (GO:0019843)
GE004062	4	Molecular Function: structural constituent of ribosome (GO:0003735); Cellular Component: ribosome (GO:0005840); Biological Process: translation (GO:0006412); Molecular Function: rRNA binding (GO:0019843)
GE004063	4	Molecular Function: structural constituent of ribosome (GO:0003735); Biological Process: translation (GO:0006412); Cellular Component: large ribosomal subunit (GO:0015934); Molecular Function: rRNA binding (GO:0019843)
[truncated: 325 more rows]
