# Supplementary material for: Genome of Methylomonas sp. AM2-LC, representing a methanotrophic bacterial species isolated from water column of a boreal, oxygen-stratified lake
Source: Front Genet. 2024 Aug 30;15:1440435. doi: 10.3389/fgene.2024.1440435 (PMC11392852; doi:10.3389/fgene.2024.1440435)
Supplement: Supplementary file 1 [file DataSheet3.ZIP › Supplementary_File_3_rev/05.GO_annotation/GO.Category.gene_list.xls]

Category	gene_list
Biological Process	GE000001;GE000004;GE000005;GE000008;GE000009;GE000013;GE000018;GE000020;GE000022;GE000023;GE000024;GE000025;GE000027;GE000034;GE000038;GE000040;GE000041;GE000042;GE000045;GE000046;GE000048;GE000053;GE000055;GE000056;GE000057;GE000060;GE000063;GE000069;GE000070;GE000071;GE000072;GE000073;GE000077;GE000078;GE000079;GE000083;GE000086;GE000087;GE000088;GE000089;GE000090;GE000091;GE000092;GE000095;GE0…
Cellular Component	GE000001;GE000002;GE000004;GE000005;GE000008;GE000009;GE000018;GE000020;GE000022;GE000023;GE000024;GE000025;GE000035;GE000037;GE000038;GE000039;GE000040;GE000041;GE000049;GE000052;GE000056;GE000069;GE000070;GE000071;GE000073;GE000077;GE000084;GE000087;GE000089;GE000091;GE000092;GE000095;GE000096;GE000098;GE000099;GE000100;GE000101;GE000127;GE000129;GE000130;GE000131;GE000132;GE000133;GE000135;GE0…
Molecular Function	GE000001;GE000004;GE000005;GE000008;GE000009;GE000013;GE000020;GE000022;GE000023;GE000024;GE000025;GE000027;GE000034;GE000038;GE000041;GE000042;GE000045;GE000046;GE000048;GE000053;GE000054;GE000055;GE000056;GE000057;GE000060;GE000063;GE000069;GE000070;GE000071;GE000072;GE000073;GE000077;GE000078;GE000079;GE000080;GE000083;GE000086;GE000087;GE000088;GE000089;GE000090;GE000091;GE000092;GE000094;GE0…
