# Supplementary material for: Genome of Methylomonas sp. AM2-LC, representing a methanotrophic bacterial species isolated from water column of a boreal, oxygen-stratified lake
Source: Front Genet. 2024 Aug 30;15:1440435. doi: 10.3389/fgene.2024.1440435 (PMC11392852; doi:10.3389/fgene.2024.1440435)
Supplement: Supplementary file 1 [file DataSheet3.ZIP › Supplementary_File_3_rev/05.GO_annotation/GO.second_level.gene_list.xls]

GO_classify1	GO_classify2	gene_list
cellular component	extracellular region	GE001055;GE001886
cellular component	cell	GE000001;GE000004;GE000005;GE000008;GE000009;GE000018;GE000020;GE000022;GE000023;GE000024;GE000041;GE000056;GE000069;GE000070;GE000071;GE000073;GE000087;GE000089;GE000091;GE000092;GE000095;GE000096;GE000098;GE000099;GE000100;GE000101;GE000127;GE000129;GE000130;GE000131;GE000132;GE000133;GE000135;GE000136;GE000137;GE000138;GE000142;GE000143;GE000144;GE000145;GE000146;GE000151;GE000159;GE000160;GE0…
cellular component	nucleoid	GE000144;GE000674;GE004481
cellular component	membrane	GE000002;GE000018;GE000024;GE000025;GE000035;GE000037;GE000038;GE000039;GE000040;GE000041;GE000049;GE000052;GE000056;GE000077;GE000084;GE000130;GE000131;GE000135;GE000136;GE000138;GE000141;GE000142;GE000147;GE000150;GE000154;GE000159;GE000166;GE000175;GE000185;GE000187;GE000192;GE000201;GE000204;GE000207;GE000220;GE000239;GE000240;GE000241;GE000286;GE000288;GE000299;GE000300;GE000302;GE000303;GE0…
cellular component	virion	GE000206
cellular component	macromolecular complex	GE000071;GE000096;GE000145;GE000253;GE000302;GE000303;GE000370;GE000371;GE000373;GE000374;GE000375;GE000376;GE000377;GE000474;GE000475;GE000476;GE000485;GE000512;GE000522;GE000543;GE000560;GE000561;GE000663;GE000673;GE000783;GE000784;GE000785;GE000792;GE000793;GE000946;GE000948;GE000949;GE000950;GE000958;GE001055;GE001231;GE001328;GE001383;GE001402;GE001425;GE001444;GE001481;GE001545;GE001556;GE0…
cellular component	organelle	GE000096;GE000255;GE000543;GE000560;GE000561;GE000674;GE000689;GE000690;GE000691;GE000693;GE000695;GE000702;GE000792;GE000793;GE000946;GE000948;GE000949;GE000958;GE000983;GE001075;GE001328;GE001545;GE001556;GE001557;GE001559;GE001634;GE002231;GE002255;GE002280;GE002421;GE002422;GE002482;GE002789;GE002790;GE002946;GE003047;GE003521;GE003526;GE003618;GE003644;GE003694;GE003695;GE003698;GE003699;GE0…
cellular component	organelle part	GE000689;GE000690;GE000691;GE000693;GE000695;GE001545;GE001634;GE002946;GE003047;GE003526;GE003618;GE003694;GE003695;GE003698;GE003699;GE003700;GE003701;GE003826;GE003828;GE004049;GE004054;GE004055;GE004056;GE004063;GE004067;GE004068;GE004069;GE004070;GE004077;GE004078;GE004083
cellular component	virion part	GE000206
cellular component	membrane part	GE000018;GE000024;GE000025;GE000035;GE000037;GE000038;GE000039;GE000040;GE000041;GE000049;GE000052;GE000056;GE000130;GE000131;GE000136;GE000138;GE000141;GE000142;GE000147;GE000150;GE000159;GE000166;GE000185;GE000187;GE000201;GE000207;GE000241;GE000288;GE000299;GE000300;GE000302;GE000303;GE000314;GE000317;GE000318;GE000319;GE000322;GE000332;GE000333;GE000337;GE000369;GE000370;GE000371;GE000373;GE0…
cellular component	cell part	GE000001;GE000004;GE000005;GE000008;GE000009;GE000018;GE000020;GE000022;GE000023;GE000024;GE000041;GE000056;GE000069;GE000070;GE000071;GE000073;GE000087;GE000089;GE000091;GE000092;GE000095;GE000096;GE000098;GE000099;GE000100;GE000101;GE000127;GE000129;GE000130;GE000131;GE000132;GE000133;GE000135;GE000136;GE000137;GE000138;GE000142;GE000143;GE000144;GE000145;GE000146;GE000151;GE000159;GE000160;GE0…
molecular function	transcription factor activity, protein binding	GE000858;GE000865;GE000961;GE001664;GE002661;GE003440;GE003537;GE004130;GE004231
molecular function	nucleic acid binding transcription factor activity	GE000100;GE000144;GE000148;GE000470;GE000478;GE000571;GE000751;GE000858;GE000865;GE000961;GE001589;GE001590;GE001664;GE001929;GE002028;GE002409;GE002538;GE002587;GE002661;GE002679;GE002726;GE002728;GE002951;GE002967;GE002968;GE003166;GE003229;GE003252;GE003391;GE003440;GE003537;GE003610;GE003829;GE003855;GE004130;GE004174;GE004231;GE004442
molecular function	catalytic activity	GE000008;GE000009;GE000020;GE000022;GE000023;GE000027;GE000034;GE000041;GE000042;GE000046;GE000048;GE000053;GE000054;GE000055;GE000056;GE000057;GE000060;GE000063;GE000069;GE000070;GE000071;GE000072;GE000073;GE000077;GE000078;GE000079;GE000083;GE000087;GE000092;GE000095;GE000097;GE000099;GE000104;GE000106;GE000108;GE000109;GE000124;GE000127;GE000128;GE000129;GE000132;GE000133;GE000135;GE000137;GE0…
molecular function	signal transducer activity	GE000703;GE000795;GE001353;GE001449;GE001582;GE001583;GE002342;GE002468;GE002469;GE002565;GE002567;GE002705;GE002919;GE003083;GE003216;GE003239;GE003351;GE003363;GE003368;GE003631;GE003683;GE004026;GE004036;GE004159;GE004160;GE004175
molecular function	structural molecule activity	GE000096;GE000543;GE000560;GE000561;GE000563;GE000792;GE000793;GE000946;GE000949;GE000958;GE001545;GE001556;GE001557;GE001559;GE002421;GE002789;GE002790;GE003515;GE003618;GE003701;GE003828;GE003872;GE003873;GE003891;GE004047;GE004049;GE004050;GE004051;GE004054;GE004055;GE004056;GE004057;GE004058;GE004059;GE004061;GE004062;GE004063;GE004064;GE004065;GE004066;GE004067;GE004068;GE004069;GE004070;GE0…
molecular function	transporter activity	GE000025;GE000038;GE000136;GE000159;GE000166;GE000201;GE000337;GE000370;GE000371;GE000373;GE000374;GE000375;GE000376;GE000377;GE000391;GE000402;GE000449;GE000456;GE000474;GE000475;GE000476;GE000496;GE000511;GE000512;GE000522;GE000662;GE000663;GE000705;GE000737;GE000767;GE000831;GE000913;GE000914;GE000968;GE000999;GE001222;GE001265;GE001299;GE001325;GE001475;GE001477;GE001482;GE001536;GE001537;GE0…
molecular function	binding	GE000001;GE000004;GE000005;GE000008;GE000009;GE000013;GE000022;GE000023;GE000042;GE000045;GE000048;GE000054;GE000055;GE000063;GE000069;GE000070;GE000072;GE000073;GE000078;GE000080;GE000083;GE000086;GE000087;GE000088;GE000089;GE000090;GE000091;GE000092;GE000094;GE000095;GE000096;GE000097;GE000099;GE000100;GE000119;GE000127;GE000128;GE000129;GE000132;GE000133;GE000137;GE000139;GE000140;GE000141;GE0…
molecular function	electron carrier activity	GE001536;GE001537;GE001539;GE003047;GE004103;GE004104
molecular function	antioxidant activity	GE000182;GE000200;GE000402;GE000521;GE000617;GE000623;GE000802;GE001003;GE001202;GE001312;GE001572;GE001904;GE001961;GE002104;GE002283;GE002377;GE002542;GE002969;GE003016;GE003250;GE003251;GE003447
molecular function	molecular transducer activity	GE000703;GE000795;GE000913;GE001353;GE001449;GE001583;GE002342;GE002468;GE002469;GE002565;GE002567;GE002595;GE002705;GE002919;GE002965;GE003200;GE003216;GE003239;GE003261;GE003351;GE003363;GE003631;GE003683;GE004036;GE004159;GE004175;GE004223;GE004329;GE004399
molecular function	molecular function regulator	GE000089;GE000386;GE001440;GE001474;GE001476;GE002721;GE003414
biological process	reproduction	GE000129;GE000130;GE000131;GE000136;GE000142;GE000387;GE001054
biological process	cell killing	GE001090;GE004765
biological process	immune system process	GE001496;GE001500;GE001501;GE002271;GE002275
biological process	metabolic process	GE000001;GE000008;GE000009;GE000020;GE000022;GE000023;GE000027;GE000034;GE000041;GE000042;GE000045;GE000046;GE000048;GE000053;GE000055;GE000056;GE000057;GE000060;GE000063;GE000069;GE000070;GE000071;GE000072;GE000073;GE000077;GE000078;GE000079;GE000083;GE000086;GE000087;GE000091;GE000092;GE000095;GE000096;GE000097;GE000098;GE000099;GE000104;GE000108;GE000109;GE000119;GE000120;GE000127;GE000128;GE0…
biological process	cellular process	GE000001;GE000004;GE000005;GE000008;GE000009;GE000018;GE000020;GE000022;GE000023;GE000041;GE000042;GE000045;GE000048;GE000053;GE000056;GE000060;GE000063;GE000069;GE000070;GE000071;GE000072;GE000073;GE000077;GE000078;GE000079;GE000083;GE000086;GE000087;GE000089;GE000090;GE000091;GE000092;GE000095;GE000096;GE000097;GE000098;GE000099;GE000104;GE000108;GE000109;GE000120;GE000127;GE000128;GE000129;GE0…
biological process	reproductive process	GE000129;GE000130;GE000131;GE000136;GE000142;GE000387;GE001054
biological process	signaling	GE000151;GE000628;GE000701;GE000703;GE000794;GE000795;GE001105;GE001267;GE001317;GE001353;GE001356;GE001449;GE001450;GE001569;GE001576;GE001582;GE001583;GE001668;GE002055;GE002067;GE002342;GE002353;GE002399;GE002468;GE002469;GE002553;GE002565;GE002567;GE002705;GE002709;GE002753;GE002826;GE002919;GE002996;GE003083;GE003130;GE003142;GE003160;GE003216;GE003217;GE003235;GE003239;GE003305;GE003349;GE0…
biological process	developmental process	GE002086
biological process	locomotion	GE000689;GE000690;GE000691;GE000702;GE000703;GE000709;GE001267;GE001353;GE002342;GE002345;GE002347;GE002374;GE002874;GE002946;GE003083;GE003363;GE003365;GE003367;GE003368;GE003695;GE003698;GE003699;GE003700;GE003701;GE003824;GE003825;GE003826;GE003828;GE004026;GE004027;GE004031;GE004035;GE004036
biological process	single-organism process	GE000018;GE000020;GE000034;GE000042;GE000046;GE000056;GE000063;GE000069;GE000070;GE000071;GE000072;GE000073;GE000078;GE000083;GE000087;GE000092;GE000104;GE000108;GE000109;GE000119;GE000127;GE000128;GE000129;GE000130;GE000131;GE000133;GE000135;GE000136;GE000137;GE000138;GE000139;GE000140;GE000141;GE000142;GE000145;GE000151;GE000153;GE000154;GE000155;GE000156;GE000159;GE000164;GE000166;GE000170;GE0…
biological process	response to stimulus	GE000041;GE000086;GE000091;GE000151;GE000177;GE000182;GE000200;GE000254;GE000287;GE000402;GE000413;GE000521;GE000528;GE000569;GE000617;GE000623;GE000628;GE000642;GE000643;GE000675;GE000689;GE000690;GE000691;GE000701;GE000703;GE000709;GE000794;GE000795;GE000802;GE000941;GE001003;GE001017;GE001035;GE001039;GE001046;GE001083;GE001105;GE001159;GE001197;GE001202;GE001267;GE001312;GE001317;GE001325;GE0…
biological process	localization	GE000018;GE000024;GE000025;GE000038;GE000040;GE000136;GE000146;GE000159;GE000166;GE000201;GE000204;GE000248;GE000249;GE000302;GE000303;GE000332;GE000333;GE000337;GE000370;GE000371;GE000372;GE000373;GE000374;GE000375;GE000376;GE000377;GE000381;GE000390;GE000391;GE000397;GE000402;GE000449;GE000456;GE000460;GE000474;GE000475;GE000476;GE000496;GE000504;GE000511;GE000512;GE000522;GE000528;GE000660;GE0…
biological process	multi-organism process	GE000500;GE000875;GE000876;GE001090;GE001496;GE001500;GE001501;GE002271;GE002275;GE004268;GE004269;GE004765;GE004806;GE004810;GE004928
biological process	biological regulation	GE000001;GE000013;GE000041;GE000088;GE000089;GE000100;GE000130;GE000132;GE000133;GE000135;GE000136;GE000137;GE000138;GE000144;GE000148;GE000151;GE000171;GE000179;GE000188;GE000274;GE000349;GE000378;GE000386;GE000417;GE000440;GE000470;GE000478;GE000486;GE000500;GE000512;GE000530;GE000568;GE000571;GE000581;GE000602;GE000628;GE000655;GE000664;GE000676;GE000701;GE000702;GE000703;GE000704;GE000709;GE0…
biological process	cellular component organization or biogenesis	GE000008;GE000018;GE000041;GE000101;GE000108;GE000109;GE000129;GE000132;GE000133;GE000135;GE000136;GE000137;GE000138;GE000139;GE000140;GE000143;GE000146;GE000160;GE000204;GE000255;GE000293;GE000366;GE000378;GE000391;GE000392;GE000440;GE000467;GE000500;GE000501;GE000509;GE000544;GE000559;GE000563;GE000693;GE000694;GE000695;GE000696;GE000697;GE000698;GE000797;GE000805;GE000827;GE000948;GE000950;GE0…
biological process	detoxification	GE000182;GE000200;GE000402;GE000521;GE000617;GE000623;GE000802;GE001003;GE001202;GE001312;GE001572;GE001904;GE001961;GE002104;GE002283;GE002377;GE002542;GE002969;GE003016;GE003250;GE003251;GE003447
