# Supplementary material for: Genome of Methylomonas sp. AM2-LC, representing a methanotrophic bacterial species isolated from water column of a boreal, oxygen-stratified lake
Source: Front Genet. 2024 Aug 30;15:1440435. doi: 10.3389/fgene.2024.1440435 (PMC11392852; doi:10.3389/fgene.2024.1440435)
Supplement: Supplementary file 1 [file DataSheet3.ZIP › Supplementary_File_3_rev/05.GO_annotation/GO.second_level.stat.xls]

#GO_classify1	GO_classify2	Genome
#Total_gene		2324
cellular component	extracellular region	2
cellular component	cell	644
cellular component	nucleoid	3
cellular component	membrane	696
cellular component	virion	1
cellular component	macromolecular complex	126
cellular component	organelle	89
cellular component	organelle part	31
cellular component	virion part	1
cellular component	membrane part	466
cellular component	cell part	636
molecular function	transcription factor activity, protein binding	9
molecular function	nucleic acid binding transcription factor activity	38
molecular function	catalytic activity	1322
molecular function	signal transducer activity	47
molecular function	structural molecule activity	56
molecular function	transporter activity	160
molecular function	binding	1042
molecular function	electron carrier activity	45
molecular function	antioxidant activity	22
molecular function	molecular transducer activity	29
molecular function	molecular function regulator	7
biological process	reproduction	7
biological process	cell killing	2
biological process	immune system process	5
biological process	metabolic process	1256
biological process	cellular process	1144
biological process	reproductive process	7
biological process	signaling	63
biological process	developmental process	1
biological process	locomotion	33
biological process	single-organism process	826
biological process	response to stimulus	165
biological process	localization	294
biological process	multi-organism process	15
biological process	biological regulation	278
biological process	cellular component organization or biogenesis	111
biological process	detoxification	22
