# Supplementary material for: Genome of Methylomonas sp. AM2-LC, representing a methanotrophic bacterial species isolated from water column of a boreal, oxygen-stratified lake
Source: Front Genet. 2024 Aug 30;15:1440435. doi: 10.3389/fgene.2024.1440435 (PMC11392852; doi:10.3389/fgene.2024.1440435)
Supplement: Supplementary file 1 [file DataSheet3.ZIP › Supplementary_File_3_rev/05.GO_annotation/GO.Term.gene_list.xls]

Go_term_id	Go_Term_name	Go_category	gene_list
GO:0000015	phosphopyruvate hydratase complex	Cellular Component	GE001055
GO:0000027	ribosomal large subunit assembly	Biological Process	GE002790;GE002894
GO:0000036	acyl carrier activity	Molecular Function	GE003706
GO:0000041	transition metal ion transport	Biological Process	GE003395
GO:0000049	tRNA binding	Molecular Function	GE000555;GE000580;GE001161;GE001370;GE001967;GE002792;GE003484;GE004051;GE004061;GE004066;GE004074;GE004077;GE004078;GE004083;GE004099;GE004200
GO:0000103	sulfate assimilation	Biological Process	GE000583;GE000584;GE002770;GE003797
GO:0000104	succinate dehydrogenase activity	Molecular Function	GE001424;GE001425
GO:0000105	histidine biosynthetic process	Biological Process	GE000477;GE002417;GE002925;GE004141;GE004142;GE004143;GE004466;GE004467;GE004468;GE004469;GE004470
GO:0000107	imidazoleglycerol-phosphate synthase activity	Molecular Function	GE004467;GE004469
GO:0000150	recombinase activity	Molecular Function	GE000747;GE002235;GE002315;GE002367;GE002625;GE004391;GE004771;GE004798;GE004838;GE004849;GE004868;GE004884;GE004890;GE004906;GE004912
GO:0000155	phosphorelay sensor kinase activity	Molecular Function	GE000703;GE000795;GE001353;GE001449;GE001583;GE002342;GE002468;GE002469;GE002565;GE002567;GE002705;GE002919;GE003216;GE003239;GE003351;GE003363;GE003631;GE003683;GE004036;GE004159;GE004175
GO:0000156	phosphorelay response regulator activity	Molecular Function	GE001353;GE001582;GE003083;GE003368;GE004026;GE004160
GO:0000160	phosphorelay signal transduction system	Biological Process	GE000151;GE000628;GE000701;GE000703;GE000794;GE000795;GE001105;GE001267;GE001317;GE001353;GE001356;GE001449;GE001450;GE001569;GE001576;GE001582;GE001583;GE001668;GE002055;GE002067;GE002342;GE002353;GE002399;GE002468;GE002469;GE002553;GE002565;GE002567;GE002705;GE002709;GE002753;GE002826;GE002919;GE002996;GE003083;GE003130;GE003142;GE003160;GE003216;GE003217;GE003235;GE003239;GE003305;GE003349;GE0…
GO:0000162	tryptophan biosynthetic process	Biological Process	GE000289;GE000292;GE000382;GE001228;GE001229;GE001230
GO:0000166	nucleotide binding	Molecular Function	GE000100;GE000139;GE000140;GE000295;GE000410;GE000498;GE000509;GE000806;GE000904;GE000999;GE001026;GE001028;GE001354;GE001534;GE001609;GE001614;GE001658;GE002054;GE002068;GE002166;GE002449;GE002552;GE002669;GE002775;GE002827;GE002982;GE003034;GE003051;GE003143;GE003446;GE003607;GE003683;GE003710;GE003727;GE003734;GE003830;GE003832;GE003888;GE004071;GE004100
GO:0000175	3'-5'-exoribonuclease activity	Molecular Function	GE000095
GO:0000179	rRNA (adenine-N6,N6-)-dimethyltransferase activity	Molecular Function	GE000392
GO:0000270	peptidoglycan metabolic process	Biological Process	GE001867;GE003623;GE003789
GO:0000271	polysaccharide biosynthetic process	Biological Process	GE001806;GE003907
GO:0000286	alanine dehydrogenase activity	Molecular Function	GE003856
GO:0000287	magnesium ion binding	Molecular Function	GE000042;GE000070;GE000095;GE000132;GE000166;GE000195;GE000209;GE000255;GE000292;GE000378;GE000393;GE000419;GE000431;GE000507;GE000508;GE000559;GE000668;GE000790;GE000829;GE000862;GE000962;GE000965;GE001055;GE001075;GE001108;GE001112;GE001235;GE001242;GE001412;GE001549;GE001875;GE002231;GE002792;GE002843;GE002903;GE002926;GE003028;GE003131;GE003281;GE003428;GE003432;GE003486;GE003567;GE003570;GE0…
GO:0000413	protein peptidyl-prolyl isomerization	Biological Process	GE000060;GE000351;GE000500;GE000939;GE001037;GE001073;GE001360;GE003882
GO:0000451	rRNA 2'-O-methylation	Biological Process	GE000008
GO:0000453	enzyme-directed rRNA 2'-O-methylation	Biological Process	GE000160
GO:0000502	proteasome complex	Cellular Component	GE002528
GO:0000716	transcription-coupled nucleotide-excision repair, DNA damage recognition	Biological Process	GE003876
GO:0000746	conjugation	Biological Process	GE000875;GE000876;GE004268;GE004269;GE004806;GE004928
GO:0000774	adenyl-nucleotide exchange factor activity	Molecular Function	GE000089
GO:0000902	cell morphogenesis	Biological Process	GE002086
GO:0000906	6,7-dimethyl-8-ribityllumazine synthase activity	Molecular Function	GE003569
GO:0000967	rRNA 5'-end processing	Biological Process	GE003868
GO:0000987	proximal promoter sequence-specific DNA binding	Molecular Function	GE003166
GO:0001123	transcription initiation from bacterial-type RNA polymerase promoter	Biological Process	GE000961;GE001664;GE003537
GO:0001510	RNA methylation	Biological Process	GE000632;GE003430
GO:0001522	pseudouridine synthesis	Biological Process	GE000203;GE000669;GE001051;GE003384
GO:0001530	lipopolysaccharide binding	Molecular Function	GE004132
GO:0001680	tRNA 3'-terminal CCA addition	Biological Process	GE004200
GO:0002098	tRNA wobble uridine modification	Biological Process	GE000365;GE000682;GE000800
GO:0002100	tRNA wobble adenosine to inosine editing	Biological Process	GE000536
GO:0002161	aminoacyl-tRNA editing activity	Molecular Function	GE000171;GE000530;GE000655;GE001129
GO:0002935	tRNA (adenine-C2-)-methyltransferase activity	Molecular Function	GE001967
GO:0002943	tRNA dihydrouridine synthesis	Biological Process	GE000580
GO:0002949	tRNA threonylcarbamoyladenosine modification	Biological Process	GE000957;GE003397
GO:0003333	amino acid transmembrane transport	Biological Process	GE000159
GO:0003676	nucleic acid binding	Molecular Function	GE000162;GE000400;GE000498;GE000509;GE000735;GE001011;GE001046;GE001242;GE001384;GE001399;GE001495;GE001542;GE001787;GE002111;GE002199;GE002232;GE002266;GE002280;GE002515;GE002599;GE002843;GE002982;GE003578;GE003709;GE003756;GE003791;GE003810;GE003843;GE003868;GE003999;GE004572
GO:0003677	DNA binding	Molecular Function	GE000013;GE000023;GE000045;GE000080;GE000083;GE000088;GE000144;GE000148;GE000153;GE000155;GE000164;GE000177;GE000179;GE000231;GE000253;GE000255;GE000274;GE000307;GE000311;GE000368;GE000413;GE000423;GE000425;GE000470;GE000478;GE000568;GE000571;GE000592;GE000595;GE000605;GE000628;GE000673;GE000674;GE000675;GE000676;GE000724;GE000728;GE000747;GE000751;GE000771;GE000774;GE000794;GE000825;GE000858;GE0…
GO:0003678	DNA helicase activity	Molecular Function	GE003526
GO:0003684	damaged DNA binding	Molecular Function	GE001159;GE001197;GE001387;GE003528;GE003876
GO:0003688	DNA replication origin binding	Molecular Function	GE000001
GO:0003697	single-stranded DNA binding	Molecular Function	GE000254;GE000923;GE001159;GE002439;GE003656;GE004246
GO:0003700	DNA-binding transcription factor activity	Molecular Function	GE000100;GE000144;GE000148;GE000470;GE000478;GE000571;GE000751;GE000858;GE000865;GE000961;GE001589;GE001590;GE001664;GE001929;GE002028;GE002409;GE002538;GE002587;GE002661;GE002679;GE002726;GE002728;GE002951;GE002967;GE002968;GE003166;GE003229;GE003252;GE003391;GE003440;GE003537;GE003610;GE003829;GE003855;GE004130;GE004174;GE004231;GE004442
GO:0003723	RNA binding	Molecular Function	GE000008;GE000009;GE000022;GE000095;GE000097;GE000100;GE000203;GE000298;GE000392;GE000558;GE000632;GE000668;GE000669;GE000797;GE000826;GE001119;GE001223;GE001404;GE001406;GE001801;GE001803;GE002256;GE002271;GE002399;GE002421;GE002894;GE002902;GE002974;GE003384;GE003512;GE003568;GE003717;GE004199;GE004448;GE004648;GE004664
GO:0003725	double-stranded RNA binding	Molecular Function	GE000537;GE001427;GE001428;GE003388
GO:0003729	mRNA binding	Molecular Function	GE000895;GE004067
GO:0003735	structural constituent of ribosome	Molecular Function	GE000096;GE000543;GE000560;GE000561;GE000792;GE000793;GE000946;GE000949;GE000958;GE001545;GE001556;GE001557;GE001559;GE002421;GE002789;GE002790;GE003618;GE003872;GE003873;GE003891;GE004047;GE004049;GE004050;GE004051;GE004054;GE004055;GE004056;GE004057;GE004058;GE004059;GE004061;GE004062;GE004063;GE004064;GE004065;GE004066;GE004067;GE004068;GE004069;GE004070;GE004071;GE004072;GE004073;GE004074;GE0…
GO:0003743	translation initiation factor activity	Molecular Function	GE000099;GE003480
GO:0003746	translation elongation factor activity	Molecular Function	GE000189;GE000825;GE001000;GE001030;GE001546;GE003608;GE003883;GE004075;GE004076;GE004087
GO:0003755	peptidyl-prolyl cis-trans isomerase activity	Molecular Function	GE000060;GE000351;GE000500;GE000939;GE001037;GE001073;GE001360;GE003882
GO:0003774	motor activity	Molecular Function	GE000690;GE000691;GE003700;GE003825;GE003826;GE003828
GO:0003824	catalytic activity	Molecular Function	GE000054;GE000218;GE000672;GE000980;GE000995;GE001224;GE001236;GE001257;GE001301;GE001310;GE001319;GE001332;GE001420;GE001480;GE001528;GE001532;GE001619;GE001684;GE002142;GE002261;GE002382;GE002435;GE002711;GE002779;GE002862;GE002896;GE002959;GE003020;GE003520;GE003541;GE003542;GE003711;GE003981;GE004011;GE004154;GE004163;GE004204;GE004446;GE004710
GO:0003844	1,4-alpha-glucan branching enzyme activity	Molecular Function	GE001185;GE003026
GO:0003848	2-amino-4-hydroxy-6-hydroxymethyldihydropteridine diphosphokinase activity	Molecular Function	GE000954
GO:0003849	3-deoxy-7-phosphoheptulonate synthase activity	Molecular Function	GE000520
GO:0003852	2-isopropylmalate synthase activity	Molecular Function	GE003605;GE003915
GO:0003855	3-dehydroquinate dehydratase activity	Molecular Function	GE002544
GO:0003856	3-dehydroquinate synthase activity	Molecular Function	GE000210
GO:0003861	3-isopropylmalate dehydratase activity	Molecular Function	GE000071;GE000072;GE003912;GE003913
GO:0003862	3-isopropylmalate dehydrogenase activity	Molecular Function	GE000070;GE003916
GO:0003864	3-methyl-2-oxobutanoate hydroxymethyltransferase activity	Molecular Function	GE000296
GO:0003866	3-phosphoshikimate 1-carboxyvinyltransferase activity	Molecular Function	GE002419
GO:0003871	5-methyltetrahydropteroyltriglutamate-homocysteine S-methyltransferase activity	Molecular Function	GE001671
GO:0003872	6-phosphofructokinase activity	Molecular Function	GE001059
GO:0003874	6-pyruvoyltetrahydropterin synthase activity	Molecular Function	GE001330
GO:0003879	ATP phosphoribosyltransferase activity	Molecular Function	GE004141
GO:0003883	CTP synthase activity	Molecular Function	GE001057
GO:0003887	DNA-directed DNA polymerase activity	Molecular Function	GE000023;GE000253;GE000425;GE000673;GE001401;GE001940
GO:0003899	DNA-directed 5'-3' RNA polymerase activity	Molecular Function	GE000960;GE001049;GE002661;GE004048;GE004079;GE004080;GE004130
GO:0003906	DNA-(apurinic or apyrimidinic site) endonuclease activity	Molecular Function	GE000177;GE001017;GE004157
GO:0003911	DNA ligase (NAD+) activity	Molecular Function	GE003434
GO:0003917	DNA topoisomerase type I activity	Molecular Function	GE001075;GE004812
GO:0003918	DNA topoisomerase type II (ATP-hydrolyzing) activity	Molecular Function	GE000255;GE002231;GE002482;GE003644
GO:0003919	FMN adenylyltransferase activity	Molecular Function	GE000515
GO:0003922	GMP synthase (glutamine-hydrolyzing) activity	Molecular Function	GE000412
GO:0003924	GTPase activity	Molecular Function	GE000099;GE000129;GE000189;GE000398;GE000419;GE000481;GE000559;GE000583;GE000950;GE001030;GE001034;GE001521;GE002903;GE003181;GE003202;GE003893;GE004075;GE004076;GE004087
GO:0003934	GTP cyclohydrolase I activity	Molecular Function	GE003627
GO:0003935	GTP cyclohydrolase II activity	Molecular Function	GE000363;GE001333;GE003131
GO:0003937	IMP cyclohydrolase activity	Molecular Function	GE000582
GO:0003938	IMP dehydrogenase activity	Molecular Function	GE000410
GO:0003942	N-acetyl-gamma-glutamyl-phosphate reductase activity	Molecular Function	GE000069;GE003718
GO:0003949	1-(5-phosphoribosyl)-5-[(5-phosphoribosylamino)methylideneamino]imidazole-4-carboxamide isomerase activity	Molecular Function	GE004468
GO:0003950	NAD+ ADP-ribosyltransferase activity	Molecular Function	GE004841
GO:0003951	NAD+ kinase activity	Molecular Function	GE000087
GO:0003952	NAD+ synthase (glutamine-hydrolyzing) activity	Molecular Function	GE003724
GO:0003954	NADH dehydrogenase activity	Molecular Function	GE003806
GO:0003959	NADPH dehydrogenase activity	Molecular Function	GE003253
GO:0003964	RNA-directed DNA polymerase activity	Molecular Function	GE000735;GE001872;GE002133;GE002136;GE002138;GE002141;GE002171;GE002515;GE002599;GE004648;GE004664
GO:0003977	UDP-N-acetylglucosamine diphosphorylase activity	Molecular Function	GE000378
GO:0003978	UDP-glucose 4-epimerase activity	Molecular Function	GE001934
GO:0003979	UDP-glucose 6-dehydrogenase activity	Molecular Function	GE003907
GO:0003983	UTP:glucose-1-phosphate uridylyltransferase activity	Molecular Function	GE002163
GO:0003984	acetolactate synthase activity	Molecular Function	GE000789;GE000790
GO:0003987	acetate-CoA ligase activity	Molecular Function	GE001492
GO:0003989	acetyl-CoA carboxylase activity	Molecular Function	GE001231;GE002545;GE002546;GE004045
GO:0003991	acetylglutamate kinase activity	Molecular Function	GE000548
GO:0003992	N2-acetyl-L-ornithine:2-oxoglutarate 5-aminotransferase activity	Molecular Function	GE003975;GE004015
GO:0003994	aconitate hydratase activity	Molecular Function	GE002918
GO:0003995	acyl-CoA dehydrogenase activity	Molecular Function	GE001708;GE003127;GE003133
GO:0003999	adenine phosphoribosyltransferase activity	Molecular Function	GE004008
GO:0004003	ATP-dependent DNA helicase activity	Molecular Function	GE001046;GE002002;GE003398;GE003656
GO:0004004	ATP-dependent RNA helicase activity	Molecular Function	GE001803;GE002894;GE003232
GO:0004013	adenosylhomocysteinase activity	Molecular Function	GE000963
GO:0004014	adenosylmethionine decarboxylase activity	Molecular Function	GE000468
GO:0004017	adenylate kinase activity	Molecular Function	GE000073
GO:0004018	N6-(1,2-dicarboxyethyl)AMP AMP-lyase (fumarate-forming) activity	Molecular Function	GE001253
GO:0004019	adenylosuccinate synthase activity	Molecular Function	GE002926
GO:0004020	adenylylsulfate kinase activity	Molecular Function	GE002770
GO:0004022	alcohol dehydrogenase (NAD) activity	Molecular Function	GE002503;GE003345
GO:0004042	acetyl-CoA:L-glutamate N-acetyltransferase activity	Molecular Function	GE000384;GE003468
GO:0004044	amidophosphoribosyltransferase activity	Molecular Function	GE001235
GO:0004048	anthranilate phosphoribosyltransferase activity	Molecular Function	GE000292
GO:0004049	anthranilate synthase activity	Molecular Function	GE000289
GO:0004055	argininosuccinate synthase activity	Molecular Function	GE003800
GO:0004056	argininosuccinate lyase activity	Molecular Function	GE002911
GO:0004068	aspartate 1-decarboxylase activity	Molecular Function	GE000294
GO:0004070	aspartate carbamoyltransferase activity	Molecular Function	GE003866
GO:0004072	aspartate kinase activity	Molecular Function	GE001162
GO:0004073	aspartate-semialdehyde dehydrogenase activity	Molecular Function	GE000069
GO:0004075	biotin carboxylase activity	Molecular Function	GE002546
GO:0004076	biotin synthase activity	Molecular Function	GE001530
GO:0004084	branched-chain-amino-acid transaminase activity	Molecular Function	GE003416
GO:0004088	carbamoyl-phosphate synthase (glutamine-hydrolyzing) activity	Molecular Function	GE000823;GE000824
GO:0004089	carbonate dehydratase activity	Molecular Function	GE002557;GE002952
GO:0004096	catalase activity	Molecular Function	GE002377
GO:0004106	chorismate mutase activity	Molecular Function	GE002484
GO:0004107	chorismate synthase activity	Molecular Function	GE002279
GO:0004108	citrate (Si)-synthase activity	Molecular Function	GE000665;GE001683;GE002498
GO:0004109	coproporphyrinogen oxidase activity	Molecular Function	GE000196;GE002461
GO:0004112	cyclic-nucleotide phosphodiesterase activity	Molecular Function	GE004200
GO:0004124	cysteine synthase activity	Molecular Function	GE001403;GE003010;GE003436
GO:0004127	cytidylate kinase activity	Molecular Function	GE002420
GO:0004129	cytochrome-c oxidase activity	Molecular Function	GE001536;GE001537;GE001539;GE004103;GE004104
GO:0004130	cytochrome-c peroxidase activity	Molecular Function	GE002283
GO:0004133	glycogen debranching enzyme activity	Molecular Function	GE003023;GE003383
GO:0004134	4-alpha-glucanotransferase activity	Molecular Function	GE001188
GO:0004143	diacylglycerol kinase activity	Molecular Function	GE001827
GO:0004146	dihydrofolate reductase activity	Molecular Function	GE000659
GO:0004148	dihydrolipoyl dehydrogenase activity	Molecular Function	GE000486
GO:0004149	dihydrolipoyllysine-residue succinyltransferase activity	Molecular Function	GE003593
GO:0004150	dihydroneopterin aldolase activity	Molecular Function	GE000955
GO:0004151	dihydroorotase activity	Molecular Function	GE003841;GE003865
GO:0004152	dihydroorotate dehydrogenase activity	Molecular Function	GE003558;GE004194
GO:0004156	dihydropteroate synthase activity	Molecular Function	GE003629
GO:0004160	dihydroxy-acid dehydratase activity	Molecular Function	GE002042
GO:0004176	ATP-dependent peptidase activity	Molecular Function	GE000362;GE001039;GE003481;GE004827
GO:0004177	aminopeptidase activity	Molecular Function	GE000304;GE000619;GE000942;GE002986;GE004191;GE004471
GO:0004180	carboxypeptidase activity	Molecular Function	GE002501
GO:0004181	metallocarboxypeptidase activity	Molecular Function	GE003587
GO:0004190	aspartic-type endopeptidase activity	Molecular Function	GE000389;GE000654
GO:0004222	metalloendopeptidase activity	Molecular Function	GE000055;GE000399;GE000828;GE000957;GE001022;GE001552;GE001715;GE003310;GE003740;GE003985;GE004210
GO:0004252	serine-type endopeptidase activity	Molecular Function	GE000362;GE000637;GE001031;GE001039;GE001072;GE001996;GE003231;GE003437;GE003582;GE003875;GE004371
GO:0004298	threonine-type endopeptidase activity	Molecular Function	GE002525;GE003596
GO:0004309	exopolyphosphatase activity	Molecular Function	GE003634
GO:0004314	[acyl-carrier-protein] S-malonyltransferase activity	Molecular Function	GE003615
GO:0004315	3-oxoacyl-[acyl-carrier-protein] synthase activity	Molecular Function	GE001936;GE003616
GO:0004316	3-oxoacyl-[acyl-carrier-protein] reductase (NADPH) activity	Molecular Function	GE003614
GO:0004318	enoyl-[acyl-carrier-protein] reductase (NADH) activity	Molecular Function	GE003403
GO:0004322	ferroxidase activity	Molecular Function	GE002197;GE002198
GO:0004325	ferrochelatase activity	Molecular Function	GE003626
GO:0004326	tetrahydrofolylpolyglutamate synthase activity	Molecular Function	GE001232
GO:0004329	formate-tetrahydrofolate ligase activity	Molecular Function	GE004042
GO:0004332	fructose-bisphosphate aldolase activity	Molecular Function	GE000688;GE003072;GE003955
GO:0004333	fumarate hydratase activity	Molecular Function	GE000245;GE002645
GO:0004340	glucokinase activity	Molecular Function	GE001125
GO:0004345	glucose-6-phosphate dehydrogenase activity	Molecular Function	GE000491;GE001196
GO:0004347	glucose-6-phosphate isomerase activity	Molecular Function	GE000535
GO:0004349	glutamate 5-kinase activity	Molecular Function	GE000558
GO:0004350	glutamate-5-semialdehyde dehydrogenase activity	Molecular Function	GE000807;GE003249
GO:0004356	glutamate-ammonia ligase activity	Molecular Function	GE001472;GE001999
GO:0004357	glutamate-cysteine ligase activity	Molecular Function	GE002909
GO:0004358	glutamate N-acetyltransferase activity	Molecular Function	GE000384
GO:0004360	glutamine-fructose-6-phosphate transaminase (isomerizing) activity	Molecular Function	GE000379
GO:0004362	glutathione-disulfide reductase activity	Molecular Function	GE003016;GE003250
GO:0004363	glutathione synthase activity	Molecular Function	GE003871
GO:0004365	glyceraldehyde-3-phosphate dehydrogenase (NAD+) (phosphorylating) activity	Molecular Function	GE003834
GO:0004367	glycerol-3-phosphate dehydrogenase [NAD+] activity	Molecular Function	GE000145
GO:0004371	glycerone kinase activity	Molecular Function	GE000104
GO:0004372	glycine hydroxymethyltransferase activity	Molecular Function	GE004041
GO:0004373	glycogen (starch) synthase activity	Molecular Function	GE001184
GO:0004385	guanylate kinase activity	Molecular Function	GE000426
GO:0004386	helicase activity	Molecular Function	GE000509;GE000595;GE000676;GE001399;GE001801;GE001875;GE002199;GE002262;GE002327;GE002820;GE003453;GE003810;GE003812;GE003876;GE003888;GE004384;GE004812
GO:0004399	histidinol dehydrogenase activity	Molecular Function	GE004142
GO:0004400	histidinol-phosphate transaminase activity	Molecular Function	GE002417;GE004143
GO:0004410	homocitrate synthase activity	Molecular Function	GE000358
GO:0004412	homoserine dehydrogenase activity	Molecular Function	GE001511
GO:0004418	hydroxymethylbilane synthase activity	Molecular Function	GE004450
GO:0004424	imidazoleglycerol-phosphate dehydratase activity	Molecular Function	GE004470
GO:0004425	indole-3-glycerol-phosphate synthase activity	Molecular Function	GE000382
GO:0004427	inorganic diphosphatase activity	Molecular Function	GE000166;GE001412
GO:0004450	isocitrate dehydrogenase (NADP+) activity	Molecular Function	GE000042
GO:0004455	ketol-acid reductoisomerase activity	Molecular Function	GE000788
GO:0004456	phosphogluconate dehydratase activity	Molecular Function	GE001194
GO:0004471	malate dehydrogenase (decarboxylating) (NAD+) activity	Molecular Function	GE004155
GO:0004475	mannose-1-phosphate guanylyltransferase activity	Molecular Function	GE000982
GO:0004478	methionine adenosyltransferase activity	Molecular Function	GE000962
GO:0004479	methionyl-tRNA formyltransferase activity	Molecular Function	GE000798
GO:0004488	methylenetetrahydrofolate dehydrogenase (NADP+) activity	Molecular Function	GE004039
GO:0004489	methylenetetrahydrofolate reductase (NAD(P)H) activity	Molecular Function	GE000380;GE004764
GO:0004497	monooxygenase activity	Molecular Function	GE000524;GE000525;GE000526;GE000572;GE000573;GE000574;GE001345;GE003124;GE003127;GE003129
GO:0004514	nicotinate-nucleotide diphosphorylase (carboxylating) activity	Molecular Function	GE000198
GO:0004518	nuclease activity	Molecular Function	GE000162;GE000642;GE000643;GE001419;GE002978;GE003012;GE003078;GE003248;GE003868
GO:0004519	endonuclease activity	Molecular Function	GE000595;GE000598;GE000735;GE001384;GE001496;GE001500;GE002182;GE002184;GE002266;GE002275;GE002326;GE002437;GE002515;GE002599;GE003005;GE003535;GE003677;GE003961;GE004381;GE004484
GO:0004521	endoribonuclease activity	Molecular Function	GE000668;GE001501;GE003740
GO:0004523	RNA-DNA hybrid ribonuclease activity	Molecular Function	GE000022;GE003791
GO:0004525	ribonuclease III activity	Molecular Function	GE001033
GO:0004527	exonuclease activity	Molecular Function	GE002927;GE003888
GO:0004529	exodeoxyribonuclease activity	Molecular Function	GE002413
GO:0004540	ribonuclease activity	Molecular Function	GE000862;GE001119;GE001875;GE002306;GE003677;GE003961;GE003962
GO:0004549	tRNA-specific ribonuclease activity	Molecular Function	GE004099
GO:0004550	nucleoside diphosphate kinase activity	Molecular Function	GE001968
GO:0004553	hydrolase activity, hydrolyzing O-glycosyl compounds	Molecular Function	GE000651;GE000979;GE001185;GE001894;GE003023;GE003025;GE003026;GE003383;GE004123
GO:0004585	ornithine carbamoyltransferase activity	Molecular Function	GE003974
GO:0004588	orotate phosphoribosyltransferase activity	Molecular Function	GE000195
GO:0004590	orotidine-5'-phosphate decarboxylase activity	Molecular Function	GE000208;GE000345;GE000683;GE000684
GO:0004591	oxoglutarate dehydrogenase (succinyl-transferring) activity	Molecular Function	GE003592
GO:0004595	pantetheine-phosphate adenylyltransferase activity	Molecular Function	GE000127
GO:0004601	peroxidase activity	Molecular Function	GE000182;GE000402;GE000617;GE001904;GE002969;GE003251;GE003447
GO:0004602	glutathione peroxidase activity	Molecular Function	GE000623;GE000802
GO:0004604	phosphoadenylyl-sulfate reductase (thioredoxin) activity	Molecular Function	GE002908
GO:0004605	phosphatidate cytidylyltransferase activity	Molecular Function	GE001550
GO:0004609	phosphatidylserine decarboxylase activity	Molecular Function	GE001971
GO:0004616	phosphogluconate dehydrogenase (decarboxylating) activity	Molecular Function	GE003646
GO:0004617	phosphoglycerate dehydrogenase activity	Molecular Function	GE003759
GO:0004618	phosphoglycerate kinase activity	Molecular Function	GE003410
GO:0004619	phosphoglycerate mutase activity	Molecular Function	GE003140
GO:0004634	phosphopyruvate hydratase activity	Molecular Function	GE001055
GO:0004635	phosphoribosyl-AMP cyclohydrolase activity	Molecular Function	GE004466
GO:0004636	phosphoribosyl-ATP diphosphatase activity	Molecular Function	GE000477
GO:0004637	phosphoribosylamine-glycine ligase activity	Molecular Function	GE000965
GO:0004638	phosphoribosylaminoimidazole carboxylase activity	Molecular Function	GE002834
GO:0004639	phosphoribosylaminoimidazolesuccinocarboxamide synthase activity	Molecular Function	GE001468
GO:0004640	phosphoribosylanthranilate isomerase activity	Molecular Function	GE001228
GO:0004641	phosphoribosylformylglycinamidine cyclo-ligase activity	Molecular Function	GE003502
GO:0004642	phosphoribosylformylglycinamidine synthase activity	Molecular Function	GE001156
GO:0004643	phosphoribosylaminoimidazolecarboxamide formyltransferase activity	Molecular Function	GE000582
GO:0004644	phosphoribosylglycinamide formyltransferase activity	Molecular Function	GE003624
GO:0004645	phosphorylase activity	Molecular Function	GE004441
GO:0004647	phosphoserine phosphatase activity	Molecular Function	GE003758
GO:0004648	O-phospho-L-serine:2-oxoglutarate aminotransferase activity	Molecular Function	GE002483
GO:0004652	polynucleotide adenylyltransferase activity	Molecular Function	GE000298
GO:0004654	polyribonucleotide nucleotidyltransferase activity	Molecular Function	GE000095
GO:0004655	porphobilinogen synthase activity	Molecular Function	GE004207
GO:0004659	prenyltransferase activity	Molecular Function	GE004190
GO:0004664	prephenate dehydratase activity	Molecular Function	GE002484
GO:0004665	prephenate dehydrogenase (NADP+) activity	Molecular Function	GE002418
GO:0004668	protein-arginine deiminase activity	Molecular Function	GE000494
GO:0004672	protein kinase activity	Molecular Function	GE000077;GE003601;GE004833
GO:0004673	protein histidine kinase activity	Molecular Function	GE002334;GE002447;GE003143;GE003680
GO:0004674	protein serine/threonine kinase activity	Molecular Function	GE001568;GE002966;GE004437
GO:0004719	protein-L-isoaspartate (D-aspartate) O-methyltransferase activity	Molecular Function	GE003831
GO:0004721	phosphoprotein phosphatase activity	Molecular Function	GE000702
GO:0004735	pyrroline-5-carboxylate reductase activity	Molecular Function	GE000545
GO:0004737	pyruvate decarboxylase activity	Molecular Function	GE003028
GO:0004739	pyruvate dehydrogenase (acetyl-transferring) activity	Molecular Function	GE000484
GO:0004742	dihydrolipoyllysine-residue acetyltransferase activity	Molecular Function	GE000485
GO:0004743	pyruvate kinase activity	Molecular Function	GE001112
GO:0004746	riboflavin synthase activity	Molecular Function	GE003571
GO:0004748	ribonucleoside-diphosphate reductase activity, thioredoxin disulfide as acceptor	Molecular Function	GE001041
GO:0004749	ribose phosphate diphosphokinase activity	Molecular Function	GE004091
GO:0004750	ribulose-phosphate 3-epimerase activity	Molecular Function	GE002541
GO:0004751	ribose-5-phosphate isomerase activity	Molecular Function	GE003448;GE003803
GO:0004764	shikimate 3-dehydrogenase (NADP+) activity	Molecular Function	GE004209
GO:0004765	shikimate kinase activity	Molecular Function	GE000209
GO:0004766	spermidine synthase activity	Molecular Function	GE000079
GO:0004775	succinate-CoA ligase (ADP-forming) activity	Molecular Function	GE001107;GE001108;GE003725;GE003726
GO:0004781	sulfate adenylyltransferase (ATP) activity	Molecular Function	GE000583;GE000584
GO:0004783	sulfite reductase (NADPH) activity	Molecular Function	GE003797
GO:0004784	superoxide dismutase activity	Molecular Function	GE000521;GE002104
GO:0004789	thiamine-phosphate diphosphorylase activity	Molecular Function	GE003432
GO:0004791	thioredoxin-disulfide reductase activity	Molecular Function	GE001003
GO:0004792	thiosulfate sulfurtransferase activity	Molecular Function	GE003023
GO:0004794	L-threonine ammonia-lyase activity	Molecular Function	GE003802
GO:0004795	threonine synthase activity	Molecular Function	GE001512
GO:0004799	thymidylate synthase activity	Molecular Function	GE000178
GO:0004801	sedoheptulose-7-phosphate:D-glyceraldehyde-3-phosphate glyceronetransferase activity	Molecular Function	GE000687
GO:0004802	transketolase activity	Molecular Function	GE000344;GE000685
GO:0004803	transposase activity	Molecular Function	GE000083;GE000164;GE000310;GE000731;GE001710;GE001871;GE001901;GE001957;GE002131;GE002132;GE002135;GE002137;GE002173;GE002178;GE002180;GE002368;GE002488;GE002588;GE002838;GE004336;GE004392;GE004571;GE004690;GE004693;GE004766;GE004800;GE004845;GE004850;GE004865;GE004869;GE004887;GE004891;GE004909;GE004913
GO:0004807	triose-phosphate isomerase activity	Molecular Function	GE000830
GO:0004810	tRNA adenylyltransferase activity	Molecular Function	GE004200;GE004457
GO:0004812	aminoacyl-tRNA ligase activity	Molecular Function	GE003607
GO:0004813	alanine-tRNA ligase activity	Molecular Function	GE001161
GO:0004814	arginine-tRNA ligase activity	Molecular Function	GE000324;GE000472
GO:0004815	aspartate-tRNA ligase activity	Molecular Function	GE003843
GO:0004817	cysteine-tRNA ligase activity	Molecular Function	GE000938
GO:0004818	glutamate-tRNA ligase activity	Molecular Function	GE001370
GO:0004819	glutamine-tRNA ligase activity	Molecular Function	GE003538
GO:0004820	glycine-tRNA ligase activity	Molecular Function	GE000324
GO:0004821	histidine-tRNA ligase activity	Molecular Function	GE001965
GO:0004822	isoleucine-tRNA ligase activity	Molecular Function	GE000655
GO:0004823	leucine-tRNA ligase activity	Molecular Function	GE001129
GO:0004824	lysine-tRNA ligase activity	Molecular Function	GE002843
GO:0004825	methionine-tRNA ligase activity	Molecular Function	GE000555
GO:0004826	phenylalanine-tRNA ligase activity	Molecular Function	GE002792
GO:0004827	proline-tRNA ligase activity	Molecular Function	GE000171
GO:0004828	serine-tRNA ligase activity	Molecular Function	GE000401
GO:0004829	threonine-tRNA ligase activity	Molecular Function	GE002787
GO:0004830	tryptophan-tRNA ligase activity	Molecular Function	GE004005
GO:0004831	tyrosine-tRNA ligase activity	Molecular Function	GE003512
GO:0004832	valine-tRNA ligase activity	Molecular Function	GE000530
GO:0004834	tryptophan synthase activity	Molecular Function	GE001229;GE001230
GO:0004845	uracil phosphoribosyltransferase activity	Molecular Function	GE003867
GO:0004851	uroporphyrin-III C-methyltransferase activity	Molecular Function	GE001621
GO:0004853	uroporphyrinogen decarboxylase activity	Molecular Function	GE000212
GO:0004854	xanthine dehydrogenase activity	Molecular Function	GE001336
GO:0004871	obsolete signal transducer activity	Molecular Function	GE000704;GE000709;GE001267;GE001357;GE002054;GE002334;GE002345;GE002347;GE002374;GE002447;GE002552;GE002577;GE002827;GE002862;GE002874;GE003365;GE003477;GE003679;GE003734;GE004031;GE004035
GO:0004872	signaling receptor activity	Molecular Function	GE003200;GE003261;GE004399
GO:0005198	structural molecule activity	Molecular Function	GE000563;GE003515;GE003701;GE003828;GE004427
GO:0005215	transporter activity	Molecular Function	GE000024;GE000381;GE000817;GE000915;GE001090;GE001092;GE001213;GE001290;GE001291;GE001292;GE001298;GE001378;GE001820;GE002051;GE002149;GE002150;GE002398;GE002574;GE002576;GE002715;GE002716;GE002718;GE002754;GE003120;GE003121;GE003211;GE003212;GE003750;GE003751;GE004221;GE004310;GE004327;GE004331;GE004401;GE004765
GO:0005242	inward rectifier potassium channel activity	Molecular Function	GE002965
GO:0005249	voltage-gated potassium channel activity	Molecular Function	GE000512
GO:0005315	inorganic phosphate transmembrane transporter activity	Molecular Function	GE000662;GE000663;GE001587
GO:0005328	neurotransmitter:sodium symporter activity	Molecular Function	GE001222
GO:0005354	galactose transmembrane transporter activity	Molecular Function	GE001895
GO:0005355	glucose transmembrane transporter activity	Molecular Function	GE001895
GO:0005488	binding	Molecular Function	GE000094;GE001027;GE001282;GE001311;GE001719;GE002115;GE002462;GE004108
GO:0005506	iron ion binding	Molecular Function	GE000170;GE000414;GE000799;GE000957;GE001294;GE001404;GE001411;GE001436;GE001441;GE001451;GE001530;GE001537;GE002564;GE002630;GE002636;GE002644;GE002849;GE003346;GE003515;GE003521;GE003541;GE003559;GE003742;GE004104;GE004204;GE004399;GE004426
GO:0005507	copper ion binding	Molecular Function	GE000528;GE000649;GE000650;GE001536;GE001537;GE001538;GE004016;GE004103;GE004313
GO:0005509	calcium ion binding	Molecular Function	GE001192;GE001861;GE002014;GE003348
GO:0005524	ATP binding	Molecular Function	GE000001;GE000004;GE000005;GE000045;GE000073;GE000086;GE000087;GE000090;GE000091;GE000127;GE000132;GE000137;GE000171;GE000209;GE000248;GE000249;GE000254;GE000255;GE000285;GE000298;GE000324;GE000350;GE000361;GE000362;GE000374;GE000375;GE000376;GE000377;GE000391;GE000401;GE000412;GE000426;GE000440;GE000472;GE000477;GE000508;GE000515;GE000522;GE000530;GE000537;GE000548;GE000555;GE000557;GE000558;GE0…
GO:0005525	GTP binding	Molecular Function	GE000099;GE000129;GE000189;GE000363;GE000398;GE000419;GE000446;GE000481;GE000559;GE000583;GE000950;GE001030;GE001034;GE001383;GE001521;GE001962;GE002112;GE002113;GE002784;GE002887;GE002903;GE002926;GE003131;GE003181;GE003202;GE003627;GE003846;GE003893;GE004075;GE004076;GE004087;GE004128
GO:0005576	extracellular region	Cellular Component	GE001055;GE001886
GO:0005622	intracellular	Cellular Component	GE000151;GE000315;GE000470;GE000619;GE000628;GE000701;GE000794;GE000795;GE001105;GE001267;GE001317;GE001356;GE001449;GE001450;GE001569;GE001576;GE001580;GE001582;GE001583;GE001668;GE001969;GE002055;GE002067;GE002353;GE002399;GE002468;GE002469;GE002553;GE002565;GE002567;GE002705;GE002709;GE002753;GE002826;GE002919;GE002996;GE003051;GE003130;GE003142;GE003160;GE003216;GE003217;GE003235;GE003239;GE0…
GO:0005623	cell	Cellular Component	GE000349;GE000486;GE000879;GE001241;GE001460;GE001802;GE001852;GE001961;GE002197;GE002198;GE003016;GE003250;GE004265
GO:0005694	chromosome	Cellular Component	GE000255;GE001075;GE002231;GE002422;GE002482;GE003644;GE004812
GO:0005737	cytoplasm	Cellular Component	GE000001;GE000004;GE000005;GE000008;GE000009;GE000020;GE000022;GE000023;GE000069;GE000070;GE000073;GE000087;GE000089;GE000091;GE000092;GE000095;GE000098;GE000099;GE000100;GE000101;GE000127;GE000129;GE000132;GE000133;GE000137;GE000143;GE000144;GE000146;GE000160;GE000163;GE000171;GE000178;GE000189;GE000196;GE000209;GE000210;GE000212;GE000231;GE000247;GE000253;GE000254;GE000255;GE000274;GE000287;GE0…
GO:0005829	cytosol	Cellular Component	GE002918;GE003166;GE003871
GO:0005839	proteasome core complex	Cellular Component	GE002525;GE003596
GO:0005840	ribosome	Cellular Component	GE000096;GE000543;GE000560;GE000561;GE000792;GE000793;GE000946;GE000948;GE000949;GE000958;GE001328;GE001556;GE001557;GE001559;GE002255;GE002280;GE002421;GE002789;GE002790;GE003521;GE003872;GE003873;GE003891;GE004047;GE004050;GE004051;GE004057;GE004058;GE004059;GE004061;GE004062;GE004064;GE004065;GE004066;GE004071;GE004072;GE004073;GE004074;GE004081;GE004082;GE004084;GE004090;GE004129;GE004848;GE0…
GO:0005886	plasma membrane	Cellular Component	GE000024;GE000041;GE000056;GE000135;GE000138;GE000314;GE000370;GE000371;GE000373;GE000374;GE000375;GE000376;GE000377;GE000389;GE000390;GE000397;GE000467;GE000482;GE000510;GE000654;GE000661;GE000690;GE000691;GE000693;GE000695;GE000817;GE000828;GE000913;GE000915;GE000956;GE000999;GE001004;GE001018;GE001029;GE001030;GE001034;GE001065;GE001083;GE001238;GE001265;GE001298;GE001378;GE001423;GE001454;GE0…
GO:0005887	integral component of plasma membrane	Cellular Component	GE000131;GE000136;GE000142;GE000159;GE000166;GE000474;GE000475;GE000476;GE000662;GE001054;GE001363;GE001913;GE003877;GE003878;GE003879;GE004133
GO:0005960	glycine cleavage complex	Cellular Component	GE001828
GO:0005975	carbohydrate metabolic process	Biological Process	GE000135;GE000145;GE000163;GE000323;GE000345;GE000379;GE000431;GE000651;GE000683;GE000684;GE000687;GE000829;GE001187;GE001195;GE001263;GE001560;GE001586;GE001854;GE001894;GE002541;GE003021;GE003024;GE003052;GE003069;GE003102;GE003309;GE003691;GE003716;GE003914;GE004038;GE004123;GE004135;GE004477
GO:0005977	glycogen metabolic process	Biological Process	GE001188
GO:0005978	glycogen biosynthetic process	Biological Process	GE001184;GE001185;GE001186;GE003026
GO:0005980	glycogen catabolic process	Biological Process	GE003023;GE003383
GO:0005992	trehalose biosynthetic process	Biological Process	GE003022
GO:0006002	fructose 6-phosphate metabolic process	Biological Process	GE001059
GO:0006006	glucose metabolic process	Biological Process	GE000491;GE001113;GE001196
GO:0006007	glucose catabolic process	Biological Process	GE003140
GO:0006011	UDP-glucose metabolic process	Biological Process	GE002163
GO:0006012	galactose metabolic process	Biological Process	GE001934
GO:0006015	5-phosphoribose 1-diphosphate biosynthetic process	Biological Process	GE004091
GO:0006047	UDP-N-acetylglucosamine metabolic process	Biological Process	GE000979
GO:0006048	UDP-N-acetylglucosamine biosynthetic process	Biological Process	GE000378
GO:0006071	glycerol metabolic process	Biological Process	GE000104
GO:0006082	organic acid metabolic process	Biological Process	GE003486
GO:0006085	acetyl-CoA biosynthetic process	Biological Process	GE003486;GE003488
GO:0006090	pyruvate metabolic process	Biological Process	GE001446
GO:0006091	generation of precursor metabolites and energy	Biological Process	GE000245
GO:0006094	gluconeogenesis	Biological Process	GE000535;GE000830;GE003428
GO:0006096	glycolytic process	Biological Process	GE000485;GE000486;GE000535;GE000688;GE000830;GE001055;GE001112;GE001125;GE003072;GE003140;GE003410;GE003955
GO:0006098	pentose-phosphate shunt	Biological Process	GE000491;GE000687;GE000830;GE001195;GE001196;GE002541
GO:0006099	tricarboxylic acid cycle	Biological Process	GE000042;GE000665;GE001108;GE001422;GE001423;GE001424;GE001425;GE001683;GE002498;GE002645;GE002918;GE003592;GE003593;GE003726;GE004038
GO:0006102	isocitrate metabolic process	Biological Process	GE000042
GO:0006106	fumarate metabolic process	Biological Process	GE002645
GO:0006108	malate metabolic process	Biological Process	GE004038;GE004155
GO:0006109	regulation of carbohydrate metabolic process	Biological Process	GE002974
GO:0006119	oxidative phosphorylation	Biological Process	GE001537
GO:0006120	mitochondrial electron transport, NADH to ubiquinone	Biological Process	GE002631;GE002633;GE002639
GO:0006122	mitochondrial electron transport, ubiquinol to cytochrome c	Biological Process	GE004145
GO:0006139	nucleobase-containing compound metabolic process	Biological Process	GE003398;GE003578
GO:0006163	purine nucleotide metabolic process	Biological Process	GE004100
GO:0006165	nucleoside diphosphate phosphorylation	Biological Process	GE001968
GO:0006166	purine ribonucleoside salvage	Biological Process	GE002949
GO:0006168	adenine salvage	Biological Process	GE004008
GO:0006177	GMP biosynthetic process	Biological Process	GE000410;GE000412
GO:0006183	GTP biosynthetic process	Biological Process	GE001968
GO:0006189	'de novo' IMP biosynthetic process	Biological Process	GE000582;GE000965;GE001156;GE001235;GE001253;GE001468;GE002833;GE002834;GE003502;GE003624
GO:0006207	'de novo' pyrimidine nucleobase biosynthetic process	Biological Process	GE000208;GE000345;GE000683;GE000684;GE000823;GE003866;GE004194
GO:0006220	pyrimidine nucleotide metabolic process	Biological Process	GE000550;GE002420
GO:0006226	dUMP biosynthetic process	Biological Process	GE001123
GO:0006228	UTP biosynthetic process	Biological Process	GE001968
GO:0006229	dUTP biosynthetic process	Biological Process	GE001123
GO:0006231	dTMP biosynthetic process	Biological Process	GE000178
GO:0006235	dTTP biosynthetic process	Biological Process	GE000178
GO:0006241	CTP biosynthetic process	Biological Process	GE001968
GO:0006259	DNA metabolic process	Biological Process	GE000232;GE000305;GE000422;GE000717;GE000773;GE001035;GE001127;GE002795;GE002978;GE003711;GE003713;GE004245;GE004496;GE004497;GE004595;GE004700;GE004752;GE004753;GE004754;GE004781;GE004782
GO:0006260	DNA replication	Biological Process	GE000023;GE000045;GE000091;GE000253;GE000254;GE000673;GE000923;GE000960;GE001041;GE001401;GE001940;GE002439;GE003434;GE003582;GE004046;GE004246
GO:0006261	DNA-dependent DNA replication	Biological Process	GE000255;GE000425;GE000509;GE002482
GO:0006265	DNA topological change	Biological Process	GE000255;GE001075;GE002231;GE002482;GE003644;GE004812
GO:0006266	DNA ligation	Biological Process	GE003434
GO:0006268	DNA unwinding involved in DNA replication	Biological Process	GE003656
GO:0006269	DNA replication, synthesis of RNA primer	Biological Process	GE003526
GO:0006270	DNA replication initiation	Biological Process	GE000001
GO:0006275	regulation of DNA replication	Biological Process	GE000001
GO:0006278	RNA-dependent DNA biosynthetic process	Biological Process	GE000735;GE001872;GE002133;GE002136;GE002138;GE002141;GE002171;GE002515;GE002599;GE004648;GE004664
GO:0006281	DNA repair	Biological Process	GE000086;GE000254;GE000675;GE001017;GE001046;GE001159;GE001386;GE001387;GE002439;GE003434;GE003528;GE003582;GE003754;GE003755;GE003756;GE003949;GE004157
GO:0006284	base-excision repair	Biological Process	GE000177;GE000413;GE001385
GO:0006289	nucleotide-excision repair	Biological Process	GE002738;GE002760;GE002820
GO:0006298	mismatch repair	Biological Process	GE001197;GE003002;GE003625
GO:0006302	double-strand break repair	Biological Process	GE003888
GO:0006304	DNA modification	Biological Process	GE000595;GE002184;GE002327;GE004483
GO:0006306	DNA methylation	Biological Process	GE000592;GE002182;GE002326
GO:0006308	DNA catabolic process	Biological Process	GE004006
GO:0006310	DNA recombination	Biological Process	GE000086;GE000231;GE000423;GE000675;GE000747;GE000774;GE001046;GE001159;GE002235;GE002240;GE002315;GE002367;GE002422;GE002439;GE002625;GE002793;GE003754;GE003755;GE003756;GE003888;GE003894;GE003972;GE004391;GE004481;GE004498;GE004499;GE004751;GE004771;GE004783;GE004784;GE004798;GE004838;GE004849;GE004868;GE004884;GE004890;GE004906;GE004912
GO:0006313	transposition, DNA-mediated	Biological Process	GE000083;GE000164;GE000310;GE000731;GE000771;GE000945;GE001710;GE001871;GE001901;GE001957;GE002131;GE002132;GE002135;GE002137;GE002173;GE002178;GE002180;GE002368;GE002488;GE002588;GE002838;GE004336;GE004392;GE004571;GE004635;GE004636;GE004690;GE004693;GE004766;GE004788;GE004789;GE004800;GE004845;GE004850;GE004865;GE004869;GE004887;GE004891;GE004909;GE004913
GO:0006351	transcription, DNA-templated	Biological Process	GE000120;GE000298;GE000607;GE000610;GE000837;GE000844;GE000872;GE000892;GE000916;GE001026;GE001049;GE001259;GE001342;GE001352;GE001609;GE001632;GE001720;GE002152;GE002369;GE002665;GE002698;GE003201;GE003307;GE003372;GE003658;GE004048;GE004079;GE004080;GE004220;GE004273;GE004299;GE004326;GE004338;GE004506
GO:0006352	DNA-templated transcription, initiation	Biological Process	GE000858;GE000865;GE002661;GE003440;GE004130;GE004231
GO:0006353	DNA-templated transcription, termination	Biological Process	GE001801;GE003568
GO:0006355	regulation of transcription, DNA-templated	Biological Process	GE000013;GE000144;GE000148;GE000179;GE000274;GE000386;GE000470;GE000478;GE000568;GE000571;GE000581;GE000602;GE000628;GE000676;GE000751;GE000794;GE000797;GE000858;GE000865;GE000929;GE000961;GE001042;GE001080;GE001105;GE001201;GE001317;GE001356;GE001386;GE001450;GE001474;GE001476;GE001564;GE001576;GE001582;GE001589;GE001590;GE001642;GE001664;GE001796;GE001801;GE001876;GE001923;GE001929;GE002028;GE0…
GO:0006364	rRNA processing	Biological Process	GE000053;GE000098;GE000541;GE000668;GE000948;GE001033;GE001178;GE002256;GE003430;GE003740
GO:0006378	mRNA polyadenylation	Biological Process	GE000298
GO:0006396	RNA processing	Biological Process	GE000095;GE001119
GO:0006397	mRNA processing	Biological Process	GE001033
GO:0006400	tRNA modification	Biological Process	GE000518;GE002934;GE003484;GE003742;GE003893
GO:0006401	RNA catabolic process	Biological Process	GE000022;GE001803;GE002894;GE003791
GO:0006402	mRNA catabolic process	Biological Process	GE000095;GE000668;GE002974
GO:0006412	translation	Biological Process	GE000096;GE000508;GE000543;GE000560;GE000561;GE000792;GE000793;GE000799;GE000946;GE000949;GE000958;GE001545;GE001556;GE001557;GE001559;GE002083;GE002084;GE002421;GE002789;GE002790;GE003618;GE003872;GE003873;GE003891;GE004047;GE004049;GE004050;GE004051;GE004054;GE004055;GE004056;GE004057;GE004058;GE004059;GE004061;GE004062;GE004063;GE004064;GE004065;GE004066;GE004067;GE004068;GE004069;GE004070;GE0…
GO:0006413	translational initiation	Biological Process	GE000099;GE000798;GE003480
GO:0006414	translational elongation	Biological Process	GE000189;GE000825;GE001000;GE001030;GE001546;GE003608;GE003883;GE004075;GE004076;GE004087
GO:0006415	translational termination	Biological Process	GE001548;GE002845;GE004096
GO:0006417	regulation of translation	Biological Process	GE002422;GE002793;GE004083
GO:0006418	tRNA aminoacylation for protein translation	Biological Process	GE003607;GE003843
GO:0006419	alanyl-tRNA aminoacylation	Biological Process	GE001161
GO:0006420	arginyl-tRNA aminoacylation	Biological Process	GE000324;GE000472
GO:0006423	cysteinyl-tRNA aminoacylation	Biological Process	GE000938
GO:0006424	glutamyl-tRNA aminoacylation	Biological Process	GE001370;GE003538
GO:0006425	glutaminyl-tRNA aminoacylation	Biological Process	GE003538
GO:0006426	glycyl-tRNA aminoacylation	Biological Process	GE000324
GO:0006427	histidyl-tRNA aminoacylation	Biological Process	GE001965
GO:0006428	isoleucyl-tRNA aminoacylation	Biological Process	GE000655
GO:0006429	leucyl-tRNA aminoacylation	Biological Process	GE001129
GO:0006430	lysyl-tRNA aminoacylation	Biological Process	GE002843
GO:0006431	methionyl-tRNA aminoacylation	Biological Process	GE000555
GO:0006432	phenylalanyl-tRNA aminoacylation	Biological Process	GE002792
GO:0006433	prolyl-tRNA aminoacylation	Biological Process	GE000171
GO:0006434	seryl-tRNA aminoacylation	Biological Process	GE000401
GO:0006435	threonyl-tRNA aminoacylation	Biological Process	GE002787
GO:0006436	tryptophanyl-tRNA aminoacylation	Biological Process	GE004005
GO:0006437	tyrosyl-tRNA aminoacylation	Biological Process	GE003512
GO:0006438	valyl-tRNA aminoacylation	Biological Process	GE000530
GO:0006449	regulation of translational termination	Biological Process	GE003181
GO:0006450	regulation of translational fidelity	Biological Process	GE000171;GE000530;GE000655;GE001129;GE002085
GO:0006457	protein folding	Biological Process	GE000004;GE000060;GE000089;GE000090;GE000091;GE000146;GE000350;GE000939;GE001071;GE001073;GE001908;GE003112;GE003204;GE003882;GE003979;GE004826
GO:0006461	protein-containing complex assembly	Biological Process	GE000108;GE000109;GE001432;GE003204
GO:0006464	cellular protein modification process	Biological Process	GE000508;GE001026;GE001102;GE001433;GE001595;GE001727;GE003980
GO:0006465	signal peptide processing	Biological Process	GE001031
GO:0006468	protein phosphorylation	Biological Process	GE001568;GE002334;GE002447;GE002966;GE003143;GE003601;GE003680;GE004437
GO:0006470	protein dephosphorylation	Biological Process	GE000702;GE003476
GO:0006479	protein methylation	Biological Process	GE001353;GE002255;GE002375;GE003831;GE004028;GE004097;GE004414
GO:0006508	proteolysis	Biological Process	GE000055;GE000150;GE000205;GE000304;GE000350;GE000362;GE000389;GE000619;GE000637;GE000654;GE000671;GE000828;GE000885;GE000942;GE000957;GE000968;GE001022;GE001071;GE001072;GE001099;GE001479;GE001544;GE001552;GE001715;GE001996;GE002288;GE002986;GE003226;GE003231;GE003310;GE003387;GE003413;GE003437;GE003481;GE003482;GE003582;GE003587;GE003597;GE003678;GE003740;GE003875;GE003985;GE004191;GE004195;GE0…
GO:0006515	protein quality control for misfolded or incompletely synthesized proteins	Biological Process	GE001039
GO:0006520	cellular amino acid metabolic process	Biological Process	GE003304;GE003866;GE004425
GO:0006523	alanine biosynthetic process	Biological Process	GE000294
GO:0006526	arginine biosynthetic process	Biological Process	GE000384;GE000548;GE000823;GE000824;GE003468;GE003718;GE003800;GE003975
GO:0006527	arginine catabolic process	Biological Process	GE000078
GO:0006534	cysteine metabolic process	Biological Process	GE002850;GE003007
GO:0006535	cysteine biosynthetic process from serine	Biological Process	GE000356;GE001403;GE002837;GE003010;GE003436
GO:0006537	glutamate biosynthetic process	Biological Process	GE003796
GO:0006541	glutamine metabolic process	Biological Process	GE000290;GE000379;GE000412;GE000823;GE001057;GE001156;GE001235;GE003820;GE004409;GE004469
GO:0006542	glutamine biosynthetic process	Biological Process	GE001472
GO:0006545	glycine biosynthetic process	Biological Process	GE000659
GO:0006555	methionine metabolic process	Biological Process	GE000380;GE004764
GO:0006556	S-adenosylmethionine biosynthetic process	Biological Process	GE000962
GO:0006557	S-adenosylmethioninamine biosynthetic process	Biological Process	GE000468
GO:0006561	proline biosynthetic process	Biological Process	GE000548
GO:0006564	L-serine biosynthetic process	Biological Process	GE002483;GE003758;GE003759
GO:0006571	tyrosine biosynthetic process	Biological Process	GE002418
GO:0006596	polyamine biosynthetic process	Biological Process	GE002999
GO:0006605	protein targeting	Biological Process	GE000695;GE001580;GE001969;GE003715;GE004053;GE004086
GO:0006614	SRP-dependent cotranslational protein targeting to membrane	Biological Process	GE000950;GE001521
GO:0006629	lipid metabolic process	Biological Process	GE002166
GO:0006633	fatty acid biosynthetic process	Biological Process	GE000020;GE001231;GE001937;GE002545;GE002564;GE003403;GE003614;GE003616;GE003706;GE003707;GE004045
GO:0006646	phosphatidylethanolamine biosynthetic process	Biological Process	GE001971
GO:0006650	glycerophospholipid metabolic process	Biological Process	GE000145
GO:0006655	phosphatidylglycerol biosynthetic process	Biological Process	GE003566
GO:0006662	glycerol ether metabolic process	Biological Process	GE001802
GO:0006725	cellular aromatic compound metabolic process	Biological Process	GE000385;GE000576
GO:0006729	tetrahydrobiopterin biosynthetic process	Biological Process	GE004149
GO:0006730	one-carbon metabolic process	Biological Process	GE000962;GE000963;GE001728;GE003627;GE004152
GO:0006732	coenzyme metabolic process	Biological Process	GE000712
GO:0006741	NADP biosynthetic process	Biological Process	GE000087
GO:0006744	ubiquinone biosynthetic process	Biological Process	GE002985;GE003599;GE003690;GE003795;GE004168;GE004455
GO:0006747	FAD biosynthetic process	Biological Process	GE000515
GO:0006749	glutathione metabolic process	Biological Process	GE003016;GE003250
GO:0006750	glutathione biosynthetic process	Biological Process	GE002909;GE003871
GO:0006754	ATP biosynthetic process	Biological Process	GE000372
GO:0006777	Mo-molybdopterin cofactor biosynthetic process	Biological Process	GE001383;GE001390;GE001482;GE004474
GO:0006779	porphyrin-containing compound biosynthetic process	Biological Process	GE000196;GE001624
GO:0006782	protoporphyrinogen IX biosynthetic process	Biological Process	GE000212;GE000428;GE002461;GE004095;GE004450
GO:0006783	heme biosynthetic process	Biological Process	GE003626
GO:0006784	heme a biosynthetic process	Biological Process	GE001521;GE002893
GO:0006790	sulfur compound metabolic process	Biological Process	GE004444
GO:0006793	phosphorus metabolic process	Biological Process	GE003051;GE003634
GO:0006796	phosphate-containing compound metabolic process	Biological Process	GE001412;GE002166
GO:0006797	polyphosphate metabolic process	Biological Process	GE003574
GO:0006799	polyphosphate biosynthetic process	Biological Process	GE001402
GO:0006807	nitrogen compound metabolic process	Biological Process	GE000495;GE001121;GE001238;GE001999;GE003202;GE003203;GE003497;GE004109
GO:0006808	regulation of nitrogen utilization	Biological Process	GE001474;GE001476;GE002721;GE004160
GO:0006810	transport	Biological Process	GE000248;GE000249;GE000381;GE000660;GE000661;GE000816;GE000818;GE001058;GE001090;GE001092;GE001213;GE001290;GE001291;GE001292;GE001293;GE001441;GE001482;GE001793;GE001807;GE001820;GE001840;GE002051;GE002149;GE002150;GE002165;GE002401;GE002574;GE002576;GE002629;GE002630;GE002631;GE002638;GE002641;GE002714;GE002715;GE002716;GE002718;GE002745;GE002754;GE002764;GE002765;GE002766;GE002852;GE002981;GE0…
GO:0006811	ion transport	Biological Process	GE000397;GE002425;GE003147
GO:0006813	potassium ion transport	Biological Process	GE000511;GE002695
GO:0006814	sodium ion transport	Biological Process	GE001203;GE001204;GE001205;GE001453;GE001454;GE001455;GE001456;GE001457;GE001458
GO:0006817	phosphate ion transport	Biological Process	GE000664;GE001582;GE001587
GO:0006824	cobalt ion transport	Biological Process	GE001808;GE003543
GO:0006825	copper ion transport	Biological Process	GE000528
GO:0006826	iron ion transport	Biological Process	GE002197;GE002198
GO:0006833	water transport	Biological Process	GE001265
GO:0006836	neurotransmitter transport	Biological Process	GE001222
GO:0006855	drug transmembrane transport	Biological Process	GE001325;GE002656;GE003613
GO:0006858	extracellular transport	Biological Process	GE001886
GO:0006869	lipid transport	Biological Process	GE000522
GO:0006879	cellular iron ion homeostasis	Biological Process	GE001852;GE002197;GE002198
GO:0006935	chemotaxis	Biological Process	GE000689;GE000690;GE000691;GE000703;GE000709;GE001267;GE001353;GE002342;GE002345;GE002347;GE002374;GE002874;GE002946;GE003083;GE003363;GE003365;GE003367;GE003368;GE003826;GE004026;GE004027;GE004031;GE004035;GE004036
GO:0006950	response to stress	Biological Process	GE000287;GE001449;GE001664;GE001908;GE003631
GO:0006974	cellular response to DNA damage stimulus	Biological Process	GE000642;GE000643;GE001035;GE002413
GO:0006979	response to oxidative stress	Biological Process	GE000623;GE000802;GE000941;GE002377;GE003980
GO:0007049	cell cycle	Biological Process	GE000133;GE000135;GE000137;GE000138;GE000419;GE000440;GE000462;GE000771;GE000945;GE001004;GE001029;GE001073;GE001363;GE001523;GE002102;GE003385;GE004127;GE004140
GO:0007059	chromosome segregation	Biological Process	GE000771;GE000945;GE001004;GE001028;GE002231;GE003385;GE003644
GO:0007165	signal transduction	Biological Process	GE000704;GE000709;GE001354;GE001357;GE002054;GE002068;GE002125;GE002134;GE002142;GE002153;GE002195;GE002334;GE002335;GE002345;GE002347;GE002374;GE002447;GE002552;GE002577;GE002752;GE002827;GE002829;GE002862;GE002874;GE002993;GE002997;GE003143;GE003159;GE003236;GE003365;GE003378;GE003380;GE003477;GE003679;GE003680;GE003727;GE003734;GE003830;GE004031;GE004035
GO:0008033	tRNA processing	Biological Process	GE000537;GE000632;GE000668;GE001033;GE001051;GE001242;GE001935;GE002776;GE002792;GE003001;GE004099;GE004457
GO:0008047	enzyme activator activity	Molecular Function	GE001440
GO:0008076	voltage-gated potassium channel complex	Cellular Component	GE000512
GO:0008080	N-acetyltransferase activity	Molecular Function	GE000603;GE001328;GE001877;GE002103;GE003498;GE004848;GE004867;GE004889;GE004911
GO:0008094	DNA-dependent ATPase activity	Molecular Function	GE001159;GE003528
GO:0008097	5S rRNA binding	Molecular Function	GE004090
GO:0008113	peptide-methionine (S)-S-oxide reductase activity	Molecular Function	GE003980
GO:0008121	ubiquinol-cytochrome-c reductase activity	Molecular Function	GE004144;GE004145
GO:0008124	4-alpha-hydroxytetrahydrobiopterin dehydratase activity	Molecular Function	GE004149
GO:0008127	quercetin 2,3-dioxygenase activity	Molecular Function	GE000611
GO:0008134	transcription factor binding	Molecular Function	GE000794;GE001080;GE001105;GE001317;GE003130;GE003305;GE003728;GE003736;GE003829;GE004160;GE004174
GO:0008137	NADH dehydrogenase (ubiquinone) activity	Molecular Function	GE000153;GE000154;GE001484;GE002629;GE002630;GE002631;GE002633;GE002634;GE002637;GE002639;GE002641;GE004116
GO:0008152	metabolic process	Biological Process	GE000027;GE000057;GE000218;GE000227;GE000322;GE000344;GE000435;GE000615;GE000670;GE000685;GE001100;GE001107;GE001193;GE001289;GE001310;GE001604;GE001724;GE001799;GE001804;GE001936;GE001947;GE001977;GE002175;GE002778;GE002955;GE003183;GE003417;GE003586;GE003615;GE003708;GE003725;GE004020;GE004460;GE004814
GO:0008168	methyltransferase activity	Molecular Function	GE000053;GE000296;GE000389;GE000451;GE000541;GE001366;GE001691;GE001709;GE001720;GE002256;GE003191;GE003484;GE003790;GE004041;GE004418;GE004457;GE004759
GO:0008170	N-methyltransferase activity	Molecular Function	GE000592;GE002182;GE002260;GE002326;GE004381;GE004484
GO:0008171	O-methyltransferase activity	Molecular Function	GE002520
GO:0008173	RNA methyltransferase activity	Molecular Function	GE000632;GE003430
GO:0008175	tRNA methyltransferase activity	Molecular Function	GE003717
GO:0008176	tRNA (guanine-N7-)-methyltransferase activity	Molecular Function	GE000518
GO:0008177	succinate dehydrogenase (ubiquinone) activity	Molecular Function	GE001422;GE001423
GO:0008184	glycogen phosphorylase activity	Molecular Function	GE003052;GE003716
GO:0008186	RNA-dependent ATPase activity	Molecular Function	GE001801
GO:0008199	ferric iron binding	Molecular Function	GE001852;GE002197;GE002198
GO:0008233	peptidase activity	Molecular Function	GE000350;GE000671;GE000968;GE001071;GE001409;GE001440;GE001479;GE001789;GE002288;GE003095;GE003387;GE003413;GE003482;GE003678;GE003760;GE004826
GO:0008235	metalloexopeptidase activity	Molecular Function	GE000304
GO:0008236	serine-type peptidase activity	Molecular Function	GE000150;GE000885;GE004259
GO:0008237	metallopeptidase activity	Molecular Function	GE000205;GE000942;GE004195;GE004197;GE004471;GE004837
GO:0008253	5'-nucleotidase activity	Molecular Function	GE003832
GO:0008270	zinc ion binding	Molecular Function	GE000063;GE000091;GE000163;GE000250;GE000315;GE000350;GE000363;GE000386;GE000393;GE000505;GE000536;GE000655;GE000668;GE000688;GE000828;GE000938;GE000941;GE000942;GE001022;GE001071;GE001161;GE001231;GE001333;GE001427;GE001428;GE001490;GE001671;GE001715;GE002503;GE002557;GE002760;GE002952;GE003131;GE003190;GE003310;GE003537;GE003572;GE003573;GE003587;GE003627;GE003720;GE003740;GE003865;GE003881;GE0…
GO:0008271	secondary active sulfate transmembrane transporter activity	Molecular Function	GE001946;GE002556;GE003532;GE004122
GO:0008276	protein methyltransferase activity	Molecular Function	GE002255;GE004097;GE004414
GO:0008289	lipid binding	Molecular Function	GE001290;GE001820;GE002574
GO:0008295	spermidine biosynthetic process	Biological Process	GE000078;GE000079;GE000468
GO:0008299	isoprenoid biosynthetic process	Biological Process	GE003890;GE004007
GO:0008312	7S RNA binding	Molecular Function	GE000950
GO:0008320	protein transmembrane transporter activity	Molecular Function	GE000474;GE000475;GE000476
GO:0008324	cation transmembrane transporter activity	Molecular Function	GE000337;GE000402;GE000456;GE000511;GE002720;GE002841;GE003735
GO:0008360	regulation of cell shape	Biological Process	GE000041;GE000130;GE000132;GE000133;GE000135;GE000136;GE000137;GE000138;GE000378;GE000440;GE001549;GE001791;GE002099;GE002100;GE002102;GE002288;GE004140
GO:0008379	thioredoxin peroxidase activity	Molecular Function	GE001961
GO:0008408	3'-5' exonuclease activity	Molecular Function	GE000023;GE000253;GE000425;GE000498;GE003656
GO:0008412	4-hydroxybenzoate octaprenyltransferase activity	Molecular Function	GE004168
GO:0008425	2-polyprenyl-6-methoxy-1,4-benzoquinone methyltransferase activity	Molecular Function	GE003599;GE003690
GO:0008428	ribonuclease inhibitor activity	Molecular Function	GE003414
GO:0008430	selenium binding	Molecular Function	GE000181
GO:0008444	CDP-diacylglycerol-glycerol-3-phosphate 3-phosphatidyltransferase activity	Molecular Function	GE002737
GO:0008446	GDP-mannose 4,6-dehydratase activity	Molecular Function	GE000048
GO:0008460	dTDP-glucose 4,6-dehydratase activity	Molecular Function	GE003765;GE003925
GO:0008479	queuine tRNA-ribosyltransferase activity	Molecular Function	GE002934
GO:0008483	transaminase activity	Molecular Function	GE000428;GE000992;GE001510;GE001865;GE003007
GO:0008484	sulfuric ester hydrolase activity	Molecular Function	GE001302
GO:0008495	protoheme IX farnesyltransferase activity	Molecular Function	GE000056
GO:0008519	ammonium transmembrane transporter activity	Molecular Function	GE001475;GE001477
GO:0008531	riboflavin kinase activity	Molecular Function	GE000515
GO:0008556	potassium-transporting ATPase activity	Molecular Function	GE003877;GE003878;GE003879
GO:0008559	xenobiotic transmembrane transporting ATPase activity	Molecular Function	GE001325;GE003613
GO:0008565	protein transporter activity	Molecular Function	GE000025;GE000038;GE000391;GE000705;GE000914;GE001299;GE001878;GE001880;GE001881;GE002164;GE002287;GE003752;GE004222;GE004309;GE004328;GE004402
GO:0008615	pyridoxine biosynthetic process	Biological Process	GE000393;GE001036;GE002483
GO:0008616	queuosine biosynthetic process	Biological Process	GE001508;GE001973;GE002776;GE002934;GE003503;GE003746
GO:0008641	ubiquitin-like modifier activating enzyme activity	Molecular Function	GE003565
GO:0008643	carbohydrate transport	Biological Process	GE003770
GO:0008649	rRNA methyltransferase activity	Molecular Function	GE000797
GO:0008650	rRNA (uridine-2'-O-)-methyltransferase activity	Molecular Function	GE000827
GO:0008652	cellular amino acid biosynthetic process	Biological Process	GE000380;GE004764
GO:0008654	phospholipid biosynthetic process	Biological Process	GE000145;GE000787;GE000956;GE001827;GE002737
GO:0008657	DNA topoisomerase (ATP-hydrolyzing) inhibitor activity	Molecular Function	GE000386
GO:0008658	penicillin binding	Molecular Function	GE000141;GE002101;GE002288;GE002696
GO:0008661	1-deoxy-D-xylulose-5-phosphate synthase activity	Molecular Function	GE004018
GO:0008666	2,3,4,5-tetrahydropyridine-2,6-dicarboxylate N-succinyltransferase activity	Molecular Function	GE000247
GO:0008676	3-deoxy-8-phosphooctulonate synthase activity	Molecular Function	GE001056
GO:0008681	2-octaprenyl-6-methoxyphenol hydroxylase activity	Molecular Function	GE002985
GO:0008685	2-C-methyl-D-erythritol 2,4-cyclodiphosphate synthase activity	Molecular Function	GE001052
GO:0008686	3,4-dihydroxy-2-butanone-4-phosphate synthase activity	Molecular Function	GE003131;GE003570
GO:0008690	3-deoxy-manno-octulosonate cytidylyltransferase activity	Molecular Function	GE002168
GO:0008693	3-hydroxydecanoyl-[acyl-carrier-protein] dehydratase activity	Molecular Function	GE001937
GO:0008694	3-octaprenyl-4-hydroxybenzoate carboxy-lyase activity	Molecular Function	GE004455
GO:0008703	5-amino-6-(5-phosphoribosylamino)uracil reductase activity	Molecular Function	GE003572
GO:0008705	methionine synthase activity	Molecular Function	GE000315
GO:0008710	8-amino-7-oxononanoate synthase activity	Molecular Function	GE001531
GO:0008712	ADP-glyceromanno-heptose 6-epimerase activity	Molecular Function	GE001560
GO:0008716	D-alanine-D-alanine ligase activity	Molecular Function	GE000132
GO:0008725	DNA-3-methyladenine glycosylase activity	Molecular Function	GE001385
GO:0008726	alkanesulfonate monooxygenase activity	Molecular Function	GE003128
GO:0008734	L-aspartate oxidase activity	Molecular Function	GE003442
GO:0008750	NAD(P)+ transhydrogenase (AB-specific) activity	Molecular Function	GE002669;GE002670
GO:0008752	FMN reductase activity	Molecular Function	GE000749;GE000750
GO:0008757	S-adenosylmethionine-dependent methyltransferase activity	Molecular Function	GE000339;GE003717
GO:0008759	UDP-3-O-[3-hydroxymyristoyl] N-acetylglucosamine deacetylase activity	Molecular Function	GE000128
GO:0008760	UDP-N-acetylglucosamine 1-carboxyvinyltransferase activity	Molecular Function	GE004140
GO:0008762	UDP-N-acetylmuramate dehydrogenase activity	Molecular Function	GE000133
GO:0008764	UDP-N-acetylmuramoylalanine-D-glutamate ligase activity	Molecular Function	GE000137
GO:0008767	UDP-galactopyranose mutase activity	Molecular Function	GE001414
GO:0008776	acetate kinase activity	Molecular Function	GE003486
GO:0008779	acyl-[acyl-carrier-protein]-phospholipid O-acyltransferase activity	Molecular Function	GE001947
GO:0008780	acyl-[acyl-carrier-protein]-UDP-N-acetylglucosamine O-acyltransferase activity	Molecular Function	GE000944
GO:0008781	N-acylneuraminate cytidylyltransferase activity	Molecular Function	GE000976
GO:0008784	alanine racemase activity	Molecular Function	GE003527
GO:0008792	arginine decarboxylase activity	Molecular Function	GE000078
GO:0008794	arsenate reductase (glutaredoxin) activity	Molecular Function	GE004170
GO:0008803	bis(5'-nucleosyl)-tetraphosphatase (symmetrical) activity	Molecular Function	GE000443
GO:0008806	carboxymethylenebutenolidase activity	Molecular Function	GE001296
GO:0008817	cob(I)yrinic acid a,c-diamide adenosyltransferase activity	Molecular Function	GE001008
GO:0008820	cobinamide phosphate guanylyltransferase activity	Molecular Function	GE000446
GO:0008821	crossover junction endodeoxyribonuclease activity	Molecular Function	GE003756
GO:0008829	dCTP deaminase activity	Molecular Function	GE001123
GO:0008830	dTDP-4-dehydrorhamnose 3,5-epimerase activity	Molecular Function	GE003762;GE003927
GO:0008831	dTDP-4-dehydrorhamnose reductase activity	Molecular Function	GE003764
GO:0008834	di-trans,poly-cis-decaprenylcistransferase activity	Molecular Function	GE001549
GO:0008835	diaminohydroxyphosphoribosylaminopyrimidine deaminase activity	Molecular Function	GE003572
GO:0008836	diaminopimelate decarboxylase activity	Molecular Function	GE000768
GO:0008837	diaminopimelate epimerase activity	Molecular Function	GE000769
GO:0008839	4-hydroxy-tetrahydrodipicolinate reductase	Molecular Function	GE000092
GO:0008840	4-hydroxy-tetrahydrodipicolinate synthase	Molecular Function	GE001154
GO:0008851	ethanolamine ammonia-lyase activity	Molecular Function	GE003304
GO:0008855	exodeoxyribonuclease VII activity	Molecular Function	GE004006
GO:0008859	exoribonuclease II activity	Molecular Function	GE000009
GO:0008863	formate dehydrogenase (NAD+) activity	Molecular Function	GE001481;GE001483
GO:0008878	glucose-1-phosphate adenylyltransferase activity	Molecular Function	GE001186
GO:0008879	glucose-1-phosphate thymidylyltransferase activity	Molecular Function	GE003763;GE003926
GO:0008881	glutamate racemase activity	Molecular Function	GE001791
GO:0008883	glutamyl-tRNA reductase activity	Molecular Function	GE004095
GO:0008898	S-adenosylmethionine-homocysteine S-methyltransferase activity	Molecular Function	GE000315
GO:0008899	homoserine O-succinyltransferase activity	Molecular Function	GE003189
GO:0008901	ferredoxin hydrogenase activity	Molecular Function	GE000156;GE001443;GE001444
GO:0008908	isochorismatase activity	Molecular Function	GE000615
GO:0008914	leucyltransferase activity	Molecular Function	GE001002
GO:0008915	lipid-A-disaccharide synthase activity	Molecular Function	GE003838;GE004110
GO:0008920	lipopolysaccharide heptosyltransferase activity	Molecular Function	GE003418
GO:0008933	lytic transglycosylase activity	Molecular Function	GE001867;GE003623;GE003789
GO:0008934	inositol monophosphate 1-phosphatase activity	Molecular Function	GE000631;GE001478
GO:0008939	nicotinate-nucleotide-dimethylbenzimidazole phosphoribosyltransferase activity	Molecular Function	GE000449
GO:0008940	nitrate reductase activity	Molecular Function	GE002380
GO:0008942	nitrite reductase [NAD(P)H] activity	Molecular Function	GE002381;GE002383;GE002384
GO:0008948	oxaloacetate decarboxylase activity	Molecular Function	GE001204;GE003414
GO:0008955	peptidoglycan glycosyltransferase activity	Molecular Function	GE002288;GE002696
GO:0008959	phosphate acetyltransferase activity	Molecular Function	GE003488
GO:0008962	phosphatidylglycerophosphatase activity	Molecular Function	GE003566
GO:0008963	phospho-N-acetylmuramoyl-pentapeptide-transferase activity	Molecular Function	GE000138
GO:0008966	phosphoglucosamine mutase activity	Molecular Function	GE000829
GO:0008967	phosphoglycolate phosphatase activity	Molecular Function	GE003691
GO:0008968	D-sedoheptulose 7-phosphate isomerase activity	Molecular Function	GE000163
GO:0008976	polyphosphate kinase activity	Molecular Function	GE001402
GO:0008977	prephenate dehydrogenase (NAD+) activity	Molecular Function	GE002418
GO:0008983	protein-glutamate O-methyltransferase activity	Molecular Function	GE001353;GE002375;GE004028
GO:0008984	protein-glutamate methylesterase activity	Molecular Function	GE001353;GE003083;GE003368;GE004026
GO:0008987	quinolinate synthetase A activity	Molecular Function	GE003844
GO:0008990	rRNA (guanine-N2-)-methyltransferase activity	Molecular Function	GE001178;GE002848
GO:0008995	ribonuclease E activity	Molecular Function	GE000668
GO:0009001	serine O-acetyltransferase activity	Molecular Function	GE000356;GE002837;GE003009
GO:0009002	serine-type D-Ala-D-Ala carboxypeptidase activity	Molecular Function	GE001099
GO:0009007	site-specific DNA-methyltransferase (adenine-specific) activity	Molecular Function	GE002260;GE002280;GE004381;GE004484
GO:0009011	starch synthase activity	Molecular Function	GE001184
GO:0009013	succinate-semialdehyde dehydrogenase [NAD(P)+] activity	Molecular Function	GE003015
GO:0009014	succinyl-diaminopimelate desuccinylase activity	Molecular Function	GE000063
GO:0009016	succinyldiaminopimelate transaminase activity	Molecular Function	GE000246
GO:0009022	tRNA nucleotidyltransferase activity	Molecular Function	GE004099
GO:0009030	thiamine-phosphate kinase activity	Molecular Function	GE003567
GO:0009035	type I site-specific deoxyribonuclease activity	Molecular Function	GE004384;GE004489
GO:0009037	tyrosine-based site-specific recombinase activity	Molecular Function	GE000771;GE000945
GO:0009039	urease activity	Molecular Function	GE003205;GE003206;GE003207
GO:0009052	pentose-phosphate shunt, non-oxidative branch	Biological Process	GE003448;GE003803
GO:0009055	electron transfer activity	Molecular Function	GE000154;GE000170;GE000182;GE000190;GE000349;GE000510;GE000749;GE000750;GE000879;GE001241;GE001294;GE001334;GE001422;GE001425;GE001441;GE001458;GE001460;GE001483;GE001904;GE001913;GE002283;GE002450;GE002548;GE002634;GE003244;GE003346;GE003835;GE003948;GE004145;GE004146;GE004171;GE004177;GE004178;GE004180;GE004186;GE004187;GE004188;GE004265;GE004494
GO:0009058	biosynthetic process	Biological Process	GE000139;GE000140;GE000295;GE000503;GE000982;GE000989;GE001510;GE001620;GE001865;GE002163;GE002382;GE002779;GE003394;GE003824;GE004012
GO:0009060	aerobic respiration	Biological Process	GE001537;GE003599;GE004104
GO:0009073	aromatic amino acid family biosynthetic process	Biological Process	GE000209;GE000210;GE000520;GE002279;GE002419;GE002544;GE004209
GO:0009081	branched-chain amino acid metabolic process	Biological Process	GE003416
GO:0009082	branched-chain amino acid biosynthetic process	Biological Process	GE000789
GO:0009086	methionine biosynthetic process	Biological Process	GE000315;GE001511;GE001671
GO:0009088	threonine biosynthetic process	Biological Process	GE000069;GE001511;GE001512
GO:0009089	lysine biosynthetic process via diaminopimelate	Biological Process	GE000063;GE000069;GE000092;GE000246;GE000247;GE000768;GE000769;GE001154;GE001162
GO:0009094	L-phenylalanine biosynthetic process	Biological Process	GE002484
GO:0009097	isoleucine biosynthetic process	Biological Process	GE000069;GE000788;GE000790;GE001511;GE002042;GE003802
GO:0009098	leucine biosynthetic process	Biological Process	GE000070;GE000071;GE000072;GE003605;GE003912;GE003913;GE003915;GE003916
GO:0009099	valine biosynthetic process	Biological Process	GE000788;GE000790;GE002042
GO:0009102	biotin biosynthetic process	Biological Process	GE001530;GE001531
GO:0009103	lipopolysaccharide biosynthetic process	Biological Process	GE000378;GE002290
GO:0009107	lipoate biosynthetic process	Biological Process	GE001102;GE001103
GO:0009113	purine nucleobase biosynthetic process	Biological Process	GE000965;GE001235
GO:0009116	nucleoside metabolic process	Biological Process	GE001235;GE002948;GE003867
GO:0009143	nucleoside triphosphate catabolic process	Biological Process	GE004100
GO:0009156	ribonucleoside monophosphate biosynthetic process	Biological Process	GE004091
GO:0009163	nucleoside biosynthetic process	Biological Process	GE000449
GO:0009165	nucleotide biosynthetic process	Biological Process	GE000073;GE000659;GE004091
GO:0009220	pyrimidine ribonucleotide biosynthetic process	Biological Process	GE001123
GO:0009221	pyrimidine deoxyribonucleotide biosynthetic process	Biological Process	GE003710
GO:0009225	nucleotide-sugar metabolic process	Biological Process	GE003765;GE003925
GO:0009226	nucleotide-sugar biosynthetic process	Biological Process	GE000223
GO:0009228	thiamine biosynthetic process	Biological Process	GE000519;GE000672;GE003432;GE003567;GE003887;GE004018
GO:0009229	thiamine diphosphate biosynthetic process	Biological Process	GE000519;GE003432;GE003567;GE003887
GO:0009231	riboflavin biosynthetic process	Biological Process	GE000363;GE000515;GE001333;GE003131;GE003569;GE003570;GE003572
GO:0009234	menaquinone biosynthetic process	Biological Process	GE003599
GO:0009236	cobalamin biosynthetic process	Biological Process	GE000446;GE000449;GE001008;GE001621;GE003820;GE004238;GE004409;GE004410;GE004411;GE004412;GE004414;GE004415;GE004417;GE004418
GO:0009244	lipopolysaccharide core region biosynthetic process	Biological Process	GE003418
GO:0009245	lipid A biosynthetic process	Biological Process	GE000020;GE000128;GE000378;GE000940;GE000944;GE003449;GE003838;GE004110
GO:0009249	protein lipoylation	Biological Process	GE001103
GO:0009252	peptidoglycan biosynthetic process	Biological Process	GE000041;GE000132;GE000133;GE000135;GE000136;GE000137;GE000138;GE000378;GE000440;GE000467;GE000544;GE001549;GE001791;GE002288;GE002696;GE004140
GO:0009254	peptidoglycan turnover	Biological Process	GE000440
GO:0009255	Entner-Doudoroff pathway through 6-phosphogluconate	Biological Process	GE001194
GO:0009267	cellular response to starvation	Biological Process	GE002499
GO:0009274	peptidoglycan-based cell wall	Cellular Component	GE000467;GE002288
GO:0009276	Gram-negative-bacterium-type cell wall	Cellular Component	GE001454;GE001455;GE001457;GE001895
GO:0009279	cell outer membrane	Cellular Component	GE000018;GE000204;GE001090;GE001128;GE001290;GE001820;GE001963;GE002574;GE002727;GE003200;GE003261;GE003700;GE003748;GE004399;GE004765
GO:0009288	bacterial-type flagellum	Cellular Component	GE000702;GE000983;GE003825
GO:0009291	unidirectional conjugation	Biological Process	GE004810
GO:0009295	nucleoid	Cellular Component	GE000144;GE004481
GO:0009297	pilus assembly	Biological Process	GE000391
GO:0009306	protein secretion	Biological Process	GE000390;GE000475;GE000476;GE000693;GE000694;GE000696;GE000697;GE000831;GE001031;GE001888;GE001972;GE004086
GO:0009307	DNA restriction-modification system	Biological Process	GE002260;GE003535;GE004384;GE004484;GE004489
GO:0009316	3-isopropylmalate dehydratase complex	Cellular Component	GE000071;GE003913
GO:0009317	acetyl-CoA carboxylase complex	Cellular Component	GE001231;GE002545;GE004045
GO:0009318	exodeoxyribonuclease VII complex	Cellular Component	GE004006
GO:0009326	formate dehydrogenase complex	Cellular Component	GE001481
GO:0009331	glycerol-3-phosphate dehydrogenase complex	Cellular Component	GE000145
GO:0009349	riboflavin synthase complex	Cellular Component	GE003569
GO:0009358	polyphosphate kinase complex	Cellular Component	GE001402
GO:0009360	DNA polymerase III complex	Cellular Component	GE000253;GE000673
GO:0009375	ferredoxin hydrogenase complex	Cellular Component	GE001444
GO:0009376	HslUV protease complex	Cellular Component	GE003596;GE003597
GO:0009378	four-way junction helicase activity	Molecular Function	GE003754;GE003755
GO:0009379	Holliday junction helicase complex	Cellular Component	GE003755
GO:0009380	excinuclease repair complex	Cellular Component	GE002738;GE002760
GO:0009381	excinuclease ABC activity	Molecular Function	GE002738;GE002760;GE002820
GO:0009395	phospholipid catabolic process	Biological Process	GE003566
GO:0009396	folic acid-containing compound biosynthetic process	Biological Process	GE000954;GE001648;GE004042
GO:0009398	FMN biosynthetic process	Biological Process	GE000515
GO:0009399	nitrogen fixation	Biological Process	GE000108;GE000109;GE000352;GE000353;GE000782;GE000783;GE000784;GE000785;GE001472;GE004174;GE004175;GE004426;GE004428
GO:0009408	response to heat	Biological Process	GE000091;GE000569;GE003537
GO:0009423	chorismate biosynthetic process	Biological Process	GE000209;GE000210;GE000520;GE002279;GE002419;GE002544;GE004209
GO:0009425	bacterial-type flagellum basal body	Cellular Component	GE000689;GE000690;GE000691;GE000693;GE000695;GE001634;GE002946;GE003694;GE003826;GE003828
GO:0009426	bacterial-type flagellum basal body, distal rod	Cellular Component	GE003699
GO:0009427	bacterial-type flagellum basal body, distal rod, L ring	Cellular Component	GE003700
GO:0009428	bacterial-type flagellum basal body, distal rod, P ring	Cellular Component	GE003701
GO:0009432	SOS response	Biological Process	GE000254;GE001159;GE001386;GE002738;GE002760;GE002820;GE003582;GE003754;GE003755
GO:0009435	NAD biosynthetic process	Biological Process	GE000198;GE003442;GE003724;GE003844
GO:0009446	putrescine biosynthetic process	Biological Process	GE000494
GO:0009451	RNA modification	Biological Process	GE001251;GE003521
GO:0009678	hydrogen-translocating pyrophosphatase activity	Molecular Function	GE000166
GO:0009691	cytokinin biosynthetic process	Biological Process	GE002148;GE003864
GO:0009898	cytoplasmic side of plasma membrane	Cellular Component	GE000130;GE000668
GO:0009982	pseudouridine synthase activity	Molecular Function	GE000097;GE000203;GE000669;GE001406;GE003384
GO:0009986	cell surface	Cellular Component	GE001055
GO:0009987	cellular process	Biological Process	GE001260;GE001638;GE001807;GE002006;GE002064;GE002185;GE002352;GE003075;GE003659;GE004615
GO:0010038	response to metal ion	Biological Process	GE002005
GO:0010181	FMN binding	Molecular Function	GE000153;GE000348;GE000580;GE000749;GE000750;GE001271;GE001454;GE001455;GE001484;GE001494;GE001848;GE001913;GE002089;GE002495;GE002548;GE002633;GE002663;GE002680;GE002842;GE003253;GE003797;GE003948;GE004171;GE004180;GE004186;GE004455
GO:0010467	gene expression	Biological Process	GE003460
GO:0010468	regulation of gene expression	Biological Process	GE000872;GE000916;GE001490;GE004220;GE004326;GE004506
GO:0010795	regulation of ubiquinone biosynthetic process	Biological Process	GE003601
GO:0015031	protein transport	Biological Process	GE000024;GE000025;GE000038;GE000146;GE000391;GE000705;GE000817;GE000913;GE000914;GE000915;GE000969;GE001073;GE001298;GE001299;GE001378;GE002164;GE002287;GE002595;GE003751;GE003752;GE003892;GE004221;GE004222;GE004223;GE004309;GE004310;GE004327;GE004328;GE004329;GE004401;GE004402
GO:0015035	protein disulfide oxidoreductase activity	Molecular Function	GE000349;GE000417;GE000510;GE001241;GE001460;GE001802
GO:0015036	disulfide oxidoreductase activity	Molecular Function	GE002458
GO:0015074	DNA integration	Biological Process	GE000231;GE000423;GE000771;GE000774;GE000867;GE000924;GE000945;GE001787;GE002107;GE002232;GE002240;GE003265;GE003276;GE003299;GE003894;GE003972;GE003999;GE004498;GE004499;GE004572;GE004635;GE004636;GE004751;GE004783;GE004784;GE004788;GE004789
GO:0015078	proton transmembrane transporter activity	Molecular Function	GE000371;GE003145;GE003148
GO:0015079	potassium ion transmembrane transporter activity	Molecular Function	GE003714
GO:0015087	cobalt ion transmembrane transporter activity	Molecular Function	GE001808;GE003543
GO:0015093	ferrous iron transmembrane transporter activity	Molecular Function	GE002784
GO:0015095	magnesium ion transmembrane transporter activity	Molecular Function	GE001808;GE003543
GO:0015103	inorganic anion transmembrane transporter activity	Molecular Function	GE003230
GO:0015109	chromate transmembrane transporter activity	Molecular Function	GE003905
GO:0015112	nitrate transmembrane transporter activity	Molecular Function	GE002402
GO:0015150	fucose transmembrane transporter activity	Molecular Function	GE001895
GO:0015159	polysaccharide transmembrane transporter activity	Molecular Function	GE002292
GO:0015179	L-amino acid transmembrane transporter activity	Molecular Function	GE000159
GO:0015221	lipopolysaccharide transmembrane transporter activity	Molecular Function	GE004133
GO:0015232	heme transporter activity	Molecular Function	GE002453;GE002454;GE002457
GO:0015238	drug transmembrane transporter activity	Molecular Function	GE002656
GO:0015250	water channel activity	Molecular Function	GE001265
GO:0015267	channel activity	Molecular Function	GE002425
GO:0015293	symporter activity	Molecular Function	GE000737;GE001699;GE003722
GO:0015297	antiporter activity	Molecular Function	GE000159;GE003230
GO:0015299	solute:proton antiporter activity	Molecular Function	GE002695;GE002748
GO:0015343	siderophore transmembrane transporter activity	Molecular Function	GE000913;GE002595;GE004223;GE004329
GO:0015408	ferric-transporting ATPase activity	Molecular Function	GE003788
GO:0015412	ATPase-coupled molybdate transmembrane transporter activity	Molecular Function	GE003392;GE003395;GE003396;GE004131
GO:0015413	nickel-transporting ATPase activity	Molecular Function	GE003788
GO:0015415	ATPase-coupled phosphate ion transmembrane transporter activity	Molecular Function	GE000663
GO:0015417	polyamine-transporting ATPase activity	Molecular Function	GE002746
GO:0015419	ATPase-coupled sulfate transmembrane transporter activity	Molecular Function	GE001946;GE003532;GE003852;GE003853;GE003854
GO:0015420	cobalamin-transporting ATPase activity	Molecular Function	GE000449;GE003820
GO:0015439	heme-transporting ATPase activity	Molecular Function	GE002452
GO:0015444	magnesium-importing ATPase activity	Molecular Function	GE001563
GO:0015450	P-P-bond-hydrolysis-driven protein transmembrane transporter activity	Molecular Function	GE000831;GE001580;GE001969;GE004086
GO:0015627	type II protein secretion system complex	Cellular Component	GE001878;GE001880;GE001881
GO:0015628	protein secretion by the type II secretion system	Biological Process	GE001878;GE001880;GE001881
GO:0015648	lipid-linked peptidoglycan transporter activity	Molecular Function	GE000136
GO:0015671	oxygen transport	Biological Process	GE000460
GO:0015682	ferric iron transport	Biological Process	GE003788
GO:0015689	molybdate ion transport	Biological Process	GE003392;GE003395;GE003396;GE004131
GO:0015693	magnesium ion transport	Biological Process	GE001563;GE001808;GE003543
GO:0015698	inorganic anion transport	Biological Process	GE003230
GO:0015703	chromate transport	Biological Process	GE003905
GO:0015706	nitrate transport	Biological Process	GE002402
GO:0015756	fucose transmembrane transport	Biological Process	GE001895
GO:0015757	galactose transmembrane transport	Biological Process	GE001895
GO:0015774	polysaccharide transport	Biological Process	GE002292
GO:0015807	L-amino acid transport	Biological Process	GE000159
GO:0015810	aspartate transmembrane transport	Biological Process	GE000737
GO:0015813	L-glutamate transmembrane transport	Biological Process	GE000737
GO:0015833	peptide transport	Biological Process	GE003788
GO:0015836	lipid-linked peptidoglycan transport	Biological Process	GE000136
GO:0015886	heme transport	Biological Process	GE002452;GE002453;GE002454;GE002457
GO:0015889	cobalamin transport	Biological Process	GE000449;GE003820
GO:0015891	siderophore transport	Biological Process	GE001300;GE004308;GE004345;GE004399
GO:0015914	phospholipid transport	Biological Process	GE004138
GO:0015920	lipopolysaccharide transport	Biological Process	GE004132;GE004133
GO:0015930	glutamate synthase activity	Molecular Function	GE003796
GO:0015934	large ribosomal subunit	Cellular Component	GE003618;GE004054;GE004055;GE004063;GE004068;GE004070;GE004083
GO:0015935	small ribosomal subunit	Cellular Component	GE001545;GE004049;GE004056;GE004067;GE004069;GE004077;GE004078
GO:0015937	coenzyme A biosynthetic process	Biological Process	GE000127
GO:0015940	pantothenate biosynthetic process	Biological Process	GE000294;GE000296
GO:0015942	formate metabolic process	Biological Process	GE001483
GO:0015946	methanol oxidation	Biological Process	GE003345
GO:0015948	methanogenesis	Biological Process	GE004150;GE004153
GO:0015969	guanosine tetraphosphate metabolic process	Biological Process	GE001048;GE001704
GO:0015976	carbon utilization	Biological Process	GE002557;GE002952
GO:0015986	ATP synthesis coupled proton transport	Biological Process	GE000371;GE003148
GO:0015991	ATP hydrolysis coupled proton transport	Biological Process	GE000371;GE000374;GE000376;GE003146;GE003148;GE003153
GO:0015992	proton transmembrane transport	Biological Process	GE000166;GE000372;GE002669;GE003824
GO:0016020	membrane	Cellular Component	GE000002;GE000077;GE000084;GE000154;GE000175;GE000220;GE000239;GE000240;GE000286;GE000316;GE000347;GE000372;GE000448;GE000450;GE000459;GE000461;GE000529;GE000533;GE000540;GE000609;GE000672;GE000692;GE000725;GE000741;GE000767;GE000808;GE000816;GE000860;GE000870;GE000885;GE000891;GE000896;GE000969;GE001011;GE001022;GE001044;GE001091;GE001115;GE001157;GE001180;GE001192;GE001203;GE001206;GE001212;GE0…
GO:0016021	integral component of membrane	Cellular Component	GE000018;GE000024;GE000025;GE000035;GE000037;GE000038;GE000039;GE000040;GE000041;GE000049;GE000052;GE000056;GE000138;GE000141;GE000147;GE000150;GE000185;GE000187;GE000201;GE000207;GE000241;GE000288;GE000299;GE000300;GE000314;GE000317;GE000318;GE000319;GE000322;GE000332;GE000333;GE000337;GE000369;GE000370;GE000371;GE000381;GE000389;GE000390;GE000397;GE000399;GE000402;GE000405;GE000406;GE000408;GE0…
GO:0016024	CDP-diacylglycerol biosynthetic process	Biological Process	GE001550
GO:0016036	cellular response to phosphate starvation	Biological Process	GE001083
GO:0016043	cellular component organization	Biological Process	GE000139;GE000140;GE000698
GO:0016051	carbohydrate biosynthetic process	Biological Process	GE000980;GE001725;GE001851;GE003851
GO:0016075	rRNA catabolic process	Biological Process	GE001033
GO:0016114	terpenoid biosynthetic process	Biological Process	GE001052;GE001053;GE001451;GE001551;GE003415;GE004018;GE004092
GO:0016149	translation release factor activity, codon specific	Molecular Function	GE002845;GE003181;GE004096
GO:0016151	nickel cation binding	Molecular Function	GE000156;GE001432;GE001433;GE001443;GE001595;GE003202;GE003203;GE003204;GE003205;GE003207
GO:0016163	nitrogenase activity	Molecular Function	GE000108;GE000109;GE000783;GE000784;GE000785
GO:0016208	AMP binding	Molecular Function	GE001492
GO:0016209	antioxidant activity	Molecular Function	GE001202;GE001312;GE001572;GE002542
GO:0016226	iron-sulfur cluster assembly	Biological Process	GE000563;GE002849;GE002853;GE003515;GE004426;GE004427
GO:0016260	selenocysteine biosynthetic process	Biological Process	GE000401
GO:0016300	tRNA (uracil) methyltransferase activity	Molecular Function	GE000682;GE000800
GO:0016301	kinase activity	Molecular Function	GE000808;GE000954;GE001108;GE001112;GE001263;GE001354;GE001357;GE001446;GE001570;GE001826;GE002054;GE002068;GE002101;GE002166;GE002552;GE002752;GE002827;GE002880;GE003051;GE003138;GE003139;GE003142;GE003236;GE003270;GE003433;GE003539;GE003682;GE003710;GE003727;GE003734;GE003767;GE003819;GE003830;GE003938;GE004091
GO:0016310	phosphorylation	Biological Process	GE000077;GE000087;GE000104;GE000209;GE000426;GE000446;GE000515;GE000548;GE000558;GE000954;GE001108;GE001162;GE001263;GE001354;GE001357;GE001402;GE001446;GE001570;GE001726;GE001826;GE001827;GE002054;GE002068;GE002087;GE002101;GE002552;GE002752;GE002770;GE002827;GE002880;GE003138;GE003139;GE003142;GE003236;GE003270;GE003433;GE003486;GE003539;GE003567;GE003682;GE003710;GE003727;GE003734;GE003819;GE0…
GO:0016311	dephosphorylation	Biological Process	GE000041;GE000323;GE000507;GE002466;GE003428;GE003566;GE003691;GE003758;GE003832;GE004134;GE004200
GO:0016410	N-acyltransferase activity	Molecular Function	GE001238;GE003449;GE004109
GO:0016415	octanoyltransferase activity	Molecular Function	GE001102
GO:0016437	tRNA cytidylyltransferase activity	Molecular Function	GE004200
GO:0016462	pyrophosphatase activity	Molecular Function	GE000412;GE000940
GO:0016463	zinc-exporting ATPase activity	Molecular Function	GE002449
GO:0016485	protein processing	Biological Process	GE000569;GE001440
GO:0016491	oxidoreductase activity	Molecular Function	GE000034;GE000046;GE000223;GE000291;GE000331;GE000365;GE000487;GE000513;GE000645;GE000649;GE000953;GE001202;GE001271;GE001312;GE001411;GE001445;GE001485;GE001494;GE001572;GE001581;GE001624;GE001848;GE001890;GE002006;GE002089;GE002248;GE002495;GE002542;GE002548;GE002564;GE002663;GE002680;GE002842;GE002898;GE002970;GE003017;GE003125;GE003493;GE003571;GE003692;GE003714;GE003720;GE003765;GE003925;GE0…
GO:0016597	amino acid binding	Molecular Function	GE000789;GE001048;GE001162;GE001511;GE001704;GE002484;GE003759;GE003866;GE003974
GO:0016612	molybdenum-iron nitrogenase complex	Cellular Component	GE000783;GE000784;GE000785
GO:0016614	oxidoreductase activity, acting on CH-OH group of donors	Molecular Function	GE001192;GE001561;GE002014;GE002715;GE003245;GE003739;GE003776
GO:0016616	oxidoreductase activity, acting on the CH-OH group of donors, NAD or NADP as acceptor	Molecular Function	GE003281;GE003390
GO:0016620	oxidoreductase activity, acting on the aldehyde or oxo group of donors, NAD or NADP as acceptor	Molecular Function	GE000966;GE001113
GO:0016627	oxidoreductase activity, acting on the CH-CH group of donors	Molecular Function	GE001521;GE002893;GE003129
GO:0016651	oxidoreductase activity, acting on NAD(P)H	Molecular Function	GE004117
GO:0016652	oxidoreductase activity, acting on NAD(P)H, NAD(P) as acceptor	Molecular Function	GE000749;GE000750
GO:0016655	oxidoreductase activity, acting on NAD(P)H, quinone or similar compound as acceptor	Molecular Function	GE001453;GE001454;GE001455;GE001456;GE001457;GE001458;GE002635
GO:0016661	oxidoreductase activity, acting on other nitrogenous compounds as donors	Molecular Function	GE000749;GE000750
GO:0016663	oxidoreductase activity, acting on other nitrogenous compounds as donors, oxygen as acceptor	Molecular Function	GE000752
GO:0016702	oxidoreductase activity, acting on single donors with incorporation of molecular oxygen, incorporation of two atoms of oxygen	Molecular Function	GE000506
GO:0016705	oxidoreductase activity, acting on paired donors, with incorporation or reduction of molecular oxygen	Molecular Function	GE002354;GE003124
GO:0016709	oxidoreductase activity, acting on paired donors, with incorporation or reduction of molecular oxygen, NAD(P)H as one donor, and incorporation of one atom of oxygen	Molecular Function	GE002985;GE003795
GO:0016726	oxidoreductase activity, acting on CH or CH2 groups, NAD or NADP as acceptor	Molecular Function	GE000092
GO:0016740	transferase activity	Molecular Function	GE000106;GE000141;GE000207;GE000220;GE000227;GE000238;GE000240;GE000265;GE000290;GE000340;GE000411;GE000479;GE000523;GE000552;GE000553;GE000763;GE000928;GE000975;GE000978;GE000981;GE000994;GE001023;GE001096;GE001231;GE001251;GE001306;GE001308;GE001369;GE001393;GE001403;GE001405;GE001604;GE001672;GE001705;GE001874;GE001977;GE002029;GE002031;GE002083;GE002084;GE002085;GE002117;GE002118;GE002175;GE0…
GO:0016743	carboxyl- or carbamoyltransferase activity	Molecular Function	GE000800;GE001427;GE001428
GO:0016746	transferase activity, transferring acyl groups	Molecular Function	GE000322;GE000539;GE000617;GE001001;GE001121;GE003497;GE003586
GO:0016747	transferase activity, transferring acyl groups other than amino-acyl groups	Molecular Function	GE001602
GO:0016757	transferase activity, transferring glycosyl groups	Molecular Function	GE000057;GE002846;GE002925;GE002948;GE002954;GE003394
GO:0016758	transferase activity, transferring hexosyl groups	Molecular Function	GE003025
GO:0016763	transferase activity, transferring pentosyl groups	Molecular Function	GE000467
GO:0016765	transferase activity, transferring alkyl or aryl (other than methyl) groups	Molecular Function	GE000682;GE003844
GO:0016772	transferase activity, transferring phosphorus-containing groups	Molecular Function	GE000297;GE002087;GE002125;GE002153;GE002186;GE002352;GE002829;GE002993;GE003159;GE003378
GO:0016773	phosphotransferase activity, alcohol group as acceptor	Molecular Function	GE001263;GE004169
GO:0016774	phosphotransferase activity, carboxyl group as acceptor	Molecular Function	GE002101;GE003051
GO:0016779	nucleotidyltransferase activity	Molecular Function	GE000503;GE000806;GE001127;GE001279;GE001394;GE001806;GE002438;GE003446
GO:0016780	phosphotransferase activity, for other substituted phosphate groups	Molecular Function	GE000448;GE000787
GO:0016783	sulfurtransferase activity	Molecular Function	GE000519;GE001482;GE002741;GE003484
GO:0016787	hydrolase activity	Molecular Function	GE000124;GE000328;GE000385;GE000550;GE000617;GE000670;GE000704;GE000930;GE000931;GE000937;GE001020;GE001021;GE001180;GE001187;GE001297;GE001386;GE001452;GE001588;GE001716;GE001804;GE001805;GE001876;GE001919;GE001940;GE002067;GE002193;GE002376;GE002644;GE002659;GE002781;GE002857;GE003126;GE003190;GE003475;GE003483;GE003606;GE003652;GE003665;GE003686;GE003953;GE003986;GE004020;GE004089;GE004271;GE0…
GO:0016788	hydrolase activity, acting on ester bonds	Molecular Function	GE000435;GE002317;GE002778;GE003886
GO:0016790	thiolester hydrolase activity	Molecular Function	GE003753
GO:0016791	phosphatase activity	Molecular Function	GE000323;GE002466;GE004200
GO:0016798	hydrolase activity, acting on glycosyl bonds	Molecular Function	GE001799
GO:0016799	hydrolase activity, hydrolyzing N-glycosyl compounds	Molecular Function	GE001017;GE002148;GE003864
GO:0016810	hydrolase activity, acting on carbon-nitrogen (but not peptide) bonds	Molecular Function	GE000495;GE000616;GE001121;GE001238;GE003199;GE003497;GE003724;GE004109;GE004151
GO:0016811	hydrolase activity, acting on carbon-nitrogen (but not peptide) bonds, in linear amides	Molecular Function	GE002928
GO:0016818	hydrolase activity, acting on acid anhydrides, in phosphorus-containing anhydrides	Molecular Function	GE002465;GE003308
GO:0016829	lyase activity	Molecular Function	GE000027;GE000514;GE000990;GE001045;GE001109;GE001193;GE001205;GE001383;GE001508;GE001721;GE001795;GE001915;GE002379;GE002775;GE002833;GE002850;GE002953;GE002999;GE003108;GE003303;GE003708;GE003709;GE003887;GE004114;GE004190;GE004467
GO:0016831	carboxy-lyase activity	Molecular Function	GE001203
GO:0016832	aldehyde-lyase activity	Molecular Function	GE001586;GE003069
GO:0016833	oxo-acid-lyase activity	Molecular Function	GE001648
GO:0016840	carbon-nitrogen lyase activity	Molecular Function	GE001725;GE001851;GE003746;GE003851
GO:0016846	carbon-sulfur lyase activity	Molecular Function	GE001289
GO:0016852	sirohydrochlorin cobaltochelatase activity	Molecular Function	GE004411
GO:0016853	isomerase activity	Molecular Function	GE000215;GE000345;GE000549;GE000576;GE000683;GE000684;GE000788;GE000879;GE001051;GE001551;GE001553;GE001806;GE002542;GE003068;GE003503;GE003918;GE004265;GE004467
GO:0016857	racemase and epimerase activity, acting on carbohydrates and derivatives	Molecular Function	GE003914
GO:0016868	intramolecular transferase activity, phosphotransferases	Molecular Function	GE000431;GE004477
GO:0016874	ligase activity	Molecular Function	GE000139;GE000295;GE000712;GE001026;GE001491;GE001534;GE001727;GE002724;GE004409
GO:0016881	acid-amino acid ligase activity	Molecular Function	GE000140;GE000440;GE000508
GO:0016884	carbon-nitrogen ligase activity, with glutamine as amido-N-donor	Molecular Function	GE000959
GO:0016887	ATPase activity	Molecular Function	GE000285;GE000557;GE000828;GE001064;GE001522;GE001715;GE001839;GE002402;GE002441;GE002675;GE002730;GE002760;GE002764;GE002852;GE002887;GE002901;GE003037;GE003118;GE003122;GE003209;GE003210;GE003234;GE003282;GE003289;GE003344;GE003597;GE003635;GE003640;GE003824;GE003862;GE003985;GE004126;GE004136;GE004277;GE004349;GE004443
GO:0016888	endodeoxyribonuclease activity, producing 5'-phosphomonoesters	Molecular Function	GE003713
GO:0016896	exoribonuclease activity, producing 5'-phosphomonoesters	Molecular Function	GE000400;GE001242
GO:0016901	oxidoreductase activity, acting on the CH-OH group of donors, quinone or similar compound as acceptor	Molecular Function	GE001854;GE003309
GO:0016903	oxidoreductase activity, acting on the aldehyde or oxo group of donors	Molecular Function	GE003559
GO:0016987	sigma factor activity	Molecular Function	GE000858;GE000865;GE000961;GE001664;GE002661;GE003440;GE003537;GE004130;GE004231
GO:0016992	lipoate synthase activity	Molecular Function	GE001103
GO:0016993	precorrin-8X methylmutase activity	Molecular Function	GE004412
GO:0016999	antibiotic metabolic process	Biological Process	GE002928
GO:0017003	protein-heme linkage	Biological Process	GE002456
GO:0017004	cytochrome complex assembly	Biological Process	GE000951;GE002452;GE002453;GE002454;GE002456;GE002457;GE002458;GE004494
GO:0017013	protein flavinylation	Biological Process	GE003457
GO:0017038	protein import	Biological Process	GE003715;GE003749
GO:0017057	6-phosphogluconolactonase activity	Molecular Function	GE001195
GO:0017061	S-methyl-5-thioadenosine phosphorylase activity	Molecular Function	GE002949
GO:0017111	nucleoside-triphosphatase activity	Molecular Function	GE004100
GO:0017148	negative regulation of translation	Biological Process	GE000805
GO:0017150	tRNA dihydrouridine synthase activity	Molecular Function	GE000580
GO:0018106	peptidyl-histidine phosphorylation	Biological Process	GE000703;GE001449;GE001583;GE002342;GE003351;GE003363;GE003631;GE004036;GE004159
GO:0018160	peptidyl-pyrromethane cofactor linkage	Biological Process	GE004450
GO:0018189	pyrroloquinoline quinone biosynthetic process	Biological Process	GE004201;GE004202;GE004203;GE004204
GO:0018307	enzyme active site formation	Biological Process	GE003204
GO:0018339	peptidyl-L-beta-methylthioaspartic acid biosynthetic process from peptidyl-aspartic acid	Biological Process	GE003521
GO:0018364	peptidyl-glutamine methylation	Biological Process	GE002280
GO:0018493	formylmethanofuran dehydrogenase activity	Molecular Function	GE004150;GE004153
GO:0018548	pentaerythritol trinitrate reductase activity	Molecular Function	GE003253
GO:0018697	carbonyl sulfide nitrogenase activity	Molecular Function	GE000108;GE000784;GE000785
GO:0018759	methenyltetrahydromethanopterin cyclohydrolase activity	Molecular Function	GE001728
GO:0019008	molybdopterin synthase complex	Cellular Component	GE001383
GO:0019013	viral nucleocapsid	Cellular Component	GE000206
GO:0019104	DNA N-glycosylase activity	Molecular Function	GE000177;GE000413
GO:0019134	glucosamine-1-phosphate N-acetyltransferase activity	Molecular Function	GE000378
GO:0019143	3-deoxy-manno-octulosonate-8-phosphatase activity	Molecular Function	GE004134
GO:0019146	arabinose-5-phosphate isomerase activity	Molecular Function	GE004135
GO:0019172	glyoxalase III activity	Molecular Function	GE003166
GO:0019243	methylglyoxal catabolic process to D-lactate via S-lactoyl-glutathione	Biological Process	GE003166
GO:0019264	glycine biosynthetic process from serine	Biological Process	GE004041
GO:0019277	UDP-N-acetylgalactosamine biosynthetic process	Biological Process	GE004140
GO:0019281	L-methionine biosynthetic process from homoserine via O-succinyl-L-homoserine and cystathionine	Biological Process	GE003189
GO:0019284	L-methionine salvage from S-adenosylmethionine	Biological Process	GE000505;GE000507
GO:0019288	isopentenyl diphosphate biosynthetic process, methylerythritol 4-phosphate pathway	Biological Process	GE001053;GE001451;GE001551;GE003415;GE004092
GO:0019294	keto-3-deoxy-D-manno-octulosonic acid biosynthetic process	Biological Process	GE001056;GE002168
GO:0019344	cysteine biosynthetic process	Biological Process	GE002908;GE003797
GO:0019354	siroheme biosynthetic process	Biological Process	GE001621
GO:0019363	pyridine nucleotide biosynthetic process	Biological Process	GE000806
GO:0019379	sulfate assimilation, phosphoadenylyl sulfate reduction by phosphoadenylyl-sulfate reductase (thioredoxin)	Biological Process	GE002908
GO:0019419	sulfate reduction	Biological Process	GE000584
GO:0019427	acetyl-CoA biosynthetic process from acetate	Biological Process	GE001492
GO:0019430	removal of superoxide radicals	Biological Process	GE000521;GE001003;GE002104
GO:0019464	glycine decarboxylation via glycine cleavage system	Biological Process	GE001828
GO:0019478	D-amino acid catabolic process	Biological Process	GE003886
GO:0019509	L-methionine salvage from methylthioadenosine	Biological Process	GE000505;GE000507
GO:0019538	protein metabolic process	Biological Process	GE001150
GO:0019546	arginine deiminase pathway	Biological Process	GE003974
GO:0019547	arginine catabolic process to ornithine	Biological Process	GE003974
GO:0019627	urea metabolic process	Biological Process	GE003204
GO:0019632	shikimate metabolic process	Biological Process	GE004209
GO:0019646	aerobic electron transport chain	Biological Process	GE001539
GO:0019673	GDP-mannose metabolic process	Biological Process	GE000048
GO:0019674	NAD metabolic process	Biological Process	GE000087
GO:0019684	photosynthesis, light reaction	Biological Process	GE003047
GO:0019720	Mo-molybdopterin cofactor metabolic process	Biological Process	GE001614
GO:0019746	hopanoid biosynthetic process	Biological Process	GE003108;GE004013
GO:0019752	carboxylic acid metabolic process	Biological Process	GE000358;GE002953
GO:0019805	quinolinate biosynthetic process	Biological Process	GE003844
GO:0019825	oxygen binding	Molecular Function	GE000460;GE001531;GE002682;GE003814
GO:0019829	cation-transporting ATPase activity	Molecular Function	GE000999;GE001658;GE003145
GO:0019835	cytolysis	Biological Process	GE000725
GO:0019843	rRNA binding	Molecular Function	GE000096;GE000543;GE000561;GE001033;GE001556;GE001557;GE001559;GE001967;GE002790;GE003480;GE004049;GE004050;GE004051;GE004054;GE004056;GE004057;GE004058;GE004059;GE004061;GE004062;GE004063;GE004064;GE004066;GE004067;GE004068;GE004069;GE004070;GE004071;GE004072;GE004073;GE004077;GE004078;GE004083
GO:0019856	pyrimidine nucleobase biosynthetic process	Biological Process	GE003841
GO:0019867	outer membrane	Cellular Component	GE000192;GE000501;GE000875;GE001888;GE002149;GE004229;GE004269
GO:0019877	diaminopimelate biosynthetic process	Biological Process	GE000063;GE000069;GE000092;GE000247;GE001154
GO:0019897	extrinsic component of plasma membrane	Cellular Component	GE003644
GO:0020037	heme binding	Molecular Function	GE000182;GE000331;GE000460;GE000951;GE001294;GE001424;GE001531;GE001536;GE001537;GE001904;GE001913;GE002283;GE002377;GE002384;GE002454;GE002457;GE002682;GE003244;GE003346;GE003814;GE003835;GE004104;GE004146
GO:0022820	potassium:chloride symporter activity	Molecular Function	GE001579
GO:0022857	transmembrane transporter activity	Molecular Function	GE000767;GE002332
GO:0022900	electron transport chain	Biological Process	GE001294;GE001423;GE001536;GE001537;GE003559;GE004176;GE004177;GE004179;GE004180;GE004181
GO:0022904	respiratory electron transport chain	Biological Process	GE001441;GE001454;GE001457;GE002450
GO:0023014	signal transduction by protein phosphorylation	Biological Process	GE000703;GE000795;GE001353;GE001449;GE001583;GE002342;GE002468;GE002469;GE002565;GE002567;GE002705;GE002919;GE003216;GE003239;GE003351;GE003363;GE003631;GE003683;GE004036;GE004159;GE004175
GO:0030001	metal ion transport	Biological Process	GE000201;GE000496;GE000999;GE001658;GE001661
GO:0030060	L-malate dehydrogenase activity	Molecular Function	GE004038
GO:0030077	plasma membrane light-harvesting complex	Cellular Component	GE003047
GO:0030091	protein repair	Biological Process	GE000941;GE001913;GE003831;GE003980
GO:0030145	manganese ion binding	Molecular Function	GE000022;GE000132;GE000304;GE000508;GE000965;GE001108;GE002986;GE003131;GE003140;GE003570;GE003726;GE003871
GO:0030151	molybdenum ion binding	Molecular Function	GE001483;GE002380;GE003138;GE003139;GE004423
GO:0030163	protein catabolic process	Biological Process	GE000362;GE000828;GE001001;GE001002;GE001715;GE003482;GE003985
GO:0030170	pyridoxal phosphate binding	Molecular Function	GE000246;GE000428;GE000768;GE001236;GE001510;GE001512;GE001531;GE001865;GE002417;GE002483;GE002850;GE003007;GE003052;GE003527;GE003716;GE003802;GE003975;GE004015;GE004041;GE004143;GE004425
GO:0030234	enzyme regulator activity	Molecular Function	GE001474;GE001476;GE002721
GO:0030246	carbohydrate binding	Molecular Function	GE000163;GE000345;GE000379;GE000683;GE000684;GE003102;GE004135
GO:0030254	protein secretion by the type III secretion system	Biological Process	GE003824
GO:0030255	protein secretion by the type IV secretion system	Biological Process	GE004855;GE004918
GO:0030257	type III protein secretion system complex	Cellular Component	GE003824
GO:0030259	lipid glycosylation	Biological Process	GE000135
GO:0030261	chromosome condensation	Biological Process	GE001038;GE002322
GO:0030270	formylmethanofuran-tetrahydromethanopterin N-formyltransferase activity	Molecular Function	GE004152
GO:0030288	outer membrane-bounded periplasmic space	Cellular Component	GE000500;GE000913;GE001192;GE001946;GE001996;GE002014;GE002452;GE002458;GE002595;GE003532;GE003701;GE004223;GE004329;GE004371
GO:0030488	tRNA methylation	Biological Process	GE000682;GE000800;GE000947;GE001967;GE003717
GO:0030604	1-deoxy-D-xylulose-5-phosphate reductoisomerase activity	Molecular Function	GE001551
GO:0030632	D-alanine biosynthetic process	Biological Process	GE003527
GO:0030643	cellular phosphate ion homeostasis	Biological Process	GE000664
GO:0030694	bacterial-type flagellum basal body, rod	Cellular Component	GE003695;GE003698
GO:0030788	precorrin-2 C20-methyltransferase activity	Molecular Function	GE004415
GO:0030955	potassium ion binding	Molecular Function	GE001112;GE003879
GO:0030964	NADH dehydrogenase complex	Cellular Component	GE002631
GO:0030976	thiamine pyrophosphate binding	Molecular Function	GE000790;GE003028;GE003559;GE003592;GE004018
GO:0030979	alpha-glucan biosynthetic process	Biological Process	GE003025
GO:0030983	mismatched DNA binding	Molecular Function	GE001197;GE003002;GE003625
GO:0031071	cysteine desulfurase activity	Molecular Function	GE002850;GE003007;GE004425
GO:0031072	heat shock protein binding	Molecular Function	GE000091
GO:0031119	tRNA pseudouridine synthesis	Biological Process	GE000097;GE001406
GO:0031167	rRNA methylation	Biological Process	GE000392;GE000797;GE000827;GE001117;GE001404;GE002848
GO:0031226	intrinsic component of plasma membrane	Cellular Component	GE001521
GO:0031419	cobalamin binding	Molecular Function	GE000315;GE001041;GE004163
GO:0031564	transcription antitermination	Biological Process	GE000100;GE004085
GO:0031992	energy transducer activity	Molecular Function	GE000913;GE002595;GE004223;GE004329
GO:0032153	cell division site	Cellular Component	GE000129;GE000130;GE000131;GE000136;GE000142;GE001054
GO:0032259	methylation	Biological Process	GE000053;GE000178;GE000296;GE000315;GE000389;GE000451;GE000541;GE001178;GE001366;GE001621;GE001671;GE001691;GE001709;GE002256;GE002520;GE003484;GE003599;GE003690;GE003790;GE004041;GE004410;GE004415;GE004418;GE004457;GE004759
GO:0032297	negative regulation of DNA-dependent DNA replication initiation	Biological Process	GE000188
GO:0032508	DNA duplex unwinding	Biological Process	GE000509;GE001046;GE002002;GE003398;GE003526;GE003754;GE003755
GO:0032549	ribonucleoside binding	Molecular Function	GE004080
GO:0032775	DNA methylation on adenine	Biological Process	GE002260;GE002280;GE004381;GE004484
GO:0032784	regulation of DNA-templated transcription, elongation	Biological Process	GE000825;GE003883;GE004085
GO:0032955	regulation of division septum assembly	Biological Process	GE004125
GO:0033014	tetrapyrrole biosynthetic process	Biological Process	GE004207;GE004413
GO:0033201	alpha-1,4-glucan synthase activity	Molecular Function	GE001184
GO:0033281	TAT protein transport complex	Cellular Component	GE000474;GE000475;GE000476
GO:0033468	CMP-keto-3-deoxy-D-manno-octulosonic acid biosynthetic process	Biological Process	GE002168
GO:0033512	L-lysine catabolic process to acetyl-CoA via saccharopine	Biological Process	GE003593
GO:0033554	cellular response to stress	Biological Process	GE001039
GO:0033732	pyrroloquinoline-quinone synthase activity	Molecular Function	GE004202
GO:0033739	preQ1 synthase activity	Molecular Function	GE001973
GO:0033741	adenylyl-sulfate reductase (glutathione) activity	Molecular Function	GE002908
GO:0033743	peptide-methionine (R)-S-oxide reductase activity	Molecular Function	GE000941
GO:0033785	heptose 7-phosphate kinase activity	Molecular Function	GE004169
GO:0033786	heptose-1-phosphate adenylyltransferase activity	Molecular Function	GE004169
GO:0033817	beta-ketoacyl-acyl-carrier-protein synthase II activity	Molecular Function	GE003707
GO:0033818	beta-ketoacyl-acyl-carrier-protein synthase III activity	Molecular Function	GE003616
GO:0033819	lipoyl(octanoyl) transferase activity	Molecular Function	GE001102
GO:0033856	pyridoxine 5'-phosphate synthase activity	Molecular Function	GE001036
GO:0033862	UMP kinase activity	Molecular Function	GE001547
GO:0033890	ribonuclease D activity	Molecular Function	GE000498
GO:0033942	4-alpha-D-(1->4)-alpha-D-glucanotrehalose trehalohydrolase activity	Molecular Function	GE003022
GO:0034017	trans-2-decenoyl-acyl-carrier-protein isomerase activity	Molecular Function	GE001937
GO:0034023	5-(carboxyamino)imidazole ribonucleotide mutase activity	Molecular Function	GE002833
GO:0034028	5-(carboxyamino)imidazole ribonucleotide synthase activity	Molecular Function	GE002834
GO:0034040	lipid-transporting ATPase activity	Molecular Function	GE000522
GO:0034641	cellular nitrogen compound metabolic process	Biological Process	GE000385;GE000712;GE001491
GO:0034645	cellular macromolecule biosynthetic process	Biological Process	GE000305;GE001127;GE003460;GE003711
GO:0035435	phosphate ion transmembrane transport	Biological Process	GE000662;GE000663
GO:0035438	cyclic-di-GMP binding	Molecular Function	GE001025;GE001271;GE001418;GE003712;GE003811
GO:0035444	nickel cation transmembrane transport	Biological Process	GE003788
GO:0035461	vitamin transmembrane transport	Biological Process	GE000449;GE003820
GO:0035998	7,8-dihydroneopterin 3'-triphosphate biosynthetic process	Biological Process	GE003627
GO:0035999	tetrahydrofolate interconversion	Biological Process	GE000380;GE004041;GE004042;GE004764
GO:0036009	protein-glutamine N-methyltransferase activity	Molecular Function	GE002280
GO:0036265	RNA (guanine-N7)-methylation	Biological Process	GE000518
GO:0036307	23S rRNA (adenine(2030)-N(6))-methyltransferase activity	Molecular Function	GE004199
GO:0036439	glycerol-3-phosphate dehydrogenase [NAD(P)+] activity	Molecular Function	GE000145
GO:0042026	protein refolding	Biological Process	GE000005
GO:0042128	nitrate assimilation	Biological Process	GE002383;GE002384
GO:0042132	fructose 1,6-bisphosphate 1-phosphatase activity	Molecular Function	GE003428
GO:0042158	lipoprotein biosynthetic process	Biological Process	GE001238;GE004109
GO:0042242	cobyrinic acid a,c-diamide synthase activity	Molecular Function	GE004409
GO:0042245	RNA repair	Biological Process	GE004200
GO:0042254	ribosome biogenesis	Biological Process	GE000559;GE001962;GE004082
GO:0042256	mature ribosome assembly	Biological Process	GE000805
GO:0042274	ribosomal small subunit biogenesis	Biological Process	GE000101;GE000948;GE001034
GO:0042277	peptide binding	Molecular Function	GE000500
GO:0042286	glutamate-1-semialdehyde 2,1-aminomutase activity	Molecular Function	GE000428
GO:0042351	'de novo' GDP-L-fucose biosynthetic process	Biological Process	GE000215;GE003918
GO:0042450	arginine biosynthetic process via ornithine	Biological Process	GE002911
GO:0042558	pteridine-containing compound metabolic process	Biological Process	GE000315;GE001527
GO:0042586	peptide deformylase activity	Molecular Function	GE000799
GO:0042597	periplasmic space	Cellular Component	GE000417;GE000528;GE001022;GE001294;GE002287;GE003346;GE003347;GE003749;GE004016;GE004132;GE004313
GO:0042626	ATPase activity, coupled to transmembrane movement of substances	Molecular Function	GE000968;GE001800;GE001939;GE002878;GE003196
GO:0042744	hydrogen peroxide catabolic process	Biological Process	GE002377
GO:0042773	ATP synthesis coupled electron transport	Biological Process	GE000154;GE002634;GE002638;GE002641;GE004116
GO:0042777	plasma membrane ATP synthesis coupled proton transport	Biological Process	GE000370;GE000373;GE000374;GE000375;GE000376;GE000377;GE003146;GE003149;GE003152;GE003153
GO:0042780	tRNA 3'-end processing	Biological Process	GE000498
GO:0042803	protein homodimerization activity	Molecular Function	GE000089
GO:0042823	pyridoxal phosphate biosynthetic process	Biological Process	GE000393
GO:0042853	L-alanine catabolic process	Biological Process	GE003856
GO:0042888	molybdenum ion transmembrane transporter activity	Molecular Function	GE003395
GO:0042908	xenobiotic transport	Biological Process	GE001325;GE003613
GO:0042953	lipoprotein transport	Biological Process	GE002287;GE002729;GE002730
GO:0042954	lipoprotein transporter activity	Molecular Function	GE002287;GE002729;GE002730
GO:0043022	ribosome binding	Molecular Function	GE000948;GE001030;GE002887;GE003480
GO:0043023	ribosomal large subunit binding	Molecular Function	GE002887
GO:0043085	positive regulation of catalytic activity	Biological Process	GE001440
GO:0043086	negative regulation of catalytic activity	Biological Process	GE003414
GO:0043093	FtsZ-dependent cytokinesis	Biological Process	GE000129;GE000130;GE000131;GE000136;GE000142;GE000387;GE001054
GO:0043115	precorrin-2 dehydrogenase activity	Molecular Function	GE001621
GO:0043165	Gram-negative-bacterium-type cell outer membrane assembly	Biological Process	GE000018;GE000204;GE000500;GE001128;GE001963;GE002727;GE004132
GO:0043167	ion binding	Molecular Function	GE000140;GE000642;GE000998;GE001491;GE001614;GE002775;GE002936;GE003034;GE003446
GO:0043169	cation binding	Molecular Function	GE001185;GE003026
GO:0043190	ATP-binding cassette (ABC) transporter complex	Cellular Component	GE000302;GE000303;GE000522;GE000663;GE002452;GE002730;GE003395;GE003854;GE004131;GE004137
GO:0043335	protein unfolding	Biological Process	GE003597
GO:0043419	urea catabolic process	Biological Process	GE003205;GE003206;GE003207
GO:0043565	sequence-specific DNA binding	Molecular Function	GE000310;GE000581;GE000715;GE000840;GE001039;GE001080;GE001105;GE001275;GE001317;GE001569;GE001864;GE001929;GE002131;GE002137;GE002173;GE002178;GE002180;GE002234;GE002318;GE002409;GE002807;GE002886;GE002957;GE002967;GE003130;GE003225;GE003271;GE003305;GE003728;GE003736;GE003829;GE004160;GE004174;GE004693
GO:0043571	maintenance of CRISPR repeat elements	Biological Process	GE001496;GE001500;GE001501;GE002271;GE002275
GO:0043590	bacterial nucleoid	Cellular Component	GE000674
GO:0043715	2,3-diketo-5-methylthiopentyl-1-phosphate enolase activity	Molecular Function	GE000507
GO:0043716	2-hydroxy-3-keto-5-methylthiopentenyl-1-phosphate phosphatase activity	Molecular Function	GE000507
GO:0043751	polyphosphate:AMP phosphotransferase activity	Molecular Function	GE003574
GO:0043752	adenosylcobinamide kinase activity	Molecular Function	GE000446
GO:0043772	acyl-phosphate glycerol-3-phosphate acyltransferase activity	Molecular Function	GE000956
GO:0043784	cob(II)yrinic acid a,c-diamide reductase activity	Molecular Function	GE000445
GO:0043801	hexulose-6-phosphate synthase activity	Molecular Function	GE000345;GE000683;GE000684
GO:0043815	phosphoribosylglycinamide formyltransferase 2 activity	Molecular Function	GE003624
GO:0043874	acireductone synthase activity	Molecular Function	GE000507
GO:0043952	protein transport by the Sec complex	Biological Process	GE001580;GE001969;GE004053;GE004086
GO:0043953	protein transport by the Tat complex	Biological Process	GE000474;GE000475;GE000476
GO:0044179	hemolysis in other organism	Biological Process	GE001090;GE004765
GO:0044205	'de novo' UMP biosynthetic process	Biological Process	GE000195;GE000208;GE000823;GE000824;GE003558;GE003841;GE003865;GE003866;GE004194
GO:0044208	'de novo' AMP biosynthetic process	Biological Process	GE001253;GE002926
GO:0044209	AMP salvage	Biological Process	GE004008
GO:0044210	'de novo' CTP biosynthetic process	Biological Process	GE001057;GE001547
GO:0044237	cellular metabolic process	Biological Process	GE000297;GE000808;GE000937;GE001874;GE002186;GE003303;GE003661;GE003767
GO:0044238	primary metabolic process	Biological Process	GE001491;GE002134;GE002862;GE003114;GE003380;GE003679;GE003734;GE003938;GE004129
GO:0044248	cellular catabolic process	Biological Process	GE001021
GO:0044249	cellular biosynthetic process	Biological Process	GE001045
GO:0044260	cellular macromolecule metabolic process	Biological Process	GE001491;GE002134;GE002846;GE002862;GE003114;GE003380;GE003679;GE003734;GE003938
GO:0044271	cellular nitrogen compound biosynthetic process	Biological Process	GE003460
GO:0044281	small molecule metabolic process	Biological Process	GE000712;GE003303
GO:0044283	small molecule biosynthetic process	Biological Process	GE001045
GO:0044318	L-aspartate:fumarate oxidoreductase activity	Molecular Function	GE003442
GO:0044424	intracellular part	Cellular Component	GE001028;GE002927
GO:0044464	cell part	Cellular Component	GE000692;GE001300;GE001888;GE004308;GE004345
GO:0044699	biological_process	Biological Process	GE000501;GE002006;GE003147;GE003661
GO:0044710	metabolic process	Biological Process	GE001332;GE001624;GE002970;GE003192
GO:0044718	siderophore transmembrane transport	Biological Process	GE000913;GE002595;GE004223;GE004329
GO:0044763	cellular process	Biological Process	GE000139;GE000140;GE000698;GE000712;GE001045;GE002989;GE003303;GE003993
GO:0044769	ATPase activity, coupled to transmembrane movement of ions, rotational mechanism	Molecular Function	GE003145
GO:0044780	bacterial-type flagellum assembly	Biological Process	GE000293;GE000694;GE000695;GE000696;GE000697;GE003824
GO:0044781	bacterial-type flagellum organization	Biological Process	GE000693;GE000986
GO:0045156	electron transporter, transferring electrons within the cyclic electron transport pathway of photosynthesis activity	Molecular Function	GE003047
GO:0045226	extracellular polysaccharide biosynthetic process	Biological Process	GE003763;GE003926
GO:0045239	tricarboxylic acid cycle enzyme complex	Cellular Component	GE002645
GO:0045252	oxoglutarate dehydrogenase complex	Cellular Component	GE003593
GO:0045254	pyruvate dehydrogenase complex	Cellular Component	GE000485
GO:0045261	proton-transporting ATP synthase complex, catalytic core F(1)	Cellular Component	GE000373;GE000374;GE000375;GE000376;GE000377;GE003146;GE003152;GE003153
GO:0045263	proton-transporting ATP synthase complex, coupling factor F(o)	Cellular Component	GE000370;GE000371;GE003148;GE003149
GO:0045275	respiratory chain complex III	Cellular Component	GE004145
GO:0045281	succinate dehydrogenase complex	Cellular Component	GE001425
GO:0045454	cell redox homeostasis	Biological Process	GE000349;GE000417;GE000486;GE000879;GE001241;GE001460;GE001802;GE001961;GE002458;GE003016;GE003250;GE004265;GE004494
GO:0045727	positive regulation of translation	Biological Process	GE001030
GO:0045892	negative regulation of transcription, DNA-templated	Biological Process	GE000088;GE003573;GE003582;GE004171
GO:0045893	positive regulation of transcription, DNA-templated	Biological Process	GE004298
GO:0045936	negative regulation of phosphate metabolic process	Biological Process	GE000664
GO:0046025	precorrin-6Y C5,15-methyltransferase (decarboxylating) activity	Molecular Function	GE004414
GO:0046026	precorrin-4 C11-methyltransferase activity	Molecular Function	GE004410
GO:0046029	mannitol dehydrogenase activity	Molecular Function	GE002503;GE003881
GO:0046034	ATP metabolic process	Biological Process	GE003824
GO:0046037	GMP metabolic process	Biological Process	GE000426
GO:0046167	glycerol-3-phosphate biosynthetic process	Biological Process	GE000145
GO:0046168	glycerol-3-phosphate catabolic process	Biological Process	GE000145
GO:0046170	methanol catabolic process	Biological Process	GE003347
GO:0046294	formaldehyde catabolic process	Biological Process	GE001728;GE004152
GO:0046295	glycolate biosynthetic process	Biological Process	GE003691
GO:0046417	chorismate metabolic process	Biological Process	GE002484
GO:0046429	4-hydroxy-3-methylbut-2-en-1-yl diphosphate synthase activity	Molecular Function	GE001451
GO:0046483	heterocycle metabolic process	Biological Process	GE000385
GO:0046570	methylthioribulose 1-phosphate dehydratase activity	Molecular Function	GE000505
GO:0046654	tetrahydrofolate biosynthetic process	Biological Process	GE000955;GE003627;GE003629
GO:0046656	folic acid biosynthetic process	Biological Process	GE000955;GE003629
GO:0046677	response to antibiotic	Biological Process	GE000041;GE002288
GO:0046688	response to copper ion	Biological Process	GE000528;GE004016;GE004313
GO:0046710	GDP metabolic process	Biological Process	GE000426
GO:0046835	carbohydrate phosphorylation	Biological Process	GE001059;GE004169
GO:0046854	phosphatidylinositol phosphorylation	Biological Process	GE000631;GE001478
GO:0046855	inositol phosphate dephosphorylation	Biological Process	GE000631;GE001478
GO:0046857	oxidoreductase activity, acting on other nitrogenous compounds as donors, with NAD or NADP as acceptor	Molecular Function	GE001973
GO:0046872	metal ion binding	Molecular Function	GE000054;GE000055;GE000072;GE000078;GE000087;GE000119;GE000128;GE000177;GE000190;GE000296;GE000331;GE000344;GE000398;GE000410;GE000418;GE000460;GE000509;GE000521;GE000550;GE000555;GE000557;GE000675;GE000685;GE000781;GE000784;GE000785;GE000824;GE000960;GE000999;GE001017;GE001021;GE001033;GE001059;GE001103;GE001109;GE001156;GE001241;GE001262;GE001313;GE001334;GE001383;GE001422;GE001430;GE001440;GE0…
GO:0046873	metal ion transmembrane transporter activity	Molecular Function	GE000201;GE000496
GO:0046901	tetrahydrofolylpolyglutamate biosynthetic process	Biological Process	GE001232
GO:0046914	transition metal ion binding	Molecular Function	GE000506;GE002783;GE004153;GE004460
GO:0046917	triphosphoribosyl-dephospho-CoA synthase activity	Molecular Function	GE001726
GO:0046933	proton-transporting ATP synthase activity, rotational mechanism	Molecular Function	GE000370;GE000373;GE000374;GE000375;GE000376;GE000377;GE003146;GE003149;GE003152;GE003153
GO:0046939	nucleotide phosphorylation	Biological Process	GE000073;GE001547;GE002420
GO:0046944	protein carbamoylation	Biological Process	GE001427;GE001428
GO:0046961	proton-transporting ATPase activity, rotational mechanism	Molecular Function	GE000374;GE000375;GE000377;GE003146;GE003152;GE003153
GO:0046983	protein dimerization activity	Molecular Function	GE000069;GE000350;GE001071;GE003351;GE003718;GE004048;GE004826
GO:0047113	aldehyde dehydrogenase (quinone) activity	Molecular Function	GE001335
GO:0047115	trans-1,2-dihydrobenzene-1,2-diol dehydrogenase activity	Molecular Function	GE000444
GO:0047121	isoquinoline 1-oxidoreductase activity	Molecular Function	GE001334
GO:0047134	protein-disulfide reductase activity	Molecular Function	GE004494
GO:0047310	glutamine-scyllo-inositol transaminase activity	Molecular Function	GE004111
GO:0047334	diphosphate-fructose-6-phosphate 1-phosphotransferase activity	Molecular Function	GE001059
GO:0047343	glucose-1-phosphate cytidylyltransferase activity	Molecular Function	GE000989
GO:0047407	ADP-ribosyl-[dinitrogen reductase] hydrolase activity	Molecular Function	GE002955
GO:0047429	nucleoside-triphosphate diphosphatase activity	Molecular Function	GE004100
GO:0047443	4-hydroxy-4-methyl-2-oxoglutarate aldolase activity	Molecular Function	GE003414
GO:0047451	3-hydroxyoctanoyl-[acyl-carrier-protein] dehydratase activity	Molecular Function	GE000020;GE001937
GO:0047456	2-methylisocitrate dehydratase activity	Molecular Function	GE002918
GO:0047471	maltose alpha-D-glucosyltransferase activity	Molecular Function	GE003024
GO:0047806	cytochrome-c3 hydrogenase activity	Molecular Function	GE001443
GO:0047810	D-alanine:2-oxoglutarate aminotransferase activity	Molecular Function	GE001100
GO:0047898	formate dehydrogenase (cytochrome) activity	Molecular Function	GE003390
GO:0047952	glycerol-3-phosphate dehydrogenase [NAD(P)+] activity	Molecular Function	GE000145
GO:0047964	glyoxylate reductase activity	Molecular Function	GE001111
GO:0047985	hydrogen dehydrogenase activity	Molecular Function	GE000153;GE000155;GE000156
GO:0048034	heme O biosynthetic process	Biological Process	GE000056
GO:0048037	cofactor binding	Molecular Function	GE001107;GE003725;GE004117
GO:0048038	quinone binding	Molecular Function	GE001854;GE002629;GE002630;GE002631;GE002635;GE002636;GE002638;GE002641;GE003309;GE004203
GO:0048500	signal recognition particle	Cellular Component	GE000950
GO:0050136	NADH dehydrogenase (quinone) activity	Molecular Function	GE002632;GE002636;GE002638
GO:0050242	pyruvate, phosphate dikinase activity	Molecular Function	GE001446
GO:0050270	S-adenosylhomocysteine deaminase activity	Molecular Function	GE003689
GO:0050281	serine-glyoxylate transaminase activity	Molecular Function	GE001110
GO:0050380	undecaprenyl-diphosphatase activity	Molecular Function	GE000041
GO:0050511	undecaprenyldiphospho-muramoylpentapeptide beta-N-acetylglucosaminyltransferase activity	Molecular Function	GE000135
GO:0050515	4-(cytidine 5'-diphospho)-2-C-methyl-D-erythritol kinase activity	Molecular Function	GE004092
GO:0050518	2-C-methyl-D-erythritol 4-phosphate cytidylyltransferase activity	Molecular Function	GE001053
GO:0050567	glutaminyl-tRNA synthase (glutamine-hydrolyzing) activity	Molecular Function	GE002083;GE002084;GE002085
GO:0050568	protein-glutamine glutaminase activity	Molecular Function	GE003367;GE004027
GO:0050570	4-hydroxythreonine-4-phosphate dehydrogenase activity	Molecular Function	GE000393
GO:0050577	GDP-L-fucose synthase activity	Molecular Function	GE000215;GE003918
GO:0050660	flavin adenine dinucleotide binding	Molecular Function	GE000133;GE000365;GE000486;GE000580;GE000790;GE001423;GE001561;GE001708;GE002384;GE002715;GE003016;GE003127;GE003129;GE003133;GE003245;GE003250;GE003739;GE003797;GE004175
GO:0050661	NADP binding	Molecular Function	GE000069;GE000092;GE000491;GE000659;GE000807;GE001113;GE001196;GE001511;GE001560;GE002384;GE002670;GE003016;GE003249;GE003250;GE003572;GE004095;GE004209
GO:0050662	coenzyme binding	Molecular Function	GE000223;GE000995;GE003624;GE003914
GO:0050790	regulation of catalytic activity	Biological Process	GE000089;GE001474;GE001476;GE002721
GO:0050794	regulation of cellular process	Biological Process	GE000838;GE001207;GE001259;GE001352;GE001609;GE002037;GE002186;GE002369;GE003114;GE003658;GE004127
GO:0050821	protein stabilization	Biological Process	GE000500
GO:0050896	response to stimulus	Biological Process	GE000708;GE003364
GO:0050897	cobalt ion binding	Molecular Function	GE000063;GE000393
GO:0050920	regulation of chemotaxis	Biological Process	GE000702
GO:0050992	dimethylallyl diphosphate biosynthetic process	Biological Process	GE003415
GO:0051007	squalene-hopene cyclase activity	Molecular Function	GE003108;GE004013
GO:0051082	unfolded protein binding	Molecular Function	GE000005;GE000090;GE000091;GE000146;GE000350;GE000500;GE001071;GE001908;GE003112;GE003204;GE003979;GE004826
GO:0051085	chaperone cofactor-dependent protein refolding	Biological Process	GE000500
GO:0051087	chaperone binding	Molecular Function	GE000089
GO:0051156	glucose 6-phosphate metabolic process	Biological Process	GE001125
GO:0051171	regulation of nitrogen compound metabolic process	Biological Process	GE000872;GE000916;GE004220;GE004326;GE004506
GO:0051180	vitamin transport	Biological Process	GE001619
GO:0051188	cofactor biosynthetic process	Biological Process	GE000358;GE000446;GE004190
GO:0051205	protein insertion into membrane	Biological Process	GE000018;GE000204;GE001963;GE002727;GE003892
GO:0051213	dioxygenase activity	Molecular Function	GE000197;GE002354;GE002847;GE003648
GO:0051252	regulation of RNA metabolic process	Biological Process	GE003414
GO:0051258	protein polymerization	Biological Process	GE000129
GO:0051262	protein tetramerization	Biological Process	GE000146
GO:0051266	sirohydrochlorin ferrochelatase activity	Molecular Function	GE001621
GO:0051276	chromosome organization	Biological Process	GE001028
GO:0051287	NAD binding	Molecular Function	GE000042;GE000069;GE000070;GE000092;GE000145;GE000393;GE001111;GE001113;GE001621;GE002631;GE002633;GE003281;GE003390;GE003403;GE003614;GE003646;GE003718;GE003759;GE003907;GE003916;GE004142;GE004155
GO:0051301	cell division	Biological Process	GE000133;GE000135;GE000137;GE000138;GE000141;GE000419;GE000440;GE000771;GE000945;GE001004;GE001029;GE001073;GE001363;GE001522;GE001523;GE001715;GE002102;GE002729;GE003985;GE004126;GE004127;GE004140
GO:0051536	iron-sulfur cluster binding	Molecular Function	GE000154;GE000155;GE000196;GE000557;GE000563;GE000714;GE000784;GE001301;GE001561;GE001721;GE001931;GE002849;GE003020;GE003515;GE003609;GE003981;GE004011;GE004118;GE004154;GE004163;GE004426;GE004427
GO:0051537	2 iron, 2 sulfur cluster binding	Molecular Function	GE001241;GE001334;GE001422;GE001458;GE001485;GE001530;GE002383;GE002632;GE002847;GE004144;GE004177;GE004187;GE004188
GO:0051538	3 iron, 4 sulfur cluster binding	Molecular Function	GE001422;GE001444;GE003415
GO:0051539	4 iron, 4 sulfur cluster binding	Molecular Function	GE000072;GE000119;GE000153;GE000177;GE000190;GE000331;GE000781;GE000785;GE001103;GE001251;GE001383;GE001404;GE001422;GE001444;GE001451;GE001483;GE001484;GE001530;GE001967;GE002042;GE002380;GE002384;GE002461;GE002630;GE002633;GE002634;GE002636;GE002776;GE002918;GE003430;GE003521;GE003541;GE003559;GE003742;GE003746;GE003844;GE003887;GE003912;GE004177;GE004178;GE004184;GE004204
GO:0051603	proteolysis involved in cellular protein catabolic process	Biological Process	GE002525;GE003596
GO:0051607	defense response to virus	Biological Process	GE001496;GE001500;GE001501;GE002271;GE002275
GO:0051745	4-hydroxy-3-methylbut-2-en-1-yl diphosphate reductase activity	Molecular Function	GE003415
GO:0051920	peroxiredoxin activity	Molecular Function	GE000200;GE002969;GE003251;GE003447
GO:0051989	coproporphyrinogen dehydrogenase activity	Molecular Function	GE002461
GO:0051991	UDP-N-acetyl-D-glucosamine:N-acetylmuramoyl-L-alanyl-D-glutamyl-meso-2,6-diaminopimelyl-D-alanyl-D-alanine-diphosphoundecaprenol 4-beta-N-acetylglucosaminlytransferase activity	Molecular Function	GE000135
GO:0051992	UDP-N-acetylmuramoyl-L-alanyl-D-glutamyl-meso-2,6-diaminopimelyl-D-alanyl-D-alanine:undecaprenyl-phosphate transferase activity	Molecular Function	GE000138
GO:0052381	tRNA dimethylallyltransferase activity	Molecular Function	GE003001
GO:0052547	regulation of peptidase activity	Biological Process	GE001716;GE002924;GE003095;GE003760;GE003986
GO:0052690	trichloro-p-hydroquinone reductive dehalogenase activity	Molecular Function	GE003253
GO:0052693	epoxyqueuosine reductase activity	Molecular Function	GE002776
GO:0052717	tRNA-specific adenosine-34 deaminase activity	Molecular Function	GE000536
GO:0052865	1-deoxy-D-xylulose 5-phosphate biosynthetic process	Biological Process	GE004018
GO:0052906	tRNA (guanine(37)-N(1))-methyltransferase activity	Molecular Function	GE000947
GO:0052908	16S rRNA (adenine(1518)-N(6)/adenine(1519)-N(6))-dimethyltransferase activity	Molecular Function	GE000392
GO:0052915	23S rRNA (guanine(2445)-N(2))-methyltransferase activity	Molecular Function	GE004448
GO:0052930	methanol ferricytochrome-c oxidoreductase activity	Molecular Function	GE003345;GE003348
GO:0052931	ethanol cytochrome-c oxidoreductase activity	Molecular Function	GE003345;GE003348
GO:0052932	2-chloroethanol cytochrome-c oxidoreductase activity	Molecular Function	GE003345;GE003348
GO:0055072	iron ion homeostasis	Biological Process	GE002784
GO:0055085	transmembrane transport	Biological Process	GE000040;GE000166;GE000201;GE000302;GE000303;GE000332;GE000333;GE000496;GE000504;GE000522;GE000737;GE000767;GE000968;GE001091;GE001212;GE001222;GE001265;GE001448;GE001462;GE001587;GE001699;GE001800;GE001939;GE001948;GE002052;GE002332;GE002398;GE002425;GE002440;GE002452;GE002575;GE002598;GE002657;GE002878;GE002932;GE003196;GE003230;GE003291;GE003472;GE003722;GE004131
GO:0055114	oxidation-reduction process	Biological Process	GE000034;GE000046;GE000069;GE000070;GE000092;GE000108;GE000109;GE000119;GE000133;GE000145;GE000153;GE000155;GE000156;GE000170;GE000182;GE000190;GE000196;GE000197;GE000200;GE000215;GE000291;GE000331;GE000348;GE000349;GE000365;GE000380;GE000393;GE000410;GE000417;GE000444;GE000445;GE000484;GE000486;GE000487;GE000491;GE000510;GE000513;GE000521;GE000524;GE000525;GE000526;GE000545;GE000572;GE000573;GE0…
GO:0055129	L-proline biosynthetic process	Biological Process	GE000545;GE000558;GE000807;GE003249
GO:0060274	maintenance of stationary phase	Biological Process	GE000500
GO:0061024	membrane organization	Biological Process	GE000501
GO:0061077	chaperone-mediated protein folding	Biological Process	GE001022
GO:0061542	3-demethylubiquinone-n 3-O-methyltransferase activity	Molecular Function	GE003690
GO:0061597	obsolete cyclic pyranopterin monophosphate synthase activity	Molecular Function	GE001383
GO:0061615	glycolytic process through fructose-6-phosphate	Biological Process	GE001059
GO:0061710	L-threonylcarbamoyladenylate synthase	Molecular Function	GE000537
GO:0061711	N(6)-L-threonylcarbamoyladenine synthase activity	Molecular Function	GE000957
GO:0065002	intracellular protein transmembrane transport	Biological Process	GE001580;GE001969;GE003715;GE004053;GE004086
GO:0065007	biological regulation	Biological Process	GE001807
GO:0070006	metalloaminopeptidase activity	Molecular Function	GE001544;GE003226
GO:0070011	peptidase activity, acting on L-amino acid peptides	Molecular Function	GE003597
GO:0070038	rRNA (pseudouridine-N3-)-methyltransferase activity	Molecular Function	GE001117
GO:0070039	rRNA (guanosine-2'-O-)-methyltransferase activity	Molecular Function	GE000008
GO:0070040	rRNA (adenine-C2-)-methyltransferase activity	Molecular Function	GE001967
GO:0070041	rRNA (uridine-C5-)-methyltransferase activity	Molecular Function	GE001404
GO:0070043	rRNA (guanine-N7-)-methyltransferase activity	Molecular Function	GE000366;GE004448
GO:0070063	RNA polymerase binding	Molecular Function	GE000825;GE003883
GO:0070084	protein initiator methionine removal	Biological Process	GE001544;GE003226
GO:0070180	large ribosomal subunit rRNA binding	Molecular Function	GE004082;GE004084
GO:0070181	small ribosomal subunit rRNA binding	Molecular Function	GE001034
GO:0070401	NADP+ binding	Molecular Function	GE000048;GE000215;GE003918
GO:0070402	NADPH binding	Molecular Function	GE001551
GO:0070417	cellular response to cold	Biological Process	GE002894
GO:0070469	respiratory chain	Cellular Component	GE001536;GE001537;GE004104
GO:0070475	rRNA base methylation	Biological Process	GE000143;GE001967;GE004199
GO:0070476	rRNA (guanine-N7)-methylation	Biological Process	GE000366;GE004448
GO:0070568	guanylyltransferase activity	Molecular Function	GE001614
GO:0070626	(S)-2-(5-amino-1-(5-phospho-D-ribosyl)imidazole-4-carboxamido)succinate AMP-lyase (fumarate-forming) activity	Molecular Function	GE001253
GO:0070677	rRNA (cytosine-2'-O-)-methyltransferase activity	Molecular Function	GE000160
GO:0070814	hydrogen sulfide biosynthetic process	Biological Process	GE000583;GE000584;GE002770;GE002908
GO:0070929	trans-translation	Biological Process	GE001223
GO:0071111	cyclic-guanylate-specific phosphodiesterase activity	Molecular Function	GE002353;GE002753
GO:0071266	'de novo' L-methionine biosynthetic process	Biological Process	GE000069
GO:0071267	L-methionine salvage	Biological Process	GE000506
GO:0071268	homocysteine biosynthetic process	Biological Process	GE001236
GO:0071424	rRNA (cytosine-N4-)-methyltransferase activity	Molecular Function	GE000143
GO:0071554	cell wall organization or biogenesis	Biological Process	GE000139;GE000140
GO:0071555	cell wall organization	Biological Process	GE000041;GE000132;GE000133;GE000135;GE000136;GE000137;GE000138;GE000378;GE000440;GE001549;GE001791;GE002288;GE004140
GO:0071577	zinc ion transmembrane transport	Biological Process	GE002449
GO:0071586	CAAX-box protein processing	Biological Process	GE000399
GO:0071704	organic substance metabolic process	Biological Process	GE003051;GE003661
GO:0071805	potassium ion transmembrane transport	Biological Process	GE000512;GE001579;GE002965;GE003714;GE003877;GE003878;GE003879
GO:0071806	protein transmembrane transport	Biological Process	GE000831
GO:0071897	DNA biosynthetic process	Biological Process	GE000023;GE000253;GE000425;GE000673;GE001401;GE001940
GO:0071949	FAD binding	Molecular Function	GE002985;GE003795
GO:0071951	conversion of methionyl-tRNA to N-formyl-methionyl-tRNA	Biological Process	GE000798
GO:0071973	bacterial-type flagellum-dependent cell motility	Biological Process	GE000689;GE000690;GE000691;GE002946;GE003695;GE003698;GE003699;GE003700;GE003701;GE003824;GE003825;GE003826;GE003828
GO:0072488	ammonium transmembrane transport	Biological Process	GE001475;GE001477
GO:0072511	divalent inorganic cation transport	Biological Process	GE003788
GO:0080090	regulation of primary metabolic process	Biological Process	GE000872;GE000916;GE004220;GE004326;GE004506
GO:0080100	L-glutamine:2-oxoglutarate aminotransferase activity	Molecular Function	GE004111
GO:0080130	L-phenylalanine:2-oxoglutarate aminotransferase activity	Molecular Function	GE002417;GE004143
GO:0090071	negative regulation of ribosome biogenesis	Biological Process	GE000805
GO:0090304	nucleic acid metabolic process	Biological Process	GE000642;GE000643;GE002413;GE002927;GE003460
GO:0090305	nucleic acid phosphodiester bond hydrolysis	Biological Process	GE000023;GE000162;GE000177;GE000253;GE000425;GE000595;GE000598;GE000735;GE001384;GE001496;GE001500;GE002182;GE002184;GE002266;GE002275;GE002326;GE002437;GE002515;GE002599;GE002738;GE002760;GE002820;GE003005;GE003012;GE003248;GE003535;GE003656;GE003756;GE003868;GE004006;GE004157;GE004381;GE004384;GE004484;GE004489
GO:0090501	RNA phosphodiester bond hydrolysis	Biological Process	GE000862;GE001119;GE001875;GE002306;GE003677;GE003961;GE003962;GE004099
GO:0090502	RNA phosphodiester bond hydrolysis, endonucleolytic	Biological Process	GE000022;GE000668;GE001033;GE001501;GE003740;GE003791
GO:0090503	RNA phosphodiester bond hydrolysis, exonucleolytic	Biological Process	GE000009;GE000095;GE000400;GE000498;GE001242
GO:0090614	5'-methylthioadenosine deaminase activity	Molecular Function	GE003689
GO:0097056	selenocysteinyl-tRNA(Sec) biosynthetic process	Biological Process	GE000401
GO:0097159	organic cyclic compound binding	Molecular Function	GE000642;GE000643
GO:0097163	sulfur carrier activity	Molecular Function	GE001482
GO:0097171	ADP-L-glycero-beta-D-manno-heptose biosynthetic process	Biological Process	GE001560;GE004169
GO:0097264	self proteolysis	Biological Process	GE001789
GO:0097588	archaeal or bacterial-type flagellum-dependent cell motility	Biological Process	GE000702
GO:0098655	cation transmembrane transport	Biological Process	GE000337;GE000402;GE000456;GE000511;GE000999;GE001658;GE002720;GE002841;GE003735
GO:0098869	cellular oxidant detoxification	Biological Process	GE000182;GE000200;GE000402;GE000617;GE000623;GE000802;GE001202;GE001312;GE001572;GE001904;GE001961;GE002283;GE002377;GE002542;GE002969;GE003016;GE003250;GE003251;GE003447
GO:0102005	2-octaprenyl-6-methoxy-1,4-benzoquinone methylase activity	Molecular Function	GE003599
GO:0103115	protoheme IX ABC transporter activity	Molecular Function	GE002452
GO:0103117	UDP-3-O-acyl-N-acetylglucosamine deacetylase activity	Molecular Function	GE000128
GO:1901137	carbohydrate derivative biosynthetic process	Biological Process	GE000379
GO:1901360	organic cyclic compound metabolic process	Biological Process	GE000385
GO:1901363	heterocyclic compound binding	Molecular Function	GE000642;GE000643
GO:1901564	organonitrogen compound metabolic process	Biological Process	GE000712;GE003303
GO:1901576	organic substance biosynthetic process	Biological Process	GE001045
GO:1902047	polyamine transmembrane transport	Biological Process	GE002746
GO:1902208	regulation of bacterial-type flagellum assembly	Biological Process	GE004298
GO:1902358	sulfate transmembrane transport	Biological Process	GE001946;GE002556;GE003532;GE003852;GE003853;GE003854;GE004122
GO:1902600	proton transmembrane transport	Biological Process	GE001536;GE001537;GE001539;GE002695;GE002748;GE004103;GE004104;GE004144;GE004145
GO:1903830	magnesium ion transmembrane transport	Biological Process	GE001563;GE001808;GE003543
GO:1903874	ferrous iron transmembrane transport	Biological Process	GE002784
GO:1904047	S-adenosyl-L-methionine binding	Molecular Function	GE000800;GE003746
GO:1904659	glucose transmembrane transport	Biological Process	GE001895
GO:1990077	primosome complex	Cellular Component	GE003526
GO:2000112	regulation of cellular macromolecule biosynthetic process	Biological Process	GE000872;GE000916;GE004220;GE004326;GE004506
GO:2000372	negative regulation of DNA topoisomerase (ATP-hydrolyzing) activity	Biological Process	GE000386
GO:2001061	D-glycero-D-manno-heptose 7-phosphate biosynthetic process	Biological Process	GE000163
GO:2001295	malonyl-CoA biosynthetic process	Biological Process	GE001231;GE004045
