# Supplementary material for: Genome of Methylomonas sp. AM2-LC, representing a methanotrophic bacterial species isolated from water column of a boreal, oxygen-stratified lake
Source: Front Genet. 2024 Aug 30;15:1440435. doi: 10.3389/fgene.2024.1440435 (PMC11392852; doi:10.3389/fgene.2024.1440435)
Supplement: Supplementary file 1 [file DataSheet3.ZIP › Supplementary_File_3_rev/06.Swiss-Prot_annotation/Swissprot.anno_result.xls]

#gene_ID	Swissprot_function	Swissprot_gene_name	Swissprot_target_id	E-value	Percent-identity	Query-cover	score
GE000001	Chromosomal replication initiator protein DnaA	dnaA	sp|Q602N0|DNAA_METCA	3.8e-170	65.99	99.77	598
GE000003	Sulfur carrier protein ThiS adenylyltransferase	thiF	sp|P30138|THIF_ECOLI	3.5e-59	48.37	97.23	228
GE000004	10 kDa chaperonin	groS	sp|B8GL18|CH10_THISH	1.1e-34	73.40	98.95	146
GE000005	60 kDa chaperonin 1	groL1	sp|Q60AY0|CH601_METCA	2.0e-232	80.27	96.52	805
GE000006	Sulfide dehydrogenase [flavocytochrome c] flavoprotein chain	fccB	sp|Q06530|DHSU_ALLVD	9.1e-100	44.19	98.84	364
GE000008	23S rRNA (guanosine-2&apos;-O-)-methyltransferase RlmB	rlmB	sp|Q8DCT8|RLMB_VIBVU	4.4e-67	55.65	97.55	255
GE000009	Ribonuclease R	rnr	sp|P44907|RNR_HAEIN	6.2e-232	53.73	95.37	804
GE000012	Heat shock protein 15 homolog	hslR	sp|Q44264|HSLR_AERSA	2.1e-23	46.77	93.94	109
GE000013	Cyclic AMP receptor protein	TTHA1437	sp|Q5SID7|CRP_THET8	2.6e-10	28.31	74.32	66
GE000014	Adenylate cyclase 1	cya1	sp|P19485|CYA1_RHIME	5.5e-17	31.05	25.77	90
GE000018	Outer membrane protein assembly factor BamA	bamA	sp|A8GID8|BAMA_SERP5	1.6e-150	39.29	96.78	533
GE000020	3-hydroxyacyl-[acyl-carrier-protein] dehydratase FabZ	fabZ	sp|Q604U1|FABZ_METCA	8.9e-55	71.83	95.92	213
GE000021	Acyl-[acyl-carrier-protein]--UDP-N-acetylglucosamine O-acyltransferase	lpxA	sp|A1WX11|LPXA_HALHL	1.8e-79	56.08	99.61	296
GE000022	Ribonuclease HII	rnhB	sp|Q7VMF2|RNH2_HAEDU	4.5e-58	67.25	99.42	224
GE000023	DNA polymerase III subunit alpha	dnaE	sp|P14567|DPO3A_SALTY	0.0e+00	57.01	99.66	1318
GE000024	Biopolymer transport protein ExbD	exbD	sp|Q9RMT1|EXBD_PSEAE	3.0e-25	49.25	97.79	115
GE000025	Biopolymer transport protein ExbB	exbB	sp|B0RLE6|EXBB_XANCB	1.4e-24	38.46	87.33	113
GE000026	Probable potassium transport system protein kup 2	kup2	sp|Q7P0J4|KUP2_CHRVO	1.4e-178	50.16	99.36	626
GE000027	Ureidoglycolate lyase	Bmul_3283	sp|A9ALD1|UGL_BURM1	6.7e-54	46.96	78.08	211
GE000028	Endolytic peptidoglycan transglycosylase RlpA	rlpA	sp|Q57092|RLPA_HAEIN	9.6e-16	45.26	70.90	83
GE000034	2,5-diketo-D-gluconic acid reductase A	dkgA	sp|P06632|DKGA_CORSC	4.2e-13	27.14	94.66	75
GE000037	Motility protein B	motB	sp|P0AF07|MOTB_ECO57	2.0e-67	44.26	94.69	256
GE000038	Motility protein A	motA	sp|P55891|MOTA_SALTY	4.3e-58	43.31	99.65	225
GE000039	Putative membrane protein ActII-3	actII-3	sp|Q53902|MMPLA_STRCO	5.3e-09	23.64	23.63	63
GE000040	Putative antiporter CaxA	caxA	sp|Q0ZAI3|CAXA_ALKAM	4.5e-59	45.51	98.77	228
GE000041	Undecaprenyl-diphosphatase	uppP	sp|Q2Y6P3|UPPP_NITMU	6.4e-99	67.03	99.27	360
GE000042	Isocitrate dehydrogenase [NADP]	icd	sp|P50215|IDH_SPHYA	7.7e-165	67.57	99.02	580
GE000044	Ubiquinone biosynthesis accessory factor UbiK	ubiK	sp|Q8ZLY9|UBIK_SALTY	2.3e-15	49.37	95.18	81
GE000045	Uncharacterized protein YifB	yifB	sp|P22787|YIFB_ECOLI	6.4e-137	50.80	99.60	488
GE000048	GDP-mannose 4,6-dehydratase	gmd	sp|Q56598|GM4D_VIBCL	1.4e-181	81.67	99.46	636
GE000050	Gamma-DL-glutamyl hydrolase	pgdS	sp|P96740|PGDS_BACSU	2.6e-19	40.15	65.76	95
GE000051	Putative NAD(P)H nitroreductase YfkO	yfkO	sp|O34475|YFKO_BACSU	5.6e-61	49.32	99.10	234
GE000053	Ribosomal RNA small subunit methyltransferase D	rsmD	sp|P0ADY0|RSMD_ECOL6	2.0e-43	48.33	97.83	176
GE000054	Uncharacterized zinc protease-like protein y4wB	NGR_a01030	sp|P55680|Y4WB_SINFN	1.8e-47	28.18	92.34	190
GE000055	Uncharacterized zinc protease y4wA	NGR_a01040	sp|P55679|Y4WA_SINFN	9.7e-68	36.26	91.45	258
GE000056	Protoheme IX farnesyltransferase	cyoE	sp|Q60CP3|CYOE_METCA	4.9e-105	67.73	95.27	381
GE000057	Anthranilate phosphoribosyltransferase	trpD	sp|Q5FNM7|TRPD_GLUOX	2.4e-15	29.74	67.86	83
GE000060	Probable FKBP-type peptidyl-prolyl cis-trans isomerase FkpA	fkpA	sp|Q9JYI8|FKBA_NEIMB	7.4e-39	62.30	76.73	160
GE000062	Uncharacterized protein HI_0103	HI_0103	sp|P44515|Y103_HAEIN	8.0e-24	47.71	97.32	110
GE000063	Succinyl-diaminopimelate desuccinylase	dapE	sp|Q608D9|DAPE_METCA	4.3e-146	66.31	99.47	518
GE000069	Aspartate-semialdehyde dehydrogenase	asd	sp|Q56734|DHAS_SHEVD	1.5e-129	67.55	99.71	463
GE000070	3-isopropylmalate dehydrogenase	leuB	sp|Q606F4|LEU3_METCA	6.1e-150	73.46	99.44	530
GE000071	3-isopropylmalate dehydratase small subunit	leuD	sp|Q606F3|LEUD_METCA	1.8e-88	72.73	97.21	325
GE000072	3-isopropylmalate dehydratase large subunit	leuC	sp|Q606F2|LEUC_METCA	2.9e-216	77.68	99.15	751
GE000073	Adenylate kinase	adk	sp|Q886R8|KAD_PSESM	3.6e-81	70.23	100.00	301
GE000077	Probable serine/threonine-protein kinase SCO3848	SCO3848	sp|Q9XA16|PKNX_STRCO	6.6e-26	35.56	39.57	119
GE000078	Biosynthetic arginine decarboxylase	speA	sp|A1TY02|SPEA_MARHV	7.9e-174	51.28	98.03	610
GE000079	Polyamine aminopropyltransferase	speE	sp|Q606H1|SPEE_METCA	4.4e-111	67.86	99.29	401
GE000082	Virulence-associated protein VagC	vagC	sp|Q05459|VAGC_SALDU	1.1e-11	38.24	88.31	69
GE000083	Probable family 20 transposase	PA0445	sp|Q9HI37|TPF20_PSEAE	1.6e-91	51.80	94.75	336
GE000084	Uncharacterized transporter YcbK	ycbK	sp|P42243|YCBK_BACSU	1.2e-18	29.55	92.74	94
GE000086	DNA repair protein RecN	recN	sp|P05824|RECN_ECOLI	4.6e-112	43.84	98.75	405
GE000087	NAD kinase	nadK	sp|Q607A2|NADK_METCA	9.7e-77	51.90	98.30	287
GE000088	Heat-inducible transcription repressor HrcA	hrcA	sp|Q607A3|HRCA_METCA	1.1e-100	56.85	98.55	367
GE000089	Protein GrpE	grpE	sp|Q607A4|GRPE_METCA	1.3e-46	63.45	68.08	186
GE000090	Chaperone protein DnaK	dnaK	sp|Q607A5|DNAK_METCA	6.2e-286	77.66	100.00	983
GE000091	Chaperone protein DnaJ	dnaJ	sp|Q607A6|DNAJ_METCA	1.8e-147	75.40	99.47	522
GE000092	4-hydroxy-tetrahydrodipicolinate reductase	dapB	sp|Q607A7|DAPB_METCA	2.9e-96	66.79	98.88	352
GE000094	Carbamoyltransferase HypF	hypF	sp|P30131|HYPF_ECOLI	1.8e-162	43.35	97.97	573
GE000095	Polyribonucleotide nucleotidyltransferase	pnp	sp|Q609C6|PNP_METCA	8.1e-284	73.52	99.86	976
GE000096	30S ribosomal protein S15	rpsO	sp|Q609C5|RS15_METCA	7.3e-28	69.66	100.00	123
GE000097	tRNA pseudouridine synthase B	truB	sp|Q1QSZ2|TRUB_CHRSD	5.9e-77	48.67	97.70	288
GE000098	Ribosome-binding factor A	rbfA	sp|B7V1F5|RBFA_PSEA8	1.4e-24	47.79	91.06	112
GE000099	Translation initiation factor IF-2	infB	sp|Q609C0|IF2_METCA	2.5e-261	61.76	99.55	902
GE000100	Transcription termination/antitermination protein NusA	nusA	sp|P0AFF8|NUSA_ECO57	2.0e-151	55.60	99.20	536
GE000101	Ribosome maturation factor RimP	rimP	sp|Q609B8|RIMP_METCA	5.7e-39	51.70	91.30	161
GE000103	Acid sugar phosphatase	nagD	sp|Q8CPW3|NAGD_STAES	8.2e-46	36.61	93.38	184
GE000104	PEP-dependent dihydroxyacetone kinase, dihydroxyacetone-binding subunit DhaK	dhaK	sp|P76015|DHAK_ECOLI	5.0e-82	46.91	99.70	305
GE000108	Nitrogenase iron-molybdenum cofactor biosynthesis protein NifE	nifE	sp|P08293|NIFE_AZOVI	1.9e-223	79.07	94.78	775
GE000109	Nitrogenase iron-molybdenum cofactor biosynthesis protein NifN	nifN	sp|P10336|NIFN_AZOVI	2.7e-150	59.74	98.28	532
GE000110	Protein NifX	nifX	sp|P14887|NIFX_AZOVI	9.9e-43	58.16	98.60	173
GE000113	Ferredoxin-3	fdxB	sp|P46036|FER3_LEPBY	2.9e-20	47.42	91.35	98
GE000114	Ferredoxin, 2Fe-2s	Avin_01520	sp|P82802|FER2_AZOVD	3.6e-29	51.40	100.00	127
GE000119	Probable glycolate oxidase iron-sulfur subunit	glcF	sp|P94534|GLCF_BACSU	5.7e-43	30.83	87.83	175
GE000121	Glutathione S-transferase	Pput_0205	sp|P82998|GSTE_PSEP1	1.8e-35	37.67	99.08	149
GE000124	Membrane-bound lytic murein transglycosylase B	mltB	sp|P41052|MLTB_ECOLI	3.1e-75	45.25	92.21	282
GE000125	Inorganic triphosphatase	Cthe_2577	sp|A3DIJ8|3PASE_CLOTH	7.9e-33	44.87	96.88	140
GE000126	Ferredoxin	fdx	sp|P00208|FER_ALLVD	2.3e-28	65.00	98.77	124
GE000127	Phosphopantetheine adenylyltransferase	coaD	sp|Q60CN9|COAD_METCA	1.5e-55	64.78	98.76	216
GE000128	UDP-3-O-acyl-N-acetylglucosamine deacetylase	lpxC	sp|Q604W4|LPXC_METCA	2.3e-129	75.33	97.40	462
GE000129	Cell division protein FtsZ	ftsZ	sp|Q83F12|FTSZ_COXBU	1.6e-116	57.88	98.71	419
GE000130	Cell division protein FtsA	ftsA	sp|P47203|FTSA_PSEAE	5.3e-158	66.19	100.00	557
GE000131	Cell division protein FtsQ	ftsQ	sp|F9ZZP5|FTSQ_METMM	3.2e-102	75.42	95.92	371
GE000132	D-alanine--D-alanine ligase	ddl	sp|Q604W0|DDL_METCA	2.0e-104	63.30	95.50	379
GE000133	UDP-N-acetylenolpyruvoylglucosamine reductase	murB	sp|Q604V9|MURB_METCA	2.1e-95	59.58	96.96	349
GE000134	UDP-N-acetylmuramate--L-alanine ligase	murC	sp|A6VB84|MURC_PSEA7	1.4e-170	60.68	97.50	599
GE000135	UDP-N-acetylglucosamine--N-acetylmuramyl-(pentapeptide) pyrophosphoryl-undecaprenol N-acetylglucosamine transferase	murG	sp|Q604V7|MURG_METCA	1.8e-101	56.11	99.72	369
GE000136	Probable peptidoglycan glycosyltransferase FtsW	ftsW	sp|F9ZZQ0|FTSW_METMM	2.3e-150	72.53	96.40	532
GE000137	UDP-N-acetylmuramoylalanine--D-glutamate ligase	murD	sp|Q604V5|MURD_METCA	6.6e-117	50.91	95.39	421
GE000138	Phospho-N-acetylmuramoyl-pentapeptide-transferase	mraY	sp|Q604V4|MRAY_METCA	1.2e-142	70.83	100.00	506
GE000139	UDP-N-acetylmuramoyl-tripeptide--D-alanyl-D-alanine ligase	murF	sp|P11880|MURF_ECOLI	8.1e-91	41.72	99.12	334
GE000140	UDP-N-acetylmuramoyl-L-alanyl-D-glutamate--2,6-diaminopimelate ligase	murE	sp|Q0A6J7|MURE_ALKEH	1.5e-103	43.86	98.97	377
GE000141	Peptidoglycan D,D-transpeptidase FtsI	ftsI	sp|G3XD46|FTSI_PSEAE	6.4e-125	42.88	94.76	448
GE000143	Ribosomal RNA small subunit methyltransferase H	rsmH	sp|B4RWY7|RSMH_ALTMD	1.6e-90	56.31	99.68	333
GE000144	Transcriptional regulator MraZ	mraZ	sp|Q604U9|MRAZ_METCA	7.9e-46	55.35	100.00	183
GE000145	Glycerol-3-phosphate dehydrogenase [NAD(P)+]	gpsA	sp|Q47VY6|GPDA_COLP3	2.9e-98	54.82	99.70	359
GE000146	Protein-export protein SecB	secB	sp|Q604K2|SECB_METCA	1.8e-53	60.13	98.71	209
GE000148	Probable HTH-type transcriptional regulator YgaV	ygaV	sp|P77295|YGAV_ECOLI	4.5e-13	43.68	83.50	74
GE000149	Uncharacterized protein HI_0756	HI_0756	sp|P44864|Y756_HAEIN	3.5e-24	46.72	29.02	113
GE000150	Carboxy-terminal-processing protease	ctpA	sp|Q44879|CTPA_BARBK	1.8e-93	48.75	85.84	343
GE000151	Chemotaxis protein CheY	cheY	sp|Q51455|CHEY_PSEAE	1.3e-19	38.98	44.70	97
GE000153	NAD-reducing hydrogenase HoxS subunit alpha	hoxF	sp|P22317|HOXF_CUPNH	2.0e-126	42.95	96.45	453
GE000154	NAD-reducing hydrogenase HoxS subunit gamma	hoxU	sp|P22318|HOXU_CUPNH	1.0e-47	40.68	98.74	190
GE000155	NAD-reducing hydrogenase HoxS subunit delta	hoxY	sp|P22319|HOXY_CUPNH	3.1e-49	50.00	98.33	195
GE000156	NAD-reducing hydrogenase HoxS subunit beta	hoxH	sp|P22320|HOXH_CUPNH	5.4e-128	46.38	94.19	458
GE000159	Uncharacterized amino acid permease YhdG	yhdG	sp|O07576|YHDG_BACSU	3.4e-116	50.00	94.87	419
GE000160	Ribosomal RNA small subunit methyltransferase I	rsmI	sp|P45298|RSMI_HAEIN	4.7e-65	49.44	97.11	248
GE000161	Penicillin-binding protein activator LpoA	lpoA	sp|D4GNT6|LPOA_PANAM	3.8e-27	23.65	95.39	123
GE000162	UPF0102 protein Pfl01_4685	Pfl01_4685	sp|Q3K732|Y4685_PSEPF	7.4e-23	48.28	93.44	107
GE000163	Phosphoheptose isomerase	gmhA	sp|Q60CC5|GMHA_METCA	4.0e-71	65.98	99.49	268
GE000164	Transposase for insertion sequence element IS1111A	CBU_0006	sp|Q45968|TRA1_COXBU	1.3e-21	64.94	68.14	102
GE000165	Transposase for insertion sequence element IS1111A	CBU_0006	sp|Q45968|TRA1_COXBU	1.0e-69	42.12	95.64	264
GE000166	K(+)-insensitive pyrophosphate-energized proton pump	hppA2	sp|Q2RLE0|HPPA2_MOOTA	5.1e-199	56.01	97.73	694
GE000167	Fimbrial protein EcpC	ecpC	sp|Q07564|ECPC_EIKCO	3.1e-15	36.84	100.00	82
GE000169	Fimbrial protein	pilA	sp|P17838|FMP1_PSEAI	1.1e-12	38.93	94.52	73
GE000170	Rubredoxin-2	alkG	sp|Q0VKZ2|RUBR2_ALCBS	2.0e-15	62.75	91.07	81
GE000171	Proline--tRNA ligase	proS	sp|Q606K3|SYP_METCA	1.2e-227	66.67	99.65	789
GE000174	UPF0276 protein Sama_1305	Sama_1305	sp|A1S556|Y1305_SHEAM	1.0e-99	62.50	94.29	363
GE000175	Protein DedA	dedA	sp|P0ABP7|DEDA_ECO57	8.9e-12	31.25	92.39	70
GE000177	Endonuclease III	nth	sp|P44319|END3_HAEIN	4.0e-77	70.19	99.52	288
GE000178	Thymidylate synthase	thyA	sp|Q5ZRL3|TYSY_LEGPH	1.3e-112	67.15	100.00	406
GE000179	HTH-type transcriptional repressor DhaR	dhaR	sp|Q9RAJ1|DHAR_MYCSX	6.4e-24	31.03	87.88	111
GE000181	Methanethiol oxidase	mtoX	sp|Q5LKW0|MTO_RUEPO	1.3e-178	69.98	92.17	626
GE000182	Methylamine utilization protein MauG	mauG	sp|Q49128|MAUG_METEA	1.1e-45	35.57	54.05	185
GE000186	Biofilm dispersion protein BdlA	bdlA	sp|Q9I3S1|BDLA_PSEAE	2.9e-34	52.69	30.76	147
GE000188	DnaA regulatory inactivator Hda	hda	sp|A7ZPT9|HDA_ECO24	2.5e-43	36.12	98.26	176
GE000189	Elongation factor G 1	fusA1	sp|Q60BD3|EFG1_METCA	0.0e+00	85.51	99.42	1229
GE000190	Ferredoxin 1	fdxA	sp|P0A122|FER1_PSEPK	6.5e-47	74.77	100.00	186
GE000191	Protein adenylyltransferase SelO	selO	sp|Q7UKT5|SELO_RHOBA	1.3e-180	58.47	97.93	633
GE000195	Orotate phosphoribosyltransferase	pyrE	sp|B5EXE6|PYRE_SALA4	1.4e-69	60.56	98.15	263
GE000196	Heme chaperone HemW	hemW	sp|P43899|HEMW_HAEIN	8.1e-100	48.68	97.91	364
GE000197	Lactoylglutathione lyase	gloA	sp|P0A0T2|LGUL_NEIMA	6.1e-24	44.03	88.36	110
GE000198	Nicotinate-nucleotide pyrophosphorylase [carboxylating]	nadC	sp|P30819|NADC_PSEAE	8.8e-72	55.34	94.57	270
GE000200	Alkyl hydroperoxide reductase C	ahpC	sp|P21762|AHPC_HELPY	8.3e-64	57.58	99.00	243
GE000202	Polyphenol oxidase	PA4543	sp|P33663|POLOX_PSEAE	1.3e-63	52.92	97.53	243
GE000203	Ribosomal large subunit pseudouridine synthase D	rluD	sp|P33640|RLUD_PSEAE	4.4e-93	57.43	98.67	341
GE000204	Outer membrane protein assembly factor BamD	bamD	sp|P33641|BAMD_PSEAE	5.7e-66	49.62	91.55	251
GE000207	UDP-glucose:undecaprenyl-phosphate glucose-1-phosphate transferase	wcaJ	sp|P71241|WCAJ_ECOLI	8.1e-110	43.62	100.00	397
GE000208	Orotidine 5&apos;-phosphate decarboxylase	pyrF	sp|Q609Y2|PYRF_METCA	3.7e-90	68.10	94.69	331
GE000209	Shikimate kinase	aroK	sp|Q60BY3|AROK_METCA	7.1e-46	52.66	93.37	184
GE000210	3-dehydroquinate synthase	aroB	sp|Q60BY2|AROB_METCA	7.8e-129	64.80	99.44	460
GE000212	Uroporphyrinogen decarboxylase	hemE	sp|Q60BY1|DCUP_METCA	8.5e-144	70.72	96.91	510
GE000213	UPF0047 protein sll1880	sll1880	sp|P74125|Y1880_SYNY3	3.4e-24	41.18	97.81	111
GE000215	GDP-L-fucose synthase	fcl	sp|P32055|FCL_ECOLI	4.6e-96	53.33	97.83	351
GE000217	Apulose-4-phosphate transketolase subunit A	aptA	sp|A6VKQ4|APTA_ACTSZ	2.6e-41	38.40	98.84	169
GE000223	GDP-L-fucose synthase	fcl	sp|P32055|FCL_ECOLI	1.4e-46	33.44	99.02	187
GE000227	O-antigen biosynthesis glycosyltransferase WbnK	wbnK	sp|Q58YV9|WBNK_ECOLX	1.4e-40	37.05	98.29	167
GE000228	Uncharacterized glycosyltransferase HI_1578	HI_1578	sp|Q57287|Y1578_HAEIN	9.6e-31	32.84	72.60	134
GE000231	Putative integrase/recombinase y4rC	NGR_a01840	sp|P55636|Y4RC_SINFN	3.8e-69	42.04	98.81	262
GE000232	Uncharacterized protein y4gA	NGR_a03630	sp|P55457|Y4GA_SINFN	3.3e-06	30.99	42.32	53
GE000233	Putative integrase/recombinase y4rA	NGR_a01860	sp|P55634|Y4RA_SINFN	2.3e-47	29.35	95.18	190
GE000238	Uncharacterized glycosyltransferase HI_1698	HI_1698	sp|O05083|Y1698_HAEIN	1.9e-13	40.78	27.42	77
GE000241	Capsular polysaccharide biosynthesis protein CapD	capD	sp|P39853|CAPD_STAAU	5.1e-117	42.35	92.41	422
GE000246	LL-diaminopimelate aminotransferase	dapL	sp|A5GD93|DAPAT_GEOUR	2.1e-18	27.33	68.50	94
GE000247	2,3,4,5-tetrahydropyridine-2,6-dicarboxylate N-succinyltransferase	dapD	sp|Q1H054|DAPD_METFK	2.8e-110	72.79	99.63	398
GE000248	Twitching mobility protein	pilT	sp|P24559|PILT_PSEAE	3.6e-68	40.71	91.37	259
GE000249	Twitching mobility protein	pilT	sp|P24559|PILT_PSEAE	7.7e-150	78.20	99.71	530
GE000253	Beta sliding clamp	dnaN	sp|P22838|DPO3B_PROMI	8.6e-83	44.81	99.46	307
GE000254	DNA replication and repair protein RecF	recF	sp|A6UX64|RECF_PSEA7	3.1e-69	40.50	99.44	262
GE000255	DNA gyrase subunit B	gyrB	sp|Q9KVX3|GYRB_VIBCH	5.3e-311	67.37	100.00	1067
GE000265	Thymidylate synthase	thyA	sp|B0TYI1|TYSY_FRAP2	1.0e-13	25.37	57.36	78
GE000274	Cold shock-like protein CspD	cspD	sp|Q45099|CSPD_BACCE	2.5e-20	73.77	88.41	97
GE000278	Chemotaxis protein CheY	cheY	sp|Q51455|CHEY_PSEAE	3.0e-09	32.52	40.80	63
GE000283	3-oxoacyl-[acyl-carrier-protein] reductase FabG	fabG	sp|P51831|FABG_BACSU	2.7e-35	36.90	99.21	149
GE000285	Uncharacterized ABC transporter ATP-binding protein YheS	yheS	sp|P63390|YHES_ECO57	1.6e-182	53.58	99.68	639
GE000287	Universal stress protein A homolog 1	uspA1	sp|Q83AC1|USPA1_COXBU	1.5e-22	40.85	97.26	106
GE000289	Anthranilate synthase component 1	trpE	sp|P20580|TRPE_PSEAE	2.3e-179	61.87	99.19	629
GE000290	Anthranilate synthase component 2	trpG	sp|P20576|TRPG_PSEAE	8.1e-80	71.20	97.45	297
GE000292	Anthranilate phosphoribosyltransferase	trpD	sp|Q3J897|TRPD_NITOC	1.9e-113	60.30	99.11	409
GE000293	Flagellar assembly factor FliW	fliW	sp|B0KC64|FLIW_THEP3	1.9e-15	33.83	86.27	82
GE000294	Aspartate 1-decarboxylase	panD	sp|Q605G8|PAND_METCA	6.9e-45	68.03	100.00	180
GE000295	Pantothenate synthetase	panC	sp|Q12JC5|PANC_SHEDO	2.4e-75	50.00	94.92	282
GE000296	3-methyl-2-oxobutanoate hydroxymethyltransferase	panB	sp|Q3JCP9|PANB_NITOC	2.1e-78	57.47	96.28	292
GE000297	2-amino-4-hydroxy-6-hydroxymethyldihydropteridine pyrophosphokinase	folK	sp|P43777|HPPK_HAEIN	3.3e-37	51.39	86.23	155
GE000298	Poly(A) polymerase I	pcnB	sp|P44439|PCNB_HAEIN	1.1e-105	48.90	98.30	384
GE000302	Lipopolysaccharide export system permease protein LptG	lptG	sp|P0ADC7|LPTG_ECOL6	1.8e-43	28.90	95.64	177
GE000304	Probable cytosol aminopeptidase	pepA	sp|Q606B9|AMPA_METCA	4.1e-173	60.28	100.00	608
GE000306	Uncharacterized ATP-dependent helicase MG140 homolog	MPN_153	sp|P75033|Y153_MYCPN	2.5e-17	23.46	23.70	92
GE000314	UPF0114 protein Sfri_3655	Sfri_3655	sp|Q07WY2|Y3655_SHEFN	5.5e-53	62.73	96.99	207
GE000315	Methionine synthase	metH	sp|P13009|METH_ECOLI	0.0e+00	66.53	99.92	1639
GE000323	D-glycero-beta-D-manno-heptose-1,7-bisphosphate 7-phosphatase	gmhB	sp|Q9I7C0|GMHBB_PSEAE	8.5e-52	53.67	98.88	203
GE000324	Glycine--tRNA ligase beta subunit	glyS	sp|A1TWM6|SYGB_MARHV	5.0e-185	49.42	99.42	648
GE000325	Glycine--tRNA ligase alpha subunit	glyQ	sp|Q21PU3|SYGA_SACD2	3.1e-142	81.42	95.78	505
GE000326	UPF0234 protein Smal_3487	Smal_3487	sp|B4SJP5|Y3487_STRM5	2.4e-45	58.75	100.00	182
GE000332	Na(+)/H(+) antiporter NhaD	nhaD	sp|Q56EB3|NHAD_ALKAM	1.6e-123	52.32	99.56	443
GE000333	Putative transporter AmpG 4	ampG4	sp|Q92I85|AMPG4_RICCN	1.5e-57	32.39	94.43	224
GE000336	Putative membrane fusion protein SilB	silB	sp|Q9ZHD0|SILB_SALTM	9.6e-70	36.48	95.00	264
GE000337	Cation efflux system protein CusA	cusA	sp|P38054|CUSA_ECOLI	0.0e+00	66.28	99.23	1376
GE000338	Molybdopterin molybdenumtransferase	moeA	sp|P12281|MOEA_ECOLI	4.2e-97	47.51	94.35	355
GE000339	Thiopurine S-methyltransferase	tpm	sp|Q93JT2|TPMT_PSEU5	5.6e-69	57.01	100.00	261
GE000344	Transketolase 1	tkt1	sp|Q8DCA2|TKT1_VIBVU	1.5e-282	68.81	100.00	972
GE000345	3-hexulose-6-phosphate synthase	rmpA	sp|Q48907|HPS_METAM	2.7e-68	67.32	95.35	258
GE000348	Flavodoxin 2	nifF	sp|P00324|FLAV_AZOVI	3.1e-54	56.90	98.31	211
GE000349	Glutaredoxin 4	grxD	sp|Q9CMN5|GLRX4_PASMU	5.1e-24	52.63	46.34	111
GE000350	ATP-dependent Clp protease ATP-binding subunit ClpX 3	clpX3	sp|Q607D1|CLPX3_METCA	1.5e-155	64.73	95.16	549
GE000351	Putative peptidyl-prolyl cis-trans isomerase NifM	nifM	sp|P23119|NIFM_AZOCH	6.9e-56	41.04	94.37	218
GE000352	Protein NifZ	nifZ	sp|P23124|NIFZ_AZOCH	1.0e-40	56.25	88.68	166
GE000353	Nitrogenase-stabilizing/protective protein NifW	nifW	sp|C1DH23|NIFW_AZOVD	3.6e-26	55.10	94.23	117
GE000356	Probable serine acetyltransferase	nifP	sp|P23145|NIFP_AZOCH	6.7e-74	64.76	81.08	277
GE000358	Homocitrate synthase	nifV	sp|P05342|NIFV_AZOVI	5.1e-107	56.64	98.40	388
GE000362	Putative Lon protease homolog	ycbZ	sp|P75867|LONH_ECOLI	8.4e-67	36.32	53.70	255
GE000363	Riboflavin biosynthesis protein RibBA	ribBA	sp|C0ZKW2|RIBBA_BREBN	6.0e-54	50.52	95.05	211
GE000365	tRNA uridine 5-carboxymethylaminomethyl modification enzyme MnmG	mnmG	sp|Q60CS5|MNMG_METCA	1.2e-257	70.83	100.00	889
GE000366	Ribosomal RNA small subunit methyltransferase G	rsmG	sp|Q3J6M1|RSMG_NITOC	4.5e-52	50.49	96.63	204
GE000367	Uncharacterized protein PP_0002	PP_0002	sp|P0A149|Y002_PSEPK	4.6e-83	61.02	98.45	308
GE000368	Probable chromosome-partitioning protein ParB	parB	sp|P0A151|PARB_PSEPK	4.5e-79	56.06	99.65	295
GE000370	ATP synthase subunit a 1	atpB1	sp|Q60CS0|ATP61_METCA	5.4e-100	73.71	98.43	364
GE000371	ATP synthase subunit c	atpE	sp|A6VF37|ATPL_PSEA7	2.1e-28	82.50	84.21	125
GE000372	ATP synthase subunit b 1	atpF1	sp|Q60CR8|ATPF1_METCA	3.4e-20	71.34	100.00	98
GE000373	ATP synthase subunit delta	atpH	sp|Q60CR7|ATPD_METCA	2.4e-38	44.89	100.00	159
GE000374	ATP synthase subunit alpha 1	atpA1	sp|Q60CR6|ATPA1_METCA	1.8e-240	80.70	100.00	832
GE000375	ATP synthase gamma chain	atpG	sp|Q60CR5|ATPG_METCA	1.4e-109	67.94	100.00	396
GE000376	ATP synthase subunit beta	atpD	sp|Q60CR4|ATPB_METCA	6.4e-229	87.28	99.56	793
GE000377	ATP synthase epsilon chain	atpC	sp|Q3J6N2|ATPE_NITOC	3.2e-46	68.84	98.57	184
GE000378	Bifunctional protein GlmU	glmU	sp|Q60CR2|GLMU_METCA	6.1e-155	60.53	100.00	547
GE000379	Glutamine--fructose-6-phosphate aminotransferase [isomerizing]	glmS	sp|Q88BX8|GLMS_PSEPK	3.9e-213	62.19	100.00	741
GE000382	Indole-3-glycerol phosphate synthase	trpC	sp|C1DHY7|TRPC_AZOVD	7.1e-87	61.15	98.11	320
GE000384	Arginine biosynthesis bifunctional protein ArgJ	argJ	sp|Q607S6|ARGJ_METCA	1.8e-129	62.66	96.78	463
GE000385	8-oxo-dGTP diphosphatase	mutT	sp|P08337|MUTT_ECOLI	3.1e-20	41.67	37.15	99
GE000386	DNA gyrase inhibitor YacG	yacG	sp|A3D9I1|YACG_SHEB5	2.4e-17	69.81	85.48	87
GE000388	Dephospho-CoA kinase	coaE	sp|Q606C5|COAE_METCA	7.9e-46	45.96	97.54	184
GE000389	Type 4 prepilin-like proteins leader peptide-processing enzyme	pilD	sp|Q9ZEL6|LEP4_PSEST	5.0e-86	56.32	95.83	318
GE000390	Type IV pilus assembly protein TapC	tapC	sp|P45793|TAPC_AERHY	1.2e-106	49.88	99.26	387
GE000391	Type 4 fimbrial assembly protein PilB	pilB	sp|P22608|PILB_PSEAE	1.9e-182	56.03	98.95	639
GE000392	Ribosomal RNA small subunit methyltransferase A	rsmA	sp|A6VU53|RSMA_MARMS	7.5e-76	55.78	92.96	284
GE000393	4-hydroxythreonine-4-phosphate dehydrogenase	pdxA	sp|B8GMX6|PDXA_THISH	4.2e-108	62.19	94.64	391
GE000395	Uncharacterized protein sll0400	sll0400	sp|Q55129|Y400_SYNY3	1.5e-07	30.50	86.34	56
GE000396	UPF0166 protein TM_0021	TM_0021	sp|Q9WXM9|Y021_THEMA	1.8e-06	37.80	75.00	52
GE000397	Putative fluoride ion transporter CrcB	crcB	sp|Q606P3|CRCB_METCA	3.9e-36	69.42	51.49	152
GE000398	Small ribosomal subunit biogenesis GTPase RsgA	rsgA	sp|Q2SBB3|RSGA_HAHCH	4.1e-59	42.95	96.99	228
GE000399	Protease HtpX homolog	htpX	sp|Q6AMM5|HTPX_DESPS	1.7e-10	31.02	40.29	67
GE000400	Oligoribonuclease	orn	sp|A6VD64|ORN_PSEA7	7.0e-70	68.54	98.34	263
GE000401	Serine--tRNA ligase	serS	sp|Q606P5|SYS_METCA	1.3e-167	68.56	99.76	589
GE000402	Cation efflux system protein CzcA	czcA	sp|P94177|CZCA_ALCSC	1.6e-222	43.21	98.95	773
GE000403	Cobalt-zinc-cadmium resistance protein CzcB	czcB	sp|P13510|CZCB_CUPMC	1.5e-26	25.08	84.84	120
GE000407	YcgL domain-containing protein A1S_1688	A1S_1688	sp|A3M5C1|Y1688_ACIBT	1.6e-14	48.81	83.33	79
GE000410	Inosine-5&apos;-monophosphate dehydrogenase	guaB	sp|P31002|IMDH_ACICA	1.2e-183	68.38	99.80	643
GE000412	GMP synthase [glutamine-hydrolyzing]	guaA	sp|Q60C21|GUAA_METCA	2.5e-248	77.35	98.67	858
GE000413	Adenine DNA glycosylase	mutY	sp|P17802|MUTY_ECOLI	7.8e-97	51.01	96.90	354
GE000414	Probable Fe(2+)-trafficking protein	MCA0856	sp|Q60AJ7|FETP_METCA	2.2e-29	65.52	98.86	128
GE000415	Response regulator PleD	pleD	sp|Q9A5I5|PLED_CAUVC	1.1e-26	38.73	37.86	121
GE000416	Diguanylate cyclase DosC	dosC	sp|P0AA90|DOSC_ECO57	4.9e-28	38.41	31.96	126
GE000417	Thiol:disulfide interchange protein DsbA	dsbA	sp|Q44504|DSBA_AZOVI	7.6e-41	47.90	83.50	167
GE000418	Cytochrome c4	cycA	sp|P43302|CYC4_AZOVI	1.2e-31	35.50	98.22	137
GE000419	Probable GTP-binding protein EngB	engB	sp|Q0VL48|ENGB_ALCBS	3.1e-66	61.62	96.59	251
GE000421	Putative integrase/recombinase y4rA	NGR_a01860	sp|P55634|Y4RA_SINFN	2.3e-47	29.35	95.18	190
GE000422	Uncharacterized protein y4gA	NGR_a03630	sp|P55457|Y4GA_SINFN	3.3e-06	30.99	42.32	53
GE000423	Putative integrase/recombinase y4rC	NGR_a01840	sp|P55636|Y4RC_SINFN	3.8e-69	42.04	98.81	262
GE000425	DNA polymerase I	polA	sp|P43741|DPO1_HAEIN	1.8e-299	57.07	100.00	1028
GE000426	Guanylate kinase	gmk	sp|Q602T6|KGUA_METCA	1.5e-60	59.11	99.51	233
GE000428	Glutamate-1-semialdehyde 2,1-aminomutase	hemL	sp|Q31FB1|GSA_HYDCU	5.3e-177	71.43	98.59	620
GE000429	DNA recombination protein RmuC	rmuC	sp|P0AG72|RMUC_ECO57	7.1e-92	40.41	98.18	338
GE000431	Phosphomannomutase	manB	sp|Q00330|RFBK_SALMU	4.6e-129	51.77	100.00	461
GE000433	Thiosulfate sulfurtransferase GlpE	glpE	sp|C5B970|GLPE_EDWI9	3.3e-16	35.71	96.08	84
GE000434	Protein NifY	nifY	sp|P14886|NIFY_AZOVI	2.5e-38	39.11	92.56	159
GE000435	Non-hemolytic phospholipase C	plcN	sp|P15713|PHLN_PSEAE	2.7e-22	24.64	98.00	107
GE000440	UDP-N-acetylmuramate--L-alanyl-gamma-D-glutamyl-meso-2,6-diaminoheptandioate ligase	mpl	sp|P37773|MPL_ECOLI	4.3e-148	55.65	98.46	525
GE000441	Putative ankyrin repeat protein RF_0381	RF_0381	sp|Q4UMH6|Y381_RICFE	1.3e-13	41.44	57.51	77
GE000442	Protein ApaG	apaG	sp|Q5P714|APAG_AROAE	1.8e-40	58.87	99.20	165
GE000443	Bis(5&apos;-nucleosyl)-tetraphosphatase, symmetrical	apaH	sp|Q60CE9|APAH_METCA	5.1e-88	55.30	96.70	324
GE000444	Glucose--fructose oxidoreductase	gfo	sp|Q07982|GFO_ZYMMO	6.8e-26	26.53	96.13	118
GE000445	5,6-dimethylbenzimidazole synthase	bluB	sp|Q92PC8|BLUB_RHIME	1.8e-43	43.13	96.28	176
GE000446	Bifunctional adenosylcobalamin biosynthesis protein CobP	cobP	sp|Q9I466|COBP_PSEAE	1.3e-49	58.24	97.70	196
GE000448	Adenosylcobinamide-GDP ribazoletransferase	cobS	sp|B2UAJ1|COBS_RALPJ	1.4e-52	44.80	98.80	206
GE000449	Nicotinate-nucleotide--dimethylbenzimidazole phosphoribosyltransferase	cobT	sp|Q47JS4|COBT_DECAR	3.1e-98	57.31	97.98	359
GE000451	Ubiquinone/menaquinone biosynthesis C-methyltransferase UbiE	ubiE	sp|B9LZA9|UBIE_GEODF	1.4e-13	35.10	68.78	77
GE000456	Protein HelA	helA	sp|Q48815|HELA_LEGPN	3.1e-199	39.43	99.90	696
GE000459	Competence protein ComA	comA	sp|P51973|COMA_NEIGO	1.0e-77	35.81	79.97	292
GE000461	Penicillin-binding protein 1A	mrcA	sp|Q07806|PBPA_PSEAE	9.4e-185	44.23	98.41	647
GE000466	Fimbrial assembly protein PilQ	pilQ	sp|P34750|PILQ_PSEAE	1.8e-102	35.54	92.50	374
GE000467	Biosynthetic peptidoglycan transglycosylase	mtgA	sp|Q65S86|MTGA_MANSM	5.1e-51	48.82	96.77	201
GE000468	S-adenosylmethionine decarboxylase proenzyme	speD	sp|Q607L0|SPED_METCA	3.3e-105	74.62	99.23	381
GE000469	Protein YhfA	yhfA	sp|P0ADX3|YHFA_ECO57	9.9e-34	53.28	81.55	143
GE000470	cAMP-activated global transcriptional regulator CRP	crp	sp|P0A2T7|CRP_KLEAE	3.2e-61	54.73	92.63	235
GE000472	Arginine--tRNA ligase	argS	sp|Q602H4|SYR_METCA	6.8e-231	65.70	100.00	800
GE000473	Pyridoxal phosphate homeostasis protein	PA0394	sp|P24562|PLPHP_PSEAE	3.1e-62	57.08	98.26	238
GE000474	Sec-independent protein translocase protein TatC	tatC	sp|P44560|TATC_HAEIN	2.4e-73	56.43	97.97	275
GE000475	Sec-independent protein translocase protein TatB	tatB	sp|Q1R004|TATB_CHRSD	4.3e-14	53.03	60.00	77
GE000476	Sec-independent protein translocase protein TatA	tatA	sp|Q2SN17|TATA_HAHCH	5.5e-10	47.22	94.37	63
GE000477	Phosphoribosyl-ATP pyrophosphatase	hisE	sp|Q603K5|HIS2_METCA	1.6e-37	76.24	94.39	155
GE000478	Uncharacterized HTH-type transcriptional regulator HI_1364	HI_1364	sp|P43011|Y1364_HAEIN	2.9e-52	38.79	93.36	206
GE000481	GTP-binding protein TypA/BipA	typA	sp|P0A3B2|TYPA_ECO27	3.4e-249	70.81	97.26	861
GE000484	Pyruvate dehydrogenase E1 component	pdhA	sp|Q59097|ODP1_CUPNH	0.0e+00	69.46	96.50	1321
GE000485	Dihydrolipoyllysine-residue acetyltransferase component of pyruvate dehydrogenase complex	aceF	sp|Q59638|ODP2_PSEAE	2.0e-102	48.73	98.85	373
GE000486	Dihydrolipoyl dehydrogenase	lpd	sp|Q9KPF6|DLDH_VIBCH	2.8e-163	60.91	97.88	575
GE000487	NADH dehydrogenase	ndh	sp|P00393|DHNA_ECOLI	1.4e-108	47.94	99.77	393
GE000489	UPF0307 protein Nmul_A2414	Nmul_A2414	sp|Q2Y6B8|Y2414_NITMU	5.3e-25	39.74	86.19	114
GE000491	Glucose-6-phosphate 1-dehydrogenase	zwf	sp|P29686|G6PD_SYNE7	7.7e-111	43.03	96.37	401
GE000494	Putative agmatine deiminase	aguA	sp|Q87NU5|AGUA_VIBPA	2.4e-47	32.21	97.38	189
GE000496	Protein GufA	gufA	sp|Q06916|GUFA_MYXXA	1.2e-32	37.60	79.94	141
GE000497	Putative manganese exporter	mneA	sp|A0A0H3AJF5|MNEA_VIBC3	1.3e-14	30.00	80.82	80
GE000498	Ribonuclease D	rnd	sp|A9H9B7|RND_GLUDA	3.3e-69	38.11	96.07	262
GE000500	Chaperone SurA	surA	sp|Q60B78|SURA_METCA	1.3e-119	52.39	97.66	430
GE000501	LPS-assembly protein LptD	lptD	sp|Q60B79|LPTD_METCA	1.1e-161	36.95	83.15	571
GE000502	N-acetylmuramate/N-acetylglucosamine kinase	amgK	sp|Q88QT3|AMGK_PSEPK	1.4e-63	40.48	96.40	243
GE000503	N-acetylmuramate alpha-1-phosphate uridylyltransferase	murU	sp|Q9JXY0|MURU_NEIMB	1.3e-57	52.21	97.76	223
GE000505	Methylthioribulose-1-phosphate dehydratase	mtnB	sp|Q60AP7|MTNB_METCA	2.9e-75	64.53	98.07	282
GE000506	Acireductone dioxygenase	mtnD	sp|Q60AP8|MTND_METCA	8.8e-60	58.56	97.84	230
GE000507	Enolase-phosphatase E1	mtnC	sp|B8GMB3|MTNC_THISH	2.0e-66	56.16	97.77	252
GE000508	Probable alpha-L-glutamate ligase	rimK	sp|Q5E743|RIMK_ALIF1	1.3e-116	71.28	97.31	419
GE000509	Primosomal protein N&apos;	priA	sp|P17888|PRIA_ECOLI	3.4e-179	46.16	97.96	629
GE000510	Disulfide bond formation protein B	dsbB	sp|Q602K4|DSBB_METCA	8.3e-49	56.60	92.86	193
GE000512	Putative potassium channel protein RPA4233	RPA4233	sp|Q02006|Y4233_RHOPA	2.3e-12	23.88	47.94	74
GE000513	Uncharacterized oxidoreductase SE_2036	SE_2036	sp|Q8CN40|Y2036_STAES	2.2e-23	29.96	95.71	109
GE000515	Bifunctional riboflavin kinase/FMN adenylyltransferase	ribF	sp|P44957|RIBF_HAEIN	2.8e-82	48.69	98.08	305
GE000518	tRNA (guanine-N(7)-)-methyltransferase	trmB	sp|A1S8I6|TRMB_SHEAM	3.4e-77	59.09	95.63	288
GE000519	Thiazole synthase	thiG	sp|Q609Z5|THIG_METCA	1.3e-122	82.46	82.46	439
GE000520	Phospho-2-dehydro-3-deoxyheptonate aldolase, Phe-sensitive	aroG	sp|P0AB92|AROG_ECO57	2.1e-126	65.04	97.21	452
GE000521	Superoxide dismutase [Fe]	sodB	sp|P53641|SODF_PSEAE	3.6e-88	77.20	100.00	324
GE000522	Lipid A export ATP-binding/permease protein MsbA	msbA	sp|Q9HUG8|MSBA_PSEAE	3.1e-162	50.84	97.66	572
GE000523	Lipopolysaccharide core heptosyltransferase RfaQ	rfaQ	sp|P25742|RFAQ_ECOLI	2.8e-25	29.87	77.13	116
GE000525	Particulate methane monooxygenase beta subunit	pmoA1	sp|Q607G3|PMOA_METCA	2.1e-112	75.41	97.99	405
GE000526	Particulate methane monooxygenase alpha subunit	pmoB1	sp|G1UBD1|PMOB_METCA	3.8e-180	70.29	100.00	631
GE000530	Valine--tRNA ligase	valS	sp|Q606C1|SYV_METCA	0.0e+00	68.88	100.00	1322
GE000532	Uncharacterized protein HI_0489	HI_0489	sp|P44005|Y489_HAEIN	1.5e-19	39.86	96.45	96
GE000535	Glucose-6-phosphate isomerase	pgi	sp|Q609I7|G6PI_METCA	2.3e-204	64.13	98.17	712
GE000536	tRNA-specific adenosine deaminase	tadA	sp|P68398|TADA_ECOLI	2.3e-37	50.68	93.59	155
GE000537	Threonylcarbamoyl-AMP synthase	ywlC	sp|P39153|SUA5_BACSU	1.7e-58	42.63	96.27	226
GE000538	Uncharacterized protein MT2644	MT2644	sp|P9WL94|Y2568_MYCTO	7.5e-57	37.65	98.52	221
GE000541	Ribosomal RNA small subunit methyltransferase E	rsmE	sp|P0AGL8|RSME_ECOL6	2.5e-46	39.83	99.17	186
GE000542	Adenosylmethionine-8-amino-7-oxononanoate aminotransferase	bioA	sp|P22805|BIOA_LYSSH	5.7e-137	53.86	97.10	488
GE000543	30S ribosomal protein S20	rpsT	sp|Q605N0|RS20_METCA	1.1e-23	68.97	100.00	109
GE000544	Probable lipid II flippase MurJ	murJ	sp|O34238|MURJ_VIBCH	1.3e-124	48.16	98.83	447
GE000545	Pyrroline-5-carboxylate reductase	proC	sp|P22008|P5CR_PSEAE	1.3e-56	50.38	99.24	220
GE000546	Uncharacterized protein PA0392	PA0392	sp|P25254|Y392_PSEAE	3.2e-28	40.33	93.72	125
GE000548	Acetylglutamate kinase	argB	sp|Q603M3|ARGB_METCA	5.5e-128	78.42	97.99	457
GE000549	Phosphomannomutase/phosphoglucomutase	algC	sp|Q02E40|ALGC_PSEAB	5.1e-144	51.87	55.69	512
GE000550	Deoxyuridine 5&apos;-triphosphate nucleotidohydrolase	dut	sp|A8GLE7|DUT_SERP5	2.1e-46	55.63	98.69	185
GE000551	Protein CreA	creA	sp|P0AE93|CREA_ECO57	8.3e-32	44.74	97.37	137
GE000552	Uncharacterized glycosyltransferase YfnE	yfnE	sp|O06483|YFNE_BACSU	2.0e-07	24.36	90.07	57
GE000555	Methionine--tRNA ligase	metG	sp|Q0AAG6|SYM_ALKEH	2.8e-276	65.45	99.56	951
GE000557	Iron-sulfur cluster carrier protein	apbC	sp|Q8ZNN5|APBC_SALTY	3.1e-93	52.52	92.56	342
GE000558	Glutamate 5-kinase	proB	sp|Q605N1|PROB_METCA	4.6e-132	64.05	99.20	471
GE000559	GTPase Obg	obg	sp|Q605N2|OBG_METCA	6.2e-131	69.44	96.84	467
GE000560	50S ribosomal protein L27	rpmA	sp|B8GQQ2|RL27_THISH	5.9e-35	83.53	100.00	146
GE000561	50S ribosomal protein L21	rplU	sp|C1DEA6|RL21_AZOVD	2.6e-37	71.84	100.00	154
GE000562	UPF0145 protein CV_4322	CV_4322	sp|Q7NQ20|Y4322_CHRVO	6.8e-42	78.85	88.89	170
GE000563	Iron-binding protein IscA	iscA	sp|P44672|ISCA_HAEIN	1.4e-30	57.01	100.00	132
GE000564	Cysteine desulfurase IscS	iscS	sp|B8DZS1|ISCS_DICTD	3.2e-69	38.98	99.18	262
GE000565	HTH-type transcriptional regulator IscR	iscR	sp|Q6LU63|ISCR_PHOPR	1.5e-42	60.56	88.20	172
GE000568	Cold shock-like protein CspA	cspA	sp|P72366|CSPA_STIAD	5.2e-18	60.61	98.51	90
GE000569	Chaperone protein ClpB	clpB	sp|Q8EBE6|CLPB_SHEON	0.0e+00	73.51	100.00	1241
GE000571	HTH-type transcriptional activator NahR	nahR	sp|P10183|NAHR_PSEPU	1.3e-44	34.59	93.89	180
GE000572	Particulate methane monooxygenase beta subunit	pmoA1	sp|Q607G3|PMOA_METCA	4.2e-73	50.43	92.80	275
GE000573	Particulate methane monooxygenase alpha subunit	pmoB1	sp|G1UBD1|PMOB_METCA	2.7e-93	40.45	97.82	342
GE000575	Uncharacterized MFS-type transporter YbfB	ybfB	sp|O31444|YBFB_BACSU	7.2e-62	31.84	97.32	238
GE000578	Probable alginate O-acetylase AlgI	algI	sp|Q51392|ALGI_PSEAE	3.2e-65	45.25	55.13	250
GE000580	tRNA-dihydrouridine synthase B	dusB	sp|Q8PP72|DUSB_XANAC	2.4e-92	55.45	98.45	339
GE000581	Putative Fis-like DNA-binding protein	PA4853	sp|Q9HUW0|FISL_PSEAE	1.8e-15	54.17	82.76	82
GE000582	Bifunctional purine biosynthesis protein PurH	purH	sp|A1JIJ7|PUR9_YERE8	1.1e-205	69.27	99.23	716
GE000583	Bifunctional enzyme CysN/CysC	cysNC	sp|O50274|CYSNC_PSEAE	1.4e-182	64.82	91.30	639
GE000584	Sulfate adenylyltransferase subunit 2	cysD	sp|Q2SBG0|CYSD_HAHCH	7.9e-151	84.11	100.00	533
GE000586	Putative protein IntB	intB	sp|P39347|INTB_ECOLI	7.8e-62	37.11	85.17	238
GE000592	Putative type I restriction enzyme MpnORFDP M protein	MPN_342	sp|P75436|T1MD_MYCPN	1.8e-21	27.21	37.37	105
GE000594	Type-1 restriction enzyme EcoAI specificity protein	hsdS	sp|P19704|T1SA_ECOLX	3.5e-27	32.64	55.09	123
GE000604	Uncharacterized protein HI_1419	HI_1419	sp|P44190|Y1419_HAEIN	1.4e-14	54.05	94.87	79
GE000607	ECF RNA polymerase sigma factor SigE	sigE	sp|A0R2D4|SIGE_MYCS2	8.7e-09	36.07	69.54	60
GE000608	Protein FecR	fecR	sp|P23485|FECR_ECOLI	1.8e-21	33.95	59.61	104
GE000609	Ferric-pseudobactin 358 receptor	pupA	sp|P25184|PUPA_PSEPU	8.9e-46	24.74	96.19	186
GE000610	HTH-type transcriptional regulator YhaJ	yhaJ	sp|P67661|YHAJ_ECO57	1.2e-45	37.81	93.98	184
GE000611	Putative quercetin 2,3-dioxygenase sll1773	sll1773	sp|P73623|Y1773_SYNY3	2.5e-67	53.02	96.65	255
GE000613	Transposase InsI for insertion sequence element IS30A	insI1	sp|P0CF88|INSI1_ECOLI	5.8e-98	48.17	98.45	358
GE000614	Uncharacterized HTH-type transcriptional regulator YbfI	ybfI	sp|O31449|YBFI_BACSU	4.4e-23	31.97	86.50	109
GE000617	Non-heme chloroperoxidase	cpo	sp|O31158|PRXC_PSEFL	2.6e-116	71.06	100.00	418
GE000623	Glutathione peroxidase	gpwA	sp|O08368|GPWA_PSEWI	1.8e-33	43.20	92.78	142
GE000628	Response regulator UvrY	uvrY	sp|P66798|UVRY_ECO57	9.0e-45	42.59	100.00	180
GE000629	NAD(P)-dependent methylenetetrahydromethanopterin dehydrogenase	mtdB	sp|O85012|MTDB_METEA	3.3e-54	39.73	93.40	212
GE000630	NAD(P)-dependent methylenetetrahydromethanopterin dehydrogenase	mtdB	sp|O85012|MTDB_METEA	5.5e-51	41.10	96.36	201
GE000631	Inositol-1-monophosphatase	suhB	sp|Q9HXI4|SUHB_PSEAE	4.0e-82	53.93	100.00	305
GE000632	tRNA (cytidine/uridine/adenosine-2&apos;-O-)-methyltransferase TrmJ	trmJ	sp|A0A0H2ZF87|TRMJ_PSEAB	1.1e-57	47.13	97.94	223
GE000636	Serine protease HtrA-like	SAR0992	sp|Q6GI62|HTRAL_STAAR	1.9e-10	29.17	24.21	68
GE000637	Serine protease Do-like HtrA	htrA	sp|O34358|HTRA_BACSU	2.1e-09	34.29	16.20	65
GE000638	Putative nicotine oxidoreductase	nicA	sp|B1N1A3|NICA_PSEPU	2.5e-25	31.42	50.59	117
GE000642	RecBCD enzyme subunit RecB	recB	sp|P08394|RECB_ECOLI	1.3e-129	32.16	97.43	464
GE000643	RecBCD enzyme subunit RecC	recC	sp|P07648|RECC_ECOLI	6.5e-120	30.35	94.00	432
GE000645	Uncharacterized oxidoreductase YbbO	ybbO	sp|P0AFP5|YBBO_ECOL6	1.2e-49	42.01	97.11	197
GE000648	UPF0182 protein MCA2716	MCA2716	sp|Q603T3|Y2716_METCA	9.2e-232	47.56	92.03	803
GE000649	Blue copper oxidase CueO	cueO	sp|Q8Z9E1|CUEO_SALTI	1.6e-43	31.13	98.59	177
GE000654	Lipoprotein signal peptidase	lspA	sp|Q3IEA1|LSPA_PSEHT	8.9e-45	57.82	93.04	180
GE000655	Isoleucine--tRNA ligase	ileS	sp|Q605M7|SYI_METCA	0.0e+00	68.97	99.68	1387
GE000658	L-asparaginase 1	ansA	sp|P26900|ASPG1_BACSU	1.4e-18	24.13	99.41	94
GE000659	Dihydrofolate reductase	dfrA	sp|P11045|DYR_BACSU	6.8e-38	46.20	91.33	157
GE000660	Phosphate-binding protein PstS	pstS	sp|Q02DZ3|PSTS_PSEAB	5.1e-127	69.06	97.26	454
GE000661	Phosphate transport system permease protein PstC	pstC	sp|Q9CNJ5|PSTC_PASMU	5.8e-17	27.62	40.97	90
GE000662	Phosphate transport system permease protein PstA	pstA	sp|Q50097|PSTA_MYCLE	4.8e-21	34.29	44.18	103
GE000663	Phosphate import ATP-binding protein PstB	pstB	sp|Q2SNX4|PSTB_HAHCH	1.1e-114	74.73	97.83	413
GE000664	Phosphate-specific transport system accessory protein PhoU homolog	phoU	sp|Q51547|PHOU_PSEAE	8.4e-55	45.19	100.00	214
GE000665	Citrate synthase	gltA	sp|O33915|CISY_RHIME	1.5e-174	69.52	97.45	612
GE000666	Ubiquinone biosynthesis O-methyltransferase	ubiG	sp|Q89XU2|UBIG_BRADU	6.2e-08	29.25	40.24	58
GE000668	Ribonuclease E	rne	sp|P44443|RNE_HAEIN	1.2e-179	58.77	71.48	630
GE000669	Ribosomal large subunit pseudouridine synthase C	rluC	sp|P44433|RLUC_HAEIN	7.8e-88	53.53	97.50	324
GE000670	Phosphoglycolate phosphatase	PFL_5630	sp|Q4K4Z4|GPH_PSEF5	4.8e-09	22.44	92.56	62
GE000671	Na(+)/H(+) antiporter NhaA	nhaA	sp|Q2YMB3|NHAA_BRUA2	5.2e-39	41.71	64.42	162
GE000672	FAD:protein FMN transferase	apbE	sp|A5F5Y3|APBE_VIBC3	3.4e-57	36.65	94.40	222
GE000673	DNA polymerase III subunit tau	dnaX	sp|P74876|DPO3X_SALTY	2.9e-111	57.11	70.73	402
GE000674	Nucleoid-associated protein mma_2329	mma_2329	sp|A6T0H2|Y2329_JANMA	2.0e-35	68.22	100.00	148
GE000675	Recombination protein RecR	recR	sp|Q0A8I0|RECR_ALKEH	9.4e-65	59.26	98.44	246
GE000676	Cold shock-like protein CspD	cspD	sp|Q45099|CSPD_BACCE	4.3e-20	73.77	88.41	97
GE000679	Peptide deformylase 2	def2	sp|Q8YVH1|DEF2_NOSS1	1.1e-41	46.15	93.37	170
GE000682	tRNA U34 carboxymethyltransferase	cmoB	sp|Q39SM2|CMOB_GEOMG	6.6e-103	56.15	98.14	374
GE000683	3-hexulose-6-phosphate synthase	rmpA	sp|Q48907|HPS_METAM	4.6e-68	67.32	95.35	258
GE000684	3-hexulose-6-phosphate isomerase	rmpB	sp|Q9S0X3|PHI_METAM	5.1e-49	54.49	99.44	194
GE000685	Transketolase 1	tkt1	sp|Q8DCA2|TKT1_VIBVU	1.5e-282	68.81	100.00	972
GE000687	Transaldolase	tal	sp|Q602L8|TAL_METCA	1.9e-150	83.18	99.70	532
GE000688	Fructose-bisphosphate aldolase	fba	sp|O52402|ALF_EDWI9	5.0e-168	78.09	99.16	590
GE000690	Flagellar motor switch protein FliM	fliM	sp|Q51465|FLIM_PSEAE	5.4e-105	57.37	97.55	381
GE000691	Flagellar motor switch protein FliN	fliN	sp|Q51466|FLIN_PSEAE	1.1e-33	52.98	99.29	143
GE000693	Flagellar biosynthetic protein FliP	fliP	sp|Q51468|FLIP_PSEAE	1.8e-68	60.63	88.05	259
GE000694	Flagellar biosynthetic protein FliQ	fliQ	sp|P34201|FLIQ_PECCC	2.1e-14	50.56	100.00	78
GE000695	Flagellar biosynthetic protein FliR	fliR	sp|P54702|FLIR_SALTY	4.5e-38	34.92	97.67	158
GE000696	Flagellar biosynthetic protein FlhB	flhB	sp|P76299|FLHB_ECOLI	4.9e-65	39.95	98.13	248
GE000697	Flagellar biosynthesis protein FlhA	flhA	sp|P76298|FLHA_ECOLI	4.1e-203	55.05	99.27	708
GE000698	Flagellar biosynthesis protein FlhF	flhF	sp|Q9I3P8|FLHF_PSEAE	1.8e-56	31.91	94.85	220
GE000699	Septum site-determining protein MinD	minD	sp|Q55900|MIND_SYNY3	1.4e-22	30.61	83.10	107
GE000700	RNA polymerase sigma factor FliA	fliA	sp|P29248|FLIA_PSEAE	1.6e-72	59.17	95.58	273
GE000701	Chemotaxis protein CheY	cheY	sp|Q51455|CHEY_PSEAE	2.3e-51	80.49	95.35	201
GE000702	Protein phosphatase CheZ	cheZ	sp|A3QCQ6|CHEZ_SHELP	3.3e-51	46.84	97.92	202
GE000703	Chemotaxis protein CheA	cheA	sp|Q56310|CHEA_THEMA	1.4e-97	35.17	98.50	357
GE000704	Protein-glutamate methylesterase/protein-glutamine glutaminase 1	cheB1	sp|Q12PJ3|CHEB1_SHEDO	8.7e-88	46.32	98.60	324
GE000705	Motility protein A	motA	sp|P28611|MOTA_BACSU	4.0e-39	37.80	98.00	162
GE000706	Motility protein B	motB	sp|P28612|MOTB_BACSU	5.1e-22	31.30	86.16	105
GE000707	Sporulation initiation inhibitor protein Soj	soj	sp|P37522|SOJ_BACSU	1.3e-32	32.93	96.12	140
GE000709	Chemotaxis protein CheW	cheW	sp|O83453|CHEW_TREPA	2.0e-20	33.11	93.63	99
GE000712	Coenzyme A biosynthesis bifunctional protein CoaBC	coaBC	sp|Q8DDX8|COABC_VIBVU	3.2e-101	52.03	97.60	369
GE000713	UPF0758 protein Noc_0236	Noc_0236	sp|Q3JEI0|Y236_NITOC	6.2e-84	67.86	100.00	310
GE000714	Ion-translocating oxidoreductase complex subunit B	rnfB	sp|Q3SHB7|RNFB_THIDA	1.4e-44	64.39	68.82	179
GE000726	Transposase for insertion sequence element IS257 in transposon Tn4003	--	sp|P14506|T257_STAAU	8.2e-20	37.67	85.38	97
GE000727	Uncharacterized protein HI_0660	HI_0660	sp|P44031|Y660_HAEIN	3.3e-08	30.63	59.88	58
GE000729	Probable transposase for transposon Tn903	--	sp|P03009|TRA2_ECOLX	4.4e-27	35.37	92.15	122
GE000730	Probable transposase for transposon Tn903	--	sp|P03009|TRA2_ECOLX	1.6e-53	40.52	95.58	210
GE000734	Antitoxin ParD1	parD1	sp|P9WIJ6|PARD1_MYCTO	1.2e-07	45.90	74.03	55
GE000735	Putative nicotine oxidoreductase	nicA	sp|B1N1A3|NICA_PSEPU	8.8e-26	34.98	37.79	119
GE000736	Probable transposase for transposon Tn903	--	sp|P03009|TRA2_ECOLX	1.6e-53	40.52	95.58	210
GE000737	C4-dicarboxylate transport protein	dctA	sp|C1D8S5|DCTA_LARHH	1.0e-76	39.07	96.39	287
GE000739	1,6-anhydro-N-acetylmuramyl-L-alanine amidase AmpD	ampD	sp|P44624|AMPD_HAEIN	5.5e-59	65.45	91.62	227
GE000742	Probable transposase for transposon Tn903	--	sp|P03009|TRA2_ECOLX	1.6e-53	40.52	95.58	210
GE000745	Probable transposase for transposon Tn903	--	sp|P03009|TRA2_ECOLX	1.6e-53	40.52	95.58	210
GE000747	Transposon Tn501 resolvase	tnpR	sp|P06691|TNR5_PSEAI	4.6e-75	79.56	92.35	281
GE000748	Probable transposase for transposon Tn903	--	sp|P03009|TRA2_ECOLX	1.6e-53	40.52	95.58	210
GE000749	FMN-dependent NADH-azoreductase	azoR	sp|B4RTK8|AZOR_ALTMD	7.1e-20	70.97	93.94	96
GE000750	FMN-dependent NADH-azoreductase	azoR	sp|B2JHJ1|AZOR_PARP8	3.0e-13	48.19	91.21	74
GE000751	Uncharacterized HTH-type transcriptional regulator YfiE	yfiE	sp|P33634|YFIE_ECOLI	2.1e-10	26.36	83.33	67
GE000752	Hydroxylamine oxidoreductase	hao1	sp|Q50925|HAO_NITEU	9.1e-142	51.55	84.24	504
GE000757	Protein RfbU	rfbU	sp|P26402|RFBU_SALTY	2.3e-19	25.08	82.68	97
GE000762	Uncharacterized protein HI_0874	HI_0874	sp|P44067|Y874_HAEIN	2.6e-08	27.78	51.87	60
GE000763	Galactoside O-acetyltransferase	lacA	sp|P52984|THGA_LACLA	2.2e-11	39.82	54.85	69
GE000766	Uncharacterized glycosyltransferase RF_0543	RF_0543	sp|Q4UM29|Y543_RICFE	3.1e-15	47.13	26.69	83
GE000768	Diaminopimelate decarboxylase	lysA	sp|Q9KVL7|DCDA_VIBCH	6.4e-159	65.95	99.05	560
GE000769	Diaminopimelate epimerase	dapF	sp|Q47JN0|DAPF_DECAR	1.3e-88	55.80	100.00	326
GE000771	Tyrosine recombinase XerC	xerC	sp|B3GZ58|XERC_ACTP7	5.6e-80	51.23	94.02	298
GE000772	Putative integrase/recombinase y4rA	NGR_a01860	sp|P55634|Y4RA_SINFN	2.3e-47	29.35	95.18	190
GE000773	Uncharacterized protein y4gA	NGR_a03630	sp|P55457|Y4GA_SINFN	3.3e-06	30.99	42.32	53
GE000774	Putative integrase/recombinase y4rC	NGR_a01840	sp|P55636|Y4RC_SINFN	3.8e-69	42.04	98.81	262
GE000781	Ferredoxin-1	fdxN	sp|P0CY90|FDXN_RHOCA	1.4e-15	55.56	95.45	82
GE000782	Protein NifT	nifT	sp|P09427|NIFT_AZOVI	2.4e-18	60.87	98.57	91
GE000783	Nitrogenase molybdenum-iron protein beta chain	nifK	sp|P07329|NIFK_AZOVI	1.6e-252	77.63	100.00	872
GE000784	Nitrogenase molybdenum-iron protein alpha chain	nifD	sp|Q44045|NIFD_ALCFA	2.0e-239	79.67	99.39	828
GE000785	Nitrogenase iron protein 1	nifH1	sp|P26248|NIFH1_AZOCH	6.3e-145	89.20	98.97	513
GE000787	CDP-diacylglycerol--serine O-phosphatidyltransferase	pssA	sp|Q48269|PSS_HELPY	4.5e-33	37.56	82.95	142
GE000788	Ketol-acid reductoisomerase (NADP(+))	ilvC	sp|Q21HN0|ILVC_SACD2	1.1e-161	84.62	100.00	569
GE000789	Acetolactate synthase isozyme 3 small subunit	ilvH	sp|P21622|ILVH_SALTY	4.3e-50	61.88	97.55	198
GE000790	Acetolactate synthase isozyme 3 large subunit	ilvI	sp|P00893|ILVI_ECOLI	3.2e-209	61.06	97.40	728
GE000791	Putative 4&apos;-phosphopantetheinyl transferase slr0495	slr0495	sp|Q55185|Y495_SYNY3	3.2e-19	34.68	74.89	95
GE000792	30S ribosomal protein S9	rpsI	sp|Q60AF7|RS9_METCA	8.6e-46	73.02	97.67	183
GE000793	50S ribosomal protein L13	rplM	sp|Q60AF8|RL13_METCA	7.5e-67	83.10	100.00	253
GE000794	Nitrogen assimilation regulatory protein NtrX	ntrX	sp|Q04849|NTRX_AZOC5	9.9e-97	44.91	98.01	354
GE000795	Nitrogen regulation protein NtrY	ntrY	sp|Q04850|NTRY_AZOC5	9.9e-67	29.79	90.39	255
GE000797	Ribosomal RNA small subunit methyltransferase B	rsmB	sp|Q88RR3|RSMB_PSEPK	5.2e-103	48.49	99.54	375
GE000798	Methionyl-tRNA formyltransferase	fmt	sp|Q603G2|FMT_METCA	1.6e-93	53.75	99.68	343
GE000799	Peptide deformylase	def	sp|C1DFV8|DEF_AZOVD	1.5e-58	67.66	99.40	226
GE000800	Carboxy-S-adenosyl-L-methionine synthase	cmoA	sp|B3E6X7|CMOA_GEOLS	5.9e-80	61.07	100.00	297
GE000802	Hydroperoxy fatty acid reductase gpx1	gpx1	sp|P74250|GPX1_SYNY3	2.5e-50	55.21	97.53	198
GE000805	Ribosomal silencing factor RsfS	rsfS	sp|Q02SH2|IOJAP_PSEAB	1.0e-24	50.44	94.96	113
GE000806	Probable nicotinate-nucleotide adenylyltransferase	nadD	sp|Q606Y2|NADD_METCA	3.2e-53	51.92	95.33	208
GE000807	Gamma-glutamyl phosphate reductase	proA	sp|A1U3C3|PROA_MARHV	2.4e-166	69.78	99.76	585
GE000808	PEP-dependent dihydroxyacetone kinase 1, ADP-binding subunit DhaL	dhaL-1	sp|Q927E5|DHAL1_LISIN	1.0e-27	36.73	89.91	124
GE000809	Uncharacterized signaling protein PA1727	PA1727	sp|Q9I310|Y1727_PSEAE	4.6e-94	41.63	72.03	345
GE000813	Outer membrane transporter CdiB	cdiB	sp|E0SDG9|CDIB_DICD3	6.5e-10	24.17	37.27	66
GE000816	Tol-Pal system protein TolQ	tolQ	sp|P43768|TOLQ_HAEIN	6.2e-14	28.70	38.40	79
GE000817	Biopolymer transport protein ExbD	exbD	sp|Q9RMT1|EXBD_PSEAE	3.6e-10	30.95	94.03	65
GE000821	Transposase for insertion sequence element IS1111A	CBU_0006	sp|Q45968|TRA1_COXBU	1.0e-69	42.12	95.64	264
GE000823	Carbamoyl-phosphate synthase small chain	carA	sp|B8GNX4|CARA_THISH	1.6e-156	72.51	98.14	552
GE000824	Carbamoyl-phosphate synthase large chain	carB	sp|Q87WP4|CARB_PSESM	0.0e+00	73.31	99.72	1576
GE000825	Transcription elongation factor GreA	greA	sp|B8GNX7|GREA_THISH	1.7e-56	71.52	100.00	219
GE000827	Ribosomal RNA large subunit methyltransferase E	rlmE	sp|B8GNX9|RLME_THISH	4.4e-68	59.42	100.00	258
GE000828	ATP-dependent zinc metalloprotease FtsH	ftsH	sp|P63344|FTSH_SALTI	2.6e-244	70.23	95.29	845
GE000829	Phosphoglucosamine mutase	glmM	sp|Q607B4|GLMM_METCA	3.2e-172	66.89	100.00	605
GE000830	Triosephosphate isomerase	tpiA	sp|Q60B10|TPIS_METCA	1.2e-80	58.06	100.00	300
GE000831	Protein-export membrane protein SecG	secG	sp|Q9HV52|SECG_PSEAE	4.4e-16	49.23	86.13	84
GE000841	Probable RNA polymerase sigma factor FecI	fecI	sp|P23484|FECI_ECOLI	7.7e-13	33.33	83.52	74
GE000843	Metal-pseudopaline receptor CntO	cntO	sp|A0A0H2ZI93|CNTO_PSEAB	2.8e-68	30.10	81.09	260
GE000846	Metal-pseudopaline receptor CntO	cntO	sp|Q9HUX3|CNTO_PSEAE	2.3e-70	28.14	85.50	267
GE000849	Protein TraH	traH	sp|P15069|TRAH1_ECOLI	5.3e-24	28.94	62.97	112
GE000860	Ferric-pseudobactin 358 receptor	pupA	sp|P25184|PUPA_PSEPU	1.8e-51	23.55	96.10	204
GE000865	Probable RNA polymerase sigma factor FecI	fecI	sp|P23484|FECI_ECOLI	1.7e-09	28.95	85.71	63
GE000866	Protein FecR	fecR	sp|P23485|FECR_ECOLI	3.5e-22	28.23	93.53	106
GE000867	Transposase	nmoT	sp|Q46087|TRAT_AMIAI	6.2e-116	44.25	99.40	418
GE000868	Insertion sequence IS232 putative ATP-binding protein	--	sp|Q99338|ISTB_BACTB	1.2e-23	28.57	87.59	110
GE000870	Ferric-pseudobactin 358 receptor	pupA	sp|P25184|PUPA_PSEPU	1.5e-44	24.90	99.07	181
GE000872	Integration host factor subunit beta	ihfB	sp|Q0AA51|IHFB_ALKEH	2.5e-24	59.57	92.16	111
GE000888	Mating pair stabilization protein TraN	traN	sp|P24082|TRAN_ECOLI	2.5e-09	30.91	11.72	65
GE000889	DNA-binding protein HU-beta	hupB	sp|P05384|DBHB_PSEAE	2.1e-27	68.54	98.89	121
GE000890	Dipeptidyl aminopeptidase BIII	dapb3	sp|V5YMB3|DAPB3_PSEMX	8.6e-49	26.08	91.79	195
GE000894	Antitoxin HicB	hicB	sp|Q3KJK7|HICB_PSEPF	3.7e-18	38.57	99.28	91
GE000895	Probable mRNA interferase HicA	hicA	sp|Q3KJK8|HICA_PSEPF	1.2e-13	60.34	96.67	75
GE000896	Ferripyoverdine receptor	fpvA	sp|P48632|FPVA_PSEAE	5.8e-53	24.82	94.25	209
GE000902	Ferric-pseudobactin M114 receptor PbuA	pbuA	sp|Q08017|PBUA_PSEU4	3.4e-58	25.60	93.91	227
GE000904	Probable ABC transporter ATP-binding protein NosF	nosF	sp|P19844|NOSF_PSEST	3.8e-31	40.29	85.83	135
GE000910	Efflux pump membrane transporter BepG	bepG	sp|Q8FWV9|BEPG_BRUSU	3.9e-53	23.04	98.71	210
GE000911	Outer membrane protein TolC	tolC	sp|Q9K2Y1|TOLC_VIBCH	5.0e-59	34.38	93.64	229
GE000913	Protein tonB2	tonB2	sp|Q9RMT3|TONB2_PSEAE	1.1e-23	54.55	32.35	110
GE000914	Biopolymer transport protein ExbB	exbB	sp|B0RLE6|EXBB_XANCB	3.6e-26	56.07	45.92	119
GE000915	Biopolymer transport protein ExbD	exbD	sp|Q9RMT1|EXBD_PSEAE	3.8e-20	45.60	91.91	98
GE000916	Integration host factor subunit beta	ihfB	sp|A1TZF1|IHFB_MARHV	6.5e-19	52.75	74.59	94
GE000923	Single-stranded DNA-binding protein	ssb	sp|P25762|SSB_SERMA	9.4e-33	60.00	92.79	139
GE000924	Transposase	nmoT	sp|Q46087|TRAT_AMIAI	2.7e-119	45.44	99.80	429
GE000925	Insertion sequence IS232 putative ATP-binding protein	--	sp|Q99338|ISTB_BACTB	5.2e-24	28.63	87.59	112
GE000926	Transposase InsI for insertion sequence element IS30A	insI1	sp|P0CF88|INSI1_ECOLI	1.3e-69	50.80	99.60	263
GE000937	Methenyltetrahydrofolate cyclohydrolase	fchA	sp|Q49135|FCHA_METEA	2.8e-54	56.86	97.61	212
GE000938	Cysteine--tRNA ligase	cysS	sp|Q60BG8|SYC_METCA	9.7e-185	68.03	99.78	646
GE000939	Peptidyl-prolyl cis-trans isomerase B	ppiB	sp|P44499|PPIB_HAEIN	5.1e-50	60.48	83.42	198
GE000940	UDP-2,3-diacylglucosamine hydrolase	lpxH	sp|Q5E4E9|LPXH_ALIF1	1.5e-54	47.98	91.70	213
GE000941	Peptide methionine sulfoxide reductase MsrB	msrB	sp|Q1QXV3|MSRB_CHRSD	8.2e-44	62.90	93.89	176
GE000942	Probable M18 family aminopeptidase 2	apeB	sp|A6V2H4|APEB_PSEA7	8.8e-103	46.03	98.38	374
GE000944	Acyl-[acyl-carrier-protein]--UDP-N-acetylglucosamine O-acyltransferase	lpxA	sp|Q46481|LPXA_ALLVD	6.3e-48	45.45	89.11	191
GE000945	Tyrosine recombinase XerD	xerD	sp|Q9HXQ6|XERD_PSEAE	1.2e-95	62.20	97.97	350
GE000946	50S ribosomal protein L19	rplS	sp|B8GN79|RL19_THISH	4.5e-46	82.14	97.39	184
GE000947	tRNA (guanine-N(1)-)-methyltransferase	trmD	sp|A6TCL5|TRMD_KLEP7	9.8e-86	59.84	96.44	317
GE000948	Ribosome maturation factor RimM	rimM	sp|Q3J8X9|RIMM_NITOC	2.8e-44	51.88	94.67	178
GE000949	30S ribosomal protein S16	rpsP	sp|A1S3Z0|RS16_SHEAM	3.2e-28	71.08	94.32	124
GE000950	Signal recognition particle protein	ffh	sp|P0AGD9|SRP54_ECO57	2.7e-163	68.26	92.70	575
GE000953	Glucose 1-dehydrogenase 2	ycdF	sp|P80869|DHG2_BACSU	4.2e-25	31.45	98.77	115
GE000954	2-amino-4-hydroxy-6-hydroxymethyldihydropteridine pyrophosphokinase	folK	sp|P43777|HPPK_HAEIN	5.6e-13	34.51	83.13	74
GE000955	Dihydroneopterin aldolase	folB	sp|P0AC17|FOLB_ECOL6	3.7e-27	46.96	96.64	121
GE000956	Glycerol-3-phosphate acyltransferase	plsY	sp|Q602S2|PLSY_METCA	1.7e-53	57.98	98.95	209
GE000957	tRNA N6-adenosine threonylcarbamoyltransferase	tsaD	sp|B6EM15|TSAD_ALISL	8.3e-133	67.66	99.40	473
GE000958	30S ribosomal protein S21	rpsU	sp|Q602S0|RS21_METCA	5.7e-29	81.58	98.70	126
GE000960	DNA primase	dnaG	sp|P0A118|DNAG_PSEPK	1.8e-127	53.55	71.75	456
GE000961	RNA polymerase sigma factor RpoD	rpoD	sp|P26480|RPOD_PSEAE	1.5e-185	62.82	99.00	649
GE000962	S-adenosylmethionine synthase	metK	sp|Q60CG7|METK_METCA	2.2e-185	80.36	100.00	648
GE000963	Adenosylhomocysteinase	ahcY	sp|A1WXM7|SAHH_HALHL	6.7e-196	75.82	99.53	683
GE000965	Phosphoribosylamine--glycine ligase	purD	sp|Q9KV81|PUR2_VIBCH	3.5e-168	68.09	99.76	591
GE000966	Long-chain-aldehyde dehydrogenase	ald1	sp|Q9FDS1|ALD1_ACISP	1.4e-216	71.40	100.00	752
GE000967	Chaperone protein HscA homolog	hscA	sp|A3M561|HSCA_ACIBT	1.2e-16	27.39	32.89	89
GE000968	Leukotoxin export ATP-binding protein LtxB	ltxB	sp|P23702|LTXB_AGGAC	3.2e-126	36.83	97.48	453
GE000969	RTX-I toxin determinant D	apxID	sp|P26761|RTX1D_ACTPL	6.6e-29	26.28	97.07	129
GE000970	Outer membrane protein TolC	tolC	sp|Q9K2Y1|TOLC_VIBCH	5.1e-58	34.40	98.39	225
GE000976	N-acylneuraminate cytidylyltransferase	neuA	sp|Q9AFG9|NEUA_STRA5	1.9e-22	30.49	94.02	106
GE000977	UDP-glucose 4-epimerase	MSMEG_6142	sp|A0R5C5|GALE_MYCS2	2.3e-34	31.75	94.79	146
GE000978	GDP-perosamine synthase	per	sp|Q9A9H3|GDPPS_CAUVC	2.5e-61	36.99	94.20	236
GE000979	GDP/UDP-N,N&apos;-diacetylbacillosamine 2-epimerase (hydrolyzing)	legG	sp|Q0P8T0|NEUCH_CAMJE	4.4e-85	43.75	98.21	315
GE000980	N,N&apos;-diacetyllegionaminic acid synthase	legI	sp|Q0P8T1|NEUBH_CAMJE	1.3e-80	47.43	98.59	300
GE000982	N-acetylmuramate alpha-1-phosphate uridylyltransferase	murU	sp|Q9JXY0|MURU_NEIMB	1.6e-17	42.98	31.71	90
GE000983	A-type flagellin	fliC	sp|P21184|FLICA_PSEAI	8.7e-46	36.78	100.00	184
GE000985	B-type flagellar hook-associated protein 2	fliD	sp|Q9K3C5|FLID2_PSEAE	6.5e-09	25.00	47.05	62
GE000989	Glucose-1-phosphate cytidylyltransferase	rfbF	sp|P26396|RFBF_SALTY	8.1e-112	70.43	99.61	403
GE000990	CDP-glucose 4,6-dehydratase	rfbG	sp|P26397|RFBG_SALTY	1.8e-133	60.50	99.72	476
GE000992	Lipopolysaccharide biosynthesis protein RfbH	rfbH	sp|P26398|RFBH_SALTY	9.9e-181	70.16	80.64	633
GE000993	Apulose-4-phosphate transketolase subunit A	aptA	sp|A6KXB4|APTA_BACV8	3.2e-50	40.94	94.03	199
GE000994	Apulose-4-phosphate transketolase subunit B	aptB	sp|A6KXB3|APTB_BACV8	1.3e-33	34.34	87.00	144
GE000996	A-type flagellin	fliC	sp|P21184|FLICA_PSEAI	2.1e-36	32.66	100.00	153
GE000999	Copper-exporting P-type ATPase	copA	sp|Q8XD24|COPA_ECO57	4.1e-188	50.07	96.66	658
GE001000	Elongation factor P-like protein	HCH_00211	sp|Q2SQE7|EFPL_HAHCH	2.4e-49	51.06	100.00	195
GE001001	Aspartate/glutamate leucyltransferase	bpt	sp|Q87ZS3|BPT_PSESM	7.4e-56	49.31	93.13	217
GE001002	Leucyl/phenylalanyl-tRNA--protein transferase	aat	sp|Q607G8|LFTR_METCA	1.0e-73	56.70	97.39	276
GE001003	Thioredoxin reductase	trxB	sp|Q9KSS4|TRXB_VIBCH	2.4e-134	73.57	99.37	478
GE001004	DNA translocase FtsK	ftsK	sp|Q9I0M3|FTSK_PSEAE	1.2e-195	48.41	98.18	683
GE001006	Sugar transporter SemiSWEET	LEPBI_I1613	sp|B0SR19|SWEET_LEPBP	2.4e-13	47.56	87.23	75
GE001008	Corrinoid adenosyltransferase	cobO	sp|Q9I472|COBO_PSEAE	1.3e-36	43.26	99.44	153
GE001011	Probable cold shock protein y4cH	NGR_a00060	sp|P55390|Y4CH_SINFN	8.6e-07	40.62	57.41	53
GE001012	Protein DedA	dedA	sp|P0ABP7|DEDA_ECO57	1.3e-54	53.02	98.59	213
GE001013	Putative transport protein RP630	RP630	sp|Q9ZCT3|Y630_RICPR	5.6e-34	29.78	96.11	145
GE001017	Formamidopyrimidine-DNA glycosylase	mutM	sp|A1U749|FPG_MARHV	3.3e-87	55.56	99.63	322
GE001018	High frequency lysogenization protein HflD homolog	hflD	sp|Q60CA8|HFLD_METCA	1.5e-44	47.52	97.58	179
GE001020	Cyclic di-GMP phosphodiesterase CdgJ	cdgJ	sp|Q9KVK6|CDGJ_VIBCH	2.4e-54	32.33	89.97	213
GE001021	Hydroxyacylglutathione hydrolase	gloB	sp|Q60BX0|GLO2_METCA	8.7e-82	55.47	100.00	303
GE001022	Putative beta-barrel assembly-enhancing protease	VC_2164	sp|Q9KQ40|BEPA_VIBCH	2.6e-71	40.20	83.06	270
GE001023	Putative sulfurtransferase DsrE	dsrE	sp|O87896|DSRE_ALLVD	8.7e-30	48.44	99.22	130
GE001024	Intracellular sulfur oxidation protein DsrF	dsrF	sp|O87897|DSRF_ALLVD	9.4e-15	42.55	79.66	80
GE001026	Bifunctional ligase/repressor BirA	birA	sp|P37416|BIRA_SALTY	1.7e-69	43.48	97.27	263
GE001027	Type III pantothenate kinase	coaX	sp|Q3JEM4|COAX_NITOC	8.8e-27	36.84	70.57	121
GE001028	Chromosome partition protein Smc	smc	sp|Q604U6|SMC_METCA	2.5e-221	49.57	99.83	769
GE001030	Elongation factor 4	lepA	sp|Q608M4|LEPA_METCA	7.8e-283	81.27	99.83	973
GE001031	Signal peptidase I	lepB	sp|P26844|LEP_PSEFL	1.4e-63	54.79	79.84	243
GE001033	Ribonuclease 3	rnc	sp|Q608M7|RNC_METCA	8.2e-64	63.73	97.97	243
GE001034	GTPase Era	era	sp|A1U2V4|ERA_MARHV	4.3e-93	56.01	98.31	341
GE001035	DNA repair protein RecO	recO	sp|Q1LKN3|RECO_CUPMC	2.0e-37	38.63	97.00	156
GE001036	Pyridoxine 5&apos;-phosphate synthase	pdxJ	sp|Q3V8A2|PDXJ_METCA	3.3e-86	67.90	98.38	318
GE001037	Foldase protein PrsA	prsA	sp|A4IKU2|PRSA_GEOTN	4.2e-21	38.10	32.32	103
GE001038	DNA-binding protein HU-beta	hupB	sp|P0ACF6|DBHB_ECO57	5.7e-28	70.00	100.00	123
GE001039	Lon protease	lon	sp|P74956|LON_VIBPA	3.9e-306	68.88	97.63	1050
GE001042	Cold shock-like protein CspLB	cspLB	sp|P0A358|CSPB_LISIN	4.7e-17	60.29	94.44	87
GE001043	C-factor	csgA	sp|P21158|CSGA_MYXXA	6.8e-33	43.37	71.55	141
GE001045	Probable chorismate pyruvate-lyase	ubiC	sp|Q609A0|UBIC_METCA	1.1e-27	44.16	84.15	123
GE001046	ATP-dependent DNA helicase RecG	recG	sp|Q9CMB4|RECG_PASMU	1.4e-203	53.09	97.00	709
GE001047	Protein DfrA	dfrA	sp|O52178|DFRA_MYXXA	8.2e-28	51.18	95.42	123
GE001048	Guanosine-3&apos;,5&apos;-bis(diphosphate) 3&apos;-pyrophosphohydrolase	spoT	sp|P0AG25|SPOT_ECO57	1.1e-206	49.36	96.97	720
GE001049	DNA-directed RNA polymerase subunit omega	rpoZ	sp|Q4FQY6|RPOZ_PSYA2	2.4e-14	66.13	77.22	78
GE001051	tRNA pseudouridine synthase D	truD	sp|Q604M0|TRUD_METCA	1.2e-83	47.73	96.19	310
GE001052	2-C-methyl-D-erythritol 2,4-cyclodiphosphate synthase	ispF	sp|A6V1G1|ISPF_PSEA7	1.7e-59	72.73	98.09	229
GE001053	2-C-methyl-D-erythritol 4-phosphate cytidylyltransferase	ispD	sp|Q604M2|ISPD_METCA	1.1e-72	59.31	99.57	273
GE001054	Cell division protein FtsB	ftsB	sp|Q9HXZ6|FTSB_PSEAE	1.6e-13	47.44	97.50	75
GE001055	Enolase 2	eno2	sp|Q604M4|ENO2_METCA	1.1e-174	73.30	100.00	613
GE001056	2-dehydro-3-deoxyphosphooctonate aldolase	kdsA	sp|Q604M5|KDSA_METCA	9.3e-122	77.57	98.19	436
GE001057	CTP synthase	pyrG	sp|Q604M6|PYRG_METCA	3.6e-247	77.57	98.71	854
GE001058	Twitching mobility protein	pilT	sp|P24559|PILT_PSEAE	3.4e-66	39.65	90.03	252
GE001059	Pyrophosphate--fructose 6-phosphate 1-phosphotransferase	pfp	sp|Q3KSV5|PFP_METMH	8.5e-223	91.93	95.34	773
GE001062	Putative aminoacrylate hydrolase RutD	rutD	sp|B0SW62|RUTD_CAUSK	1.5e-12	25.10	95.74	73
GE001063	Esterase TesA	tesA	sp|Q9HZY8|EST_PSEAE	3.2e-47	51.06	94.00	188
GE001064	Uncharacterized ABC transporter ATP-binding protein YbbA	ybbA	sp|P0A9T9|YBBA_ECO57	3.6e-63	59.09	95.20	241
GE001065	Uncharacterized ABC transporter permease YbbP	ybbP	sp|P77504|YBBP_ECOLI	8.4e-102	32.23	97.10	372
GE001071	ATP-dependent Clp protease ATP-binding subunit ClpX 2	clpX2	sp|Q60BE7|CLPX2_METCA	2.3e-188	78.09	99.76	658
GE001072	ATP-dependent Clp protease proteolytic subunit 1	clpP1	sp|Q60C68|CLPP1_METCA	5.1e-96	83.92	94.31	350
GE001073	Trigger factor	tig	sp|Q2SK37|TIG_HAHCH	1.9e-97	41.88	100.00	356
GE001075	DNA topoisomerase 1	topA	sp|Q87AQ6|TOP1_XYLFT	8.7e-210	60.91	78.97	730
GE001076	Protein Smg homolog	smg	sp|Q603G6|SMG_METCA	1.9e-47	58.71	100.00	189
GE001077	DNA-processing protein A	dprA	sp|P43862|DPRA_HAEIN	4.1e-69	42.50	95.05	262
GE001078	Phage-like element PBSX protein XkdP	xkdP	sp|P54335|XKDP_BACSU	8.6e-08	46.55	13.83	58
GE001079	DNA-binding transcriptional activator HyfR	hyfR	sp|P71229|HYFR_ECOLI	1.9e-74	47.65	71.95	280
GE001080	Regulatory protein AtoC	atoC	sp|Q06065|ATOC_ECOLI	8.9e-74	48.56	67.71	278
GE001081	Probable metallo-hydrolase BURPS1710b_2304	BURPS1710b_2304	sp|Q3JRV4|Y2304_BURP1	1.0e-20	32.40	87.50	100
GE001082	Probable membrane transporter protein PD_1894	PD_1894	sp|Q87AD2|Y1894_XYLFT	1.5e-24	32.30	81.67	114
GE001085	Cytochrome bd ubiquinol oxidase subunit 1	cydA	sp|Q09049|CYDA_AZOVI	1.1e-208	67.38	100.00	726
GE001086	Cytochrome bd-II ubiquinol oxidase subunit 2	appB	sp|P26458|APPB_ECOLI	4.5e-95	46.98	100.00	348
GE001089	Sulfide-quinone reductase	AFE_1792	sp|B7JBP8|SQRD_ACIF2	2.7e-136	54.21	99.30	485
GE001092	Nodulation protein NolG	nolG	sp|P25197|NOLG_RHIME	7.5e-66	24.28	94.11	253
GE001099	D-alanyl-D-alanine carboxypeptidase DacC	dacC	sp|P08506|DACC_ECOLI	5.5e-80	45.55	96.62	298
GE001100	D-alanine aminotransferase	dat	sp|P54694|DAAA_STAHA	5.8e-55	41.79	99.28	214
GE001101	UPF0250 protein Bphyt_0500	Bphyt_0500	sp|B2SWY1|Y500_PARPJ	2.4e-15	47.62	95.45	81
GE001102	Octanoyltransferase	lipB	sp|Q6LN88|LIPB_PHOPR	6.1e-62	56.35	95.63	237
GE001103	Lipoyl synthase	lipA	sp|Q60CJ6|LIPA_METCA	2.6e-120	65.06	98.11	432
GE001104	PhoH-like protein	slr2047	sp|P73090|PHOL_SYNY3	1.3e-22	33.62	49.15	108
GE001105	Regulatory protein AtoC	atoC	sp|Q06065|ATOC_ECOLI	1.6e-69	45.08	97.17	263
GE001107	Malate--CoA ligase subunit alpha	mtkB	sp|P53595|MTKB_METEA	6.9e-115	69.62	99.32	414
GE001108	Probable malate--CoA ligase subunit beta	mtkA	sp|Q98KT9|MTKA_RHILO	1.8e-147	65.10	97.71	522
GE001109	L-malyl-CoA/beta-methylmalyl-CoA lyase	mcl1	sp|A3PGR7|MCAL_RHOS1	4.8e-82	51.08	99.05	305
GE001110	Serine--glyoxylate aminotransferase	sgaA	sp|P55819|SGAA_METEA	6.0e-127	57.99	98.45	454
GE001111	Glycerate dehydrogenase	--	sp|P36234|DHGY_HYPME	8.2e-56	37.46	93.47	218
GE001112	Pyruvate kinase II	pykA	sp|P21599|KPYK2_ECOLI	1.0e-139	56.28	98.54	497
GE001113	Glyceraldehyde-3-phosphate dehydrogenase, plasmid	cbbGP	sp|P50322|G3PP_CUPNH	7.3e-145	75.07	100.00	513
GE001117	Ribosomal RNA large subunit methyltransferase H	rlmH	sp|Q60BT8|RLMH_METCA	5.8e-51	63.19	100.00	200
GE001118	dTTP/UTP pyrophosphatase	MCA0378	sp|Q60BT7|NTPPA_METCA	1.6e-48	54.59	96.34	193
GE001119	Ribonuclease G	rng	sp|P0A9J2|RNG_ECO57	1.6e-148	53.46	100.00	526
GE001121	Deaminated glutathione amidase	sll0601	sp|P55175|NIT1_SYNY3	1.2e-57	45.05	98.18	223
GE001123	dCTP deaminase	dcd	sp|B8GMA8|DCD_THISH	1.2e-85	85.80	99.44	316
GE001125	Glucokinase	glk	sp|B2J224|GLK_NOSP7	1.8e-60	37.35	98.14	233
GE001128	LPS-assembly lipoprotein LptE	lptE	sp|Q7N756|LPTE_PHOLL	2.5e-08	26.63	97.65	59
GE001129	Leucine--tRNA ligase	leuS	sp|Q0ABN3|SYL_ALKEH	0.0e+00	62.11	99.88	1120
GE001136	Protein phosphatase PrpC	prpC	sp|O34779|PRPC_BACSU	2.1e-26	34.32	44.16	120
GE001137	Outer membrane porin F	oprF	sp|P13794|PORF_PSEAE	1.9e-08	32.52	54.50	60
GE001138	Probable serine/threonine-protein kinase Sps1	sps1	sp|Q8R9T6|PKN1_CALS4	8.2e-37	32.20	40.59	156
GE001140	Outer membrane transporter CdiB	cdiB	sp|Q3YL97|CDIB_ECOLX	6.0e-17	22.43	85.19	89
GE001150	Protein ClpV1	clpV1	sp|Q9I742|CLPV1_PSEAE	0.0e+00	75.39	100.00	1325
GE001153	Putative type VI secretion system protein VgrGB	vgrGB	sp|E0SIS4|VGRGB_DICD3	1.2e-66	31.43	78.85	255
GE001154	4-hydroxy-tetrahydrodipicolinate synthase	dapA	sp|Q60B13|DAPA_METCA	9.8e-114	69.66	98.98	410
GE001156	Phosphoribosylformylglycinamidine synthase	purL	sp|Q9HXN2|PUR4_PSEAE	0.0e+00	62.02	99.92	1563
GE001158	3&apos;-5&apos; ssDNA/RNA exonuclease TatD	tatD	sp|B2VG45|TATD_ERWT9	2.0e-11	31.13	61.60	70
GE001159	Protein RecA	recA	sp|Q60BS8|RECA_METCA	8.0e-155	81.60	96.29	547
GE001160	Regulatory protein RecX	recX	sp|Q5WVQ1|RECX_LEGPL	3.4e-23	40.88	84.57	108
GE001161	Alanine--tRNA ligase	alaS	sp|Q3JCK8|SYA_NITOC	0.0e+00	62.40	99.31	1096
GE001162	Aspartokinase	lysC	sp|O69077|AK_PSEAE	7.9e-162	75.31	99.51	570
GE001163	Beta-carbonic anhydrase 1	mtcA1	sp|P9WPJ6|MTCA1_MYCTO	6.8e-31	43.02	93.23	134
GE001176	Probable ribonucleotide transport ATP-binding protein mkl	mkl	sp|P63358|MKL_MYCBO	8.3e-40	38.49	91.92	164
GE001177	Probable ABC transporter permease protein RF_0080	RF_0080	sp|Q4UNC7|Y080_RICFE	1.6e-31	39.11	53.16	137
GE001178	Ribosomal RNA large subunit methyltransferase G	rlmG	sp|A4SQM2|RLMG_AERS4	1.3e-89	46.30	97.67	330
GE001180	Uncharacterized protein aq_2027	aq_2027	sp|O67821|Y2027_AQUAE	6.1e-40	48.15	38.30	165
GE001184	Glycogen synthase 1	glgA1	sp|Q608L4|GLGA1_METCA	4.8e-158	56.21	99.37	558
GE001185	1,4-alpha-glucan branching enzyme GlgB	glgB	sp|Q608L5|GLGB_METCA	8.8e-305	65.96	97.52	1046
GE001186	Glucose-1-phosphate adenylyltransferase	glgC	sp|Q608L6|GLGC_METCA	1.2e-192	74.52	97.65	672
GE001188	4-alpha-glucanotransferase	malQ	sp|P72785|MALQ_SYNY3	2.0e-127	47.12	98.78	456
GE001190	Peptidoglycan O-acetyltransferase	patA	sp|O25526|PATA_HELPY	5.4e-99	46.47	79.34	362
GE001191	Protein MoxJ	moxJ	sp|P29900|MOXJ_PARDE	7.5e-10	22.26	86.52	65
GE001192	Putative dehydrogenase XoxF	xoxF	sp|P29968|XOXF_PARDE	1.6e-214	59.93	98.54	746
GE001193	KHG/KDPG aldolase	eda	sp|P0A957|ALKH_ECO57	2.7e-57	53.23	95.71	222
GE001194	Phosphogluconate dehydratase	edd	sp|P31961|EDD_PSEAE	1.5e-225	62.60	98.84	782
GE001195	6-phosphogluconolactonase	pgl	sp|Q989A3|6PGL_RHILO	7.3e-35	38.26	97.46	147
GE001196	Glucose-6-phosphate 1-dehydrogenase	zwf	sp|P37986|G6PD_DICD3	8.0e-169	56.91	99.39	594
GE001197	DNA mismatch repair protein MutS	mutS	sp|Q60BA1|MUTS_METCA	1.2e-305	63.26	98.13	1049
GE001198	Poly-beta-1,6-N-acetyl-D-glucosamine N-deacetylase	pgaB	sp|P75906|PGAB_ECOLI	3.9e-123	38.84	95.13	442
GE001199	Poly-beta-1,6-N-acetyl-D-glucosamine synthase	pgaC	sp|P75905|PGAC_ECOLI	3.7e-120	50.96	92.43	432
GE001202	Peroxiredoxin Bcp	ygaF	sp|Q796Y8|BCP_BACSU	2.5e-39	52.67	96.77	162
GE001204	Oxaloacetate decarboxylase alpha chain	oadA1	sp|Q8XGX8|DCOA_SALTI	5.5e-196	58.42	98.84	684
GE001205	Probable oxaloacetate decarboxylase beta chain	oadB	sp|Q9KTU5|OADB_VIBCH	5.1e-131	61.95	99.73	468
GE001206	Outer membrane protein A	ompA	sp|P09146|OMPA_KLEAE	5.7e-07	31.37	28.17	55
GE001207	Uncharacterized signaling protein PA1727	PA1727	sp|Q9I310|Y1727_PSEAE	2.9e-86	38.93	39.45	320
GE001209	Putative dihydroflavonol 4-reductase	dfrA	sp|P73212|DFRA_SYNY3	1.4e-68	42.04	99.40	260
GE001212	Efflux pump periplasmic linker BepF	bepF	sp|Q8FWV8|BEPF_BRUSU	9.0e-49	32.14	89.85	194
GE001213	Efflux pump membrane transporter BepE	bepE	sp|Q8G2M6|BEPE_BRUSU	5.3e-250	46.47	95.50	864
GE001214	Cation efflux system protein CusC	cusC	sp|Q8CWA4|CUSC_ECOL6	3.3e-45	29.93	91.53	183
GE001219	3&apos;3&apos;-cGAMP-specific phosphodiesterase 1	VC_A0681	sp|Q9KLR1|CGAP1_VIBCH	3.9e-12	35.40	21.40	73
GE001220	Protein RnfH	rnfH	sp|B2VEC2|RNFH_ERWT9	3.0e-16	50.56	94.68	84
GE001221	Ribosome association toxin RatA	ratA	sp|A5F376|RATA_VIBC3	2.2e-34	49.29	96.55	145
GE001222	Uncharacterized sodium-dependent transporter YhdH	yhdH	sp|O07577|YHDH_BACSU	1.4e-79	36.40	97.57	297
GE001223	SsrA-binding protein	smpB	sp|Q604C6|SSRP_METCA	8.8e-56	67.31	96.89	216
GE001224	Phenazine biosynthesis protein PhzD	phzD	sp|Q51790|PHZD_PSEFL	4.3e-06	27.44	77.54	52
GE001225	FAD:protein FMN transferase	apbE	sp|A5F5Y3|APBE_VIBC3	9.4e-52	34.47	94.94	204
GE001228	N-(5&apos;-phosphoribosyl)anthranilate isomerase	trpF	sp|A5W6Y0|TRPF_PSEP1	8.5e-59	54.95	96.19	227
GE001229	Tryptophan synthase beta chain	trpB	sp|Q604P3|TRPB_METCA	4.1e-195	82.49	98.50	681
GE001230	Tryptophan synthase alpha chain	trpA	sp|Q604P4|TRPA_METCA	4.9e-91	62.92	97.45	334
GE001231	Acetyl-coenzyme A carboxylase carboxyl transferase subunit beta	accD	sp|Q604P5|ACCD_METCA	1.5e-112	72.54	90.73	406
GE001232	Dihydrofolate synthase/folylpolyglutamate synthase	folC	sp|P08192|FOLC_ECOLI	3.4e-83	42.03	97.63	309
GE001234	Colicin V production protein homolog	cvpA	sp|P45108|CVPA_HAEIN	4.2e-24	35.95	88.37	111
GE001235	Amidophosphoribosyltransferase	purF	sp|Q51342|PUR1_PSEAE	1.7e-198	67.53	99.80	692
GE001236	O-succinylhomoserine sulfhydrylase	metZ	sp|P55218|METZ_PSEAE	9.1e-139	61.64	98.99	493
GE001238	Apolipoprotein N-acyltransferase	lnt	sp|Q608N5|LNT_METCA	2.5e-117	47.73	95.04	422
GE001241	Glutaredoxin 4	grxD	sp|P0AC71|GLRX4_ECO57	4.7e-29	50.00	97.22	127
GE001242	Ribonuclease T	rnt	sp|Q02QZ9|RNT_PSEAB	2.3e-64	58.59	94.29	245
GE001245	Type I secretion system membrane fusion protein PrsE	prsE	sp|Q7ANN5|PRSE_RHIME	1.1e-63	35.21	95.93	244
GE001246	Alkaline protease secretion ATP-binding protein AprD	aprD	sp|Q03024|APRD_PSEAE	3.0e-143	49.11	98.26	509
GE001251	Threonylcarbamoyladenosine tRNA methylthiotransferase MtaB	mtaB	sp|P54462|MTAB_BACSU	1.1e-68	34.96	91.47	261
GE001252	Spore maturation protein A	spmA	sp|P35157|SPMA_BACSU	1.7e-31	38.62	46.21	137
GE001253	Adenylosuccinate lyase	purB	sp|Q9I0K9|PUR8_PSEAE	3.7e-176	68.36	98.90	618
GE001255	Uncharacterized protein HI_0077	HI_0077	sp|P43935|Y077_HAEIN	4.4e-52	45.42	86.84	205
GE001257	Phospholipase C 1	plcA	sp|P9WIB4|PHLA_MYCTO	3.2e-24	27.77	82.00	113
GE001259	Transcriptional regulatory protein DegU	degU	sp|P13800|DEGU_BACSU	2.7e-18	30.49	92.17	92
GE001260	Signal transduction histidine-protein kinase BarA	barA	sp|P0AEC7|BARA_ECO57	5.7e-23	31.75	44.06	109
GE001263	Sulfofructose kinase	yihV	sp|P32143|SQUV_ECOLI	4.2e-27	33.45	95.68	122
GE001265	Aquaporin Z	aqpZ	sp|Q9HWZ3|AQPZ_PSEAE	2.0e-101	82.22	95.74	369
GE001266	Chemotaxis protein methyltransferase 1	cheR1	sp|O87131|CHER1_PSEAE	1.6e-52	46.06	86.01	206
GE001267	Chemotaxis protein CheV	cheV	sp|P37599|CHEV_BACSU	7.1e-30	27.46	92.90	131
GE001274	Putative toxin HigB3	higB3	sp|O53332|HIGB3_MYCTU	3.2e-18	47.92	77.87	91
GE001281	Uncharacterized protein YcbK	ycbK	sp|P0AB08|YCBK_ECO57	5.9e-32	42.76	46.62	138
GE001290	Outer membrane protein OprM	oprM	sp|Q51487|OPRM_PSEAE	2.4e-46	30.66	89.92	187
GE001291	Multidrug resistance protein MdtC	mdtC	sp|A1JKW9|MDTC_YERE8	0.0e+00	58.97	98.37	1144
GE001292	Multidrug resistance protein MdtB	mdtB	sp|A8GHQ9|MDTB_SERP5	0.0e+00	66.47	97.22	1258
GE001293	Multidrug resistance protein MdtA	mdtA	sp|B4EY99|MDTA_PROMH	7.8e-83	47.03	81.52	308
GE001294	Cytochrome c&apos;	--	sp|P00153|CYCP_RHOTE	1.9e-31	53.08	84.97	136
GE001296	Putative hydrolase fragment YghX	yghX	sp|Q7DFU6|YGHX_ECOLI	7.8e-34	56.14	38.38	144
GE001298	Biopolymer transport protein ExbD	exbD	sp|Q9RMT1|EXBD_PSEAE	3.6e-34	59.09	97.78	144
GE001299	Biopolymer transport protein ExbB	exbB	sp|B0RLE6|EXBB_XANCB	2.1e-27	38.27	74.13	123
GE001300	Protein tonB2	tonB2	sp|Q9RMT3|TONB2_PSEAE	9.9e-28	62.92	33.09	124
GE001301	Anaerobic sulfatase-maturating enzyme homolog AslB	aslB	sp|P25550|ASLB_ECOLI	3.3e-115	50.25	95.84	415
GE001302	Arylsulfatase	atsA	sp|P51691|ARS_PSEAE	8.4e-67	33.08	63.36	255
GE001307	Pesticin receptor	fyuA	sp|P46359|FYUA_YERPE	2.4e-10	31.11	18.09	68
GE001313	Thiosulfate dehydrogenase electron acceptor	tsdB	sp|A4VND9|TSDB_PSEU5	7.3e-23	32.66	94.63	107
GE001316	Sec-independent protein translocase protein TatA	tatA	sp|Q39K80|TATA_BURL3	8.9e-10	55.36	82.35	62
GE001317	Sigma54-dependent transcriptional regulator SfnR	sfnR	sp|Q3K999|SFNR_PSEPF	1.6e-105	55.49	95.24	383
GE001325	Uncharacterized ABC transporter ATP-binding protein HI_1051	HI_1051	sp|Q57180|Y1051_HAEIN	5.2e-74	36.43	87.33	279
GE001329	D-inositol 3-phosphate glycosyltransferase	mshA	sp|B1VEI4|MSHA_CORU7	9.9e-15	28.79	67.49	81
GE001332	Riboflavin biosynthesis protein RibD	ribD	sp|O66534|RIBD_AQUAE	2.4e-25	33.49	88.66	116
GE001333	Riboflavin biosynthesis protein RibBA	ribBA	sp|A4SFY4|RIBBA_CHLPM	9.1e-53	52.15	88.57	207
GE001334	Isoquinoline 1-oxidoreductase subunit alpha	iorA	sp|Q51697|IORA_BREDI	1.4e-50	64.49	87.90	199
GE001335	Isoquinoline 1-oxidoreductase subunit beta	iorB	sp|Q51698|IORB_BREDI	3.2e-76	27.71	97.60	287
GE001336	Probable xanthine dehydrogenase subunit A	pucA	sp|O32147|XDHA_BACSU	1.9e-45	36.23	89.28	183
GE001338	Spore coat protein A	cotA	sp|P07788|COTA_BACSU	9.8e-33	32.20	46.88	142
GE001345	Uncharacterized protein YczJ	yczJ	sp|O31484|YCZJ_BACSU	6.8e-26	56.52	61.33	117
GE001351	Sensor protein FixL	fixL	sp|P10955|FIXL_RHIME	5.4e-50	34.81	46.13	199
GE001352	Response regulator protein TodT	todT	sp|A5W4E2|TODT_PSEP1	1.9e-34	39.79	91.39	146
GE001353	Uncharacterized 104.1 kDa protein in hypE 3&apos;region	--	sp|Q02998|YH19_RHOCA	4.6e-87	35.31	91.39	323
GE001354	Sensor protein FixL	fixL	sp|P26489|FIXL_AZOC5	6.2e-57	37.19	44.24	223
GE001356	Nitrate/nitrite response regulator protein NarL	narL	sp|P0AF30|NARL_ECO57	6.0e-23	33.16	85.84	108
GE001357	Signal transduction histidine-protein kinase/phosphatase UhpB	uhpB	sp|P27668|UHPB_SALTY	1.3e-24	35.96	50.33	114
GE001360	Probable parvulin-type peptidyl-prolyl cis-trans isomerase	BB3803	sp|Q7WCX5|PLP1_BORBR	4.3e-38	39.13	77.12	159
GE001362	Uncharacterized protein HI_0828	HI_0828	sp|P44887|Y828_HAEIN	2.5e-29	61.22	98.00	128
GE001363	Probable intracellular septation protein A	Neut_2310	sp|Q0ADQ5|YCIB_NITEC	2.3e-44	51.93	100.00	179
GE001370	Glutamate--tRNA ligase 2	gltX2	sp|Q609J9|SYE2_METCA	5.7e-188	68.17	98.51	657
GE001377	Biopolymer transport protein ExbB	exbB	sp|Q9ZJP6|EXBB_HELPJ	1.2e-09	42.70	14.93	65
GE001378	Biopolymer transport protein ExbD	exbD	sp|Q9RMT1|EXBD_PSEAE	3.9e-09	28.91	95.52	61
GE001383	GTP 3&apos;,8-cyclase	moaA	sp|Q1I6J5|MOAA_PSEE4	3.1e-111	58.98	99.40	402
GE001384	Putative HNH nuclease YajD	yajD	sp|P0A1S9|YAJD_SALTI	1.3e-35	60.55	88.24	149
GE001385	Probable GMP synthase [glutamine-hydrolyzing]	guaA	sp|Q7VG78|GUAA_HELHP	8.9e-55	57.07	92.75	213
GE001386	Protein UmuD	umuD	sp|P0AG12|UMUD_ECO57	3.4e-26	48.39	74.25	118
GE001387	Protein UmuC	umuC	sp|P04152|UMUC_ECOLI	8.9e-100	44.66	99.52	364
GE001390	Cyclic pyranopterin monophosphate synthase	moaC	sp|Q603S0|MOAC_METCA	2.5e-58	70.89	95.76	225
GE001391	Molybdopterin synthase sulfur carrier subunit	moaD	sp|P30748|MOAD_ECOLI	1.1e-06	42.68	97.44	52
GE001392	Molybdopterin synthase catalytic subunit	moaE	sp|Q8XZR3|MOAE_RALSO	1.3e-32	60.36	74.50	139
GE001395	Transposase for insertion sequence element IS1111A	CBU_0006	sp|Q45968|TRA1_COXBU	3.9e-69	41.82	95.64	262
GE001397	Secretory immunoglobulin A-binding protein EsiB	esiB	sp|A0A0H2VDN9|ESIB_ECOL6	3.0e-25	50.42	51.29	115
GE001399	ATP-dependent RNA helicase DbpA	dbpA	sp|P21693|DBPA_ECOLI	4.2e-122	51.78	94.34	438
GE001401	DNA polymerase III subunit epsilon	dnaQ	sp|P43745|DPO3E_HAEIN	1.8e-65	54.10	95.47	249
GE001402	Polyphosphate kinase	ppk	sp|B7GXW8|PPK1_ACIB3	9.4e-216	53.57	99.42	750
GE001403	Cysteine synthase B	cysM	sp|Q9I526|CYSM_PSEAE	2.6e-114	70.07	99.32	412
GE001404	23S rRNA (uracil(1939)-C(5))-methyltransferase RlmD	rlmD	sp|Q606W5|RLMD_METCA	2.0e-134	52.64	98.64	479
GE001406	tRNA pseudouridine synthase A	truA	sp|Q604P1|TRUA_METCA	3.3e-92	58.33	98.88	338
GE001407	Adenylate cyclase 1	cya1	sp|P19485|CYA1_RHIME	4.9e-25	29.54	37.09	116
GE001409	Penicillin-insensitive murein endopeptidase	mepA	sp|P44566|MEPA_HAEIN	5.2e-59	42.81	97.22	228
GE001412	Inorganic pyrophosphatase	ppa	sp|Q9PLF1|IPYR_CHLMU	3.0e-56	52.31	91.79	218
GE001414	Probable UDP-galactopyranose mutase	rfbD	sp|Q48481|GLF8_KLEPN	4.0e-136	59.56	98.92	485
GE001421	FAD assembly factor SdhE	sdhE	sp|Q87EF7|SDHE_XYLFT	2.9e-09	46.58	96.05	61
GE001422	Succinate dehydrogenase iron-sulfur subunit	sdhB	sp|Q59662|SDHB_PARDE	1.4e-111	69.26	98.84	402
GE001423	Succinate dehydrogenase flavoprotein subunit	sdhA	sp|Q92J97|SDHA_RICCN	2.5e-257	72.19	100.00	888
GE001424	Succinate dehydrogenase hydrophobic membrane anchor subunit	sdhD	sp|Q1RHB6|DHSD_RICBR	9.0e-08	38.46	93.60	57
GE001425	Succinate dehydrogenase cytochrome b556 subunit	sdhC	sp|Q59659|DHSC_PARDE	2.7e-12	37.82	95.97	72
GE001426	UPF0369 protein RC0209	RC0209	sp|Q92J60|Y209_RICCN	1.9e-06	46.67	71.43	51
GE001427	Carbamoyltransferase HypF	hypF	sp|Q02987|HYPF_RHOCA	2.5e-55	60.12	83.98	215
GE001428	Carbamoyltransferase HypF	hypF	sp|Q02987|HYPF_RHOCA	1.1e-07	46.77	92.54	55
GE001429	Carbamoyl dehydratase HypE	hypE	sp|P31905|HYPE_CUPNH	3.7e-128	66.28	98.56	458
GE001430	Hydrogenase maturation factor HypD2	hypD2	sp|P31904|HYPD2_BRADU	1.4e-144	64.97	99.73	513
GE001431	Hydrogenase maturation factor HypC	hypC	sp|P28157|HYPC_RHILV	9.7e-13	54.17	94.74	72
GE001432	Hydrogenase maturation factor HypB	hypB	sp|Q43949|HYPB_AZOCH	6.0e-86	73.15	81.20	317
GE001433	Hydrogenase maturation factor HypA	hypA	sp|Q07S91|HYPA_RHOP5	1.3e-37	60.18	100.00	156
GE001434	Hydrogenase expression/formation protein HoxV	hoxV	sp|P31914|HOXV_CUPNH	5.9e-21	29.48	99.74	102
GE001435	Hydrogenase expression/formation protein HupJ	hupJ	sp|P48341|HUPJ_BRADU	1.6e-19	38.67	90.85	96
GE001436	Rubredoxin	hoxR	sp|P30778|RUBR_AZOVI	3.5e-20	56.52	94.52	97
GE001437	Hydrogenase expression/formation protein HoxQ	hoxQ	sp|P31911|HOXQ_CUPNH	1.6e-57	43.26	98.93	223
GE001438	Hydrogenase expression/formation protein HoxO	hoxO	sp|P31910|HOXO_CUPNH	2.8e-18	38.06	94.96	92
GE001439	Hydrogenase expression/formation protein HoxL	hoxL	sp|P40592|HOXL_AZOVI	3.0e-14	46.94	98.98	78
GE001440	Hydrogenase expression/formation protein HupD	hupD	sp|Q56362|HUPD_THIRO	2.3e-70	64.88	88.55	265
GE001441	Probable Ni/Fe-hydrogenase B-type cytochrome subunit	hoxZ	sp|P23000|CYBH_AZOVI	3.5e-74	57.99	94.40	278
GE001443	Uptake hydrogenase large subunit	hupB	sp|P12636|MBHL_BRADU	7.5e-278	73.69	99.16	956
GE001444	Uptake hydrogenase small subunit	hoxK	sp|P31892|MBHS_CUPNH	1.1e-178	80.90	98.07	626
GE001445	Uncharacterized protein YhiN	yhiN	sp|P37631|YHIN_ECOLI	7.5e-117	53.57	99.49	421
GE001446	Pyruvate, phosphate dikinase	ppdK	sp|Q59754|PPDK_RHIME	5.0e-233	48.79	98.46	808
GE001447	Na(+)/H(+) antiporter NhaD	nhaD	sp|E1VBT7|NHAD_HALED	3.0e-118	47.37	92.94	426
GE001448	Na(+)/H(+) antiporter NhaD	nhaD	sp|A5F120|NHAD_VIBC3	7.3e-98	43.57	97.72	358
GE001449	Sensor protein KdpD	kdpD	sp|P21865|KDPD_ECOLI	5.6e-72	35.10	95.89	272
GE001450	KDP operon transcriptional regulatory protein KdpE	kdpE	sp|P21866|KDPE_ECOLI	1.3e-60	54.55	94.42	233
GE001451	4-hydroxy-3-methylbut-2-en-1-yl diphosphate synthase (flavodoxin)	ispG	sp|Q604Q5|ISPG_METCA	5.8e-181	78.75	98.52	634
GE001453	Na(+)-translocating NADH-quinone reductase subunit A	nqrA	sp|Q9CLB1|NQRA_PASMU	5.8e-150	59.96	99.33	531
GE001454	Na(+)-translocating NADH-quinone reductase subunit B	nqrB	sp|Q1QX85|NQRB_CHRSD	4.7e-143	63.09	100.00	508
GE001455	Na(+)-translocating NADH-quinone reductase subunit C	nqrC	sp|Q9HZK8|NQRC_PSEAE	4.4e-66	47.45	87.80	251
GE001456	Na(+)-translocating NADH-quinone reductase subunit D	nqrD	sp|A7FLJ5|NQRD_YERP3	7.3e-77	71.43	91.44	287
GE001457	Na(+)-translocating NADH-quinone reductase subunit E	nqrE	sp|Q604Z9|NQRE_METCA	2.3e-90	84.65	100.00	332
GE001458	Na(+)-translocating NADH-quinone reductase subunit F	nqrF	sp|Q605A0|NQRF_METCA	6.4e-180	73.71	100.00	630
GE001460	Glutaredoxin	grx	sp|Q9HU55|GLRX_PSEAE	1.8e-20	55.95	100.00	98
GE001462	Mechanosensitive channel MscK	mscK	sp|P77338|MSCK_ECOLI	7.2e-80	26.08	99.02	299
GE001464	Putative dehydrogenase XoxF	xoxF	sp|P29968|XOXF_PARDE	5.9e-67	29.64	86.40	256
GE001468	Phosphoribosylaminoimidazole-succinocarboxamide synthase	purC	sp|B8GP39|PUR7_THISH	1.8e-113	67.47	93.89	409
GE001472	Glutamine synthetase	glnA	sp|P15124|GLN1B_METCA	1.7e-232	82.80	98.94	805
GE001474	Nitrogen regulatory protein P-II	glnB	sp|P21193|GLNB_AZOBR	5.0e-42	71.43	100.00	170
GE001475	Ammonia channel	amtB	sp|P69680|AMTB_ECO57	5.2e-109	47.84	100.00	395
GE001476	Nitrogen regulatory protein P-II	glnB	sp|P11671|GLNB_KLEOX	5.0e-42	74.11	100.00	170
GE001477	Ammonia channel	amt	sp|O66515|AMT_AQUAE	4.2e-89	44.52	98.35	328
GE001478	Inositol-1-monophosphatase	suhB	sp|Q9JZ07|SUHB_NEIMB	9.6e-41	39.53	98.43	167
GE001482	Sulfur carrier protein FdhD	fdhD	sp|Q4UVU9|FDHD_XANC8	1.6e-65	52.00	89.93	250
GE001483	Putative formate dehydrogenase YrhE	yrhE	sp|Q795Y4|FDHL_BACSU	8.6e-159	33.61	94.64	561
GE001484	NADP-reducing hydrogenase subunit HndC	hndC	sp|Q46507|HNDC_DESFR	4.7e-111	47.19	79.57	402
GE001486	Uncharacterized protein sll1895	sll1895	sp|P74101|Y1895_SYNY3	3.0e-17	29.66	58.87	90
GE001488	Thiosulfate sulfurtransferase GlpE	glpE	sp|Q9CL12|GLPE_PASMU	2.7e-08	29.47	88.79	58
GE001489	Aspartate aminotransferase	aspC	sp|O67781|AAT_AQUAE	3.9e-49	31.38	98.97	196
GE001490	RNA polymerase-binding transcription factor DksA	dksA	sp|P0A1G6|DKSA_SALTI	4.3e-51	74.42	92.14	201
GE001491	Glutamyl-Q tRNA(Asp) synthetase	gluQ	sp|Q4K5Z0|GLUQ_PSEF5	2.8e-62	46.09	94.12	239
GE001492	Acetyl-coenzyme A synthetase	acsA	sp|Q21LV0|ACSA_SACD2	8.4e-283	68.79	99.84	973
GE001494	N-ethylmaleimide reductase	nemA	sp|P77258|NEMA_ECOLI	1.4e-82	47.67	98.60	307
GE001500	CRISPR-associated endonuclease Cas1 2	cas1-2	sp|Q2RW61|CAS1B_RHORT	3.5e-94	51.72	100.00	345
GE001501	CRISPR-associated endoribonuclease Cas2	cas2	sp|Q72WF4|CAS2_DESVH	4.9e-30	64.58	100.00	130
GE001510	Glutamate-pyruvate aminotransferase AlaC	alaC	sp|P77434|ALAC_ECOLI	3.2e-160	68.03	99.24	565
GE001511	Homoserine dehydrogenase	hom	sp|P29365|DHOM_PSEAE	1.0e-167	70.57	99.77	590
GE001512	Threonine synthase	thrC	sp|P74193|THRC_SYNY3	7.7e-116	57.46	97.53	417
GE001513	Single-stranded-DNA-specific exonuclease RecJ	recJ	sp|P28355|RECJ_SALTY	2.3e-154	52.17	94.35	546
GE001515	Lipid A 4&apos;-phosphatase	lpxF	sp|A0Q4N6|LPXF_FRATN	3.4e-21	30.77	93.86	102
GE001516	UPF0178 protein AM1_1179	AM1_1179	sp|B0C2Z9|Y1179_ACAM1	4.2e-44	61.11	96.64	177
GE001521	Signal recognition particle receptor FtsY	ftsY	sp|P44870|FTSY_HAEIN	1.6e-98	57.61	50.45	360
GE001522	Cell division ATP-binding protein FtsE	ftsE	sp|P0A9R9|FTSE_ECO57	1.3e-70	60.09	99.09	266
GE001523	Cell division protein FtsX	ftsX	sp|Q9AGF2|FTSX_AERHY	2.6e-51	37.67	93.75	203
GE001524	UPF0260 protein MCA0521	MCA0521	sp|Q60BF6|Y521_METCA	1.6e-48	60.43	97.20	192
GE001529	DNA utilization protein YhgH	gntX	sp|Q8ZLI8|GNTX_SALTY	2.6e-20	31.25	99.51	99
GE001530	Biotin synthase	bioB	sp|Q609V2|BIOB_METCA	2.1e-133	73.08	94.83	475
GE001531	8-amino-7-oxononanoate synthase	bioF	sp|Q3J9D6|BIOF_NITOC	3.5e-127	63.73	96.89	455
GE001532	Pimeloyl-[acyl-carrier protein] methyl ester esterase	bioH	sp|Q609V0|BIOH_METCA	4.9e-45	40.65	97.23	181
GE001533	Malonyl-[acyl-carrier protein] O-methyltransferase	bioC	sp|D9SJ16|BIOC_GALCS	7.4e-44	37.41	98.10	177
GE001534	ATP-dependent dethiobiotin synthetase BioD	bioD	sp|Q5NZF8|BIOD_AROAE	3.9e-46	44.23	93.21	185
GE001535	Bacteriohemerythrin	MCA0715	sp|Q60AX2|HEMTB_METCA	2.5e-40	60.00	99.24	165
GE001536	Probable cytochrome c oxidase subunit 2	ctaC	sp|Q1RI44|COX2_RICBR	7.4e-45	41.85	59.74	181
GE001537	Probable cytochrome c oxidase subunit 1	ctaD	sp|O54069|COX1_RICPR	1.2e-165	55.60	94.46	583
GE001538	Cytochrome c oxidase assembly protein CtaG	ctaG	sp|Q20X23|COXZ_RHOPB	1.1e-17	37.50	86.11	90
GE001539	Probable cytochrome c oxidase subunit 3	ctaE	sp|Q92J29|COX3_RICCN	2.0e-42	37.98	97.59	173
GE001540	Beta-phosphoglucomutase	pgmB	sp|P71447|PGMB_LACLA	4.1e-14	28.72	80.09	79
GE001543	Bifunctional uridylyltransferase/uridylyl-removing enzyme	glnD	sp|Q60BB2|GLND_METCA	2.2e-257	51.80	97.62	889
GE001544	Methionine aminopeptidase	map	sp|P0AE20|MAP1_ECO57	2.1e-88	59.45	99.61	325
GE001545	30S ribosomal protein S2	rpsB	sp|Q60BB0|RS2_METCA	2.4e-97	72.61	97.57	355
GE001546	Elongation factor Ts	tsf	sp|Q60BA9|EFTS_METCA	2.6e-98	66.32	99.66	359
GE001547	Uridylate kinase	pyrH	sp|Q60BA8|PYRH_METCA	1.1e-102	78.81	97.93	373
GE001548	Ribosome-recycling factor	frr	sp|Q60BA7|RRF_METCA	3.7e-66	70.27	100.00	251
GE001549	Ditrans,polycis-undecaprenyl-diphosphate synthase ((2E,6E)-farnesyl-diphosphate specific)	uppS	sp|Q5E3E3|UPPS_ALIF1	2.1e-75	56.75	98.43	282
GE001550	Phosphatidate cytidylyltransferase	cdsA	sp|Q59640|CDSA_PSEAE	2.3e-33	36.08	96.35	143
GE001551	1-deoxy-D-xylulose 5-phosphate reductoisomerase	dxr	sp|Q60BA4|DXR_METCA	1.2e-143	65.31	99.49	510
GE001552	Putative zinc metalloprotease PA3649	PA3649	sp|Q9HXY3|Y3649_PSEAE	1.5e-92	45.41	99.34	340
GE001553	Thiol:disulfide interchange protein DsbC	dsbC	sp|P39691|DSBC_DICD3	4.3e-43	41.53	99.15	175
GE001554	tRNA threonylcarbamoyladenosine biosynthesis protein TsaE	tsaE	sp|P0AF68|TSAE_ECO57	1.1e-31	49.59	77.07	136
GE001555	N-acetylmuramoyl-L-alanine amidase AmiA	amiA	sp|P36548|AMIA_ECOLI	1.4e-46	44.78	46.00	188
GE001556	30S ribosomal protein S6	rpsF	sp|Q606H8|RS6_METCA	1.1e-46	75.42	81.38	186
GE001557	30S ribosomal protein S18	rpsR	sp|Q606H9|RS18_METCA	1.4e-24	72.86	92.11	112
GE001559	50S ribosomal protein L9	rplI	sp|Q2SLB3|RL9_HAHCH	4.7e-48	62.16	100.00	191
GE001560	ADP-L-glycero-D-manno-heptose-6-epimerase	hldD	sp|Q3A8K5|HLDD_PELCD	3.1e-121	66.24	100.00	435
GE001563	Magnesium-transporting ATPase, P-type 1	mgtA	sp|P0ABB9|ATMA_ECO57	8.1e-177	42.05	97.88	621
GE001564	Antitoxin ParD4	parD4	sp|Q9A458|PARD4_CAUVC	5.0e-15	44.44	98.78	80
GE001567	UPF0701 protein YicC	yicC	sp|P23839|YICC_ECOLI	2.1e-52	44.60	100.00	206
GE001568	Serine/threonine-protein kinase C	spkC	sp|P74745|SPKC_SYNY3	8.3e-15	27.15	90.40	81
GE001569	Acid tolerance regulatory protein ActR	actR	sp|A6UEL7|ACTR_SINMW	6.7e-36	48.21	92.31	151
GE001570	Sensor histidine kinase RegB	regB	sp|Q3J6C1|REGB_RHOS4	1.1e-21	22.79	90.59	105
GE001572	Putative peroxiredoxin bcp	bcp	sp|P0AE54|BCP_ECO57	7.6e-22	41.61	67.53	104
GE001573	UPF0056 membrane protein BU267	BU267	sp|P57355|Y267_BUCAI	2.8e-33	40.89	93.98	142
GE001576	Transcriptional activator protein ExaE	exaE	sp|A8R3S7|EXAE_PSEPU	5.8e-34	40.38	93.61	144
GE001579	Trk system potassium uptake protein TrkH	trkH	sp|Q9L6L2|TRKH_SALTY	3.4e-111	43.57	99.18	402
GE001580	Protein translocase subunit SecF	secF	sp|E9RGS4|SECF_VIBAL	1.2e-69	45.25	98.05	263
GE001581	Uncharacterized protein RP006	RP006	sp|Q9ZED6|Y006_RICPR	1.8e-129	34.50	69.77	464
GE001582	Phosphate regulon transcriptional regulatory protein PhoB	phoB	sp|P23620|PHOB_PSEAE	2.8e-71	59.03	97.84	268
GE001583	Phosphate regulon sensor protein PhoR	phoR	sp|P23621|PHOR_PSEAE	9.7e-78	40.82	96.00	291
GE001584	Cytochrome bd ubiquinol oxidase subunit 1	cydA	sp|Q09049|CYDA_AZOVI	1.1e-93	41.42	98.08	344
GE001585	Probable cytochrome oxidase subunit 2	HI_1075	sp|P45020|CYOB_HAEIN	8.4e-54	33.98	97.55	211
GE001586	Probable phosphoketolase	MCA1587	sp|Q608B0|PHK_METCA	0.0e+00	73.69	99.37	1256
GE001587	Low-affinity inorganic phosphate transporter 1	pitA	sp|P0AFJ9|PITA_ECO57	4.0e-97	42.62	87.29	355
GE001595	Hydrogenase maturation factor HypA	hypA	sp|Q0A726|HYPA_ALKEH	3.6e-11	56.86	98.08	67
GE001596	Hydrogenase maturation factor HypB	hypB	sp|Q43949|HYPB_AZOCH	2.1e-86	71.17	83.15	319
GE001597	Hydrogenase maturation factor HypC	hypC	sp|Q43951|HYPC_AZOCH	6.0e-13	52.11	88.75	73
GE001598	Hydrogenase expression/formation protein HupD	hupD	sp|P42033|HUPD_AZOCH	2.4e-107	64.36	96.28	389
GE001599	Carbamoyl dehydratase HypE	hypE	sp|P31905|HYPE_CUPNH	3.5e-50	64.71	88.44	198
GE001601	Uncharacterized protein HI_0461	HI_0461	sp|Q57144|Y461_HAEIN	2.1e-13	30.61	46.95	77
GE001602	Uncharacterized protein HI_0392	HI_0392	sp|P43993|Y392_HAEIN	1.8e-23	45.95	74.50	109
GE001604	1-deoxy-D-xylulose-5-phosphate synthase	dxs	sp|Q72H81|DXS_THET2	1.7e-14	25.79	57.05	81
GE001606	Sensor histidine kinase TodS	todS	sp|A5W4E3|TODS_PSEP1	2.6e-23	27.98	50.21	110
GE001607	Response regulator protein TmoT	tmoT	sp|Q8KR08|TMOT_PSEME	2.0e-22	33.33	79.44	106
GE001609	Regulatory protein AtoC	atoC	sp|Q06065|ATOC_ECOLI	4.0e-68	43.69	95.03	258
GE001614	Molybdenum cofactor guanylyltransferase	mobA	sp|A3QJA4|MOBA_SHELP	1.6e-38	40.74	95.43	159
GE001618	Cytochrome c4	cc4	sp|P00106|CYC4_PSEAE	1.6e-24	39.49	94.68	113
GE001619	Cobalamin biosynthesis protein CobD	cobD	sp|Q7NXQ1|COBD_CHRVO	4.0e-73	52.05	93.20	275
GE001620	Threonine-phosphate decarboxylase	cobC	sp|Q9I468|COBC_PSEAE	6.7e-98	55.28	95.27	357
GE001621	Siroheme synthase	cysG	sp|Q0AHC1|CYSG_NITEC	3.0e-157	60.35	99.35	555
GE001634	Flagellar basal body rod protein FlgB	flgB	sp|A3PKG3|FLGB_RHOS1	3.5e-18	41.46	91.79	91
GE001638	Transcriptional regulatory protein OmpR	ompR	sp|P0AA18|OMPR_ECO57	2.1e-61	52.21	94.56	236
GE001639	Osmolarity sensor protein EnvZ	envZ	sp|P08982|ENVZ_SALTY	4.5e-30	25.63	96.34	132
GE001642	Antitoxin ParD1	parD1	sp|P58091|PARD1_CAUVC	1.2e-11	51.35	90.24	69
GE001648	Aminodeoxychorismate synthase component 1	pabB	sp|P12679|PABB_KLEAE	5.3e-114	49.11	96.94	411
GE001651	Thiol-disulfide oxidoreductase ResA	resA	sp|Q65HX8|RESA_BACLD	5.4e-16	31.51	85.71	84
GE001658	Copper-exporting P-type ATPase	copA	sp|O32220|COPA_BACSU	1.1e-157	41.06	94.97	557
GE001662	Molybdopterin-guanine dinucleotide biosynthesis adapter protein	mobB	sp|P32125|MOBB_ECOLI	4.7e-32	42.94	85.71	138
GE001664	RNA polymerase sigma factor RpoS	rpoS	sp|P45684|RPOS_PSEAE	5.0e-98	66.67	82.98	358
GE001665	Chaperone protein DnaK	dnaK	sp|Q4QJW4|DNAK_HAEI8	7.8e-12	26.97	42.35	72
GE001668	Chemotaxis protein CheY	cheY	sp|Q93P00|CHEY_YEREN	3.0e-16	33.87	46.44	86
GE001670	Putative (5-formylfuran-3-yl)methyl phosphate synthase	SCO6440	sp|Q9ZBH3|Y6440_STRCO	2.4e-19	35.14	92.00	96
GE001672	Polyphosphate glucokinase	ppgK	sp|P9WIN0|PPGK_MYCTO	1.9e-55	44.94	94.62	216
GE001675	Uncharacterized protein HI_0660	HI_0660	sp|P44031|Y660_HAEIN	2.1e-08	50.79	93.94	58
GE001681	Transposase InsI for insertion sequence element IS30A	insI1	sp|P0CF88|INSI1_ECOLI	5.8e-98	48.17	98.45	358
GE001683	Citrate synthase	gltA	sp|O33915|CISY_RHIME	2.4e-164	63.79	99.30	578
GE001684	Phthiocerol synthesis polyketide synthase type I PpsA	ppsA	sp|P9WQE6|PPSA_MYCTO	1.0e-97	44.63	82.95	357
GE001685	Phthiocerol/phenolphthiocerol synthesis polyketide synthase type I PpsC	ppsC	sp|Q7TXL8|PPSC_MYCBO	3.5e-253	30.74	99.06	876
GE001686	8-amino-7-oxononanoate synthase 1	RBAM_016840	sp|A7Z4X1|BIOF1_BACVZ	1.6e-62	37.82	81.14	240
GE001687	Putative membrane protein SCO0839	SCO0839	sp|Q9XA86|MMPLD_STRCO	4.8e-06	30.00	18.24	53
GE001696	Inner membrane protein YhaI	yhaI	sp|P64593|YHAI_ECO57	1.2e-15	38.14	88.80	83
GE001699	Proton/sodium-glutamate symport protein	gltT	sp|P24943|GLTT_GEOSE	1.2e-45	30.64	98.54	184
GE001700	UPF0225 protein plu2503	plu2503	sp|Q7N451|Y2503_PHOLL	1.8e-27	39.38	93.90	122
GE001701	Protein DipZ	dipZ	sp|P59960|DIPZ_MYCBO	7.7e-07	31.82	64.24	54
GE001703	Protein MgtC	mgtC	sp|Q57I71|MGTC_SALCH	7.7e-19	45.53	49.19	94
GE001704	GTP pyrophosphokinase	relA	sp|P0AG22|RELA_ECO57	1.7e-140	40.00	93.21	500
GE001705	1,4-alpha-glucan branching enzyme GlgB	glgB	sp|Q6AEU4|GLGB_LEIXX	2.8e-44	27.09	95.95	180
GE001709	Putative S-adenosyl-L-methionine-dependent methyltransferase Mvan_1345	Mvan_1345	sp|A1T4S9|Y1345_MYCVP	8.8e-10	30.89	55.72	65
GE001710	REP-associated tyrosine transposase	rayT	sp|Q47152|RAYT_ECOLI	1.1e-26	47.66	85.60	119
GE001711	Outer membrane lipoprotein Blc	blc	sp|Q08790|BLC_VIBCH	1.1e-45	50.62	94.74	183
GE001712	Deoxyribodipyrimidine photo-lyase	phr	sp|P05327|PHR_SYNP6	4.6e-78	37.61	98.46	292
GE001713	Epimerase family protein HI_1208	HI_1208	sp|P71373|Y1208_HAEIN	3.4e-61	40.88	97.64	235
GE001715	ATP-dependent zinc metalloprotease FtsH	ftsH	sp|P63344|FTSH_SALTI	1.8e-205	63.22	89.27	716
GE001716	Protein HflC	hflC	sp|P44545|HFLC_HAEIN	1.3e-62	44.18	97.22	240
GE001717	Protein HflK	hflK	sp|P0ABC8|HFLK_ECO57	2.0e-58	42.75	71.13	226
GE001718	RNA polymerase sigma factor RpoD	rpoD	sp|P17531|RPOD_MYXXA	5.0e-34	35.25	60.19	146
GE001719	HTH-type transcriptional repressor CarH	carH	sp|Q53W62|CARH_THET8	9.1e-22	30.83	77.48	104
GE001720	Bifunctional transcriptional activator/DNA repair enzyme Ada	ada	sp|P06134|ADA_ECOLI	2.4e-39	51.23	81.82	162
GE001721	Uncharacterized protein MT2655	MT2655	sp|P9WL78|Y2578_MYCTO	1.6e-41	40.72	61.17	170
GE001725	5,6,7,8-tetrahydromethanopterin hydro-lyase	fae	sp|Q9FA38|FAE_METEA	5.8e-58	66.86	98.83	224
GE001727	Probable alpha-L-glutamate ligase	rimK	sp|C6DEP6|RIMK_PECCP	9.5e-19	28.10	96.72	94
GE001728	Methenyltetrahydromethanopterin cyclohydrolase	mch	sp|Q9RPW8|MCH_METCA	2.4e-140	73.64	99.39	498
GE001744	Uncharacterized protein YfdQ	yfdQ	sp|P76513|YFDQ_ECOLI	1.4e-29	31.87	98.56	130
GE001783	UPF0758 protein Sputw3181_0338	Sputw3181_0338	sp|A1REU4|Y338_SHESW	1.8e-06	36.84	4.29	57
GE001784	Uncharacterized protein NMB0459	NMB0459	sp|Q9K0V1|Y459_NEIMB	3.4e-09	30.29	48.68	63
GE001787	Transposase for insertion sequence-like element IS431mec	tnp	sp|P0C1L0|T431_STAA8	2.6e-37	40.98	90.31	156
GE001791	Glutamate racemase	murI	sp|Q609F9|MURI_METCA	1.3e-60	53.54	84.05	233
GE001793	Quaternary ammonium compound-resistance protein QacE	qacE	sp|P0AGC9|QACE_ECOLX	6.0e-32	64.42	95.41	137
GE001795	Carbonic anhydrase 2	can	sp|P61517|CAN_ECOLI	5.0e-62	50.47	96.80	238
GE001798	Uncharacterized protein YhcK	yhcK	sp|P54595|YHCK_BACSU	5.9e-30	41.14	30.53	132
GE001800	Vitamin B12 transport ATP-binding protein BacA	bacA	sp|P9WQI8|BACA_MYCTO	2.4e-55	26.79	98.23	217
GE001801	Transcription termination factor Rho	rho	sp|Q9HTV1|RHO_PSEAE	1.7e-188	77.99	100.00	659
GE001802	Thioredoxin	trxA	sp|Q9X2T1|THIO_PSEAE	2.7e-40	67.59	100.00	164
GE001803	ATP-dependent RNA helicase RhlB	rhlB	sp|Q15N18|RHLB_PSEA6	1.3e-130	57.07	91.67	466
GE001805	ADP compounds hydrolase NudE	nudE	sp|P45799|NUDE_ECOLI	1.8e-36	45.11	99.45	152
GE001806	Xanthan biosynthesis protein XanB	xanB	sp|B0RVK6|XANB_XANCB	1.3e-160	60.39	99.79	566
GE001807	Phosphate-specific transport system accessory protein PhoU homolog	phoU	sp|Q51547|PHOU_PSEAE	2.6e-27	34.55	90.91	122
GE001808	Magnesium transport protein CorA	corA	sp|Q8ZAG5|CORA_YERPE	3.3e-78	48.90	74.76	292
GE001809	Fructoselysine 6-kinase	frlD	sp|Q8X839|FRLD_ECO57	1.5e-08	25.54	93.17	60
GE001820	Outer membrane protein OprM	oprM	sp|Q51487|OPRM_PSEAE	9.7e-40	28.78	89.94	165
GE001825	Nucleoside triphosphate pyrophosphohydrolase	mazG	sp|P0AEY4|MAZG_ECO57	8.1e-64	50.79	98.82	244
GE001826	Adenosine kinase	adoK	sp|P83736|ADOK_MYCBO	5.3e-41	31.73	99.03	168
GE001827	Diacylglycerol kinase	dgkA	sp|P0ABN3|KDGL_ECO57	5.7e-28	54.24	99.16	124
GE001828	Glycine cleavage system H protein	gcvH	sp|Q0A5H0|GCSH_ALKEH	8.5e-30	47.62	98.43	130
GE001837	3&apos;,5&apos;-cyclic adenosine monophosphate phosphodiesterase CpdA	cpdA	sp|Q8YLG0|CPDA_NOSS1	7.3e-44	37.19	92.72	177
GE001838	Antigen Lp49	orfC	sp|Q72U69|LP49_LEPIC	1.4e-07	30.40	34.26	57
GE001839	Linearmycin resistance ATP-binding protein LnrL	lnrL	sp|P94440|LNRL_BACSU	7.1e-33	37.95	79.59	141
GE001848	NADPH dehydrogenase	namA	sp|A4IQK7|NAMA_GEOTN	2.9e-62	40.78	97.27	239
GE001851	5,6,7,8-tetrahydromethanopterin hydro-lyase	fae	sp|Q9FA38|FAE_METEA	1.6e-13	29.34	91.76	76
GE001854	L-sorbosone dehydrogenase	--	sp|Q44091|SNDH_GLULI	3.1e-146	59.22	92.92	518
GE001865	Aspartate aminotransferase	aatA	sp|Q1RGV0|AAT_RICBR	1.8e-115	54.71	98.98	416
GE001866	Uncharacterized protein y4iJ	NGR_a03230	sp|P55493|Y4IJ_SINFN	6.0e-44	26.87	93.45	179
GE001872	Group II intron-encoded protein LtrA	ltrA	sp|P0A3U0|LTRA_LACLC	1.5e-33	29.98	76.30	144
GE001874	tRNA1(Val) (adenine(37)-N6)-methyltransferase	Tery_0325	sp|Q119M4|TRMN6_TRIEI	3.7e-34	33.76	97.47	145
GE001875	VapC ribonuclease Y4jK	NGR_a03040	sp|P55511|Y4JK_SINFN	1.1e-35	52.17	99.28	149
GE001876	Putative plasmid stability protein y4jJ	NGR_a03050	sp|P55510|Y4JJ_SINFN	9.3e-21	56.47	87.50	99
GE001878	Type II secretion system protein E	xpsE	sp|P31742|GSPE_XANCP	1.4e-169	57.27	98.24	596
GE001879	Type II secretion system protein F	xpsF	sp|P31744|GSPF_XANCP	8.9e-65	37.22	99.26	248
GE001880	Type II secretion system protein G	xcpT	sp|Q00514|GSPG_PSEAE	3.0e-28	48.20	95.74	125
GE001881	Type II secretion system protein H	xpsH	sp|P31736|GSPH_XANCP	4.1e-10	30.34	93.55	65
GE001884	Type II secretion system protein K	pefK	sp|P34026|GSPK_XANCP	3.0e-31	34.95	63.86	136
GE001888	Secretin XpsD	xpsD	sp|P29041|GSPD_XANCP	9.1e-82	33.86	85.48	305
GE001890	Uncharacterized oxidoreductase SE_2036	SE_2036	sp|Q8CN40|Y2036_STAES	2.9e-29	29.34	95.65	129
GE001894	Beta-glucosidase BoGH3B	BACOVA_02659	sp|A7LXU3|BGH3B_BACO1	2.4e-156	41.02	98.64	553
GE001895	Glucose/galactose transporter	gluP	sp|Q2YIJ8|GLUP_BRUA2	3.7e-125	58.54	95.12	448
GE001901	REP-associated tyrosine transposase	rayT	sp|Q47152|RAYT_ECOLI	3.0e-49	54.55	92.70	195
GE001904	Probable cytochrome c peroxidase	yhjA	sp|P37197|YHJA_ECOLI	5.5e-68	47.57	86.23	258
GE001907	N-acetyl-alpha-D-glucosaminyl L-malate synthase	bshA	sp|Q81ST7|BSHA_BACAN	1.1e-06	27.15	35.97	55
GE001908	Chaperone protein HtpG	htpG	sp|Q60AK3|HTPG_METCA	6.1e-249	66.72	99.84	860
GE001913	Protein-methionine-sulfoxide reductase heme-binding subunit MsrQ	msrQ	sp|A4G9Q2|MSRQ_HERAR	4.0e-56	57.00	92.52	218
GE001914	Protein-methionine-sulfoxide reductase catalytic subunit MsrP	msrP	sp|Q60AK7|MSRP_METCA	3.8e-132	69.35	99.68	471
GE001919	Inner membrane protein YbcI	ybcI	sp|P45570|YBCI_ECOLI	7.5e-32	41.38	96.65	137
GE001925	Protein HupE	hupE	sp|P27650|HUPE_RHILV	1.2e-23	36.18	32.62	111
GE001933	Response regulator PleD	pleD	sp|Q9A5I5|PLED_CAUVC	4.5e-23	38.07	47.03	109
GE001934	UDP-glucose 4-epimerase	galE	sp|P55180|GALE_BACSU	3.9e-125	61.22	98.85	448
GE001935	tRNA-cytidine(32) 2-sulfurtransferase	ttcA	sp|B3PID5|TTCA_CELJU	3.2e-117	76.05	91.93	421
GE001936	3-oxoacyl-[acyl-carrier-protein] synthase 1	fabB	sp|Q02K94|FABB_PSEAB	4.0e-158	66.50	100.00	558
GE001937	3-hydroxydecanoyl-[acyl-carrier-protein] dehydratase	fabA	sp|A4VKR6|FABA_PSEU5	3.1e-75	73.68	100.00	281
GE001938	Soluble lytic murein transglycosylase	slt	sp|P39434|SLT_SALTY	5.0e-54	29.29	96.39	213
GE001939	Lipid A export ATP-binding/permease protein MsbA	msbA	sp|Q7NZU6|MSBA_CHRVO	3.4e-60	31.73	85.88	233
GE001940	5&apos;-3&apos; exoribonuclease	HI_1400	sp|P44176|RNAAM_HAEIN	2.3e-64	46.01	100.00	246
GE001946	Sulfate-binding protein	sbp	sp|P0AG78|SUBI_ECOLI	1.3e-114	63.12	95.51	413
GE001947	Bifunctional protein Aas	aas	sp|A8AP56|AAS_CITK8	4.6e-181	47.41	97.24	635
GE001948	Lysophospholipid transporter LplT	lplT	sp|Q7N7A8|LPLT_PHOLL	3.7e-68	38.74	96.68	259
GE001954	Toxin HigB-2	higB-2	sp|Q9KMA6|HIGB2_VIBCH	1.9e-10	52.46	85.92	65
GE001959	Mechanosensitive channel MscK	mscK	sp|P77338|MSCK_ECOLI	1.3e-29	39.13	25.41	132
GE001961	Thiol peroxidase	tpx	sp|Q8XVP0|TPX_RALSO	7.7e-47	59.39	98.80	187
GE001962	GTPase Der	der	sp|Q603B5|DER_METCA	1.8e-170	64.36	99.35	599
GE001963	Outer membrane protein assembly factor BamB	bamB	sp|Q9HXJ7|BAMB_PSEAE	1.5e-67	38.31	87.87	257
GE001965	Histidine--tRNA ligase	hisS	sp|Q603B8|SYH_METCA	2.5e-158	65.95	97.43	558
GE001967	Dual-specificity RNA methyltransferase RlmN	rlmN	sp|Q603C0|RLMN_METCA	4.9e-134	65.62	95.14	478
GE001968	Nucleoside diphosphate kinase	ndk	sp|Q603C1|NDK_METCA	1.2e-61	81.12	100.00	236
GE001969	Protein translocase subunit SecD	secD	sp|E9RGS3|SECD_VIBAL	1.2e-161	50.48	100.00	570
GE001970	Sec translocon accessory complex subunit YajC	yajC	sp|P0ADZ9|YAJC_ECO57	1.4e-15	38.18	93.97	82
GE001971	Phosphatidylserine decarboxylase proenzyme	psd	sp|A4XPX3|PSD_PSEMY	2.2e-89	57.19	98.60	329
GE001972	Flagellar biosynthetic protein FlhB	flhB	sp|P40727|FLHB_SALTY	1.2e-10	45.45	87.63	66
GE001973	NADPH-dependent 7-cyano-7-deazaguanine reductase	queF	sp|B8GTL3|QUEF_THISH	5.2e-51	68.99	100.00	200
GE001974	Protein SirB2	sirB2	sp|P0A238|SIRB2_SALTI	2.3e-08	38.02	95.00	58
GE001977	Demethylmenaquinone methyltransferase	menG	sp|Q75FL1|MENG_LEPIC	6.7e-07	31.97	50.21	55
GE001987	Protein RhsC	rhsC	sp|P16918|RHSC_ECOLI	2.0e-11	20.99	49.15	72
GE001999	Glutamine synthetase	glnA	sp|P15623|GLNA3_BACFR	2.1e-173	45.31	99.17	609
GE002000	Uncharacterized signaling protein PA1727	PA1727	sp|Q9I310|Y1727_PSEAE	8.9e-27	45.28	42.47	121
GE002002	DNA helicase II	uvrD	sp|P03018|UVRD_ECOLI	1.7e-236	56.09	100.00	819
GE002005	Divalent-cation tolerance protein CutA	cutA	sp|Q7SIA8|CUTA_THET8	3.2e-22	44.90	93.33	104
GE002006	Thiol:disulfide interchange protein DsbD	dsbD	sp|Q8XV41|DSBD_RALSO	3.7e-125	43.43	78.74	449
GE002013	Cytochrome c4	cc4	sp|P00106|CYC4_PSEAE	2.0e-07	36.63	80.80	55
GE002014	Putative dehydrogenase XoxF	xoxF	sp|P29968|XOXF_PARDE	3.9e-213	58.65	97.41	741
GE002018	Putative aminoacrylate hydrolase RutD	rutD	sp|B1M5I5|RUTD_METRJ	1.8e-14	28.03	76.57	80
GE002020	Phosphatidylglycerol lysyltransferase	mprF	sp|Q4L667|MPRF_STAHJ	3.6e-63	26.81	98.84	243
GE002029	Ribokinase	rbsK	sp|P0A9J7|RBSK_ECO57	1.2e-27	30.34	85.97	124
GE002037	Probable diguanylate cyclase DgcE	dgcE	sp|P38097|DGCE_ECOLI	3.9e-33	26.36	84.99	143
GE002038	Bacteriohemerythrin	CA_C0069	sp|Q97MX1|HEMTB_CLOAB	2.7e-10	28.46	87.41	65
GE002042	Dihydroxy-acid dehydratase	ilvD	sp|Q1H4H6|ILVD_METFK	6.8e-298	83.12	99.84	1023
GE002044	Serine/threonine-protein kinase PknD	pknD	sp|Q6MAN0|PKND_PARUW	7.0e-43	34.33	44.07	176
GE002048	Cysteine protease avirulence protein AvrRpt2	avrRpt2	sp|Q6LAD6|ARPT2_PSEUB	2.3e-15	34.75	73.37	82
GE002050	Solvent efflux pump outer membrane protein SrpC	srpC	sp|O31101|SRPC_PSEPU	1.2e-34	27.13	89.28	148
GE002051	Efflux pump membrane transporter BepE	bepE	sp|Q8G2M6|BEPE_BRUSU	2.2e-203	39.49	95.57	709
GE002052	Multidrug resistance protein MdtA	mdtA	sp|Q8ZNQ3|MDTA_SALTY	1.3e-14	23.22	83.93	81
GE002054	Signal transduction histidine-protein kinase BaeS	baeS	sp|P30847|BAES_ECOLI	1.1e-72	37.58	97.30	274
GE002055	Transcriptional regulatory protein BaeR	baeR	sp|P69229|BAER_ECOL6	1.1e-64	56.05	96.94	246
GE002059	Protein PilJ	pilJ	sp|P42257|PILJ_PSEAE	6.8e-25	35.78	51.39	115
GE002064	Signal transduction histidine-protein kinase AtoS	atoS	sp|Q06067|ATOS_ECOLI	3.3e-20	28.15	59.46	100
GE002066	Probable cyclic di-GMP phosphodiesterase VC_1348	VC_1348	sp|Q9KSB1|CDPD2_VIBCH	4.7e-61	52.04	40.33	236
GE002067	Hydrogenase transcriptional regulatory protein HoxA	hoxA	sp|P29267|HOXA_CUPNH	3.0e-12	34.17	28.99	73
GE002068	Blue-light-activated protein	PSPPH_2483	sp|Q48IV1|LOVHK_PSE14	1.3e-22	25.26	59.68	108
GE002069	Transposase for insertion sequence element IS1111A	CBU_0006	sp|Q45968|TRA1_COXBU	1.0e-69	42.12	95.64	264
GE002073	Vitamin B12 transporter BtuB	btuB	sp|Q6LLU3|BTUB_PHOPR	1.0e-72	29.24	98.87	275
GE002083	Aspartyl/glutamyl-tRNA(Asn/Gln) amidotransferase subunit B	gatB	sp|Q60CK9|GATB_METCA	5.0e-200	72.78	98.96	697
GE002084	Glutamyl-tRNA(Gln) amidotransferase subunit A	gatA	sp|Q60CK8|GATA_METCA	3.5e-193	69.83	100.00	674
GE002085	Aspartyl/glutamyl-tRNA(Asn/Gln) amidotransferase subunit C	gatC	sp|B8GL94|GATC_THISH	1.0e-27	63.16	100.00	122
GE002086	Cell shape-determining protein MreB	mreB	sp|P0A9X5|MREB_ECOL6	8.4e-152	76.08	98.30	537
GE002087	Pyruvate kinase	pyk	sp|P51181|KPYK_BACLI	5.5e-29	34.11	39.24	129
GE002092	Aerotaxis receptor	aer	sp|P50466|AER_ECOLI	6.0e-33	47.66	81.01	141
GE002099	Cell shape-determining protein MreC	mreC	sp|P44475|MREC_HAEIN	1.7e-43	39.62	94.55	176
GE002100	Rod shape-determining protein MreD	mreD	sp|P0ABH6|MRED_ECO57	8.4e-14	31.21	96.30	77
GE002101	Peptidoglycan D,D-transpeptidase MrdA	mrdA	sp|P44469|MRDA_HAEIN	5.1e-144	42.38	98.87	511
GE002102	Peptidoglycan glycosyltransferase MrdB	mrdB	sp|P0ABG8|RODA_ECO57	5.3e-104	55.65	93.88	378
GE002104	Superoxide dismutase [Fe]	sodB	sp|Q88PD5|SODF_PSEPK	9.8e-86	73.58	100.00	316
GE002114	Membrane-bound lytic murein transglycosylase B	mltB	sp|P41052|MLTB_ECOLI	1.4e-58	43.77	88.99	227
GE002115	Uncharacterized ATP-dependent helicase MPN_020	MPN_020	sp|P75093|Y020_MYCPN	2.8e-81	38.30	42.59	304
GE002124	Transcriptional regulatory protein CseB	cseB	sp|Q82EB1|CSEB_STRAW	7.1e-11	31.82	51.85	68
GE002125	Sensory/regulatory protein RpfC	rpfC	sp|P0C0F7|RPFC_XANC8	9.0e-65	33.40	42.99	249
GE002129	Putative acid--amine ligase YgiC	ygiC	sp|P0ADT7|YGIC_ECO57	1.8e-96	46.77	99.47	353
GE002133	Group II intron-encoded protein LtrA	ltrA	sp|P0A3U0|LTRA_LACLC	1.5e-33	29.98	76.30	144
GE002134	Uncharacterized signaling protein PA1727	PA1727	sp|Q9I310|Y1727_PSEAE	5.7e-95	43.42	91.72	348
GE002136	Group II intron-encoded protein LtrA	ltrA	sp|P0A3U0|LTRA_LACLC	1.5e-33	29.98	76.30	144
GE002138	Group II intron-encoded protein LtrA	ltrA	sp|P0A3U0|LTRA_LACLC	1.5e-33	29.98	76.30	144
GE002141	Group II intron-encoded protein LtrA	ltrA	sp|P0A3U0|LTRA_LACLC	1.5e-33	29.98	76.30	144
GE002142	Uncharacterized signaling protein PA1727	PA1727	sp|Q9I310|Y1727_PSEAE	3.5e-95	43.65	38.81	350
GE002147	Methyl-accepting chemotaxis protein I	tsr	sp|P02942|MCP1_ECOLI	2.1e-18	49.52	29.69	94
GE002148	Putative cytokinin riboside 5&apos;-monophosphate phosphoribohydrolase	PA4923	sp|P48636|LOGH_PSEAE	2.6e-54	52.38	96.43	212
GE002149	Outer membrane protein TolC	tolC	sp|Q9K2Y1|TOLC_VIBCH	4.2e-47	30.29	97.58	189
GE002150	Nodulation protein NolG	nolG	sp|P25197|NOLG_RHIME	4.5e-60	23.35	96.87	233
GE002153	Sporulation kinase E	kinE	sp|O31661|KINE_BACSU	3.4e-28	32.26	41.53	127
GE002154	Regulatory protein AtoC	atoC	sp|Q06065|ATOC_ECOLI	5.2e-101	43.30	98.26	368
GE002160	Putative competence-damage inducible protein	cinA	sp|B3WCM0|CINA_LACCB	2.3e-09	30.32	83.24	62
GE002163	UTP--glucose-1-phosphate uridylyltransferase	gtaB	sp|Q5HLD1|GTAB_STAEQ	5.1e-78	49.30	97.61	291
GE002164	Putative biopolymer transport protein ExbB-like 3	sll1404	sp|P72604|EXBL3_SYNY3	1.4e-12	31.36	85.49	73
GE002166	Tetraacyldisaccharide 4&apos;-kinase	lpxK	sp|Q3J7R7|LPXK_NITOC	7.6e-86	50.32	94.89	317
GE002167	UPF0434 protein Nmul_A1027	Nmul_A1027	sp|Q2YA91|Y1027_NITMU	3.4e-19	77.19	90.48	94
GE002168	3-deoxy-manno-octulosonate cytidylyltransferase	kdsB	sp|A1JMK9|KDSB_YERE8	5.1e-74	57.14	98.43	278
GE002171	Group II intron-encoded protein LtrA	ltrA	sp|P0A3U0|LTRA_LACLC	1.5e-33	29.98	76.30	144
GE002175	Group II intron-encoded protein LtrA	ltrA	sp|P0A3U0|LTRA_LACLC	1.0e-31	31.97	72.60	138
GE002181	Antitoxin ParD	parD	sp|P58093|PARD_VIBCH	2.1e-11	50.00	83.72	68
GE002182	Putative type I restriction enzyme HindVIIP M protein	HI_1287	sp|Q57168|T1MH_HAEIN	5.0e-24	30.41	40.13	113
GE002183	Type-1 restriction enzyme EcoBI specificity protein	hsdS	sp|P06990|T1SB_ECOLX	2.5e-15	22.44	76.20	84
GE002185	Signal transduction histidine-protein kinase BarA	barA	sp|P0AEC7|BARA_ECO57	1.6e-47	37.42	35.06	191
GE002186	Sensor histidine kinase RcsC	rcsC	sp|Q56128|RCSC_SALTI	3.3e-19	34.27	56.45	96
GE002187	Probable cyclic di-GMP phosphodiesterase VC_1348	VC_1348	sp|Q9KSB1|CDPD2_VIBCH	2.7e-87	46.11	96.63	322
GE002192	Transposase for insertion sequence element IS1111A	CBU_0006	sp|Q45968|TRA1_COXBU	1.0e-69	42.12	95.64	264
GE002193	Cyclic di-GMP phosphodiesterase PA4108	PA4108	sp|Q9HWS0|CDPD1_PSEAE	3.0e-63	37.74	87.59	243
GE002194	Cyclic di-GMP phosphodiesterase PA4108	PA4108	sp|Q9HWS0|CDPD1_PSEAE	7.2e-57	35.05	89.93	221
GE002195	Uncharacterized signaling protein PA1727	PA1727	sp|Q9I310|Y1727_PSEAE	3.8e-97	43.57	67.38	356
GE002197	Bacterioferritin A	bfrA	sp|P56998|BFRA_NEIMA	1.2e-36	50.32	97.48	153
GE002198	Putative bacterioferritin subunit 2	bfr2	sp|O50172|BFR2_MAGMG	1.0e-43	62.09	95.62	176
GE002199	ATP-dependent RNA helicase RhlE	rhlE	sp|P25888|RHLE_ECOLI	9.7e-130	65.34	99.21	463
GE002204	HTH-type transcriptional regulator PrtR	prtR	sp|Q06553|PRTR_PSEAE	6.1e-32	41.24	77.33	138
GE002220	Protein 2 in picA locus (Fragment)	--	sp|P29113|PIC2_RHIRD	2.1e-22	39.33	48.09	107
GE002229	GDP-mannose mannosyl hydrolase	gmm	sp|P32056|GMM_ECOLI	1.1e-32	48.65	85.29	140
GE002231	DNA topoisomerase 4 subunit B	parE	sp|Q9HUJ8|PARE_PSEAE	1.9e-263	70.30	99.05	908
GE002232	Transposase for insertion sequence-like element IS431mec	tnp	sp|P0C1L0|T431_STAA8	8.5e-24	52.48	85.59	110
GE002239	Uncharacterized protein HI_0660	HI_0660	sp|P44031|Y660_HAEIN	7.2e-12	38.60	92.11	70
GE002240	Tyrosine recombinase XerC	xerC	sp|Q5FAI3|XERC_NEIG1	3.3e-07	27.61	78.26	55
GE002241	5-methylcytosine-specific restriction enzyme B	mcrB	sp|P15005|MCRB_ECOLI	1.7e-31	34.69	26.57	138
GE002244	Transposase for insertion sequence-like element IS431mec	tnp	sp|P0C1L0|T431_STAA8	1.2e-31	47.10	80.23	136
GE002248	Probable cytochrome c peroxidase	yhjA	sp|P37197|YHJA_ECOLI	2.1e-16	29.12	76.51	87
GE002251	Uncharacterized signaling protein CC_0091	CC_0091	sp|Q9ABX9|Y091_CAUVC	1.7e-98	39.92	95.76	360
GE002255	Ribosomal protein L11 methyltransferase	prmA	sp|Q60A25|PRMA_METCA	7.1e-80	49.14	99.32	297
GE002256	Ribosomal RNA large subunit methyltransferase I	rlmI	sp|A7ME44|RLMI_CROS8	4.7e-66	35.95	97.74	252
GE002261	Uncharacterized protein SP_1053	SP_1053	sp|Q97QY9|Y1053_STRPN	2.3e-09	33.33	13.20	65
GE002262	ATP-dependent DNA helicase RecG	recG	sp|O50224|RECG_ACIFR	5.3e-14	32.78	41.49	79
GE002266	CRISPR-associated endonuclease/helicase Cas3	ygcB	sp|P38036|CAS3_ECOLI	3.6e-207	45.88	95.70	722
GE002268	CRISPR system Cascade subunit CasA	casA	sp|Q46901|CSE1_ECOLI	4.2e-125	47.79	98.80	448
GE002269	CRISPR system Cascade subunit CasB	casB	sp|P76632|CSE2_ECOLI	1.0e-21	40.79	89.47	103
GE002270	CRISPR system Cascade subunit CasC	casC	sp|Q46899|CASC_ECOLI	8.7e-115	58.13	99.20	414
GE002271	CRISPR system Cascade subunit CasD	casD	sp|Q46898|CAS5_ECOLI	1.8e-54	53.99	93.39	213
GE002272	CRISPR system Cascade subunit CasE	casE	sp|Q46897|CAS6_ECOLI	5.6e-39	46.83	100.00	161
GE002275	CRISPR-associated endonuclease Cas1	cas1	sp|Q74DC4|CAS1_GEOSL	1.6e-127	72.09	99.34	456
GE002276	CRISPR-associated endoribonuclease Cas2	ygbF	sp|P45956|CAS2_ECOLI	2.0e-34	70.65	94.85	145
GE002279	Chorismate synthase	aroC	sp|Q3J713|AROC_NITOC	3.6e-166	77.01	99.72	584
GE002280	50S ribosomal protein L3 glutamine methyltransferase	prmB	sp|Q8ECQ4|PRMB_SHEON	3.2e-91	55.67	96.76	335
GE002283	Probable cytochrome c peroxidase	yhjA	sp|P37197|YHJA_ECOLI	1.2e-89	42.07	88.41	330
GE002287	Outer-membrane lipoprotein carrier protein	lolA	sp|Q607H7|LOLA_METCA	3.9e-64	59.59	93.24	245
GE002288	Penicillin-binding protein 1B	mrcB	sp|Q9KUC0|PBPB_VIBCH	1.9e-151	40.53	92.67	537
GE002292	Putative capsule polysaccharide export protein	--	sp|Q48450|YC04_KLEPN	3.5e-14	30.65	97.28	79
GE002296	Pyrimidine/purine nucleoside phosphorylase	ppnP	sp|Q30NQ5|PPNP_SULDN	2.3e-33	60.19	100.00	141
GE002305	Probable transposase for transposon Tn903	--	sp|P03009|TRA2_ECOLX	7.2e-27	33.04	99.13	121
GE002315	Serine recombinase PinE	pinE	sp|P03014|PINE_ECOLI	1.3e-32	45.88	94.12	140
GE002318	Antitoxin HigA	higA	sp|P67702|HIGA_ECOL6	1.9e-09	34.15	81.56	62
GE002321	Putative nuclease YhcG	yhcG	sp|P45423|YHCG_ECOLI	3.9e-56	37.57	91.45	219
GE002322	DNA-binding protein HU-beta	hupB	sp|P0ACF6|DBHB_ECO57	1.3e-27	68.54	98.89	122
GE002325	Type-1 restriction enzyme EcoAI specificity protein	hsdS	sp|P19704|T1SA_ECOLX	6.8e-78	34.52	82.18	292
GE002326	Type I restriction enzyme EcoEI M protein	hsdM	sp|Q47282|T1ME_ECOLX	2.7e-142	55.09	76.14	506
GE002327	Type I restriction enzyme EcoEI R protein	hsdR	sp|Q47281|T1RE_ECOLX	2.7e-246	53.54	98.53	852
GE002330	Hercynine oxygenase	egtB	sp|A0R5N0|EGTB_MYCS2	5.1e-39	32.91	68.02	162
GE002331	Histidine N-alpha-methyltransferase	egtD	sp|A0R5M8|EGTD_MYCS2	1.1e-41	35.67	91.88	171
GE002332	Alpha-ketoglutarate permease	kgtP	sp|P0AEX3|KGTP_ECOLI	7.5e-113	51.72	90.27	407
GE002334	Signal transduction histidine-protein kinase BarA	barA	sp|P0AEC7|BARA_ECO57	3.1e-74	31.13	64.93	280
GE002335	Uncharacterized signaling protein PA1727	PA1727	sp|Q9I310|Y1727_PSEAE	9.3e-94	39.44	60.51	345
GE002340	Methyl-accepting chemotaxis protein I	tsr	sp|P02942|MCP1_ECOLI	1.4e-15	53.12	12.21	85
GE002342	Chemotaxis protein CheA	cheA	sp|P29072|CHEA_BACSU	8.2e-101	32.10	96.73	368
GE002344	Methyl-accepting chemotaxis protein II	tar	sp|P07017|MCP2_ECOLI	6.7e-13	69.64	28.14	74
GE002345	Chemotaxis protein CheW	cheW	sp|P06110|CHEW_SALTY	1.7e-23	34.21	84.44	109
GE002346	Methyl-accepting chemotaxis protein I	tsr	sp|P02942|MCP1_ECOLI	1.2e-14	52.69	15.66	82
GE002347	Chemotaxis protein CheW	cheW	sp|P06110|CHEW_SALTY	1.6e-21	33.33	83.33	103
GE002352	Virulence sensor protein BvgS	bvgS	sp|P16575|BVGS_BORPE	4.0e-97	26.30	73.52	357
GE002353	Probable cyclic di-GMP phosphodiesterase VC_1348	VC_1348	sp|Q9KSB1|CDPD2_VIBCH	3.8e-59	40.85	96.07	229
GE002354	PKHD-type hydroxylase PST_0995	PST_0995	sp|A4VI91|Y995_PSEU5	6.5e-73	58.52	100.00	274
GE002356	Probable TonB-dependent receptor BfrD	bfrD	sp|P81549|BFRD_BORPE	3.5e-75	29.74	93.42	283
GE002359	Cytochrome b561 homolog 1	yodB	sp|P76345|C56H_ECOLI	7.7e-08	27.47	96.69	57
GE002362	Regulatory protein NocR	nocR	sp|Q00678|NOCR_AGRFC	2.8e-07	24.64	84.95	56
GE002366	Photosystem I assembly protein Ycf3	ycf3	sp|Q3M690|YCF3_ANAVT	4.1e-06	27.27	16.99	53
GE002367	Transposons Tn1721 resolvase	tnpR	sp|P0C1G2|TNR7_ECOLX	6.0e-24	39.67	95.72	111
GE002369	Transcriptional regulatory protein DegU	degU	sp|P13800|DEGU_BACSU	8.7e-27	31.42	98.59	120
GE002373	Methyl-accepting chemotaxis protein I	tsr	sp|P02942|MCP1_ECOLI	5.6e-13	51.69	9.88	77
GE002374	Chemotaxis protein CheW	cheW	sp|P06110|CHEW_SALTY	1.3e-23	34.90	81.42	110
GE002375	Chemotaxis protein methyltransferase	cheR	sp|O51069|CHER_BORBU	1.6e-44	37.93	88.97	180
GE002376	Probable chemoreceptor glutamine deamidase CheD	cheD	sp|Q48ND8|CHED_PSE14	5.3e-40	44.65	95.18	164
GE002377	Catalase-peroxidase 2	katG2	sp|B3PEP6|KATG2_CELJU	0.0e+00	71.54	99.73	1106
GE002380	Nitrate reductase	nasA	sp|Q06457|NASA_KLEOX	1.7e-241	49.15	99.66	836
GE002381	Nitrite reductase [NAD(P)H]	nasD	sp|P42435|NASD_BACSU	5.7e-99	43.60	98.31	361
GE002382	Uncharacterized isomerase slr1019	slr1019	sp|P73125|Y1019_SYNY3	6.3e-39	33.33	100.00	161
GE002383	Nitrite reductase (NADH) small subunit	nirD	sp|P0A9I9|NIRD_ECO57	1.6e-19	39.25	96.40	95
GE002384	Nitrite reductase (NADH) large subunit	nirB	sp|P08201|NIRB_ECOLI	4.3e-311	60.57	99.29	1067
GE002388	Vitamin B12 transporter BtuB	btuB	sp|Q8DD41|BTUB_VIBVU	3.3e-10	38.51	18.30	67
GE002398	Nitrate/nitrite transporter NrtP	nrtP	sp|B1XLL7|NRTP_SYNP2	2.0e-90	41.06	89.84	333
GE002399	Nitrate regulatory protein	nasR	sp|Q48468|NASR_KLEOX	3.1e-07	35.37	42.71	55
GE002400	Nitrate/nitrite binding protein NrtA	nrtA	sp|Q44292|NRTA_NOSS1	7.4e-58	34.80	87.37	225
GE002401	Bicarbonate transport system permease protein CmpB	cmpB	sp|Q55461|CMPB_SYNY3	1.5e-33	38.83	60.83	144
GE002402	Bicarbonate transport ATP-binding protein CmpC	cmpC	sp|Q55107|CMPC_SYNE7	2.2e-72	53.75	43.32	273
GE002405	ECF RNA polymerase sigma factor SigK	sigK	sp|A1TEV0|SIGK_MYCVP	1.1e-07	24.58	86.87	57
GE002407	Subtilisin NAT	aprN	sp|P35835|SUBN_BACNA	3.6e-26	33.75	55.61	119
GE002410	Secretory immunoglobulin A-binding protein EsiB	esiB	sp|A0A0H2VDN9|ESIB_ECOL6	9.8e-29	44.37	51.36	127
GE002413	Exodeoxyribonuclease I	sbcB	sp|P04995|EX1_ECOLI	9.2e-117	46.07	97.11	421
GE002416	General secretion pathway protein A	exeA	sp|P45754|GSPA_AERHY	4.8e-85	38.10	98.02	315
GE002417	Histidinol-phosphate aminotransferase 2	hisC2	sp|Q3K8U2|HIS82_PSEPF	8.8e-120	61.54	98.64	430
GE002418	Cyclohexadienyl dehydrogenase	tyrC	sp|Q04983|TYRC_ZYMMO	3.2e-48	37.54	96.91	192
GE002419	3-phosphoshikimate 1-carboxyvinyltransferase	aroA	sp|Q608S5|AROA_METCA	1.7e-170	70.93	98.40	599
GE002420	Cytidylate kinase	cmk	sp|Q4UVD7|KCY_XANC8	4.4e-58	53.24	97.27	224
GE002421	30S ribosomal protein S1	rpsA	sp|Q9HZ71|RS1_PSEAE	6.4e-223	67.57	99.28	773
GE002422	Integration host factor subunit beta	ihfB	sp|Q0AA51|IHFB_ALKEH	1.3e-33	74.47	93.07	142
GE002425	Large-conductance mechanosensitive channel	mscL	sp|A5W917|MSCL_PSEP1	2.2e-39	66.17	98.52	162
GE002430	Phytochrome-like protein cph2	cph2	sp|Q55434|PHY2_SYNY3	1.7e-23	37.30	58.65	110
GE002431	Cyclic di-GMP phosphodiesterase PdeF	pdeF	sp|P77172|PDEF_ECOLI	5.9e-16	30.30	40.00	85
GE002432	Beta-lactamase OXA-18	bla	sp|O07293|BLO18_PSEAI	5.0e-48	40.45	97.39	191
GE002433	Oxygen sensor histidine kinase NreB	nreB	sp|A7X624|NREB_STAA1	1.1e-06	22.86	86.46	54
GE002435	Cardiolipin synthase C	clsC	sp|P75919|CLSC_ECOLI	2.2e-74	36.10	86.95	280
GE002436	Signal peptidase I	lepB	sp|Q8L2J7|LEP_RICTY	2.7e-20	31.86	60.73	99
GE002439	Single-stranded DNA-binding protein	ssb	sp|P44409|SSB_HAEIN	1.7e-43	54.22	99.36	176
GE002440	Inner membrane transport protein YajR	yajR	sp|P77726|YAJR_ECOLI	8.5e-104	46.19	96.53	377
GE002441	Uncharacterized protein YeaC	yeaC	sp|P94474|YEAC_BACSU	1.5e-64	41.18	99.67	246
GE002443	Protein-glutamine gamma-glutamyltransferase	tgpA	sp|Q9HZX3|TGPA_PSEAE	2.1e-71	31.70	95.05	270
GE002444	UPF0310 protein MAV_1800	MAV_1800	sp|A0QDN6|Y1800_MYCA1	1.4e-36	49.63	96.43	152
GE002447	Uncharacterized signaling protein PA1727	PA1727	sp|Q9I310|Y1727_PSEAE	2.7e-88	40.71	26.24	328
GE002449	Probable cadmium-transporting ATPase	cadA	sp|P58414|CADA_LISMO	7.1e-64	30.20	65.85	246
GE002452	Cytochrome c biogenesis ATP-binding export protein CcmA	ccmA	sp|Q8DB62|CCMA_VIBVU	1.3e-46	46.04	94.29	186
GE002453	Heme exporter protein B	ccmB	sp|Q9I3N6|CCMB_PSEAE	2.5e-61	57.92	98.66	235
GE002454	Heme exporter protein C	ccmC	sp|Q9I3N5|CCMC_PSEAE	2.6e-70	54.01	93.68	265
GE002456	Cytochrome c-type biogenesis protein CcmE	ccmE	sp|Q60BP6|CCME_METCA	1.1e-38	60.43	96.53	159
GE002457	Cytochrome c-type biogenesis protein CcmF	ccmF	sp|Q9I3N2|CCMF_PSEAE	9.9e-191	59.54	98.92	667
GE002458	Thiol:disulfide interchange protein DsbE	dsbE	sp|Q46476|DSBE_ALLVD	6.1e-42	46.75	95.48	171
GE002459	Cytochrome c-type biogenesis protein CcmH	ccmH	sp|Q9I3N0|CCMH_PSEAE	2.0e-25	43.06	92.81	115
GE002460	Cytochrome c-type biogenesis protein CycH	cycH	sp|Q9I3M9|CYCH_PSEAE	3.6e-34	31.06	98.99	146
GE002461	Oxygen-independent coproporphyrinogen III oxidase	hemN	sp|P77915|HEMN_PSEAE	2.4e-151	55.43	100.00	535
GE002463	Transposase for insertion sequence element IS1111A	CBU_0006	sp|Q45968|TRA1_COXBU	1.0e-69	42.12	95.64	264
GE002465	RNA pyrophosphohydrolase	rppH	sp|Q606D2|RPPH_METCA	7.4e-61	64.90	88.30	233
GE002469	Uncharacterized signaling protein PA1727	PA1727	sp|Q9I310|Y1727_PSEAE	6.2e-105	44.50	51.63	382
GE002470	Sulfur carrier protein TusA	tusA	sp|D3RPC0|TUSA_ALLVD	1.3e-12	45.21	94.81	72
GE002474	PE-PGRS family protein PE_PGRS18	PE_PGRS18	sp|Q79FU0|PG18_MYCTU	4.2e-09	27.38	52.19	62
GE002476	Transposase InsI for insertion sequence element IS30A	insI1	sp|P0CF88|INSI1_ECOLI	5.8e-98	48.17	98.45	358
GE002482	DNA gyrase subunit A	gyrA	sp|P41513|GYRA_PECCA	0.0e+00	67.34	96.21	1124
GE002483	Phosphoserine aminotransferase	serC	sp|Q820S0|SERC_NITEU	4.9e-123	61.31	100.00	441
GE002484	Bifunctional chorismate mutase/prephenate dehydratase	pheA	sp|Q9HZ67|CMPDT_PSEAE	2.6e-100	51.81	98.34	365
GE002494	Glycine cleavage system transcriptional activator	gcvA	sp|P0A9F8|GCVA_ECO57	1.3e-58	41.10	96.56	227
GE002498	Citrate synthase	gltA	sp|O33915|CISY_RHIME	1.8e-172	67.15	95.61	605
GE002499	Peptide transporter CstA	cstA	sp|P15078|CSTA_ECOLI	5.8e-205	52.43	96.97	714
GE002501	D-alanyl-D-alanine carboxypeptidase DacA	dacA	sp|P0AEB4|DACA_ECO57	1.3e-32	36.69	52.28	141
GE002503	Alcohol dehydrogenase	adh	sp|P42327|ADH2_GEOSE	1.2e-46	33.53	95.66	187
GE002504	Phosphatidylglycerol--prolipoprotein diacylglyceryl transferase	lgt	sp|A4QFF5|LGT_CORGB	1.3e-15	30.29	62.78	84
GE002506	Multidrug efflux system ATP-binding protein Rv1218c	Rv1218c	sp|O86311|MEATP_MYCTU	2.4e-21	35.62	77.18	102
GE002512	Diguanylate cyclase DgcM	dgcM	sp|Q8X8Q3|DGCM_ECO57	7.0e-25	34.98	37.50	115
GE002515	Putative nicotine oxidoreductase	nicA	sp|B1N1A3|NICA_PSEPU	8.8e-26	34.98	37.79	119
GE002520	Multifunctional cyclase-dehydratase-3-O-methyl transferase TcmN	tcmN	sp|P16559|TCMN_STRGA	1.7e-33	30.56	87.57	144
GE002524	Probable exosortase EpsH	epsH	sp|Q83VR1|EPSH_METS1	1.8e-67	47.65	95.79	256
GE002526	Uncharacterized protein sll0335	sll0335	sp|Q55587|Y335_SYNY3	1.9e-138	53.42	98.32	493
GE002531	Molybdate-binding protein ModA	modA	sp|P37734|MODA_AZOVI	2.3e-71	55.92	96.84	269
GE002535	Multicopper oxidase mco	mco	sp|Q6GIX3|MCO_STAAR	1.8e-06	32.11	15.67	55
GE002538	HTH-type transcriptional regulator BenM	benM	sp|O68014|BENM_ACIAD	1.5e-16	25.17	98.97	87
GE002540	Transposase InsI for insertion sequence element IS30A	insI1	sp|P0CF88|INSI1_ECOLI	5.8e-98	48.17	98.45	358
GE002541	Ribulose-phosphate 3-epimerase	rpe	sp|P0AG09|RPE_ECO57	8.0e-100	79.19	99.10	363
GE002543	Thiol-disulfide oxidoreductase ResA	resA	sp|Q63DQ8|RESA_BACCZ	5.3e-14	31.76	93.71	78
GE002544	3-dehydroquinate dehydratase	aroQ	sp|Q60A28|AROQ_METCA	5.6e-52	71.33	93.46	204
GE002545	Biotin carboxyl carrier protein of acetyl-CoA carboxylase	accB	sp|P0ABE0|BCCP_ECO57	7.5e-38	60.90	100.00	157
GE002546	Biotin carboxylase	accC	sp|O52058|ACCC_ALLVD	8.9e-199	74.66	99.78	693
GE002548	Flavodoxin FldP	fldP	sp|A0A0H2ZDT7|FLDP_PSEAB	1.8e-57	57.87	96.22	222
GE002552	Sensor protein QseC	qseC	sp|Q8Z3P2|QSEC_SALTI	9.4e-27	38.24	51.39	121
GE002553	Transcriptional regulatory protein PmrA	pmrA	sp|Q70FH0|PMRA_PECPM	1.3e-44	43.18	98.21	180
GE002557	Carbonic anhydrase 2	can	sp|P61517|CAN_ECOLI	5.1e-64	52.63	99.05	244
GE002562	Protein-methionine-sulfoxide reductase heme-binding subunit MsrQ	msrQ	sp|Q3BUZ5|MSRQ_XANC5	4.3e-26	42.31	73.93	118
GE002563	Protein-methionine-sulfoxide reductase catalytic subunit MsrP	msrP	sp|Q60AK7|MSRP_METCA	1.6e-85	50.49	97.41	316
GE002564	C-5 sterol desaturase	erg3	sp|P68434|ERG3_MYCBO	3.6e-09	30.15	49.09	62
GE002565	Blue-light-activated histidine kinase 2	ELI_04860	sp|Q2NB77|LVHK2_ERYLH	1.9e-20	42.24	75.00	99
GE002567	Uncharacterized signaling protein PA1727	PA1727	sp|Q9I310|Y1727_PSEAE	1.9e-97	43.68	58.86	357
GE002572	Beta-lactamase OXA-2	bla	sp|P0A1V9|BLO2_ECOLX	1.3e-19	38.06	48.73	97
GE002574	Nodulation protein T	nodT	sp|P15727|NODT_RHILV	1.5e-37	28.57	93.98	157
GE002575	Macrolide export protein MacA	macA	sp|P58411|MACA_YERPE	1.6e-07	21.57	86.49	57
GE002576	Nodulation protein NolG	nolG	sp|P25197|NOLG_RHIME	1.1e-143	33.72	97.09	511
GE002577	Biofilm dispersion protein BdlA	bdlA	sp|Q9I3S1|BDLA_PSEAE	6.6e-74	39.51	92.63	278
GE002581	Ferrichrysobactin receptor	fct	sp|Q47162|FCT_DICD3	1.4e-51	25.26	84.81	205
GE002585	Probable TonB-dependent receptor NMB0964	NMB0964	sp|Q9JZN9|Y964_NEIMB	1.4e-53	25.73	90.44	211
GE002590	Protein HupE	hupE	sp|P27650|HUPE_RHILV	1.2e-16	35.86	35.19	88
GE002595	Protein tonB2	tonB2	sp|Q9RMT3|TONB2_PSEAE	1.1e-19	53.49	64.18	96
GE002598	Na(+)/H(+) antiporter NhaD	nhaD	sp|E1VBT7|NHAD_HALED	1.5e-114	47.12	98.96	413
GE002599	Putative nicotine oxidoreductase	nicA	sp|B1N1A3|NICA_PSEPU	8.8e-26	34.98	37.79	119
GE002625	Transposon Tn552 resolvase	tnpR	sp|P18358|BINL_STAAU	2.7e-33	43.85	91.22	142
GE002626	Transposase for transposon Tn1546	--	sp|Q06238|TNP6_ENTFC	4.5e-57	23.55	92.20	223
GE002629	NADH-quinone oxidoreductase subunit A	nuoA	sp|Q2YAA5|NUOA_NITMU	2.1e-31	50.69	83.04	136
GE002630	NADH-quinone oxidoreductase subunit B	nuoB	sp|Q608X8|NUOB_METCA	3.8e-91	74.53	100.00	334
GE002631	NADH-quinone oxidoreductase subunit C/D	nuoC	sp|Q608X9|NUOCD_METCA	6.9e-271	76.56	94.58	933
GE002632	NADH-quinone oxidoreductase subunit E	nuoE	sp|Q8K9Y4|NUOE_BUCAP	1.6e-36	45.33	92.02	152
GE002633	NADH-quinone oxidoreductase subunit F	nuoF	sp|P33901|NUOF_SALTY	1.6e-149	59.02	95.57	529
GE002634	NADH-quinone oxidoreductase subunit G	nuoG	sp|P0A1Y5|NUOG_SALTI	7.9e-263	53.66	96.78	907
GE002635	NADH-quinone oxidoreductase subunit H	nuoH	sp|Q608Y3|NUOH_METCA	6.1e-125	69.97	97.50	447
GE002636	NADH-quinone oxidoreductase subunit I	nuoI	sp|Q608Y4|NUOI_METCA	6.2e-84	81.29	100.00	310
GE002637	NADH-quinone oxidoreductase subunit J	nuoJ	sp|Q9I0J3|NUOJ_PSEAE	3.6e-39	58.60	90.12	161
GE002638	NADH-quinone oxidoreductase subunit K	nuoK	sp|A6V4D9|NUOK_PSEA7	5.6e-32	64.71	100.00	137
GE002639	NADH-quinone oxidoreductase subunit L	nuoL	sp|Q9I0J1|NUOL_PSEAE	2.9e-152	52.71	98.36	539
GE002640	NADH-quinone oxidoreductase subunit M	nuoM	sp|Q9I0J0|NUOM_PSEAE	5.5e-133	50.31	97.37	474
GE002641	NADH-quinone oxidoreductase subunit N	nuoN	sp|Q608Y9|NUON_METCA	4.5e-106	47.16	94.25	385
GE002645	Fumarate hydratase class II	fumC	sp|Q8KTE1|FUMC_METEA	4.2e-167	64.30	99.57	588
GE002647	Cytochrome bd-I ubiquinol oxidase subunit 2	cydB	sp|P0ABK4|CYDB_ECO57	1.1e-28	30.14	96.44	127
GE002648	Cytochrome bd ubiquinol oxidase subunit 1	cydA	sp|P94364|CYDA_BACSU	8.1e-67	35.63	96.90	255
GE002655	Nodulation protein T	nodT	sp|P24145|NODT_RHILT	1.3e-46	29.34	97.69	188
GE002656	Efflux pump membrane transporter BepE	bepE	sp|Q8G2M6|BEPE_BRUSU	1.8e-245	46.67	95.86	849
GE002657	Multidrug efflux pump subunit AcrA	acrA	sp|P0AE07|ACRA_ECO57	7.3e-48	32.89	96.15	191
GE002659	Uncharacterized metallophosphoesterase Cj0846	Cj0846	sp|Q9PP77|Y846_CAMJE	4.4e-32	34.08	65.59	139
GE002663	N-ethylmaleimide reductase	nemA	sp|P77258|NEMA_ECOLI	3.1e-77	44.96	98.62	289
GE002664	3-oxoacyl-[acyl-carrier-protein] reductase FabG	fabG	sp|Q9X248|FABG_THEMA	2.2e-42	40.80	98.39	172
GE002665	Uncharacterized HTH-type transcriptional regulator YczG	yczG	sp|O31480|YCZG_BACSU	3.9e-13	39.22	86.44	74
GE002667	Beta-phosphoglucomutase	yvdM	sp|O06995|PGMB_BACSU	2.6e-13	30.60	78.32	76
GE002669	NAD(P) transhydrogenase subunit alpha	pntA	sp|P07001|PNTA_ECOLI	2.0e-162	62.33	100.00	572
GE002670	NAD(P) transhydrogenase subunit beta	pntB	sp|P0AB69|PNTB_ECO57	4.0e-154	63.28	99.57	545
GE002675	Uncharacterized protein YeaC	yeaC	sp|P94474|YEAC_BACSU	4.3e-70	44.44	95.94	265
GE002679	Probable HTH-type transcriptional regulator LtrA	ltrA	sp|P52689|LTRA_KLEPN	3.8e-36	31.29	97.65	152
GE002680	N-ethylmaleimide reductase	nemA	sp|P77258|NEMA_ECOLI	4.8e-86	47.24	97.52	318
GE002684	Penicillin-binding protein 4*	pbpE	sp|P32959|PBPE_BACSU	5.4e-13	23.03	72.42	75
GE002695	Putative cation/proton antiporter YbaL	ybaL	sp|P39830|YBAL_ECOLI	3.1e-22	25.56	93.42	107
GE002696	Penicillin-binding protein 1C	pbpC	sp|P76577|PBPC_ECOLI	1.2e-83	31.27	94.92	311
GE002699	Uncharacterized protein HI_1602	HI_1602	sp|P44270|Y1602_HAEIN	1.5e-27	45.00	84.95	123
GE002701	UPF0276 protein Nmul_A2550	Nmul_A2550	sp|Q2Y5Y2|Y2550_NITMU	7.0e-93	61.13	94.64	340
GE002708	Sensor histidine kinase GacS	gacS	sp|Q9F8D7|GACS_PSEPH	5.3e-76	33.43	53.67	287
GE002709	Cyclic di-GMP phosphodiesterase PA4781	PA4781	sp|Q9HV27|CDPD2_PSEAE	1.8e-63	37.85	96.97	243
GE002711	Sigma factor SigB regulation protein RsbQ	rsbQ	sp|O07015|RSBQ_BACSU	1.8e-45	35.50	97.39	183
GE002714	Multidrug resistance protein MdtA	mdtA	sp|A7FG18|MDTA_YERP3	5.3e-89	49.44	86.13	328
GE002715	Multidrug resistance protein MdtB	mdtB	sp|A8GHQ9|MDTB_SERP5	0.0e+00	65.07	94.88	1257
GE002716	Multidrug resistance protein MdtC	mdtC	sp|A1JKW9|MDTC_YERE8	0.0e+00	60.89	99.04	1153
GE002719	Cation efflux system protein CzcB	czcB	sp|P94176|CZCB_ALCSC	2.1e-26	26.79	85.86	120
GE002720	Cation efflux system protein CzcA	czcA	sp|P94177|CZCA_ALCSC	1.8e-199	40.06	99.22	696
GE002726	HTH-type transcriptional regulator SsuR	ssuR	sp|B4E8S9|SSUR_BURCJ	3.5e-58	39.45	96.32	225
GE002727	Outer membrane protein assembly factor BamE	bamE	sp|G0A7H1|BAME_METMM	2.3e-54	61.73	94.74	212
GE002728	Ferric uptake regulation protein	fur	sp|Q48835|FUR_LEGPN	2.6e-48	64.44	98.54	191
GE002729	Lipoprotein-releasing system transmembrane protein LolC	lolC	sp|P57062|LOLC_NEIMB	2.1e-101	50.61	98.31	369
GE002730	Lipoprotein-releasing system ATP-binding protein LolD	lolD	sp|Q604C1|LOLD_METCA	6.3e-87	71.36	93.22	320
GE002732	Outer membrane protein A	ompA	sp|P24017|OMPA_KLEPN	1.1e-07	30.34	43.84	57
GE002737	CDP-diacylglycerol--glycerol-3-phosphate 3-phosphatidyltransferase	pgsA	sp|P44528|PGSA_HAEIN	8.9e-44	54.40	97.85	177
GE002738	UvrABC system protein C	uvrC	sp|Q607S4|UVRC_METCA	1.6e-219	61.98	98.69	762
GE002739	Type-5 uracil-DNA glycosylase	udgb	sp|Q5SJ65|UDGB_THET8	6.4e-38	43.90	93.46	157
GE002740	Chaperone protein DnaJ	dnaJ	sp|Q9XCA6|DNAJ_PORGI	8.3e-08	39.44	21.13	58
GE002741	3-mercaptopyruvate sulfurtransferase	sseA	sp|P58388|THTM_ECO57	4.5e-50	36.76	91.55	198
GE002745	Inner membrane transport permease YadH	yadH	sp|P0AFN8|YADH_ECO57	4.0e-47	36.08	100.00	188
GE002746	Uncharacterized ABC transporter ATP-binding protein YadG	yadG	sp|P36879|YADG_ECOLI	3.8e-58	40.79	92.92	225
GE002747	Protein MtfA	mtfA	sp|B2VFG2|MTFA_ERWT9	6.4e-43	40.61	83.21	174
GE002752	Virulence sensor protein BvgS	bvgS	sp|P16575|BVGS_BORPE	2.2e-74	27.65	62.73	281
GE002753	Probable cyclic di-GMP phosphodiesterase VC_1348	VC_1348	sp|Q9KSB1|CDPD2_VIBCH	9.6e-63	40.85	96.07	241
GE002754	Protein HelA	helA	sp|Q48815|HELA_LEGPN	7.8e-113	28.78	97.41	409
GE002760	UvrABC system protein A	uvrA	sp|Q9HWG0|UVRA_PSEAE	0.0e+00	71.86	99.68	1374
GE002763	UPF0194 membrane protein YPA_1093	YPA_1093	sp|Q1C912|Y1093_YERPA	1.2e-75	48.76	94.99	283
GE002764	Probable multidrug ABC transporter ATP-binding protein YbhF	ybhF	sp|P0A9U1|YBHF_ECOLI	1.9e-206	61.98	99.83	719
GE002765	Probable multidrug ABC transporter permease YbhS	ybhS	sp|P0AFQ4|YBHS_ECO57	3.8e-118	57.87	99.73	425
GE002766	Probable multidrug ABC transporter permease YbhR	ybhR	sp|P0AFQ0|YBHR_ECO57	1.3e-107	56.71	99.18	390
GE002767	Cation efflux system protein CusC	cusC	sp|Q8CWA4|CUSC_ECOL6	2.9e-41	29.96	95.55	170
GE002769	Uncharacterized protein aq_1088	aq_1088	sp|O67178|Y1088_AQUAE	6.8e-62	26.67	95.77	239
GE002770	Adenylyl-sulfate kinase	cysC	sp|B0CAX3|CYSC_ACAM1	5.6e-71	62.50	95.22	267
GE002771	Probable cyclic di-GMP phosphodiesterase VC_1348	VC_1348	sp|Q9KSB1|CDPD2_VIBCH	1.9e-68	41.29	94.44	260
GE002772	Sensor histidine kinase GacS	gacS	sp|Q9F8D7|GACS_PSEPH	3.7e-79	32.60	44.44	297
GE002775	Bifunctional NAD(P)H-hydrate repair enzyme Nnr	nnr	sp|Q83CM5|NNR_COXBU	3.0e-115	49.08	99.38	416
GE002776	Epoxyqueuosine reductase	queG	sp|Q9HUL4|QUEG_PSEAE	2.6e-129	62.43	97.46	462
GE002778	Non-hemolytic phospholipase C	plcN	sp|Q9RGS8|PHLN_BURPS	6.6e-16	28.79	38.82	86
GE002779	Uncharacterized HTH-type transcriptional regulator YdfD	ydfD	sp|P96681|YDFD_BACSU	3.8e-49	27.31	93.32	196
GE002780	Terephthalate 1,2-dioxygenase, reductase component 1	tphA1I	sp|Q3C1E0|TPDR1_COMSP	3.2e-21	29.82	61.81	103
GE002784	Fe(2+) transporter FeoB	feoB	sp|Q8GNS3|FEOB_LEGPN	6.5e-173	44.81	97.80	608
GE002787	Threonine--tRNA ligase	thrS	sp|Q60AZ3|SYT_METCA	4.7e-281	69.72	95.34	967
GE002788	Translation initiation factor IF-3	infC	sp|Q1IC14|IF3_PSEE4	7.0e-48	71.32	100.00	190
GE002789	50S ribosomal protein L35	rpmI	sp|Q60AZ2|RL35_METCA	1.6e-19	72.31	100.00	95
GE002790	50S ribosomal protein L20	rplT	sp|Q60AZ1|RL20_METCA	1.3e-43	81.42	94.17	176
GE002791	Phenylalanine--tRNA ligase alpha subunit	pheS	sp|Q60AZ0|SYFA_METCA	1.3e-146	74.17	98.23	519
GE002792	Phenylalanine--tRNA ligase beta subunit	pheT	sp|Q60AY9|SYFB_METCA	6.3e-248	54.92	100.00	857
GE002793	Integration host factor subunit alpha	ihfA	sp|B7V312|IHFA_PSEA8	5.0e-38	80.41	98.98	157
GE002795	Prophage integrase IntA	intA	sp|P32053|INTA_ECOLI	2.2e-58	36.66	94.52	226
GE002802	Secretory immunoglobulin A-binding protein EsiB	esiB	sp|A0A0H2VDN9|ESIB_ECOL6	9.6e-42	32.16	77.57	171
GE002809	Prophage integrase IntS	intS	sp|P37326|INTS_ECOLI	2.1e-12	35.95	90.91	72
GE002816	Cyclic di-GMP phosphodiesterase PdeB	pdeB	sp|Q8EJM6|PDEB_SHEON	1.5e-16	24.30	72.71	88
GE002819	Lipopolysaccharide core biosynthesis glycosyltransferase KdtX	kdtX	sp|Q54435|KDTX_SERMA	5.4e-34	37.70	92.91	145
GE002820	UvrABC system protein B	uvrB	sp|Q605S7|UVRB_METCA	4.6e-295	77.32	95.77	1013
GE002822	Cold shock-like protein CspD	cspD	sp|Q45099|CSPD_BACCE	2.4e-18	70.97	88.57	91
GE002826	Transcriptional regulatory protein CusR	cusR	sp|P0AD00|CUSR_ECO57	5.0e-47	43.05	92.15	188
GE002827	Signal transduction histidine-protein kinase BaeS	baeS	sp|P30847|BAES_ECOLI	8.0e-37	31.78	62.89	155
GE002829	Signal transduction histidine-protein kinase/phosphatase MprB	mprB	sp|A1TEL6|MPRB_MYCVP	2.9e-17	26.30	56.38	90
GE002830	Probable L,D-transpeptidase YbiS	ybiS	sp|P0AAY0|YBIS_ECO57	3.0e-40	35.59	58.46	166
GE002833	N5-carboxyaminoimidazole ribonucleotide mutase	purE	sp|P72157|PURE_PSEAE	8.7e-59	70.19	97.58	226
GE002834	N5-carboxyaminoimidazole ribonucleotide synthase	purK	sp|P72158|PURK_PSEAE	1.1e-98	50.42	98.08	360
GE002836	Lipid III flippase	wzxE	sp|P0AAA7|WZXE_ECOLI	3.1e-08	22.43	78.03	60
GE002837	Serine acetyltransferase	cysE	sp|A8F961|CYSE_BACP2	2.4e-22	44.37	76.67	105
GE002838	Transposase for insertion sequence element IS1111A	CBU_0006	sp|Q45968|TRA1_COXBU	1.9e-42	43.35	93.98	172
GE002839	Probable family 20 transposase	PA0445	sp|Q9HI37|TPF20_PSEAE	1.9e-17	44.33	67.13	89
GE002842	FMN reductase (NADH) NtaB	ntaB	sp|P54990|NTAB_AMIAI	3.1e-21	40.54	91.93	102
GE002843	Lysine--tRNA ligase	lysS	sp|Q5QYV9|SYK_IDILO	2.9e-206	70.99	99.00	718
GE002845	Peptide chain release factor 2	prfB	sp|B7UHU0|RF2_ECO27	1.1e-151	72.60	100.00	536
GE002846	Phosphatidylglycerol--prolipoprotein diacylglyceryl transferase	lgt	sp|C4LD03|LGT_TOLAT	2.5e-76	57.38	92.05	285
GE002848	Ribosomal RNA small subunit methyltransferase J	rsmJ	sp|C4LD58|RSMJ_TOLAT	9.7e-33	40.47	82.03	141
GE002849	Zinc-dependent sulfurtransferase SufU	sufU	sp|O32163|SUFU_BACSU	9.7e-25	40.00	93.33	113
GE002850	Cysteine desulfurase	sufS	sp|A4W9R3|SUFS_ENT38	3.6e-130	55.42	99.51	465
GE002851	UPF0051 protein slr0076	slr0076	sp|Q55792|Y076_SYNY3	4.0e-55	31.25	92.63	216
GE002852	Probable ATP-dependent transporter SufC	sufC	sp|P77499|SUFC_ECOLI	6.4e-90	66.80	97.99	330
GE002853	UPF0051 protein slr0074	slr0074	sp|Q55790|Y074_SYNY3	1.4e-202	70.35	99.38	706
GE002854	Putative HTH-type transcriptional regulator aq_268	aq_268	sp|O66625|Y268_AQUAE	7.4e-09	26.62	91.95	60
GE002862	Uncharacterized signaling protein PA1727	PA1727	sp|Q9I310|Y1727_PSEAE	2.3e-80	37.83	52.20	300
GE002865	Putative deoxyribonuclease RhsC	rhsC	sp|E0SGL7|RHSC_DICD3	6.6e-97	28.70	67.54	356
GE002866	UPF0014 membrane protein slr1647	slr1647	sp|P74369|Y1647_SYNY3	4.2e-34	37.80	93.04	145
GE002867	Phosphate import ATP-binding protein PstB 1	pstB1	sp|Q8RCU0|PSTB1_CALS4	3.2e-19	31.68	87.83	95
GE002868	Response regulator protein VraR	vraR	sp|P0C0Z1|VRAR_STAA1	1.0e-15	26.91	87.70	84
GE002869	Uncharacterized sensor-like histidine kinase R01002	R01002	sp|Q52969|Y1002_RHIME	5.2e-21	29.13	41.69	103
GE002872	Probable L,D-transpeptidase ErfK/SrfK	erfK	sp|P40680|ERFK_SALTY	5.8e-41	34.69	63.06	169
GE002874	Putative methyl-accepting chemotaxis protein sll0041	sll0041	sp|Q55445|Y041_SYNY3	1.3e-17	54.64	25.87	91
GE002875	Alpha-2-macroglobulin homolog	YPO2573	sp|Q8ZDJ2|A2MGH_YERPE	1.7e-282	31.53	85.21	973
GE002878	ATM1-type heavy metal exporter	atm1	sp|Q2G506|ATM1_NOVAD	3.2e-127	45.90	95.86	456
GE002880	Toxin Doc	doc	sp|A0QRY0|DOC_MYCS2	1.3e-11	41.90	77.87	69
GE002887	Ribosome-binding ATPase YchF	ychF	sp|P44681|YCHF_HAEIN	1.8e-149	71.98	100.00	529
GE002888	Probable diguanylate cyclase DgcT	dgcT	sp|P75908|DGCT_ECOLI	7.7e-29	39.18	42.57	128
GE002891	tRNA-modifying protein YgfZ	ECA0758	sp|Q6D961|YGFZ_PECAS	5.4e-24	26.81	96.82	112
GE002894	ATP-dependent RNA helicase DeaD	deaD	sp|P9WH04|DEAD_MYCTO	3.3e-153	51.74	98.45	542
GE002898	NAD(P)-dependent methylenetetrahydromethanopterin dehydrogenase	mtdB	sp|O85012|MTDB_METEA	2.4e-38	33.33	96.08	159
GE002901	Energy-dependent translational throttle protein EttA	ettA	sp|P45127|ETTA_HAEIN	2.4e-238	72.10	99.64	825
GE002902	RNA-binding protein Hfq	hfq	sp|Q606N3|HFQ_METCA	4.3e-27	85.29	83.95	120
GE002903	GTPase HflX	hflX	sp|P25519|HFLX_ECOLI	2.7e-128	58.37	95.73	459
GE002908	Phosphoadenosine phosphosulfate reductase	cysH	sp|B7VBC3|CYSH_PSEA8	3.0e-84	59.41	98.76	312
GE002909	Glutamate--cysteine ligase	gshA	sp|Q88R90|GSH1_PSEPK	3.9e-143	51.79	89.17	508
GE002910	Adenylate cyclase	cyaA	sp|P0A1A8|CYAA_SALTI	2.3e-84	28.45	82.99	314
GE002911	Argininosuccinate lyase	argH	sp|Q609I6|ARLY_METCA	3.2e-183	70.02	97.86	641
GE002913	Type IV pilus biogenesis factor PilY1 homolog PD_1611	pilY1_1	sp|Q87B49|PIYH1_XYLFT	8.5e-130	30.14	93.88	466
GE002918	Aconitate hydratase B	acnB	sp|P36683|ACNB_ECOLI	0.0e+00	75.79	99.65	1307
GE002919	Uncharacterized signaling protein PA1727	PA1727	sp|Q9I310|Y1727_PSEAE	2.8e-96	42.49	47.48	354
GE002923	Protein HflK	hflK	sp|Q9KV09|HFLK_VIBCH	3.0e-68	37.17	100.00	259
GE002924	Protein HflC	hflC	sp|P57630|HFLC_BUCAI	2.0e-58	40.92	98.94	226
GE002925	ATP phosphoribosyltransferase regulatory subunit	hisZ	sp|Q0AB56|HISZ_ALKEH	4.7e-119	52.66	99.24	428
GE002926	Adenylosuccinate synthetase	purA	sp|Q606N8|PURA_METCA	3.5e-176	70.16	100.00	618
GE002927	Exodeoxyribonuclease 7 large subunit	xseA	sp|Q2SCJ1|EX7L_HAHCH	1.2e-99	47.70	97.31	364
GE002928	Penicillin acylase 2 proenzyme	acyII	sp|P15558|PAC2_PSES3	1.2e-68	29.45	94.64	261
GE002932	Oxalate:formate antiporter	oxlT	sp|Q51330|OXLT_OXAFO	1.2e-25	27.37	81.43	118
GE002934	Queuine tRNA-ribosyltransferase	tgt	sp|Q31FZ5|TGT_HYDCU	4.5e-156	71.63	98.37	551
GE002947	Beta-hexosaminidase	nagZ	sp|Q606N2|NAGZ_METCA	5.6e-89	51.98	97.00	328
GE002948	Hypoxanthine-guanine phosphoribosyltransferase	hpt	sp|Q839B2|HPRT_ENTFA	3.5e-14	34.29	71.28	79
GE002949	S-methyl-5&apos;-thioinosine phosphorylase	PA3004	sp|Q9HZK1|MTIP_PSEAE	6.4e-74	56.30	96.75	277
GE002951	Transcriptional activator protein NhaR	nhaR	sp|P0A9G2|NHAR_ECOLI	2.9e-47	34.90	95.82	189
GE002952	Carbonic anhydrase	icfA	sp|P27134|CYNT_SYNE7	4.3e-53	46.15	87.78	208
GE002953	Phosphoenolpyruvate carboxylase	ppc	sp|P0A3X5|CAPP_THEEB	3.0e-156	35.98	99.25	553
GE002954	NAD(+)--dinitrogen-reductase ADP-D-ribosyltransferase	draT	sp|P14299|DRAT_RHORU	5.6e-62	45.20	86.07	238
GE002955	ADP-ribosyl-[dinitrogen reductase] glycohydrolase	draG	sp|P14300|DRAG_RHORU	2.3e-86	53.87	96.27	319
GE002958	Formylglycine-generating enzyme	SCO7548	sp|Q9F3C7|FGE_STRCO	5.7e-20	38.01	60.75	98
GE002960	Serine/threonine-protein kinase pkn1	pkn1	sp|Q7AJA5|PKN1_CHLPN	4.0e-21	37.99	17.22	104
GE002965	Inward rectifier potassium channel Kirbac3.1	--	sp|D9N164|IRK10_MAGMG	2.9e-60	44.13	93.00	232
GE002967	Probable transcriptional regulator YgiV	ygiV	sp|Q46866|YGIV_ECOLI	2.1e-36	48.70	53.10	153
GE002968	Uncharacterized HTH-type transcriptional regulator HI_1364	HI_1364	sp|P43011|Y1364_HAEIN	1.5e-37	29.64	93.31	157
GE002974	Translational regulator CsrA	csrA	sp|Q60BS4|CSRA_METCA	3.2e-22	98.18	87.30	104
GE002978	Nuclease SbcCD subunit C	sbcC	sp|P13458|SBCC_ECOLI	4.6e-34	25.15	99.83	147
GE002980	UPF0176 protein VS_II1404	VS_II1404	sp|B7VTF0|Y4604_VIBTL	3.2e-126	65.82	98.75	451
GE002981	Type IV pilus assembly protein TapB	tapB	sp|P45792|TAPB_AERHY	6.9e-98	37.48	95.46	358
GE002985	2-octaprenyl-6-methoxyphenol hydroxylase	ubiH	sp|P25534|UBIH_ECOLI	4.5e-69	39.29	96.52	262
GE002986	Xaa-Pro aminopeptidase	pepP	sp|P15034|AMPP_ECOLI	7.8e-107	44.39	100.00	387
GE002987	UPF0149 protein plu3602	plu3602	sp|Q7N193|Y3602_PHOLL	2.6e-13	35.47	96.55	75
GE002993	Sensor histidine kinase ResE	resE	sp|P35164|RESE_BACSU	4.5e-33	36.32	39.52	143
GE002995	Sensor histidine kinase ResE	resE	sp|P35164|RESE_BACSU	1.2e-10	22.34	72.47	68
GE002996	Sensory transduction protein regX3	regX3	sp|Q9F868|REGX3_MYCS2	3.7e-50	44.64	93.72	198
GE002997	Uncharacterized signaling protein PA1727	PA1727	sp|Q9I310|Y1727_PSEAE	6.3e-101	42.64	36.18	369
GE003001	tRNA dimethylallyltransferase	miaA	sp|Q607R4|MIAA_METCA	2.7e-93	55.23	96.53	342
GE003002	DNA mismatch repair protein MutL	mutL	sp|B3PDC3|MUTL_CELJU	2.2e-182	50.77	99.85	639
GE003005	Endoribonuclease EndoA	ndoA	sp|P96622|ENDOA_BACSU	5.6e-11	36.27	92.31	67
GE003007	Probable cysteine desulfurase	MAP_2120c	sp|Q9KII6|CSD_MYCPA	1.2e-157	66.17	71.91	557
GE003008	Protein SrpI	srpI	sp|Q55032|SRPI_SYNE7	1.7e-124	73.65	97.05	446
GE003009	Serine acetyltransferase, plasmid	srpH	sp|Q59967|SRPH_SYNE7	2.2e-92	57.19	98.05	339
GE003010	Cysteine synthase	srpG	sp|Q59966|CYSK_SYNE7	4.9e-146	79.19	99.08	517
GE003012	tRNA(fMet)-specific endonuclease VapC	vapC	sp|Q8ZM86|VAPC_SALTY	4.5e-21	37.69	97.01	101
GE003015	Succinate-semialdehyde dehydrogenase [NADP(+)]	ssdA	sp|O32507|GABD_DEIRA	3.3e-132	51.33	97.83	472
GE003016	Glutathione reductase	gor	sp|P23189|GSHR_PSEAE	1.4e-138	55.28	98.88	493
GE003017	Peroxiredoxin sll1621	sll1621	sp|P73728|PRX5_SYNY3	9.9e-61	60.12	95.45	233
GE003020	Bacteriochlorophyllide d C-8(2)-methyltransferase	bchQ	sp|Q8KBK9|BCHQ_CHLTE	3.0e-40	26.99	78.56	166
GE003021	Maltooligosyl trehalose synthase	treY	sp|Q44315|TREY_ARTSQ	8.6e-90	34.82	71.73	332
GE003022	Malto-oligosyltrehalose trehalohydrolase	treZ	sp|Q9RX51|TREZ_DEIRA	3.5e-105	43.52	83.88	382
GE003023	Glycogen operon protein GlgX homolog	glgX	sp|P0A4Y5|GLGX_MYCBO	4.5e-237	54.74	98.87	821
GE003024	Trehalose synthase/amylase TreS	treS	sp|P9WQ18|TRES_MYCTO	5.3e-200	59.20	48.18	698
GE003025	Alpha-1,4-glucan:maltose-1-phosphate maltosyltransferase	glgE	sp|Q8KAR6|GLGE_CHLTE	5.7e-194	50.62	96.83	677
GE003026	1,4-alpha-glucan branching enzyme GlgB	glgB	sp|Q5NXV7|GLGB_AROAE	9.0e-253	64.21	96.44	873
GE003028	Alpha-keto-acid decarboxylase	kdc	sp|Q9CBD6|KDC_MYCLE	2.3e-87	33.93	98.92	323
GE003029	3-oxoacyl-[acyl-carrier-protein] reductase FabG	fabG	sp|Q5HGK2|FABG_STAAC	4.4e-21	32.31	64.51	102
GE003030	Uncharacterized transporter slr0753	slr0753	sp|P74635|Y753_SYNY3	2.6e-17	24.27	82.81	90
GE003034	Calcium-transporting ATPase	yloB	sp|O34431|ATCL_BACSU	3.8e-175	41.16	71.81	616
GE003037	Putative hemin import ATP-binding protein HrtA	hrtA	sp|Q6GE75|HRTA_STAAR	7.7e-45	39.37	94.85	181
GE003043	Transposase InsI for insertion sequence element IS30A	insI1	sp|P0CF88|INSI1_ECOLI	5.8e-98	48.17	98.45	358
GE003045	Translocation and assembly module subunit TamA	tamA	sp|P0ADE5|TAMA_ECO57	1.1e-29	27.96	64.95	132
GE003051	Acetate kinase	ackA	sp|Q6N143|ACKA_RHOPA	4.5e-69	40.46	98.22	262
GE003052	Glycogen phosphorylase	glgP	sp|P9WMW1|PHSG_MYCTU	1.8e-155	41.04	86.79	550
GE003058	Outer membrane protein A	ompA	sp|I2BAK7|OMPA_SHIBC	6.9e-10	40.00	25.96	65
GE003061	Uncharacterized signaling protein PA1727	PA1727	sp|Q9I310|Y1727_PSEAE	4.4e-95	43.38	54.02	349
GE003067	Glucose-6-phosphate isomerase	pgi	sp|Q2YBU4|G6PI_NITMU	4.4e-195	61.48	94.90	681
GE003068	Adenosylcobalamin/alpha-ribazole phosphatase	cobC	sp|P52086|COBC_ECOLI	3.1e-16	29.90	85.58	85
GE003069	Probable phosphoketolase	RB4903	sp|Q7UH14|PHK_RHOBA	0.0e+00	77.92	99.75	1339
GE003072	Probable fructose-bisphosphate aldolase class 1	XCC3185	sp|Q8P5Z7|ALF1_XANCP	1.8e-95	55.12	97.64	349
GE003073	Osmotically-inducible protein Y	osmY	sp|P0AFH9|OSMY_ECOL6	1.4e-09	38.46	87.50	62
GE003077	Cardiolipin synthase	cls	sp|Q9K8Z4|CLS_BACHD	6.7e-50	29.89	99.77	198
GE003078	Uncharacterized protein YbhP	ybhP	sp|P0AAW3|YBHP_ECO57	3.1e-52	40.57	97.99	205
GE003079	Endolytic peptidoglycan transglycosylase RlpA	rlpA	sp|Q9PHM1|RLPA_CAMJE	1.4e-23	55.45	68.71	109
GE003083	Putative protein-glutamate methylesterase/protein-glutamine glutaminase	cheB2	sp|P62642|CHEB2_LEPIC	3.1e-18	32.28	94.92	92
GE003090	Uncharacterized protein y4iL	NGR_a03210	sp|P55495|Y4IL_SINFN	2.9e-56	41.82	84.77	219
GE003093	Chaperone protein DnaJ	dnaJ	sp|O34136|DNAJ_DEIPM	1.6e-10	47.76	49.63	66
GE003094	Protein HflK	hflK	sp|O83151|HFLK_TREPA	9.2e-52	39.02	92.38	204
GE003095	Protein HflC	hflC	sp|O83152|HFLC_TREPA	5.9e-43	34.92	95.65	175
GE003098	Intermembrane phospholipid transport system ATP-binding protein MlaF	mlaF	sp|P45031|MLAF_HAEIN	4.3e-44	40.17	91.22	178
GE003099	Probable ABC transporter permease protein RT0041	RT0041	sp|Q68XW4|Y041_RICTY	2.9e-25	34.33	52.89	116
GE003102	Cyclic beta-(1,2)-glucan synthase NdvB	ndvB	sp|P20471|NDVB_RHIME	0.0e+00	39.53	96.07	2011
GE003106	Outer membrane porin F	oprF	sp|P13794|PORF_PSEAE	7.1e-18	44.12	37.83	91
GE003108	Squalene--hopene cyclase	shc	sp|P54924|SQHC_BRADU	1.2e-170	48.66	88.54	600
GE003112	Curved DNA-binding protein	cbpA	sp|A9KE65|CBPA_COXBN	6.0e-77	45.83	98.40	288
GE003116	UPF0394 membrane protein PD_1892	PD_1892	sp|Q87AD4|Y1892_XYLFT	1.9e-14	39.83	84.78	79
GE003117	UPF0394 membrane protein PD_1893	PD_1893	sp|Q87AD3|Y1893_XYLFT	2.6e-19	43.41	90.00	95
GE003118	High-affinity branched-chain amino acid transport ATP-binding protein LivF	livF	sp|P0A192|LIVF_SALTI	1.4e-41	44.54	91.90	170
GE003122	High-affinity branched-chain amino acid transport ATP-binding protein BraF	braF	sp|P21629|BRAF_PSEAE	8.8e-50	36.51	96.51	197
GE003124	FMNH(2)-dependent dimethylsulfone monooxygenase	sfnG	sp|Q65YW9|SFNG_PSEPU	3.4e-172	83.19	98.62	604
GE003125	NADH-dependent FMN reductase SfnF	sfnF	sp|Q3K9A2|SFNF_PSEPF	2.2e-55	60.87	100.00	215
GE003127	Probable FMNH2-dependent monooxygenase SfnC	sfnC	sp|Q845S8|SFNC_PSEPU	3.1e-118	53.16	94.75	425
GE003128	Alkanesulfonate monooxygenase	ssuD	sp|Q48H03|SSUD_PSE14	1.1e-144	65.52	99.74	513
GE003129	Probable FMNH2-dependent monooxygenase SfnC	sfnC	sp|Q845S8|SFNC_PSEPU	6.4e-148	63.45	95.02	524
GE003130	Sigma54-dependent transcriptional regulator SfnR	sfnR	sp|Q3K999|SFNR_PSEPF	7.7e-122	62.11	89.49	437
GE003131	Riboflavin biosynthesis protein RibBA	ribBA	sp|C0ZZE5|RIBBA_RHOE4	3.2e-134	59.66	97.81	478
GE003133	Probable FMNH2-dependent monooxygenase SfnC	sfnC	sp|Q845S8|SFNC_PSEPU	7.0e-41	30.13	91.71	168
GE003134	Probable family 20 transposase	PA0445	sp|Q9HI37|TPF20_PSEAE	3.8e-51	36.06	94.14	202
GE003136	Carbonic anhydrase	cynT	sp|A0R566|CYNT_MYCS2	1.4e-12	47.50	31.35	73
GE003138	Molybdenum storage protein subunit beta	mosB	sp|P84253|MOSB_AZOVD	6.3e-131	87.04	100.00	467
GE003139	Molybdenum storage protein subunit alpha	mosA	sp|P84308|MOSA_AZOVD	1.4e-122	80.15	98.19	439
GE003140	Probable 2,3-bisphosphoglycerate-independent phosphoglycerate mutase	gpmI	sp|Q72VB8|GPMI_LEPIC	1.2e-157	51.00	99.45	557
GE003142	Probable cyclic di-GMP phosphodiesterase VC_1348	VC_1348	sp|Q9KSB1|CDPD2_VIBCH	1.0e-14	33.12	54.48	81
GE003143	Virulence sensor protein BvgS	bvgS	sp|P16575|BVGS_BORPE	1.5e-44	29.20	54.76	182
GE003145	ATP synthase gamma chain	atpG	sp|A7FQH8|ATPG_CLOB1	6.1e-18	26.21	93.07	92
GE003146	ATP synthase subunit alpha 2	atpA2	sp|Q21Z99|ATPA2_RHOFT	1.1e-216	76.10	96.17	753
GE003147	ATP synthase subunit b 2	atpF2	sp|Q21ZA0|ATPF2_RHOFT	8.1e-59	49.80	95.44	227
GE003148	ATP synthase subunit c 2	atpE2	sp|A3PS63|ATPL2_RHOS1	2.3e-16	57.89	81.72	85
GE003149	ATP synthase subunit a	atpB	sp|Q21ZA2|ATP6_RHOFT	1.6e-90	77.78	97.40	332
GE003153	ATP synthase subunit beta 2	atpD2	sp|Q21ZA6|ATPB2_RHOFT	9.0e-221	84.35	94.85	766
GE003155	Probable CtpA-like serine protease	SH1486	sp|Q4L6D0|CTPAL_STAHJ	7.6e-23	27.59	55.30	109
GE003158	Methyl-accepting chemotaxis protein McpS	mcpS	sp|Q88E10|MCPS_PSEPK	1.1e-30	27.30	66.16	135
GE003159	Sensor protein CpxA	cpxA	sp|P0AE84|CPXA_ECO57	1.2e-31	32.86	55.49	138
GE003160	Transcriptional regulatory protein CpxR	cpxR	sp|P0AE89|CPXR_ECO57	6.5e-47	42.31	94.96	188
GE003173	Protein NifX	nifX	sp|P14887|NIFX_AZOVI	7.1e-26	43.62	94.30	117
GE003178	Multidrug resistance protein MdtN	mdtN	sp|Q8FAX1|MDTN_ECOL6	3.6e-50	39.08	87.59	199
GE003181	Peptide chain release factor 3	prfC	sp|Q606M6|RF3_METCA	1.1e-251	81.15	99.24	869
GE003183	Uncharacterized protein YafE	yafE	sp|P30866|YAFE_ECOLI	7.8e-14	35.54	46.30	78
GE003186	Protein SlyX	slyX	sp|C6DG94|SLYX_PECCP	6.0e-06	40.91	97.06	50
GE003189	Homoserine O-succinyltransferase	metAS	sp|G3ISL7|METAS_METTV	1.1e-164	75.99	100.00	579
GE003190	Guanine deaminase	guaD	sp|O34598|GUAD_BACSU	1.8e-42	56.29	97.40	172
GE003191	Thiopurine S-methyltransferase	tpm	sp|Q2Y6S0|TPMT_NITMU	9.7e-58	50.00	100.00	223
GE003192	Thioredoxin	trxA	sp|Q9PJK3|THIO_CHLMU	7.6e-07	33.67	79.03	53
GE003193	Thiol:disulfide interchange protein DsbD	dsbD	sp|Q7VMZ4|DSBD_HAEDU	1.3e-10	31.42	88.02	67
GE003196	Lipid A export ATP-binding/permease protein MsbA	msbA	sp|Q3SFZ6|MSBA_THIDA	5.9e-81	36.28	96.15	302
GE003201	HTH-type transcriptional regulator ArgR	argR	sp|G3XCU2|ARGR_PSEAE	3.3e-06	27.71	26.18	53
GE003202	Urease accessory protein UreG	ureG	sp|Q0AC95|UREG_ALKEH	1.2e-86	76.24	98.54	319
GE003203	Urease accessory protein UreF	ureF	sp|Q0AC96|UREF_ALKEH	1.6e-55	50.91	98.21	216
GE003204	Urease accessory protein UreE	ureE	sp|B8GQ27|UREE_THISH	6.6e-31	57.03	89.51	134
GE003205	Urease subunit alpha	ureC	sp|C5BUN9|URE1_TERTT	3.2e-270	79.37	100.00	931
GE003206	Urease subunit beta	ureB	sp|P18315|URE2_KLEAE	3.2e-38	72.55	97.14	157
GE003207	Urease subunit gamma	ureA	sp|B2IT64|URE3_NOSP7	3.0e-38	78.79	99.00	157
GE003208	Urease accessory protein UreD	ureD	sp|A6VTV5|URED_MARMS	3.9e-51	40.21	98.21	202
GE003209	High-affinity branched-chain amino acid transport ATP-binding protein BraG	braG	sp|P21630|BRAG_PSEAE	4.3e-36	36.29	91.86	152
GE003210	High-affinity branched-chain amino acid transport ATP-binding protein LivG	livG	sp|P0A194|LIVG_SALTI	9.8e-36	35.06	90.64	151
GE003212	High-affinity branched-chain amino acid transport system permease protein LivH	livH	sp|P0AEX8|LIVH_ECO57	3.0e-24	30.72	46.85	114
GE003216	Sensor protein EvgS	evgS	sp|P58402|EVGS_ECO57	1.5e-48	32.27	32.92	195
GE003217	Cyclic di-GMP phosphodiesterase PA4781	PA4781	sp|Q9HV27|CDPD2_PSEAE	5.8e-24	41.38	46.60	112
GE003218	Uncharacterized signaling protein PA1727	PA1727	sp|Q9I310|Y1727_PSEAE	3.1e-104	46.37	39.83	380
GE003219	Uncharacterized signaling protein PA3311	PA3311	sp|Q9HYT3|Y3311_PSEAE	1.6e-89	38.37	39.78	331
GE003223	Uncharacterized protein YfbK	yfbK	sp|P76481|YFBK_ECOLI	1.9e-117	47.58	70.48	423
GE003226	Methionine aminopeptidase	map	sp|P0A1X7|MAP1_SALTI	9.0e-71	49.02	99.22	267
GE003228	Arsenate reductase	arsC	sp|Q9K8K8|ARSC_BACHD	6.3e-14	36.64	81.76	77
GE003230	Arsenical-resistance protein Acr3	acr3	sp|A6TP80|ACR3_ALKMQ	1.1e-87	50.59	99.12	323
GE003232	ATP-dependent RNA helicase HrpA	hrpA	sp|P43329|HRPA_ECOLI	0.0e+00	46.54	98.61	1090
GE003233	Transposase for insertion sequence element IS1111A	CBU_0006	sp|Q45968|TRA1_COXBU	1.0e-69	42.12	95.64	264
GE003234	Uncharacterized ABC transporter ATP-binding protein YbiT	ybiT	sp|P0A9U5|YBIT_ECO57	8.4e-241	77.80	99.62	833
GE003235	Uncharacterized signaling protein PA1727	PA1727	sp|Q9I310|Y1727_PSEAE	9.5e-100	42.70	78.46	364
GE003236	Sensor protein GacS	gacS	sp|P48027|GACS_PSESY	1.3e-87	32.50	80.97	325
GE003238	Vitamin B12 transporter BtuB	btuB	sp|Q87KN9|BTUB_VIBPA	2.1e-10	22.71	63.95	68
GE003239	Uncharacterized signaling protein PA1727	PA1727	sp|Q9I310|Y1727_PSEAE	2.5e-103	44.70	54.66	377
GE003240	Methyl-accepting chemotaxis protein McpU	mcpU	sp|Q88NI1|MCPU_PSEPK	2.1e-37	33.68	68.40	157
GE003245	Oxygen-dependent choline dehydrogenase	betA	sp|A5WA97|BETA_PSEP1	6.9e-48	29.22	97.76	192
GE003249	Gamma-glutamyl phosphate reductase	proA	sp|A1U3C3|PROA_MARHV	2.2e-119	51.34	98.08	429
GE003250	Glutathione reductase	gor	sp|P23189|GSHR_PSEAE	8.2e-144	58.22	99.33	510
GE003251	Peroxiredoxin sll1621	sll1621	sp|P73728|PRX5_SYNY3	8.6e-65	64.29	96.55	246
GE003252	Hydrogen peroxide-inducible genes activator	oxyR	sp|P0ACQ6|OXYR_ECO57	6.7e-62	43.64	98.29	238
GE003253	NADPH dehydrogenase	namA	sp|Q5KXG9|NAMA_GEOKA	2.5e-74	44.48	94.86	279
GE003262	Insertion sequence IS232 putative ATP-binding protein	--	sp|Q99338|ISTB_BACTB	2.7e-21	33.33	82.87	102
GE003265	Transposase	nmoT	sp|Q46087|TRAT_AMIAI	1.7e-98	45.89	91.36	360
GE003269	HTH-type transcriptional regulator PrtR	prtR	sp|Q06553|PRTR_PSEAE	3.9e-26	36.26	66.14	119
GE003273	Insertion sequence IS232 putative ATP-binding protein	--	sp|Q99338|ISTB_BACTB	2.7e-21	33.33	82.87	102
GE003276	Transposase	nmoT	sp|Q46087|TRAT_AMIAI	1.7e-98	45.89	91.36	360
GE003277	Putative integrase/recombinase HI_1572	HI_1572	sp|P46495|Y1572_HAEIN	2.3e-28	30.22	95.56	126
GE003281	Isocitrate dehydrogenase [NADP]	icd	sp|P33197|IDH_THET8	2.1e-75	46.84	93.15	283
GE003282	ABC transporter ATP-binding protein NatA	natA	sp|P46903|NATA_BACSU	7.0e-30	33.17	64.92	131
GE003289	ABC transporter ATP-binding protein uup-1	uup-A	sp|Q57242|UUP1_HAEIN	1.3e-174	51.95	100.00	613
GE003290	CinA-like protein	EcSMS35_2403	sp|B1LLK3|CINAL_ECOSM	5.8e-43	36.56	75.71	175
GE003296	Uncharacterized protein slr0245	slr0245	sp|P72702|Y245_SYNY3	9.9e-30	44.75	92.75	130
GE003297	Insertion sequence IS232 putative ATP-binding protein	--	sp|Q99338|ISTB_BACTB	5.2e-24	28.63	87.59	112
GE003299	Transposase	nmoT	sp|Q46087|TRAT_AMIAI	1.7e-98	45.89	91.36	360
GE003300	Uncharacterized protein slr0245	slr0245	sp|P72702|Y245_SYNY3	4.3e-14	38.46	95.41	77
GE003301	Cystathionine beta-lyase PatB	patB	sp|Q08432|CBL_BACSU	2.9e-73	36.64	98.70	276
GE003303	Ethanolamine ammonia-lyase light chain	eutC	sp|Q8XUR0|EUTC_RALSO	4.4e-54	46.99	97.23	211
GE003304	Ethanolamine ammonia-lyase heavy chain	eutB	sp|P0AEJ7|EUTB_ECO57	4.5e-121	49.32	95.42	435
GE003305	Sigma54-dependent transcriptional regulator SfnR	sfnR	sp|Q3K999|SFNR_PSEPF	1.8e-109	56.77	95.25	396
GE003307	Putative HTH-type transcriptional regulator YhjB	yhjB	sp|P37640|YHJB_ECOLI	2.7e-07	48.44	29.36	56
GE003308	ADP-ribose pyrophosphatase	nudF	sp|P83843|ADPP_ECO57	7.0e-47	47.12	96.46	187
GE003309	Uncharacterized protein BB_0024	BB_0024	sp|O51055|Y024_BORBU	3.0e-51	31.22	98.11	203
GE003310	Protease HtpX	htpX	sp|B8GTV4|HTPX_THISH	1.2e-100	63.57	98.63	366
GE003313	Na(+)/H(+) antiporter NhaA 2	nhaA2	sp|A1SHU2|NHAA2_NOCSJ	1.3e-21	33.33	57.89	104
GE003338	Antigen Lp49	orfC	sp|Q72U69|LP49_LEPIC	1.2e-06	26.53	43.17	54
GE003344	Protein MoxR	moxR	sp|P30621|MOXR_METEA	6.0e-115	57.43	100.00	414
GE003345	Methanol dehydrogenase [cytochrome c] subunit 2	moxI	sp|P14775|DHM2_METEA	2.6e-28	65.56	96.77	124
GE003346	Cytochrome c-L	moxG	sp|P14774|CYCL_METEA	1.3e-40	55.15	84.91	166
GE003347	Protein MoxJ	moxJ	sp|P16028|MOXJ_METEA	3.8e-54	41.11	89.01	212
GE003348	Methanol dehydrogenase [cytochrome c] subunit 1	moxF	sp|P16027|DHM1_METEA	5.8e-270	73.30	96.51	930
GE003349	Response regulator GacA	gacA	sp|Q51373|GACA_PSEAE	7.4e-34	38.76	97.21	144
GE003351	Sensor histidine kinase LiaS	liaS	sp|O32198|LIAS_BACSU	4.8e-24	26.60	68.19	112
GE003358	TPR repeat-containing protein Synpcc7942_0270	Synpcc7942_0270	sp|P42460|Y270_SYNE7	5.3e-11	32.70	39.47	69
GE003359	Methyl-accepting chemotaxis protein I	tsr	sp|P02942|MCP1_ECOLI	3.6e-16	50.51	11.60	88
GE003360	Methyl-accepting chemotaxis protein HlyB	hlyB	sp|P15492|HLYB_VIBCH	1.1e-13	31.82	49.16	78
GE003361	Chemotaxis protein CheY	cheY	sp|P24072|CHEY_BACSU	9.7e-15	39.67	98.36	80
GE003363	Chemotaxis protein CheA	cheA	sp|P07363|CHEA_ECOLI	6.7e-98	32.65	95.07	359
GE003364	Aerotaxis receptor	aer	sp|P50466|AER_ECOLI	1.3e-13	55.95	6.06	79
GE003365	Chemotaxis protein CheW	cheW	sp|P06110|CHEW_SALTY	9.0e-25	32.53	92.22	114
GE003366	Chemotaxis protein methyltransferase	cheR	sp|O51069|CHER_BORBU	8.9e-43	38.02	87.11	174
GE003367	Probable chemoreceptor glutamine deamidase CheD	cheD	sp|Q48ND8|CHED_PSE14	3.4e-39	48.72	93.94	161
GE003368	Protein-glutamate methylesterase/protein-glutamine glutaminase 1	cheB1	sp|Q4ZYD3|CHEB1_PSEU2	2.6e-127	66.30	97.55	455
GE003369	Probable transcriptional regulatory protein ABO_1803	ABO_1803	sp|Q0VNJ7|Y1803_ALCBS	5.4e-102	73.42	99.58	370
GE003370	Cytochrome c oxidase subunit 2	cbaB	sp|Q5SJ80|COX2_THET8	4.6e-09	31.03	71.90	61
GE003371	3&apos;,5&apos;-cyclic adenosine monophosphate phosphodiesterase CpdA	cpdA	sp|D5V0N9|CPDA_ARCNC	9.0e-09	30.19	49.02	61
GE003372	ECF RNA polymerase sigma factor SigR	sigR	sp|Q7AKG9|SIGR_STRCO	1.0e-20	36.84	91.85	100
GE003374	Uncharacterized protein YhcK	yhcK	sp|P54595|YHCK_BACSU	1.8e-31	43.11	29.43	137
GE003375	Uncharacterized response regulatory protein SE_0165	SE_0165	sp|Q8CQE3|Y165_STAES	2.1e-14	36.67	42.38	80
GE003378	Blue-light-activated protein	PSPTO_2896	sp|Q881J7|LOVHK_PSESM	3.3e-14	27.93	38.50	80
GE003380	Uncharacterized signaling protein PA1727	PA1727	sp|Q9I310|Y1727_PSEAE	3.3e-95	41.76	41.92	350
GE003381	1,4-alpha-glucan branching enzyme TTHA1902	TTHA1902	sp|Q5SH28|BE_THET8	1.8e-65	33.57	98.29	250
GE003383	Glycogen operon protein GlgX homolog	glgX	sp|P0A4Y5|GLGX_MYCBO	2.6e-136	43.56	82.24	486
GE003384	Ribosomal large subunit pseudouridine synthase B	rluB	sp|Q9CMY9|RLUB_PASMU	1.5e-72	55.69	78.96	273
GE003385	Segregation and condensation protein B homolog	scpB	sp|Q83CP9|SCPBL_COXBU	1.0e-52	56.07	55.81	207
GE003386	Segregation and condensation protein A	scpA	sp|Q87BI4|SCPA_XYLFT	1.1e-71	59.06	94.76	270
GE003387	Putative zinc metalloprotease Rip2	rip2	sp|A0QQH5|RIP2_MYCS2	1.4e-08	29.77	98.62	60
GE003388	Uncharacterized protein YciO	yciO	sp|P0AFR5|YCIO_ECOL6	5.2e-61	55.83	99.51	234
GE003390	Formate dehydrogenase	--	sp|P33160|FDH_PSESR	7.0e-195	80.45	99.75	680
GE003391	HTH-type transcriptional regulator PcaQ	pcaQ	sp|P0A4T6|PCAQ_AGRFC	5.1e-12	26.24	88.20	72
GE003392	Molybdenum import ATP-binding protein ModC	modC	sp|Q2W1R8|MODC_MAGSA	4.6e-50	32.11	90.28	199
GE003394	N-acetylglucosaminyldiphosphoundecaprenol N-acetyl-beta-D-mannosaminyltransferase	tarA	sp|Q8NXS7|TARA_STAAW	2.7e-24	27.31	56.35	113
GE003395	Molybdenum import ATP-binding protein ModC	modC	sp|Q608V9|MODC_METCA	1.0e-147	69.21	95.42	523
GE003396	Molybdenum transport system permease protein ModB	modB	sp|P37731|MODB_AZOVI	2.5e-77	67.44	95.56	288
GE003397	tRNA threonylcarbamoyladenosine biosynthesis protein TsaB	tsaB	sp|Q7CQE0|TSAB_SALTY	9.1e-38	41.81	96.10	157
GE003398	Probable ATP-dependent DNA helicase HI_0387	HI_0387	sp|P44680|Y387_HAEIN	1.9e-162	46.60	98.75	573
GE003401	Regulatory protein AtoC	atoC	sp|Q06065|ATOC_ECOLI	1.6e-69	43.27	97.18	263
GE003403	Enoyl-[acyl-carrier-protein] reductase [NADH]	fabV	sp|Q21HE4|FABV_SACD2	2.7e-154	68.51	99.50	545
GE003406	Solvent efflux pump outer membrane protein SrpC	srpC	sp|O31101|SRPC_PSEPU	3.9e-46	31.38	95.17	186
GE003407	Multidrug export protein EmrB	emrB	sp|P0AEJ1|EMRB_ECO57	9.1e-86	34.78	95.80	318
GE003408	Colistin resistance protein EmrA	emrA	sp|P0DPR6|EMRA_ACIBT	4.1e-42	35.94	97.11	172
GE003410	Phosphoglycerate kinase	pgk	sp|Q087Q6|PGK_SHEFN	1.9e-157	72.75	99.74	555
GE003411	Methyl-accepting chemotaxis protein McpU	mcpU	sp|Q88NI1|MCPU_PSEPK	3.0e-39	34.08	64.47	163
GE003413	Uncharacterized protease YegQ	yegQ	sp|P76403|YEGQ_ECOLI	2.7e-155	60.40	100.00	548
GE003414	Putative 4-hydroxy-4-methyl-2-oxoglutarate aldolase	MCA1813	sp|Q607E7|RRAAH_METCA	8.0e-49	58.13	99.38	193
GE003415	4-hydroxy-3-methylbut-2-enyl diphosphate reductase	ispH	sp|Q607E5|ISPH_METCA	1.1e-121	69.43	98.74	436
GE003416	Branched-chain-amino-acid aminotransferase	ilvE	sp|O86428|ILVE_PSEAE	2.9e-124	67.65	99.03	445
GE003417	ADP-heptose--LPS heptosyltransferase 2	rfaF	sp|P37421|RFAF_SALTY	2.2e-74	46.04	100.00	279
GE003418	Lipopolysaccharide heptosyltransferase 1	rfaC	sp|P24173|RFAC_ECOLI	9.9e-30	32.88	85.41	131
GE003419	Pseudomonalisin	pcp	sp|P42790|PICP_PSESR	1.5e-37	31.01	58.95	158
GE003423	Isopentenyl-diphosphate Delta-isomerase	idi	sp|Q6D3F5|IDI_PECAS	1.6e-15	30.49	94.08	83
GE003427	Transcriptional activator protein Anr	anr	sp|O85222|ANR_PSEPH	1.7e-45	40.00	91.13	183
GE003428	Fructose-1,6-bisphosphatase class 1	fbp	sp|Q3JF33|F16PA_NITOC	4.9e-141	70.43	96.46	501
GE003430	Probable dual-specificity RNA methyltransferase RlmN	rlmN	sp|B2V4B5|RLMN_CLOBA	1.7e-65	38.05	91.13	250
GE003432	Thiamine-phosphate synthase	thiE	sp|Q1GXW1|THIE_METFK	5.1e-48	52.22	97.57	191
GE003433	Hydroxymethylpyrimidine/phosphomethylpyrimidine kinase	thiD	sp|P76422|THID_ECOLI	6.7e-29	32.52	91.60	128
GE003434	DNA ligase	ligA	sp|Q6API9|DNLJ_DESPS	5.4e-197	55.84	93.40	688
GE003435	Phytochrome-like protein cph2	cph2	sp|Q55434|PHY2_SYNY3	2.0e-27	36.56	44.10	124
GE003436	Cysteine synthase	cysK	sp|P37887|CYSK_BACSU	3.5e-82	54.24	98.33	305
GE003437	Probable periplasmic serine endoprotease DegP-like	mucD	sp|Q2SL36|DEGPL_HAHCH	3.6e-134	55.01	95.09	478
GE003440	RNA polymerase sigma-H factor	algU	sp|Q06198|RPSH_PSEAE	3.2e-60	61.17	95.92	231
GE003442	L-aspartate oxidase	nadB	sp|Q51363|NADB_PSEAE	1.7e-188	60.37	97.61	659
GE003443	ATP-dependent DNA helicase RecQ	recQ	sp|P15043|RECQ_ECOLI	1.6e-154	47.54	82.79	547
GE003446	Bifunctional glutamine synthetase adenylyltransferase/adenylyl-removing enzyme	glnE	sp|Q605D9|GLNE_METCA	1.6e-221	48.76	88.30	770
GE003447	Putative peroxiredoxin bcp	bcp	sp|Q9ZMU4|BCP_HELPJ	1.7e-27	46.00	94.94	122
GE003448	Ribose-5-phosphate isomerase A	rpiA	sp|A2C4N6|RPIA_PROM1	2.4e-38	42.18	90.48	159
GE003449	UDP-3-O-acylglucosamine N-acyltransferase	lpxD	sp|B3E0P9|LPXD_METI4	9.9e-41	31.46	93.57	167
GE003451	Methyl-accepting chemotaxis protein CtpL	ctpL	sp|Q9HUW6|CTPL_PSEAE	2.9e-41	24.92	99.85	170
GE003453	Cold shock-like protein CspB	cspB	sp|Q45097|CSPB_BACCE	8.8e-18	61.54	97.01	89
GE003460	Integration host factor subunit beta	ihfB	sp|Q7W605|IHFB_BORPA	1.4e-16	48.89	93.75	85
GE003462	Alkaline protease secretion ATP-binding protein AprD	aprD	sp|Q03024|APRD_PSEAE	6.0e-139	48.48	97.23	495
GE003463	Type I secretion system membrane fusion protein PrsE	prsE	sp|Q7ANN5|PRSE_RHIME	5.8e-57	34.89	95.51	222
GE003464	Outer membrane protein TolC	tolC	sp|Q9K2Y1|TOLC_VIBCH	5.1e-29	25.00	96.44	129
GE003468	Amino-acid acetyltransferase	argA	sp|Q4K434|ARGA_PSEF5	8.6e-122	51.74	97.95	437
GE003476	Putative low molecular weight protein-tyrosine-phosphatase slr0328	slr0328	sp|Q55535|Y328_SYNY3	1.7e-30	44.74	93.79	132
GE003477	Methyl-accepting chemotaxis protein PctB	pctB	sp|Q9HW91|PCTB_PSEAE	3.6e-35	42.13	61.17	150
GE003478	Uncharacterized protein TP_0073	TP_0073	sp|O83112|Y073_TREPA	9.6e-10	25.00	69.93	64
GE003480	Translation initiation factor IF-1	infA	sp|Q48H67|IF1_PSE14	3.7e-30	84.72	100.00	130
GE003481	ATP-dependent Clp protease ATP-binding subunit ClpA	clpA	sp|P0ABI1|CLPA_ECO57	5.6e-270	63.08	98.68	930
GE003482	ATP-dependent Clp protease adapter protein ClpS	clpS	sp|A1WWV6|CLPS_HALHL	1.3e-34	65.05	96.26	146
GE003483	Phosphatase NudJ	nudJ	sp|Q31ZL0|NUDJ_SHIBS	1.8e-26	45.52	96.03	119
GE003484	tRNA-specific 2-thiouridylase MnmA	mnmA	sp|Q607H5|MNMA_METCA	1.3e-147	67.31	99.72	523
GE003486	Acetate kinase	ackA	sp|A6QBT0|ACKA_SULNB	6.4e-108	53.83	98.23	391
GE003488	Phosphate acetyltransferase	pta	sp|Q726S7|PTA_DESVH	1.8e-177	48.71	98.02	623
GE003490	Cyclic diguanosine monophosphate-binding protein PA4608	PA4608	sp|Q9HVI1|CDGBP_PSEAE	6.6e-14	38.46	92.13	77
GE003492	Uncharacterized protein y4nM	NGR_a02290	sp|P55585|Y4NM_SINFN	7.6e-76	36.42	63.38	285
GE003493	Decaprenylphosphoryl-beta-D-ribose oxidase	dprE1	sp|A0R607|DPRE1_MYCS2	9.1e-63	34.22	98.86	241
GE003494	Uncharacterized oxidoreductase Rv2073c	Rv2073c	sp|P9WGR3|Y2073_MYCTU	4.9e-26	33.20	97.96	118
GE003497	Hydrolase YhcX	yhcX	sp|P54608|YHCX_BACSU	2.4e-40	36.96	96.50	166
GE003502	Phosphoribosylformylglycinamidine cyclo-ligase	purM	sp|Q60BU2|PUR5_METCA	2.1e-134	72.39	93.41	479
GE003503	S-adenosylmethionine:tRNA ribosyltransferase-isomerase	queA	sp|Q8ECM2|QUEA_SHEON	2.9e-109	57.06	99.71	395
GE003507	Sel1-repeat-containing protein YbeT	ybeT	sp|P77296|YBET_ECOLI	1.8e-15	35.65	45.60	83
GE003512	Tyrosine--tRNA ligase	tyrS	sp|Q60AU5|SYY_METCA	4.3e-160	69.37	97.77	564
GE003513	Uncharacterized lipoprotein YgeR	ygeR	sp|Q46798|YGER_ECOLI	1.4e-10	36.73	22.35	68
GE003514	Anhydro-N-acetylmuramic acid kinase	anmK	sp|B8F4V0|ANMK_HAEPS	3.7e-94	48.75	98.34	345
GE003515	Putative iron-sulfur cluster insertion protein ErpA	erpA	sp|A4T031|ERPA_POLAQ	9.0e-44	74.77	97.27	176
GE003520	Uncharacterized HIT-like protein aq_141	aq_141	sp|O66536|YHIT_AQUAE	3.7e-29	50.43	98.21	127
GE003521	Ribosomal protein S12 methylthiotransferase RimO	rimO	sp|Q60CM4|RIMO_METCA	6.6e-199	74.94	99.77	693
GE003522	Sulfurtransferase TusE homolog	tusE	sp|P45184|TUSE_HAEIN	1.8e-28	51.38	99.09	125
GE003524	Guanidinium exporter	gdx	sp|Q8XDQ5|GDX_ECO57	3.1e-25	58.25	97.17	114
GE003525	Flagellar brake protein YcgR	ycgR	sp|A1K922|YCGR_AZOSB	2.6e-14	25.42	94.02	79
GE003526	Replicative DNA helicase	dnaB	sp|Q8FB22|DNAB_ECOL6	4.2e-151	60.58	96.33	535
GE003527	Alanine racemase	alr	sp|Q607M5|ALR_METCA	3.0e-104	54.75	98.35	379
GE003528	DNA repair protein RadA	radA	sp|P24554|RADA_ECOLI	2.8e-152	59.78	100.00	538
GE003530	Chaperone protein DnaJ	dnaJ	sp|Q9XCA6|DNAJ_PORGI	1.2e-06	39.44	27.10	54
GE003532	Sulfate-binding protein	sbp	sp|P0AG78|SUBI_ECOLI	2.7e-115	63.21	94.91	415
GE003535	Mrr restriction system protein	mrr	sp|P24202|MRR_ECOLI	3.0e-30	31.94	98.63	132
GE003537	RNA polymerase sigma factor RpoH	rpoH	sp|P42378|RPOH_PSEAE	5.5e-85	58.65	93.33	314
GE003538	Glutamine--tRNA ligase	glnS	sp|A5F2T1|SYQ_VIBC3	3.9e-212	64.35	98.55	738
GE003539	Putative kinase slr1563	slr1563	sp|P74594|Y1563_SYNY3	1.2e-66	46.34	97.28	253
GE003540	Polyamine aminopropyltransferase	speE	sp|Q7NQK7|SPEE_CHRVO	9.5e-31	33.87	92.51	134
GE003541	UPF0313 protein PA4928	PA4928	sp|Q9HUN6|Y4928_PSEAE	6.8e-294	67.79	99.02	1010
GE003542	UPF0053 protein sll0260	sll0260	sp|P74409|Y260_SYNY3	4.3e-73	36.79	97.70	275
GE003543	Magnesium transport protein CorA	corA	sp|Q9ZJP2|CORA_HELPJ	3.9e-10	18.58	89.09	66
GE003553	Peptidyl-prolyl cis-trans isomerase Mip	mip	sp|P51752|MIP_COXBU	1.3e-34	37.17	89.43	147
GE003558	Dihydroorotate dehydrogenase B (NAD(+)), catalytic subunit	pyrD	sp|Q9K9W1|PYRDB_BACHD	1.9e-12	27.72	54.30	73
GE003559	Pyruvate-flavodoxin oxidoreductase	nifJ	sp|Q3M8N0|NIFJ_ANAVT	0.0e+00	60.79	98.10	1442
GE003561	Diguanylate cyclase DosC	dosC	sp|P0AA90|DOSC_ECO57	8.6e-25	38.22	53.06	114
GE003563	27-O-demethylrifamycin SV methyltransferase	RAM_03320	sp|G0FUS0|DMRMT_AMYMS	1.2e-24	35.02	82.89	114
GE003565	tRNA threonylcarbamoyladenosine dehydratase	tcdA	sp|O32037|TCDA_BACSU	5.4e-41	38.52	97.13	168
GE003566	Phosphatidylglycerophosphatase A	pgpA	sp|P18200|PGPA_ECOLI	1.1e-37	51.70	88.48	156
GE003567	Thiamine-monophosphate kinase	thiL	sp|P0AGG1|THIL_ECOL6	1.1e-70	45.51	100.00	267
GE003568	Transcription antitermination protein NusB	nusB	sp|Q3JCY0|NUSB_NITOC	2.3e-34	49.64	93.20	145
GE003569	6,7-dimethyl-8-ribityllumazine synthase	ribH	sp|A4VHT4|RISB_PSEU5	3.3e-55	66.01	96.84	214
GE003570	3,4-dihydroxy-2-butanone 4-phosphate synthase	ribB	sp|Q9HWX4|RIBB_PSEAE	1.9e-106	55.46	98.92	386
GE003571	Riboflavin synthase	ribE	sp|P51961|RISA_PHOPO	8.5e-54	48.39	99.54	210
GE003572	Riboflavin biosynthesis protein RibD	ribD	sp|P25539|RIBD_ECOLI	1.3e-99	51.24	96.15	363
GE003573	Transcriptional repressor NrdR	nrdR	sp|C1DLH3|NRDR_AZOVD	3.3e-52	66.45	100.00	204
GE003574	Polyphosphate:AMP phosphotransferase	PA3455	sp|Q9HYF1|PK22_PSEAE	8.2e-137	48.39	99.80	487
GE003578	Protein tex	tex	sp|Q45388|TEX_BORPE	1.1e-249	62.09	94.88	863
GE003582	LexA repressor	lexA	sp|Q1IU64|LEXA_KORVE	1.4e-32	38.86	98.10	140
GE003584	GTP cyclohydrolase 1 type 2 homolog	BH1380	sp|Q9KD39|GCH1L_BACHD	2.6e-16	39.39	92.52	85
GE003585	DNA primase TraC	traC	sp|P27189|TRAC4_ECOLX	1.9e-07	48.89	50.00	55
GE003589	Trans-acting regulatory protein HvrA	hvrA	sp|P42505|HVRA_RHOCA	4.0e-09	35.92	97.14	61
GE003592	2-oxoglutarate dehydrogenase E1 component	odhA	sp|Q59106|ODO1_CUPNH	1.7e-295	52.60	98.41	1015
GE003593	Dihydrolipoyllysine-residue succinyltransferase component of 2-oxoglutarate dehydrogenase complex	sucB	sp|P0AFG7|ODO2_ECO57	7.7e-117	53.55	99.75	421
GE003594	Hydroxyacylglutathione hydrolase GloC	gloC	sp|P75849|GLO22_ECOLI	9.2e-69	52.88	97.20	260
GE003596	ATP-dependent protease subunit HslV	hslV	sp|A9KH30|HSLV_COXBN	1.3e-74	79.21	96.74	279
GE003597	ATP-dependent protease ATPase subunit HslU	hslU	sp|Q606K1|HSLU_METCA	2.8e-181	74.77	100.00	635
GE003599	Ubiquinone/menaquinone biosynthesis C-methyltransferase UbiE	ubiE	sp|Q606J9|UBIE_METCA	1.7e-98	69.11	98.40	359
GE003601	Probable protein kinase UbiB	ubiB	sp|Q2SN14|UBIB_HAHCH	9.2e-163	61.04	87.74	573
GE003604	Type-4 uracil-DNA glycosylase	udg	sp|Q5SKC5|UDGA_THET8	8.8e-37	46.02	64.15	154
GE003605	2-isopropylmalate synthase	leuA	sp|Q605K7|LEU1_METCA	3.7e-241	82.49	100.00	834
GE003607	Elongation factor P--(R)-beta-lysine ligase	epmA	sp|Q87KY6|EPMA_VIBPA	5.7e-70	45.73	99.39	265
GE003608	Elongation factor P	efp	sp|Q609B5|EFP_METCA	8.6e-87	78.72	99.47	320
GE003609	L-lysine 2,3-aminomutase	epmB	sp|P39280|EPMB_ECOLI	1.4e-79	46.27	97.56	297
GE003610	Probable HTH-type transcriptional regulator LtrA	ltrA	sp|P52689|LTRA_KLEPN	2.1e-31	27.62	96.26	136
GE003613	Uncharacterized ABC transporter ATP-binding protein HI_1051	HI_1051	sp|Q57180|Y1051_HAEIN	1.6e-102	38.66	96.48	374
GE003614	3-oxoacyl-[acyl-carrier-protein] reductase FabG	fabG	sp|P55336|FABG_VIBHA	2.9e-87	68.88	99.59	322
GE003615	Malonyl CoA-acyl carrier protein transacylase	fabD	sp|P43712|FABD_HAEIN	7.2e-86	55.12	95.57	317
GE003616	3-oxoacyl-[acyl-carrier-protein] synthase 3	fabH	sp|Q606L3|FABH_METCA	7.0e-121	65.84	100.00	434
GE003617	Phosphate acyltransferase	plsX	sp|Q606L2|PLSX_METCA	7.7e-110	62.01	96.20	397
GE003618	50S ribosomal protein L32	rpmF	sp|Q21K91|RL32_SACD2	8.7e-17	63.33	100.00	85
GE003621	7-methyl-GTP pyrophosphatase	CPS_2292	sp|Q482K5|NTPPB_COLP3	2.0e-51	53.12	100.00	202
GE003623	Membrane-bound lytic murein transglycosylase F	mltF	sp|A6TCH2|MLTF_KLEP7	3.0e-10	32.69	75.92	65
GE003624	Formate-dependent phosphoribosylglycinamide formyltransferase	purT	sp|Q1H1W4|PURT_METFK	9.3e-139	63.71	97.77	493
GE003625	DNA mismatch repair protein MutS	mutS	sp|Q7V9M5|MUTS_PROMA	1.4e-20	27.76	51.41	101
GE003626	Ferrochelatase	hemH	sp|Q607T4|HEMH_METCA	4.3e-102	54.09	97.85	371
GE003627	GTP cyclohydrolase 1	folE	sp|Q607T5|GCH1_METCA	1.3e-76	77.22	100.00	286
GE003628	tRNA-dihydrouridine(20/20a) synthase	dusA	sp|Q8EAJ0|DUSA_SHEON	7.0e-116	62.46	100.00	417
GE003629	Dihydropteroate synthase	folP	sp|P73248|DHPS_SYNY3	2.8e-62	49.42	95.57	239
GE003630	Putative 1-aminocyclopropane-1-carboxylate deaminase	TM_0225	sp|Q9WY68|1A1D_THEMA	1.2e-26	27.69	95.39	120
GE003631	Sensor protein KdpD	kdpD	sp|P21865|KDPD_ECOLI	3.4e-213	45.58	99.45	742
GE003632	KDP operon transcriptional regulatory protein KdpE	kdpE	sp|P21866|KDPE_ECOLI	1.2e-69	56.11	95.67	263
GE003634	Exopolyphosphatase	ppx	sp|Q9S605|PPX_PSEAI	7.1e-104	41.83	99.00	378
GE003635	Uncharacterized ABC transporter ATP-binding protein YadG	yadG	sp|P36879|YADG_ECOLI	6.0e-98	59.40	99.00	357
GE003636	Inner membrane transport permease YadH	yadH	sp|P0AFN8|YADH_ECO57	8.6e-74	55.20	98.43	277
GE003640	Aliphatic sulfonates import ATP-binding protein SsuB	ssuB	sp|Q6HHI7|SSUB_BACHK	5.6e-38	34.58	96.30	158
GE003644	DNA topoisomerase 4 subunit A	parC	sp|P0AFI3|PARC_ECO57	3.9e-284	65.26	98.66	977
GE003646	2-hydroxy-3-oxopropionate reductase	garR	sp|P0ABQ3|GARR_ECOL6	1.4e-38	35.21	96.58	160
GE003647	Hydroxypyruvate isomerase	hyi	sp|P30147|HYI_ECOLI	5.5e-47	39.76	95.85	188
GE003652	Cyclic di-GMP phosphodiesterase VC_1295	VC_1295	sp|Q9KSG1|CDPD1_VIBCH	1.8e-62	57.84	29.78	241
GE003656	ATP-dependent DNA helicase Rep	rep	sp|Q9L6S1|REP_SALTY	5.9e-202	54.49	97.79	704
GE003658	Transcriptional regulatory protein LnrK	lnrK	sp|P94439|LNRK_BACSU	5.1e-15	33.58	93.06	81
GE003659	Signal transduction histidine-protein kinase/phosphatase DegS	degS	sp|P54663|DEGS_BREBE	3.8e-22	32.47	27.48	107
GE003661	Uncharacterized protein YhcK	yhcK	sp|P54595|YHCK_BACSU	5.4e-28	38.10	25.59	126
GE003663	UPF0235 protein SG2030	SG2030	sp|Q2NRC0|Y2030_SODGM	6.9e-15	42.35	74.56	80
GE003671	FeMo cofactor biosynthesis protein NifB	nifB	sp|P06770|NIFB_BRADU	1.7e-16	35.83	100.00	85
GE003676	Antitoxin VapB2	vapB2	sp|Q4QLV9|VAPB2_HAEI8	1.4e-11	57.89	100.00	68
GE003677	Ribonuclease VapC	vapC	sp|Q4QLW0|VAPC2_HAEI8	4.0e-23	57.65	98.84	107
GE003678	Protein HflK	hflK	sp|P0ABC8|HFLK_ECO57	1.0e-12	25.19	87.58	74
GE003679	Uncharacterized signaling protein PA1727	PA1727	sp|Q9I310|Y1727_PSEAE	1.5e-98	43.02	71.27	360
GE003680	Sporulation kinase E	kinE	sp|O31661|KINE_BACSU	7.8e-28	30.14	45.69	125
GE003682	Hydrogenase transcriptional regulatory protein hupR1	hupR1	sp|P26408|HUPR_RHOCA	4.4e-26	41.25	56.74	119
GE003683	Signal transduction histidine-protein kinase AtoS	atoS	sp|Q06067|ATOS_ECOLI	3.1e-29	34.20	44.35	130
GE003684	Hydrogenase transcriptional regulatory protein hupR1	hupR1	sp|P26408|HUPR_RHOCA	3.3e-20	34.38	36.28	100
GE003685	C4-dicarboxylate transport transcriptional regulatory protein DctD	dctD	sp|Q9HU19|DCTD_PSEAE	9.5e-11	32.28	70.22	67
GE003687	Sulfate transporter CysZ	cysZ	sp|Q6D8S7|CYSZ_PECAS	8.6e-18	30.21	90.36	91
GE003688	Methylthioribose-1-phosphate isomerase	mtnA	sp|Q606P2|MTNA_METCA	3.4e-121	66.17	97.38	435
GE003689	5-methylthioadenosine/S-adenosylhomocysteine deaminase	mtaD	sp|C5BSJ0|MTAD_TERTT	8.0e-128	51.26	99.54	457
GE003690	Ubiquinone biosynthesis O-methyltransferase	ubiG	sp|Q609G2|UBIG_METCA	7.7e-85	64.22	98.72	313
GE003691	N-acetylmuramic acid 6-phosphate phosphatase	mupP	sp|Q88M11|MUPP_PSEPK	4.8e-44	41.63	97.77	178
GE003692	Uncharacterized oxidoreductase YciK	yciK	sp|P31808|YCIK_ECOLI	2.8e-37	38.14	95.16	156
GE003693	Fe-S protein maturation auxiliary factor YitW	yitW	sp|P70949|SUFT_BACSU	1.0e-15	37.86	56.59	84
GE003694	Flagellar basal body rod protein FlgB	flgB	sp|A3PKG3|FLGB_RHOS1	3.7e-23	44.36	97.08	108
GE003695	Flagellar basal-body rod protein FlgC	flgC	sp|P0ABX4|FLGC_ECO57	2.4e-30	53.28	100.00	132
GE003696	Basal-body rod modification protein FlgD	flgD	sp|P75936|FLGD_ECOLI	6.0e-21	38.22	78.21	101
GE003697	Flagellar hook protein FlgE	flgE	sp|P0A1J2|FLGE_SALTI	5.1e-27	39.33	37.82	123
GE003698	Flagellar basal-body rod protein FlgG	flgG	sp|P23446|FLGG_BACSU	1.2e-16	32.05	95.14	87
GE003699	Flagellar basal-body rod protein FlgG	flgG	sp|P0ABX7|FLGG_ECO57	1.4e-87	61.72	97.71	323
GE003700	Flagellar L-ring protein	flgH	sp|Q884Z5|FLGH_PSESM	5.4e-46	49.32	90.30	184
GE003701	Flagellar P-ring protein	flgI	sp|Q3J8L7|FLGI_NITOC	1.3e-110	59.50	98.07	400
GE003702	Peptidoglycan hydrolase FlgJ	flgJ	sp|Q9KQ15|FLGJ_VIBCH	6.9e-50	36.73	92.44	198
GE003703	Flagellar hook-associated protein 1	flgK	sp|P33235|FLGK_ECOLI	2.0e-51	28.65	99.10	204
GE003704	Flagellar hook-associated protein 3	flgL	sp|P29744|FLGL_ECOLI	2.0e-19	27.03	99.06	97
GE003706	Acyl carrier protein	acpP	sp|B3PEV2|ACP_CELJU	2.0e-29	90.91	98.70	128
GE003707	3-oxoacyl-[acyl-carrier-protein] synthase 2	fabF	sp|P0AAI7|FABF_ECO57	4.3e-147	61.02	99.52	521
GE003708	Aminodeoxychorismate lyase	pabC	sp|P28305|PABC_ECOLI	1.3e-46	37.11	93.43	187
GE003709	Endolytic murein transglycosylase	mltG	sp|P44720|MLTG_HAEIN	5.8e-62	40.24	97.26	238
GE003710	Thymidylate kinase	tmk	sp|A4XST1|KTHY_PSEMY	1.2e-57	57.14	97.60	223
GE003711	DNA polymerase III subunit delta&apos;	holB	sp|P52024|HOLB_PSEAE	9.8e-49	35.03	97.34	194
GE003713	Uncharacterized metal-dependent hydrolase HI_0454	HI_0454	sp|P44718|Y454_HAEIN	5.9e-62	45.63	97.30	238
GE003714	Trk system potassium uptake protein TrkA	trkA	sp|E1V6C6|TRKA_HALED	2.0e-113	45.90	99.56	409
GE003715	Protein translocase subunit SecA	secA	sp|Q607S5|SECA_METCA	0.0e+00	67.83	99.89	1216
GE003716	Glycogen phosphorylase	glgP	sp|P73511|PHSG_SYNY3	2.4e-250	54.67	93.41	865
GE003717	tRNA (cytidine(34)-2&apos;-O)-methyltransferase	trmL	sp|Q74Y93|TRML_YERPE	4.2e-55	65.84	99.36	214
GE003718	N-acetyl-gamma-glutamyl-phosphate reductase	argC	sp|Q7NRT5|ARGC_CHRVO	7.9e-139	70.18	100.00	493
GE003719	Serine/threonine-protein phosphatase 2	pphB	sp|Q8ZMH3|PRP2_SALTY	8.8e-19	30.13	80.92	94
GE003720	L-threonine 3-dehydrogenase	tdh	sp|Q8R7K0|TDH_CALS4	1.7e-13	27.70	92.62	77
GE003721	Probable 3-mercaptopyruvate sulfurtransferase	sseA	sp|Q9I452|THTM_PSEAE	1.2e-65	45.55	99.29	250
GE003722	C4-dicarboxylate transport protein	dctA	sp|A9AEI1|DCTA_BURM1	2.4e-132	62.41	95.09	472
GE003724	Glutamine-dependent NAD(+) synthetase	nadE	sp|Q9PC24|NADE_XYLFA	5.1e-132	46.95	97.98	471
GE003725	Succinate--CoA ligase [ADP-forming] subunit alpha	sucD	sp|P0AGF1|SUCD_ECO57	1.5e-114	70.88	98.96	412
GE003726	Succinate--CoA ligase [ADP-forming] subunit beta	sucC	sp|Q0A5K0|SUCC_ALKEH	3.8e-121	60.21	98.97	435
GE003727	Sensor protein PilS	pilS	sp|P33639|PILS_PSEAE	3.3e-75	36.47	94.81	283
GE003728	Type 4 fimbriae expression regulatory protein PilR	pilR	sp|Q00934|PILR_PSEAE	1.2e-147	62.61	99.10	523
GE003730	Cyclic di-GMP phosphodiesterase PdeB	pdeB	sp|Q8EJM6|PDEB_SHEON	6.9e-61	33.49	70.59	235
GE003732	Uncharacterized protein CC_0911	CC_0911	sp|P33976|Y911_CAUVC	4.0e-18	26.59	72.18	93
GE003734	Sporulation kinase B	kinB	sp|Q08430|KINB_BACSU	1.1e-18	25.23	45.91	95
GE003735	Uncharacterized transporter sll1263	sll1263	sp|P74068|Y1263_SYNY3	1.2e-72	48.18	96.81	273
GE003736	Regulatory protein AtoC	atoC	sp|Q06065|ATOC_ECOLI	1.6e-78	38.76	98.06	293
GE003739	Magnesium and cobalt efflux protein CorC	corC	sp|Q9KTE3|CORC_VIBCH	2.7e-68	49.46	98.92	259
GE003740	Endoribonuclease YbeY	ybeY	sp|Q7N748|YBEY_PHOLL	1.9e-44	57.43	96.05	179
GE003741	PhoH-like protein	ybeZ	sp|P0A9K5|PHOL_ECO57	5.3e-108	60.68	97.55	391
GE003742	tRNA-2-methylthio-N(6)-dimethylallyladenosine synthase	miaB	sp|Q608N1|MIAB_METCA	2.9e-184	70.34	96.32	645
GE003745	7-cyano-7-deazaguanine synthase	queC	sp|Q609K0|QUEC_METCA	3.1e-86	67.87	94.44	318
GE003746	7-carboxy-7-deazaguanine synthase	queE	sp|Q8KFK8|QUEE_CHLTE	2.1e-44	44.44	99.07	179
GE003748	Peptidoglycan-associated lipoprotein	pal	sp|P0A913|PAL_ECO57	5.3e-25	51.46	56.28	114
GE003749	Tol-Pal system protein TolB	tolB	sp|Q609K4|TOLB_METCA	3.6e-133	55.74	97.89	475
GE003751	Tol-Pal system protein TolR	tolR	sp|P50599|TOLR_PSEAE	1.4e-23	41.50	94.59	109
GE003752	Tol-Pal system protein TolQ	tolQ	sp|P50598|TOLQ_PSEAE	2.5e-64	56.42	96.89	245
GE003753	Acyl-CoA thioester hydrolase YbgC	ybgC	sp|P0A8Z5|YBGC_ECO57	1.2e-26	48.00	94.66	119
GE003754	Holliday junction ATP-dependent DNA helicase RuvB	ruvB	sp|Q2SCL3|RUVB_HAHCH	9.4e-140	73.05	96.81	496
GE003755	Holliday junction ATP-dependent DNA helicase RuvA	ruvA	sp|B8GUJ5|RUVA_THISH	3.4e-57	56.31	100.00	221
GE003756	Crossover junction endodeoxyribonuclease RuvC	ruvC	sp|Q609L2|RUVC_METCA	1.0e-51	59.88	98.18	203
GE003757	Probable transcriptional regulatory protein MCA1220	MCA1220	sp|Q609L3|Y1220_METCA	2.5e-89	64.92	98.80	328
GE003758	Phosphoserine phosphatase	serB	sp|A0QJI1|SERB_MYCA1	5.8e-15	31.02	96.24	81
GE003759	D-3-phosphoglycerate dehydrogenase	serA	sp|P73821|SERA_SYNY3	1.0e-105	39.58	100.00	384
GE003760	Protein HflC	hflC	sp|O83152|HFLC_TREPA	2.7e-40	34.70	95.64	166
GE003761	Protein HflK	hflK	sp|O83151|HFLK_TREPA	2.6e-54	39.93	88.45	213
GE003762	dTDP-4-dehydrorhamnose 3,5-epimerase	rmlC	sp|Q9HU21|RMLC_PSEAE	1.9e-67	66.85	98.91	255
GE003763	Glucose-1-phosphate thymidylyltransferase	rmlA	sp|P55254|RMLA_SALAN	3.4e-130	76.90	98.64	464
GE003764	dTDP-4-dehydrorhamnose reductase	rfbD	sp|P37760|RMLD_ECOLI	2.6e-98	59.80	99.33	359
GE003765	dTDP-glucose 4,6-dehydratase	rfbB	sp|B0RVL0|RMLB_XANCB	8.5e-128	65.40	96.06	457
GE003766	General secretion pathway protein A	exeA	sp|P45754|GSPA_AERHY	3.3e-42	39.76	88.77	172
GE003777	Putative colanic acid biosynthesis glycosyltransferase WcaL	wcaL	sp|P71243|WCAL_ECOLI	6.2e-18	33.53	39.70	92
GE003780	dTDP-rhamnosyl transferase RfbF	rfbF	sp|P37782|RFBF_SHIFL	6.2e-08	23.78	86.24	58
GE003781	Dimodular nonribosomal peptide synthase	dhbF	sp|P45745|DHBF_BACSU	1.4e-26	32.64	19.67	122
GE003782	Undecaprenyl phosphate-alpha-4-amino-4-deoxy-L-arabinose arabinosyl transferase 2	arnT2	sp|Q2NRV9|ARNT2_SODGM	2.9e-25	30.53	57.30	117
GE003783	Carbohydrate deacetylase	BA_5440	sp|P59744|YDJC_BACAN	3.2e-16	27.31	87.89	86
GE003784	Uncharacterized glycosyltransferase sll0501	sll0501	sp|Q55487|Y501_SYNY3	6.0e-67	42.67	91.87	255
GE003786	Dipeptide transport system permease protein DppB	dppB	sp|P26903|DPPB_BACSU	2.0e-27	29.61	100.00	123
GE003787	Dipeptide transport system permease protein DppC	dppC	sp|P94312|DPPC_BACPE	3.1e-26	30.86	54.61	120
GE003788	Glutathione import ATP-binding protein GsiA	gsiA	sp|Q6D3A9|GSIA_PECAS	7.1e-126	44.08	99.26	451
GE003789	Membrane-bound lytic murein transglycosylase D	mltD	sp|P0AEZ8|MLTD_ECOL6	1.3e-63	32.17	83.65	244
GE003791	Ribonuclease H	rnhA	sp|Q0VQ76|RNH_ALCBS	1.4e-55	69.50	95.92	216
GE003795	3-demethoxyubiquinol 3-hydroxylase	ubiF	sp|P75728|UBIF_ECOLI	3.9e-84	42.31	96.29	312
GE003796	Glutamate synthase [NADPH] large chain	gltA	sp|P39812|GLTA_BACSU	3.2e-210	33.25	88.18	733
GE003797	Sulfite reductase [NADPH] flavoprotein alpha-component	cysJ	sp|O32214|CYSJ_BACSU	1.7e-130	41.67	100.00	466
GE003800	Argininosuccinate synthase	argG	sp|Q1IE03|ASSY_PSEE4	6.8e-198	83.87	99.51	690
GE003801	3-deoxy-D-manno-octulosonic acid transferase	waaA	sp|P0AC77|KDTA_ECO57	1.1e-97	45.80	99.05	357
GE003802	L-threonine dehydratase biosynthetic IlvA	ilvA	sp|P53607|ILVA_BURM1	8.1e-172	58.93	97.65	604
GE003803	Ribose-5-phosphate isomerase A	rpiA	sp|Q60BV9|RPIA_METCA	1.4e-80	69.72	99.54	299
GE003806	NADH dehydrogenase-like protein MT1860	MT1860	sp|P9WJJ0|Y1812_MYCTO	1.2e-74	40.94	97.76	280
GE003810	ATP-dependent RNA helicase RhlE	rhlE	sp|P25888|RHLE_ECOLI	2.4e-132	64.72	88.06	472
GE003812	RNA polymerase-associated protein RapA	rapA	sp|Q4KH47|RAPA_PSEF5	1.5e-232	46.96	99.25	806
GE003813	Uncharacterized protein PA2604	PA2604	sp|Q03268|Y2604_PSEAE	6.2e-52	58.13	91.44	204
GE003814	Group 2 truncated hemoglobin YjbI	yjbI	sp|O31607|TRHBO_BACSU	4.4e-16	36.36	89.63	84
GE003820	Cobyric acid synthase	cobQ	sp|Q1IDJ9|COBQ_PSEE4	3.0e-176	65.12	97.93	618
GE003824	Flagellum-specific ATP synthase	fliI	sp|Q9I4N1|FLII_PSEAE	4.3e-153	64.53	96.66	541
GE003826	Flagellar motor switch protein FliG	fliG	sp|Q51464|FLIG_PSEAE	1.3e-90	50.30	98.51	333
GE003827	Flagellar M-ring protein	fliF	sp|Q51463|FLIF_PSEAE	1.7e-101	40.55	93.98	370
GE003828	Flagellar hook-basal body complex protein FliE	fliE	sp|Q02IR7|FLIE_PSEAB	9.4e-19	48.57	97.09	93
GE003829	Regulatory protein AtoC	atoC	sp|Q06065|ATOC_ECOLI	3.4e-84	39.91	96.33	312
GE003830	Signal transduction histidine-protein kinase AtoS	atoS	sp|Q06067|ATOS_ECOLI	5.8e-24	29.96	57.61	112
GE003831	Protein-L-isoaspartate O-methyltransferase 1	pcm1	sp|A1TZ54|PIMT1_MARHV	4.3e-69	57.27	98.65	261
GE003832	5&apos;-nucleotidase SurE	surE	sp|Q604W8|SURE_METCA	5.9e-99	71.84	97.61	360
GE003834	Glyceraldehyde-3-phosphate dehydrogenase	gap	sp|O67161|G3P_AQUAE	3.7e-43	32.96	99.14	176
GE003837	UPF0093 membrane protein slr1790	slr1790	sp|P72793|Y1790_SYNY3	8.9e-20	39.16	97.16	97
GE003839	Undecaprenyl-phosphate 4-deoxy-4-formamido-L-arabinose transferase	arnC	sp|Q8D342|ARNC_WIGBR	6.6e-23	30.14	86.25	108
GE003841	Dihydroorotase	pyrC	sp|B1XI96|PYRC_SYNP2	5.7e-121	61.81	99.42	434
GE003843	Aspartate--tRNA(Asp/Asn) ligase	aspS	sp|Q607I4|SYDND_METCA	5.8e-262	73.42	98.49	903
GE003844	Quinolinate synthase A	nadA	sp|A9B1Q2|NADA_HERA2	7.0e-109	54.08	96.71	394
GE003846	Ribosome biogenesis GTPase A	rbgA	sp|C5D8U8|RBGA_GEOSW	5.1e-65	43.97	90.73	248
GE003847	TPR repeat-containing protein PA4667	PA4667	sp|P42810|Y4667_PSEAE	3.7e-06	22.47	43.02	54
GE003852	Sulfate transport system permease protein CysT	cysU	sp|P16701|CYST_ECOLI	3.6e-65	47.17	96.36	248
GE003853	Sulfate transport system permease protein CysW	cysW	sp|P0AEB1|CYSW_ECOL6	8.0e-76	51.31	93.03	284
GE003854	Sulfate/thiosulfate import ATP-binding protein CysA	cysA	sp|Q82WT5|CYSA_NITEU	1.8e-106	55.62	97.41	386
GE003855	HTH-type transcriptional regulator SsuR	ssuR	sp|B4E8S9|SSUR_BURCJ	1.3e-60	40.64	94.95	233
GE003856	Alanine dehydrogenase	ald	sp|Q08352|DHA_BACSU	1.6e-89	52.08	96.49	330
GE003858	UPF0353 protein Mflv_3659	Mflv_3659	sp|A4T9I4|Y3659_MYCGI	2.1e-06	28.12	26.09	54
GE003859	UPF0353 protein MAV335	--	sp|O07395|Y335_MYCAV	1.1e-09	27.31	60.37	64
GE003861	Uncharacterized protein MT1527	MT1527	sp|P9WLX4|Y1480_MYCTO	4.3e-19	29.03	88.35	95
GE003862	Uncharacterized protein YeaC	yeaC	sp|P94474|YEAC_BACSU	5.2e-63	42.90	94.21	241
GE003865	Dihydroorotase-like protein	pyrC&apos;	sp|Q51551|PYRX_PSEAE	5.9e-99	45.37	98.14	361
GE003866	Aspartate carbamoyltransferase	pyrB	sp|Q605F1|PYRB_METCA	5.9e-136	78.71	96.27	484
GE003867	Bifunctional protein PyrR	pyrR	sp|Q3JE54|PYRR_NITOC	2.8e-44	50.90	95.38	178
GE003869	UPF0301 protein MCA2336 2	MCA2336	sp|Q605E8|Y2336_METCA	3.1e-60	56.83	97.34	231
GE003871	Glutathione synthetase	gshB	sp|Q8FE30|GSHB_ECOL6	1.2e-120	64.86	99.05	433
GE003872	50S ribosomal protein L28	rpmB	sp|B8GUR2|RL28_THISH	1.5e-32	78.21	100.00	138
GE003873	50S ribosomal protein L33	rpmG	sp|Q605E4|RL33_METCA	1.4e-20	92.16	100.00	98
GE003875	Periplasmic pH-dependent serine endoprotease DegQ	degQ	sp|P39099|DEGQ_ECOLI	4.7e-99	45.66	95.32	362
GE003876	Transcription-repair-coupling factor	mfd	sp|P45128|MFD_HAEIN	0.0e+00	51.58	98.43	1126
GE003877	Potassium-transporting ATPase KdpC subunit	kdpC	sp|Q605R3|KDPC_METCA	1.2e-62	64.21	98.96	240
GE003878	Potassium-transporting ATPase ATP-binding subunit	kdpB	sp|Q47H39|KDPB_DECAR	1.1e-288	77.32	98.41	992
GE003879	Potassium-transporting ATPase potassium-binding subunit	kdpA	sp|Q605R1|KDPA_METCA	1.1e-244	71.45	99.50	846
GE003881	Aldehyde reductase YahK	yahK	sp|P75691|YAHK_ECOLI	6.0e-119	60.06	89.90	427
GE003882	FKBP-type peptidyl-prolyl cis-trans isomerase SlyD	slyD	sp|O07046|SLYD_AERHY	1.5e-36	46.45	98.10	152
GE003883	Transcription elongation factor GreB	greB	sp|Q8P7P8|GREB_XANCP	9.5e-42	56.97	100.00	170
GE003886	D-aminoacyl-tRNA deacylase	dtd	sp|Q3IJ42|DTD_PSEHT	6.9e-39	58.57	94.59	160
GE003887	Phosphomethylpyrimidine synthase	thiC	sp|Q603T9|THIC_METCA	8.0e-299	78.90	99.52	1026
GE003888	RecBCD enzyme subunit RecD	recD	sp|P04993|RECD_ECOLI	4.7e-93	41.33	88.56	342
GE003890	Octaprenyl diphosphate synthase	ispB	sp|P0AD57|ISPB_ECOLI	1.4e-87	53.11	96.11	323
GE003891	50S ribosomal protein L34	rpmH	sp|B3QZF8|RL34_PHYMT	6.2e-12	77.27	100.00	69
GE003892	Membrane protein insertase YidC	yidC	sp|Q602M6|YIDC_METCA	5.5e-161	52.03	98.59	568
GE003893	tRNA modification GTPase MnmE	mnmE	sp|A6VF44|MNME_PSEA7	3.8e-125	55.53	99.55	448
GE003894	Tyrosine recombinase XerC	xerC	sp|Q8RA66|XERC_CALS4	3.2e-08	26.73	52.91	60
GE003902	Transposon Tn21 resolvase	tnpR	sp|P04130|TNR2_ECOLX	5.9e-48	55.19	98.92	191
GE003906	UTP pyrophosphatase	ygjP	sp|P42597|UTPP_ECOLI	5.2e-51	61.21	98.80	201
GE003907	UDP-glucose 6-dehydrogenase	udg	sp|O86422|UDG_PSEAE	1.9e-124	50.23	100.00	446
GE003910	Chaperone protein LppX	lppX	sp|V9TSX0|LPPX_PAEBA	4.2e-19	31.09	26.81	96
GE003912	3-isopropylmalate dehydratase large subunit	leuC	sp|A1SVE7|LEUC_PSYIN	7.0e-202	73.82	97.90	703
GE003913	3-isopropylmalate dehydratase small subunit	leuD	sp|A1SVE8|LEUD_PSYIN	8.1e-83	72.41	99.51	307
GE003914	Protein CapI	capI	sp|P39858|CAPI_STAAU	2.9e-117	60.60	99.70	422
GE003915	2-isopropylmalate synthase	leuA	sp|Q9K8E8|LEU1_BACHD	2.8e-50	30.26	95.40	200
GE003916	3-isopropylmalate dehydrogenase	leuB	sp|O66607|LEU3_AQUAE	1.0e-83	45.75	100.00	310
GE003917	UDP-glucose:undecaprenyl-phosphate glucose-1-phosphate transferase	--	sp|Q48460|GPPUS_KLEPN	8.7e-104	43.71	95.97	377
GE003918	GDP-L-fucose synthase	fcl	sp|P32055|FCL_ECOLI	7.4e-112	64.17	99.68	404
GE003920	Exopolysaccharide production protein ExoZ	exoZ	sp|P26502|EXOZ_RHIME	3.8e-19	34.17	73.74	96
GE003924	Lipopolysaccharide 1,2-N-acetylglucosaminetransferase	waaK	sp|P26470|WAAK_SALTY	7.8e-10	26.50	49.61	65
GE003925	dTDP-glucose 4,6-dehydratase	rfbB	sp|B0RVL0|RMLB_XANCB	3.6e-134	67.45	95.79	478
GE003926	Glucose-1-phosphate thymidylyltransferase	rmlA	sp|P55254|RMLA_SALAN	7.5e-130	76.21	98.64	463
GE003927	dTDP-4-dehydrorhamnose 3,5-epimerase	rmlC	sp|Q9HU21|RMLC_PSEAE	1.0e-63	61.33	98.91	243
GE003929	Lipopolysaccharide biosynthesis protein WzxC	wzxC	sp|P77377|WZXC_ECOLI	1.5e-39	25.94	88.24	164
GE003933	N-acetylglucosaminyl-diphospho-decaprenol L-rhamnosyltransferase	wbbL	sp|P9WMY2|WBBL_MYCTO	3.3e-14	28.57	70.35	79
GE003935	Probable exosortase EpsH	epsH	sp|Q83VR1|EPSH_METS1	1.3e-57	45.26	92.81	223
GE003943	Transcriptional regulatory protein DegU	degU	sp|P54662|DEGU_BREBE	6.5e-17	28.57	96.43	88
GE003948	Flavodoxin	nifF	sp|P04668|FLAW_KLEPN	3.6e-45	49.72	96.20	181
GE003952	NADPH-dependent stearoyl-CoA 9-desaturase	desA3	sp|P9WNZ2|DESA3_MYCTO	5.6e-13	23.31	90.11	75
GE003953	Probable cyclic di-GMP phosphodiesterase VC_1348	VC_1348	sp|Q9KSB1|CDPD2_VIBCH	3.2e-32	44.19	42.33	139
GE003955	Fructose-bisphosphate aldolase	fba	sp|Q9I5Y1|ALF_PSEAE	3.7e-128	64.16	99.71	458
GE003962	Ribonuclease VapC2	vapC2	sp|Q4UNB2|VAPC2_RICFE	1.7e-06	31.94	97.22	52
GE003964	Transposase InsI for insertion sequence element IS30A	insI1	sp|P0CF88|INSI1_ECOLI	5.8e-98	48.17	98.45	358
GE003972	Tyrosine recombinase THA_404	THA_404	sp|B7IFN3|XER_THEAB	2.5e-15	25.85	59.08	83
GE003973	Uncharacterized protein YgiM	ygiM	sp|P0ADU0|YGIM_ECO57	2.4e-09	24.76	82.99	63
GE003974	Ornithine carbamoyltransferase	argF	sp|Q606D8|OTC_METCA	1.2e-119	71.62	98.67	429
GE003975	Acetylornithine aminotransferase	argD	sp|Q82UP3|ARGD_NITEU	6.0e-122	56.40	95.98	438
GE003979	33 kDa chaperonin	hslO	sp|Q9JWC8|HSLO_NEIMA	1.1e-59	44.84	94.54	230
GE003980	Peptide methionine sulfoxide reductase MsrA	msrA	sp|B7K079|MSRA_CYAP8	3.1e-77	65.35	96.19	288
GE003982	MEMO1 family protein aq_890	aq_890	sp|O67039|Y890_AQUAE	1.0e-29	36.09	96.91	131
GE003983	Protein TM_1551	TM_1551	sp|Q9X1N7|Y1551_THEMA	6.1e-19	40.94	74.49	94
GE003985	ATP-dependent zinc metalloprotease FtsH	ftsH	sp|Q8X9L0|FTSH_ECO57	3.4e-196	58.51	94.94	685
GE003986	Protein HflC	hflC	sp|P44545|HFLC_HAEIN	1.4e-64	45.55	97.22	246
GE003987	Protein HflK	hflK	sp|P0ABC8|HFLK_ECO57	2.4e-59	42.39	70.95	229
GE003988	RNA polymerase sigma factor RpoD	rpoD	sp|Q89B10|RPOD_BUCBP	9.9e-34	35.17	62.60	144
GE003993	Secretin XcpQ	xcpQ	sp|P35818|GSPD_PSEAE	1.4e-23	30.27	48.77	111
GE003994	General secretion pathway protein A	exeA	sp|P45754|GSPA_AERHY	3.4e-45	41.39	89.70	182
GE003996	Type IV pilus assembly protein TapB	tapB	sp|P45792|TAPB_AERHY	7.0e-100	36.22	97.35	365
GE003997	Type IV pilus assembly protein TapC	tapC	sp|P45793|TAPC_AERHY	1.3e-52	29.57	98.03	207
GE003999	Uncharacterized protein y4rM	NGR_a01740	sp|P55646|Y4RM_SINFN	3.0e-57	41.06	85.38	223
GE004005	Tryptophan--tRNA ligase	trpS	sp|Q9HVX6|SYW_PSEAE	3.1e-119	63.66	96.49	428
GE004006	Exodeoxyribonuclease 7 small subunit	xseB	sp|Q60AM9|EX7S_METCA	5.0e-20	67.53	97.47	97
GE004007	Farnesyl diphosphate synthase	ispA	sp|P22939|ISPA_ECOLI	6.8e-70	51.37	97.31	264
GE004008	Adenine phosphoribosyltransferase	apt	sp|Q60AN2|APT_METCA	5.3e-75	76.61	100.00	280
GE004011	GTP 3&apos;,8-cyclase	moaA	sp|Q65DY5|MOAA_BACLD	5.3e-06	26.35	40.05	52
GE004012	15-cis-phytoene synthase	crtB	sp|D5KXJ0|CRTB_ENTAG	4.3e-10	29.41	41.87	66
GE004013	Squalene--hopene cyclase	shc	sp|P33990|SQHC_ZYMMO	2.8e-185	51.82	94.48	649
GE004015	Aminotransferase PigE	pigE	sp|A0A0J9X1Q5|PIGE_SERSF	1.3e-75	33.11	88.07	284
GE004018	1-deoxy-D-xylulose-5-phosphate synthase	dxs	sp|Q60AN1|DXS_METCA	1.6e-254	70.99	99.35	879
GE004020	Hippurate hydrolase	hipO	sp|P45493|HIPO_CAMJE	9.1e-73	39.95	95.15	274
GE004023	Putative permease PerM homolog	perM	sp|P43969|PERM_HAEIN	4.1e-69	44.96	94.52	262
GE004024	STAS-domain containing protein PA14_20770	PA14_20770	sp|Q02QI1|Y2077_PSEAB	4.2e-16	48.28	87.88	84
GE004025	Methyl-accepting chemotaxis protein McpP	mcpP	sp|Q88IY8|MCPP_PSEPK	2.4e-17	35.35	47.87	90
GE004026	Protein-glutamate methylesterase/protein-glutamine glutaminase 2	cheB2	sp|Q2P1V8|CHEB2_XANOM	5.5e-111	56.90	98.57	401
GE004027	Probable chemoreceptor glutamine deamidase CheD	cheD	sp|A1WZ13|CHED_HALHL	3.5e-60	51.66	99.53	231
GE004028	Chemotaxis protein methyltransferase 3	cheR3	sp|Q9KKL3|CHER3_VIBCH	3.5e-57	41.26	97.80	222
GE004030	Sporulation initiation inhibitor protein Soj	soj	sp|P37522|SOJ_BACSU	2.3e-34	36.59	96.05	146
GE004031	Chemotaxis protein CheW	cheW	sp|P21821|CHEW_KLEAK	1.4e-29	45.83	88.34	129
GE004032	Methyl-accepting chemotaxis protein II	tar	sp|P02941|MCP2_SALTY	1.1e-34	55.17	44.16	148
GE004034	Aerotaxis receptor	aer	sp|P50466|AER_ECOLI	1.4e-32	39.57	37.74	141
GE004035	Chemotaxis protein CheW	cheW	sp|P06110|CHEW_SALTY	8.4e-33	48.43	94.08	140
GE004036	Chemotaxis protein CheA	cheA	sp|P07363|CHEA_ECOLI	1.4e-139	42.38	100.00	497
GE004037	Chemotaxis protein CheY	cheY	sp|Q8D0P1|CHEY_YERPE	2.9e-19	44.44	96.67	95
GE004038	Malate dehydrogenase	mdh	sp|Q0VQ52|MDH_ALCBS	2.3e-111	60.62	100.00	402
GE004039	Bifunctional protein MdtA	mtdA	sp|P55818|MTDA_METEA	4.9e-73	51.58	98.26	275
GE004040	Putative hydroxypyruvate reductase	ttuD	sp|Q44472|TTUD4_AGRVI	1.5e-63	38.57	96.94	244
GE004041	Serine hydroxymethyltransferase 1	glyA1	sp|Q2SFI7|GLYA1_HAHCH	8.1e-186	74.40	100.00	650
GE004042	Formate--tetrahydrofolate ligase	fhs	sp|Q605Q9|FTHS_METCA	4.6e-261	78.28	100.00	900
GE004044	tRNA(Ile)-lysidine synthase	tilS	sp|Q607F5|TILS_METCA	9.4e-76	37.05	93.92	284
GE004045	Acetyl-coenzyme A carboxylase carboxyl transferase subunit alpha	accA	sp|Q607F6|ACCA_METCA	1.1e-131	71.56	100.00	469
GE004046	Replication-associated recombination protein A	rarA	sp|P39918|RARA_COXBU	1.9e-137	58.61	95.43	489
GE004047	50S ribosomal protein L17	rplQ	sp|A5F571|RL17_VIBC3	2.3e-48	77.50	98.36	191
GE004048	DNA-directed RNA polymerase subunit alpha	rpoA	sp|A7FNL0|RPOA_YERP3	4.0e-119	64.56	98.51	428
GE004049	30S ribosomal protein S4	rpsD	sp|Q605D6|RS4_METCA	3.2e-87	76.70	100.00	321
GE004050	30S ribosomal protein S11	rpsK	sp|A0KF43|RS11_AERHH	1.3e-57	82.54	98.44	222
GE004051	30S ribosomal protein S13	rpsM	sp|B8GV36|RS13_THISH	2.8e-43	71.19	100.00	174
GE004052	50S ribosomal protein L36	rpmJ	sp|Q0ABF4|RL36_ALKEH	2.0e-11	81.08	100.00	67
GE004053	Protein translocase subunit SecY	secY	sp|P0AGA4|SECY_ECO57	4.4e-158	66.67	98.86	558
GE004054	50S ribosomal protein L15	rplO	sp|Q605D1|RL15_METCA	7.6e-43	63.19	100.00	173
GE004055	50S ribosomal protein L30	rpmD	sp|A5EXA0|RL30_DICNV	1.2e-16	66.67	98.36	85
GE004056	30S ribosomal protein S5	rpsE	sp|Q605C9|RS5_METCA	6.3e-65	79.50	95.83	247
GE004057	50S ribosomal protein L18	rplR	sp|Q12SU3|RL18_SHEDO	1.3e-32	64.10	100.00	139
GE004058	50S ribosomal protein L6	rplF	sp|C5BQ76|RL6_TERTT	3.6e-50	55.93	100.00	198
GE004059	30S ribosomal protein S8	rpsH	sp|A1S232|RS8_SHEAM	1.1e-48	73.85	99.24	193
GE004060	30S ribosomal protein S14	rpsN	sp|A6UZK1|RS14_PSEA7	1.2e-31	70.30	100.00	136
GE004061	50S ribosomal protein L5	rplE	sp|A9M3V4|RL5_NEIM0	3.9e-73	74.72	99.44	274
GE004062	50S ribosomal protein L24	rplX	sp|A5F555|RL24_VIBC3	1.8e-33	67.00	96.15	142
[truncated: 305 more rows]
