# Supplementary material for: Genome of Methylomonas sp. AM2-LC, representing a methanotrophic bacterial species isolated from water column of a boreal, oxygen-stratified lake
Source: Front Genet. 2024 Aug 30;15:1440435. doi: 10.3389/fgene.2024.1440435 (PMC11392852; doi:10.3389/fgene.2024.1440435)
Supplement: Supplementary file 1 [file DataSheet3.ZIP › Supplementary_File_3_rev/07.TrEMBL_annotation/TrEMBL.anno_result.xls]

#gene_ID	TrEMBL_function	TrEMBL_gene_name	TrEMBL_target_id	E-value	Percent-identity	Query-cover	score
GE000001	Chromosomal replication initiator protein DnaA	dnaA	tr|A0A177M061|A0A177M061_METMH	9.5e-233	93.14	99.77	814
GE000002	Uncharacterized protein	--	tr|G0A5W4|G0A5W4_METMM	3.0e-16	69.12	100.00	92
GE000003	Molybdopterin-synthase adenylyltransferase	--	tr|A0A177NDD0|A0A177NDD0_9GAMM	7.4e-113	80.40	98.81	415
GE000004	10 kDa chaperonin	groS	tr|G0A5W6|G0A5W6_METMM	1.4e-40	93.68	100.00	174
GE000005	60 kDa chaperonin	groL	tr|A0A2N0VAU1|A0A2N0VAU1_9GAMM	1.3e-268	93.80	97.44	934
GE000006	Flavocytochrome c sulfide dehydrogenase flavin-binding protein	--	tr|A0A2N0V1L2|A0A2N0V1L2_9GAMM	1.6e-163	65.57	98.84	584
GE000007	Cytochrome c domain-containing protein	--	tr|A0A2N0V1M9|A0A2N0V1M9_9GAMM	1.6e-14	45.74	79.49	87
GE000008	23S rRNA (guanosine-2&apos;-O-)-methyltransferase RlmB	rlmB	tr|A0A4R3XXX1|A0A4R3XXX1_METMH	6.9e-116	87.14	98.37	425
GE000009	Ribonuclease R	rnr	tr|A0A177NM26|A0A177NM26_9GAMM	0.0e+00	80.15	99.87	1242
GE000010	Uncharacterized protein	--	tr|A0A4R3XZ53|A0A4R3XZ53_METMH	4.9e-56	75.00	100.00	226
GE000011	Uncharacterized protein DUF748	--	tr|A0A4R3XZJ3|A0A4R3XZJ3_METMH	2.7e-272	50.61	99.69	947
GE000012	Heat shock protein 15	--	tr|A0A2N0V1F3|A0A2N0V1F3_9GAMM	6.3e-47	71.97	100.00	195
GE000013	Transcriptional regulator, Crp/Fnr family	MGMO_47c00190	tr|V5DZM9|V5DZM9_9GAMM	1.1e-67	63.47	98.65	265
GE000014	Adenylate cyclase 1	cya	tr|A0A1R4H0B1|A0A1R4H0B1_9GAMM	4.0e-172	48.11	98.31	614
GE000016	TonB-dependent receptor	--	tr|A0A2S5Q139|A0A2S5Q139_9GAMM	0.0e+00	52.66	98.97	1145
GE000017	TonB-dependent receptor	--	tr|A0A2S5Q139|A0A2S5Q139_9GAMM	0.0e+00	54.26	100.00	1163
GE000018	Outer membrane protein assembly factor BamA	bamA	tr|A0A2N0V1G6|A0A2N0V1G6_9GAMM	0.0e+00	79.82	98.71	1234
GE000019	Uncharacterized protein	--	tr|A0A177N7J8|A0A177N7J8_9GAMM	1.8e-51	69.88	100.00	211
GE000020	3-hydroxyacyl-[acyl-carrier-protein] dehydratase FabZ	fabZ	tr|A0A177NKB8|A0A177NKB8_9GAMM	2.6e-65	83.67	100.00	256
GE000021	Acyl-[acyl-carrier-protein]--UDP-N-acetylglucosamine O-acyltransferase	lpxA	tr|A0A177NFL0|A0A177NFL0_9GAMM	1.6e-131	90.62	100.00	477
GE000022	Ribonuclease HII	rnhB	tr|A0A177MQK2|A0A177MQK2_METMH	4.6e-66	76.02	99.42	259
GE000023	DNA polymerase III subunit alpha	--	tr|A0A177MQF5|A0A177MQF5_METMH	0.0e+00	84.60	99.83	1993
GE000024	Biopolymer transporter ExbD	--	tr|A0A291IQ06|A0A291IQ06_9GAMM	9.3e-54	83.09	100.00	218
GE000025	Biopolymer transport protein ExbB	--	tr|A0A4R3XQI2|A0A4R3XQI2_METMH	4.8e-92	82.87	97.74	346
GE000026	Probable potassium transport system protein kup	kup	tr|A0A4R3XLA0|A0A4R3XLA0_METMH	2.3e-288	80.10	100.00	1000
GE000027	Fumarylacetoacetate hydrolase	--	tr|A0A177N2Q7|A0A177N2Q7_9GAMM	2.3e-126	73.87	98.29	460
GE000028	Endolytic peptidoglycan transglycosylase RlpA	rlpA	tr|A0A4R3XRQ7|A0A4R3XRQ7_METMH	4.0e-33	58.96	99.25	149
GE000029	ATPase	--	tr|A0A2P5N0I2|A0A2P5N0I2_METSP	4.8e-115	81.85	95.75	422
GE000030	HD-like signal output (HDOD) protein	--	tr|A0A4V2W1V6|A0A4V2W1V6_METMH	1.3e-99	55.75	96.65	372
GE000032	Ribosomal protein S18 acetylase RimI-like enzyme	--	tr|A0A4R3XWA8|A0A4R3XWA8_METMH	9.2e-41	57.40	93.89	175
GE000033	Uncharacterized protein	--	tr|A0A177LWF7|A0A177LWF7_METMH	1.9e-45	70.32	98.10	191
GE000034	Diketogulonate reductase-like aldo/keto reductase	--	tr|A0A2S6HAX5|A0A2S6HAX5_9GAMM	9.8e-106	66.07	99.64	392
GE000035	Uncharacterized protein	--	tr|A0A177MHQ5|A0A177MHQ5_METMH	2.4e-87	88.48	99.48	330
GE000036	Uncharacterized protein	--	tr|A0A177MI57|A0A177MI57_METMH	4.5e-57	50.82	94.21	230
GE000037	Flagellar motor protein MotB	--	tr|A0A291IEB7|A0A291IEB7_9GAMM	4.8e-125	71.25	99.38	456
GE000038	Flagellar motor stator protein MotA	--	tr|A0A177MFU9|A0A177MFU9_METMH	2.9e-134	89.72	100.00	486
GE000039	Uncharacterized protein	--	tr|A0A4R3YA30|A0A4R3YA30_METMH	0.0e+00	82.09	98.77	1416
GE000040	Cation:H+ antiporter	--	tr|A0A4R3Y9X2|A0A4R3Y9X2_METMH	2.0e-123	73.70	100.00	451
GE000041	Undecaprenyl-diphosphatase	uppP	tr|A0A177N1A9|A0A177N1A9_9GAMM	1.4e-117	80.73	100.00	431
GE000042	Isocitrate dehydrogenase [NADP]	--	tr|A0A4R3Y9D6|A0A4R3Y9D6_METMH	3.2e-214	87.16	99.26	753
GE000043	MarR family transcriptional regulator	--	tr|A0A2N0V5E1|A0A2N0V5E1_9GAMM	5.6e-92	87.11	99.49	345
GE000044	Uncharacterized protein	--	tr|A0A177MD46|A0A177MD46_METMH	2.3e-26	78.75	96.39	126
GE000045	Mg chelatase, subunit ChlI	--	tr|F9ZZS7|F9ZZS7_METMM	2.8e-236	83.07	100.00	826
GE000046	Nitroreductase	--	tr|A0A177MVM7|A0A177MVM7_METMH	2.4e-77	69.54	97.52	297
GE000047	Glutathione S-transferase	--	tr|A0A418RF94|A0A418RF94_9GAMM	5.6e-67	66.83	87.45	263
GE000048	GDP-mannose 4,6-dehydratase	gmd	tr|A0A2P5MQN3|A0A2P5MQN3_METSP	1.3e-195	88.47	100.00	691
GE000049	Uncharacterized protein	--	tr|A0A4V2W0U6|A0A4V2W0U6_METMH	9.7e-16	49.51	98.00	91
GE000050	NLPC_P60 domain-containing protein	--	tr|A0A2P5MRL2|A0A2P5MRL2_METSP	6.7e-55	64.91	92.39	222
GE000051	NAD(P)H-dependent oxidoreductase	--	tr|A0A177N4A5|A0A177N4A5_9GAMM	8.6e-89	70.72	99.55	335
GE000052	Uncharacterized protein	--	tr|A0A177M073|A0A177M073_METMH	6.4e-141	95.20	100.00	508
GE000053	Ribosomal RNA small subunit methyltransferase D	--	tr|A0A177M9C8|A0A177M9C8_METMH	1.2e-64	67.40	98.37	255
GE000054	Peptidase M16	--	tr|A0A2P5MS54|A0A2P5MS54_METSP	3.6e-184	72.79	99.77	653
GE000055	Peptidase M16	--	tr|A0A1W9JQD4|A0A1W9JQD4_9PROT	1.4e-218	82.46	100.00	767
GE000056	Protoheme IX farnesyltransferase	cyoE	tr|A0A177MLA9|A0A177MLA9_METMH	1.1e-128	81.08	100.00	468
GE000057	Glycosyl transferase, family 3	--	tr|G0A160|G0A160_METMM	4.5e-142	76.20	98.81	513
GE000058	Pilus assembly protein PilZ	--	tr|A0A291IE73|A0A291IE73_9GAMM	5.4e-48	48.96	89.72	199
GE000059	Uncharacterized protein	--	tr|A0A177NC09|A0A177NC09_9GAMM	3.2e-79	72.82	99.49	303
GE000060	Peptidyl-prolyl cis-trans isomerase	--	tr|A0A177NMD5|A0A177NMD5_9GAMM	9.2e-69	82.17	98.74	268
GE000061	Uncharacterized protein	--	tr|A0A177N8W3|A0A177N8W3_9GAMM	5.7e-27	83.75	100.00	128
GE000062	Spx/MgsR family transcriptional regulator	--	tr|A0A4R3XYV1|A0A4R3XYV1_METMH	3.7e-32	60.55	97.32	146
GE000063	Succinyl-diaminopimelate desuccinylase	dapE	tr|A0A2P5MYZ9|A0A2P5MYZ9_METSP	2.5e-173	78.88	99.47	617
GE000064	Uncharacterized protein	--	tr|A0A2N9MQB5|A0A2N9MQB5_9BACT	4.0e-141	34.66	93.52	511
GE000066	Transposase	--	tr|A0A177LT91|A0A177LT91_METMH	1.0e-245	95.88	97.54	857
GE000068	Uncharacterized protein	--	tr|A0A177NET5|A0A177NET5_9GAMM	2.8e-143	44.34	99.66	518
GE000069	Aspartate-semialdehyde dehydrogenase	asd	tr|A0A177NEW2|A0A177NEW2_9GAMM	2.0e-169	88.24	100.00	604
GE000070	3-isopropylmalate dehydrogenase	leuB	tr|A0A2N0V8N5|A0A2N0V8N5_9GAMM	2.3e-176	87.71	99.44	627
GE000071	3-isopropylmalate dehydratase small subunit	leuD	tr|A0A291IFU5|A0A291IFU5_9GAMM	8.5e-102	85.85	98.60	378
GE000072	3-isopropylmalate dehydratase large subunit	leuC	tr|A0A177N592|A0A177N592_9GAMM	3.2e-234	84.55	99.15	819
GE000073	Adenylate kinase	adk	tr|A0A2N0V8Q7|A0A2N0V8Q7_9GAMM	8.2e-97	84.91	100.00	362
GE000074	Autotransporter domain-containing protein	--	tr|A0A177NLE3|A0A177NLE3_9GAMM	1.0e-112	55.86	79.03	416
GE000075	Peptidase C14 caspase catalytic subunit p20	--	tr|A0A2P5MUC2|A0A2P5MUC2_METSP	7.4e-286	72.32	100.00	991
GE000076	Uncharacterized protein	--	tr|A0A177NHX9|A0A177NHX9_9GAMM	1.0e-80	53.97	93.68	308
GE000077	Serine/threonine protein kinase	--	tr|A0A177NJP8|A0A177NJP8_9GAMM	1.3e-210	67.55	100.00	741
GE000078	Arginine decarboxylase	--	tr|A0A4V6P3Q0|A0A4V6P3Q0_METMH	2.7e-286	81.76	99.18	993
GE000079	Polyamine aminopropyltransferase	speE	tr|F9ZYU9|F9ZYU9_METMM	1.9e-149	90.00	99.64	537
GE000080	Uncharacterized protein	--	tr|A0A354SFQ4|A0A354SFQ4_9DELT	1.5e-29	89.04	100.00	137
GE000081	Putative nuclease of predicted toxin-antitoxin system	--	tr|A0A2S6GZW6|A0A2S6GZW6_9GAMM	2.8e-40	75.00	100.00	173
GE000082	Virulence-associated protein VagC	vagC	tr|A0A1R4HDK7|A0A1R4HDK7_9GAMM	3.7e-23	74.36	100.00	115
GE000083	Transposase IS116/IS110/IS902 family protein	--	tr|F9ZWN7|F9ZWN7_METMM	3.5e-142	72.99	99.13	513
GE000084	EamA family transporter	--	tr|A0A2N0V1F5|A0A2N0V1F5_9GAMM	3.4e-112	78.75	94.72	413
GE000085	Uncharacterized protein	--	tr|G0A6W6|G0A6W6_METMM	1.7e-09	48.44	87.67	70
GE000086	DNA repair protein RecN	--	tr|A0A4R3XYZ6|A0A4R3XYZ6_METMH	3.5e-232	76.30	99.64	813
GE000087	NAD kinase	nadK	tr|A0A291IMF2|A0A291IMF2_9GAMM	2.3e-126	77.82	99.66	460
GE000088	Heat-inducible transcription repressor HrcA	hrcA	tr|A0A291ILN6|A0A291ILN6_9GAMM	1.2e-158	83.82	100.00	568
GE000089	Protein GrpE	grpE	tr|A0A4V2W0U2|A0A4V2W0U2_METMH	8.5e-78	72.77	100.00	298
GE000090	Chaperone protein DnaK	dnaK	tr|A0A177MQZ4|A0A177MQZ4_METMH	0.0e+00	92.27	100.00	1148
GE000091	Chaperone protein DnaJ	dnaJ	tr|A0A4R3XS86|A0A4R3XS86_METMH	4.9e-177	89.21	100.00	629
GE000092	4-hydroxy-tetrahydrodipicolinate reductase	dapB	tr|A0A177MPA0|A0A177MPA0_METMH	3.1e-117	80.90	99.63	430
GE000093	AbrB family transcriptional regulator	--	tr|A0A2P5NWH8|A0A2P5NWH8_9GAMM	4.0e-11	86.05	76.79	75
GE000094	Carbamoyltransferase HypF	--	tr|A0A177MRU0|A0A177MRU0_METMH	1.3e-240	54.94	97.59	841
GE000095	Polyribonucleotide nucleotidyltransferase	pnp	tr|A0A4R3Y7C8|A0A4R3Y7C8_METMH	0.0e+00	90.29	99.86	1195
GE000096	30S ribosomal protein S15	rpsO	tr|A0A2N0VD35|A0A2N0VD35_9GAMM	2.8e-38	94.38	100.00	166
GE000097	tRNA pseudouridine synthase B	truB	tr|A0A2N0VD70|A0A2N0VD70_9GAMM	5.2e-113	69.87	98.68	416
GE000098	Ribosome-binding factor A	rbfA	tr|A0A2P5MTS7|A0A2P5MTS7_METSP	1.1e-45	78.51	98.37	191
GE000099	Translation initiation factor IF-2	infB	tr|A0A2P5MTZ3|A0A2P5MTZ3_METSP	0.0e+00	77.44	100.00	1192
GE000100	Transcription termination/antitermination protein NusA	nusA	tr|F9ZXA8|F9ZXA8_METMM	2.1e-244	87.87	100.00	853
GE000101	Ribosome maturation factor RimP	rimP	tr|A0A177M1P2|A0A177M1P2_METMH	7.4e-74	81.37	100.00	285
GE000103	Haloacid dehalogenase	--	tr|A0A177LW57|A0A177LW57_METMH	5.2e-120	77.94	100.00	439
GE000104	Dihydroxyacetone kinase subunit DhaK	--	tr|A0A177M434|A0A177M434_METMH	4.7e-152	81.10	100.00	546
GE000105	Alpha/beta hydrolase	--	tr|A0A1W9JTP7|A0A1W9JTP7_9PROT	2.5e-148	79.62	92.46	533
GE000106	GCN5 family acetyltransferase	--	tr|A0A177MJC2|A0A177MJC2_METMH	4.9e-43	57.52	98.69	183
GE000107	Aldehyde-activating protein	--	tr|A0A2N6EZ62|A0A2N6EZ62_9DELT	2.1e-38	60.68	100.00	167
GE000108	Nitrogenase MoFe cofactor biosynthesis protein NifE	--	tr|G0A2V5|G0A2V5_METMM	1.9e-255	90.81	100.00	890
GE000109	Nitrogenase molybdenum-cofactor biosynthesis protein NifN	--	tr|A0A177NVH3|A0A177NVH3_9GAMM	7.5e-228	85.38	100.00	798
GE000110	Nitrogen fixation protein NifX	--	tr|A0A177NX34|A0A177NX34_9GAMM	3.4e-62	83.92	100.00	246
GE000111	Nitrogen fixation protein	--	tr|G0A3I9|G0A3I9_METMM	7.2e-66	82.17	100.00	258
GE000112	Uncharacterized protein	--	tr|A0A2P5MSV4|A0A2P5MSV4_METSP	1.1e-24	85.92	94.67	120
GE000113	Ferredoxin III, nif-specific	fdxB	tr|A0A2S5QIL0|A0A2S5QIL0_9GAMM	1.9e-43	77.23	97.12	183
GE000114	Ferredoxin	--	tr|A0A177NUT1|A0A177NUT1_9GAMM	5.8e-51	85.05	100.00	208
GE000115	Uncharacterized protein	--	tr|A0A2P5MS33|A0A2P5MS33_METSP	1.9e-56	69.46	99.40	227
GE000116	Uncharacterized protein	--	tr|A0A177ML82|A0A177ML82_METMH	2.4e-46	67.77	92.37	193
GE000117	Uncharacterized protein	--	tr|A0A4R3Y447|A0A4R3Y447_METMH	6.9e-140	74.53	99.07	505
GE000118	Uncharacterized protein	--	tr|A0A2S5Q0C8|A0A2S5Q0C8_9GAMM	2.0e-49	70.71	95.24	204
GE000119	Glycolate oxidase iron-sulfur subunit	--	tr|A0A2S6H9B5|A0A2S6H9B5_9GAMM	4.1e-153	66.67	100.00	550
GE000120	TetR family transcriptional regulator	--	tr|A0A177M0S9|A0A177M0S9_METMH	1.3e-53	61.29	97.89	218
GE000121	Glutathione S-transferase	--	tr|A0A291IPF6|A0A291IPF6_9GAMM	9.6e-77	67.61	98.16	295
GE000122	Uncharacterized protein	--	tr|A0A2N2JZK3|A0A2N2JZK3_9DELT	4.5e-26	65.22	94.85	125
GE000123	Uncharacterized protein	--	tr|A0A2N0V551|A0A2N0V551_9GAMM	1.9e-41	57.96	86.74	177
GE000124	Membrane-bound lytic murein transglycosylase B	--	tr|A0A4V2W0Q0|A0A4V2W0Q0_METMH	1.7e-153	69.19	97.92	551
GE000125	CYTH domain protein	--	tr|A0A2N0V7Y2|A0A2N0V7Y2_9GAMM	5.8e-71	80.25	98.12	275
GE000126	Ferredoxin	--	tr|A0A177MK06|A0A177MK06_METMH	3.6e-37	85.19	100.00	162
GE000127	Phosphopantetheine adenylyltransferase	coaD	tr|A0A2N0VDM8|A0A2N0VDM8_9GAMM	2.8e-65	80.12	100.00	256
GE000128	UDP-3-O-acyl-N-acetylglucosamine deacetylase	lpxC	tr|A0A177ME25|A0A177ME25_METMH	2.2e-159	94.37	98.05	570
GE000129	Cell division protein FtsZ	ftsZ	tr|F9ZZP3|F9ZZP3_METMM	5.2e-190	90.21	100.00	672
GE000130	Cell division protein FtsA	ftsA	tr|A0A177NHU3|A0A177NHU3_9GAMM	2.8e-218	96.08	100.00	766
GE000131	Cell division protein FtsQ	ftsQ	tr|A0A4R3XNQ5|A0A4R3XNQ5_METMH	6.1e-104	74.18	99.59	386
GE000132	D-alanine--D-alanine ligase	ddl	tr|F9ZZP6|F9ZZP6_METMM	1.4e-134	76.05	99.36	488
GE000133	UDP-N-acetylenolpyruvoylglucosamine reductase	murB	tr|F9ZZP7|F9ZZP7_METMM	6.4e-132	79.59	99.32	479
GE000134	UDP-N-acetylmuramate--L-alanine ligase	murC	tr|A0A4R3XPH8|A0A4R3XPH8_METMH	1.5e-239	88.66	99.17	837
GE000135	UDP-N-acetylglucosamine--N-acetylmuramyl-(pentapeptide) pyrophosphoryl-undecaprenol N-acetylglucosamine transferase	murG	tr|A0A1W9JNA5|A0A1W9JNA5_9PROT	1.1e-146	75.07	100.00	528
GE000136	Probable peptidoglycan glycosyltransferase FtsW	ftsW	tr|A0A4R3XM17|A0A4R3XM17_METMH	4.1e-171	80.94	98.46	609
GE000137	UDP-N-acetylmuramoylalanine--D-glutamate ligase	murD	tr|A0A2N0V7B7|A0A2N0V7B7_9GAMM	1.1e-188	73.90	100.00	668
GE000138	Phospho-N-acetylmuramoyl-pentapeptide-transferase	mraY	tr|A0A177ME33|A0A177ME33_METMH	2.9e-179	91.11	100.00	636
GE000139	UDP-N-acetylmuramoyl-tripeptide--D-alanyl-D-alanine ligase	murF	tr|A0A2N0V7C4|A0A2N0V7C4_9GAMM	5.7e-164	65.64	100.00	586
GE000140	UDP-N-acetylmuramoyl-L-alanyl-D-glutamate--2,6-diaminopimelate ligase	murE	tr|A0A177MBP5|A0A177MBP5_METMH	1.9e-165	62.19	99.79	591
GE000141	Peptidoglycan D,D-transpeptidase FtsI	ftsI	tr|A0A291IPQ8|A0A291IPQ8_9GAMM	1.3e-274	83.83	100.00	954
GE000142	Cell division protein FtsL	ftsL	tr|A0A177NK58|A0A177NK58_9GAMM	3.1e-29	78.89	98.90	136
GE000143	Ribosomal RNA small subunit methyltransferase H	rsmH	tr|A0A177N0C1|A0A177N0C1_9GAMM	1.3e-124	73.86	99.03	454
GE000144	Transcriptional regulator MraZ	mraZ	tr|A0A177NMF6|A0A177NMF6_9GAMM	8.9e-77	87.74	100.00	295
GE000145	Glycerol-3-phosphate dehydrogenase [NAD(P)+]	gpsA	tr|A0A4R3XNE3|A0A4R3XNE3_METMH	1.8e-130	73.11	99.70	474
GE000146	Protein-export protein SecB	secB	tr|A0A2P5MZG6|A0A2P5MZG6_METSP	2.2e-67	78.71	100.00	263
GE000147	Sulfurtransferase	--	tr|A0A1W9JNI2|A0A1W9JNI2_9PROT	6.9e-55	75.52	97.95	222
GE000148	Transcriptional regulator	--	tr|A0A1W9JN86|A0A1W9JN86_9PROT	1.3e-42	87.25	99.03	181
GE000149	Peptidase M23	--	tr|A0A2P5MZE3|A0A2P5MZE3_METSP	6.7e-119	56.07	96.16	436
GE000150	Carboxyl-terminal processing protease	--	tr|A0A4R3XNN6|A0A4R3XNN6_METMH	8.8e-205	84.57	100.00	721
GE000151	Two-component system response regulator	--	tr|A0A2P5MYF3|A0A2P5MYF3_METSP	1.5e-92	66.28	98.48	348
GE000152	DUF721 domain-containing protein	--	tr|A0A2N0V7D2|A0A2N0V7D2_9GAMM	2.2e-22	48.67	96.13	114
GE000153	Hydrogen dehydrogenase	--	tr|F9ZZP0|F9ZZP0_METMM	5.9e-262	74.16	100.00	912
GE000154	NADP oxidoreductase	--	tr|A0A177MYH7|A0A177MYH7_9GAMM	4.5e-120	83.61	100.00	439
GE000155	NADP oxidoreductase	--	tr|A0A177MZ15|A0A177MZ15_9GAMM	1.8e-89	86.67	100.00	337
GE000156	Hydrogen dehydrogenase	--	tr|F9ZZN7|F9ZZN7_METMM	1.7e-262	87.85	99.00	913
GE000157	Hydrogenase maturation protease	--	tr|A0A418RJZ9|A0A418RJZ9_9GAMM	7.1e-45	60.13	100.00	189
GE000158	Pentapeptide repeat-containing protein	--	tr|A0A2N1XXV9|A0A2N1XXV9_9GAMM	1.8e-15	80.79	61.38	92
GE000159	Amino acid permease	--	tr|A0A177MDJ2|A0A177MDJ2_METMH	2.5e-215	83.12	98.72	756
GE000160	Ribosomal RNA small subunit methyltransferase I	rsmI	tr|A0A172UDH0|A0A172UDH0_9GAMM	4.5e-103	70.76	100.00	383
GE000161	LppC family lipoprotein	--	tr|A0A177N0K8|A0A177N0K8_9GAMM	2.1e-190	57.00	100.00	674
GE000162	UPF0102 protein Metme_4557	--	tr|G0A5N9|G0A5N9_METMM	2.5e-42	73.77	100.00	180
GE000163	Phosphoheptose isomerase	gmhA	tr|A0A2P5MUH3|A0A2P5MUH3_METSP	7.0e-95	90.21	99.49	355
GE000164	Transposase	--	tr|A0A1X1QUG8|A0A1X1QUG8_9GAMM	8.1e-27	83.12	68.14	128
GE000165	Transposase	--	tr|A0A1X1QUG8|A0A1X1QUG8_9GAMM	1.2e-121	65.27	96.80	445
GE000166	K(+)-insensitive pyrophosphate-energized proton pump	hppA2	tr|A0A4P5QUU6|A0A4P5QUU6_9BACT	0.0e+00	76.50	100.00	1093
GE000167	Prepilin-type N-terminal cleavage/methylation domain-containing protein	--	tr|A0A1Q9XV74|A0A1Q9XV74_9PSED	2.6e-17	40.26	95.27	97
GE000168	Uncharacterized protein	--	tr|A0A258ZHJ2|A0A258ZHJ2_9PROT	7.2e-52	29.11	98.20	214
GE000169	Uncharacterized protein	--	tr|A0A259EY27|A0A259EY27_9PROT	3.6e-19	43.88	93.84	103
GE000170	Rubredoxin	--	tr|A0A4R3XUM7|A0A4R3XUM7_METMH	4.9e-25	89.29	100.00	121
GE000171	Proline--tRNA ligase	proS	tr|A0A177MXA0|A0A177MXA0_9GAMM	2.0e-283	84.18	100.00	983
GE000172	Uncharacterized protein	--	tr|A0A291IPY3|A0A291IPY3_9GAMM	4.1e-47	79.09	97.35	196
GE000173	DUF2063 domain-containing protein	--	tr|A0A2P5N2I3|A0A2P5N2I3_METSP	7.4e-81	58.89	100.00	309
GE000174	UPF0276 protein A1507_03380	--	tr|A0A177N214|A0A177N214_9GAMM	2.5e-125	79.78	97.14	457
GE000175	Uncharacterized protein	--	tr|A0A2P5N0I1|A0A2P5N0I1_METSP	3.2e-73	73.77	99.46	283
GE000176	Uncharacterized protein	--	tr|G0A4N7|G0A4N7_METMM	5.7e-12	62.50	47.33	79
GE000177	Endonuclease III	nth	tr|A0A177N082|A0A177N082_9GAMM	1.4e-88	79.81	99.52	334
GE000178	Thymidylate synthase	thyA	tr|G0A4N2|G0A4N2_METMM	2.3e-131	77.98	100.00	477
GE000179	Transcriptional regulator, TetR family	--	tr|G0A3V6|G0A3V6_METMM	3.2e-87	81.82	100.00	330
GE000180	Uncharacterized protein	--	tr|A0A177MHP6|A0A177MHP6_METMH	1.1e-34	80.68	95.65	154
GE000181	Selenium-binding protein	--	tr|A0A177M337|A0A177M337_METMH	1.1e-223	86.79	94.85	784
GE000182	Photosynthetic protein synthase I	--	tr|A0A177N3Z8|A0A177N3Z8_9GAMM	1.2e-257	69.57	98.41	897
GE000184	Cytochrome c domain-containing protein	--	tr|A0A1S1XYC7|A0A1S1XYC7_9GAMM	8.2e-174	65.95	98.72	619
GE000185	Uncharacterized protein	--	tr|A0A177MW17|A0A177MW17_METMH	1.9e-97	76.42	93.09	364
GE000186	Methyl-accepting transducer domain-containing protein	--	tr|A0A177N036|A0A177N036_9GAMM	3.7e-117	49.72	100.00	431
GE000187	Uncharacterized protein	--	tr|A0A1W9JIC4|A0A1W9JIC4_9PROT	8.1e-43	75.22	99.12	181
GE000188	DnaA regulatory inactivator Hda	--	tr|A0A177MAP1|A0A177MAP1_METMH	8.8e-97	72.49	99.57	362
GE000189	Elongation factor G	fusA	tr|F9ZXW1|F9ZXW1_METMM	0.0e+00	87.45	100.00	1255
GE000190	Ferredoxin	--	tr|F9ZXW0|F9ZXW0_METMM	8.1e-53	89.72	100.00	214
GE000191	Protein adenylyltransferase SelO	selO	tr|A0A177N3T9|A0A177N3T9_9GAMM	2.7e-226	72.13	100.00	793
GE000192	SmpA_OmlA domain-containing protein	--	tr|A0A291IPF2|A0A291IPF2_9GAMM	4.0e-39	78.35	88.18	169
GE000193	Uncharacterized protein	--	tr|G0A4P4|G0A4P4_METMM	1.4e-277	76.56	99.53	964
GE000195	Orotate phosphoribosyltransferase	pyrE	tr|A0A177MPM9|A0A177MPM9_METMH	1.1e-88	81.60	98.15	335
GE000196	Heme chaperone HemW	--	tr|A0A177N4Z9|A0A177N4Z9_9GAMM	2.9e-153	68.85	100.00	550
GE000197	Lactoylglutathione lyase	--	tr|A0A177N4A6|A0A177N4A6_9GAMM	4.8e-64	80.14	100.00	252
GE000198	Nicotinate-nucleotide pyrophosphorylase	--	tr|A0A177MZZ0|A0A177MZZ0_9GAMM	4.0e-104	71.79	98.91	386
GE000199	Uncharacterized protein	--	tr|A0A177P409|A0A177P409_9GAMM	4.5e-90	95.29	100.00	339
GE000200	Alkyl hydroperoxide reductase	--	tr|A0A291IQ04|A0A291IQ04_9GAMM	2.2e-104	91.00	100.00	387
GE000201	ZIP zinc transporter	--	tr|A0A177NBU4|A0A177NBU4_9GAMM	2.2e-105	81.36	100.00	391
GE000202	Polyphenol oxidase	--	tr|A0A1W9JNQ2|A0A1W9JNQ2_9PROT	2.8e-101	72.80	98.35	377
GE000203	Pseudouridine synthase	--	tr|G0A4M7|G0A4M7_METMM	5.3e-150	86.67	100.00	539
GE000204	Outer membrane protein assembly factor BamD	bamD	tr|A0A291IQ76|A0A291IQ76_9GAMM	2.2e-121	74.11	99.30	444
GE000205	Uncharacterized protein	--	tr|A0A4V2W181|A0A4V2W181_METMH	3.0e-177	76.96	95.48	630
GE000206	Uncharacterized protein	--	tr|A0A4R3XX38|A0A4R3XX38_METMH	4.2e-57	66.85	100.00	229
GE000207	Undecaprenyl-phosphate glucose phosphotransferase	--	tr|A0A2P5L4H6|A0A2P5L4H6_9GAMM	3.8e-195	69.70	100.00	689
GE000208	Orotidine 5&apos;-phosphate decarboxylase	pyrF	tr|A0A4R3Y968|A0A4R3Y968_METMH	3.9e-111	88.38	98.37	409
GE000209	Shikimate kinase	aroK	tr|A0A2P5N185|A0A2P5N185_METSP	3.0e-76	77.90	100.00	293
GE000210	3-dehydroquinate synthase	aroB	tr|A0A4R3Y9D5|A0A4R3Y9D5_METMH	7.7e-164	80.56	100.00	585
GE000211	SPOR domain-containing protein	--	tr|A0A1W9JYF3|A0A1W9JYF3_9PROT	4.0e-108	44.47	99.44	401
GE000212	Uroporphyrinogen decarboxylase	hemE	tr|A0A177N2K2|A0A177N2K2_9GAMM	1.9e-178	86.72	99.44	634
GE000213	Uncharacterized protein	--	tr|A0A1S1Y7Q7|A0A1S1Y7Q7_9GAMM	2.5e-54	72.66	100.00	220
GE000214	CopG family transcriptional regulator	--	tr|A0A177N5D2|A0A177N5D2_9GAMM	2.5e-47	61.69	100.00	197
GE000215	GDP-L-fucose synthase	fcl	tr|A0A1W6SL62|A0A1W6SL62_9PROT	1.9e-121	65.53	98.14	444
GE000216	MarR family EPS-associated transcriptional regulator	--	tr|A0A258ZEW9|A0A258ZEW9_9PROT	6.3e-31	57.85	91.67	142
GE000217	Transketolase	--	tr|A0A1F6NXN4|A0A1F6NXN4_9BACT	7.9e-86	61.11	97.67	325
GE000218	Transket_pyr domain-containing protein	--	tr|A0A1F6MA22|A0A1F6MA22_9BACT	1.5e-109	64.63	99.32	404
GE000219	Epimerase domain-containing protein	--	tr|A0A1F6M9S4|A0A1F6M9S4_9BACT	5.4e-114	62.61	97.11	419
GE000220	Methyltransferase type 11	--	tr|A0A315CFC7|A0A315CFC7_9BURK	1.1e-99	74.35	97.46	371
GE000221	Uncharacterized protein	--	tr|A0A2N1VM65|A0A2N1VM65_9BACT	6.5e-59	49.39	90.64	236
GE000222	Glyco_trans_2-like domain-containing protein	--	tr|A0A2N2UTA6|A0A2N2UTA6_9PROT	8.2e-70	48.88	99.63	272
GE000223	GDP-L-fucose synthase	fcl	tr|A0A1F6M9T6|A0A1F6M9T6_9BACT	2.5e-115	63.25	98.69	424
GE000224	Uncharacterized protein	--	tr|A0A1F5SHA7|A0A1F5SHA7_9BACT	1.6e-93	51.76	99.37	351
GE000225	Glycosyltransferase	--	tr|A0A346R2C4|A0A346R2C4_9RHIZ	2.7e-61	43.43	96.09	244
GE000226	Polysaccharide biosynthesis protein	--	tr|A0A3M8R8L2|A0A3M8R8L2_9PROT	1.6e-111	45.44	96.91	412
GE000227	Glycosyl transferase family 11	--	tr|D5CQ93|D5CQ93_SIDLE	2.8e-108	62.67	100.00	400
GE000228	Glycosyl transferase family 2	--	tr|D5CQ91|D5CQ91_SIDLE	1.6e-105	57.10	97.46	391
GE000230	IS66 family transposase	--	tr|A0A2S5CM41|A0A2S5CM41_9GAMM	5.7e-27	78.95	96.20	128
GE000231	Phage-related integrase	--	tr|A0A3F3GA20|A0A3F3GA20_9RHOO	1.0e-141	74.18	100.00	511
GE000232	Integrase	--	tr|A0A1S8H2D2|A0A1S8H2D2_9PSED	1.7e-114	65.79	95.30	421
GE000233	Integrase	--	tr|A0A1S8H2D6|A0A1S8H2D6_9PSED	2.8e-117	56.97	96.39	431
GE000234	IS66 family transposase	--	tr|A0A3A2J234|A0A3A2J234_9GAMM	2.4e-216	78.22	96.13	760
GE000235	IS66 Orf2 family protein	--	tr|G3IU53|G3IU53_METTV	2.2e-51	81.03	100.00	210
GE000236	Uncharacterized protein	--	tr|G3IU54|G3IU54_METTV	1.1e-27	64.00	100.00	131
GE000237	Glyco_trans_2-like domain-containing protein	--	tr|A0A315CH89|A0A315CH89_9BURK	3.3e-12	42.31	92.86	80
GE000238	Glycosyltransferase family 1 protein	--	tr|A0A2P5NVQ7|A0A2P5NVQ7_9GAMM	5.5e-141	67.21	99.19	509
GE000239	NAD-dependent dehydratase	--	tr|A0A3C0PIY2|A0A3C0PIY2_9BACT	1.0e-119	66.98	98.15	438
GE000240	Glycosyl transferase	--	tr|A0A2P5N462|A0A2P5N462_METSP	2.6e-108	61.70	99.42	401
GE000241	Multidrug MFS transporter	--	tr|A0A177M9J4|A0A177M9J4_METMH	1.3e-264	77.72	99.16	921
GE000242	Uncharacterized protein	--	tr|A0A177MFR4|A0A177MFR4_METMH	1.7e-215	53.32	96.99	758
GE000243	Uncharacterized protein	--	tr|A0A1G8ESH2|A0A1G8ESH2_9BURK	1.5e-121	44.24	96.76	445
GE000244	Uncharacterized protein	--	tr|A0A158G1H8|A0A158G1H8_9BURK	7.8e-110	40.40	94.61	406
GE000245	Fumarate hydratase class I	--	tr|A0A177NHG2|A0A177NHG2_9GAMM	4.8e-252	86.28	98.82	879
GE000246	Succinyldiaminopimelate transaminase	--	tr|A0A177MQU4|A0A177MQU4_METMH	3.8e-188	78.50	100.00	666
GE000247	2,3,4,5-tetrahydropyridine-2,6-dicarboxylate N-succinyltransferase	dapD	tr|A0A177MTK5|A0A177MTK5_METMH	1.0e-131	91.18	100.00	478
GE000248	Twitching motility protein PilU	--	tr|A0A291IQL6|A0A291IQL6_9GAMM	1.4e-168	81.89	98.92	601
GE000249	Pilus retraction ATPase PilT	--	tr|A0A177LSQ6|A0A177LSQ6_METMH	2.2e-176	91.88	100.00	627
GE000250	TraR/DksA family transcriptional regulator	--	tr|A0A4R3XNK7|A0A4R3XNK7_METMH	8.6e-35	68.14	93.39	155
GE000251	Uncharacterized protein	--	tr|A0A2N0V4Y9|A0A2N0V4Y9_9GAMM	7.8e-15	65.57	64.21	88
GE000253	Beta sliding clamp	--	tr|A0A4R3XW65|A0A4R3XW65_METMH	1.1e-165	80.38	100.00	591
GE000254	DNA replication and repair protein RecF	recF	tr|A0A3C0PDI8|A0A3C0PDI8_9BACT	4.8e-150	73.39	99.72	539
GE000255	DNA gyrase subunit B	gyrB	tr|A0A1W9JLF4|A0A1W9JLF4_9PROT	0.0e+00	93.26	100.00	1505
GE000256	Uncharacterized protein	--	tr|A0A4V7SGB7|A0A4V7SGB7_ECOLX	3.9e-16	40.44	85.62	93
GE000257	HEAT repeat domain-containing protein	--	tr|A0A3R6GTQ4|A0A3R6GTQ4_9FIRM	2.3e-19	78.46	92.86	103
GE000258	Uncharacterized protein	--	tr|A0A0G4Q5Z9|A0A0G4Q5Z9_PROVU	1.9e-11	76.09	100.00	76
GE000259	Uncharacterized protein	--	tr|A0A2L0F7R9|A0A2L0F7R9_SORCE	2.4e-15	45.05	100.00	90
GE000260	Peptidase_M78 domain-containing protein	--	tr|A0A2I2A227|A0A2I2A227_9GAMM	1.8e-109	53.11	99.16	404
GE000261	Uncharacterized protein	--	tr|A0A3S1KHF4|A0A3S1KHF4_9ALTE	1.4e-93	61.05	97.80	351
GE000262	DUF4031 domain-containing protein	--	tr|A0A2I2A229|A0A2I2A229_9GAMM	4.7e-31	60.61	100.00	142
GE000263	XRE family transcriptional regulator	--	tr|A0A434AR31|A0A434AR31_9ALTE	1.0e-11	51.19	91.21	78
GE000264	aGPT-Pplase3 domain-containing protein	--	tr|M6CM19|M6CM19_9LEPT	1.9e-78	46.01	100.00	301
GE000265	Thymidylate synthase	--	tr|A0A2I2A215|A0A2I2A215_9GAMM	1.5e-100	56.11	95.50	375
GE000266	Uncharacterized protein	--	tr|A0A1R4GZ88|A0A1R4GZ88_9GAMM	4.9e-20	67.57	98.67	105
GE000267	Type II toxin-antitoxin system VapC family toxin	--	tr|A0A496W056|A0A496W056_9GAMM	2.6e-16	57.69	98.73	93
GE000269	Putative conserved protein, cupin superfamily	--	tr|A0A3E1DIV3|A0A3E1DIV3_9PROT	2.2e-70	78.62	100.00	273
GE000271	Uncharacterized protein	--	tr|A0A2P5NX06|A0A2P5NX06_9GAMM	5.4e-27	78.95	100.00	128
GE000272	PIN domain nuclease	--	tr|A0A2P5NX47|A0A2P5NX47_9GAMM	1.2e-08	93.55	86.11	66
GE000273	PIN domain nuclease	--	tr|A0A2P5NX47|A0A2P5NX47_9GAMM	5.6e-31	77.78	100.00	142
GE000274	Putative cold-shock DNA-binding protein	--	tr|A0A4R3XT74|A0A4R3XT74_METMH	7.6e-28	88.41	100.00	131
GE000275	Transposase	--	tr|A0A4V1Z9Q1|A0A4V1Z9Q1_9GAMM	2.9e-87	67.26	96.58	330
GE000276	Uncharacterized protein	--	tr|A0A4R9RG48|A0A4R9RG48_9BACT	4.4e-25	31.17	98.02	124
GE000278	Response regulatory domain-containing protein	--	tr|A0A2R7SDR9|A0A2R7SDR9_9PSED	1.8e-49	39.14	99.33	205
GE000279	Uncharacterized protein	--	tr|A0A418RJ80|A0A418RJ80_9GAMM	1.5e-18	32.89	96.13	101
GE000281	Uncharacterized protein	--	tr|G3IRW3|G3IRW3_METTV	3.6e-60	64.02	100.00	240
GE000282	Uncharacterized protein	--	tr|A0A1S1Y2R5|A0A1S1Y2R5_9GAMM	1.0e-22	52.21	94.49	115
GE000283	Dehydrogenases with different specificities (Related to short-chain alcohol dehydrogenases)	--	tr|A0A2S9GVM2|A0A2S9GVM2_9BURK	7.9e-107	78.17	100.00	395
GE000284	MEKHLA domain-containing protein	--	tr|A0A177M009|A0A177M009_METMH	2.2e-50	63.92	88.76	207
GE000285	ATP-binding cassette subfamily F protein 3	--	tr|A0A4R3XYG3|A0A4R3XYG3_METMH	3.9e-304	84.55	100.00	1052
GE000286	Uncharacterized protein	--	tr|F9ZZL7|F9ZZL7_METMM	1.4e-46	62.05	98.22	194
GE000287	Universal stress protein	--	tr|A0A172U3X1|A0A172U3X1_9GAMM	5.7e-49	66.67	100.00	202
GE000288	TM2 domain-containing protein	--	tr|A0A4V2W143|A0A4V2W143_METMH	1.5e-54	74.45	100.00	221
GE000289	Anthranilate synthase component 1	trpE	tr|A0A177N4T6|A0A177N4T6_9GAMM	7.4e-250	87.27	100.00	871
GE000290	Anthranilate synthase component 2	--	tr|A0A177N2S4|A0A177N2S4_9GAMM	1.5e-97	88.27	100.00	364
GE000291	TIGR03862 family flavoprotein	--	tr|A0A3A3GC06|A0A3A3GC06_9BURK	3.4e-184	77.31	97.09	653
GE000292	Anthranilate phosphoribosyltransferase	trpD	tr|A0A177N509|A0A177N509_9GAMM	3.4e-137	75.96	99.70	496
GE000293	Flagellar assembly factor FliW	fliW	tr|A0A177N0Q3|A0A177N0Q3_9GAMM	4.0e-53	71.71	99.35	216
GE000294	Aspartate 1-decarboxylase	panD	tr|A0A177LXG8|A0A177LXG8_METMH	3.9e-59	94.26	100.00	236
GE000295	Pantothenate synthetase	panC	tr|A0A177MX03|A0A177MX03_METMH	1.9e-107	69.64	94.92	397
GE000296	3-methyl-2-oxobutanoate hydroxymethyltransferase	panB	tr|A0A177LWU2|A0A177LWU2_METMH	1.3e-104	73.23	100.00	388
GE000297	2-amino-4-hydroxy-6-hydroxymethyldihydropteridine pyrophosphokinase	--	tr|A0A177NU33|A0A177NU33_9GAMM	5.0e-49	61.21	98.80	203
GE000298	Poly(A) polymerase I	pcnB	tr|A0A291IQ25|A0A291IQ25_9GAMM	2.1e-197	82.84	98.78	697
GE000299	Uncharacterized protein	--	tr|A0A177NWJ2|A0A177NWJ2_9GAMM	5.2e-17	76.27	100.00	95
GE000300	Putative RDD family membrane protein YckC	--	tr|A0A4R3XV64|A0A4R3XV64_METMH	1.0e-48	67.15	90.73	201
GE000301	Uncharacterized protein	--	tr|G0A0N2|G0A0N2_METMM	2.9e-44	73.44	99.22	186
GE000302	LPS export ABC transporter permease LptG	--	tr|A0A126T3N6|A0A126T3N6_9GAMM	4.2e-141	71.75	96.46	510
GE000303	Lipopolysaccharide export system permease protein	--	tr|A0A4R3XYC7|A0A4R3XYC7_METMH	1.7e-134	67.21	97.60	488
GE000304	Probable cytosol aminopeptidase	pepA	tr|A0A4R3XYN2|A0A4R3XYN2_METMH	5.0e-222	79.07	100.00	779
GE000305	DNA polymerase III subunit chi	--	tr|A0A177NBN8|A0A177NBN8_9GAMM	4.1e-47	66.43	95.24	196
GE000306	Uncharacterized protein	--	tr|A0A291IDH6|A0A291IDH6_9GAMM	0.0e+00	76.51	100.00	2513
GE000307	Y1_Tnp domain-containing protein	--	tr|F9ZX82|F9ZX82_METMM	2.4e-75	64.55	100.00	290
GE000308	Uncharacterized protein DUF4279	--	tr|A0A2S6HF11|A0A2S6HF11_9GAMM	5.8e-45	72.00	96.15	189
GE000309	Uncharacterized protein	--	tr|A0A177NRA0|A0A177NRA0_9GAMM	1.7e-28	74.73	93.81	134
GE000310	Y1_Tnp domain-containing protein	--	tr|G0A703|G0A703_METMM	2.2e-64	79.31	96.03	253
GE000311	Y1_Tnp domain-containing protein	--	tr|F9ZX82|F9ZX82_METMM	4.7e-30	57.26	100.00	139
GE000312	TnpA family transposase	--	tr|A0A2T5HXS6|A0A2T5HXS6_9PROT	3.7e-16	90.91	67.69	92
GE000313	Thioredoxin family protein	--	tr|A0A1W9JN12|A0A1W9JN12_9PROT	1.5e-16	57.33	97.40	94
GE000314	UPF0114 protein BJL95_12460	--	tr|A0A1S1Y134|A0A1S1Y134_9GAMM	1.3e-68	84.57	97.59	268
GE000315	Methionine synthase	--	tr|G0A5L1|G0A5L1_METMM	0.0e+00	85.77	100.00	2119
GE000316	Uncharacterized protein	--	tr|A0A177MJC5|A0A177MJC5_METMH	4.5e-11	66.67	96.77	75
GE000317	Uncharacterized protein	--	tr|G0A5L3|G0A5L3_METMM	1.5e-46	69.78	100.00	194
GE000318	Uncharacterized protein	--	tr|G0A5L4|G0A5L4_METMM	1.7e-14	97.62	100.00	86
GE000319	Putative DCC family thiol-disulfide oxidoreductase YuxK	--	tr|A0A4R3XME0|A0A4R3XME0_METMH	1.6e-276	74.02	100.00	960
GE000321	Uncharacterized protein	--	tr|A0A1D3RND9|A0A1D3RND9_9BACT	5.6e-07	83.33	90.00	61
GE000322	Acyl-phosphate glycerol 3-phosphate acyltransferase	--	tr|A0A177MH39|A0A177MH39_METMH	1.1e-108	80.00	99.20	401
GE000323	D,D-heptose 1,7-bisphosphate phosphatase	--	tr|A0A172U3Q5|A0A172U3Q5_9GAMM	7.7e-72	71.91	99.44	278
GE000324	Glycine--tRNA ligase beta subunit	glyS	tr|A0A177NGQ6|A0A177NGQ6_9GAMM	4.4e-309	79.10	100.00	1068
GE000325	Glycine--tRNA ligase alpha subunit	glyQ	tr|A0A177NHG1|A0A177NHG1_9GAMM	2.9e-175	96.42	99.68	623
GE000326	UPF0234 protein A1332_06735	--	tr|A0A177MRN3|A0A177MRN3_METMH	8.6e-75	92.50	100.00	288
GE000327	RNA 2&apos;,3&apos;-cyclic phosphodiesterase	--	tr|A0A177N4K9|A0A177N4K9_9GAMM	1.9e-08	59.62	91.23	66
GE000328	RNA 2&apos;,3&apos;-cyclic phosphodiesterase	--	tr|A0A177LZ58|A0A177LZ58_METMH	1.1e-22	48.00	99.01	114
GE000329	Uncharacterized protein	--	tr|A0A418RSN8|A0A418RSN8_9GAMM	1.8e-19	29.48	7.10	109
GE000330	Uncharacterized protein (DUF934 family)	--	tr|A0A2S6HK99|A0A2S6HK99_9GAMM	1.5e-41	61.90	99.32	177
GE000331	Nitrite and sulphite reductase 4Fe-4S region	--	tr|F9ZZR7|F9ZZR7_METMM	1.1e-278	84.91	100.00	967
GE000332	Sodium/proton antiporter (NhaD family)	--	tr|A0A4R3XPG3|A0A4R3XPG3_METMH	4.9e-224	90.09	100.00	785
GE000333	AmpG family muropeptide MFS transporter	--	tr|A0A1W9JN61|A0A1W9JN61_9PROT	1.6e-163	71.36	98.00	584
GE000335	Uncharacterized protein	--	tr|A0A1E4N9D4|A0A1E4N9D4_9PROT	1.7e-114	55.06	94.60	421
GE000336	Efflux transporter periplasmic adaptor subunit	--	tr|A0A1E4PZW5|A0A1E4PZW5_9PROT	4.4e-110	52.06	92.14	407
GE000337	Cation transporter	--	tr|A0A1Q4EL03|A0A1Q4EL03_9PROT	0.0e+00	78.98	99.52	1641
GE000338	Molybdopterin molybdenumtransferase	--	tr|A0A177MR66|A0A177MR66_METMH	1.8e-159	67.70	99.06	571
GE000339	Thiopurine S-methyltransferase	tpm	tr|A0A1G7ZYA0|A0A1G7ZYA0_9PSED	9.8e-69	59.82	98.64	268
GE000340	Histidine kinase	--	tr|A0A2S6H7G8|A0A2S6H7G8_9GAMM	4.9e-92	76.61	97.76	346
GE000341	Uncharacterized protein DUF2782	--	tr|A0A4R3XXR5|A0A4R3XXR5_METMH	7.6e-41	77.98	92.98	175
GE000342	Uncharacterized protein	--	tr|A0A1W9J126|A0A1W9J126_9PROT	1.5e-100	59.53	100.00	375
GE000343	Uncharacterized protein	--	tr|G0A522|G0A522_METMM	2.9e-11	47.73	95.51	76
GE000344	Transketolase	--	tr|G0A521|G0A521_METMM	0.0e+00	88.66	100.00	1241
GE000345	3-hexulose-6-phosphate synthase	--	tr|A0A177M8C4|A0A177M8C4_METMH	3.5e-103	94.86	99.53	383
GE000346	SIR2_2 domain-containing protein	--	tr|A0A177MJM5|A0A177MJM5_METMH	3.5e-135	80.28	99.65	490
GE000347	Positive regulator of sigma E, RseC/MucC	--	tr|G0A3K1|G0A3K1_METMM	1.6e-33	57.04	93.38	151
GE000348	Flavodoxin	--	tr|A0A177NGE6|A0A177NGE6_9GAMM	4.0e-73	73.30	99.44	283
GE000349	Glutaredoxin	--	tr|A0A177NGH9|A0A177NGH9_9GAMM	3.9e-72	68.97	98.54	280
GE000350	ATP-dependent Clp protease ATP-binding subunit ClpX	clpX	tr|A0A172U6D6|A0A172U6D6_9GAMM	1.4e-207	88.94	95.85	731
GE000351	Peptidylprolyl isomerase	nifM	tr|A0A2P5MS84|A0A2P5MS84_METSP	3.9e-110	72.70	99.30	406
GE000352	NifZ family protein	--	tr|G0A3K7|G0A3K7_METMM	1.1e-72	79.87	100.00	281
GE000353	Nitrogenase-stabilizing/protective protein NifW	nifW	tr|A0A2P5MSB8|A0A2P5MSB8_METSP	2.6e-40	81.55	99.04	173
GE000355	Uncharacterized protein	--	tr|A0A1W9JUZ4|A0A1W9JUZ4_9PROT	6.6e-65	77.25	98.24	255
GE000356	Serine acetyltransferase	--	tr|G0A3L2|G0A3L2_METMM	7.3e-116	77.22	100.00	425
GE000357	Uncharacterized protein	--	tr|A0A4R3XXF6|A0A4R3XXF6_METMH	2.5e-10	65.45	100.00	72
GE000358	Homocitrate synthase NifV	--	tr|A0A4R3XYN5|A0A4R3XYN5_METMH	1.3e-177	86.63	100.00	631
GE000359	Protease HtpX	htpX	tr|A0A2S5CH26|A0A2S5CH26_9GAMM	1.8e-221	61.51	100.00	777
GE000360	DUF4276 domain-containing protein	--	tr|A0A2N0V812|A0A2N0V812_9GAMM	3.3e-76	69.35	100.00	293
GE000361	ATPase_AAA_core domain-containing protein	--	tr|A0A2N0V816|A0A2N0V816_9GAMM	2.6e-173	78.32	94.86	617
GE000362	Endopeptidase La	--	tr|A0A291IDL0|A0A291IDL0_9GAMM	0.0e+00	84.82	100.00	1343
GE000363	GTP cyclohydrolase-2	ribA	tr|A0A177NJ55|A0A177NJ55_9GAMM	8.0e-94	85.00	99.01	352
GE000364	Uncharacterized protein	--	tr|A0A2P5MQV2|A0A2P5MQV2_METSP	3.8e-14	74.07	98.18	85
GE000365	tRNA uridine 5-carboxymethylaminomethyl modification enzyme MnmG	gidA	tr|A0A177MYV6|A0A177MYV6_METMH	0.0e+00	89.55	100.00	1127
GE000366	Ribosomal RNA small subunit methyltransferase G	rsmG	tr|A0A177N5F0|A0A177N5F0_9GAMM	2.9e-78	72.12	100.00	300
GE000367	Chromosome segregation ATPase	--	tr|A0A4R3XT07|A0A4R3XT07_METMH	6.2e-123	87.21	100.00	449
GE000368	ParB-like partition protein	--	tr|G0A5J6|G0A5J6_METMM	2.0e-119	81.63	100.00	437
GE000369	ATP synthase I chain	--	tr|G0A5J5|G0A5J5_METMM	1.5e-39	71.31	100.00	171
GE000370	ATP synthase subunit a	atpB	tr|G0A5J4|G0A5J4_METMM	9.4e-124	88.19	100.00	451
GE000371	ATP synthase subunit c	atpE	tr|G0A5J3|G0A5J3_METMM	5.2e-35	92.39	96.84	155
GE000372	ATP synthase subunit b	atpF	tr|A0A2P5NEI4|A0A2P5NEI4_METSP	1.3e-22	87.26	100.00	115
GE000373	ATP synthase subunit delta	atpH	tr|A0A1W9JLA4|A0A1W9JLA4_9PROT	6.4e-63	73.30	100.00	249
GE000374	ATP synthase subunit alpha	atpA	tr|A0A1W9JL51|A0A1W9JL51_9PROT	2.0e-274	94.93	100.00	953
GE000375	ATP synthase gamma chain	atpG	tr|A0A177N521|A0A177N521_9GAMM	8.4e-129	82.23	100.00	468
GE000376	ATP synthase subunit beta	atpD	tr|A0A2N0V7W1|A0A2N0V7W1_9GAMM	9.5e-252	97.16	100.00	877
GE000377	ATP synthase epsilon chain	atpC	tr|A0A2N0V7U9|A0A2N0V7U9_9GAMM	2.9e-58	85.71	100.00	233
GE000378	Bifunctional protein GlmU	glmU	tr|A0A177MZ64|A0A177MZ64_METMH	3.4e-209	82.42	99.78	736
GE000379	Glutamine--fructose-6-phosphate aminotransferase [isomerizing]	glmS	tr|A0A4R3XWC7|A0A4R3XWC7_METMH	2.9e-296	86.37	100.00	1026
GE000380	Methylenetetrahydrofolate reductase	--	tr|A0A1W9JMW7|A0A1W9JMW7_9PROT	2.2e-101	69.39	97.61	377
GE000381	Porin	--	tr|A0A362Y497|A0A362Y497_9PROT	5.6e-189	65.36	97.57	669
GE000382	Indole-3-glycerol phosphate synthase	trpC	tr|G0A4R5|G0A4R5_METMM	1.2e-116	81.82	99.62	428
GE000383	Glyco_trans_2-like domain-containing protein	--	tr|A0A1W9JYD3|A0A1W9JYD3_9PROT	7.4e-101	59.30	99.30	375
GE000384	Arginine biosynthesis bifunctional protein ArgJ	argJ	tr|A0A177LTY0|A0A177LTY0_METMH	5.4e-182	78.96	100.00	646
GE000385	DNA mismatch repair protein MutT	--	tr|A0A1W9JVH9|A0A1W9JVH9_9PROT	3.2e-108	61.94	95.98	400
GE000386	DNA gyrase inhibitor YacG	yacG	tr|A0A177M968|A0A177M968_METMH	3.2e-17	72.73	88.71	95
GE000387	Cell division protein ZapD	zapD	tr|A0A177NA01|A0A177NA01_9GAMM	5.7e-107	83.19	100.00	396
GE000388	Dephospho-CoA kinase	coaE	tr|A0A177MBV0|A0A177MBV0_METMH	9.3e-58	57.64	100.00	232
GE000389	Type 4 prepilin-like proteins leader peptide-processing enzyme	--	tr|A0A177N1U3|A0A177N1U3_9GAMM	1.5e-114	71.08	99.65	421
GE000390	Type II secretion system protein F	--	tr|A0A177P3B1|A0A177P3B1_9GAMM	1.2e-152	68.64	99.75	548
GE000391	Type IV-A pilus assembly ATPase PilB	--	tr|A0A177NBZ0|A0A177NBZ0_9GAMM	2.3e-255	78.50	100.00	890
GE000392	Ribosomal RNA small subunit methyltransferase A	rsmA	tr|A0A2N0V8Q8|A0A2N0V8Q8_9GAMM	4.3e-111	77.43	95.19	409
GE000393	4-hydroxythreonine-4-phosphate dehydrogenase	pdxA	tr|A0A177NF98|A0A177NF98_9GAMM	4.1e-135	74.54	96.73	490
GE000394	Uncharacterized protein	--	tr|A0A1R4H066|A0A1R4H066_9GAMM	4.4e-62	44.21	45.94	248
GE000395	Histidine phosphatase family protein	--	tr|A0A1W9K2V7|A0A1W9K2V7_9PROT	5.2e-35	51.25	99.38	156
GE000396	DUF190 domain-containing protein	--	tr|G0A434|G0A434_METMM	2.9e-31	63.11	99.04	143
GE000397	Putative fluoride ion transporter CrcB	crcB	tr|H8GL89|H8GL89_METAL	6.7e-68	62.55	100.00	266
GE000398	Small ribosomal subunit biogenesis GTPase RsgA	rsgA	tr|G0A436|G0A436_METMM	3.7e-127	79.86	97.99	463
GE000399	Peptidase M48	--	tr|A0A177NV25|A0A177NV25_9GAMM	6.8e-204	85.34	99.76	718
GE000400	Oligoribonuclease	orn	tr|A0A4R3Y8P3|A0A4R3Y8P3_METMH	2.4e-81	81.77	100.00	310
GE000401	Serine--tRNA ligase	serS	tr|A0A4R3YB13|A0A4R3YB13_METMH	5.4e-209	87.44	99.76	735
GE000402	Cytochrome-c peroxidase	--	tr|A0A1W9JWK3|A0A1W9JWK3_9PROT	0.0e+00	82.10	99.33	1624
GE000403	Efflux transporter periplasmic adaptor subunit	--	tr|A0A177MRI3|A0A177MRI3_METMH	1.6e-135	70.64	96.01	491
GE000404	Nif11-like leader peptide family natural product	--	tr|A0A2N0VD72|A0A2N0VD72_9GAMM	1.8e-24	84.72	100.00	120
GE000405	Lipase	--	tr|G0A1E9|G0A1E9_METMM	1.2e-34	83.33	88.24	154
GE000406	DUF2333 domain-containing protein	--	tr|A0A2N0V7Q5|A0A2N0V7Q5_9GAMM	4.1e-183	92.04	100.00	649
GE000407	YcgL domain-containing protein A1332_22760	--	tr|A0A177M072|A0A177M072_METMH	1.3e-24	68.89	100.00	120
GE000408	Abortive infection protein	--	tr|A0A177M2W4|A0A177M2W4_METMH	5.5e-63	67.03	91.46	249
GE000409	Uncharacterized protein	--	tr|A0A177M0F7|A0A177M0F7_METMH	6.0e-36	52.56	98.73	159
GE000410	Inosine-5&apos;-monophosphate dehydrogenase	guaB	tr|A0A177NCN6|A0A177NCN6_9GAMM	4.4e-239	89.55	100.00	835
GE000411	Methyltransferase family protein	--	tr|A0A4R3XWW5|A0A4R3XWW5_METMH	2.3e-122	66.14	94.61	447
GE000412	GMP synthase [glutamine-hydrolyzing]	guaA	tr|A0A2N0V7P1|A0A2N0V7P1_9GAMM	1.2e-277	88.26	100.00	964
GE000413	Adenine DNA glycosylase	--	tr|G0A1F9|G0A1F9_METMM	1.1e-138	65.82	99.72	501
GE000414	Probable Fe(2+)-trafficking protein	--	tr|A0A177NIJ2|A0A177NIJ2_9GAMM	1.6e-38	88.64	100.00	167
GE000415	GGDEF domain-containing protein	--	tr|A0A2P5N2H8|A0A2P5N2H8_METSP	3.4e-137	59.01	98.66	497
GE000416	Diguanylate cyclase	--	tr|A0A4R3Y8F7|A0A4R3Y8F7_METMH	1.5e-152	54.40	100.00	548
GE000417	Thiol:disulfide interchange protein	--	tr|A0A1S1XYG4|A0A1S1XYG4_9GAMM	5.0e-80	72.00	100.00	306
GE000418	Cytochrome C	--	tr|A0A177ND22|A0A177ND22_9GAMM	7.8e-90	75.11	100.00	339
GE000419	Probable GTP-binding protein EngB	engB	tr|A0A177NBI8|A0A177NBI8_9GAMM	1.6e-94	83.92	97.07	354
GE000421	Integrase	--	tr|A0A1S8H2D6|A0A1S8H2D6_9PSED	2.8e-117	56.97	96.39	431
GE000422	Integrase	--	tr|A0A1S8H2D2|A0A1S8H2D2_9PSED	1.7e-114	65.79	95.30	421
GE000423	Phage-related integrase	--	tr|A0A3F3GA20|A0A3F3GA20_9RHOO	1.0e-141	74.18	100.00	511
GE000424	IS66 family transposase	--	tr|A0A2S5CKM5|A0A2S5CKM5_9GAMM	4.0e-14	88.64	45.36	86
GE000425	DNA polymerase I	polA	tr|A0A1W9JMZ6|A0A1W9JMZ6_9PROT	0.0e+00	81.91	100.00	1475
GE000426	Guanylate kinase	gmk	tr|G0A6G7|G0A6G7_METMM	3.9e-80	77.94	100.00	306
GE000427	Uncharacterized protein	--	tr|A0A2P5N1N9|A0A2P5N1N9_METSP	1.5e-41	61.27	93.29	177
GE000428	Glutamate-1-semialdehyde 2,1-aminomutase	hemL	tr|A0A177NBP6|A0A177NBP6_9GAMM	1.3e-199	82.16	100.00	704
GE000429	RmuC-domain protein	--	tr|G0A6G4|G0A6G4_METMM	2.5e-177	75.63	98.41	630
GE000431	Phosphomannomutase	--	tr|A0A2S6HCP5|A0A2S6HCP5_9GAMM	2.0e-212	78.99	99.58	747
GE000432	Uncharacterized protein	--	tr|A0A177LR22|A0A177LR22_METMH	6.1e-75	72.77	100.00	289
GE000433	Thiosulfate sulfurtransferase GlpE	--	tr|A0A177LSM6|A0A177LSM6_METMH	5.6e-43	81.37	100.00	182
GE000434	Dinitrogenase iron-molybdenum cofactor biosynthesis protein	--	tr|A0A177LRQ5|A0A177LRQ5_METMH	1.5e-107	84.26	97.11	397
GE000435	Phospholipase C	--	tr|A0A2S6HCK1|A0A2S6HCK1_9GAMM	1.5e-196	72.91	97.34	694
GE000436	HNHc domain-containing protein	--	tr|A0A1G1GTV0|A0A1G1GTV0_9BACT	2.4e-33	58.65	98.11	150
GE000437	CopG family transcriptional regulator	--	tr|A0A1G0ELN2|A0A1G0ELN2_9PROT	8.8e-09	70.45	97.78	67
GE000438	Uncharacterized protein	--	tr|W6LRL6|W6LRL6_9GAMM	3.3e-06	50.75	83.75	59
GE000439	PINc domain-containing protein	--	tr|W4L735|W4L735_9BACT	2.3e-25	47.97	94.62	124
GE000440	UDP-N-acetylmuramate--L-alanyl-gamma-D-glutamyl-meso-2,6-diaminoheptandioate ligase	mpl	tr|A0A2N0V583|A0A2N0V583_9GAMM	1.0e-229	83.55	100.00	804
GE000441	ANK_REP_REGION domain-containing protein	--	tr|A0A172UCU9|A0A172UCU9_9GAMM	2.2e-48	75.71	72.54	201
GE000442	Protein ApaG	apaG	tr|A0A177MPX6|A0A177MPX6_METMH	2.2e-57	87.20	100.00	230
GE000443	Bis(5&apos;-nucleosyl)-tetraphosphatase, symmetrical	apaH	tr|A0A4R3Y9J4|A0A4R3Y9J4_METMH	2.3e-128	76.10	99.63	467
GE000444	Oxidoreductase	--	tr|A0A177N5G2|A0A177N5G2_9GAMM	2.0e-161	79.46	100.00	577
GE000445	5,6-dimethylbenzimidazole synthase	--	tr|A0A1A9T1C9|A0A1A9T1C9_9PROT	4.1e-88	73.56	96.74	333
GE000446	Bifunctional adenosylcobalamin biosynthesis protein	--	tr|A0A1A9T1E9|A0A1A9T1E9_9PROT	1.8e-65	70.11	100.00	257
GE000447	Phosphoglycerate mutase	--	tr|Q1GXF8|Q1GXF8_METFK	1.1e-44	49.74	100.00	188
GE000448	Adenosylcobinamide-GDP ribazoletransferase	cobS	tr|A0A1A9T1N0|A0A1A9T1N0_9PROT	1.8e-79	63.27	97.99	304
GE000449	Nicotinate-nucleotide--dimethylbenzimidazole phosphoribosyltransferase	cobT	tr|A0A1A9T1I5|A0A1A9T1I5_9PROT	8.6e-128	69.71	97.98	465
GE000450	Uncharacterized protein	--	tr|A0A4R3XUB0|A0A4R3XUB0_METMH	5.7e-57	60.73	100.00	229
GE000451	Methyltransferase type 11	--	tr|F9ZYU7|F9ZYU7_METMM	1.3e-88	80.60	98.05	334
GE000452	Import inner membrane translocase subunit Tim44	--	tr|F9ZYU6|F9ZYU6_METMM	6.7e-68	68.03	99.67	266
GE000453	Uncharacterized protein	--	tr|A0A126T432|A0A126T432_9GAMM	8.5e-10	36.43	91.37	72
GE000454	Uncharacterized protein	--	tr|A0A177NJ99|A0A177NJ99_9GAMM	1.4e-143	62.39	100.00	518
GE000455	Efflux transporter periplasmic adaptor subunit	--	tr|A0A177NGV4|A0A177NGV4_9GAMM	6.5e-118	63.81	99.45	433
GE000456	Cobalt-zinc-cadmium resistance protein CzcA	--	tr|A0A4V2W0K7|A0A4V2W0K7_METMH	0.0e+00	84.18	99.80	1628
GE000457	Uncharacterized protein	--	tr|A0A177NGP7|A0A177NGP7_9GAMM	2.1e-26	54.46	100.00	127
GE000459	DNA internalization-related competence protein ComEC/Rec2	--	tr|A0A2N0V8C6|A0A2N0V8C6_9GAMM	2.9e-269	63.07	98.68	936
GE000460	Group 1 truncated hemoglobin	--	tr|A0A177NA30|A0A177NA30_9GAMM	1.2e-53	84.13	96.92	218
GE000461	Peptidase	--	tr|A0A2N0V7A2|A0A2N0V7A2_9GAMM	0.0e+00	71.60	100.00	1083
GE000462	Pilus assembly protein PilM	--	tr|A0A177NQD2|A0A177NQD2_9GAMM	4.4e-164	84.14	100.00	586
GE000463	Type IV pilus assembly protein PilN	--	tr|A0A4R3XP24|A0A4R3XP24_METMH	1.2e-70	70.68	100.00	275
GE000464	Pilus assembly protein PilO	--	tr|F9ZZS4|F9ZZS4_METMM	5.4e-77	73.08	99.05	296
GE000465	Pilus assembly protein PilP	--	tr|A0A291IPH9|A0A291IPH9_9GAMM	3.4e-67	73.65	92.27	263
GE000466	Type IV pilus assembly protein PilQ	--	tr|A0A4V2W0J3|A0A4V2W0J3_METMH	1.0e-217	66.71	99.42	765
GE000467	Biosynthetic peptidoglycan transglycosylase	mtgA	tr|A0A4R3XU67|A0A4R3XU67_METMH	1.9e-80	71.15	95.85	307
GE000468	S-adenosylmethionine decarboxylase proenzyme	speD	tr|G0A4P5|G0A4P5_METMM	6.2e-139	97.30	100.00	502
GE000469	OsmC family protein	--	tr|A0A2N0V5B9|A0A2N0V5B9_9GAMM	1.1e-64	85.61	82.74	255
GE000470	CRP/FNR family cyclic AMP-dependent transcriptional regulator	--	tr|A0A177LVS8|A0A177LVS8_METMH	3.6e-108	92.17	100.00	399
GE000471	Sporulation protein	--	tr|A0A177MQ51|A0A177MQ51_METMH	1.8e-61	60.09	100.00	244
GE000472	Arginine--tRNA ligase	argS	tr|G0A5R9|G0A5R9_METMM	6.4e-277	79.69	100.00	961
GE000473	Pyridoxal phosphate homeostasis protein	--	tr|G0A5R8|G0A5R8_METMM	5.4e-94	77.88	98.26	352
GE000474	Sec-independent protein translocase protein TatC	tatC	tr|A0A177NJ20|A0A177NJ20_9GAMM	8.0e-104	84.39	96.34	385
GE000475	Sec-independent protein translocase protein TatB	tatB	tr|A0A177MNR1|A0A177MNR1_METMH	3.1e-23	65.52	79.09	116
GE000476	Sec-independent protein translocase protein TatA	tatA	tr|A0A2N0V7M3|A0A2N0V7M3_9GAMM	6.0e-20	80.00	98.59	105
GE000477	Phosphoribosyl-ATP pyrophosphatase	hisE	tr|A0A177N2T2|A0A177N2T2_9GAMM	9.6e-46	92.31	97.20	191
GE000478	Transcriptional regulator, LysR family	--	tr|G0A5R2|G0A5R2_METMM	2.9e-156	93.02	100.00	560
GE000479	Class I SAM-dependent methyltransferase	--	tr|A0A2N0V7K8|A0A2N0V7K8_9GAMM	4.8e-59	61.26	96.95	236
GE000480	Rhodanese-like domain-containing protein	--	tr|A0A2N0V7N9|A0A2N0V7N9_9GAMM	1.4e-54	75.38	100.00	221
GE000481	GTP-binding protein TypA	--	tr|A0A177NJX3|A0A177NJX3_9GAMM	0.0e+00	93.25	97.58	1121
GE000482	Probable membrane transporter protein	--	tr|A0A177MD01|A0A177MD01_METMH	4.6e-121	84.07	100.00	443
GE000483	Alkylphosphonate utilization protein	--	tr|A0A432VTY9|A0A432VTY9_9GAMM	8.6e-45	80.53	100.00	188
GE000484	Pyruvate dehydrogenase E1 component	aceE	tr|A0A177N3W9|A0A177N3W9_9GAMM	0.0e+00	87.78	97.49	1657
GE000485	Dihydrolipoamide acetyltransferase component of pyruvate dehydrogenase complex	--	tr|A0A177MR39|A0A177MR39_METMH	1.5e-174	76.04	100.00	621
GE000486	Dihydrolipoyl dehydrogenase	--	tr|A0A177N4Z1|A0A177N4Z1_9GAMM	2.1e-225	81.91	99.58	790
GE000487	FAD-dependent oxidoreductase	--	tr|A0A2P5MRA7|A0A2P5MRA7_METSP	1.4e-204	85.35	99.54	721
GE000488	YcxB domain-containing protein	--	tr|A0A2P5MR52|A0A2P5MR52_METSP	1.3e-76	79.77	100.00	294
GE000489	DUF615 domain-containing protein	--	tr|A0A2N0V533|A0A2N0V533_9GAMM	6.6e-63	79.27	90.61	249
GE000490	Uncharacterized protein	--	tr|A0A177MD68|A0A177MD68_METMH	2.7e-13	70.00	100.00	82
GE000491	Glucose-6-phosphate 1-dehydrogenase	zwf	tr|A0A1W9JK20|A0A1W9JK20_9PROT	8.5e-246	82.15	99.19	858
GE000492	Methyltranfer_dom domain-containing protein	--	tr|A0A1Y2ZZB8|A0A1Y2ZZB8_9GAMM	2.8e-63	70.93	99.42	250
GE000493	Transposase	--	tr|A0A257NDB9|A0A257NDB9_9GAMM	4.7e-201	75.26	99.79	709
GE000494	Agmatine deiminase	--	tr|A0A4R3Y8K3|A0A4R3Y8K3_METMH	6.6e-165	78.72	100.00	589
GE000495	Acyltransferase	--	tr|A0A177MT32|A0A177MT32_METMH	5.0e-145	84.35	100.00	522
GE000496	Uncharacterized protein	--	tr|A0A177N7A1|A0A177N7A1_9GAMM	3.8e-127	77.60	99.68	463
GE000497	GDT1 family protein	--	tr|A0A1W9JZY8|A0A1W9JZY8_9PROT	1.8e-62	61.68	97.72	248
GE000498	Ribonuclease D	rnd	tr|A0A177M429|A0A177M429_METMH	6.4e-193	85.60	100.00	682
GE000499	DbpA domain-containing protein	--	tr|A0A172U6S5|A0A172U6S5_9GAMM	7.1e-32	53.10	86.06	146
GE000500	Chaperone SurA	surA	tr|A0A1W9K011|A0A1W9K011_9PROT	3.1e-188	79.39	100.00	666
GE000501	LPS-assembly protein LptD	lptD	tr|A0A2P5MV42|A0A2P5MV42_METSP	1.5e-297	58.77	85.87	1031
GE000502	Aminoglycoside phosphotransferase	--	tr|A0A177MZC2|A0A177MZC2_9GAMM	4.5e-118	61.59	98.50	433
GE000503	Mannose-1-phosphate guanylyltransferase	--	tr|A0A177M3M9|A0A177M3M9_METMH	4.6e-90	72.56	96.41	339
GE000504	Putative MFS family arabinose efflux permease	--	tr|A0A4R3Y9Q1|A0A4R3Y9Q1_METMH	2.9e-164	76.61	97.74	587
GE000505	Methylthioribulose-1-phosphate dehydratase	mtnB	tr|A0A2P5MX41|A0A2P5MX41_METSP	1.2e-89	78.05	99.03	338
GE000506	Acireductone dioxygenase	mtnD	tr|A0A1S1XY68|A0A1S1XY68_9GAMM	6.3e-69	70.17	97.84	269
GE000507	Enolase-phosphatase E1	mtnC	tr|A0A177N0B0|A0A177N0B0_9GAMM	1.9e-80	68.75	100.00	307
GE000508	Probable alpha-L-glutamate ligase	rimK	tr|A0A1W9JMR7|A0A1W9JMR7_9PROT	1.1e-144	89.53	99.66	521
GE000509	Primosomal protein N&apos;	priA	tr|A0A177NBI9|A0A177NBI9_9GAMM	7.0e-289	68.02	100.00	1001
GE000510	Disulfide bond formation protein B	dsbB	tr|A0A177LSX0|A0A177LSX0_METMH	1.1e-69	78.12	95.24	271
GE000511	Potassium transporter TrkA	--	tr|A0A177LSF9|A0A177LSF9_METMH	5.4e-102	78.11	99.57	379
GE000512	Potassium channel protein	--	tr|A0A2N0V7V7|A0A2N0V7V7_9GAMM	5.1e-196	67.29	99.63	693
GE000513	NADP-dependent 3-hydroxy acid dehydrogenase YdfG	--	tr|A0A4R3XSX7|A0A4R3XSX7_METMH	1.9e-91	74.57	99.57	344
GE000514	DNA photolyase	--	tr|A0A177M097|A0A177M097_METMH	1.9e-153	78.12	99.70	550
GE000515	Riboflavin biosynthesis protein	--	tr|A0A4R3XM93|A0A4R3XM93_METMH	4.1e-137	77.12	98.08	496
GE000516	Uncharacterized protein	--	tr|G0A1D8|G0A1D8_METMM	7.5e-13	52.94	90.67	81
GE000517	Polysaccharide biosynthesis protein	--	tr|A0A177NH07|A0A177NH07_9GAMM	1.5e-199	73.62	99.80	704
GE000518	tRNA (guanine-N(7)-)-methyltransferase	trmB	tr|A0A4R3XV84|A0A4R3XV84_METMH	4.5e-109	82.10	100.00	402
GE000519	Thiazole synthase	thiS	tr|A0A2P5N285|A0A2P5N285_METSP	9.7e-166	91.69	100.00	591
GE000520	Phospho-2-dehydro-3-deoxyheptonate aldolase	--	tr|A0A177NWH0|A0A177NWH0_9GAMM	1.2e-172	85.24	100.00	614
GE000521	Superoxide dismutase	--	tr|A0A177P1T2|A0A177P1T2_9GAMM	7.9e-99	88.60	100.00	368
GE000522	Lipid A export ATP-binding/permease protein MsbA	msbA	tr|A0A4R3XP55|A0A4R3XP55_METMH	4.3e-268	82.65	97.32	932
GE000523	Glycosyltransferase family 9 protein	--	tr|A0A2N0V6I1|A0A2N0V6I1_9GAMM	5.6e-122	59.61	98.90	446
GE000524	Methane monooxygenase/ammonia monooxygenase subunit C	--	tr|A0A2P5MZA8|A0A2P5MZA8_METSP	2.2e-141	97.20	100.00	510
GE000525	Methane monooxygenase/ammonia monooxygenase, subunit A	--	tr|G0A0H7|G0A0H7_METMM	2.8e-141	95.58	100.00	510
GE000526	Methane monooxygenase/ammonia monooxygenase subunit B	--	tr|A0A177NK09|A0A177NK09_9GAMM	1.7e-223	90.82	100.00	783
GE000527	Uncharacterized protein	--	tr|A0A177N972|A0A177N972_9GAMM	6.5e-44	71.09	96.97	185
GE000528	Copper resistance protein CopC	--	tr|A0A177NHG7|A0A177NHG7_9GAMM	3.9e-46	76.80	100.00	193
GE000529	Uncharacterized protein	--	tr|A0A4R3Y9F4|A0A4R3Y9F4_METMH	1.3e-71	64.93	93.78	278
GE000530	Valine--tRNA ligase	valS	tr|A0A177N199|A0A177N199_9GAMM	0.0e+00	84.92	100.00	1640
GE000531	Uncharacterized protein	--	tr|A0A2P5MYA2|A0A2P5MYA2_METSP	3.5e-113	80.40	93.63	416
GE000532	Uncharacterized protein	--	tr|A0A2P5MYC9|A0A2P5MYC9_METSP	1.3e-50	68.09	100.00	208
GE000533	Copper oxidase	--	tr|A0A177M9K6|A0A177M9K6_METMH	4.6e-122	72.91	100.00	446
GE000534	Uncharacterized protein	--	tr|A0A4R3Y9T0|A0A4R3Y9T0_METMH	5.1e-93	83.67	99.49	349
GE000535	Glucose-6-phosphate isomerase	pgi	tr|A0A4R3Y9Y6|A0A4R3Y9Y6_METMH	1.0e-292	90.64	100.00	1014
GE000536	tRNA-specific adenosine deaminase	tadA	tr|A0A177NJW5|A0A177NJW5_9GAMM	7.7e-60	75.68	94.87	238
GE000537	Threonylcarbamoyl-AMP synthase	--	tr|A0A177MGR0|A0A177MGR0_METMH	1.1e-142	79.50	100.00	515
GE000538	zinc-ribbon_6 domain-containing protein	--	tr|U5NCX9|U5NCX9_9BURK	2.1e-102	54.55	97.03	381
GE000539	Aminoalkylphosphonate N-acetyltransferase	--	tr|A0A2Z6II51|A0A2Z6II51_9PROT	2.9e-40	59.06	98.68	173
GE000540	Abortive infection protein	--	tr|G0A5S6|G0A5S6_METMM	5.9e-93	62.15	96.97	349
GE000541	Ribosomal RNA small subunit methyltransferase E	--	tr|A0A177NTE6|A0A177NTE6_9GAMM	1.4e-92	68.88	99.59	348
GE000542	Adenosylmethionine-8-amino-7-oxononanoate aminotransferase	bioA	tr|A0A177MIT4|A0A177MIT4_METMH	1.3e-213	79.64	99.55	751
GE000543	30S ribosomal protein S20	rpsT	tr|A0A2P5NCK2|A0A2P5NCK2_METSP	5.3e-34	94.25	100.00	152
GE000544	Probable lipid II flippase MurJ	murJ	tr|A0A4R3Y1D8|A0A4R3Y1D8_METMH	2.5e-200	72.39	98.83	707
GE000545	Pyrroline-5-carboxylate reductase	proC	tr|A0A177MUG2|A0A177MUG2_METMH	1.0e-104	80.38	99.24	388
GE000546	YggT family protein	--	tr|A0A4R3XYU2|A0A4R3XYU2_METMH	1.6e-80	84.74	99.48	307
GE000547	DUF4124 domain-containing protein	--	tr|A0A1S1Y5G2|A0A1S1Y5G2_9GAMM	3.1e-79	52.28	99.39	304
GE000548	Acetylglutamate kinase	argB	tr|A0A4R3XZD2|A0A4R3XZD2_METMH	1.5e-152	93.27	99.66	547
GE000549	Phosphomannomutase/phosphoglucomutase	--	tr|A0A1W9JUF8|A0A1W9JUF8_9PROT	2.6e-268	55.46	100.00	933
GE000550	Deoxyuridine 5&apos;-triphosphate nucleotidohydrolase	dut	tr|A0A399IHF8|A0A399IHF8_9DELT	3.6e-46	62.16	96.73	193
GE000551	Uncharacterized protein	--	tr|A0A177NIH3|A0A177NIH3_9GAMM	1.2e-60	77.33	98.03	241
GE000552	Glycosyl transferase family 2	--	tr|A0A177M6M6|A0A177M6M6_METMH	1.7e-110	67.65	100.00	407
GE000553	Glycosyl transferase	--	tr|A0A177MDF2|A0A177MDF2_METMH	1.3e-123	75.55	100.00	451
GE000554	Uncharacterized protein	--	tr|A0A177MCU2|A0A177MCU2_METMH	1.5e-134	58.95	99.05	488
GE000555	Methionine--tRNA ligase	metG	tr|A0A177LUS7|A0A177LUS7_METMH	0.0e+00	81.86	100.00	1172
GE000557	Iron-sulfur cluster carrier protein	--	tr|A0A177MBW0|A0A177MBW0_METMH	2.0e-167	81.27	100.00	597
GE000558	Glutamate 5-kinase	proB	tr|A0A177M982|A0A177M982_METMH	3.7e-177	87.67	100.00	629
GE000559	GTPase Obg	obgE	tr|A0A2N0VDU0|A0A2N0VDU0_9GAMM	3.1e-170	86.46	99.71	606
GE000560	50S ribosomal protein L27	rpmA	tr|A0A177M993|A0A177M993_METMH	8.5e-37	94.12	100.00	161
GE000561	50S ribosomal protein L21	rplU	tr|A0A177P4W9|A0A177P4W9_9GAMM	6.4e-47	90.29	100.00	195
GE000562	UPF0145 protein DHV85_17140	--	tr|A0A3D6DYW7|A0A3D6DYW7_9PROT	1.2e-44	82.57	93.16	188
GE000563	Iron-sulfur cluster assembly protein IscA	--	tr|A0A2P5MTU1|A0A2P5MTU1_METSP	2.2e-42	77.57	100.00	180
GE000564	Cysteine desulfurase	--	tr|A0A177MQ92|A0A177MQ92_METMH	1.1e-117	62.74	99.18	432
GE000565	HTH-type transcriptional regulator IscR	--	tr|A0A177PBH7|A0A177PBH7_9GAMM	1.1e-72	86.34	100.00	281
GE000566	Uncharacterized protein	--	tr|A0A1S1Y5J7|A0A1S1Y5J7_9GAMM	1.3e-13	53.01	97.65	84
GE000567	Uncharacterized protein	--	tr|A0A2N0V3T4|A0A2N0V3T4_9GAMM	2.0e-133	75.74	100.00	484
GE000568	Cold shock domain protein CspD	--	tr|A0A177N983|A0A177N983_9GAMM	4.3e-28	91.04	100.00	132
GE000569	Chaperone protein ClpB	clpB	tr|A0A172U4H9|A0A172U4H9_9GAMM	0.0e+00	90.55	100.00	1503
GE000570	Uncharacterized protein	--	tr|A0A177NL84|A0A177NL84_9GAMM	1.6e-180	85.16	100.00	641
GE000571	LysR family transcriptional regulator	--	tr|A0A291INM8|A0A291INM8_9GAMM	3.1e-153	88.67	99.36	550
GE000572	Methane monooxygenase/ammonia monooxygenase subunit A	--	tr|A0A177P164|A0A177P164_9GAMM	1.2e-139	95.20	100.00	504
GE000573	Methane monooxygenase/ammonia monooxygenase subunit B	--	tr|A0A1W9K5T0|A0A1W9K5T0_9PROT	1.7e-220	91.26	100.00	773
GE000574	Methane monooxygenase/ammonia monooxygenase subunit C	--	tr|A0A177M5P6|A0A177M5P6_METMH	1.5e-140	93.39	100.00	507
GE000575	Sugar phosphate permease	--	tr|A0A4R3XTA2|A0A4R3XTA2_METMH	1.2e-221	93.67	100.00	777
GE000576	Tautomerase-like protein	--	tr|A0A4R3XU68|A0A4R3XU68_METMH	2.3e-57	92.00	93.28	230
GE000577	Photosystem reaction center subunit H	--	tr|A0A1W9JCW9|A0A1W9JCW9_9PROT	4.0e-60	83.33	97.81	240
GE000578	Probable alginate O-acetylase	--	tr|A0A418RPL3|A0A418RPL3_9GAMM	8.4e-263	80.84	100.00	914
GE000579	Uncharacterized protein	--	tr|A0A418RPY4|A0A418RPY4_9GAMM	9.0e-147	65.78	99.74	528
GE000580	tRNA-dihydrouridine synthase B	dusB	tr|A0A177NB50|A0A177NB50_9GAMM	3.3e-134	75.46	100.00	486
GE000581	Transcriptional regulator, Fis family	--	tr|F9ZZ40|F9ZZ40_METMM	6.0e-30	77.91	98.85	138
GE000582	Bifunctional purine biosynthesis protein PurH	purH	tr|A0A177N971|A0A177N971_9GAMM	3.7e-244	83.24	100.00	852
GE000583	Sulfate adenylyltransferase subunit 1	cysN	tr|A0A177MJP6|A0A177MJP6_METMH	2.3e-265	84.81	99.81	923
GE000584	Sulfate adenylyltransferase subunit 2	cysD	tr|A0A177NBT0|A0A177NBT0_9GAMM	3.7e-167	95.03	100.00	596
GE000585	Uncharacterized protein	--	tr|A0A177MK82|A0A177MK82_METMH	2.0e-45	64.96	80.59	191
GE000586	Uncharacterized protein	--	tr|A0A177N1I4|A0A177N1I4_9GAMM	2.4e-175	73.01	93.26	624
GE000587	Uncharacterized protein	--	tr|A0A2N7MJB6|A0A2N7MJB6_VIBSP	6.8e-141	56.65	95.82	509
GE000589	DUF927 domain-containing protein	--	tr|A0A177N3L0|A0A177N3L0_9GAMM	7.1e-239	69.50	94.16	835
GE000590	Uncharacterized protein	--	tr|A0A291IIE7|A0A291IIE7_9GAMM	4.8e-35	51.97	83.89	156
GE000591	AlpA family transcriptional regulator	--	tr|A0A2T5IE24|A0A2T5IE24_9PROT	2.7e-26	75.32	100.00	126
GE000592	DNA methylase	--	tr|A0A2R5EH83|A0A2R5EH83_9RHOO	0.0e+00	86.04	99.62	1369
GE000594	Type I restriction-modification system S subunit	--	tr|A0A1Z4SGR4|A0A1Z4SGR4_9NOSO	1.0e-117	52.67	99.54	432
GE000595	Type III restriction enzyme, res subunit	--	tr|D0J4L6|D0J4L6_COMT2	0.0e+00	86.18	99.19	1723
GE000596	Uncharacterized protein	--	tr|H8GQV8|H8GQV8_METAL	1.4e-150	70.03	98.72	541
GE000597	DUF262 domain-containing protein	--	tr|A0A2T5E025|A0A2T5E025_VIBSP	1.1e-141	69.65	97.09	511
GE000598	ATP-dependent endonuclease	--	tr|A0A075PAT3|A0A075PAT3_9ALTE	1.7e-142	67.73	100.00	514
GE000599	Uncharacterized protein	--	tr|A0A075P442|A0A075P442_9ALTE	4.1e-84	48.31	100.00	320
GE000600	Uncharacterized protein	--	tr|A0A177NQN4|A0A177NQN4_9GAMM	3.1e-39	72.22	56.02	170
GE000601	Integrase	--	tr|A0A291II95|A0A291II95_9GAMM	3.9e-109	61.56	95.52	403
GE000602	Uncharacterized protein	--	tr|A0A2H0G095|A0A2H0G095_9PROT	7.6e-31	76.34	100.00	141
GE000603	GNAT family N-acetyltransferase	--	tr|A0A2H0G0B1|A0A2H0G0B1_9PROT	9.2e-59	71.17	95.86	235
GE000604	Putative addiction module killer protein	--	tr|A0A1R4HII1|A0A1R4HII1_9GAMM	2.5e-27	80.52	98.72	129
GE000605	Uncharacterized protein	--	tr|A0A1R4HJ04|A0A1R4HJ04_9GAMM	1.1e-35	79.80	100.00	157
GE000606	Uncharacterized protein	--	tr|A0A177NCJ1|A0A177NCJ1_9GAMM	1.3e-08	73.68	100.00	66
GE000607	ECF subfamily RNA polymerase sigma factor	--	tr|A0A286P3C5|A0A286P3C5_9GAMM	1.4e-41	56.88	91.95	178
GE000608	Uncharacterized protein	--	tr|A0A177NGK5|A0A177NGK5_9GAMM	1.9e-85	48.59	98.61	325
GE000609	STN domain-containing protein	--	tr|A0A1S1Y550|A0A1S1Y550_9GAMM	5.3e-243	53.94	97.23	849
GE000610	LysR family transcriptional regulator	--	tr|A0A177P8T8|A0A177P8T8_9GAMM	1.0e-137	81.08	99.00	498
GE000611	Quercetin 2,3-dioxygenase	--	tr|A0A177P8X1|A0A177P8X1_9GAMM	2.9e-106	78.81	98.74	393
GE000612	Antibiotic biosynthesis monooxygenase	--	tr|A0A1Z4BUX0|A0A1Z4BUX0_9GAMM	6.3e-83	76.26	99.50	315
GE000613	Transposase and inactivated derivatives, IS30 family	--	tr|A0A1G5TH27|A0A1G5TH27_9PROT	2.4e-171	75.91	100.00	610
GE000614	AraC family transcriptional regulator	--	tr|A0A1Z4BUW7|A0A1Z4BUW7_9GAMM	6.1e-113	74.16	97.45	416
GE000615	Hydrolase	--	tr|A0A2N0V1D0|A0A2N0V1D0_9GAMM	5.9e-114	92.31	100.00	419
GE000616	Amidohydrolase	--	tr|A0A2S5CM00|A0A2S5CM00_9GAMM	0.0e+00	86.40	100.00	1126
GE000617	Alpha/beta hydrolase	--	tr|A0A2T1CZ09|A0A2T1CZ09_9CYAN	4.8e-118	75.09	100.00	433
GE000618	DoxX family protein	--	tr|E8RQX3|E8RQX3_ASTEC	7.8e-21	48.28	86.47	109
GE000619	Peptidase M17 leucyl aminopeptidase domain protein	--	tr|C6XBF4|C6XBF4_METGS	3.0e-79	68.75	93.33	303
GE000620	Alginate_exp domain-containing protein	--	tr|C6XBF5|C6XBF5_METGS	3.6e-172	60.17	96.75	613
GE000621	Uncharacterized protein	--	tr|A0A4R6ZZ89|A0A4R6ZZ89_9GAMM	4.9e-13	51.39	85.71	82
GE000623	Glutathione peroxidase	--	tr|A0A2N0VCK0|A0A2N0VCK0_9GAMM	1.6e-69	72.78	100.00	271
GE000624	Uncharacterized protein	--	tr|A0A2P5MS90|A0A2P5MS90_METSP	1.3e-52	79.53	96.95	214
GE000626	Uncharacterized protein	--	tr|A0A4R3Y0U9|A0A4R3Y0U9_METMH	2.2e-15	86.27	86.44	89
GE000627	Rhomboid domain-containing protein	--	tr|A0A1W9X4R5|A0A1W9X4R5_9GAMM	2.8e-71	34.34	96.23	278
GE000628	DNA-binding response regulator	--	tr|A0A2P5MTU8|A0A2P5MTU8_METSP	5.9e-68	64.73	96.14	266
GE000629	Methylenetetrahydrofolate dehydrogenase (NADP(+))	--	tr|F9ZYK4|F9ZYK4_METMM	7.1e-137	82.06	94.65	495
GE000630	Methylenetetrahydromethanopterin dehydrogenase	--	tr|A0A177NHM9|A0A177NHM9_9GAMM	8.2e-151	93.05	100.00	542
GE000631	Inositol-1-monophosphatase	--	tr|A0A177MUW9|A0A177MUW9_METMH	4.2e-135	91.95	100.00	489
GE000632	tRNA (cytidine/uridine-2&apos;-O-)-methyltransferase TrmJ	trmJ	tr|A0A177MUX1|A0A177MUX1_METMH	2.7e-104	79.01	100.00	387
GE000633	Transposase	--	tr|A0A2P5L9Q0|A0A2P5L9Q0_9GAMM	4.5e-13	54.84	52.66	83
GE000634	Uncharacterized protein	--	tr|A0A291IGN8|A0A291IGN8_9GAMM	4.9e-25	35.81	91.12	123
GE000636	Tetratricopeptide TPR_4	--	tr|G0A4W1|G0A4W1_METMM	5.8e-281	80.93	100.00	975
GE000637	Tetratricopeptide TPR_2 repeat-containing protein	--	tr|G0A4W2|G0A4W2_METMM	0.0e+00	75.98	100.00	1188
GE000638	Group II intron reverse transcriptase/maturase	ltrA	tr|A0A367P8L9|A0A367P8L9_CUPNE	9.3e-201	80.05	100.00	708
GE000640	Uncharacterized protein	--	tr|A0A2H0W941|A0A2H0W941_9BACT	1.4e-34	45.86	72.58	155
GE000642	RecBCD enzyme subunit RecB	recB	tr|A0A177NDQ6|A0A177NDQ6_9GAMM	0.0e+00	57.58	99.83	1305
GE000643	RecBCD enzyme subunit RecC	recC	tr|A0A291IEQ2|A0A291IEQ2_9GAMM	0.0e+00	60.25	100.00	1244
GE000644	DUF4124 domain-containing protein	--	tr|A0A2N0VDF3|A0A2N0VDF3_9GAMM	1.2e-59	62.18	99.48	238
GE000645	Short-chain dehydrogenase/reductase	--	tr|A0A177N2T7|A0A177N2T7_9GAMM	5.6e-114	74.01	100.00	419
GE000646	Uncharacterized protein	--	tr|A0A4R3Y9L7|A0A4R3Y9L7_METMH	6.2e-44	86.51	100.00	185
GE000647	Uncharacterized protein	--	tr|F9ZYP5|F9ZYP5_METMM	1.4e-64	51.65	100.00	255
GE000648	Uncharacterized protein	--	tr|A0A177MCQ3|A0A177MCQ3_METMH	0.0e+00	73.23	100.00	1339
GE000649	Bilirubin oxidase	--	tr|A0A4R3Y9P4|A0A4R3Y9P4_METMH	6.1e-216	72.30	99.12	759
GE000650	Copper oxidase	--	tr|A0A177N2I5|A0A177N2I5_9GAMM	6.7e-287	83.28	100.00	995
GE000651	Exo-beta-1,3-glucanase	--	tr|A0A2N0VDI5|A0A2N0VDI5_9GAMM	1.7e-234	72.71	98.41	820
GE000652	Uncharacterized protein	--	tr|A0A4R3YDS5|A0A4R3YDS5_METMH	4.1e-72	64.11	96.74	280
GE000653	Gly-zipper_OmpA domain-containing protein	--	tr|A0A177MFQ4|A0A177MFQ4_METMH	1.4e-27	75.57	100.00	131
GE000654	Lipoprotein signal peptidase	lspA	tr|A0A1W9JWH2|A0A1W9JWH2_9PROT	1.1e-66	77.78	96.84	261
GE000655	Isoleucine--tRNA ligase	ileS	tr|A0A177MNY0|A0A177MNY0_METMH	0.0e+00	86.32	100.00	1744
GE000656	Sad1-interacting factor 2	--	tr|A0A1W9JN21|A0A1W9JN21_9PROT	2.8e-123	83.71	99.62	450
GE000658	L-asparaginase	--	tr|A0A1W9JQW9|A0A1W9JQW9_9PROT	6.2e-115	60.12	99.70	422
GE000659	Dihydrofolate reductase	--	tr|A0A2N0V7L8|A0A2N0V7L8_9GAMM	1.9e-59	70.19	93.06	237
GE000660	Phosphate-binding protein	--	tr|A0A1W9JRI6|A0A1W9JRI6_9PROT	2.9e-165	88.45	100.00	590
GE000661	Phosphate ABC transporter permease	--	tr|A0A177MBB4|A0A177MBB4_METMH	0.0e+00	73.25	100.00	1124
GE000662	Phosphate transport system permease protein PstA	--	tr|A0A4R3XRB9|A0A4R3XRB9_METMH	1.7e-258	82.58	100.00	900
GE000663	Phosphate import ATP-binding protein PstB	pstB	tr|A0A177P7C0|A0A177P7C0_9GAMM	1.3e-142	92.42	100.00	514
GE000664	Phosphate-specific transport system accessory protein PhoU	--	tr|A0A177MPM6|A0A177MPM6_METMH	8.8e-116	90.79	100.00	425
GE000665	Citrate synthase	gltA	tr|A0A177P372|A0A177P372_9GAMM	9.1e-220	85.61	100.00	771
GE000666	Methyltransferase family protein	--	tr|A0A366F914|A0A366F914_9RHIZ	5.6e-44	43.11	89.24	186
GE000667	Uncharacterized protein	--	tr|A0A2N1XSV8|A0A2N1XSV8_9GAMM	5.0e-265	68.10	100.00	922
GE000668	Ribonuclease E	rne	tr|A0A2P5MX18|A0A2P5MX18_METSP	1.3e-293	91.87	73.03	1017
GE000669	Pseudouridine synthase	--	tr|G0A4I7|G0A4I7_METMM	4.4e-155	85.00	100.00	556
GE000670	Hydrolase	--	tr|A0A177MV87|A0A177MV87_METMH	4.9e-81	69.34	98.60	309
GE000671	Signal peptide peptidase SppA	sppA	tr|A0A2N0V488|A0A2N0V488_9GAMM	1.0e-130	74.21	97.55	475
GE000672	FAD:protein FMN transferase	--	tr|A0A4Q5KZW7|A0A4Q5KZW7_9GAMM	2.9e-120	63.08	95.87	440
GE000673	DNA polymerase III subunit gamma/tau	dnaX	tr|A0A177M7U8|A0A177M7U8_METMH	1.3e-220	73.93	100.00	774
GE000674	Nucleoid-associated protein CTY19_10755	--	tr|A0A2P5MX01|A0A2P5MX01_METSP	1.9e-46	89.72	100.00	193
GE000675	Recombination protein RecR	recR	tr|A0A1W9JV77|A0A1W9JV77_9PROT	1.1e-84	79.06	99.48	321
GE000676	Cold-shock protein	--	tr|A0A177LR91|A0A177LR91_METMH	1.6e-30	97.10	100.00	140
GE000678	Uncharacterized protein	--	tr|A0A177MY04|A0A177MY04_9GAMM	3.4e-25	66.67	100.00	123
GE000679	Peptide deformylase	def	tr|A0A172UAV3|A0A172UAV3_9GAMM	3.7e-58	61.67	99.45	233
GE000680	MBL fold metallo-hydrolase	--	tr|A0A177MVG6|A0A177MVG6_METMH	9.5e-139	75.33	100.00	501
GE000681	Quinoprotein dehydrogenase-associated SoxYZ-like carrier	--	tr|A0A177MYL4|A0A177MYL4_9GAMM	1.2e-121	79.34	96.75	444
GE000682	tRNA U34 carboxymethyltransferase	cmoB	tr|A0A2N0V6K4|A0A2N0V6K4_9GAMM	2.9e-130	66.56	98.14	473
GE000683	3-hexulose-6-phosphate synthase	--	tr|A0A177M8C4|A0A177M8C4_METMH	7.0e-104	94.88	100.00	385
GE000684	3-hexulose-6-phosphate isomerase	hpi1	tr|G4T0K4|G4T0K4_META2	1.5e-80	86.44	100.00	307
GE000685	Transketolase	--	tr|G0A521|G0A521_METMM	0.0e+00	88.66	100.00	1241
GE000686	Uncharacterized protein	--	tr|A0A2P5MTY4|A0A2P5MTY4_METSP	9.1e-19	68.33	100.00	102
GE000687	Transaldolase	tal	tr|A0A177MYM8|A0A177MYM8_9GAMM	1.2e-163	92.05	99.70	584
GE000688	Fructose-bisphosphate aldolase	--	tr|A0A177MEC7|A0A177MEC7_METMH	9.9e-196	94.99	100.00	691
GE000689	Flagellar protein FliL	--	tr|A0A177M6K6|A0A177M6K6_METMH	5.5e-38	77.57	60.45	166
GE000690	Flagellar motor switch protein FliM	--	tr|A0A4R3XMR3|A0A4R3XMR3_METMH	1.1e-161	89.57	100.00	578
GE000691	Flagellar motor switch protein FliN	--	tr|A0A177N160|A0A177N160_9GAMM	1.2e-51	78.38	100.00	211
GE000692	Flagellar protein	--	tr|A0A4R3XQY3|A0A4R3XQY3_METMH	1.5e-33	55.78	100.00	151
GE000693	Flagellar biosynthetic protein FliP	fliP	tr|A0A2P5MU13|A0A2P5MU13_METSP	3.5e-99	85.90	93.23	370
GE000694	Flagellar biosynthetic protein FliQ	fliQ	tr|A0A2N0V6K2|A0A2N0V6K2_9GAMM	7.5e-28	78.65	100.00	131
GE000695	Flagellar biosynthetic protein FliR	fliR	tr|A0A2N0V6H2|A0A2N0V6H2_9GAMM	9.0e-98	71.60	99.61	365
GE000696	Flagellar biosynthetic protein FlhB	flhB	tr|G0A0B4|G0A0B4_METMM	2.7e-151	73.07	100.00	543
GE000697	Flagellar biosynthesis protein FlhA	flhA	tr|A0A1W9JGG8|A0A1W9JGG8_9PROT	0.0e+00	87.88	99.85	1134
GE000698	Flagellar biosynthesis protein FlhF	--	tr|A0A177MEU8|A0A177MEU8_METMH	1.9e-154	62.29	100.00	554
GE000699	Site-determining protein	--	tr|G0A0B1|G0A0B1_METMM	7.6e-138	86.90	100.00	498
GE000700	RNA polymerase sigma factor FliA	fliA	tr|A0A177M643|A0A177M643_METMH	4.4e-110	82.45	98.39	406
GE000701	Chemotaxis protein CheY	--	tr|A0A2P5MTX6|A0A2P5MTX6_METSP	4.1e-59	95.93	95.35	236
GE000702	Protein phosphatase CheZ	--	tr|G0A0A8|G0A0A8_METMM	9.6e-86	70.00	100.00	325
GE000703	Chemotaxis protein CheA	--	tr|A0A2N0V6E2|A0A2N0V6E2_9GAMM	5.7e-283	74.50	99.86	982
GE000704	Protein-glutamate methylesterase/protein-glutamine glutaminase	cheB	tr|A0A4R3XK30|A0A4R3XK30_METMH	8.0e-129	66.67	99.72	469
GE000705	Flagellar motor protein	motC	tr|A0A177M8B3|A0A177M8B3_METMH	7.3e-113	87.04	98.80	415
GE000706	Flagellar motor protein MotB	--	tr|A0A177M7J7|A0A177M7J7_METMH	5.7e-109	76.56	94.12	402
GE000707	Chromosome partitioning protein	--	tr|A0A4R3XP46|A0A4R3XP46_METMH	3.9e-117	80.16	99.61	429
GE000708	Chemotaxis protein CheW	--	tr|A0A1W9JGF7|A0A1W9JGF7_9PROT	4.0e-81	65.98	99.14	310
GE000709	Chemotaxis protein CheW	--	tr|A0A1W9JGE1|A0A1W9JGE1_9PROT	3.4e-76	94.27	100.00	293
GE000711	Uncharacterized protein DUF2802	--	tr|A0A4R3XM64|A0A4R3XM64_METMH	5.7e-20	47.26	97.99	106
GE000712	Coenzyme A biosynthesis bifunctional protein CoaBC	--	tr|A0A177N9E2|A0A177N9E2_9GAMM	1.6e-135	65.95	98.67	491
GE000713	MPN domain-containing protein	--	tr|A0A1W9JUP8|A0A1W9JUP8_9PROT	1.0e-110	88.84	100.00	408
GE000714	Ion-translocating oxidoreductase complex subunit B	--	tr|A0A1W9JV43|A0A1W9JV43_9PROT	1.2e-51	58.70	96.24	211
GE000715	Transcriptional regulator	--	tr|A0A1W9JDU1|A0A1W9JDU1_9PROT	2.2e-23	77.61	65.05	117
GE000716	Uncharacterized protein	--	tr|A0A1W9JDR2|A0A1W9JDR2_9PROT	3.3e-32	89.47	100.00	146
GE000717	Integrase	--	tr|A0A1W9JE05|A0A1W9JE05_9PROT	9.6e-184	80.15	99.75	651
GE000718	Uncharacterized protein	--	tr|A0A2S6H500|A0A2S6H500_9GAMM	1.2e-19	65.00	73.39	104
GE000719	Integrase	--	tr|A0A2S6H4Y6|A0A2S6H4Y6_9GAMM	1.4e-61	44.08	89.91	245
GE000720	Putative helicase	--	tr|A0A2S6H4W5|A0A2S6H4W5_9GAMM	8.2e-96	55.42	99.09	359
GE000721	Uncharacterized protein	--	tr|A0A0N0JMU5|A0A0N0JMU5_9PROT	1.5e-29	39.04	87.68	138
GE000723	Uncharacterized protein	Jab_2c09790	tr|L9PBK8|L9PBK8_9BURK	5.9e-48	62.66	88.76	199
GE000724	XRE family transcriptional regulator	--	tr|A0A2N2RML5|A0A2N2RML5_9PROT	1.3e-26	65.00	90.91	127
GE000725	Protein CyaE	--	tr|A0A172UG64|A0A172UG64_9GAMM	1.4e-68	64.79	86.18	268
GE000726	Putative transposase	bplSymb_SCF00610P003	tr|A0A1Z5H7E7|A0A1Z5H7E7_9GAMM	1.3e-65	73.53	99.42	258
GE000727	Uncharacterized protein	--	tr|A0A2N8MAJ9|A0A2N8MAJ9_9RHIZ	6.1e-50	82.46	66.28	206
GE000728	Transcriptional regulator, fis family	--	tr|J7QH87|J7QH87_METSZ	2.1e-31	76.29	100.00	143
GE000729	IS5/IS1182 family transposase	--	tr|A0A2P7NV61|A0A2P7NV61_9PROT	9.6e-94	75.23	91.74	352
GE000730	IS5/IS1182 family transposase	--	tr|A0A2P7NV61|A0A2P7NV61_9PROT	1.3e-138	75.95	99.68	501
GE000731	Transposase (Fragment)	--	tr|A0A257NEK2|A0A257NEK2_9GAMM	1.3e-44	94.90	100.00	187
GE000732	DUF3991 domain-containing protein	--	tr|A0A2N2GSX2|A0A2N2GSX2_9DELT	7.3e-47	44.61	75.73	196
GE000733	Type II toxin-antitoxin system RelE/ParE family toxin	--	tr|A0A3A5ARF0|A0A3A5ARF0_9DELT	4.7e-23	59.38	97.96	115
GE000734	Antitoxin ParD1	parD1	tr|A0A1V5CAA0|A0A1V5CAA0_9DELT	9.4e-19	60.71	98.70	101
GE000735	RNA-directed DNA polymerase	--	tr|A0A3E1D384|A0A3E1D384_9PROT	5.2e-239	69.91	99.30	835
GE000736	IS5/IS1182 family transposase	--	tr|A0A2P7NV61|A0A2P7NV61_9PROT	1.3e-138	75.95	99.68	501
GE000737	C4-dicarboxylate ABC transporter	--	tr|A0A1Y3A0P9|A0A1Y3A0P9_9GAMM	8.3e-186	83.17	100.00	658
GE000738	DUF1311 domain-containing protein	--	tr|A0A2K8UKM3|A0A2K8UKM3_ACILW	8.4e-28	54.10	93.80	132
GE000739	AmpD protein	--	tr|A0A4R3YDQ0|A0A4R3YDQ0_METMH	1.1e-75	75.98	99.44	291
GE000740	Polyhydroxybutyrate depolymerase	--	tr|A0A2V6SRV9|A0A2V6SRV9_9BACT	4.1e-81	48.72	98.37	310
GE000741	Uncharacterized protein	--	tr|A0A177MT82|A0A177MT82_METMH	3.9e-89	78.79	87.17	336
GE000742	IS5/IS1182 family transposase	--	tr|A0A2P7NV61|A0A2P7NV61_9PROT	1.3e-138	75.95	99.68	501
GE000743	HTH cro/C1-type domain-containing protein	--	tr|A0A1Z4UHC8|A0A1Z4UHC8_9CYAN	6.8e-23	44.83	100.00	115
GE000744	Uncharacterized protein	--	tr|A0A1Q9GWB1|A0A1Q9GWB1_PHODP	2.0e-38	53.52	99.30	167
GE000745	IS5/IS1182 family transposase	--	tr|A0A2P7NV61|A0A2P7NV61_9PROT	1.3e-138	75.95	99.68	501
GE000747	Resolvase/invertase-type recombinase catalytic domain-containing protein	--	tr|R1H651|R1H651_9GAMM	1.2e-73	79.78	93.37	285
GE000748	IS5/IS1182 family transposase	--	tr|A0A2P7NV61|A0A2P7NV61_9PROT	1.3e-138	75.95	99.68	501
GE000749	FMN-dependent NADH-azoreductase	azoR	tr|A0A1Z4C441|A0A1Z4C441_9GAMM	4.1e-23	82.26	93.94	115
GE000750	FMN-dependent NADH-azoreductase	azoR	tr|A0A257MZ54|A0A257MZ54_9GAMM	1.8e-24	72.29	91.21	120
GE000751	LysR family transcriptional regulator	--	tr|A0A257MZF4|A0A257MZF4_9GAMM	3.3e-144	87.50	98.67	520
GE000752	Hydroxylamine oxidoreductase	--	tr|A0A250KWD1|A0A250KWD1_9GAMM	1.4e-230	69.59	98.87	807
GE000753	Uncharacterized protein	--	tr|A0A250KW72|A0A250KW72_9GAMM	8.5e-77	44.10	96.66	296
GE000754	Uncharacterized protein	--	tr|A0A2N0V6B5|A0A2N0V6B5_9GAMM	9.1e-34	72.57	98.26	151
GE000755	Porin family protein	--	tr|A0A4Q3FNJ8|A0A4Q3FNJ8_9RHIZ	1.6e-14	29.15	89.62	89
GE000756	Uncharacterized protein	--	tr|A0A4Z0M9L6|A0A4Z0M9L6_9GAMM	5.7e-163	41.43	42.91	585
GE000757	Uncharacterized protein	--	tr|A0A1F4N7C5|A0A1F4N7C5_9BURK	9.6e-74	41.00	98.60	286
GE000758	Glycosyltransferase involved in cell wall biosynthesis	--	tr|A0A4R3Y959|A0A4R3Y959_METMH	2.0e-130	62.53	99.48	474
GE000759	Glycos_transf_1 domain-containing protein	--	tr|A0A126T3Y7|A0A126T3Y7_9GAMM	8.2e-124	57.60	98.43	452
GE000760	Glycos_transf_1 domain-containing protein	--	tr|A0A177MG56|A0A177MG56_METMH	9.1e-136	63.69	96.76	492
GE000761	Uncharacterized protein	--	tr|A4SVN9|A4SVN9_POLAQ	4.9e-54	34.24	94.10	221
GE000762	Uncharacterized protein	--	tr|A0A1W9JYE4|A0A1W9JYE4_9PROT	6.5e-79	42.03	98.00	303
GE000763	Uncharacterized protein	--	tr|A0A1W9JZ17|A0A1W9JZ17_9PROT	1.0e-67	64.32	96.60	265
GE000764	Uncharacterized protein	--	tr|A0A1W9JYB5|A0A1W9JYB5_9PROT	9.1e-145	61.19	98.77	522
GE000765	Uncharacterized protein	--	tr|A0A1W9JYA4|A0A1W9JYA4_9PROT	5.7e-151	70.29	98.04	542
GE000766	Glycosyltransferase family 2 protein	--	tr|A0A4Q9FRS7|A0A4Q9FRS7_9FLAO	2.5e-65	44.41	98.47	258
GE000767	Uncharacterized protein	--	tr|A0A0B8YCD6|A0A0B8YCD6_9SPHI	1.6e-154	57.14	99.42	555
GE000768	Diaminopimelate decarboxylase	lysA	tr|A0A4R3XQZ3|A0A4R3XQZ3_METMH	1.2e-195	81.45	99.05	691
GE000769	Diaminopimelate epimerase	dapF	tr|G0A0N9|G0A0N9_METMM	6.4e-110	68.36	99.64	406
GE000770	DUF484 domain-containing protein	--	tr|A0A2N0V7A0|A0A2N0V7A0_9GAMM	3.6e-90	75.98	100.00	340
GE000771	Tyrosine recombinase XerC	xerC	tr|G0A1C4|G0A1C4_METMM	4.0e-113	67.23	98.34	416
GE000772	Integrase	--	tr|A0A1S8H2D6|A0A1S8H2D6_9PSED	2.8e-117	56.97	96.39	431
GE000773	Integrase	--	tr|A0A1S8H2D2|A0A1S8H2D2_9PSED	1.7e-114	65.79	95.30	421
GE000774	Phage-related integrase	--	tr|A0A3F3GA20|A0A3F3GA20_9RHOO	1.0e-141	74.18	100.00	511
GE000775	IS66 family transposase	--	tr|A0A3A2J234|A0A3A2J234_9GAMM	2.4e-216	75.45	99.40	760
GE000776	IS66 Orf2 family protein	--	tr|G3IU53|G3IU53_METTV	2.2e-51	81.03	100.00	210
GE000777	Uncharacterized protein	--	tr|G3IU54|G3IU54_METTV	1.1e-27	64.00	100.00	131
GE000778	Uncharacterized protein	--	tr|A0A177MTV8|A0A177MTV8_METMH	6.6e-159	82.50	100.00	568
GE000779	(Fe-S) protein	--	tr|A0A1W9JKS5|A0A1W9JKS5_9PROT	2.7e-107	77.17	100.00	397
GE000780	Uncharacterized protein	--	tr|A0A177NGX9|A0A177NGX9_9GAMM	5.2e-29	68.18	100.00	135
GE000781	4Fe-4S ferredoxin iron-sulfur binding domain-containing protein	--	tr|F9ZZ32|F9ZZ32_METMM	4.1e-31	95.45	100.00	142
GE000782	Putative nitrogen fixation protein NifT	--	tr|A0A1W9JLI4|A0A1W9JLI4_9PROT	2.7e-28	87.14	100.00	132
GE000783	Nitrogenase molybdenum-iron protein beta chain	nifK	tr|A0A2P5MRR9|A0A2P5MRR9_METSP	6.3e-292	90.82	100.00	1011
GE000784	Nitrogenase protein alpha chain	--	tr|A0A177MIH0|A0A177MIH0_METMH	8.7e-275	92.32	100.00	954
GE000785	Nitrogenase iron protein	nifH	tr|A0A351V3U5|A0A351V3U5_9GAMM	3.1e-147	91.99	98.97	530
GE000786	CHAD domain-containing protein	--	tr|A0A4R3Y2F6|A0A4R3Y2F6_METMH	3.1e-45	39.39	98.51	191
GE000787	CDP-diacylglycerol--serine O-phosphatidyltransferase	--	tr|A0A177LRF2|A0A177LRF2_METMH	1.2e-118	92.95	91.29	434
GE000788	Ketol-acid reductoisomerase (NADP(+))	ilvC	tr|A0A4R3Y519|A0A4R3Y519_METMH	3.8e-181	94.08	100.00	642
GE000789	Acetolactate synthase I/III small subunit	--	tr|A0A177MYP8|A0A177MYP8_9GAMM	1.2e-76	92.64	100.00	294
GE000790	Acetolactate synthase	--	tr|A0A177LSD9|A0A177LSD9_METMH	0.0e+00	89.62	100.00	1082
GE000791	4-phosphopantetheinyl transferase	--	tr|A0A177N5I7|A0A177N5I7_9GAMM	2.2e-47	46.61	97.36	198
GE000792	30S ribosomal protein S9	rpsI	tr|A0A2N0VBN4|A0A2N0VBN4_9GAMM	1.2e-61	93.80	100.00	244
GE000793	50S ribosomal protein L13	rplM	tr|A0A177NGV5|A0A177NGV5_9GAMM	5.9e-75	98.58	99.30	288
GE000794	Transcriptional regulator	--	tr|A0A177LTV3|A0A177LTV3_METMH	1.4e-242	93.16	100.00	847
GE000795	Nitrogen fixation/metabolism regulation signal transduction histidine kinase	--	tr|A0A4R3Y1G1|A0A4R3Y1G1_METMH	0.0e+00	86.07	100.00	1211
GE000796	Uncharacterized protein DUF4390	--	tr|A0A4R3Y1W0|A0A4R3Y1W0_METMH	6.3e-50	56.57	74.36	206
GE000797	16S rRNA (Cytosine(967)-C(5))-methyltransferase	--	tr|A0A2P5MUN5|A0A2P5MUN5_METSP	5.2e-175	74.36	99.54	622
GE000798	Methionyl-tRNA formyltransferase	fmt	tr|A0A2P5MUK5|A0A2P5MUK5_METSP	1.2e-128	72.96	99.68	468
GE000799	Peptide deformylase	def	tr|A0A177NKZ9|A0A177NKZ9_9GAMM	1.6e-68	79.27	98.20	267
GE000800	Carboxy-S-adenosyl-L-methionine synthase	cmoA	tr|A0A291IF17|A0A291IF17_9GAMM	1.2e-96	72.31	100.00	361
GE000801	Phospholipid transport system substrate-binding protein	--	tr|A0A4R3XP75|A0A4R3XP75_METMH	4.2e-80	70.56	98.62	306
GE000802	Glutathione peroxidase	--	tr|A0A4R3Y1X1|A0A4R3Y1X1_METMH	4.4e-58	66.88	98.77	233
GE000803	FlgT_M domain-containing protein	--	tr|A0A177PCT5|A0A177PCT5_9GAMM	4.6e-122	60.21	98.20	446
GE000804	Uncharacterized protein	--	tr|A0A177MC89|A0A177MC89_METMH	1.5e-59	52.42	99.12	238
GE000805	Ribosomal silencing factor RsfS	rsfS	tr|A0A177PFK7|A0A177PFK7_9GAMM	8.8e-40	70.91	92.44	171
GE000806	Probable nicotinate-nucleotide adenylyltransferase	nadD	tr|A0A291ILE1|A0A291ILE1_9GAMM	1.6e-68	63.46	96.73	268
GE000807	Gamma-glutamyl phosphate reductase	proA	tr|A0A2N0VBV5|A0A2N0VBV5_9GAMM	1.3e-194	84.17	99.76	688
GE000808	Dihydroxyacetone kinase subunit L	--	tr|A0A177PAN1|A0A177PAN1_9GAMM	9.0e-67	64.59	95.87	262
GE000809	Diguanylate cyclase	--	tr|A0A177PAF7|A0A177PAF7_9GAMM	1.2e-209	62.58	98.99	738
GE000810	Uncharacterized protein	--	tr|A0A291IL47|A0A291IL47_9GAMM	1.5e-50	69.80	92.55	208
GE000811	Uncharacterized protein	MGMO_30c00040	tr|V5BZG0|V5BZG0_9GAMM	5.6e-21	36.71	99.64	110
GE000812	PBP_domain domain-containing protein	--	tr|A0A2P5N9M5|A0A2P5N9M5_METSP	6.2e-107	43.92	100.00	397
GE000813	Hemolysin activation/secretion protein	--	tr|A0A4R3Y9G5|A0A4R3Y9G5_METMH	1.8e-220	70.32	97.45	774
GE000815	Hemagglutinin-like protein	MGMO_30c00010	tr|V5E0X6|V5E0X6_9GAMM	0.0e+00	44.88	100.00	2461
GE000816	Flagellar motor protein MotA	--	tr|A0A177MII3|A0A177MII3_METMH	2.1e-243	72.29	100.00	850
GE000817	Biopolymer transporter ExbD	--	tr|A0A177P527|A0A177P527_9GAMM	4.3e-59	92.54	100.00	236
GE000818	TonB-dependent receptor	--	tr|A0A1S1YA09|A0A1S1YA09_9GAMM	6.5e-65	78.54	100.00	256
GE000819	Putative porin	--	tr|A0A4R3YB69|A0A4R3YB69_METMH	2.2e-184	59.30	99.49	654
GE000820	Uncharacterized protein	--	tr|A0A172U8D5|A0A172U8D5_9GAMM	9.4e-45	56.22	95.26	189
GE000821	Transposase	--	tr|A0A1X1QUG8|A0A1X1QUG8_9GAMM	1.2e-121	65.27	96.80	445
GE000822	NUDIX hydrolase	--	tr|A0A177MN99|A0A177MN99_METMH	2.3e-58	79.31	99.31	233
GE000823	Carbamoyl-phosphate synthase small chain	carA	tr|A0A1W9JRV2|A0A1W9JRV2_9PROT	1.6e-183	82.49	100.00	651
GE000824	Carbamoyl-phosphate synthase large chain	carB	tr|A0A177P371|A0A177P371_9GAMM	0.0e+00	92.16	100.00	1969
GE000825	Transcription elongation factor GreA	greA	tr|A0A177NP21|A0A177NP21_9GAMM	3.7e-70	88.61	100.00	273
GE000826	RNA-binding protein	--	tr|A0A1W9JRW4|A0A1W9JRW4_9PROT	1.4e-31	82.95	100.00	144
GE000827	Ribosomal RNA large subunit methyltransferase E	rlmE	tr|A0A4R3XTX5|A0A4R3XTX5_METMH	3.6e-97	88.29	99.03	363
GE000828	ATP-dependent zinc metalloprotease FtsH	hflB	tr|A0A177M4Y0|A0A177M4Y0_METMH	0.0e+00	92.31	100.00	1167
GE000829	Phosphoglucosamine mutase	glmM	tr|A0A2P5MYQ2|A0A2P5MYQ2_METSP	5.9e-230	89.69	100.00	805
GE000830	Triosephosphate isomerase	tpiA	tr|A0A177NU68|A0A177NU68_9GAMM	2.6e-110	82.66	100.00	407
GE000831	Protein-export membrane protein SecG	--	tr|G0A5F4|G0A5F4_METMM	1.1e-25	71.43	86.86	125
GE000832	Phage integrase family protein	--	tr|A0A1H6ZM46|A0A1H6ZM46_9GAMM	3.5e-75	47.40	100.00	290
GE000834	Uncharacterized protein	--	tr|A0A177MC79|A0A177MC79_METMH	3.1e-34	41.97	99.48	154
GE000835	Flagellar transcriptional regulator FlhD	--	tr|A0A177MTE7|A0A177MTE7_METMH	4.2e-24	64.04	92.71	119
GE000836	Transglycosylase family protein	--	tr|H8GP04|H8GP04_METAL	5.0e-60	59.41	87.28	240
GE000837	Flagellar transcriptional regulator FlhD	--	tr|A0A4R3Y3A4|A0A4R3Y3A4_METMH	8.2e-18	47.57	100.00	98
GE000838	Uncharacterized protein	--	tr|A0A177MRG5|A0A177MRG5_METMH	5.8e-52	58.29	86.63	213
GE000840	Putative addiction module antidote protein	--	tr|A0A4R3XQE2|A0A4R3XQE2_METMH	5.4e-29	79.35	100.00	135
GE000841	RNA polymerase subunit sigma-24	--	tr|A0A177MU30|A0A177MU30_METMH	8.1e-42	50.58	97.73	179
GE000842	Uncharacterized protein	--	tr|A0A177M8D6|A0A177M8D6_METMH	1.5e-84	51.92	96.52	322
GE000843	STN domain-containing protein	--	tr|A0A1S1Y8T0|A0A1S1Y8T0_9GAMM	7.6e-250	54.57	93.16	872
GE000844	RNA polymerase subunit sigma-24	--	tr|A0A177MU30|A0A177MU30_METMH	4.7e-37	47.67	95.56	163
GE000845	Uncharacterized protein	--	tr|A0A177NGK5|A0A177NGK5_9GAMM	4.3e-79	45.58	97.41	303
GE000846	STN domain-containing protein	--	tr|A0A1S1Y550|A0A1S1Y550_9GAMM	1.2e-226	52.47	95.87	795
GE000847	Uncharacterized protein	--	tr|A0A1W9J3Z7|A0A1W9J3Z7_9PROT	8.3e-62	74.07	78.64	245
GE000848	Conjugal transfer protein TraG	--	tr|A0A177MMQ7|A0A177MMQ7_METMH	0.0e+00	81.78	100.00	1669
GE000849	Conjugal transfer protein	--	tr|A0A177N6M2|A0A177N6M2_9GAMM	1.3e-248	89.94	99.79	867
GE000850	TraF-like protein	--	tr|A0A177MMJ1|A0A177MMJ1_METMH	5.1e-130	72.92	99.40	473
GE000851	Uncharacterized protein	--	tr|A0A177MRH5|A0A177MRH5_METMH	3.4e-52	65.33	94.23	213
GE000852	Peroxiredoxin	--	tr|A0A4P9URD4|A0A4P9URD4_9GAMM	1.5e-73	68.39	100.00	284
GE000853	TrfA protein	--	tr|A0A1W9J7L8|A0A1W9J7L8_9PROT	4.9e-137	85.77	97.57	496
GE000854	Uncharacterized protein	--	tr|A0A1W9J7P6|A0A1W9J7P6_9PROT	1.3e-40	58.71	100.00	174
GE000855	HD domain-containing protein	--	tr|A0A1W9J7N2|A0A1W9J7N2_9PROT	7.5e-223	52.40	99.39	782
GE000856	Conjugal transfer protein	--	tr|A0A1W9J7N3|A0A1W9J7N3_9PROT	0.0e+00	91.10	99.84	1129
GE000857	Uncharacterized protein DUF4400	--	tr|A0A4V2W201|A0A4V2W201_METMH	1.1e-96	80.48	100.00	361
GE000858	RNA polymerase subunit sigma-24	--	tr|A0A177MTR8|A0A177MTR8_METMH	9.4e-58	65.71	85.37	232
GE000859	Uncharacterized protein	--	tr|A0A177N2R0|A0A177N2R0_9GAMM	6.4e-88	55.45	98.19	333
GE000860	STN domain-containing protein	--	tr|A0A1S1Y550|A0A1S1Y550_9GAMM	1.8e-240	53.57	97.99	841
GE000861	Archaeal ATPase	--	tr|A0A1H6F6A1|A0A1H6F6A1_9GAMM	2.3e-148	62.38	100.00	534
GE000862	Putative ribonuclease VapC	vapC	tr|V5BH89|V5BH89_9GAMM	2.2e-55	78.03	99.25	223
GE000863	Uncharacterized protein	--	tr|V5B1S7|V5B1S7_9GAMM	7.5e-23	84.29	100.00	114
GE000865	RNA polymerase, sigma-24 subunit, ECF subfamily	--	tr|G0A100|G0A100_METMM	9.1e-59	69.05	100.00	235
GE000866	Anti-FecI sigma factor, FecR	--	tr|G0A101|G0A101_METMM	5.3e-106	61.98	98.24	393
GE000867	Integrase catalytic region	--	tr|F9ZWX5|F9ZWX5_METMM	7.1e-232	80.82	96.61	812
GE000868	DNA replication protein DnaC	--	tr|A0A1H5YIV4|A0A1H5YIV4_9PROT	2.3e-107	78.20	97.08	397
GE000869	AbrB/MazE/SpoVT family DNA-binding domain-containing protein	--	tr|A0A4P9UNY1|A0A4P9UNY1_9GAMM	9.9e-19	82.76	93.55	100
GE000870	STN domain-containing protein	--	tr|A0A177NF39|A0A177NF39_9GAMM	1.6e-211	56.29	97.48	745
GE000871	Transposase	--	tr|A0A432QYJ6|A0A432QYJ6_9DELT	6.1e-247	79.60	95.93	862
GE000872	Integration host factor subunit beta	--	tr|A0A172UF77|A0A172UF77_9GAMM	2.1e-29	67.96	100.00	137
GE000875	Type IV conjugative transfer system protein TraL	--	tr|H8GP31|H8GP31_METAL	3.0e-43	89.25	100.00	183
GE000876	TraE protein	--	tr|H8GP32|H8GP32_METAL	4.9e-99	91.04	99.01	369
GE000877	TraK protein	--	tr|A0A177LUB6|A0A177LUB6_METMH	3.7e-117	72.81	98.46	430
GE000878	Conjugal transfer protein TrbI	--	tr|A0A177LUB7|A0A177LUB7_METMH	2.1e-182	76.30	100.00	647
GE000879	Thiol:disulfide interchange protein	--	tr|A0A1S1Y627|A0A1S1Y627_9GAMM	3.3e-106	73.00	95.99	393
GE000880	Conjugal transfer protein TraV	--	tr|A0A177LUC2|A0A177LUC2_METMH	3.0e-50	61.27	91.53	207
GE000881	Pili assembly chaperone	--	tr|A0A1W9JH95|A0A1W9JH95_9PROT	8.7e-25	85.86	100.00	121
GE000882	RRXRR domain-containing protein	--	tr|A0A177NIP5|A0A177NIP5_9GAMM	1.2e-17	55.29	97.70	97
GE000883	Type-IV secretion system protein TraC	--	tr|A0A177MNE7|A0A177MNE7_METMH	0.0e+00	88.65	98.04	1446
GE000884	Uncharacterized protein	--	tr|A0A177NHE4|A0A177NHE4_9GAMM	9.6e-30	70.48	99.06	138
GE000885	Signal peptidase I	--	tr|A0A177NG73|A0A177NG73_9GAMM	5.2e-73	77.19	98.28	282
GE000886	Conjugal transfer protein	--	tr|A0A177MNP5|A0A177MNP5_METMH	3.8e-127	59.00	98.77	463
GE000887	Conjugal transfer protein TraU	--	tr|A0A2S5QRL2|A0A2S5QRL2_9GAMM	1.3e-179	86.18	95.49	637
GE000888	Conjugal transfer mating pair stabilization protein TraN	--	tr|A0A4R3Y5Q0|A0A4R3Y5Q0_METMH	0.0e+00	71.58	99.89	1293
GE000889	DNA-binding protein HU	--	tr|A0A177MPV3|A0A177MPV3_METMH	4.2e-34	85.56	100.00	152
GE000890	Peptidase_S9 domain-containing protein	--	tr|A0A1S1Y5N5|A0A1S1Y5N5_9GAMM	7.6e-218	56.78	96.05	765
GE000891	Transposase	--	tr|A0A2P5MGF7|A0A2P5MGF7_9GAMM	1.5e-201	77.98	100.00	711
GE000892	Uncharacterized protein	--	tr|A0A1S1Y7R2|A0A1S1Y7R2_9GAMM	5.3e-54	61.40	98.84	219
GE000893	Uncharacterized protein	--	tr|A0A250KYH1|A0A250KYH1_9GAMM	1.2e-95	53.89	98.94	359
GE000894	Type II toxin-antitoxin system HicB family antitoxin	--	tr|A0A433IBC0|A0A433IBC0_9GAMM	6.0e-32	58.70	99.28	146
GE000895	mRNA interferase	--	tr|A0A2S5Q0J6|A0A2S5Q0J6_9GAMM	1.1e-19	81.03	96.67	104
GE000896	STN domain-containing protein	--	tr|A0A1S1Y550|A0A1S1Y550_9GAMM	2.6e-242	54.40	93.10	847
GE000898	Uncharacterized protein	--	tr|A0A2N0V8H7|A0A2N0V8H7_9GAMM	8.1e-134	51.10	100.00	486
GE000899	Uncharacterized protein	--	tr|A0A1S1Y7G2|A0A1S1Y7G2_9GAMM	2.2e-71	79.31	100.00	277
GE000900	Uncharacterized protein	--	tr|A0A1S1Y3R0|A0A1S1Y3R0_9GAMM	9.0e-95	57.99	97.85	355
GE000901	DUF2191 domain-containing protein	--	tr|A0A2P5LH29|A0A2P5LH29_9GAMM	5.6e-14	58.97	93.83	85
GE000902	STN domain-containing protein	--	tr|A0A177NF39|A0A177NF39_9GAMM	2.8e-225	51.29	95.11	790
GE000903	PepSY domain-containing protein	--	tr|A0A2S5CKC0|A0A2S5CKC0_9GAMM	2.9e-130	56.09	99.29	474
GE000904	ABC transporter ATP-binding protein	--	tr|A0A177N7T4|A0A177N7T4_9GAMM	5.1e-95	76.60	97.92	356
GE000905	PH domain-containing protein	--	tr|A0A1S1Y891|A0A1S1Y891_9GAMM	1.9e-37	82.80	100.00	163
GE000906	Antitoxin	--	tr|A0A418RFX2|A0A418RFX2_9GAMM	4.2e-37	90.43	100.00	162
GE000907	Uncharacterized protein	--	tr|A0A1S1Y7G8|A0A1S1Y7G8_9GAMM	3.6e-177	67.16	99.79	630
GE000908	Uncharacterized protein	--	tr|A0A177NA51|A0A177NA51_9GAMM	1.9e-173	64.54	99.39	617
GE000909	HlyD_D23 domain-containing protein	--	tr|A0A1S1Y7C9|A0A1S1Y7C9_9GAMM	5.9e-122	69.02	85.56	446
GE000910	Uncharacterized protein	--	tr|A0A177N7C3|A0A177N7C3_9GAMM	0.0e+00	80.16	99.90	1544
GE000911	Uncharacterized protein	--	tr|A0A1S1Y7M1|A0A1S1Y7M1_9GAMM	8.8e-176	76.90	88.98	625
GE000913	Protein TonB	--	tr|A0A250KQ40|A0A250KQ40_9GAMM	2.6e-47	73.25	88.24	198
GE000914	MotA/TolQ/ExbB proton channel family protein	--	tr|A0A2N0V6M7|A0A2N0V6M7_9GAMM	1.2e-80	71.81	97.42	308
GE000915	Biopolymer transport protein ExbD	--	tr|A0A4R6ZYT2|A0A4R6ZYT2_9GAMM	6.1e-53	83.09	100.00	215
GE000916	Integration host factor subunit beta	ihfB	tr|A0A2P5N6K1|A0A2P5N6K1_METSP	3.6e-20	58.24	74.59	106
GE000917	DUF4325 domain-containing protein	--	tr|A0A177MBL6|A0A177MBL6_METMH	6.6e-48	50.26	96.98	199
GE000918	Uncharacterized protein	--	tr|A0A177MHW9|A0A177MHW9_METMH	9.2e-45	57.42	98.10	188
GE000919	Uncharacterized protein	--	tr|A8TQ50|A8TQ50_9PROT	2.6e-13	48.91	94.85	83
GE000920	Antitoxin ParD4	parD4	tr|A0A3S1ALZ7|A0A3S1ALZ7_9CYAN	1.6e-16	57.14	100.00	94
GE000921	Uncharacterized protein	--	tr|A0A177MRB6|A0A177MRB6_METMH	8.6e-13	59.09	100.00	81
GE000922	Uncharacterized protein	--	tr|A0A177MTN9|A0A177MTN9_METMH	4.0e-78	73.24	96.38	300
GE000923	Single-stranded DNA-binding protein	--	tr|H8GPM1|H8GPM1_METAL	5.5e-36	65.74	97.30	159
GE000924	Integrase catalytic region	--	tr|F9ZWX5|F9ZWX5_METMM	1.1e-232	81.03	96.61	814
GE000925	DNA replication protein DnaC	--	tr|A0A1H5YIV4|A0A1H5YIV4_9PROT	2.3e-107	78.57	97.08	397
GE000926	Transposase and inactivated derivatives, IS30 family	--	tr|A0A1G5TH27|A0A1G5TH27_9PROT	7.5e-118	81.53	100.00	432
GE000927	Cell filamentation protein Fic	--	tr|A0A497EFI2|A0A497EFI2_9BACT	3.4e-161	86.40	96.50	576
GE000928	GNAT family N-acetyltransferase	--	tr|A0A2H0G0B1|A0A2H0G0B1_9PROT	1.7e-54	66.67	99.39	221
GE000929	Uncharacterized protein	--	tr|A0A258TX48|A0A258TX48_9PROT	2.1e-28	72.53	97.85	133
GE000930	Restriction endonuclease subunit R	--	tr|A0A177N4M1|A0A177N4M1_9GAMM	1.5e-147	61.79	95.94	531
GE000931	Restriction endonuclease subunit R	--	tr|A0A177N4M1|A0A177N4M1_9GAMM	4.5e-156	74.18	99.72	559
GE000932	Uncharacterized protein	--	tr|W6LS99|W6LS99_9GAMM	5.8e-45	37.84	99.31	190
GE000933	PG_binding_1 domain-containing protein	--	tr|A0A1Q6DQ09|A0A1Q6DQ09_9DELT	1.2e-54	46.12	100.00	222
GE000934	Uncharacterized protein	--	tr|A0A1Q6DPY9|A0A1Q6DPY9_9DELT	2.9e-54	29.57	98.37	222
GE000935	Uncharacterized protein	--	tr|A0A1Q6DPY5|A0A1Q6DPY5_9DELT	3.9e-35	35.32	92.65	157
GE000937	Methenyltetrahydrofolate cyclohydrolase	--	tr|A0A2P5MUT5|A0A2P5MUT5_METSP	5.1e-75	74.64	100.00	289
GE000938	Cysteine--tRNA ligase	cysS	tr|A0A2N0V2V6|A0A2N0V2V6_9GAMM	1.0e-229	84.25	100.00	804
GE000939	Peptidyl-prolyl cis-trans isomerase	--	tr|A0A177NWK2|A0A177NWK2_9GAMM	4.2e-84	83.94	100.00	319
GE000940	UDP-2,3-diacylglucosamine hydrolase	lpxH	tr|F9ZYN4|F9ZYN4_METMM	2.3e-95	71.67	96.27	357
GE000941	Peptide methionine sulfoxide reductase MsrB	msrB	tr|F9ZYN7|F9ZYN7_METMM	7.9e-58	75.57	100.00	231
GE000942	M18 family aminopeptidase	--	tr|A0A2N0VC19|A0A2N0VC19_9GAMM	5.2e-183	73.55	99.54	649
GE000943	Uncharacterized protein	--	tr|A0A177MLA3|A0A177MLA3_METMH	2.5e-34	51.47	86.62	154
GE000944	Acyl-[acyl-carrier-protein]--UDP-N-acetylglucosamine O-acyltransferase	--	tr|A0A177NSK2|A0A177NSK2_9GAMM	7.0e-119	82.03	99.61	435
GE000945	Tyrosine recombinase XerD	xerD	tr|A0A177NSM3|A0A177NSM3_9GAMM	1.1e-123	74.92	100.00	451
GE000946	50S ribosomal protein L19	rplS	tr|F9ZZC5|F9ZZC5_METMM	1.9e-52	95.65	100.00	213
GE000947	tRNA (guanine-N(1)-)-methyltransferase	trmD	tr|A0A177NU40|A0A177NU40_9GAMM	1.5e-118	81.03	100.00	434
GE000948	Ribosome maturation factor RimM	rimM	tr|A0A177NUT0|A0A177NUT0_9GAMM	9.2e-67	76.33	100.00	261
GE000949	30S ribosomal protein S16	rpsP	tr|A0A177LT12|A0A177LT12_METMH	5.1e-37	96.39	94.32	162
GE000950	Signal recognition particle protein	ffh	tr|F9ZZC9|F9ZZC9_METMM	9.8e-225	89.14	99.78	788
GE000951	Phosphohydrolase	--	tr|A0A177NVD9|A0A177NVD9_9GAMM	9.9e-100	73.68	100.00	372
GE000952	Uncharacterized protein	--	tr|A0A177N137|A0A177N137_9GAMM	1.0e-35	82.42	97.85	157
GE000953	Pteridine reductase	--	tr|A0A4R3XZL1|A0A4R3XZL1_METMH	2.6e-86	67.36	99.59	327
GE000954	2-amino-4-hydroxy-6-hydroxymethyldihydropteridine diphosphokinase	--	tr|A0A1W9J0W6|A0A1W9J0W6_9PROT	4.9e-57	72.26	93.37	229
GE000955	7,8-dihydroneopterin aldolase	--	tr|A0A177N9Q8|A0A177N9Q8_9GAMM	7.4e-47	80.34	98.32	195
GE000956	Glycerol-3-phosphate acyltransferase	plsY	tr|A0A1W9J103|A0A1W9J103_9PROT	5.1e-82	84.74	100.00	312
GE000957	tRNA N6-adenosine threonylcarbamoyltransferase	gcp	tr|V5C0F6|V5C0F6_9GAMM	3.7e-152	80.18	99.40	546
GE000958	30S ribosomal protein S21	rpsU	tr|A0A177MJ93|A0A177MJ93_METMH	1.1e-32	97.40	100.00	147
GE000959	Uncharacterized protein	--	tr|G0A533|G0A533_METMM	1.2e-57	86.58	100.00	231
GE000960	DNA primase	dnaG	tr|A0A2N0V4E6|A0A2N0V4E6_9GAMM	1.9e-212	67.14	96.53	747
GE000961	RNA polymerase sigma factor RpoD	rpoD	tr|A0A177N0Z9|A0A177N0Z9_9GAMM	3.0e-261	83.22	99.67	909
GE000962	S-adenosylmethionine synthase	metK	tr|A0A4R3Y3A2|A0A4R3Y3A2_METMH	5.8e-210	94.06	100.00	738
GE000963	Adenosylhomocysteinase	ahcY	tr|A0A177NU73|A0A177NU73_9GAMM	1.8e-228	91.31	99.53	800
GE000964	Uncharacterized protein	--	tr|A0A4R3Y158|A0A4R3Y158_METMH	3.5e-38	72.64	94.64	166
GE000965	Phosphoribosylamine--glycine ligase	purD	tr|A0A177NSR5|A0A177NSR5_9GAMM	2.4e-201	82.55	100.00	710
GE000966	Aldehyde dehydrogenase	--	tr|A0A418RFL8|A0A418RFL8_9GAMM	1.7e-262	86.56	100.00	913
GE000967	Molecular chaperone DnaK	--	tr|A0A177N1B4|A0A177N1B4_9GAMM	0.0e+00	76.91	100.00	1419
GE000968	Peptidase C39	--	tr|A0A1S1Y335|A0A1S1Y335_9GAMM	0.0e+00	77.28	100.00	1090
GE000969	Membrane fusion protein (MFP) family protein	--	tr|A0A177NJU9|A0A177NJU9_9GAMM	1.5e-164	71.30	97.52	588
GE000970	Channel protein TolC	--	tr|A0A2N0V9F1|A0A2N0V9F1_9GAMM	2.4e-159	65.67	99.54	570
GE000971	Uncharacterized protein	--	tr|A0A431KJY3|A0A431KJY3_9RHOO	3.3e-34	53.07	2.58	159
GE000972	Uncharacterized protein	--	tr|A0A257H802|A0A257H802_9BURK	1.1e-111	51.06	37.61	413
GE000973	Glyco_trans_2-like domain-containing protein	--	tr|A0A257H5S8|A0A257H5S8_9BURK	4.8e-93	70.39	96.68	349
GE000974	Uncharacterized protein	--	tr|A0A257H5N7|A0A257H5N7_9BURK	6.3e-89	70.62	99.53	335
GE000975	Predicted O-linked N-acetylglucosamine transferase, SPINDLY family	--	tr|A0A1G8CX40|A0A1G8CX40_9BURK	2.1e-215	62.48	68.74	758
GE000976	N-acylneuraminate cytidylyltransferase	--	tr|A0A177MP24|A0A177MP24_METMH	1.8e-81	63.09	99.57	311
GE000977	NAD dependent epimerase/dehydratase	--	tr|A0A4R3Y8L5|A0A4R3Y8L5_METMH	5.7e-158	84.05	100.00	565
GE000978	Aminotransferase DegT	--	tr|A0A177MLC1|A0A177MLC1_METMH	2.1e-151	67.00	99.74	544
GE000979	UDP-N-acetylglucosamine 2-epimerase (Hydrolyzing)	neuC	tr|A0A2N0VC56|A0A2N0VC56_9GAMM	2.1e-154	73.63	98.21	554
GE000980	N-acetylneuraminate synthase	--	tr|A0A1W9JI86|A0A1W9JI86_9PROT	1.3e-147	75.85	99.15	531
GE000981	UDP-perosamine 4-acetyltransferase	--	tr|A0A4R3Y7Q3|A0A4R3Y7Q3_METMH	4.7e-60	59.72	100.00	240
GE000982	Alcohol dehydrogenase	--	tr|A0A2N0VC38|A0A2N0VC38_9GAMM	5.0e-176	86.57	100.00	625
GE000983	Flagellin	--	tr|A0A1W9JI27|A0A1W9JI27_9PROT	1.0e-89	66.44	100.00	339
GE000984	Flagellar biosynthesis protein FlaG	--	tr|A0A2P5M8J1|A0A2P5M8J1_9GAMM	1.4e-11	42.45	100.00	78
GE000985	Flagellar hook-associated protein 2	--	tr|A0A2N0VC44|A0A2N0VC44_9GAMM	7.8e-58	36.70	94.09	233
GE000986	Flagellar secretion chaperone FliS	--	tr|A0A1W9JI83|A0A1W9JI83_9PROT	1.1e-40	69.75	92.97	174
GE000987	Uncharacterized protein	--	tr|A0A1W9JI80|A0A1W9JI80_9PROT	1.7e-06	34.83	96.74	60
GE000988	TPR_REGION domain-containing protein	--	tr|A0A0A0DSP2|A0A0A0DSP2_9BURK	9.4e-146	45.19	100.00	526
GE000989	Glucose-1-phosphate cytidylyltransferase	--	tr|D9SE20|D9SE20_GALCS	9.5e-124	78.21	99.61	451
GE000990	CDP-glucose 4,6-dehydratase	--	tr|A0A1W9JIG6|A0A1W9JIG6_9PROT	4.3e-151	71.07	99.43	543
GE000991	Uncharacterized protein	--	tr|A0A1F4R4I8|A0A1F4R4I8_9BACT	2.7e-18	63.51	97.37	99
GE000992	Lipopolysaccharide biosynthesis protein RfbH	--	tr|A0A1W9JIL2|A0A1W9JIL2_9PROT	2.7e-221	71.94	98.50	776
GE000993	Putative transketolase N-terminal section	--	tr|A0A388QIS9|A0A388QIS9_9BACT	1.1e-114	76.49	100.00	421
GE000994	Transket_pyr domain-containing protein	--	tr|A0A4P5WQ38|A0A4P5WQ38_9BACT	5.0e-124	75.91	91.33	453
GE000995	Epimerase	--	tr|A0A1G0BF98|A0A1G0BF98_9PROT	1.5e-120	69.61	98.71	441
GE000996	Flagellin	--	tr|A0A1W9JI27|A0A1W9JI27_9PROT	6.6e-73	57.79	100.00	283
GE000997	Uncharacterized protein DUF115	--	tr|A0A4R3Y596|A0A4R3Y596_METMH	1.8e-296	62.61	97.62	1027
GE000998	Uncharacterized protein	--	tr|D5CN64|D5CN64_SIDLE	5.9e-128	58.27	95.60	466
GE000999	Cu+ exporting ATPase	copA	tr|A0A177NMP3|A0A177NMP3_9GAMM	0.0e+00	77.81	100.00	1120
GE001000	Elongation factor P-like protein	--	tr|G0A2Q5|G0A2Q5_METMM	5.0e-82	80.32	100.00	312
GE001001	Aspartate/glutamate leucyltransferase	bpt	tr|G0A2Q4|G0A2Q4_METMM	6.7e-84	64.50	99.14	319
GE001002	Leucyl/phenylalanyl-tRNA--protein transferase	aat	tr|A0A1W9J4H5|A0A1W9J4H5_9PROT	1.8e-86	65.07	99.57	327
GE001003	Thioredoxin reductase	--	tr|A0A177P9G3|A0A177P9G3_9GAMM	2.5e-166	91.46	100.00	593
GE001004	Cell division protein FtsK	--	tr|A0A177MQI9|A0A177MQI9_METMH	0.0e+00	79.90	100.00	1159
GE001005	Uncharacterized protein	--	tr|A0A177MVP1|A0A177MVP1_METMH	1.2e-06	56.14	89.06	60
GE001006	Glutathione synthetase	--	tr|A0A1W9K3M6|A0A1W9K3M6_9PROT	1.6e-28	80.46	92.55	134
GE001007	Methyltransferase	--	tr|A0A2N0V663|A0A2N0V663_9GAMM	1.4e-119	50.71	98.15	438
GE001008	Corrinoid adenosyltransferase	cobO	tr|A0A2P5NWP4|A0A2P5NWP4_9GAMM	1.3e-84	84.27	100.00	321
GE001009	Isopropylmalate/homocitrate/citramalate synthase	--	tr|A0A177NQT7|A0A177NQT7_9GAMM	2.0e-64	90.37	100.00	253
GE001010	Uncharacterized protein	--	tr|A0A2N0V0X2|A0A2N0V0X2_9GAMM	3.2e-50	85.71	100.00	206
GE001011	DNA-binding protein	--	tr|A0A2P5N5R2|A0A2P5N5R2_METSP	4.8e-29	60.00	97.22	136
GE001012	Uncharacterized protein	--	tr|A0A1W9K3L1|A0A1W9K3L1_9PROT	3.9e-83	74.16	98.12	316
GE001013	AI-2E family transporter	--	tr|A0A177MSQ2|A0A177MSQ2_METMH	5.2e-144	76.55	98.06	519
GE001014	Phospholipase	--	tr|A0A177MRW9|A0A177MRW9_METMH	3.1e-77	59.66	89.81	297
GE001015	TIGR02647 family protein	--	tr|A0A2N0V0V0|A0A2N0V0V0_9GAMM	1.0e-25	79.22	100.00	124
GE001016	Uncharacterized protein	--	tr|A0A177MV44|A0A177MV44_METMH	1.0e-29	56.20	100.00	138
GE001017	Formamidopyrimidine-DNA glycosylase	mutM	tr|A0A177MQ38|A0A177MQ38_METMH	4.0e-104	68.52	99.63	386
GE001018	High frequency lysogenization protein HflD homolog	hflD	tr|A0A2N0V0U0|A0A2N0V0U0_9GAMM	2.0e-76	71.01	100.00	294
GE001019	Rhodanese	--	tr|A0A177MRA2|A0A177MRA2_METMH	5.0e-39	60.14	100.00	169
GE001020	EAL domain-containing protein	--	tr|A0A2N0V0Y2|A0A2N0V0Y2_9GAMM	1.4e-145	67.95	97.74	525
GE001021	Hydroxyacylglutathione hydrolase	gloB	tr|A0A2P5MS95|A0A2P5MS95_METSP	7.8e-94	66.27	99.61	352
GE001022	Putative beta-barrel assembly-enhancing protease	--	tr|A0A177MAE6|A0A177MAE6_METMH	3.4e-199	72.26	99.79	703
GE001023	tRNA 2-thiouridine synthesizing protein D	--	tr|A0A4R3XSH5|A0A4R3XSH5_METMH	2.5e-48	71.88	99.22	200
GE001024	Sulfur relay protein TusC	--	tr|A0A177N704|A0A177N704_9GAMM	1.1e-31	59.32	100.00	144
GE001025	PilZ domain-containing protein	--	tr|A0A4R3XVU7|A0A4R3XVU7_METMH	8.0e-75	78.53	98.45	288
GE001026	Bifunctional ligase/repressor BirA	birA	tr|A0A177N802|A0A177N802_9GAMM	2.2e-117	64.74	99.70	431
GE001027	Type III pantothenate kinase	coaX	tr|G0A1N5|G0A1N5_METMM	1.9e-53	42.55	100.00	218
GE001028	Chromosome partition protein Smc	smc	tr|A0A172U6Z7|A0A172U6Z7_9GAMM	0.0e+00	71.33	100.00	1335
GE001029	Cell division protein ZipA	zipA	tr|F9ZWW2|F9ZWW2_METMM	1.3e-79	66.67	99.57	305
GE001030	Elongation factor 4	lepA	tr|A0A1W9K0B5|A0A1W9K0B5_9PROT	0.0e+00	93.32	100.00	1097
GE001031	Signal peptidase I	--	tr|A0A177N1X3|A0A177N1X3_9GAMM	3.7e-128	85.99	99.61	466
GE001032	Uncharacterized protein	--	tr|A0A177N899|A0A177N899_9GAMM	3.6e-20	48.28	94.31	106
GE001033	Ribonuclease 3	rnc	tr|A0A291IHH7|A0A291IHH7_9GAMM	1.1e-84	82.56	98.98	321
GE001034	GTPase Era	era	tr|A0A2P5MTM0|A0A2P5MTM0_METSP	7.5e-149	87.76	99.32	535
GE001035	DNA repair protein RecO	recO	tr|A0A2P5MTH0|A0A2P5MTH0_METSP	9.0e-73	62.34	99.14	282
GE001036	Pyridoxine 5&apos;-phosphate synthase	pdxJ	tr|A0A2P5MTP4|A0A2P5MTP4_METSP	4.4e-102	78.46	99.60	379
GE001037	Peptidylprolyl isomerase	--	tr|A0A2N0VBN7|A0A2N0VBN7_9GAMM	2.8e-254	71.86	100.00	886
GE001038	DNA-binding protein HU	--	tr|A0A177MQF8|A0A177MQF8_METMH	5.3e-37	93.33	100.00	162
GE001039	Lon protease	lon	tr|A0A2N0VBN0|A0A2N0VBN0_9GAMM	0.0e+00	89.57	100.00	1387
GE001040	Uncharacterized protein	--	tr|A0A2S6GXK9|A0A2S6GXK9_9GAMM	1.7e-105	84.44	100.00	391
GE001041	Vitamin B12-dependent ribonucleotide reductase	--	tr|A0A1W9K1E7|A0A1W9K1E7_9PROT	0.0e+00	90.50	100.00	1345
GE001042	Cold-shock protein	--	tr|A0A177P5X1|A0A177P5X1_9GAMM	2.2e-33	94.44	100.00	149
GE001043	Short-chain dehydrogenase	--	tr|A0A2N0V2J7|A0A2N0V2J7_9GAMM	2.1e-85	68.70	99.14	324
GE001044	Uncharacterized protein	--	tr|A0A177NMJ6|A0A177NMJ6_9GAMM	4.2e-51	57.74	98.82	209
GE001045	Probable chorismate pyruvate-lyase	ubiC	tr|A0A177MGA0|A0A177MGA0_METMH	9.3e-57	67.70	87.98	228
GE001046	ATP-dependent DNA helicase RecG	recG	tr|A0A177MG90|A0A177MG90_METMH	1.1e-302	74.93	99.28	1047
GE001047	Reactive intermediate/imine deaminase	--	tr|A0A177MGB4|A0A177MGB4_METMH	5.8e-53	80.92	100.00	215
GE001048	GTP pyrophosphokinase/guanosine-3&apos;,5&apos;-bis(Diphosphate) 3&apos;-pyrophosphohydrolase	--	tr|A0A4V2W0W0|A0A4V2W0W0_METMH	0.0e+00	87.07	100.00	1269
GE001049	DNA-directed RNA polymerase subunit omega	rpoZ	tr|A0A1W9K1D6|A0A1W9K1D6_9PROT	2.6e-32	88.61	100.00	146
GE001050	Uncharacterized protein	--	tr|A0A177MZU7|A0A177MZU7_9GAMM	6.1e-50	71.43	100.00	205
GE001051	tRNA pseudouridine synthase D	truD	tr|A0A177MZU8|A0A177MZU8_9GAMM	2.7e-134	67.65	99.71	487
GE001052	2-C-methyl-D-erythritol 2,4-cyclodiphosphate synthase	ispF	tr|A0A257NBZ0|A0A257NBZ0_9GAMM	3.9e-72	86.62	100.00	279
GE001053	2-C-methyl-D-erythritol 4-phosphate cytidylyltransferase	ispD	tr|A0A177MZ44|A0A177MZ44_9GAMM	7.5e-104	80.95	100.00	385
GE001054	Cell division protein FtsB	ftsB	tr|A0A177NQU3|A0A177NQU3_9GAMM	6.3e-26	79.75	98.75	125
GE001055	Enolase	eno	tr|A0A1W9JHU0|A0A1W9JHU0_9PROT	3.1e-212	90.14	99.77	746
GE001056	2-dehydro-3-deoxyphosphooctonate aldolase	kdsA	tr|A0A177LYB3|A0A177LYB3_METMH	5.4e-141	91.70	100.00	509
GE001057	CTP synthase	pyrG	tr|A0A4R3Y4Y6|A0A4R3Y4Y6_METMH	6.5e-300	95.02	100.00	1038
GE001058	Twitching motility protein	--	tr|G0A2A1|G0A2A1_METMM	5.1e-174	82.68	100.00	619
GE001059	Pyrophosphate--fructose 6-phosphate 1-phosphotransferase	pfp	tr|A0A4R3XTN6|A0A4R3XTN6_METMH	3.3e-222	93.64	95.34	779
GE001060	Uncharacterized protein	--	tr|F9ZZJ4|F9ZZJ4_METMM	4.3e-119	73.23	99.26	436
GE001062	Alpha/beta fold hydrolase	--	tr|A0A418RML3|A0A418RML3_9GAMM	2.8e-83	57.81	99.22	317
GE001063	Arylesterase	--	tr|A0A2P5MUD7|A0A2P5MUD7_METSP	1.6e-73	70.00	100.00	284
GE001064	Putative ABC transport system ATP-binding protein	--	tr|A0A4R3YCC6|A0A4R3YCC6_METMH	8.0e-90	76.86	100.00	339
GE001065	Putative ABC transport system permease protein	--	tr|A0A4R3YDA4|A0A4R3YDA4_METMH	0.0e+00	69.58	99.76	1082
GE001066	DUF3574 domain-containing protein	--	tr|A0A2P8KM42|A0A2P8KM42_9BURK	3.6e-29	51.80	100.00	136
GE001067	AAA family ATPase	--	tr|A0A1Y2ZZJ4|A0A1Y2ZZJ4_9GAMM	2.7e-108	69.45	99.28	400
GE001068	Uncharacterized protein	--	tr|A0A4R7AM71|A0A4R7AM71_9GAMM	4.6e-09	65.31	94.23	68
GE001069	Fic family protein	--	tr|A0A2N0V2L9|A0A2N0V2L9_9GAMM	2.7e-186	80.90	100.00	660
GE001070	PIG-L family deacetylase	--	tr|A0A3A2J2H4|A0A3A2J2H4_9GAMM	2.5e-111	60.12	94.29	411
GE001071	ATP-dependent Clp protease ATP-binding subunit ClpX	clpX	tr|A0A177M071|A0A177M071_METMH	2.9e-218	92.00	100.00	766
GE001072	ATP-dependent Clp protease proteolytic subunit	clpP	tr|A0A177N523|A0A177N523_9GAMM	4.9e-102	88.15	100.00	379
GE001073	Trigger factor	tig	tr|A0A1W9JHY5|A0A1W9JHY5_9PROT	1.9e-172	71.69	99.08	614
GE001074	Uncharacterized protein	--	tr|A0A4R3Y0D0|A0A4R3Y0D0_METMH	6.9e-32	50.00	90.00	146
GE001075	DNA topoisomerase 1	topA	tr|A0A177LR42|A0A177LR42_METMH	0.0e+00	89.38	99.48	1415
GE001076	Protein Smg homolog	smg	tr|A0A1W9JI47|A0A1W9JI47_9PROT	2.8e-70	84.52	100.00	273
GE001077	DNA processing protein DprA	--	tr|A0A177LR68|A0A177LR68_METMH	3.2e-149	75.71	96.15	537
GE001078	Peptidoglycan-binding lysin domain protein	--	tr|G0A2V9|G0A2V9_METMM	3.8e-128	65.33	100.00	466
GE001079	Fis family transcriptional regulator	--	tr|A0A291IJX3|A0A291IJX3_9GAMM	6.7e-176	68.23	99.79	625
GE001080	Transcriptional regulator with PAS, ATPase and Fis domain	--	tr|A0A4R3XPA4|A0A4R3XPA4_METMH	4.9e-184	71.30	100.00	652
GE001081	Glyoxylase-like metal-dependent hydrolase (Beta-lactamase superfamily II)	--	tr|A0A4R3Y383|A0A4R3Y383_METMH	3.1e-105	81.30	99.14	390
GE001082	Probable membrane transporter protein	--	tr|A0A4R3XRZ6|A0A4R3XRZ6_METMH	1.2e-88	64.41	94.86	335
GE001083	Phosphate-starvation-inducible E	--	tr|A0A177P937|A0A177P937_9GAMM	2.5e-46	82.79	87.14	193
GE001084	Uncharacterized protein	--	tr|A0A177MQL8|A0A177MQL8_METMH	1.3e-15	63.01	88.89	90
GE001085	Cytochrome d terminal oxidase subunit 1	--	tr|A0A177LYT6|A0A177LYT6_METMH	6.3e-276	89.90	100.00	958
GE001086	Cytochrome d ubiquinol oxidase subunit 2	--	tr|A0A177MPJ8|A0A177MPJ8_METMH	7.3e-173	78.63	100.00	615
GE001087	Cytochrome bd-I oxidase subunit CydX	--	tr|A0A2S5Q554|A0A2S5Q554_9GAMM	1.5e-14	90.70	87.76	86
GE001088	DUF2892 domain-containing protein	--	tr|A0A2N0V9E2|A0A2N0V9E2_9GAMM	2.7e-28	88.57	100.00	132
GE001089	NAD(P)/FAD-dependent oxidoreductase	--	tr|A0A418RHL7|A0A418RHL7_9GAMM	2.1e-237	90.87	100.00	830
GE001090	Outer membrane protein TolC	--	tr|A0A4R3XS03|A0A4R3XS03_METMH	2.1e-179	76.23	100.00	637
GE001091	RND family efflux transporter MFP subunit	--	tr|A0A4R3Y6C4|A0A4R3Y6C4_METMH	3.4e-135	73.89	98.63	490
GE001092	Efflux RND transporter permease subunit	--	tr|A0A418RHG9|A0A418RHG9_9GAMM	0.0e+00	84.18	100.00	1741
GE001093	Cupin	--	tr|A0A177LRR6|A0A177LRR6_METMH	7.7e-34	62.70	97.66	152
GE001094	Uncharacterized protein	--	tr|A0A177NEK9|A0A177NEK9_9GAMM	3.5e-91	67.65	95.58	343
GE001095	Uncharacterized protein	--	tr|A0A177MIC7|A0A177MIC7_METMH	1.8e-129	72.52	100.00	471
GE001096	Gamma carbonic anhydrase family protein	--	tr|A0A2N0VBM1|A0A2N0VBM1_9GAMM	1.7e-55	63.64	99.44	224
GE001097	Uncharacterized protein	--	tr|A0A177NR53|A0A177NR53_9GAMM	5.3e-17	68.42	93.44	95
GE001098	Pilus assembly protein PilZ	--	tr|A0A172U9K0|A0A172U9K0_9GAMM	1.2e-29	63.72	84.73	138
GE001099	Serine-type D-Ala-D-Ala carboxypeptidase	--	tr|A0A2P5N5I1|A0A2P5N5I1_METSP	2.4e-179	84.72	100.00	637
GE001100	D-alanine transaminase	--	tr|A0A4R3XQW2|A0A4R3XQW2_METMH	4.0e-128	79.35	99.28	466
GE001101	UPF0250 protein A1507_16130	--	tr|A0A177N731|A0A177N731_9GAMM	7.2e-31	81.82	100.00	141
GE001102	Octanoyltransferase	lipB	tr|A0A177MKQ6|A0A177MKQ6_METMH	1.1e-79	70.39	100.00	305
GE001103	Lipoyl synthase	lipA	tr|A0A177MZH7|A0A177MZH7_9GAMM	8.9e-156	85.22	100.00	558
GE001104	Phosphate starvation-inducible protein PhoH	--	tr|A0A177MX68|A0A177MX68_9GAMM	1.1e-237	86.20	100.00	831
GE001105	Sigma-54-dependent Fis family transcriptional regulator	--	tr|A0A177N952|A0A177N952_9GAMM	1.2e-136	78.68	100.00	495
GE001106	DsbD_2 domain-containing protein	--	tr|A0A4R3XTE2|A0A4R3XTE2_METMH	7.6e-99	76.35	100.00	369
GE001107	Succinate--CoA ligase [ADP-forming] subunit alpha	sucD	tr|A0A177MAD8|A0A177MAD8_METMH	3.8e-153	93.90	100.00	549
GE001108	Succinate--CoA ligase [ADP-forming] subunit beta	sucC	tr|F9ZZ53|F9ZZ53_METMM	4.7e-199	90.08	100.00	702
GE001109	Citryl-CoA lyase	--	tr|F9ZZ54|F9ZZ54_METMM	4.5e-168	94.64	100.00	599
GE001110	Serine--glyoxylate transaminase	--	tr|F9ZZ56|F9ZZ56_METMM	1.1e-203	88.40	100.00	718
GE001111	D-glycerate dehydrogenase	--	tr|A0A177NS65|A0A177NS65_9GAMM	1.9e-156	83.54	95.55	560
GE001112	Pyruvate kinase	--	tr|A0A177N2P0|A0A177N2P0_9GAMM	8.2e-238	90.59	99.38	831
GE001113	Glyceraldehyde-3-phosphate dehydrogenase	gapA	tr|A0A177NZH9|A0A177NZH9_9GAMM	1.8e-178	92.58	100.00	634
GE001115	Uncharacterized protein	--	tr|A0A177NF80|A0A177NF80_9GAMM	1.1e-10	67.92	100.00	73
GE001117	Ribosomal RNA large subunit methyltransferase H	rlmH	tr|A0A177MPC9|A0A177MPC9_METMH	2.6e-70	86.71	100.00	273
GE001118	dTTP/UTP pyrophosphatase	--	tr|A0A2N0V4V2|A0A2N0V4V2_9GAMM	6.7e-74	75.79	99.48	285
GE001119	Ribonuclease G	--	tr|A0A2P5MRY7|A0A2P5MRY7_METSP	1.1e-250	91.94	100.00	874
GE001120	TIGR02099 family protein	--	tr|A0A177MAV5|A0A177MAV5_METMH	0.0e+00	51.42	99.92	1291
GE001121	Acyltransferase	--	tr|A0A177MNV2|A0A177MNV2_METMH	7.2e-130	83.58	100.00	472
GE001122	NlpB/DapX lipoprotein	--	tr|A0A4R3XSN6|A0A4R3XSN6_METMH	2.9e-15	33.19	97.38	91
GE001123	dCTP deaminase	dcd	tr|A0A2P5MTB2|A0A2P5MTB2_METSP	1.4e-94	95.48	100.00	354
GE001124	Phosphorylase kinase alpha/beta subunit	--	tr|A0A4R3Y2K5|A0A4R3Y2K5_METMH	0.0e+00	76.08	98.79	1630
GE001125	Glucokinase	glk	tr|A0A177M220|A0A177M220_METMH	8.0e-136	70.99	99.38	492
GE001126	Uncharacterized protein	--	tr|A0A257NEJ4|A0A257NEJ4_9GAMM	1.4e-10	46.15	68.42	74
GE001127	DNA polymerase III subunit delta	--	tr|A0A177MUY3|A0A177MUY3_METMH	7.8e-129	69.44	96.84	469
GE001128	LPS-assembly lipoprotein LptE	lptE	tr|A0A4R3XQ60|A0A4R3XQ60_METMH	1.5e-48	60.84	97.65	201
GE001129	Leucine--tRNA ligase	leuS	tr|A0A2N0VCM2|A0A2N0VCM2_9GAMM	0.0e+00	83.41	100.00	1509
GE001130	Uncharacterized protein	--	tr|A0A291IMF4|A0A291IMF4_9GAMM	3.0e-67	80.98	100.00	263
GE001131	Cobyric acid synthase	--	tr|A0A177NHE2|A0A177NHE2_9GAMM	1.4e-130	92.97	99.61	474
GE001132	FHA domain protein	--	tr|A0A4V2W0M4|A0A4V2W0M4_METMH	8.6e-103	44.51	99.81	383
GE001133	Type VI secretion system protein ImpJ	--	tr|A0A4R3XPE1|A0A4R3XPE1_METMH	6.5e-213	80.04	100.00	748
GE001134	Type IV secretion protein DotU	--	tr|A0A2N0V6Q3|A0A2N0V6Q3_9GAMM	2.4e-164	69.63	100.00	587
GE001135	Type VI secretion system protein ImpL	--	tr|A0A4R3XPV5|A0A4R3XPV5_METMH	0.0e+00	73.84	100.00	1758
GE001136	Type VI secretion system-associated protein TagF	--	tr|A0A2N0V6T6|A0A2N0V6T6_9GAMM	1.5e-160	55.23	99.81	575
GE001137	OmpA-like domain-containing protein	--	tr|A0A177NK25|A0A177NK25_9GAMM	3.7e-31	41.18	99.55	144
GE001138	Protein kinase domain-containing protein	--	tr|A0A1S1Y7A6|A0A1S1Y7A6_9GAMM	6.9e-164	51.83	78.66	586
GE001139	Haemagg_act domain-containing protein	--	tr|A0A1S9D173|A0A1S9D173_9GAMM	3.9e-10	37.42	5.79	77
GE001140	POTRA domain-containing protein	--	tr|A0A177NI09|A0A177NI09_9GAMM	7.0e-170	53.72	92.42	606
GE001141	Uncharacterized protein	--	tr|A0A177NFK0|A0A177NFK0_9GAMM	3.2e-167	44.84	98.07	597
GE001142	Type VI secretion protein	--	tr|A0A177NAM0|A0A177NAM0_9GAMM	1.1e-98	55.23	98.84	369
GE001143	Type VI secretion system contractile sheath small subunit	--	tr|A0A2N0V6R8|A0A2N0V6R8_9GAMM	1.6e-79	90.70	100.00	304
GE001144	EvpB family type VI secretion protein	--	tr|A0A177N7V2|A0A177N7V2_9GAMM	1.6e-268	91.11	99.80	933
GE001145	Type VI secretion system secreted protein Hcp	--	tr|A0A291IPQ4|A0A291IPQ4_9GAMM	2.4e-64	79.62	95.73	253
GE001146	Virulence protein SciE type	--	tr|A0A177M854|A0A177M854_METMH	1.7e-107	71.64	100.00	397
GE001147	Type VI secretion system baseplate subunit TssE	--	tr|A0A2N0V6U0|A0A2N0V6U0_9GAMM	2.6e-58	70.30	98.80	233
GE001148	Type VI secretion system protein ImpG	--	tr|A0A1W9J679|A0A1W9J679_9PROT	5.8e-284	75.96	100.00	985
GE001149	Type VI secretion protein	--	tr|A0A1W9J687|A0A1W9J687_9PROT	4.1e-138	69.62	96.86	500
GE001150	ClpV1 family T6SS ATPase	--	tr|A0A1W9J732|A0A1W9J732_9PROT	0.0e+00	88.79	100.00	1548
GE001151	Uncharacterized protein	--	tr|A0A4R3XP61|A0A4R3XP61_METMH	3.3e-68	68.37	99.49	266
GE001152	Type VI secretion protein	--	tr|A0A177NGU1|A0A177NGU1_9GAMM	1.6e-39	84.54	100.00	170
GE001153	Type VI secretion protein ImpA	--	tr|A0A177LWM9|A0A177LWM9_METMH	2.4e-203	62.70	85.65	717
GE001154	4-hydroxy-tetrahydrodipicolinate synthase	dapA	tr|A0A1W9K714|A0A1W9K714_9PROT	2.2e-140	86.90	98.98	507
GE001155	Uncharacterized protein	--	tr|A0A177NGU7|A0A177NGU7_9GAMM	3.4e-46	47.19	97.14	194
GE001156	Phosphoribosylformylglycinamidine synthase	purL	tr|A0A4R3XQ82|A0A4R3XQ82_METMH	0.0e+00	79.14	100.00	2078
GE001157	Exo-beta-1,3-glucanase (GH17 family)	--	tr|A0A4R3YA68|A0A4R3YA68_METMH	3.9e-202	62.75	98.42	713
GE001158	TatD-related deoxyribonuclease	--	tr|G0A0X3|G0A0X3_METMM	4.7e-53	47.77	89.87	216
GE001159	Protein RecA	recA	tr|A0A177N6W5|A0A177N6W5_9GAMM	3.5e-177	92.29	100.00	629
GE001160	Regulatory protein RecX	recX	tr|A0A177N7K3|A0A177N7K3_9GAMM	3.5e-55	70.25	97.53	223
GE001161	Alanine--tRNA ligase	alaS	tr|A0A4R3XMK1|A0A4R3XMK1_METMH	0.0e+00	88.95	99.89	1560
GE001162	Aspartokinase	--	tr|A0A177M7U6|A0A177M7U6_METMH	2.5e-187	86.21	100.00	663
GE001163	Carbonic anhydrase	--	tr|A0A4R3XNJ6|A0A4R3XNJ6_METMH	5.0e-93	85.94	100.00	349
GE001164	Uncharacterized protein	--	tr|A0A2P5N2A6|A0A2P5N2A6_METSP	1.7e-10	63.79	68.29	73
GE001165	Transcriptional regulator, effector-binding domain/component	--	tr|A0A257N9H9|A0A257N9H9_9GAMM	9.2e-58	70.78	100.00	231
GE001166	Uncharacterized protein	--	tr|A0A411HG13|A0A411HG13_9GAMM	1.1e-56	58.01	84.19	228
GE001167	Uncharacterized protein	--	tr|A0A315AJ74|A0A315AJ74_9BURK	4.2e-62	57.50	85.04	246
GE001168	Uncharacterized protein	--	tr|W6LS99|W6LS99_9GAMM	3.4e-29	32.45	87.37	137
GE001169	LysM domain-containing protein (Fragment)	--	tr|A0A2W0A2G3|A0A2W0A2G3_9BACT	1.8e-59	50.43	100.00	238
GE001171	OmpA-like domain-containing protein	--	tr|A0A2V9ZTN4|A0A2V9ZTN4_9BACT	2.7e-78	45.61	71.79	301
GE001172	DNA-binding protein	--	tr|A0A1S1Y138|A0A1S1Y138_9GAMM	3.7e-15	78.69	46.92	90
GE001173	PEP-CTERM sorting domain-containing protein	--	tr|A0A4Q3HIX8|A0A4Q3HIX8_9RHIZ	1.1e-15	35.90	80.00	92
GE001174	ABC_trans_aux domain-containing protein	--	tr|A0A2N0V6B3|A0A2N0V6B3_9GAMM	1.0e-43	53.11	83.49	185
GE001175	Mammalian cell entry protein	--	tr|A0A177M7R1|A0A177M7R1_METMH	1.9e-100	59.09	100.00	374
GE001176	ATP-binding cassette domain-containing protein	--	tr|A0A418RKN7|A0A418RKN7_9GAMM	1.0e-96	73.02	96.92	362
GE001177	Uncharacterized protein	--	tr|A0A177M907|A0A177M907_METMH	5.7e-133	70.54	97.37	483
GE001178	Ribosomal RNA large subunit methyltransferase G	rlmG	tr|A0A4R3Y5H5|A0A4R3Y5H5_METMH	3.9e-137	64.78	96.37	496
GE001179	Histidine kinase	--	tr|A0A177NK87|A0A177NK87_9GAMM	2.3e-95	60.66	97.44	357
GE001180	Phosphohydrolase	--	tr|A0A177MMF3|A0A177MMF3_METMH	2.3e-151	65.54	96.69	544
GE001181	Uncharacterized protein	--	tr|A0A2P5NX53|A0A2P5NX53_9GAMM	1.5e-72	85.55	100.00	281
GE001183	Type II/III secretion system protein	--	tr|A0A4R3Y892|A0A4R3Y892_METMH	3.8e-51	43.73	100.00	210
GE001184	Glycogen synthase	glgA	tr|F9ZZW6|F9ZZW6_METMM	2.7e-233	79.66	100.00	816
GE001185	1,4-alpha-glucan branching enzyme GlgB	glgB	tr|A0A177LUY8|A0A177LUY8_METMH	0.0e+00	82.78	100.00	1330
GE001186	Glucose-1-phosphate adenylyltransferase	glgC	tr|A0A291IFE7|A0A291IFE7_9GAMM	2.3e-231	90.14	100.00	810
GE001187	Glycoside hydrolase	--	tr|A0A177NI17|A0A177NI17_9GAMM	4.7e-258	76.81	99.63	899
GE001188	4-alpha-glucanotransferase	--	tr|A0A291IFS0|A0A291IFS0_9GAMM	2.5e-242	77.14	99.39	846
GE001189	SGNH hydrolase-like domain-containing protein, acetyltransferase AlgX	--	tr|A0A1H3YWR1|A0A1H3YWR1_9BURK	3.2e-26	28.57	92.31	128
GE001190	Alginate O-acetyltransferase	--	tr|A0A139BPJ0|A0A139BPJ0_9PROT	1.1e-176	60.97	99.81	628
GE001191	ABC transporter substrate-binding protein	--	tr|A0A1W9JPG1|A0A1W9JPG1_9PROT	3.6e-116	74.09	96.81	426
GE001192	Methanol dehydrogenase	--	tr|A0A177LWF5|A0A177LWF5_METMH	0.0e+00	94.81	100.00	1229
GE001193	Keto-deoxy-phosphogluconate aldolase	--	tr|A0A177MUJ9|A0A177MUJ9_METMH	1.0e-99	92.34	99.52	371
GE001194	Phosphogluconate dehydratase	edd	tr|A0A1S1Y583|A0A1S1Y583_9GAMM	1.7e-304	85.48	100.00	1053
GE001195	6-phosphogluconolactonase	pgl	tr|A0A1W9K3E8|A0A1W9K3E8_9PROT	1.7e-90	73.31	100.00	341
GE001196	Glucose-6-phosphate 1-dehydrogenase	zwf	tr|A0A1S1Y6E0|A0A1S1Y6E0_9GAMM	7.1e-245	83.81	100.00	855
GE001197	DNA mismatch repair protein MutS	mutS	tr|A0A4R3Y021|A0A4R3Y021_METMH	0.0e+00	83.55	99.30	1423
GE001198	Poly-beta-1,6-N-acetyl-D-glucosamine N-deacetylase PgaB	pgaB	tr|A0A2N0V760|A0A2N0V760_9GAMM	5.3e-309	79.91	100.00	1068
GE001199	Poly-beta-1,6-N-acetyl-D-glucosamine synthase	--	tr|A0A4R3XW85|A0A4R3XW85_METMH	1.1e-231	85.75	100.00	811
GE001200	Uncharacterized protein	--	tr|A0A177LZF8|A0A177LZF8_METMH	2.1e-51	70.42	94.67	210
GE001201	Glycine cleavage system transcriptional repressor	--	tr|A0A4R3Y080|A0A4R3Y080_METMH	8.8e-65	72.99	100.00	255
GE001202	Peroxiredoxin	--	tr|A0A177MRQ1|A0A177MRQ1_METMH	4.5e-60	72.08	99.35	239
GE001203	Oxaloacetate decarboxylase gamma chain	--	tr|F9ZYG2|F9ZYG2_METMM	2.8e-15	59.74	98.70	89
GE001204	Oxaloacetate decarboxylase	--	tr|A0A177N6H6|A0A177N6H6_9GAMM	2.7e-294	84.88	100.00	1019
GE001205	Oxaloacetate decarboxylase beta chain	--	tr|A0A177MP40|A0A177MP40_METMH	1.3e-185	93.32	99.73	657
GE001206	OmpA/MotB domain protein	--	tr|G3IX43|G3IX43_METTV	5.5e-130	67.89	100.00	473
GE001207	Diguanylate cyclase	--	tr|A0A3D2H411|A0A3D2H411_9PROT	1.3e-201	49.74	69.86	712
GE001209	NAD-dependent dehydratase	--	tr|A0A350YJ77|A0A350YJ77_9PROT	7.9e-115	63.91	98.49	422
GE001210	Uncharacterized protein	--	tr|G0A5X7|G0A5X7_METMM	6.5e-106	82.20	96.33	392
GE001211	TetR family transcriptional regulator	--	tr|A0A2N0V6Q9|A0A2N0V6Q9_9GAMM	7.6e-79	70.59	97.14	302
GE001212	Efflux transporter, RND family, MFP subunit	--	tr|G0A1J1|G0A1J1_METMM	7.6e-144	70.05	92.08	519
GE001213	Efflux pump membrane transporter	--	tr|A0A2S5QJJ1|A0A2S5QJJ1_9GAMM	0.0e+00	80.21	100.00	1654
GE001214	RND efflux system, outer membrane lipoprotein, NodT family	--	tr|G0A1I9|G0A1I9_METMM	9.2e-184	71.37	92.94	652
GE001216	Flagellar brake protein YcgR	ycgR	tr|A0A4R3XV91|A0A4R3XV91_METMH	2.1e-67	51.42	99.20	264
GE001218	Uncharacterized protein	--	tr|A0A244E2H8|A0A244E2H8_9BURK	7.8e-134	68.34	100.00	485
GE001219	Phosphohydrolase	--	tr|A0A2S5QK67|A0A2S5QK67_9GAMM	3.4e-176	61.55	100.00	627
GE001220	UPF0125 protein A1332_22990	--	tr|A0A177LSV3|A0A177LSV3_METMH	1.5e-21	61.29	98.94	110
GE001221	Ubiquinone-binding protein	--	tr|A0A177N1N7|A0A177N1N7_9GAMM	9.6e-65	85.42	99.31	255
GE001222	Transporter	--	tr|A0A177N3Q8|A0A177N3Q8_9GAMM	2.5e-204	79.16	99.78	720
GE001223	SsrA-binding protein	smpB	tr|A0A2P5N0Z3|A0A2P5N0Z3_METSP	2.4e-80	92.55	100.00	307
GE001224	Hydrolase	--	tr|A0A177MBF0|A0A177MBF0_METMH	1.2e-59	62.16	98.93	238
GE001225	FAD:protein FMN transferase	--	tr|A0A257N8S4|A0A257N8S4_9GAMM	1.0e-117	62.31	97.92	432
GE001227	DUF2231 domain-containing protein	--	tr|G0A400|G0A400_METMM	8.4e-54	58.85	90.87	219
GE001228	N-(5&apos;-phosphoribosyl)anthranilate isomerase	trpF	tr|A0A177MDY0|A0A177MDY0_METMH	2.7e-84	78.05	97.62	320
GE001229	Tryptophan synthase beta chain	trpB	tr|A0A2N0V8Z1|A0A2N0V8Z1_9GAMM	2.6e-213	90.75	100.00	750
GE001230	Tryptophan synthase alpha chain	trpA	tr|A0A177LS21|A0A177LS21_METMH	2.1e-121	84.96	97.08	444
GE001231	Acetyl-coenzyme A carboxylase carboxyl transferase subunit beta	accD	tr|A0A177N2S9|A0A177N2S9_9GAMM	9.1e-137	88.26	89.78	495
GE001232	FolC bifunctional protein	--	tr|G0A405|G0A405_METMM	8.4e-162	68.25	100.00	578
GE001233	Sporulation protein	--	tr|A0A2P5NG29|A0A2P5NG29_METSP	6.5e-43	56.99	100.00	183
GE001234	Colicin V production CvpA	--	tr|A0A177N3H5|A0A177N3H5_9GAMM	1.4e-49	57.56	100.00	204
GE001235	Amidophosphoribosyltransferase	purF	tr|A0A2P5N0Y9|A0A2P5N0Y9_METSP	3.4e-258	88.55	99.01	899
GE001236	O-succinylhomoserine sulfhydrylase	metZ	tr|A0A2P5N0X7|A0A2P5N0X7_METSP	4.8e-191	83.72	99.49	676
GE001237	Uncharacterized protein	--	tr|A0A177N944|A0A177N944_9GAMM	8.9e-70	35.69	98.59	273
GE001238	Apolipoprotein N-acyltransferase	lnt	tr|A0A2N0VBY7|A0A2N0VBY7_9GAMM	2.1e-183	64.55	96.83	651
GE001239	VanZ domain-containing protein	--	tr|A0A291IKI8|A0A291IKI8_9GAMM	5.3e-29	53.85	98.32	136
GE001240	Uncharacterized protein	--	tr|A0A177MBP1|A0A177MBP1_METMH	1.3e-44	68.22	99.22	188
GE001241	Glutaredoxin	grxD	tr|A0A2P5N5J2|A0A2P5N5J2_METSP	2.0e-43	82.18	93.52	183
GE001242	Ribonuclease T	rnt	tr|A0A177NZK5|A0A177NZK5_9GAMM	1.5e-95	83.50	98.10	357
GE001243	ABC transporter	--	tr|A0A1W9J9B0|A0A1W9J9B0_9PROT	1.9e-96	68.00	88.03	361
GE001244	Outer membrane protein	--	tr|A0A4R6ZYI6|A0A4R6ZYI6_9GAMM	2.7e-94	44.57	97.73	354
GE001245	Membrane fusion protein (MFP) family protein	--	tr|A0A4Q5L0K7|A0A4Q5L0K7_9GAMM	3.3e-132	57.05	98.87	480
GE001246	Type I secretion system permease/ATPase	--	tr|A0A4Q5KZ09|A0A4Q5KZ09_9GAMM	1.8e-191	61.05	99.13	677
GE001247	Uncharacterized protein (Fragment)	--	tr|A0A257FGG8|A0A257FGG8_9BURK	1.9e-49	31.89	67.85	206
GE001248	Transposase	--	tr|A0A257NDB9|A0A257NDB9_9GAMM	4.7e-201	75.26	99.79	709
GE001250	CAAX prenyl protease-related protein	--	tr|G3J0P2|G3J0P2_METTV	9.9e-88	40.25	91.92	333
GE001251	tRNA (N(6)-L-threonylcarbamoyladenosine(37)-C(2))-methylthiotransferase MtaB	--	tr|A0A177N750|A0A177N750_9GAMM	1.2e-192	78.74	98.39	681
GE001252	Gate domain-containing protein	--	tr|A0A177LWH5|A0A177LWH5_METMH	9.9e-184	84.60	100.00	651
GE001253	Adenylosuccinate lyase	--	tr|A0A4V2W0C3|A0A4V2W0C3_METMH	2.3e-221	87.11	98.90	776
GE001254	Uncharacterized protein	--	tr|G0A4L4|G0A4L4_METMM	5.6e-40	62.79	100.00	172
GE001255	Uncharacterized ferritin-like protein (DUF455 family)	--	tr|A0A4R3XIB7|A0A4R3XIB7_METMH	1.1e-103	69.32	98.87	385
GE001256	Short-chain dehydrogenase	--	tr|A0A177N8W7|A0A177N8W7_9GAMM	4.5e-133	66.24	100.00	483
GE001257	Phospholipase C	--	tr|A0A2S6H7I5|A0A2S6H7I5_9GAMM	8.8e-179	61.52	99.18	635
GE001258	Uncharacterized protein	--	tr|A0A099CWX3|A0A099CWX3_9GAMM	1.3e-73	49.46	98.23	285
GE001259	DNA-binding response regulator	--	tr|A0A177NRX9|A0A177NRX9_9GAMM	8.9e-65	59.73	94.35	255
GE001260	Hybrid sensor histidine kinase/response regulator	--	tr|A0A177NUB6|A0A177NUB6_9GAMM	1.3e-126	47.67	91.42	462
GE001261	Uncharacterized protein	--	tr|A0A177MXD4|A0A177MXD4_METMH	7.1e-141	65.83	97.81	509
GE001262	Carboxylate--amine ligase	--	tr|A0A177MDC6|A0A177MDC6_METMH	3.8e-246	83.30	100.00	859
GE001263	Carbohydrate kinase	--	tr|A0A177MBF6|A0A177MBF6_METMH	2.1e-106	68.71	97.67	394
GE001264	Uncharacterized protein	--	tr|A0A2V5UE92|A0A2V5UE92_9BACT	2.4e-32	59.06	100.00	147
GE001265	Aquaporin Z	aqpZ	tr|A0A2P5MY73|A0A2P5MY73_METSP	5.8e-112	90.27	96.17	412
GE001266	CheR-type methyltransferase domain-containing protein	--	tr|A0A177PFR8|A0A177PFR8_9GAMM	3.2e-80	57.55	96.15	307
GE001267	Chemotaxis protein CheW	--	tr|A0A177PFG5|A0A177PFG5_9GAMM	3.9e-148	85.62	98.71	533
GE001268	Flagella basal body P-ring formation protein FlgA	flgA	tr|A0A2N0V8M0|A0A2N0V8M0_9GAMM	3.3e-51	50.22	98.70	210
GE001269	FlgM domain-containing protein	--	tr|A0A177NP30|A0A177NP30_9GAMM	7.8e-21	59.80	100.00	108
GE001270	Flagellar biosynthesis protein FlgN	--	tr|A0A177N4B1|A0A177N4B1_9GAMM	8.1e-52	68.90	100.00	212
GE001271	Type IV pilus assembly PilZ	--	tr|F9ZV23|F9ZV23_METMM	6.9e-90	64.48	99.62	339
GE001272	Integrase	--	tr|A0A369VS50|A0A369VS50_9BURK	2.8e-51	43.55	97.64	211
GE001273	Uncharacterized protein	--	tr|A0A2A9K3Z7|A0A2A9K3Z7_9BURK	5.7e-16	42.61	38.78	94
GE001274	Addiction module toxin RelE	--	tr|A0A1B2D1H5|A0A1B2D1H5_9BURK	8.4e-54	83.47	99.18	218
GE001275	Predicted transcriptional regulators	--	tr|A0A060NRR8|A0A060NRR8_9BURK	1.4e-39	84.26	100.00	171
GE001277	Uncharacterized protein	--	tr|S3J6W0|S3J6W0_9ENTR	4.4e-67	67.04	98.35	263
GE001278	Helix-turn-helix domain-containing protein	--	tr|A0A418RNB4|A0A418RNB4_9GAMM	2.1e-132	62.93	99.20	481
GE001279	Fic family protein	--	tr|A0A418RMG2|A0A418RMG2_9GAMM	3.0e-30	84.81	80.61	139
GE001280	Cell filamentation protein Fic	--	tr|A0A2N2GNG9|A0A2N2GNG9_9DELT	3.5e-12	76.47	94.44	79
GE001281	Uncharacterized protein YcbK (DUF882 family)	--	tr|A0A4R3Y445|A0A4R3Y445_METMH	5.6e-94	57.93	100.00	353
GE001282	Uncharacterized protein	--	tr|A0A177M4I1|A0A177M4I1_METMH	3.3e-53	58.95	86.57	217
GE001283	Uncharacterized protein	--	tr|A0A177NM20|A0A177NM20_9GAMM	1.2e-44	61.78	100.00	188
GE001284	Uncharacterized protein	--	tr|A0A172U7M6|A0A172U7M6_9GAMM	1.2e-58	70.91	100.00	235
GE001285	Uncharacterized protein	--	tr|A0A177M1X8|A0A177M1X8_METMH	1.3e-149	76.08	100.00	538
GE001286	Uncharacterized protein	--	tr|A0A177NMA5|A0A177NMA5_9GAMM	6.2e-126	84.21	91.82	459
GE001287	Uncharacterized protein	--	tr|A0A2N0V9H2|A0A2N0V9H2_9GAMM	2.5e-54	78.72	100.00	220
GE001288	N-acetyltransferase domain-containing protein	--	tr|A0A1F8XJD6|A0A1F8XJD6_9DELT	1.1e-41	50.00	94.97	178
GE001289	Uncharacterized protein	--	tr|C1DID7|C1DID7_AZOVD	1.7e-57	74.60	97.67	230
GE001290	RND transporter	--	tr|A0A1Z4BTX0|A0A1Z4BTX0_9GAMM	1.3e-188	70.08	96.32	668
GE001291	Acriflavin resistance protein	--	tr|G3IXI1|G3IXI1_METTV	0.0e+00	78.72	98.75	1547
GE001292	Multidrug efflux pump	--	tr|A0A2S6GUA9|A0A2S6GUA9_9GAMM	0.0e+00	80.54	98.85	1559
GE001293	Multidrug efflux system membrane fusion protein	--	tr|A0A2S6GTZ1|A0A2S6GTZ1_9GAMM	6.9e-135	62.95	95.38	489
GE001294	Cytochrome C	--	tr|A0A177P3N9|A0A177P3N9_9GAMM	1.1e-63	79.87	100.00	251
GE001295	Cytochrome B	--	tr|A0A177M5E9|A0A177M5E9_METMH	1.1e-91	71.05	96.61	345
GE001296	Carboxymethylenebutenolidase	--	tr|A0A177M9S7|A0A177M9S7_METMH	1.8e-150	85.52	100.00	540
GE001297	Gluconolactonase	--	tr|A0A177MEU9|A0A177MEU9_METMH	4.1e-116	69.00	92.28	426
GE001298	Biopolymer transporter ExbD	--	tr|A0A291IHW4|A0A291IHW4_9GAMM	1.1e-54	86.76	100.00	221
GE001299	Flagellar motor protein MotA	--	tr|A0A177M7N4|A0A177M7N4_METMH	5.4e-111	80.46	100.00	409
GE001300	Protein TonB	--	tr|A0A291II72|A0A291II72_9GAMM	2.2e-54	65.06	100.00	221
GE001301	Anaerobic sulfatase maturase	--	tr|A0A2S5R277|A0A2S5R277_9PROT	6.3e-162	66.50	98.29	579
GE001302	Sulfatase	--	tr|A0A2S5R1N4|A0A2S5R1N4_9PROT	0.0e+00	68.32	93.60	1084
GE001303	Uncharacterized protein	--	tr|A0A177NRT8|A0A177NRT8_9GAMM	2.2e-24	50.88	100.00	120
GE001304	Glyoxylase-like metal-dependent hydrolase (Beta-lactamase superfamily II)	--	tr|A0A2S6HKV5|A0A2S6HKV5_9GAMM	2.1e-196	71.28	97.94	694
GE001305	Uncharacterized protein	--	tr|A0A177MGA9|A0A177MGA9_METMH	3.1e-64	86.05	81.13	253
GE001306	ArsR family transcriptional regulator	--	tr|A0A2S5QBH8|A0A2S5QBH8_9GAMM	8.0e-209	74.50	94.75	735
GE001307	TonB-dependent receptor	--	tr|A0A4Q5VF03|A0A4Q5VF03_9GAMM	4.6e-211	45.75	92.68	743
GE001308	Conserved hypothetical rhodanese sulfurtransferase protein	--	tr|G3IXJ9|G3IXJ9_METTV	2.1e-47	69.74	89.41	197
GE001309	Uncharacterized protein	--	tr|A0A2P5NUS0|A0A2P5NUS0_9GAMM	0.0e+00	75.37	95.49	1144
GE001310	Uncharacterized protein	--	tr|A0A2P5NUQ4|A0A2P5NUQ4_9GAMM	8.8e-232	81.20	100.00	811
GE001311	Uncharacterized protein	--	tr|A0A177MCT6|A0A177MCT6_METMH	4.5e-34	60.16	100.00	152
GE001312	Peroxiredoxin	--	tr|A0A4R3Y7M1|A0A4R3Y7M1_METMH	1.4e-82	82.45	95.43	314
GE001313	Cytochrome C	--	tr|A0A177MF10|A0A177MF10_METMH	5.3e-69	62.14	96.10	269
GE001315	PepSY-associated TM helix domain protein	--	tr|G3IXK5|G3IXK5_METTV	1.8e-201	63.24	99.26	711
GE001316	Sec-independent protein translocase protein TatA	tatA	tr|A0A4R3Y3Z0|A0A4R3Y3Z0_METMH	1.4e-13	71.64	98.53	84
GE001317	Fis family transcriptional regulator	--	tr|A0A177MDM2|A0A177MDM2_METMH	3.1e-165	85.39	97.76	590
GE001318	Sulfatase domain-containing protein	--	tr|A0A2P5NVX2|A0A2P5NVX2_9GAMM	2.7e-205	67.17	99.81	723
GE001319	Uncharacterized protein	--	tr|A0A2P5NVX3|A0A2P5NVX3_9GAMM	8.8e-118	59.36	98.68	432
GE001320	TIGR00374 family protein	--	tr|A0A2P5NVV9|A0A2P5NVV9_9GAMM	1.7e-101	60.06	98.78	378
GE001321	Uncharacterized protein	--	tr|A0A4R3XWK6|A0A4R3XWK6_METMH	1.2e-109	85.09	99.13	404
GE001322	Uncharacterized membrane-anchored protein	--	tr|A0A1G8JED1|A0A1G8JED1_9PSED	1.6e-17	70.31	94.12	97
GE001324	Uncharacterized protein	--	tr|A0A177MYQ4|A0A177MYQ4_9GAMM	7.3e-123	76.97	100.00	449
GE001325	ABC transporter ATP-binding protein	--	tr|A0A418RMR2|A0A418RMR2_9GAMM	4.3e-297	88.87	100.00	1028
GE001327	D-alanyl-D-alanine carboxypeptidase	--	tr|A0A177MDQ2|A0A177MDQ2_METMH	6.8e-52	56.32	96.13	212
GE001328	Acetyltransferase, including N-acetylase of ribosomal protein	--	tr|V5DV79|V5DV79_9GAMM	1.4e-62	63.69	97.11	248
GE001329	Glycosyltransferase family 1 protein	--	tr|A0A418RRI1|A0A418RRI1_9GAMM	4.0e-120	63.03	98.35	440
GE001330	6-pyruvoyltetrahydropterin/6-carboxytetrahydropterin synthase	--	tr|A0A4V2W0V1|A0A4V2W0V1_METMH	2.0e-55	81.60	100.00	223
GE001331	Oxidoreductase	--	tr|A0A2N0V9A6|A0A2N0V9A6_9GAMM	3.7e-131	68.50	100.00	476
GE001332	GTP cyclohydrolase	--	tr|A0A177M9Q7|A0A177M9Q7_METMH	2.0e-99	76.05	100.00	370
GE001333	GTP cyclohydrolase-2	ribA	tr|A0A2N0V9W9|A0A2N0V9W9_9GAMM	2.4e-85	75.71	100.00	323
GE001334	(2Fe-2S)-binding protein	--	tr|A0A177MCY0|A0A177MCY0_METMH	1.1e-74	82.17	100.00	288
GE001335	Isoquinoline 1-oxidoreductase beta subunit	--	tr|A0A4R3Y6X2|A0A4R3Y6X2_METMH	0.0e+00	86.04	99.33	1326
GE001336	Xanthine/CO dehydrogenase XdhC/CoxF family maturation factor	--	tr|A0A2S6HF44|A0A2S6HF44_9GAMM	3.7e-153	72.12	100.00	550
GE001337	Molybdenum cofactor cytidylyltransferase	--	tr|A0A2S6HF52|A0A2S6HF52_9GAMM	6.3e-62	61.86	94.63	246
GE001338	Plastocyanin-like domain-containing protein	--	tr|A0A1Z4C3V4|A0A1Z4C3V4_9GAMM	4.8e-184	47.52	99.47	653
GE001339	SAM-dependent methyltransferase	--	tr|A0A2N2AG08|A0A2N2AG08_9GAMM	6.7e-81	63.64	96.92	309
GE001340	Competence protein TfoX	--	tr|A0A3P0MTS4|A0A3P0MTS4_9BURK	7.8e-38	68.14	100.00	165
GE001341	VOC family protein	--	tr|A0A3P0MUC5|A0A3P0MUC5_9BURK	5.5e-56	86.05	100.00	225
GE001342	TetR family transcriptional regulator	--	tr|A0A2N2Q3A4|A0A2N2Q3A4_9PROT	1.0e-53	55.79	96.45	218
GE001343	4-oxalocrotonate tautomerase	--	tr|A0A1V4FAW2|A0A1V4FAW2_9PSED	2.4e-41	57.97	100.00	177
GE001344	Cupin_2 domain-containing protein	--	tr|A0A2N2Q379|A0A2N2Q379_9PROT	6.2e-37	58.70	100.00	162
GE001345	Antibiotic biosynthesis monooxygenase	--	tr|A0A2N0V8X2|A0A2N0V8X2_9GAMM	2.5e-36	71.43	65.33	160
GE001346	Uncharacterized conserved protein	--	tr|A0A1H4UPV6|A0A1H4UPV6_9RHIZ	4.0e-49	74.62	97.74	203
GE001347	FMN reductase	--	tr|A0A2P5MZY0|A0A2P5MZY0_METSP	1.3e-55	70.93	96.63	224
GE001349	PEP-CTERM domain-containing protein	--	tr|A0A3D5F063|A0A3D5F063_9PROT	2.0e-19	37.08	97.45	105
GE001351	PAS domain S-box-containing protein	--	tr|A0A2S6HKW1|A0A2S6HKW1_9GAMM	2.5e-175	51.90	81.06	624
GE001352	Response regulator protein TodT	todT	tr|A0A1R4H2K9|A0A1R4H2K9_9GAMM	3.9e-59	60.50	95.69	236
GE001353	Protein-glutamate methylesterase	--	tr|A0A2P5NBV7|A0A2P5NBV7_METSP	0.0e+00	75.09	99.53	1112
GE001354	Uncharacterized protein	--	tr|A0A2P5NWF4|A0A2P5NWF4_9GAMM	3.4e-167	43.56	78.19	597
GE001355	Uncharacterized protein	--	tr|A0A4S4CAE0|A0A4S4CAE0_9DEIO	2.3e-49	68.84	81.66	204
GE001356	LuxR family two component transcriptional regulator	--	tr|A0A2S6H709|A0A2S6H709_9GAMM	1.8e-78	77.00	97.26	301
GE001357	Histidine kinase	--	tr|A0A2S6H797|A0A2S6H797_9GAMM	3.2e-151	62.47	98.23	543
GE001358	Uncharacterized protein	--	tr|A0A4R3XY56|A0A4R3XY56_METMH	4.5e-54	75.52	98.62	219
GE001360	Peptidylprolyl isomerase	--	tr|A0A177LQY8|A0A177LQY8_METMH	3.9e-127	84.56	89.34	463
GE001361	BolA family transcriptional regulator	--	tr|A0A1S1XZ82|A0A1S1XZ82_9GAMM	1.4e-21	61.96	98.92	110
GE001362	YCII domain-containing protein	--	tr|A0A4R3Y502|A0A4R3Y502_METMH	1.9e-35	75.00	100.00	157
GE001363	Probable intracellular septation protein A	--	tr|A0A177NJT7|A0A177NJT7_9GAMM	1.3e-82	83.89	100.00	314
GE001364	Uncharacterized protein	--	tr|A0A4R3Y1D4|A0A4R3Y1D4_METMH	3.6e-08	42.20	95.37	66
GE001365	Deoxycytidine triphosphate deaminase	--	tr|A0A291IN65|A0A291IN65_9GAMM	6.2e-34	74.00	97.09	152
GE001366	SAM-dependent methyltransferase	--	tr|A0A2P5MX21|A0A2P5MX21_METSP	4.7e-88	70.89	97.13	333
GE001367	SPOR domain-containing protein	--	tr|A0A1W9JIP3|A0A1W9JIP3_9PROT	1.3e-80	63.77	45.93	309
GE001368	5&apos;-nucleotidase	--	tr|A0A177M0W6|A0A177M0W6_METMH	2.8e-143	86.82	100.00	516
GE001369	Methyltransferase	--	tr|A0A1S1Y6X2|A0A1S1Y6X2_9GAMM	2.2e-73	63.77	96.28	284
GE001370	Glutamate--tRNA ligase	gltX	tr|A0A2N0V1N9|A0A2N0V1N9_9GAMM	4.4e-236	86.21	98.51	825
GE001371	Sel1 repeat-containing protein	--	tr|A0A4R3XXY1|A0A4R3XXY1_METMH	9.8e-52	73.03	100.00	211
GE001372	Glycosyltransferase	--	tr|A0A2P5N7X3|A0A2P5N7X3_METSP	9.5e-155	42.06	99.56	556
GE001374	Uncharacterized protein	--	tr|A0A291IJF5|A0A291IJF5_9GAMM	2.3e-106	45.41	97.51	395
GE001375	Transposase	--	tr|A0A2P5MGF7|A0A2P5MGF7_9GAMM	1.5e-201	77.98	100.00	711
GE001376	Haemagg_act domain-containing protein	--	tr|A0A291IJD3|A0A291IJD3_9GAMM	0.0e+00	41.32	99.66	2048
GE001377	DUF2341 domain-containing protein	--	tr|A0A2N0V466|A0A2N0V466_9GAMM	8.1e-243	72.28	98.66	848
GE001378	Outer membrane transport energization protein ExbD	--	tr|A0A1Y6D5A4|A0A1Y6D5A4_9GAMM	4.7e-58	93.28	100.00	232
GE001379	TonB-dependent receptor	--	tr|A0A177NN89|A0A177NN89_9GAMM	2.2e-39	65.33	100.00	171
GE001380	Uncharacterized protein	--	tr|A0A2N0V465|A0A2N0V465_9GAMM	2.3e-198	59.39	91.60	701
GE001381	Uncharacterized protein	--	tr|A0A291IPJ7|A0A291IPJ7_9GAMM	2.4e-53	57.21	76.43	218
GE001382	Peptidase S9	--	tr|A0A1S1Y0B9|A0A1S1Y0B9_9GAMM	5.0e-199	66.73	93.16	703
GE001383	GTP 3&apos;,8-cyclase	moaA	tr|A0A177NC13|A0A177NC13_9GAMM	3.3e-145	75.82	100.00	523
GE001384	HNH nuclease	--	tr|G0A086|G0A086_METMM	1.2e-52	83.90	99.16	214
GE001385	DNA-3-methyladenine glycosylase	--	tr|A0A1W9JM45|A0A1W9JM45_9PROT	2.7e-78	73.54	97.93	300
GE001386	Peptidase S24	--	tr|A0A177NAM9|A0A177NAM9_9GAMM	2.6e-50	80.00	74.85	207
GE001387	UmuC domain-containing protein	--	tr|A0A177NB46|A0A177NB46_9GAMM	6.9e-172	71.02	100.00	612
GE001389	Uncharacterized protein	--	tr|A0A1C2I328|A0A1C2I328_ACITH	5.8e-08	56.36	91.67	65
GE001390	Cyclic pyranopterin monophosphate synthase	moaC	tr|A0A1W9JVV8|A0A1W9JVV8_9PROT	4.4e-66	82.91	95.76	259
GE001391	Molybdopterin converting factor subunit 1	moaD	tr|A0A2P5N1M7|A0A2P5N1M7_METSP	3.0e-20	66.67	100.00	106
GE001392	Molybdopterin synthase catalytic subunit	--	tr|A0A291IEE0|A0A291IEE0_9GAMM	1.4e-55	70.75	98.66	224
GE001393	Nucleotidyltransferase	--	tr|A0A0F3IEZ8|A0A0F3IEZ8_9GAMM	3.9e-60	83.82	100.00	239
GE001394	Polbeta domain-containing protein	--	tr|A0A177MZK9|A0A177MZK9_9GAMM	3.4e-33	70.09	95.54	149
GE001395	Transposase	--	tr|A0A1X1QUG8|A0A1X1QUG8_9GAMM	3.5e-121	64.97	96.80	443
GE001396	Uncharacterized protein	--	tr|A0A177NMP5|A0A177NMP5_9GAMM	6.3e-55	68.42	98.27	222
GE001397	Sel1 domain-containing protein	--	tr|A0A257NC62|A0A257NC62_9GAMM	6.1e-45	54.91	74.57	189
GE001399	ATP-independent RNA helicase	--	tr|A0A0K1J399|A0A0K1J399_9RHOO	8.0e-209	80.53	95.81	735
GE001400	Uncharacterized protein	--	tr|A0A3L8BAD0|A0A3L8BAD0_9GAMM	6.7e-10	43.62	85.45	72
GE001401	DNA polymerase III subunit epsilon	dnaQ	tr|A0A2P5MUJ8|A0A2P5MUJ8_METSP	1.5e-102	77.02	96.71	381
GE001402	Polyphosphate kinase	ppk	tr|A0A291IK74|A0A291IK74_9GAMM	0.0e+00	84.88	99.85	1194
GE001403	Cysteine synthase	--	tr|A0A2N0V9J9|A0A2N0V9J9_9GAMM	6.6e-145	88.14	99.66	522
GE001404	23S rRNA (uracil(1939)-C(5))-methyltransferase RlmD	rlmD	tr|A0A2P5MUH1|A0A2P5MUH1_METSP	2.3e-210	79.77	99.77	740
GE001405	YkuD domain-containing protein	--	tr|A0A1S1Y117|A0A1S1Y117_9GAMM	1.8e-59	67.95	95.12	237
GE001406	tRNA pseudouridine synthase A	truA	tr|A0A4P9UT93|A0A4P9UT93_9GAMM	1.0e-120	77.90	100.00	441
GE001407	Adenylate/guanylate cyclase domain-containing protein	--	tr|A0A4P5WDL1|A0A4P5WDL1_9GAMM	3.4e-207	56.75	97.34	730
GE001408	Uncharacterized protein	--	tr|A0A235H2R9|A0A235H2R9_AZOBR	4.6e-17	33.33	85.93	97
GE001409	Penicillin-insensitive murein endopeptidase	--	tr|A0A2N0V9Q1|A0A2N0V9Q1_9GAMM	2.0e-93	67.73	86.46	351
GE001410	DUF445 domain-containing protein	--	tr|A0A1W9JKT9|A0A1W9JKT9_9PROT	2.9e-98	77.12	98.33	367
GE001411	Desulfoferrodox domain-containing protein	--	tr|A0A1Y3A1L4|A0A1Y3A1L4_9GAMM	6.3e-53	68.31	100.00	215
GE001412	Inorganic pyrophosphatase	--	tr|A0A177NAP5|A0A177NAP5_9GAMM	3.4e-108	89.37	100.00	399
GE001413	Uncharacterized protein	--	tr|D0CRZ2|D0CRZ2_RUELI	2.8e-80	45.59	77.57	308
GE001414	UDP-galactopyranose mutase	--	tr|A0A0Q5GZW2|A0A0Q5GZW2_9BURK	7.9e-156	68.66	99.19	558
GE001416	Glycosyl transferase group 1 protein	--	tr|A0A077F846|A0A077F846_9PSED	5.6e-115	53.90	100.00	423
GE001417	Uncharacterized protein	--	tr|A0A1W9JAW4|A0A1W9JAW4_9PROT	2.2e-38	33.02	91.33	168
GE001418	Pilus assembly protein PilZ	--	tr|A0A1W9JTP8|A0A1W9JTP8_9PROT	1.3e-33	75.76	100.00	151
GE001419	Endonuclease/exonuclease/phosphatase	--	tr|G0A7R7|G0A7R7_METMM	2.9e-174	60.91	99.18	620
GE001420	Phospholipase	--	tr|A0A177NTA5|A0A177NTA5_9GAMM	1.4e-278	84.34	100.00	967
GE001421	Succinate dehydrogenase assembly factor 2	--	tr|A0A1W9K5Y8|A0A1W9K5Y8_9PROT	1.0e-17	61.84	98.68	97
GE001422	Succinate dehydrogenase iron-sulfur subunit	--	tr|A0A177MJ92|A0A177MJ92_METMH	1.7e-133	86.38	98.84	484
GE001423	Succinate dehydrogenase flavoprotein subunit	--	tr|A0A1W9K5Z9|A0A1W9K5Z9_9PROT	0.0e+00	91.58	100.00	1120
GE001424	Succinate dehydrogenase, hydrophobic membrane anchor protein	sdhD	tr|A0A2N0VD95|A0A2N0VD95_9GAMM	2.3e-35	65.04	98.40	157
GE001425	Succinate dehydrogenase cytochrome b556 subunit	--	tr|A0A177NJQ2|A0A177NJQ2_9GAMM	1.7e-41	67.77	97.58	177
GE001426	Uncharacterized conserved small protein	--	tr|A0A380MM78|A0A380MM78_9GAMM	3.0e-07	59.09	69.84	62
GE001427	Carbamoyltransferase HypF	hypF	tr|A0A2S5Q0G3|A0A2S5Q0G3_9GAMM	2.7e-81	72.02	93.69	310
GE001428	Carbamoyltransferase HypF	--	tr|G3J196|G3J196_METTV	7.2e-23	73.13	100.00	114
GE001429	Hydrogenase expression/formation protein HypE	--	tr|A0A2S6HF73|A0A2S6HF73_9GAMM	2.2e-163	84.30	98.85	583
GE001430	Hydrogenase maturation factor	--	tr|A0A177MSD1|A0A177MSD1_METMH	5.8e-191	88.04	99.46	675
GE001431	Hydrogenase assembly chaperone hypC/hupF	--	tr|G0A2J8|G0A2J8_METMM	1.0e-25	87.01	100.00	124
GE001432	Hydrogenase accessory protein HypB	--	tr|A0A1W9JUJ9|A0A1W9JUJ9_9PROT	5.1e-112	90.31	85.34	412
GE001433	Hydrogenase maturation factor HypA	hypA	tr|A0A177MJF2|A0A177MJF2_METMH	1.5e-49	86.73	100.00	204
GE001434	Ni,Fe-hydrogenase I large subunit	--	tr|A0A126T258|A0A126T258_9GAMM	2.3e-129	63.21	98.72	471
GE001435	[NiFe] hydrogenase assembly HybE family chaperone	--	tr|A0A4R3XTE8|A0A4R3XTE8_METMH	1.2e-52	69.54	98.69	214
GE001436	Rubredoxin	--	tr|A0A2N0V450|A0A2N0V450_9GAMM	7.0e-32	80.82	100.00	144
GE001437	Hydrogenase expression protein HupH	--	tr|A0A177MUI9|A0A177MUI9_METMH	2.5e-125	81.91	100.00	457
GE001438	Hydrogenase expression/formation protein	--	tr|A0A177MH62|A0A177MH62_METMH	4.4e-59	83.09	97.84	236
GE001439	Hydrogenase assembly chaperone hypC/hupF	--	tr|G0A2L2|G0A2L2_METMM	1.5e-37	80.61	100.00	164
GE001440	Hydrogenase expression/formation protein	--	tr|A0A177MF45|A0A177MF45_METMH	6.0e-98	78.41	100.00	365
GE001441	Ni/Fe-hydrogenase, b-type cytochrome subunit	cybH	tr|A0A418RS86|A0A418RS86_9GAMM	8.3e-111	82.10	98.71	408
GE001442	Uncharacterized protein	--	tr|A0A177NR51|A0A177NR51_9GAMM	1.3e-09	45.07	94.67	70
GE001443	Cytochrome-c3 hydrogenase	--	tr|G3J1B4|G3J1B4_METTV	0.0e+00	93.14	100.00	1185
GE001444	Hydrogenase small subunit	--	tr|A0A4R3XTV4|A0A4R3XTV4_METMH	5.5e-210	96.69	100.00	738
GE001445	HI0933 family protein	--	tr|G0A3C7|G0A3C7_METMM	3.3e-160	71.21	98.98	573
GE001446	Pyruvate, phosphate dikinase	--	tr|A0A177MN98|A0A177MN98_METMH	0.0e+00	86.80	99.89	1585
GE001447	Na+/H+ antiporter NhaD/arsenite permease-like protein	--	tr|A0A4R3XMK2|A0A4R3XMK2_METMH	1.0e-206	77.82	93.33	728
GE001448	Sodium:proton antiporter	--	tr|A0A2S5QQV4|A0A2S5QQV4_9GAMM	1.7e-214	82.60	98.76	754
GE001449	Osmosensitive K+ channel histidine kinase	--	tr|H8GH08|H8GH08_METAL	2.8e-183	69.45	96.09	650
GE001450	KDP operon transcriptional regulatory protein KdpE	kdpE	tr|V5C5T9|V5C5T9_9GAMM	2.9e-95	76.29	99.57	357
GE001451	4-hydroxy-3-methylbut-2-en-1-yl diphosphate synthase (flavodoxin)	ispG	tr|F9ZYB3|F9ZYB3_METMM	3.3e-211	92.36	100.00	743
GE001452	Metallophosphoesterase	--	tr|A0A177N905|A0A177N905_9GAMM	2.2e-106	72.31	100.00	394
GE001453	Na(+)-translocating NADH-quinone reductase subunit A	nqrA	tr|A0A2N0V862|A0A2N0V862_9GAMM	1.0e-221	86.38	100.00	778
GE001454	Na(+)-translocating NADH-quinone reductase subunit B	nqrB	tr|A0A2N0V861|A0A2N0V861_9GAMM	9.9e-213	90.98	100.00	748
GE001455	Na(+)-translocating NADH-quinone reductase subunit C	nqrC	tr|A0A1W9JJM5|A0A1W9JJM5_9PROT	7.5e-146	91.29	100.00	525
GE001456	Na(+)-translocating NADH-quinone reductase subunit D	nqrD	tr|A0A2N0V869|A0A2N0V869_9GAMM	4.7e-111	95.50	100.00	409
GE001457	Na(+)-translocating NADH-quinone reductase subunit E	nqrE	tr|A0A2P5N350|A0A2P5N350_METSP	1.2e-100	99.01	100.00	374
GE001458	Na(+)-translocating NADH-quinone reductase subunit F	nqrF	tr|A0A2N0V863|A0A2N0V863_9GAMM	8.8e-225	94.09	100.00	788
GE001459	Uncharacterized protein	--	tr|A0A177NBX2|A0A177NBX2_9GAMM	7.7e-16	76.27	74.68	91
GE001460	Glutaredoxin	--	tr|G0A412|G0A412_METMM	7.3e-33	79.76	100.00	148
GE001461	Aldolase	--	tr|A0A177LS30|A0A177LS30_METMH	2.9e-65	60.93	96.83	257
GE001462	Potassium efflux system protein	--	tr|A0A4R3XQG0|A0A4R3XQG0_METMH	0.0e+00	64.85	99.29	1369
GE001463	EVE domain-containing protein	--	tr|A0A1W9JJN9|A0A1W9JJN9_9PROT	3.1e-74	88.16	100.00	286
GE001464	Uncharacterized protein	--	tr|A0A418RMM5|A0A418RMM5_9GAMM	0.0e+00	80.93	94.37	1123
GE001465	Quinoprotein dehydrogenase-associated putative ABC transporter substrate-binding protein	--	tr|A0A418RMS4|A0A418RMS4_9GAMM	2.2e-105	67.38	98.25	391
GE001466	Cytochrome c	--	tr|A0A418RMZ2|A0A418RMZ2_9GAMM	1.9e-42	73.73	33.15	182
GE001467	Uncharacterized protein	--	tr|A0A4R3Y8U4|A0A4R3Y8U4_METMH	7.9e-17	84.91	100.00	94
GE001468	Phosphoribosylaminoimidazole-succinocarboxamide synthase	purC	tr|G0A4Z4|G0A4Z4_METMM	1.3e-143	84.46	95.18	518
GE001469	Uncharacterized protein	--	tr|A0A0Q6WBV1|A0A0Q6WBV1_9BURK	5.8e-37	75.93	83.08	162
GE001470	Uncharacterized protein	--	tr|A0A1Y1QQE1|A0A1Y1QQE1_9GAMM	4.0e-26	36.50	95.88	127
GE001472	Glutamine synthetase	glnA	tr|A0A2N0V0X6|A0A2N0V0X6_9GAMM	7.7e-265	95.29	99.36	921
GE001473	Uncharacterized protein	--	tr|A0A1W9K3R4|A0A1W9K3R4_9PROT	4.2e-170	65.35	95.97	606
GE001474	Nitrogen regulatory protein P-II family	--	tr|A0A177MW13|A0A177MW13_METMH	9.4e-52	97.32	100.00	211
GE001475	Ammonium transporter	--	tr|A0A1Z4BYZ6|A0A1Z4BYZ6_9GAMM	6.3e-211	80.30	99.57	742
GE001476	Transcriptional regulator	--	tr|A0A2P5NAB8|A0A2P5NAB8_METSP	1.5e-49	91.07	100.00	204
GE001477	Ammonium transporter	--	tr|A0A4R3Y017|A0A4R3Y017_METMH	2.5e-193	82.45	97.88	683
GE001478	Inositol-1-monophosphatase	--	tr|A0A177MPX8|A0A177MPX8_METMH	3.9e-114	79.53	100.00	419
GE001479	Transglutaminase domain protein	--	tr|D7DK41|D7DK41_METV0	2.7e-126	79.92	99.62	460
GE001480	Formyl transferase	--	tr|A0A3Q9F7D9|A0A3Q9F7D9_9BURK	1.9e-77	51.48	94.74	298
GE001481	Formate dehydrogenase	--	tr|A0A177NJV2|A0A177NJV2_9GAMM	8.4e-22	72.86	98.59	111
GE001482	Sulfur carrier protein FdhD	fdhD	tr|A0A177NG12|A0A177NG12_9GAMM	6.2e-121	80.80	99.28	442
GE001483	Formate dehydrogenase, alpha subunit	--	tr|F9ZX64|F9ZX64_METMM	0.0e+00	90.00	99.79	1797
GE001484	Formate dehydrogenase	--	tr|A0A2N0VBR8|A0A2N0VBR8_9GAMM	4.8e-276	89.47	99.81	958
GE001485	Formate dehydrogenase	--	tr|A0A177NIP1|A0A177NIP1_9GAMM	9.1e-69	79.11	100.00	268
GE001486	Diguanylate phosphodiesterase	--	tr|F9ZWB0|F9ZWB0_METMM	4.9e-172	74.29	100.00	612
GE001487	Uncharacterized protein	--	tr|A0A177NAW6|A0A177NAW6_9GAMM	2.1e-104	78.42	98.77	387
GE001488	Rhodanese	--	tr|A0A1W9J6H9|A0A1W9J6H9_9PROT	1.9e-30	57.01	100.00	140
GE001489	Aminotransferase	--	tr|A0A177MIX3|A0A177MIX3_METMH	2.2e-172	75.45	100.00	614
GE001490	RNA polymerase-binding transcription factor DksA	dksA	tr|A0A2P5MUE4|A0A2P5MUE4_METSP	6.9e-68	89.29	100.00	265
GE001491	Glutamyl-Q tRNA(Asp) synthetase	gluQ	tr|A0A177M877|A0A177M877_METMH	2.9e-86	58.58	98.16	327
GE001492	Acetyl-coenzyme A synthetase	acsA	tr|A0A177MK73|A0A177MK73_METMH	0.0e+00	83.26	100.00	1165
GE001493	Uncharacterized protein	--	tr|F9ZVZ6|F9ZVZ6_METMM	7.3e-88	59.39	100.00	332
GE001494	Alkene reductase	--	tr|A0A177NU18|A0A177NU18_9GAMM	1.6e-166	79.72	99.72	594
GE001495	CRISPR-associated endonuclease/helicase Cas3	--	tr|A0A1H9BGR9|A0A1H9BGR9_9PROT	0.0e+00	80.02	99.75	1318
GE001496	CRISPR-associated protein Cas5d	--	tr|A0A1H9BIU1|A0A1H9BIU1_9PROT	8.7e-124	88.09	100.00	451
GE001497	CRISPR-associated protein Csd1	--	tr|A0A1H9BGQ4|A0A1H9BGQ4_9PROT	0.0e+00	78.77	100.00	1084
GE001498	CRISPR-associated Csd2 family protein	--	tr|A0A2S6HAA8|A0A2S6HAA8_9GAMM	8.8e-131	82.98	100.00	475
GE001499	CRISPR-associated exonuclease Cas4	--	tr|A0A1H9BGL5|A0A1H9BGL5_9PROT	5.8e-95	81.04	100.00	355
GE001500	CRISPR-associated endonuclease Cas1	cas1	tr|A0A0S3ALP8|A0A0S3ALP8_9PROT	1.7e-181	87.50	100.00	644
GE001501	CRISPR-associated endoribonuclease Cas2	cas2	tr|F9ZIC1|F9ZIC1_9PROT	2.4e-40	84.21	98.96	173
GE001504	UPF0175 family protein	--	tr|A0A418RS94|A0A418RS94_9GAMM	6.6e-34	90.48	100.00	151
GE001505	DUF3368 domain-containing protein	--	tr|A0A418RSB0|A0A418RSB0_9GAMM	1.7e-36	80.41	97.00	160
GE001507	Uncharacterized protein	--	tr|A0A4R3Y6H0|A0A4R3Y6H0_METMH	2.6e-57	76.76	95.30	230
GE001508	6-carboxy-5,6,7,8-tetrahydropterin synthase	--	tr|A0A1W9JTX0|A0A1W9JTX0_9PROT	1.1e-58	92.37	100.00	234
GE001510	Aminotransferase	--	tr|A0A177NAZ4|A0A177NAZ4_9GAMM	1.8e-222	93.40	100.00	780
GE001511	Homoserine dehydrogenase	--	tr|A0A2P5N6B2|A0A2P5N6B2_METSP	3.5e-219	91.06	100.00	769
GE001512	Threonine synthase	--	tr|A0A177MB71|A0A177MB71_METMH	1.1e-181	86.54	100.00	644
GE001513	Single-stranded-DNA-specific exonuclease RecJ	--	tr|A0A177MCA3|A0A177MCA3_METMH	6.9e-263	77.62	99.32	915
GE001514	4-amino-4-deoxy-L-arabinose transferase-like glycosyltransferase	--	tr|A0A4R3XNZ8|A0A4R3XNZ8_METMH	9.5e-144	52.62	97.63	519
GE001515	Phosphoesterase PA-phosphatase	--	tr|A0A177MXC1|A0A177MXC1_METMH	1.0e-89	68.14	98.68	338
GE001516	UPF0178 protein A1359_10140	--	tr|A0A177NCX4|A0A177NCX4_9GAMM	9.9e-57	77.18	100.00	228
GE001517	Uncharacterized protein	--	tr|A0A3M0F9M1|A0A3M0F9M1_9GAMM	7.7e-35	50.00	81.08	156
GE001518	Uncharacterized protein	--	tr|A0A177MYT7|A0A177MYT7_9GAMM	2.5e-17	60.71	100.00	96
GE001519	SURF1-like protein	--	tr|A0A2P5N6G7|A0A2P5N6G7_METSP	2.1e-80	61.67	97.96	307
GE001520	Uncharacterized protein	--	tr|A0A177MZ61|A0A177MZ61_9GAMM	3.2e-57	60.22	100.00	230
GE001521	Signal recognition particle receptor FtsY	ftsY	tr|A0A177MY49|A0A177MY49_9GAMM	1.8e-251	70.51	100.00	877
GE001522	Cell division ATP-binding protein FtsE	ftsE	tr|A0A1W9K1C2|A0A1W9K1C2_9PROT	1.6e-103	88.89	98.18	384
GE001523	Cell division protein FtsX	--	tr|A0A177N023|A0A177N023_9GAMM	4.8e-125	74.92	99.69	456
GE001524	UPF0260 protein A1359_03415	--	tr|A0A177NTW0|A0A177NTW0_9GAMM	1.6e-67	84.51	99.30	264
GE001525	Transposase	--	tr|A0A418RT72|A0A418RT72_9GAMM	1.2e-107	61.68	99.68	398
GE001527	Dihydropteroate synthase	--	tr|A0A177MZ90|A0A177MZ90_9GAMM	3.8e-219	80.74	97.67	769
GE001528	Flavoprotein	--	tr|A0A2P5N499|A0A2P5N499_METSP	7.4e-83	82.68	100.00	315
GE001529	Phosphoribosyltransferase	--	tr|A0A1W9K1E3|A0A1W9K1E3_9PROT	1.9e-74	64.04	100.00	287
GE001530	Biotin synthase	bioB	tr|A0A2P5N5F6|A0A2P5N5F6_METSP	6.0e-163	86.89	99.70	582
GE001531	8-amino-7-oxononanoate synthase	bioF	tr|A0A2P5N5D2|A0A2P5N5D2_METSP	8.3e-156	74.35	100.00	558
GE001532	Pimeloyl-[acyl-carrier protein] methyl ester esterase	bioH	tr|A0A177MY86|A0A177MY86_9GAMM	2.4e-71	56.73	96.84	277
GE001533	Malonyl-[acyl-carrier protein] O-methyltransferase	bioC	tr|A0A1W9K1B0|A0A1W9K1B0_9PROT	9.2e-82	61.33	97.34	312
GE001534	ATP-dependent dethiobiotin synthetase BioD	bioD	tr|A0A177MJ00|A0A177MJ00_METMH	2.3e-70	57.53	99.10	274
GE001535	Bacteriohemerythrin	--	tr|A0A177MIR3|A0A177MIR3_METMH	1.5e-64	90.84	100.00	254
GE001536	Cytochrome c oxidase subunit 2	coxB	tr|A0A2P5N5C7|A0A2P5N5C7_METSP	3.1e-187	82.11	100.00	663
GE001537	Cytochrome c oxidase subunit 1	--	tr|A0A177N4J9|A0A177N4J9_9GAMM	1.2e-293	92.61	99.82	1017
GE001538	Cytochrome c oxidase assembly protein CtaG/Cox11	--	tr|G0A3Q6|G0A3Q6_METMM	2.6e-75	77.78	100.00	290
GE001539	Cytochrome c oxidase subunit 3	--	tr|A0A2N0VBM3|A0A2N0VBM3_9GAMM	1.3e-156	91.41	100.00	561
GE001540	Phosphorylated carbohydrates phosphatase	--	tr|A0A2T0BDG0|A0A2T0BDG0_9CLOT	2.9e-47	51.04	83.12	197
GE001541	ADP-ribose pyrophosphatase	--	tr|A0A2T6FI24|A0A2T6FI24_9GAMM	6.7e-55	62.79	93.48	222
GE001542	Piwi domain-containing protein	Mpe_B0104	tr|A2SMU4|A2SMU4_METPP	7.1e-67	77.27	90.06	262
GE001543	Bifunctional uridylyltransferase/uridylyl-removing enzyme	glnD	tr|A0A177NBC5|A0A177NBC5_9GAMM	0.0e+00	71.87	98.75	1295
GE001544	Methionine aminopeptidase	map	tr|A0A172UF34|A0A172UF34_9GAMM	1.2e-126	84.98	99.61	461
GE001545	30S ribosomal protein S2	rpsB	tr|A0A291IKH2|A0A291IKH2_9GAMM	2.3e-127	95.06	98.38	463
GE001546	Elongation factor Ts	tsf	tr|A0A177NE51|A0A177NE51_9GAMM	3.7e-132	85.62	100.00	479
GE001547	Uridylate kinase	pyrH	tr|A0A1W9K7B7|A0A1W9K7B7_9PROT	6.4e-122	94.14	99.17	445
GE001548	Ribosome-recycling factor	frr	tr|A0A1W9K720|A0A1W9K720_9PROT	1.6e-85	92.97	100.00	324
GE001549	Ditrans,polycis-undecaprenyl-diphosphate synthase ((2E,6E)-farnesyl-diphosphate specific)	uppS	tr|A0A2P5MXK0|A0A2P5MXK0_METSP	1.1e-108	81.17	94.09	401
GE001550	Phosphatidate cytidylyltransferase	--	tr|G0A1J7|G0A1J7_METMM	2.4e-126	78.07	100.00	460
GE001551	1-deoxy-D-xylulose 5-phosphate reductoisomerase	dxr	tr|A0A177NDJ7|A0A177NDJ7_9GAMM	3.8e-188	87.02	99.75	666
GE001552	Zinc metalloprotease	--	tr|A0A1W9K6W2|A0A1W9K6W2_9PROT	1.9e-180	68.94	99.78	641
GE001553	Thiol:disulfide interchange protein	--	tr|A0A177LTH0|A0A177LTH0_METMH	2.2e-95	71.19	100.00	357
GE001554	tRNA (Adenosine(37)-N6)-threonylcarbamoyltransferase complex ATPase subunit type 1 TsaE	--	tr|A0A1W9JX52|A0A1W9JX52_9PROT	2.9e-51	63.06	100.00	210
GE001555	Cell wall hydrolase	--	tr|A0A291IL06|A0A291IL06_9GAMM	2.3e-126	54.51	99.40	461
GE001556	30S ribosomal protein S6	rpsF	tr|A0A1W9JWX3|A0A1W9JWX3_9PROT	2.8e-56	83.82	93.79	226
GE001557	30S ribosomal protein S18	rpsR	tr|A0A177M1V9|A0A177M1V9_METMH	2.3e-33	94.74	100.00	149
GE001558	Uncharacterized protein	--	tr|A0A2N0VD12|A0A2N0VD12_9GAMM	6.4e-71	49.02	100.00	276
GE001559	50S ribosomal protein L9	rplI	tr|A0A177LW04|A0A177LW04_METMH	1.5e-65	88.51	100.00	257
GE001560	ADP-L-glycero-D-manno-heptose-6-epimerase	hldD	tr|A0A177M1F1|A0A177M1F1_METMH	6.5e-159	85.67	100.00	568
GE001561	DUF3683 domain-containing protein	--	tr|A0A4P9UQ41|A0A4P9UQ41_9GAMM	0.0e+00	82.53	100.00	2225
GE001562	Uncharacterized protein	--	tr|A0A4R3XSY2|A0A4R3XSY2_METMH	2.7e-10	52.31	86.67	73
GE001563	Magnesium-translocating P-type ATPase	mgtA	tr|A0A2N5C6M5|A0A2N5C6M5_9BURK	0.0e+00	77.73	99.53	1266
GE001564	Putative addiction module antidote protein, CC2985	--	tr|A0A1X7MC89|A0A1X7MC89_9GAMM	2.9e-26	72.84	98.78	126
GE001565	Putative nuclease of predicted toxin-antitoxin system	--	tr|A0A2S6HAT6|A0A2S6HAT6_9GAMM	1.1e-07	78.38	97.37	63
GE001566	Uncharacterized protein	--	tr|G3IZA8|G3IZA8_METTV	5.5e-27	76.62	100.00	128
GE001567	Uncharacterized protein	--	tr|A0A177MAV7|A0A177MAV7_METMH	7.4e-109	72.47	100.00	402
GE001568	Serine/threonine protein kinase	--	tr|A0A4R3XNJ1|A0A4R3XNJ1_METMH	6.1e-106	65.64	96.36	392
GE001569	Two-component system response regulator	--	tr|A0A177MMY1|A0A177MMY1_METMH	1.4e-84	91.21	100.00	321
GE001570	Sensor histidine kinase	--	tr|A0A2N0V2Q4|A0A2N0V2Q4_9GAMM	8.2e-211	81.40	100.00	741
GE001571	Uncharacterized protein	--	tr|A0A177NLX4|A0A177NLX4_9GAMM	5.5e-32	67.72	100.00	146
GE001572	Peroxiredoxin	--	tr|A0A418RH58|A0A418RH58_9GAMM	2.2e-64	68.75	90.72	254
GE001573	UPF0056 membrane protein	--	tr|A0A4R3XMF0|A0A4R3XMF0_METMH	3.2e-72	71.29	96.76	280
GE001574	Uncharacterized protein	--	tr|A0A2M7N3K1|A0A2M7N3K1_9PROT	3.9e-53	72.22	97.30	216
GE001575	Uncharacterized protein	--	tr|D7DK25|D7DK25_METV0	5.4e-63	70.10	100.00	249
GE001576	DNA-binding response regulator	--	tr|A0A418RKM9|A0A418RKM9_9GAMM	1.9e-80	74.41	96.35	307
GE001577	TonB-dependent receptor	--	tr|A0A418RGY7|A0A418RGY7_9GAMM	3.5e-297	67.65	91.85	1029
GE001579	Trk system potassium uptake protein	--	tr|A0A1W9JUB4|A0A1W9JUB4_9PROT	1.2e-217	75.88	100.00	764
GE001580	Protein-export membrane protein SecF	secF	tr|A0A177N1R9|A0A177N1R9_9GAMM	8.4e-127	75.65	100.00	462
GE001581	Oxidoreductase FAD/NAD(P)-binding domain protein	--	tr|G0A3E8|G0A3E8_METMM	0.0e+00	82.56	99.75	2074
GE001582	Phosphate regulon transcriptional regulatory protein PhoB	phoB	tr|A0A2N0VAI4|A0A2N0VAI4_9GAMM	7.8e-109	87.72	98.28	402
GE001583	Histidine kinase	--	tr|G0A262|G0A262_METMM	5.3e-164	68.87	99.76	586
GE001584	Uncharacterized protein	--	tr|A0A177N0Y4|A0A177N0Y4_9GAMM	1.5e-130	54.53	96.58	475
GE001585	Cytochrome d ubiquinol oxidase subunit II	--	tr|A0A177N0M5|A0A177N0M5_9GAMM	1.5e-93	52.50	97.83	352
GE001586	Probable phosphoketolase	--	tr|G0A259|G0A259_METMM	0.0e+00	86.80	100.00	1470
GE001587	Phosphate transporter	--	tr|A0A0Q6BD22|A0A0Q6BD22_9PROT	1.3e-231	77.34	99.25	811
GE001588	Membrane-bound lytic murein transglycosylase A	--	tr|A0A2P5NFX4|A0A2P5NFX4_METSP	2.7e-125	54.34	96.04	457
GE001589	LysR family transcriptional regulator	--	tr|A0A177MIV0|A0A177MIV0_METMH	6.0e-40	87.13	72.66	172
GE001590	DNA-binding transcriptional LysR family regulator	--	tr|A0A4R3XPV0|A0A4R3XPV0_METMH	2.2e-11	94.87	75.00	76
GE001591	EthD family reductase	--	tr|A0A2N0V644|A0A2N0V644_9GAMM	7.6e-45	94.00	100.00	188
GE001592	Uncharacterized protein	--	tr|A0A2N0V648|A0A2N0V648_9GAMM	4.4e-100	91.04	100.00	372
GE001593	Poly(3-hydroxybutyrate) depolymerase	--	tr|A0A177NAI7|A0A177NAI7_9GAMM	4.4e-165	94.28	100.00	589
GE001595	Hydrogenase maturation factor HypA	hypA	tr|A0A418RS92|A0A418RS92_9GAMM	3.6e-14	73.08	100.00	85
GE001596	Hydrogenase accessory protein HypB	--	tr|A0A177MJG0|A0A177MJG0_METMH	4.2e-98	68.98	100.00	366
GE001597	Hydrogenase assembly protein HupF	--	tr|A0A177NRE7|A0A177NRE7_9GAMM	2.6e-19	71.62	92.50	103
GE001598	Hydrogenase maturation factor	--	tr|G3J199|G3J199_METTV	3.5e-130	80.77	96.62	473
GE001599	Hydrogenase expression/formation protein HypE	hypE	tr|A0A2S5CKM7|A0A2S5CKM7_9GAMM	2.7e-58	72.55	88.44	233
GE001601	Uncharacterized protein	--	tr|A0A1F4YC55|A0A1F4YC55_9BACT	1.2e-40	32.76	91.64	176
GE001602	O-antigen acetylase	--	tr|A0A2G3LR29|A0A2G3LR29_9BURK	2.9e-56	74.83	98.66	226
GE001603	O-acetyltransferase OatA	oatA_2	tr|A0A080LV76|A0A080LV76_9PROT	1.1e-87	39.29	98.23	332
GE001604	Transketolase	--	tr|A0A2P5M0Y1|A0A2P5M0Y1_9GAMM	0.0e+00	88.10	99.84	1160
GE001606	Histidine kinase domain-containing protein	--	tr|A0A2P5MVF2|A0A2P5MVF2_METSP	1.3e-115	50.21	97.90	425
GE001607	Uncharacterized protein	--	tr|A0A2P5MVF3|A0A2P5MVF3_METSP	3.4e-62	59.35	86.29	247
GE001608	Putative signal transduction protein	--	tr|G0A012|G0A012_METMM	4.8e-100	65.48	97.23	373
GE001609	Fis family transcriptional regulator	--	tr|A0A257NGW0|A0A257NGW0_9GAMM	2.8e-109	63.41	98.45	404
GE001611	LTXXQ motif family protein	--	tr|A0A2S6H687|A0A2S6H687_9GAMM	5.6e-34	52.98	95.57	152
GE001612	Uncharacterized protein	--	tr|A0A177M404|A0A177M404_METMH	6.1e-10	55.17	98.31	71
GE001614	Molybdenum cofactor guanylyltransferase	mobA	tr|A0A1W9JRX4|A0A1W9JRX4_9PROT	7.4e-60	60.20	98.98	239
GE001615	DUF302 domain-containing protein	--	tr|A0A177NZA5|A0A177NZA5_9GAMM	1.8e-58	73.03	100.00	234
GE001616	Uncharacterized protein	--	tr|G0A2I9|G0A2I9_METMM	5.6e-43	70.54	96.27	182
GE001617	Uncharacterized protein	--	tr|A0A1W9JRW2|A0A1W9JRW2_9PROT	7.5e-40	55.03	97.13	172
GE001618	Cytochrome C	--	tr|A0A177NUQ7|A0A177NUQ7_9GAMM	9.6e-57	60.96	99.47	228
GE001619	Cobalamin biosynthesis protein CobD	cobD	tr|A0A2N0V7G3|A0A2N0V7G3_9GAMM	6.3e-106	62.79	97.41	392
GE001620	Threonine-phosphate decarboxylase	--	tr|A0A177NWU5|A0A177NWU5_9GAMM	6.4e-128	67.27	97.63	466
GE001621	Siroheme synthase	cysG	tr|A0A1W9JXL6|A0A1W9JXL6_9PROT	5.5e-191	73.20	99.57	676
GE001623	Uncharacterized protein	--	tr|A0A2T6FG61|A0A2T6FG61_9GAMM	2.6e-43	39.74	97.72	184
GE001624	Coproporphyrinogen oxidase	--	tr|A0A177PG17|A0A177PG17_9GAMM	3.1e-138	69.57	100.00	500
GE001625	Uncharacterized protein	--	tr|A0A1Y0G7C2|A0A1Y0G7C2_9PROT	1.9e-105	84.65	95.62	391
GE001627	NanoRNase/pAp phosphatase (C-di-AMP/oligoRNAs hydrolase)	--	tr|A0A2S6H6Z8|A0A2S6H6Z8_9GAMM	1.2e-63	44.74	96.73	252
GE001628	Uncharacterized protein	--	tr|A0A2P5L3K4|A0A2P5L3K4_9GAMM	2.6e-114	58.27	99.19	421
GE001629	Tfp pilus assembly protein PilF	--	tr|A0A4R3Y2C6|A0A4R3Y2C6_METMH	3.9e-124	61.76	96.03	453
GE001630	Uncharacterized protein	--	tr|A0A1W9JTI1|A0A1W9JTI1_9PROT	9.3e-230	75.47	96.49	805
GE001631	Uncharacterized protein	--	tr|A0A2N0V3I0|A0A2N0V3I0_9GAMM	9.0e-46	52.38	92.86	192
GE001632	RNA polymerase subunit sigma-24	--	tr|A0A2P5M0P8|A0A2P5M0P8_9GAMM	8.0e-68	72.04	87.32	265
GE001633	ChrR-like protein with cupin domain	--	tr|A0A4R3Y4B7|A0A4R3Y4B7_METMH	6.7e-80	56.13	99.26	306
GE001634	Flagellar basal body rod protein FlgB	flgB	tr|A0A177MQ44|A0A177MQ44_METMH	5.1e-36	61.54	97.01	159
GE001635	Uncharacterized protein	--	tr|G3IV85|G3IV85_METTV	5.1e-22	48.39	99.20	112
GE001636	Ricin B-type lectin domain-containing protein	--	tr|A0A0U3EF23|A0A0U3EF23_9BURK	1.9e-88	37.11	99.69	335
GE001637	Thioredoxin domain-containing protein	--	tr|A0A0U2VSY1|A0A0U2VSY1_9BURK	1.3e-64	60.42	92.89	255
GE001638	Two-component system response regulator OmpR	--	tr|A0A2N4XLB1|A0A2N4XLB1_9RHOO	2.4e-65	58.37	95.82	257
GE001639	Two-component system sensor histidine kinase EnvZ	--	tr|A0A2E9XRF6|A0A2E9XRF6_9RICK	3.4e-49	32.18	96.11	204
GE001641	Toxin	--	tr|D8K9X2|D8K9X2_NITWC	6.5e-33	67.01	98.98	148
GE001642	Antitoxin ParD	parD	tr|T2L240|T2L240_9GAMM	8.5e-26	76.54	98.78	124
GE001643	50S ribosome-binding GTPase	--	tr|A0A4R3XX50|A0A4R3XX50_METMH	8.9e-185	63.29	98.86	655
GE001644	GTP-binding protein	--	tr|A0A177ND88|A0A177ND88_9GAMM	1.1e-220	65.86	100.00	775
GE001645	Uncharacterized protein	--	tr|A0A2P5MRL6|A0A2P5MRL6_METSP	7.3e-57	76.55	100.00	228
GE001646	Uncharacterized protein	--	tr|A0A291IIA2|A0A291IIA2_9GAMM	3.2e-88	78.28	100.00	333
GE001647	Uridylate kinase	--	tr|A0A177NBR4|A0A177NBR4_9GAMM	7.2e-50	55.80	89.16	206
GE001648	Aminodeoxychorismate synthase component I	pabB	tr|A0A177M310|A0A177M310_METMH	4.4e-188	72.59	99.56	666
GE001649	H4MPT-linked C1 transfer pathway protein	--	tr|A0A177NRX8|A0A177NRX8_9GAMM	2.3e-112	60.87	99.14	414
GE001650	Alpha/beta hydrolase	--	tr|A0A1V8M447|A0A1V8M447_9GAMM	2.3e-119	67.39	98.77	437
GE001651	Redoxin superfamily	--	tr|A0A1R4H8M1|A0A1R4H8M1_9GAMM	4.7e-47	55.77	92.86	196
GE001653	Uncharacterized protein	--	tr|A0A4R3Y5W0|A0A4R3Y5W0_METMH	2.3e-66	67.58	97.33	260
GE001654	Uncharacterized protein	--	tr|A0A2P5NAD9|A0A2P5NAD9_METSP	1.1e-17	78.87	89.87	97
GE001655	Metal-binding protein	--	tr|A0A4P9UKG7|A0A4P9UKG7_9GAMM	7.2e-15	73.47	73.13	88
GE001656	Uncharacterized protein	--	tr|A0A2P5MXK3|A0A2P5MXK3_METSP	3.2e-32	76.84	100.00	146
GE001657	Uncharacterized protein	--	tr|A0A177MHX3|A0A177MHX3_METMH	4.1e-69	65.20	100.00	270
GE001658	ATPase P	--	tr|A0A177MZF7|A0A177MZF7_9GAMM	0.0e+00	78.16	100.00	1230
GE001659	DsbD_2 domain-containing protein	--	tr|A0A177MZN5|A0A177MZN5_9GAMM	1.8e-102	72.28	90.20	381
GE001660	Uncharacterized protein	--	tr|A0A418RMG6|A0A418RMG6_9GAMM	4.1e-164	65.35	100.00	586
GE001661	Copper chaperone	--	tr|A0A177P943|A0A177P943_9GAMM	4.3e-18	69.57	98.57	99
GE001662	Molybdopterin guanine dinucleotide biosynthesis accessory protein MobB	--	tr|A0A4R3Y705|A0A4R3Y705_METMH	1.4e-55	63.10	88.89	224
GE001663	Molecular chaperone DnaJ	--	tr|A0A177NE55|A0A177NE55_9GAMM	2.6e-29	50.00	100.00	137
GE001664	RNA polymerase sigma factor RpoS	rpoS	tr|A0A2P5MUD2|A0A2P5MUD2_METSP	1.9e-137	77.04	100.00	497
GE001665	Nucleotide-binding protein	--	tr|A0A2N0V749|A0A2N0V749_9GAMM	3.5e-273	78.71	98.70	949
GE001666	DUF2760 domain-containing protein	--	tr|A0A291II65|A0A291II65_9GAMM	1.1e-69	68.47	100.00	271
GE001667	Uncharacterized protein	--	tr|G0A7E5|G0A7E5_METMM	2.9e-39	65.41	100.00	170
GE001668	Two-component system response regulator	--	tr|A0A177N0P8|A0A177N0P8_9GAMM	4.6e-113	77.15	99.63	416
GE001669	Uncharacterized protein	--	tr|A0A4R3Y5W0|A0A4R3Y5W0_METMH	2.9e-77	72.58	98.94	297
GE001670	Uncharacterized protein	--	tr|A0A177M5Z6|A0A177M5Z6_METMH	5.3e-62	60.91	97.78	246
GE001671	5-methyltetrahydropteroyltriglutamate--homocysteine methyltransferase	--	tr|A0A2N0V635|A0A2N0V635_9GAMM	5.5e-146	73.58	99.44	526
GE001672	Polyphosphate glucokinase	--	tr|A0A177MQ57|A0A177MQ57_METMH	2.2e-112	80.00	94.23	414
GE001673	Uncharacterized protein	--	tr|A0A257NEH4|A0A257NEH4_9GAMM	2.4e-11	63.79	100.00	76
GE001674	Uncharacterized protein	--	tr|A0A2P5MR62|A0A2P5MR62_METSP	9.5e-12	94.87	78.00	77
GE001675	Uncharacterized protein	--	tr|A0A2P5LI66|A0A2P5LI66_9GAMM	1.7e-24	86.36	100.00	120
GE001676	Fis family transcriptional regulator	--	tr|A0A2P5MR08|A0A2P5MR08_METSP	5.8e-37	88.00	100.00	162
GE001680	Alpha/beta hydrolase	--	tr|A0A2N0V184|A0A2N0V184_9GAMM	6.9e-70	76.97	95.38	272
GE001681	Transposase and inactivated derivatives, IS30 family	--	tr|A0A1G5TH27|A0A1G5TH27_9PROT	2.4e-171	75.91	100.00	610
GE001682	Uncharacterized protein	--	tr|A0A2S6MWB0|A0A2S6MWB0_RHOGL	5.2e-43	65.85	99.19	182
GE001683	Citrate synthase	gltA	tr|A0A177NNJ3|A0A177NNJ3_9GAMM	2.3e-199	80.76	97.68	703
GE001684	Polyketide synthase	--	tr|A0A349L614|A0A349L614_9BURK	4.8e-135	51.40	96.71	490
GE001685	Polyketide synthase	--	tr|A0A395CZ24|A0A395CZ24_9RHIZ	0.0e+00	38.16	98.12	1321
GE001686	8-amino-7-oxononanoate synthase	--	tr|A0A0A6S4A6|A0A0A6S4A6_9GAMM	1.2e-105	47.26	99.55	392
GE001687	RND transporter	--	tr|A0A256WXG7|A0A256WXG7_9BACT	1.3e-293	66.62	98.98	1017
GE001688	Uncharacterized protein	--	tr|A0A0S4LGZ3|A0A0S4LGZ3_9BACT	3.4e-108	77.08	91.25	400
GE001689	Uncharacterized protein	--	tr|A0A1K1NQ78|A0A1K1NQ78_9PROT	4.3e-134	60.41	95.39	486
GE001690	Putative signal peptide protein	--	tr|A0A378J3V7|A0A378J3V7_9GAMM	2.4e-29	47.89	91.56	137
GE001691	SAM-dependent methyltransferase	--	tr|A0A2P5LFF6|A0A2P5LFF6_9GAMM	3.0e-90	74.88	82.47	340
GE001696	DUF805 domain-containing protein	--	tr|A0A4R0YX43|A0A4R0YX43_9GAMM	5.8e-26	51.69	94.40	125
GE001697	Uncharacterized protein	--	tr|A0A349LR52|A0A349LR52_9GAMM	6.4e-16	38.56	42.12	94
GE001699	Na+/H+-dicarboxylate symporter	--	tr|A0A4V2W176|A0A4V2W176_METMH	9.1e-169	76.96	99.27	602
GE001700	UPF0225 protein EDE11_110106	--	tr|A0A4R3XXZ4|A0A4R3XXZ4_METMH	2.2e-57	65.64	99.39	230
GE001701	Thioredoxin	--	tr|A0A2P5MXB3|A0A2P5MXB3_METSP	3.8e-41	53.66	99.39	176
GE001702	DUF2252 domain-containing protein	--	tr|A0A418RN79|A0A418RN79_9GAMM	9.9e-136	60.68	94.79	492
GE001703	Protein MgtC	--	tr|A0A4V6P3X9|A0A4V6P3X9_METMH	2.7e-91	68.16	98.79	344
GE001704	GTP pyrophosphokinase	--	tr|A0A4R3XQW8|A0A4R3XQW8_METMH	1.2e-288	71.10	98.87	1001
GE001705	1,4-alpha-glucan branching enzyme	--	tr|A0A372IUC0|A0A372IUC0_9BACT	5.1e-243	62.40	99.53	849
GE001706	HNH endonuclease	--	tr|A0A4R6UTJ6|A0A4R6UTJ6_9GAMM	4.7e-26	61.29	92.08	125
GE001707	Long-chain fatty acid transport protein	--	tr|A0A177NIL9|A0A177NIL9_9GAMM	6.7e-168	70.71	90.32	599
GE001708	Acyl-CoA dehydrogenase	--	tr|A0A177NKV9|A0A177NKV9_9GAMM	1.8e-206	89.57	100.00	727
GE001709	S-adenosyl-L-methionine-dependent methyltransferase	--	tr|A0A1L6M058|A0A1L6M058_9DELT	2.4e-119	72.57	86.75	437
GE001710	Transposase	--	tr|A0A2S5Q7D4|A0A2S5Q7D4_9GAMM	1.2e-44	62.60	98.40	188
GE001711	Outer membrane lipoprotein Blc	--	tr|A0A2N0VB85|A0A2N0VB85_9GAMM	4.9e-60	69.59	100.00	239
GE001712	Deoxyribodipyrimidine photolyase	--	tr|A0A2N1XPV8|A0A2N1XPV8_9GAMM	1.0e-173	63.05	99.56	618
GE001713	YfcH	--	tr|A0A257N579|A0A257N579_9GAMM	3.2e-83	52.86	97.97	317
GE001714	ATP-dependent zinc metalloprotease FtsH	ftsH	tr|A0A2S6H4B9|A0A2S6H4B9_9GAMM	1.0e-31	51.56	93.43	145
GE001715	ATP-dependent zinc metalloprotease FtsH	ftsH	tr|A0A177MQR1|A0A177MQR1_METMH	3.0e-296	83.31	100.00	1026
GE001716	Protein HflC	--	tr|A0A177M6M2|A0A177M6M2_METMH	7.6e-130	83.68	100.00	472
GE001717	Protein HflK	--	tr|A0A177M5I6|A0A177M5I6_METMH	3.0e-161	75.52	100.00	577
GE001718	RNA polymerase subunit sigma-32	--	tr|A0A177M5N4|A0A177M5N4_METMH	4.3e-105	58.90	85.01	390
GE001719	MerR family transcriptional regulator	--	tr|A0A291IK19|A0A291IK19_9GAMM	2.4e-86	55.56	98.01	327
GE001720	Bifunctional DNA-binding transcriptional regulator/O6-methylguanine-DNA methyltransferase Ada	--	tr|A0A3G2HS78|A0A3G2HS78_9BURK	2.6e-44	56.71	82.83	187
GE001721	Radical SAM protein	--	tr|A0A2S5QQR9|A0A2S5QQR9_9GAMM	4.7e-153	75.28	99.44	549
GE001723	ATP-grasp domain-containing protein	--	tr|A0A177NQC8|A0A177NQC8_9GAMM	1.3e-74	51.04	94.43	288
GE001724	Histidine biosynthesis protein	--	tr|G0A7K3|G0A7K3_METMM	4.8e-63	57.85	98.67	250
GE001725	Aldehyde-activating protein	--	tr|A0A177MIK4|A0A177MIK4_METMH	4.6e-82	95.91	100.00	312
GE001726	Triphosphoribosyl-dephospho-CoA protein	--	tr|G0A7K1|G0A7K1_METMM	1.1e-104	68.84	96.17	388
GE001727	Alpha-L-glutamate ligase	--	tr|A0A177NS45|A0A177NS45_9GAMM	9.8e-128	75.92	98.03	465
GE001728	Methenyltetrahydromethanopterin cyclohydrolase	mch	tr|A0A177MG23|A0A177MG23_METMH	1.1e-169	91.41	99.39	604
GE001729	Methenyltetrahydromethanopterin cyclohydrolase	mch	tr|G0A7J9|G0A7J9_METMM	2.9e-89	47.65	96.27	337
GE001730	Phage integrase family protein	--	tr|A0A497XCV4|A0A497XCV4_9PROT	4.7e-105	57.10	98.02	390
GE001731	DUF4224 domain-containing protein	--	tr|A0A439ERD5|A0A439ERD5_XYLFS	5.0e-06	46.00	69.44	58
GE001733	Uncharacterized protein	--	tr|A0A3D1CGL0|A0A3D1CGL0_9GAMM	2.5e-07	51.79	64.37	63
GE001734	Uncharacterized protein	--	tr|A0A4V0HYG4|A0A4V0HYG4_9BACT	1.1e-14	47.12	90.57	88
GE001735	Uncharacterized protein	--	tr|G8QM78|G8QM78_AZOOP	2.3e-08	59.57	88.68	66
GE001737	Phosphoesterase DHHA1	--	tr|G3J2A7|G3J2A7_METTV	1.8e-51	43.64	97.07	211
GE001739	Uncharacterized protein	--	tr|A0A441YU92|A0A441YU92_9RHIZ	1.8e-25	46.36	85.80	124
GE001740	PG_binding_3 domain-containing protein	--	tr|A0A3L8BZJ9|A0A3L8BZJ9_9GAMM	5.0e-34	45.35	92.90	153
GE001744	Uncharacterized protein YfdQ (DUF2303 family)	--	tr|A0A2S6H5H9|A0A2S6H5H9_9GAMM	2.3e-46	39.93	100.00	194
GE001745	Uncharacterized protein	--	tr|A0A2S6H5C1|A0A2S6H5C1_9GAMM	2.0e-28	60.71	92.37	134
GE001750	Uncharacterized protein	--	tr|A0A2S6H5E7|A0A2S6H5E7_9GAMM	1.0e-29	60.38	71.43	138
GE001751	DNA-binding transcriptional regulator YdaS (Cro superfamily)	--	tr|A0A2S6H593|A0A2S6H593_9GAMM	5.7e-15	68.85	87.14	88
GE001754	Virulence-associated protein E	--	tr|A0A4R1LDM1|A0A4R1LDM1_9BURK	3.8e-166	40.47	97.31	594
GE001757	Uncharacterized protein	--	tr|A0A149T7E7|A0A149T7E7_9PROT	1.2e-29	48.39	85.00	138
GE001758	Terminase	--	tr|A0A3D1IXZ5|A0A3D1IXZ5_9BURK	1.5e-147	56.60	93.43	531
GE001760	Putative phage head-tail connector protein (P21)	--	tr|G2ZK48|G2ZK48_9RALS	1.5e-161	51.74	97.85	578
GE001761	Uncharacterized protein	--	tr|A0A1G3M4B6|A0A1G3M4B6_9SPIR	7.3e-06	42.65	64.76	58
GE001762	Uncharacterized protein	--	tr|A0A158HSV2|A0A158HSV2_9BURK	1.1e-26	42.04	61.66	129
GE001763	Uncharacterized protein	--	tr|A0A348DD64|A0A348DD64_9ENTR	1.5e-123	66.18	83.95	451
GE001764	Phage protein	--	tr|A0A348DD65|A0A348DD65_9ENTR	1.5e-23	47.68	100.00	118
GE001772	Uncharacterized protein	--	tr|A0A1H1JVE7|A0A1H1JVE7_9BURK	1.8e-62	50.00	88.32	248
GE001773	GDSL-like Lipase/Acylhydrolase family protein	--	tr|A0A238YTR4|A0A238YTR4_9PROT	8.7e-10	35.76	45.31	73
GE001775	Putative phage protein p14	--	tr|G2ZK55|G2ZK55_9RALS	1.2e-29	39.35	91.34	139
GE001776	Phage protein	--	tr|K0ME22|K0ME22_BORPB	1.8e-162	44.25	100.00	582
GE001777	N4 Gp49/Sf6 protein 66 phage family protein	--	tr|K9BS44|K9BS44_9GAMM	2.2e-29	68.69	69.23	137
GE001778	Uncharacterized protein	--	tr|C5T1X6|C5T1X6_ACIDE	2.1e-25	57.45	77.12	124
GE001779	Uncharacterized protein	--	tr|A0A3D0NGG1|A0A3D0NGG1_9MYCO	6.4e-11	40.00	73.03	76
GE001782	SLT domain-containing protein	--	tr|K0MGU5|K0MGU5_BORPB	3.7e-56	31.36	81.99	228
GE001783	Uncharacterized protein	--	tr|K0M8S1|K0M8S1_BORPB	0.0e+00	38.07	99.40	1463
GE001784	Cell filamentation protein Fic	--	tr|A0A2P5L4M6|A0A2P5L4M6_9GAMM	5.8e-145	77.62	100.00	522
GE001785	Uncharacterized protein	--	tr|A0A4U0H2W2|A0A4U0H2W2_9SPHI	1.6e-06	51.35	80.00	60
GE001786	Uncharacterized protein	--	tr|A0A2S3UPX5|A0A2S3UPX5_9RHOB	2.4e-12	34.09	91.55	80
GE001787	Putative transposase	bplSymb_SCF10801P003	tr|A0A1Z5HDL1|A0A1Z5HDL1_9GAMM	7.4e-96	74.45	100.00	359
GE001788	Uncharacterized protein	--	tr|A0A177NJV3|A0A177NJV3_9GAMM	2.7e-46	69.13	99.33	193
GE001789	Uncharacterized protein	--	tr|A0A177NMD4|A0A177NMD4_9GAMM	2.0e-15	78.00	24.63	91
GE001791	Glutamate racemase	murI	tr|A0A418X2L2|A0A418X2L2_9BURK	3.9e-92	68.94	87.71	347
GE001792	Uncharacterized protein	--	tr|A0A1R4HHR5|A0A1R4HHR5_9GAMM	4.1e-47	87.39	100.00	196
GE001793	QacE family quaternary ammonium compound efflux SMR transporter	--	tr|A0A4P7BA96|A0A4P7BA96_9BURK	3.7e-37	75.00	99.08	162
GE001795	Carbonic anhydrase	--	tr|A0A1G3HJK6|A0A1G3HJK6_9RHOO	1.7e-73	62.86	95.89	284
GE001796	TetR family transcriptional regulator	--	tr|A0A1S1Y9S5|A0A1S1Y9S5_9GAMM	1.5e-73	72.73	98.42	284
GE001797	Uncharacterized protein	--	tr|A0A1S1Y9T4|A0A1S1Y9T4_9GAMM	5.9e-58	83.72	100.00	232
GE001798	Uncharacterized protein	--	tr|A0A2P5N1N2|A0A2P5N1N2_METSP	1.9e-148	45.57	99.65	535
GE001799	Glucan 1,3-beta-glucosidase	--	tr|G0A322|G0A322_METMM	4.2e-149	65.85	98.12	536
GE001800	Putative ATP-binding cassette transporter	--	tr|A0A4V2W131|A0A4V2W131_METMH	1.3e-253	76.60	100.00	884
GE001801	Transcription termination factor Rho	rho	tr|A0A2P5N1K8|A0A2P5N1K8_METSP	1.5e-227	97.85	100.00	797
GE001802	Thioredoxin	--	tr|G0A325|G0A325_METMM	1.6e-48	84.26	100.00	200
GE001803	ATP-dependent RNA helicase RhlB	rhlB	tr|A0A177MQ90|A0A177MQ90_METMH	1.6e-211	91.56	93.29	744
GE001804	HAD family hydrolase	--	tr|A0A177MQ02|A0A177MQ02_METMH	4.2e-96	77.98	100.00	359
GE001805	ADP-ribose diphosphatase	--	tr|A0A4R3XYB0|A0A4R3XYB0_METMH	7.1e-73	80.23	96.72	282
GE001806	Mannose-1-phosphate guanylyltransferase/mannose-6-phosphate isomerase	cpsB	tr|A0A177NL70|A0A177NL70_9GAMM	4.4e-220	81.33	100.00	772
GE001807	Phosphate-specific transport system accessory protein PhoU	--	tr|A0A4R3XQY6|A0A4R3XQY6_METMH	3.8e-66	57.58	95.45	260
GE001808	Magnesium transport protein CorA	corA	tr|A0A177N515|A0A177N515_9GAMM	7.4e-190	83.02	100.00	672
GE001809	Carbohydrate kinase	--	tr|A0A2N0V2W0|A0A2N0V2W0_9GAMM	1.9e-91	56.51	99.32	344
GE001810	DUF1624 domain-containing protein	--	tr|A0A350XA12|A0A350XA12_9CYAN	2.8e-71	41.54	99.74	278
GE001811	Rpn family recombination-promoting nuclease/putative transposase	--	tr|A0A418RJ44|A0A418RJ44_9GAMM	4.4e-52	46.36	98.85	213
GE001812	Uncharacterized protein	--	tr|A0A2T1DJQ9|A0A2T1DJQ9_9CYAN	7.2e-35	34.24	98.64	156
GE001813	Uncharacterized protein	--	tr|A0A1H7Y7L6|A0A1H7Y7L6_9BURK	3.9e-27	33.33	98.08	130
GE001814	Haemagg_act domain-containing protein	--	tr|A0A2N0V4F0|A0A2N0V4F0_9GAMM	0.0e+00	41.73	99.18	2067
GE001815	Uncharacterized protein	--	tr|A0A1S1XZX7|A0A1S1XZX7_9GAMM	1.8e-08	27.34	87.50	68
GE001816	Uncharacterized protein	--	tr|A0A2N0V479|A0A2N0V479_9GAMM	1.0e-173	55.73	99.83	619
GE001817	Aspartate carbamoyltransferase	--	tr|A0A2N0V492|A0A2N0V492_9GAMM	1.0e-44	57.99	95.35	188
GE001818	Uncharacterized protein	--	tr|A0A2S6HAG8|A0A2S6HAG8_9GAMM	3.1e-95	70.90	95.65	357
GE001819	Uncharacterized protein	--	tr|A0A0F3INJ1|A0A0F3INJ1_9GAMM	5.7e-08	75.00	88.89	64
GE001820	RND transporter	--	tr|A0A2S5CG27|A0A2S5CG27_9GAMM	7.9e-186	69.18	94.78	659
GE001823	Uncharacterized protein	--	tr|A0A2G6KYD4|A0A2G6KYD4_9GAMM	1.8e-162	83.59	97.63	580
GE001825	Nucleoside triphosphate hydrolase	mazG	tr|A0A177MSC9|A0A177MSC9_METMH	8.2e-120	83.92	100.00	438
GE001826	Sugar kinase	--	tr|A0A177N1T0|A0A177N1T0_9GAMM	9.3e-158	84.84	100.00	565
GE001827	Diacylglycerol kinase	--	tr|A0A177MT59|A0A177MT59_METMH	1.1e-53	92.44	100.00	218
GE001828	Glycine cleavage system H protein	gcvH	tr|A0A2P5N5N0|A0A2P5N5N0_METSP	6.3e-44	71.20	98.43	185
GE001829	Uncharacterized protein	--	tr|A0A177NJE3|A0A177NJE3_9GAMM	1.4e-87	53.57	100.00	332
GE001830	Uncharacterized protein (TIGR00661 family)	--	tr|A0A4V2W0Y7|A0A4V2W0Y7_METMH	4.1e-170	80.64	99.71	606
GE001831	Phosphatase PAP2 family protein	--	tr|A0A4P9US91|A0A4P9US91_9GAMM	3.0e-65	72.94	97.70	256
GE001832	XRE family transcriptional regulator	--	tr|A0A418RNH9|A0A418RNH9_9GAMM	3.7e-30	54.62	100.00	139
GE001833	Type II toxin-antitoxin system RelE/ParE family toxin	--	tr|A0A418RNN0|A0A418RNN0_9GAMM	4.6e-19	57.14	100.00	102
GE001834	Acyltransferase	--	tr|A0A418RHX7|A0A418RHX7_9GAMM	2.6e-106	55.74	97.33	394
GE001835	Uncharacterized protein	--	tr|A0A389MHC5|A0A389MHC5_9BURK	1.3e-80	76.77	100.00	308
GE001836	Uncharacterized protein	--	tr|A0A2H0G313|A0A2H0G313_9PROT	7.1e-135	69.44	98.83	489
GE001837	3&apos;,5&apos;-cyclic adenosine monophosphate phosphodiesterase CpdA	cpdA	tr|A0A177LXP3|A0A177LXP3_METMH	2.8e-75	53.64	100.00	290
GE001838	Uncharacterized protein	--	tr|A0A177N6E9|A0A177N6E9_9GAMM	6.3e-133	73.15	100.00	482
GE001839	ABC transporter ATP-binding protein	--	tr|A0A2N0V1T6|A0A2N0V1T6_9GAMM	1.4e-103	80.82	100.00	384
GE001840	Transport permease protein	--	tr|A0A2P5N5Z7|A0A2P5N5Z7_METSP	3.3e-135	92.94	100.00	490
GE001841	TPR repeat-containing protein	--	tr|B3QT81|B3QT81_CHLT3	1.3e-258	51.42	96.14	901
GE001845	Uncharacterized protein	--	tr|A0A2V9UW48|A0A2V9UW48_9BACT	1.8e-101	45.47	98.68	378
GE001846	Uncharacterized protein	--	tr|A0A2V8RR86|A0A2V8RR86_9BACT	1.0e-135	49.54	96.02	492
GE001847	Uncharacterized membrane protein HdeD (DUF308 family)	--	tr|A0A2S6HCB0|A0A2S6HCB0_9GAMM	1.6e-46	46.77	95.88	194
GE001848	2,4-dienoyl-CoA reductase-like NADH-dependent reductase (Old Yellow Enzyme family)	--	tr|A0A329CWZ2|A0A329CWZ2_9BURK	1.7e-174	79.56	98.91	620
GE001849	Uncharacterized protein	--	tr|A0A291IF56|A0A291IF56_9GAMM	3.5e-07	33.01	91.87	64
GE001850	Nitroreductase	--	tr|G9EQK1|G9EQK1_9GAMM	2.4e-55	60.96	99.47	224
GE001851	Bifunctional enzyme Fae/Hps	MGMO_34c00230	tr|V5BZC8|V5BZC8_9GAMM	4.9e-90	92.86	100.00	339
GE001852	Bacterioferritin	--	tr|A0A0C5JCD2|A0A0C5JCD2_9RHOO	8.0e-72	79.43	94.09	278
GE001854	NHL repeat containing protein	--	tr|G3IVN4|G3IVN4_METTV	1.4e-202	76.43	93.78	714
GE001855	Uncharacterized protein	--	tr|A0A2S6H9W2|A0A2S6H9W2_9GAMM	1.1e-21	65.82	62.70	111
GE001856	DUF2383 domain-containing protein	--	tr|G3IVK8|G3IVK8_METTV	2.3e-50	72.41	97.97	207
GE001857	Uncharacterized protein	--	tr|A0A143BC17|A0A143BC17_9DELT	1.3e-08	74.47	95.92	67
GE001858	General stress protein CsbD	--	tr|A0A2P5MUL7|A0A2P5MUL7_METSP	2.4e-14	70.00	100.00	86
GE001860	Uncharacterized protein	--	tr|A0A2S5CPZ8|A0A2S5CPZ8_9GAMM	3.2e-29	57.14	100.00	136
GE001861	EF-hand domain-containing protein	--	tr|G3IVK6|G3IVK6_METTV	1.9e-37	64.52	100.00	164
GE001862	Uncharacterized protein	--	tr|A0A1W9K791|A0A1W9K791_9PROT	1.0e-178	45.08	68.61	636
GE001863	DNA-binding protein	--	tr|A0A2W4RCM1|A0A2W4RCM1_9GAMM	4.5e-34	72.34	95.92	152
GE001864	XRE family transcriptional regulator	--	tr|A0A2N1XLE7|A0A2N1XLE7_9GAMM	7.3e-30	72.00	94.34	138
GE001865	Aminotransferase	--	tr|A0A4R3XS48|A0A4R3XS48_METMH	1.4e-203	91.07	99.75	717
GE001866	Uncharacterized protein	--	tr|H8GLH8|H8GLH8_METAL	5.9e-212	60.06	99.52	746
GE001867	Lytic transglycosylase	--	tr|A0A126T5P7|A0A126T5P7_9GAMM	7.4e-132	72.70	94.20	479
GE001869	Uncharacterized protein	--	tr|A0A2S6H9S5|A0A2S6H9S5_9GAMM	5.5e-51	58.72	100.00	209
GE001871	Y1_Tnp domain-containing protein	--	tr|F9ZX82|F9ZX82_METMM	1.8e-104	66.30	100.00	387
GE001872	Group II intron reverse transcriptase/maturase	--	tr|A0A259EN01|A0A259EN01_9PROT	6.5e-197	77.43	100.00	695
GE001874	tRNA1(Val) (adenine(37)-N6)-methyltransferase	--	tr|A0A2S6HKD7|A0A2S6HKD7_9GAMM	8.9e-60	52.54	99.58	239
GE001875	Ribonuclease VapC	vapC	tr|A0A068YPV4|A0A068YPV4_9BURK	5.9e-56	80.29	99.28	225
GE001876	Plasmid stabilization protein	--	tr|A0A2P5MG56|A0A2P5MG56_9GAMM	1.7e-33	88.10	87.50	150
GE001877	Ribosomal-protein-alanine acetyltransferase	--	tr|A0A140E6D1|A0A140E6D1_9GAMM	4.5e-167	78.53	99.73	596
GE001878	Type II secretion system protein GspE	--	tr|A0A177PF48|A0A177PF48_9GAMM	1.6e-261	82.04	100.00	910
GE001879	Type II secretion system protein F (GspF)	--	tr|A0A4V2W2C9|A0A4V2W2C9_METMH	7.3e-179	83.46	100.00	635
GE001880	Type II secretion system protein GspG	--	tr|A0A1W9K766|A0A1W9K766_9PROT	1.3e-63	85.11	100.00	251
GE001881	General secretion pathway protein H	--	tr|A0A4R3Y7R1|A0A4R3Y7R1_METMH	4.2e-50	68.18	99.35	206
GE001882	General secretion pathway protein GspH	--	tr|A0A177MW64|A0A177MW64_9GAMM	9.0e-29	51.32	98.70	135
GE001883	General secretion pathway protein J	--	tr|G0A042|G0A042_METMM	3.8e-49	52.58	96.77	203
GE001884	Type II secretion system protein K	--	tr|A0A2N0VAI2|A0A2N0VAI2_9GAMM	1.3e-77	49.84	96.57	298
GE001885	General secretion pathway protein L	--	tr|A0A4R3Y5N7|A0A4R3Y5N7_METMH	1.0e-113	55.67	97.68	419
GE001886	General secretion pathway protein GspM	--	tr|A0A172U899|A0A172U899_9GAMM	4.2e-55	63.27	100.00	223
GE001887	Uncharacterized protein	--	tr|A0A177MFY2|A0A177MFY2_METMH	1.7e-38	52.45	98.53	168
GE001888	Type II secretion system protein GspD	--	tr|A0A172U895|A0A172U895_9GAMM	1.8e-197	61.70	97.30	698
GE001889	Uncharacterized protein	--	tr|F9ZVW7|F9ZVW7_METMM	1.9e-185	77.89	97.37	657
GE001890	Short-chain dehydrogenase	--	tr|A0A257SSQ7|A0A257SSQ7_9GAMM	2.7e-99	71.54	100.00	370
GE001891	Uncharacterized protein	--	tr|A0A1R4H6F5|A0A1R4H6F5_9GAMM	1.3e-15	37.43	72.77	92
GE001893	Transposase	--	tr|A0A257NDB9|A0A257NDB9_9GAMM	4.7e-201	75.26	99.79	709
GE001894	Beta-glucosidase	--	tr|A0A177NK07|A0A177NK07_9GAMM	0.0e+00	75.75	99.45	1125
GE001895	FHS family L-fucose permease-like MFS transporter	--	tr|A0A4R3XX06|A0A4R3XX06_METMH	8.3e-157	73.02	93.95	562
GE001897	Glycosyltransferase family 25 (LPS biosynthesis protein)	--	tr|A0A1H9KJH5|A0A1H9KJH5_9PSED	3.0e-63	49.36	97.51	250
GE001898	Uncharacterized protein	--	tr|A0A191UFG7|A0A191UFG7_9BURK	3.7e-58	31.82	96.71	235
GE001900	Uncharacterized protein	--	tr|A0A3G9JZ29|A0A3G9JZ29_MICVR	1.4e-13	31.86	96.06	85
GE001901	Transposase	--	tr|A0A177MH40|A0A177MH40_METMH	8.1e-82	76.70	98.88	312
GE001902	Uncharacterized protein	--	tr|A0A257N7I0|A0A257N7I0_9GAMM	3.1e-24	83.10	100.00	119
GE001903	Uncharacterized protein	--	tr|A0A2P5MQP9|A0A2P5MQP9_METSP	4.3e-27	71.62	94.87	129
GE001904	Cytochrome c peroxidase	--	tr|A0A4R3XVQ4|A0A4R3XVQ4_METMH	8.2e-160	83.88	100.00	572
GE001905	Uncharacterized protein	--	tr|A0A1Y5DPZ7|A0A1Y5DPZ7_9GAMM	9.2e-102	41.52	94.56	379
GE001906	Uncharacterized protein	--	tr|A0A2R3QT90|A0A2R3QT90_PSEME	9.0e-06	23.68	85.45	60
GE001907	Glycosyl transferase family 1	--	tr|A0A2A5BGG4|A0A2A5BGG4_9GAMM	2.2e-109	47.94	98.80	404
GE001908	Chaperone protein HtpG	htpG	tr|A0A177MG88|A0A177MG88_METMH	0.0e+00	88.34	99.84	1144
GE001909	Metal-binding protein SmbP	--	tr|A0A1W9JL46|A0A1W9JL46_9PROT	8.5e-16	50.49	90.35	92
GE001910	Uncharacterized protein	--	tr|A0A3D9CPV7|A0A3D9CPV7_9FLAO	1.9e-17	26.18	83.73	99
GE001911	Uncharacterized protein	--	tr|A0A0A1Z9E4|A0A0A1Z9E4_PSEFL	1.4e-22	36.92	84.14	115
GE001912	Uncharacterized protein	--	tr|A0A2N6GZK3|A0A2N6GZK3_9BACT	6.1e-30	38.42	95.92	139
GE001913	Protein-methionine-sulfoxide reductase heme-binding subunit MsrQ	msrQ	tr|A0A1Y3A260|A0A1Y3A260_9GAMM	5.4e-80	75.25	92.52	306
GE001914	Protein-methionine-sulfoxide reductase catalytic subunit MsrP	msrP	tr|A0A257NA50|A0A257NA50_9GAMM	4.5e-152	81.94	99.68	546
GE001915	Cobalamin (Vitamin B12) biosynthesis CbiX protein	--	tr|G3IY34|G3IY34_METTV	3.5e-31	62.39	95.12	143
GE001916	Heme-binding protein	--	tr|A0A2N0V0W1|A0A2N0V0W1_9GAMM	1.5e-62	67.38	100.00	248
GE001917	Uncharacterized protein	--	tr|A0A291IM01|A0A291IM01_9GAMM	2.1e-62	69.08	98.70	247
GE001918	Uncharacterized protein	--	tr|A0A177N2G9|A0A177N2G9_9GAMM	4.6e-29	53.54	95.49	136
GE001919	Hydrolase	--	tr|A0A1Y5DLS3|A0A1Y5DLS3_9GAMM	3.0e-60	64.97	98.88	240
GE001921	Uncharacterized protein	Cflav_PD1162	tr|B9XQ21|B9XQ21_PEDPL	5.9e-45	54.07	99.42	189
GE001923	Uncharacterized protein	--	tr|A0A177NDJ5|A0A177NDJ5_9GAMM	5.3e-33	92.31	98.73	148
GE001925	Uncharacterized protein	--	tr|A0A177M3W0|A0A177M3W0_METMH	2.3e-91	53.16	80.47	345
GE001926	TonB-dependent receptor	--	tr|A0A418RR48|A0A418RR48_9GAMM	3.9e-259	60.81	85.37	903
GE001927	Uncharacterized protein	--	tr|A0A1R4H969|A0A1R4H969_9GAMM	7.0e-146	47.46	69.28	527
GE001928	Uncharacterized protein	--	tr|G3J0U5|G3J0U5_METTV	2.2e-56	80.69	99.32	227
GE001929	AraC family transcriptional regulator	--	tr|A0A2S6HE62|A0A2S6HE62_9GAMM	6.1e-123	69.30	94.03	449
GE001931	(2Fe-2S)-binding protein	--	tr|A0A2W4QI17|A0A2W4QI17_9GAMM	1.5e-42	72.48	87.90	181
GE001932	PAS domain-containing sensor histidine kinase	--	tr|A0A2S5TH62|A0A2S5TH62_9GAMM	4.2e-43	32.07	44.55	185
GE001933	Diguanylate cyclase	--	tr|A0A2N0V941|A0A2N0V941_9GAMM	6.8e-131	64.15	100.00	476
GE001934	UDP-glucose 4-epimerase	--	tr|F9ZWK3|F9ZWK3_METMM	5.9e-153	73.49	100.00	549
GE001935	tRNA-cytidine(32) 2-sulfurtransferase	ttcA	tr|A0A2P5MXA3|A0A2P5MXA3_METSP	2.0e-143	87.72	100.00	517
GE001936	Beta-ketoacyl-ACP synthase I	--	tr|A0A177NK43|A0A177NK43_9GAMM	2.0e-205	88.18	100.00	723
GE001937	3-hydroxydecanoyl-[acyl-carrier-protein] dehydratase	fabA	tr|A0A177MX47|A0A177MX47_9GAMM	3.2e-91	92.40	100.00	343
GE001938	Lytic transglycosylase	--	tr|A0A177NIT7|A0A177NIT7_9GAMM	1.9e-205	55.80	99.84	724
GE001939	ABC transporter ATP-binding protein	--	tr|A0A177NL78|A0A177NL78_9GAMM	6.6e-269	81.41	99.00	935
GE001940	Phosphatase	--	tr|A0A177MF63|A0A177MF63_METMH	9.9e-103	69.20	100.00	382
GE001941	Uncharacterized protein	--	tr|A0A1Y2ZW88|A0A1Y2ZW88_9GAMM	4.9e-38	68.91	99.17	166
GE001942	Uncharacterized protein	--	tr|A0A1Y2ZY42|A0A1Y2ZY42_9GAMM	6.0e-47	74.19	99.20	195
GE001943	Uncharacterized protein	--	tr|A0A1Y2ZY52|A0A1Y2ZY52_9GAMM	4.8e-49	60.00	100.00	203
GE001944	CASPASE_P20 domain-containing protein	--	tr|A0A1Y2ZWR7|A0A1Y2ZWR7_9GAMM	5.1e-140	63.77	98.28	506
GE001945	Uncharacterized protein	--	tr|A0A4R3Y5W7|A0A4R3Y5W7_METMH	6.6e-10	64.00	78.12	71
GE001946	ABC transporter permease	--	tr|A0A177NFC9|A0A177NFC9_9GAMM	4.8e-144	76.51	99.40	519
GE001947	Acyl-[ACP]--phospholipid O-acyltransferase	--	tr|A0A2N0V872|A0A2N0V872_9GAMM	0.0e+00	79.27	98.62	1151
GE001948	LPLT family lysophospholipid transporter-like MFS transporter	--	tr|A0A4R3XPE3|A0A4R3XPE3_METMH	7.1e-147	74.87	97.70	529
GE001951	Uncharacterized protein	--	tr|A0A256WRH4|A0A256WRH4_9BACT	1.6e-31	46.43	84.24	144
GE001952	Cytoplasmic protein	--	tr|A0A0G3BVA3|A0A0G3BVA3_9BURK	1.3e-70	81.21	91.41	274
GE001953	Uncharacterized protein	--	tr|A0A2W4SCG8|A0A2W4SCG8_9GAMM	7.0e-35	78.35	75.78	155
GE001954	Uncharacterized protein	BYI23_A014380	tr|G8MAW2|G8MAW2_9BURK	1.1e-21	73.24	100.00	110
GE001955	Helix-turn-helix domain protein	--	tr|A5G7I8|A5G7I8_GEOUR	1.7e-27	60.55	87.50	131
GE001956	Uncharacterized protein	--	tr|A0A1F6T7L0|A0A1F6T7L0_9PROT	3.7e-12	33.53	100.00	80
GE001957	Transposase, TnpA family	--	tr|H8GI26|H8GI26_METAL	8.4e-38	79.80	81.15	165
GE001958	Uncharacterized protein	--	tr|A0A2G4YTJ5|A0A2G4YTJ5_9PROT	1.3e-40	46.37	85.64	175
GE001959	Uncharacterized protein	--	tr|A0A2S5Q1Q5|A0A2S5Q1Q5_9GAMM	7.4e-190	52.56	96.41	672
GE001960	Cation diffusion facilitator family transporter	--	tr|A0A2U3Q0F4|A0A2U3Q0F4_9BRAD	5.5e-06	39.13	79.81	59
GE001961	Thiol peroxidase	tpx	tr|A0A177N7Q1|A0A177N7Q1_9GAMM	3.2e-72	82.53	100.00	280
GE001962	GTPase Der	der	tr|A0A2P5MUV3|A0A2P5MUV3_METSP	2.1e-230	85.96	99.57	807
GE001963	Outer membrane protein assembly factor BamB	bamB	tr|A0A177N5V4|A0A177N5V4_9GAMM	5.8e-144	65.72	95.79	519
GE001964	TPR_21 domain-containing protein	--	tr|A0A2N0V399|A0A2N0V399_9GAMM	6.6e-78	69.44	99.54	299
GE001965	Histidine--tRNA ligase	hisS	tr|F9ZYM5|F9ZYM5_METMM	3.3e-206	83.18	100.00	726
GE001966	Type IV pilus biogenesis/stability protein PilW	--	tr|A0A2N0V360|A0A2N0V360_9GAMM	2.5e-76	57.14	95.70	294
GE001967	Dual-specificity RNA methyltransferase RlmN	rlmN	tr|A0A4R3XU85|A0A4R3XU85_METMH	3.2e-181	85.09	99.73	643
GE001968	Nucleoside diphosphate kinase	ndk	tr|A0A2P5NEW2|A0A2P5NEW2_METSP	3.3e-65	89.51	100.00	256
GE001969	Protein translocase subunit SecD	secD	tr|A0A1W9K064|A0A1W9K064_9PROT	3.2e-279	81.01	100.00	969
GE001970	Sec translocon accessory complex subunit YajC	yajC	tr|A0A1W9K032|A0A1W9K032_9PROT	4.2e-47	85.22	99.14	196
GE001971	Phosphatidylserine decarboxylase proenzyme	psd	tr|A0A4R3XUM4|A0A4R3XUM4_METMH	7.1e-120	74.47	98.60	439
GE001972	Type III secretion exporter	--	tr|G3IQF4|G3IQF4_METTV	7.4e-37	81.52	94.85	161
GE001973	NADPH-dependent 7-cyano-7-deazaguanine reductase	queF	tr|A0A177N6S5|A0A177N6S5_9GAMM	7.5e-61	86.05	100.00	241
GE001974	Invasion gene expression up-regulator SirB	--	tr|G0A0X9|G0A0X9_METMM	5.4e-37	65.83	100.00	162
GE001975	Membrane protein	--	tr|A0A291IIQ3|A0A291IIQ3_9GAMM	4.8e-46	77.12	100.00	192
GE001976	Oxidoreductase molybdopterin binding protein	--	tr|A0A250KTQ8|A0A250KTQ8_9GAMM	4.2e-79	57.24	86.94	303
GE001977	Ubiquinone/menaquinone biosynthesis C-methylase UbiE	--	tr|A0A1Y6CYN2|A0A1Y6CYN2_9GAMM	1.0e-79	62.34	98.35	305
GE001980	Putative nucleic-acid-binding protein	--	tr|A0A4R3XVV4|A0A4R3XVV4_9PROT	3.0e-36	61.54	95.59	160
GE001981	AbrB family transcriptional regulator	--	tr|A0A125BDT5|A0A125BDT5_THIDE	1.5e-22	70.00	100.00	114
GE001982	Uncharacterized protein	--	tr|A0A177MZY6|A0A177MZY6_9GAMM	1.4e-30	62.18	93.70	141
GE001983	Uncharacterized protein	--	tr|A0A1S1XYQ8|A0A1S1XYQ8_9GAMM	2.1e-44	47.50	94.26	188
GE001984	Exosortase EpsH-like protein	MGMO_17c00140	tr|V5C0G3|V5C0G3_9GAMM	1.2e-44	59.24	95.73	188
GE001987	RHS repeat-associated core domain protein	--	tr|F9ZZ03|F9ZZ03_METMM	0.0e+00	49.71	85.21	1223
GE001988	Transglutaminase	--	tr|A0A2N1ZSK8|A0A2N1ZSK8_9GAMM	3.2e-214	48.40	96.96	754
GE001989	Uncharacterized protein	--	tr|G0A558|G0A558_METMM	4.0e-86	49.88	62.31	328
GE001993	Uncharacterized protein	--	tr|A0A1Y6BI55|A0A1Y6BI55_9ALTE	1.5e-37	50.61	77.73	165
GE001995	Uncharacterized protein	--	tr|A0A246GEX9|A0A246GEX9_9FLAO	1.8e-09	37.17	37.67	72
GE001996	Uncharacterized protein	--	tr|G0A425|G0A425_METMM	1.4e-102	81.02	95.15	381
GE001997	Transcriptional regulator, AbrB family	--	tr|A0A1D3RNU3|A0A1D3RNU3_9BACT	6.9e-27	85.14	100.00	128
GE001998	PINc domain-containing protein	--	tr|A0A1H9GN17|A0A1H9GN17_9PROT	8.0e-58	78.20	100.00	231
GE001999	Glutamine synthetase	--	tr|A0A177MIP2|A0A177MIP2_METMH	0.0e+00	90.06	100.00	1295
GE002000	Diguanylate cyclase (GGDEF) domain-containing protein	--	tr|A0A1I6ID46|A0A1I6ID46_9ALTE	6.0e-87	48.21	97.58	330
GE002001	Uncharacterized protein	--	tr|A0A2P5N039|A0A2P5N039_METSP	1.9e-80	51.77	98.95	308
GE002002	DNA helicase	--	tr|G0A2H4|G0A2H4_METMM	0.0e+00	80.28	100.00	1164
GE002003	Uncharacterized protein	--	tr|A0A177N209|A0A177N209_9GAMM	5.6e-23	76.32	83.33	115
GE002004	Exlusion protein FxsA	--	tr|A0A177N8V4|A0A177N8V4_9GAMM	3.2e-55	76.71	98.65	223
GE002005	Divalent-cation tolerance protein CutA	--	tr|A0A1W9JJ04|A0A1W9JJ04_9PROT	1.9e-38	71.43	100.00	167
GE002006	Thiol:disulfide interchange protein DsbD	dsbD	tr|A0A177MMV3|A0A177MMV3_METMH	3.0e-255	63.60	98.80	890
GE002007	Uncharacterized protein	--	tr|A0A350C8S5|A0A350C8S5_9PLAN	2.1e-125	60.55	88.45	458
GE002008	HTH marR-type domain-containing protein (Fragment)	--	tr|A0A3D0SW52|A0A3D0SW52_9GAMM	2.8e-207	58.43	70.40	731
GE002009	DUF1924 domain-containing protein	--	tr|A0A3A2J0A1|A0A3A2J0A1_9GAMM	7.1e-41	65.15	93.57	175
GE002010	Cytochrome B	--	tr|A0A3N7BWD3|A0A3N7BWD3_9BURK	6.4e-46	47.21	94.71	193
GE002011	Uncharacterized protein	--	tr|A0A418RTT0|A0A418RTT0_9GAMM	1.7e-182	67.22	98.73	647
GE002012	Cytochrome c domain-containing protein	--	tr|A0A3A2J2M3|A0A3A2J2M3_9GAMM	4.7e-19	41.67	80.82	103
GE002013	Cytochrome c domain-containing protein	--	tr|A0A3A2J3U8|A0A3A2J3U8_9GAMM	2.2e-25	54.72	84.80	124
GE002014	PQQ-dependent dehydrogenase, methanol/ethanol family	--	tr|A0A2N0V2C8|A0A2N0V2C8_9GAMM	0.0e+00	86.39	100.00	1156
GE002015	Addiction module antidote protein	--	tr|A0A258HRP2|A0A258HRP2_9BURK	3.1e-25	58.00	96.15	123
GE002018	Pimeloyl-ACP methyl ester carboxylesterase	--	tr|A0A4R3Y0E6|A0A4R3Y0E6_METMH	6.6e-108	65.40	95.38	399
GE002019	VirJ domain-containing protein	--	tr|A0A177NFX7|A0A177NFX7_9GAMM	6.1e-142	55.46	98.45	513
GE002020	Phosphatidylglycerol lysyltransferase	--	tr|A0A4R3Y5T9|A0A4R3Y5T9_METMH	0.0e+00	70.15	100.00	1206
GE002021	Uncharacterized protein	--	tr|A0A2T5JV87|A0A2T5JV87_9PROT	1.5e-107	60.82	97.00	398
GE002022	Damage-inducible protein DinB	--	tr|A0A423H7J0|A0A423H7J0_9PSED	4.0e-60	63.48	98.89	240
GE002023	Antibiotic biosynthesis monooxygenase	--	tr|A0A3E1DLT2|A0A3E1DLT2_9PROT	2.4e-40	90.32	100.00	173
GE002024	Uncharacterized protein	--	tr|A0A1R4HFX1|A0A1R4HFX1_9GAMM	5.4e-23	80.00	98.48	115
GE002025	Uncharacterized protein	--	tr|G0A2K1|G0A2K1_METMM	8.4e-61	79.17	99.31	241
GE002027	Putative phage head-tail connector protein (P21)	--	tr|G2ZK48|G2ZK48_9RALS	3.0e-191	60.70	97.65	677
GE002028	GntR family transcriptional regulator	--	tr|A0A3N7CMU9|A0A3N7CMU9_9BURK	3.3e-92	68.29	96.85	347
GE002029	PfkB domain-containing protein	--	tr|A0A3N7DWP6|A0A3N7DWP6_9BURK	7.3e-84	56.27	91.94	319
GE002030	Heat-shock protein Hsp20	--	tr|A0A2N0V726|A0A2N0V726_9GAMM	2.2e-58	80.28	100.00	233
GE002031	Glutathione S-transferase	--	tr|A0A0F3IMH3|A0A0F3IMH3_9GAMM	1.1e-17	80.70	51.82	98
GE002032	Uncharacterized protein	--	tr|G0A151|G0A151_METMM	8.6e-46	41.74	85.97	193
GE002034	Terminase	--	tr|A0A3D1IXZ5|A0A3D1IXZ5_9BURK	3.7e-156	56.15	98.82	560
GE002035	Terminase small subunit	--	tr|B9BQG8|B9BQG8_9BURK	1.0e-25	42.44	95.88	125
GE002036	ATPase_AAA_core domain-containing protein	--	tr|A0A1R4HJK7|A0A1R4HJK7_9GAMM	1.1e-84	51.27	96.30	322
GE002037	Diguanylate cyclase with PAS/PAC sensor	--	tr|F9ZV01|F9ZV01_METMM	3.3e-136	51.31	96.10	494
GE002038	Hemerythrin-like metal-binding protein	--	tr|B3E1M2|B3E1M2_GEOLS	2.2e-39	60.00	100.00	170
GE002040	Uncharacterized protein	--	tr|A0A3A2J2J3|A0A3A2J2J3_9GAMM	2.3e-112	70.50	95.26	414
GE002041	MSHA pilin protein MshA	--	tr|A0A1G8MG26|A0A1G8MG26_9RHOO	4.1e-13	38.69	86.62	83
GE002042	Dihydroxy-acid dehydratase	ilvD	tr|A0A2X0SFZ5|A0A2X0SFZ5_9PROT	0.0e+00	91.56	99.84	1116
GE002044	Protein kinase domain-containing protein	--	tr|A0A2N0V567|A0A2N0V567_9GAMM	2.9e-241	67.62	100.00	843
GE002045	TonB family protein	--	tr|A0A250KZ28|A0A250KZ28_9GAMM	3.1e-38	48.95	99.09	167
GE002046	Hemolysin activation/secretion protein-like protein	--	tr|A0A250KTQ5|A0A250KTQ5_9GAMM	7.3e-215	62.77	97.55	755
GE002047	Filamentous hemagglutinin	--	tr|A0A2D2D1I7|A0A2D2D1I7_METTR	1.0e-168	46.76	76.30	603
GE002048	Uncharacterized protein	--	tr|A0A177MXM0|A0A177MXM0_9GAMM	9.4e-33	42.42	85.87	149
GE002050	Efflux transporter, outer membrane factor (OMF) lipoprotein, NodT family	--	tr|A0A3E1D3D9|A0A3E1D3D9_9PROT	7.3e-210	77.87	98.76	738
GE002051	Efflux pump membrane transporter	--	tr|H8GG24|H8GG24_METAL	0.0e+00	92.13	99.53	1874
GE002052	Putative efflux pump periplasmic linker TtgA	ttgA	tr|V5BBI0|V5BBI0_9GAMM	2.1e-169	83.70	100.00	604
GE002054	Two-component sensor histidine kinase	--	tr|A0A2N1XSP7|A0A2N1XSP7_9GAMM	6.7e-163	63.16	98.13	582
GE002055	Two-component system response regulator BaeR	--	tr|A0A351V1S8|A0A351V1S8_9GAMM	7.7e-85	73.54	97.38	322
GE002056	NAD-dependent epimerase/dehydratase	--	tr|A0A238D482|A0A238D482_THIDL	6.9e-92	51.43	100.00	346
GE002058	DUF2934 domain-containing protein	--	tr|A0A418RF50|A0A418RF50_9GAMM	6.6e-28	45.86	96.99	132
GE002059	Methyl-accepting chemotaxis sensory transducer with Cache sensor	--	tr|C7RL50|C7RL50_ACCPU	1.1e-41	33.64	81.61	179
GE002060	Uncharacterized protein	--	tr|A0A291IKR5|A0A291IKR5_9GAMM	1.0e-45	57.83	87.83	192
GE002061	Uncharacterized protein	--	tr|A0A291IKR5|A0A291IKR5_9GAMM	2.3e-45	58.93	82.50	191
GE002062	Uncharacterized protein	--	tr|A0A4R3Y2G0|A0A4R3Y2G0_METMH	9.4e-63	51.01	94.98	249
GE002063	Uncharacterized protein	--	tr|A0A291IKR5|A0A291IKR5_9GAMM	2.6e-46	59.28	87.83	194
GE002064	Histidine kinase domain-containing protein	--	tr|A0A1W9K080|A0A1W9K080_9PROT	4.9e-152	60.63	99.32	546
GE002066	Uncharacterized protein	--	tr|A0A1W9K066|A0A1W9K066_9PROT	1.9e-190	64.46	97.42	674
GE002067	Uncharacterized protein	--	tr|A0A1W9K095|A0A1W9K095_9PROT	1.6e-162	69.21	99.75	581
GE002068	Uncharacterized protein	--	tr|A0A1W9K060|A0A1W9K060_9PROT	2.6e-138	60.65	68.25	501
GE002069	Transposase	--	tr|A0A1X1QUG8|A0A1X1QUG8_9GAMM	1.2e-121	65.27	96.80	445
GE002070	Uncharacterized protein	--	tr|A0A3M1WT57|A0A3M1WT57_9BACT	5.5e-06	47.27	23.91	60
GE002071	Aspartyl protease	--	tr|A0A291ILZ9|A0A291ILZ9_9GAMM	1.6e-33	47.09	81.09	151
GE002073	TonB-dependent receptor plug	--	tr|G0A0M3|G0A0M3_METMM	1.0e-192	56.20	99.84	682
GE002076	PEP-CTERM protein-sorting domain-containing protein	--	tr|A0A1G7P5E5|A0A1G7P5E5_9BURK	6.4e-24	38.50	97.38	119
GE002077	Uncharacterized protein	--	tr|A0A0S4UF09|A0A0S4UF09_RALSL	1.3e-17	37.82	96.27	98
GE002078	Plasmid stabilization system protein ParE	--	tr|A0A2S6HF94|A0A2S6HF94_9GAMM	6.2e-34	67.00	98.04	152
GE002079	Uncharacterized protein	--	tr|A0A1Q3YBZ1|A0A1Q3YBZ1_9PROT	8.5e-15	65.57	100.00	87
GE002081	Uncharacterized protein	--	tr|A0A1V5D5R4|A0A1V5D5R4_9DELT	8.8e-30	35.56	82.53	140
GE002083	Aspartyl/glutamyl-tRNA(Asn/Gln) amidotransferase subunit B	gatB	tr|A0A177MM79|A0A177MM79_METMH	1.6e-233	85.12	99.58	817
GE002084	Glutamyl-tRNA(Gln) amidotransferase subunit A	gatA	tr|A0A177MRK4|A0A177MRK4_METMH	1.7e-227	84.65	99.79	797
GE002085	Aspartyl/glutamyl-tRNA(Asn/Gln) amidotransferase subunit C	gatC	tr|A0A177NLI4|A0A177NLI4_9GAMM	1.9e-37	83.16	100.00	163
GE002086	Cell shape-determining protein MreB	mreB	tr|A0A177PHF9|A0A177PHF9_9GAMM	7.8e-185	97.41	98.30	655
GE002087	Pyruvate kinase	--	tr|A0A351V1S5|A0A351V1S5_9GAMM	4.0e-240	67.26	98.42	839
GE002088	Membrane associated serine protease, rhomboid family	--	tr|A0A1G5ERJ7|A0A1G5ERJ7_9GAMM	6.2e-76	38.16	100.00	293
GE002089	Flavin reductase	--	tr|A0A2N2I2L6|A0A2N2I2L6_9DELT	1.0e-76	80.79	98.33	295
GE002090	CheW-like domain-containing protein	--	tr|A0A2P5L575|A0A2P5L575_9GAMM	0.0e+00	62.99	98.97	1089
GE002091	Phosphate ABC transporter substrate-binding protein	--	tr|A0A177ND72|A0A177ND72_9GAMM	1.2e-94	69.35	98.80	355
GE002092	Aerotaxis receptor	--	tr|A0A4R3XUX7|A0A4R3XUX7_METMH	7.2e-74	82.28	100.00	285
GE002093	Robl_LC7 domain-containing protein	--	tr|A0A177M8H5|A0A177M8H5_METMH	2.9e-51	92.50	100.00	209
GE002094	Uncharacterized protein	--	tr|A0A177MZ51|A0A177MZ51_9GAMM	2.0e-79	70.14	98.60	304
GE002095	Uncharacterized protein	--	tr|A0A4R3XQF9|A0A4R3XQF9_METMH	2.5e-81	85.39	93.19	310
GE002096	Uncharacterized protein	--	tr|A0A177MK45|A0A177MK45_METMH	2.2e-106	53.41	97.37	394
GE002097	Uncharacterized protein	--	tr|A0A4R3XT58|A0A4R3XT58_METMH	1.3e-40	47.53	49.77	176
GE002098	Uncharacterized protein	--	tr|A0A1F3Z834|A0A1F3Z834_9PROT	2.7e-57	35.03	97.54	231
GE002099	Cell shape-determining protein MreC	--	tr|A0A1S1Y9Y9|A0A1S1Y9Y9_9GAMM	8.3e-118	82.02	96.00	432
GE002100	Rod shape-determining protein MreD	--	tr|A0A4R3XYJ0|A0A4R3XYJ0_METMH	1.4e-59	70.19	99.38	238
GE002101	Peptidoglycan D,D-transpeptidase MrdA	mrdA	tr|A0A2N0VAZ1|A0A2N0VAZ1_9GAMM	2.0e-305	84.78	98.87	1056
GE002102	Peptidoglycan glycosyltransferase MrdB	mrdB	tr|A0A1W9JGS1|A0A1W9JGS1_9PROT	5.4e-176	84.27	99.73	625
GE002103	Histone acetyltransferase HPA2 protein	--	tr|G3IXN0|G3IXN0_METTV	5.6e-28	80.23	98.84	132
GE002104	Superoxide dismutase	--	tr|A0A4R3XK95|A0A4R3XK95_METMH	3.2e-100	89.06	99.48	373
GE002105	Uncharacterized protein	--	tr|G3IVX8|G3IVX8_METTV	4.8e-41	58.23	96.91	176
GE002106	Uncharacterized protein	--	tr|A0A139BU89|A0A139BU89_9PROT	2.8e-12	58.90	97.26	79
GE002107	IS481 family transposase	--	tr|A0A3V1KBB5|A0A3V1KBB5_SALET	2.1e-174	84.97	100.00	620
GE002108	Uncharacterized protein	--	tr|A0A3E1D7M4|A0A3E1D7M4_9PROT	2.8e-65	74.21	100.00	256
GE002109	HTH-type transcriptional regulator / antitoxin HigA	--	tr|A0A3E1D7K9|A0A3E1D7K9_9PROT	2.5e-141	67.65	100.00	510
GE002110	Proteic killer suppression protein	--	tr|A0A3E1D7N5|A0A3E1D7N5_9PROT	6.1e-31	69.39	76.56	142
GE002111	IS1 family transposase	--	tr|A0A328ZGS0|A0A328ZGS0_9PROT	1.6e-127	77.24	99.31	464
GE002112	GTP-binding protein HSR1-like protein	--	tr|G3IR10|G3IR10_METTV	2.3e-246	82.94	99.41	860
GE002113	Uncharacterized protein (DUF697 family)	--	tr|A0A2S6HK96|A0A2S6HK96_9GAMM	1.7e-212	92.07	100.00	747
GE002114	Lytic murein transglycosylase B	--	tr|A0A1W9JGI4|A0A1W9JGI4_9PROT	1.9e-124	72.53	96.43	454
GE002115	SWIM zinc finger protein	--	tr|A0A2S6HJK2|A0A2S6HJK2_9GAMM	0.0e+00	57.01	98.71	1204
GE002117	Nucleotidyltransferase	--	tr|A0A2M7BJ55|A0A2M7BJ55_9DELT	2.1e-53	76.30	97.83	217
GE002118	DNA polymerase, beta-like region	--	tr|Q1NPA9|Q1NPA9_9DELT	8.6e-28	64.00	98.04	131
GE002121	Uncharacterized protein	--	tr|A0A177NH70|A0A177NH70_9GAMM	2.2e-36	58.97	90.70	160
GE002122	Antitoxin	--	tr|G4SZP4|G4SZP4_META2	4.2e-30	90.00	100.00	139
GE002123	PINc domain-containing protein	--	tr|G4SZP3|G4SZP3_META2	6.3e-60	92.19	100.00	238
GE002124	Response regulator receiver protein	--	tr|A0A363TGH0|A0A363TGH0_9PROT	9.3e-99	60.61	100.00	369
GE002125	Histidine kinase	--	tr|A0A363TGJ4|A0A363TGJ4_9PROT	6.3e-255	57.30	68.83	889
GE002126	Beta-ribofuranosylaminobenzene 5&apos;-phosphate synthase	--	tr|A0A4R3XZ25|A0A4R3XZ25_METMH	3.7e-125	71.70	99.69	456
GE002127	Sulfur oxidation protein SoxZ	--	tr|F9ZV84|F9ZV84_METMM	3.8e-23	53.40	100.00	116
GE002128	Putative membrane protein	--	tr|A0A4R3Y5Y4|A0A4R3Y5Y4_METMH	7.0e-49	71.53	99.28	202
GE002129	Glutathionylspermidine synthase	--	tr|A0A177MQQ8|A0A177MQQ8_METMH	7.8e-167	73.40	99.73	595
GE002130	Uncharacterized protein	--	tr|A0A2N0V3D0|A0A2N0V3D0_9GAMM	2.5e-73	41.39	100.00	285
GE002131	Y1_Tnp domain-containing protein	--	tr|G0A705|G0A705_METMM	3.0e-13	77.78	67.16	82
GE002132	Y1_Tnp domain-containing protein	--	tr|G0A705|G0A705_METMM	6.4e-07	79.41	97.14	60
GE002133	Group II intron reverse transcriptase/maturase	--	tr|A0A259EN01|A0A259EN01_9PROT	6.5e-197	77.43	100.00	695
GE002134	Uncharacterized protein	--	tr|A0A2T9ZY79|A0A2T9ZY79_9GAMM	5.9e-164	63.58	98.30	586
GE002135	Y1_Tnp domain-containing protein	--	tr|G0A705|G0A705_METMM	6.4e-07	79.41	97.14	60
GE002136	Group II intron reverse transcriptase/maturase	--	tr|A0A259EN01|A0A259EN01_9PROT	6.5e-197	77.43	100.00	695
GE002137	Y1_Tnp domain-containing protein	--	tr|G0A705|G0A705_METMM	1.6e-13	77.78	97.83	83
GE002138	Group II intron reverse transcriptase/maturase	--	tr|A0A259EN01|A0A259EN01_9PROT	6.5e-197	77.43	100.00	695
GE002139	DNA-binding protein	--	tr|W4LD02|W4LD02_9BACT	5.1e-23	44.96	92.14	116
GE002140	Antitoxin	--	tr|A0A315DUH4|A0A315DUH4_9BURK	4.8e-15	50.51	96.97	89
GE002141	Group II intron reverse transcriptase/maturase	--	tr|A0A259EN01|A0A259EN01_9PROT	6.5e-197	77.43	100.00	695
GE002142	Uncharacterized protein	--	tr|A0A1G0CT07|A0A1G0CT07_9PROT	9.9e-202	48.14	70.08	713
GE002145	Metallophos domain-containing protein	--	tr|A0A1Z4BZU0|A0A1Z4BZU0_9GAMM	1.5e-112	48.43	92.61	415
GE002146	PEP-CTERM sorting domain-containing protein	--	tr|A0A3S0EST1|A0A3S0EST1_9BURK	3.5e-10	32.83	89.95	74
GE002147	Uncharacterized protein	--	tr|A0A1S1Y1T3|A0A1S1Y1T3_9GAMM	2.3e-105	49.32	78.73	392
GE002148	Cytokinin riboside 5&apos;-monophosphate phosphoribohydrolase	--	tr|A0A2S6GRF2|A0A2S6GRF2_9GAMM	2.7e-78	74.87	99.49	300
GE002149	Type I secretion protein TolC	--	tr|A0A1Z4BWX8|A0A1Z4BWX8_9GAMM	7.4e-164	69.59	97.80	585
GE002150	Multidrug transporter AcrB	--	tr|A0A1Z4BWY1|A0A1Z4BWY1_9GAMM	0.0e+00	81.85	99.24	1659
GE002151	Efflux RND transporter periplasmic adaptor subunit	--	tr|A0A2S5CHC6|A0A2S5CHC6_9GAMM	1.2e-124	67.88	100.00	455
GE002152	TetR family transcriptional regulator	--	tr|A0A1Z4BWR6|A0A1Z4BWR6_9GAMM	4.2e-77	67.92	99.53	296
GE002153	Sensor histidine kinase	--	tr|A0A1R4HAX6|A0A1R4HAX6_9GAMM	1.8e-194	60.07	100.00	688
GE002154	Fused response regulator of ato opeon, in two-component system with AtoS: response regulator sigma54 interaction protein	atoC	tr|A0A1R4HAQ1|A0A1R4HAQ1_9GAMM	5.0e-176	70.28	98.48	626
GE002155	Uncharacterized protein	--	tr|A0A1R4HAP1|A0A1R4HAP1_9GAMM	1.3e-102	55.93	98.59	382
GE002156	Uncharacterized protein	--	tr|A0A1R4HBS6|A0A1R4HBS6_9GAMM	2.6e-38	62.90	87.94	167
GE002158	PEP-CTERM sorting domain-containing protein	--	tr|A0A257XI07|A0A257XI07_9PROT	3.7e-49	40.00	73.94	204
GE002159	SoxY domain-containing protein	--	tr|A0A177MY96|A0A177MY96_9GAMM	1.4e-34	61.24	87.16	154
GE002160	CinA domain-containing protein	--	tr|A0A2A2RMB4|A0A2A2RMB4_9BACT	3.0e-25	46.10	88.44	124
GE002161	Uncharacterized protein	--	tr|A0A177NGK8|A0A177NGK8_9GAMM	1.1e-135	70.32	99.71	491
GE002162	Uncharacterized protein	--	tr|A0A1F4KB41|A0A1F4KB41_9BURK	1.7e-88	42.32	98.23	335
[truncated: 2,440 more rows]
