# Supplementary material for: Genome of Methylomonas sp. AM2-LC, representing a methanotrophic bacterial species isolated from water column of a boreal, oxygen-stratified lake
Source: Front Genet. 2024 Aug 30;15:1440435. doi: 10.3389/fgene.2024.1440435 (PMC11392852; doi:10.3389/fgene.2024.1440435)
Supplement: Supplementary file 1 [file DataSheet3.ZIP › Supplementary_File_3_rev/08.Pfam_annotation/Pfam.anno_result.xls]

#gene_ID	Family	Family_name	Family_description	E-value	score
GE000001	PF00308;PF08299;PF11638;PF01695;PF00004	Bac_DnaA;Bac_DnaA_C;DnaA_N;IstB_IS21;AAA	dnaA protein;dnaA protein helix-turn-helix;N-terminal domain;ATP binding protein;family associated with various cellular activities (AAA)	1.1e-94;2.4e-30;6.2e-17;8.9e-11;1e-07	316.4;104.4;61.1;41.8;32.4
GE000003	PF00899;PF03435	ThiF;Sacchrp_dh_NADP	family;dehydrogenase NADP binding domain	8.4e-64;4.8e-06	215.2;26.8
GE000004	PF00166	Cpn10	10 Kd subunit	1.5e-35	121.1
GE000005	PF00118	Cpn60_TCP1	chaperonin family	1.5e-94	317.4
GE000006	PF09242;PF07992	FCSD-flav_bind;Pyr_redox_2	c sulphide dehydrogenase, flavin-binding;nucleotide-disulphide oxidoreductase	6.8e-21;1.9e-13	74.4;50.3
GE000007	PF13442	Cytochrome_CBB3	C oxidase, cbb3-type, subunit III	1.6e-06	28.3
GE000008	PF00588;PF08032	SpoU_methylase;SpoU_sub_bind	rRNA Methylase family;2'-O ribose methyltransferase substrate binding	3.7e-43;2.7e-19	147.1;69.2
GE000009	PF00773;PF17876;PF08206;PF00575;PF08461	RNB;CSD2;OB_RNB;S1;HTH_12	domain;shock domain;B OB domain;RNA binding domain;R winged-helix domain	2.4e-103;6.1e-28;6.5e-21;1.2e-15;9e-07	345.9;96.8;73.8;57.6;28.8
GE000011	PF05359	DUF748	of Unknown Function (DUF748)	4.1e-83	277.0
GE000012	PF01479	S4	domain	3.3e-12	45.9
GE000013	PF00027;PF13545	cNMP_binding;HTH_Crp_2	nucleotide-binding domain;helix-turn-helix domain	4.7e-22;4.2e-07	77.9;29.8
GE000014	PF05226;PF00211	CHASE2;Guanylate_cyc	domain;and Guanylate cyclase catalytic domain	6.6e-30;4.3e-14	104.7;52.6
GE000016	PF04773;PF13414;PF07719	FecR;TPR_11;TPR_2	protein;repeat;repeat	2e-11;4.3e-07;2.9e-06	44.4;29.5;26.9
GE000017	PF04773;PF13414;PF14559	FecR;TPR_11;TPR_19	protein;repeat;repeat	4.8e-13;3.6e-08;1.4e-07	49.6;32.9;31.9
GE000018	PF01103;PF07244;PF08478;PF08479	Bac_surface_Ag;POTRA;POTRA_1;POTRA_2	antigen;antigen variable number repeat;domain, FtsQ-type;domain, ShlB-type	6.1e-63;5.6e-62;5e-10;7.6e-07	213.3;206.3;39.5;28.9
GE000019	PF03938	OmpH	membrane protein (OmpH-like)	1e-25	90.7
GE000020	PF07977	FabA	domain	1.6e-34	118.5
GE000021	PF13720;PF00132	Acetyltransf_11;Hexapep	N-acetylglucosamine O-acyltransferase; Domain 2;transferase hexapeptide (six repeats)	5.4e-28;4.3e-24	97.3;83.3
GE000022	PF01351	RNase_HII	HII	6e-31	107.8
GE000023	PF07733;PF17657;PF02811;PF14579;PF01336	DNA_pol3_alpha;DNA_pol3_finger;PHP;HHH_6;tRNA_anti-codon	DNA polymerase III alpha NTPase domain;DNA polymerase III alpha subunit finger domain;domain;motif;nucleic acid binding domain	3.1e-105;9e-62;1.6e-40;1.8e-27;4.3e-07	351.4;207.3;139.1;95.4;29.8
GE000024	PF02472	ExbD	transport protein ExbD/TolR	3.4e-30	104.9
GE000025	PF01618	MotA_ExbB	proton channel family	2.2e-37	127.7
GE000026	PF02705	K_trans	potassium transporter	2.4e-211	702.9
GE000027	PF01557	FAA_hydrolase	(FAA) hydrolase family	1e-69	234.5
GE000028	PF03330	DPBB_1	transglycolase	9.9e-18	64.2
GE000029	PF05673;PF00004	DUF815;AAA	of unknown function (DUF815);family associated with various cellular activities (AAA)	8.4e-101;2.2e-06	336.3;28.1
GE000030	PF08668;PF01966	HDOD;HD	domain;domain	5e-39;2e-05	133.8;24.8
GE000032	PF00583;PF13673;PF13508;PF12568	Acetyltransf_1;Acetyltransf_10;Acetyltransf_7;PanZ	(GNAT) family;(GNAT) domain;(GNAT) domain;(GNAT) domain, PanZ	5.9e-14;3.5e-13;1e-09;9.3e-05	52.3;49.6;38.7;22.2
GE000034	PF00248	Aldo_ket_red	reductase family	5.4e-30	104.6
GE000035	PF04367	DUF502	of unknown function (DUF502)	2.2e-21	75.8
GE000037	PF13677;PF00691	MotB_plug;OmpA	MotB of proton-channel complex MotA/MotB;family	1.1e-19;4.5e-09	69.7;36.6
GE000038	PF01618	MotA_ExbB	proton channel family	1.2e-11	44.5
GE000039	PF03176	MMPL	family	6.1e-29	101.0
GE000040	PF01699	Na_Ca_ex	exchanger protein	3.7e-60	202.3
GE000041	PF02673	BacA	resistance protein BacA	6.4e-83	278.4
GE000042	PF00180	Iso_dh	dehydrogenase	8.7e-76	255.3
GE000043	PF13463;PF12802	HTH_27;MarR_2	helix DNA-binding domain;family	5.3e-08;9.3e-08	33.2;31.9
GE000044	PF04380	BMFP	fusogenic activity	8.5e-30	103.1
GE000045	PF01078;PF13541;PF13335;PF07728;PF00493;PF00158	Mg_chelatase;ChlI;Mg_chelatase_C;AAA_5;MCM;Sigma54_activat	chelatase, subunit ChlI;ChlI of Mg-chelatase;chelatase, subunit ChlI C-terminal;domain (dynein-related subfamily);P-loop domain;interaction domain	1.2e-95;2.6e-44;1.4e-29;2.3e-10;4.9e-09;1.8e-08	318.8;149.9;102.6;40.6;35.6;34.3
GE000046	PF00881;PF14512	Nitroreductase;TM1586_NiRdase	family;TM nitroreductase	4.3e-27;4.6e-09	95.2;36.2
GE000047	PF13417;PF13409;PF13410;PF02798;PF00043	GST_N_3;GST_N_2;GST_C_2;GST_N;GST_C	S-transferase, N-terminal domain;S-transferase, N-terminal domain;S-transferase, C-terminal domain;S-transferase, N-terminal domain;S-transferase, C-terminal domain	1.9e-14;1.1e-10;1.6e-08;3e-05;0.00011	53.8;41.6;34.4;24.3;22.4
GE000048	PF16363;PF01370;PF04321	GDP_Man_Dehyd;Epimerase;RmlD_sub_bind	4,6 dehydratase;dependent epimerase/dehydratase family;substrate binding domain	2.2e-159;3e-74;1.1e-06	530.3;249.5;28.0
GE000050	PF00877;PF06672	NLPC_P60;DUF1175	family;of unknown function (DUF1175)	2.2e-27;0.00012	95.1;21.8
GE000051	PF00881	Nitroreductase	family	2.9e-24	86.0
GE000053	PF03602;PF05175;PF13847;PF13649;PF09445;PF10672	Cons_hypoth95;MTS;Methyltransf_31;Methyltransf_25;Methyltransf_15;Methyltrans_SAM	hypothetical protein 95;small domain;domain;domain;cap guanine-N2 methyltransferase;methyltransferase	8e-58;1.5e-09;8.8e-09;1.4e-06;2.2e-05;3e-05	195.1;37.7;35.3;28.9;24.1;23.3
GE000054	PF05193;PF00675	Peptidase_M16_C;Peptidase_M16	M16 inactive domain;(Peptidase family M16)	2.3e-40;2.3e-13	138.5;50.3
GE000055	PF05193;PF00675	Peptidase_M16_C;Peptidase_M16	M16 inactive domain;(Peptidase family M16)	2.7e-28;2.2e-26	99.2;92.6
GE000056	PF01040	UbiA	prenyltransferase family	6.2e-62	209.2
GE000057	PF02885;PF00591	Glycos_trans_3N;Glycos_transf_3	transferase family, helical bundle domain;transferase family, a/b domain	8.8e-17;2.8e-07	60.7;30.4
GE000058	PF07238	PilZ	domain	7.4e-07	29.4
GE000060	PF00254;PF01346	FKBP_C;FKBP_N	peptidyl-prolyl cis-trans isomerase;amino terminal to FKBP-type peptidyl-prolyl isomerase	3.4e-27;1.8e-12	94.6;48.0
GE000062	PF03960	ArsC	family	3.6e-18	65.3
GE000063	PF01546;PF07687	Peptidase_M20;M20_dimer	family M20/M25/M40;dimerisation domain	1.5e-42;6.9e-21	145.6;74.2
GE000064	PF13599;PF00805;PF13576	Pentapeptide_4;Pentapeptide;Pentapeptide_3	repeats (9 copies);repeats (8 copies);repeats (9 copies)	1.8e-11;3.6e-10;8.6e-07	44.0;39.3;29.0
GE000066	PF05598;PF01609	DUF772;DDE_Tnp_1	domain (DUF772);DDE domain	2.7e-16;2.5e-07	59.3;30.6
GE000067	PF13424;PF00515;PF13181;PF13176;PF07719	TPR_12;TPR_1;TPR_8;TPR_7;TPR_2	repeat;repeat;repeat;repeat;repeat	1.7e-09;6.3e-09;1.5e-07;3.8e-07;5.5e-07	37.8;35.3;31.0;29.7;29.2
GE000069	PF02774;PF01118	Semialdhyde_dhC;Semialdhyde_dh	dehydrogenase, dimerisation domain;dehydrogenase, NAD binding domain	8.6e-60;2.5e-34	202.0;118.3
GE000070	PF00180	Iso_dh	dehydrogenase	9.5e-136	452.5
GE000071	PF00694	Aconitase_C	C-terminal domain	7.4e-36	123.4
GE000072	PF00330	Aconitase	family (aconitate hydratase)	1.2e-155	519.0
GE000073	PF00406;PF13207;PF05191	ADK;AAA_17;ADK_lid	kinase;domain;kinase, active site lid	9.9e-56;3.4e-25;1.7e-15	188.0;89.1;56.7
GE000074	PF03797	Autotransporter	beta-domain	1.5e-40	139.5
GE000075	PF00656;PF08238	Peptidase_C14;Sel1	domain;repeat	1.7e-23;3.2e-14	83.9;53.0
GE000076	PF01764	Lipase_3	(class 3)	0.00013	21.9
GE000077	PF00069;PF07714	Pkinase;Pkinase_Tyr	kinase domain;tyrosine kinase	1.6e-40;3.7e-27	139.2;95.2
GE000078	PF02784;PF17810;PF17944	Orn_Arg_deC_N;Arg_decarb_HB;Arg_decarbox_C	decarboxylase, pyridoxal binding domain;decarboxylase helical bundle domain;decarboxylase C-terminal helical extension	1.2e-46;6.4e-17;1.4e-12	159.1;61.6;47.9
GE000079	PF01564;PF17284	Spermine_synth;Spermine_synt_N	synthase domain;synthase tetramerisation domain	9.2e-47;3.8e-15	158.9;55.5
GE000080	PF04255	DUF433	of unknown function (DUF433)	2e-24	85.2
GE000081	PF18480	DUF5615	of unknown function (DUF5615)	5.8e-19	67.6
GE000082	PF04014	MazE_antitoxin	recognition MazE, bacterial antitoxin	4.8e-08	32.7
GE000083	PF02371;PF01548	Transposase_20;DEDD_Tnp_IS110	IS116/IS110/IS902 family;Transposase	7.8e-25;4e-18	87.0;65.8
GE000084	PF00892	EamA	transporter family	7.4e-33	113.6
GE000086	PF02463;PF13476	SMC_N;AAA_23	N terminal domain;domain	5.5e-19;8.5e-15	68.5;55.8
GE000087	PF01513	NAD_kinase	kinase	4.2e-63	213.3
GE000088	PF01628;PF03444	HrcA;HrcA_DNA-bdg	protein C terminal domain;helix-turn-helix transcription repressor, HrcA DNA-binding	3.8e-56;6.3e-05	190.4;22.5
GE000089	PF01025	GrpE	GrpE	1.4e-46	158.2
GE000090	PF00012;PF06723	HSP70;MreB_Mbl	protein;protein	1e-258;5.8e-13	859.5;48.4
GE000091	PF01556;PF00226;PF00684	DnaJ_C;DnaJ;DnaJ_CXXCXGXG	C terminal domain;domain;central domain	1.7e-42;2.2e-27;3.6e-13	145.0;95.0;49.7
GE000092	PF05173;PF01113;PF01118	DapB_C;DapB_N;Semialdhyde_dh	reductase, C-terminus;reductase, N-terminus;dehydrogenase, NAD binding domain	7.5e-44;1.1e-37;5.5e-05	148.6;128.9;23.6
GE000094	PF01300;PF17788;PF07503;PF00708	Sua5_yciO_yrdC;HypF_C;zf-HYPF;Acylphosphatase	recombination;Kae1-like domain;finger;Acylphosphatase	8.7e-56;4.1e-33;3.4e-32;4.2e-17	188.2;114.1;109.9;62.3
GE000095	PF01138;PF00575;PF03725;PF03726;PF00013	RNase_PH;S1;RNase_PH_C;PNPase;KH_1	exoribonuclease family, domain 1;RNA binding domain;exoribonuclease family, domain 2;nucleotidyltransferase, RNA binding domain;domain	3.8e-43;1.1e-19;5.6e-17;2.5e-15;2.9e-12	147.1;70.5;61.5;56.7;46.2
GE000096	PF00312	Ribosomal_S15	protein S15	1.4e-35	121.4
GE000097	PF01509;PF09157;PF16198	TruB_N;TruB-C_2;TruB_C_2	family pseudouridylate synthase (N terminal domain);synthase II TruB, C-terminal;pseudouridylate synthase B C-terminal domain	1.2e-57;7.8e-12;1e-11	194.4;45.1;44.8
GE000098	PF02033	RBFA	factor A	3.5e-31	107.8
GE000099	PF00009;PF11987;PF04760;PF08364;PF01926;PF03144;PF00071;PF00025;PF02421	GTP_EFTU;IF-2;IF2_N;IF2_assoc;MMR_HSR1;GTP_EFTU_D2;Ras;Arf;FeoB_N	factor Tu GTP binding domain;factor 2;initiation factor IF-2, N-terminal region;translation initiation factor IF-2 associated region;ribosome-binding GTPase;factor Tu domain 2;family;factor family;iron transport protein B	3.5e-34;3.8e-32;9.9e-22;8.5e-13;2.8e-11;1.3e-07;8.4e-07;3.7e-06;5.5e-05	118.0;110.6;76.5;48.3;43.5;31.9;28.7;26.5;22.7
GE000100	PF08529;PF13184;PF14520;PF00575	NusA_N;KH_5;HHH_5;S1	N-terminal domain;KH domain;domain;RNA binding domain	2.9e-33;2.9e-28;8.7e-10;1.5e-05	114.8;97.7;39.1;25.2
GE000101	PF02576;PF17384	DUF150;DUF150_C	N-terminal domain;C-terminal SH3 domain	3.8e-29;2.2e-12	100.9;46.9
GE000103	PF13344;PF13242;PF00702;PF13419	Hydrolase_6;Hydrolase_like;Hydrolase;HAD_2	dehalogenase-like hydrolase;HAD-hyrolase-like;dehalogenase-like hydrolase;dehalogenase-like hydrolase	1.5e-23;9.3e-21;3.5e-09;4.1e-09	82.8;73.7;37.3;36.8
GE000104	PF02733	Dak1	domain	1.2e-120	402.1
GE000105	PF12146;PF12697;PF00561	Hydrolase_4;Abhydrolase_6;Abhydrolase_1	aminopeptidase, S33;hydrolase family;hydrolase fold	6.2e-59;4e-13;2.7e-10	199.2;50.5;40.4
GE000106	PF00583;PF13508;PF13673;PF13527;PF08445	Acetyltransf_1;Acetyltransf_7;Acetyltransf_10;Acetyltransf_9;FR47	(GNAT) family;(GNAT) domain;(GNAT) domain;(GNAT) domain;protein	2.8e-12;6.3e-12;3.3e-09;4.9e-08;2e-05	46.9;45.8;36.8;33.1;24.5
GE000107	PF04828	GFA	formaldehyde-activating enzyme	2.3e-08	34.2
GE000108	PF00148	Oxidored_nitro	component 1 type Oxidoreductase	1.7e-106	356.4
GE000109	PF00148	Oxidored_nitro	component 1 type Oxidoreductase	6.9e-113	377.4
GE000110	PF02579	Nitro_FeMo-Co	iron-molybdenum cofactor	1.6e-18	66.8
GE000111	PF03270	DUF269	of unknown function, DUF269	4.7e-48	162.3
GE000112	PF05082	Rop-like	Rop-like	5.1e-24	83.9
GE000113	PF00037;PF13187;PF12838;PF14697;PF13237;PF13534;PF13484;PF13183;PF12797;PF12837;PF12798;PF17179	Fer4;Fer4_9;Fer4_7;Fer4_21;Fer4_10;Fer4_17;Fer4_16;Fer4_8;Fer4_2;Fer4_6;Fer4_3;Fer4_22	binding domain;dicluster domain;dicluster domain;dicluster domain;dicluster domain;dicluster domain;double cluster binding domain;dicluster domain;binding domain;binding domain;binding domain;dicluster domain	1.3e-11;3e-11;2.4e-10;1.8e-10;2.5e-10;3.6e-10;2.3e-09;7.1e-09;2.3e-08;2.8e-08;9.9e-07;1.2e-06	43.8;43.3;40.8;40.8;40.3;40.2;38.1;36.0;33.7;33.5;29.3;29.3
GE000114	PF01257	2Fe-2S_thioredx	[2Fe-2S] ferredoxin	7.6e-06	25.8
GE000117	PF04016;PF13938	DUF364;DUF4213	heavy-metal chelation;heavy-metal chelation	5.5e-38;2.3e-16	129.8;59.7
GE000119	PF02754;PF13183;PF13534;PF12838;PF13484;PF13237;PF12800;PF12797;PF13187;PF12837;PF00037	CCG;Fer4_8;Fer4_17;Fer4_7;Fer4_16;Fer4_10;Fer4_4;Fer4_2;Fer4_9;Fer4_6;Fer4	domain;dicluster domain;dicluster domain;dicluster domain;double cluster binding domain;dicluster domain;binding domain;binding domain;dicluster domain;binding domain;binding domain	2.3e-21;3.3e-10;6.7e-09;8.2e-09;1.4e-07;4.1e-07;6.7e-07;6.3e-07;3.5e-06;4.5e-06;1.5e-05	75.8;40.2;36.2;35.9;32.3;30.0;29.3;29.1;27.1;26.5;24.6
GE000120	PF00440	TetR_N	regulatory proteins, tetR family	3.1e-14	52.5
GE000121	PF13417;PF13409;PF02798;PF13410;PF00043;PF14497	GST_N_3;GST_N_2;GST_N;GST_C_2;GST_C;GST_C_3	S-transferase, N-terminal domain;S-transferase, N-terminal domain;S-transferase, N-terminal domain;S-transferase, C-terminal domain;S-transferase, C-terminal domain;S-transferase, C-terminal domain	9.6e-18;3.4e-09;7.9e-09;2.9e-08;9.7e-06;0.00012	64.4;36.9;35.8;33.6;25.7;22.3
GE000124	PF13406;PF01464;PF01832	SLT_2;SLT;Glucosaminidase	SLT domain;SLT domain;endo-beta-N-acetylglucosaminidase	8.9e-89;4e-07;0.00016	297.6;29.7;22.1
GE000125	PF01928	CYTH	domain	1.6e-05	24.9
GE000126	PF00037	Fer4	binding domain	3e-09	36.3
GE000127	PF01467;PF08218	CTP_transf_like;Citrate_ly_lig	Cytidylyltransferase-like;lyase ligase C-terminal domain	3.5e-23;7.8e-06	82.4;25.7
GE000128	PF03331	LpxC	N-acetylglycosamine deacetylase	2e-109	365.3
GE000129	PF00091;PF12327	Tubulin;FtsZ_C	family, GTPase domain;family, C-terminal domain	8.8e-38;2.5e-30	130.5;104.6
GE000130	PF14450;PF02491;PF06723;PF06277	FtsA;SHS2_FTSA;MreB_Mbl;EutA	division protein FtsA;domain inserted in FTSA;protein;utilisation protein EutA	1.6e-40;8.9e-34;1.1e-15;1e-07	137.7;115.7;57.3;31.2
GE000131	PF03799;PF08478	FtsQ;POTRA_1	division protein FtsQ;domain, FtsQ-type	1.7e-17;3.8e-13	64.3;49.5
GE000132	PF07478;PF01820;PF02786;PF02655;PF02222;PF08443	Dala_Dala_lig_C;Dala_Dala_lig_N;CPSase_L_D2;ATP-grasp_3;ATP-grasp;RimK	D-ala ligase C-terminus;D-ala ligase N-terminus;synthase L chain, ATP binding domain;domain;domain;ATP-grasp domain	3.8e-54;5.1e-21;7.6e-11;7.8e-08;2.9e-07;3.5e-07	183.3;75.1;41.9;32.5;30.2;30.0
GE000133	PF02873;PF01565	MurB_C;FAD_binding_4	reductase, C-terminal domain;binding domain	1.1e-31;1.5e-15	109.4;57.2
GE000134	PF08245;PF01225;PF02875	Mur_ligase_M;Mur_ligase;Mur_ligase_C	ligase middle domain;ligase family, catalytic domain;ligase family, glutamate ligase domain	2.7e-26;3.1e-26;4e-20	92.8;91.5;71.9
GE000135	PF03033;PF04101	Glyco_transf_28;Glyco_tran_28_C	family 28 N-terminal domain;family 28 C-terminal domain	1.9e-40;3.8e-40	138.2;137.6
GE000136	PF01098	FTSW_RODA_SPOVE	cycle protein	1.6e-100	336.7
GE000137	PF08245;PF02875	Mur_ligase_M;Mur_ligase_C	ligase middle domain;ligase family, glutamate ligase domain	1.5e-31;9.3e-09	109.9;35.4
GE000138	PF00953;PF10555	Glycos_transf_4;MraY_sig1	transferase family 4;signature 1	1e-36;0.00023	126.3;20.5
GE000139	PF08245;PF02875;PF01225	Mur_ligase_M;Mur_ligase_C;Mur_ligase	ligase middle domain;ligase family, glutamate ligase domain;ligase family, catalytic domain	2.7e-51;5.3e-14;1.8e-08	174.3;52.2;34.6
GE000140	PF08245;PF02875;PF01225	Mur_ligase_M;Mur_ligase_C;Mur_ligase	ligase middle domain;ligase family, glutamate ligase domain;ligase family, catalytic domain	2e-49;1.5e-21;4.1e-11	168.2;76.5;43.0
GE000141	PF00905;PF03717	Transpeptidase;PBP_dimer	binding protein transpeptidase domain;Protein dimerisation domain	5e-75;3.8e-23	252.5;82.7
GE000142	PF04999	FtsL	division protein FtsL	3.1e-20	72.0
GE000143	PF01795	Methyltransf_5	methylase family	1.6e-107	359.6
GE000144	PF02381	MraZ	protein, putative antitoxin-like	2.3e-33	114.0
GE000145	PF07479;PF01210;PF02558;PF03807	NAD_Gly3P_dh_C;NAD_Gly3P_dh_N;ApbA;F420_oxidored	glycerol-3-phosphate dehydrogenase C-terminus;glycerol-3-phosphate dehydrogenase N-terminus;reductase PanE/ApbA;oxidoreductase coenzyme F420-dependent	4.8e-53;4.9e-47;9.8e-06;1.9e-05	179.3;159.8;25.3;25.2
GE000146	PF02556	SecB	translocase subunit SecB	9.6e-56	187.6
GE000147	PF00581	Rhodanese	domain	4.9e-18	65.6
GE000148	PF01022;PF12840;PF13412	HTH_5;HTH_20;HTH_24	regulatory protein, arsR family;domain;helix-turn-helix DNA-binding	1.1e-12;6.7e-09;2.2e-05	47.6;35.7;23.9
GE000149	PF01551	Peptidase_M23	family M23	3.2e-22	78.5
GE000150	PF03572;PF13180;PF17820;PF00595	Peptidase_S41;PDZ_2;PDZ_6;PDZ	family S41;domain;domain;domain	3e-56;1.1e-13;4.1e-13;4.6e-09	189.5;51.2;49.0;36.5
GE000151	PF00072	Response_reg	regulator receiver domain	1e-45	154.5
GE000152	PF05258	DciA	antecedent, DciA	5.6e-06	26.7
GE000153	PF01512;PF01257;PF10589	Complex1_51K;2Fe-2S_thioredx;NADH_4Fe-4S	NADH dehydrogenase 51 Kd subunit;[2Fe-2S] ferredoxin;oxidoreductase-F iron-sulfur binding region	7.9e-43;2.7e-34;1.6e-25	145.9;118.1;89.0
GE000154	PF13510;PF13459;PF10588;PF00111	Fer2_4;Fer4_15;NADH-G_4Fe-4S_3;Fer2	iron-sulfur cluster binding domain;single cluster domain;oxidoreductase-G iron-sulfur binding region;iron-sulfur cluster binding domain	1.5e-15;1.3e-11;9.2e-12;8.9e-08	57.0;45.1;44.3;32.0
GE000155	PF01058	Oxidored_q6	ubiquinone oxidoreductase, 20 Kd subunit	2.5e-30	105.0
GE000156	PF00374	NiFeSe_Hases	hydrogenase	1.1e-33	117.0
GE000158	PF00805;PF13599;PF13576	Pentapeptide;Pentapeptide_4;Pentapeptide_3	repeats (8 copies);repeats (9 copies);repeats (9 copies)	1.5e-41;4.1e-23;1.1e-16	139.6;81.3;60.7
GE000159	PF13520;PF00324;PF13906	AA_permease_2;AA_permease;AA_permease_C	acid permease;acid permease;of AA_permease	9.6e-50;2.6e-39;1.3e-18	169.6;135.2;66.8
GE000160	PF00590	TP_methylase	(Corrin/Porphyrin) Methylases	2.3e-24	86.5
GE000161	PF04348	LppC	putative lipoprotein	1.1e-85	288.5
GE000162	PF02021	UPF0102	protein family UPF0102	3.9e-27	94.3
GE000163	PF13580;PF01380	SIS_2;SIS	domain;domain	5.5e-34;1.7e-06	117.1;27.9
GE000165	PF02371;PF01548	Transposase_20;DEDD_Tnp_IS110	IS116/IS110/IS902 family;Transposase	1.4e-17;7.6e-12	63.7;45.4
GE000166	PF03030	H_PPase	H+ pyrophosphatase	4.1e-258	858.4
GE000167	PF07963;PF00114	N_methyl;Pilin	N-terminal methylation motif;(bacterial filament)	7e-09;6.9e-07	34.9;30.2
GE000168	PF11846;PF04932;PF15864	Wzy_C_2;Wzy_C;PglL_A	factor membrane-bound polymerase, C-terminal;ligase;glycosylation ligase	9.9e-26;4.5e-17;4.5e-06	90.8;62.1;26.3
GE000169	PF00114;PF07963	Pilin;N_methyl	(bacterial filament);N-terminal methylation motif	1.3e-10;1.5e-10	42.2;40.2
GE000170	PF00301	Rubredoxin	Rubredoxin	3.3e-23	81.4
GE000171	PF00587;PF04073;PF03129	tRNA-synt_2b;tRNA_edit;HGTP_anticodon	synthetase class II core domain (G, H, P, S and T);editing domain;binding domain	3.5e-47;4.2e-27;8.5e-18	160.7;94.7;64.3
GE000173	PF09836	DUF2063	DNA-binding domain	1.4e-23	82.9
GE000174	PF05114	DUF692	of unknown function (DUF692)	8.2e-104	346.4
GE000175	PF09335	SNARE_assoc	associated Golgi protein	3.2e-20	72.8
GE000177	PF00730;PF00633	HhH-GPD;HHH	superfamily base excision DNA repair protein;motif	2.1e-20;3.3e-07	73.2;29.8
GE000178	PF00303	Thymidylat_synt	synthase	2.2e-116	387.7
GE000179	PF16925;PF00440	TetR_C_13;TetR_N	repressor-like, C-terminal domain;regulatory proteins, tetR family	5.9e-26;2.5e-11	90.7;43.2
GE000180	PF14026	DUF4242	of unknown function (DUF4242)	7.8e-28	96.5
GE000181	PF05694	SBP56	selenium binding protein (SBP56)	6e-44	150.6
GE000182	PF03150;PF02630;PF00034	CCP_MauG;SCO1-SenC;Cytochrom_C	cytochrome c peroxidase;SCO1/SenC;c	1.1e-49;1.1e-15;5.8e-06	168.9;57.7;27.4
GE000186	PF00015;PF12729	MCPsignal;4HB_MCP_1	chemotaxis protein (MCP) signalling domain;helix bundle sensory module for signal transduction	2.2e-46;9.8e-10	157.8;38.3
GE000187	PF09842	DUF2069	membrane protein (DUF2069)	4.5e-22	78.2
GE000188	PF00308	Bac_DnaA	dnaA protein	2.6e-15	56.9
GE000189	PF00009;PF03764;PF14492;PF00679;PF03144	GTP_EFTU;EFG_IV;EFG_II;EFG_C;GTP_EFTU_D2	factor Tu GTP binding domain;factor G, domain IV;Factor G, domain II;factor G C-terminus;factor Tu domain 2	1.3e-59;1.8e-43;2.7e-29;5.6e-28;1.7e-15	201.1;147.2;101.1;96.8;57.1
GE000190	PF11953;PF00037;PF13237;PF12837;PF12838;PF12797;PF13534	DUF3470;Fer4;Fer4_10;Fer4_6;Fer4_7;Fer4_2;Fer4_17	of unknown function (DUF3470);binding domain;dicluster domain;binding domain;dicluster domain;binding domain;dicluster domain	1.7e-21;1.3e-09;4.5e-08;4.2e-07;2.7e-06;6.6e-06;7.9e-05	75.9;37.5;33.1;29.8;27.9;25.9;23.1
GE000191	PF02696	UPF0061	ACR, YdiU/UPF0061 family	2e-137	458.8
GE000192	PF04355	SmpA_OmlA	/ OmlA family	3e-06	26.9
GE000193	PF00350	Dynamin_N	family	2.7e-13	50.3
GE000195	PF00156	Pribosyltran	transferase domain	2.1e-11	43.6
GE000196	PF04055;PF06969	Radical_SAM;HemN_C	SAM superfamily;C-terminal domain	1.4e-21;1.5e-10	77.6;41.0
GE000197	PF00903;PF13669	Glyoxalase;Glyoxalase_4	resistance protein/Dioxygenase superfamily;resistance protein/Dioxygenase superfamily	4.4e-12;9e-08	46.3;32.4
GE000198	PF01729;PF02749	QRPTase_C;QRPTase_N	phosphoribosyl transferase, C-terminal domain;phosphoribosyl transferase, N-terminal domain	3.1e-55;3.4e-28	186.5;97.5
GE000200	PF00578;PF08534;PF10417	AhpC-TSA;Redoxin;1-cysPrx_C	family;Redoxin;domain of 1-Cys peroxiredoxin	3e-33;1e-16;1.5e-11	114.4;61.0;44.0
GE000201	PF02535	Zip	Zinc transporter	3.8e-38	131.5
GE000202	PF02578	Cu-oxidase_4	polyphenol oxidoreductase laccase	1.7e-73	247.0
GE000203	PF00849;PF01479	PseudoU_synth_2;S4	pseudouridylate synthase;domain	5.2e-34;4.4e-10	117.6;39.1
GE000204	PF13525;PF13512;PF13432;PF13174	YfiO;TPR_18;TPR_16;TPR_6	membrane lipoprotein;repeat;repeat;repeat	1.5e-68;7e-46;6.5e-10;6.3e-08	230.6;155.9;39.5;32.8
GE000206	PF09831	DUF2058	protein conserved in bacteria (DUF2058)	7.5e-55	185.8
GE000207	PF02397;PF13727	Bac_transf;CoA_binding_3	sugar transferase;domain	1.2e-60;1e-35	204.3;123.3
GE000208	PF00215	OMPdecase	5'-phosphate decarboxylase / HUMPS family	1.3e-34	119.8
GE000209	PF01202	SKI	kinase	3.4e-51	173.5
GE000210	PF01761;PF13685	DHQ_synthase;Fe-ADH_2	synthase;alcohol dehydrogenase	3.4e-106;2.1e-12	354.2;47.3
GE000211	PF13401	AAA_22	domain	2.6e-07	31.0
GE000212	PF01208	URO-D	decarboxylase (URO-D)	1.8e-140	468.0
GE000213	PF01894	UPF0047	protein family UPF0047	3.3e-34	117.5
GE000214	PF04214	DUF411	of unknown function, DUF	3e-32	110.4
GE000215	PF01370;PF16363;PF04321;PF02719	Epimerase;GDP_Man_Dehyd;RmlD_sub_bind;Polysacc_synt_2	dependent epimerase/dehydratase family;4,6 dehydratase;substrate binding domain;biosynthesis protein	1e-75;5.9e-20;4.9e-08;1.1e-05	254.3;71.9;32.4;24.8
GE000216	PF13412	HTH_24	helix-turn-helix DNA-binding	4.4e-10	39.0
GE000217	PF00456;PF00676;PF13292	Transketolase_N;E1_dh;DXP_synthase_N	thiamine diphosphate binding domain;E1 component;synthase	6.4e-37;4e-06;0.0001	127.3;26.0;21.6
GE000218	PF02779;PF02780	Transket_pyr;Transketolase_C	pyrimidine binding domain;C-terminal domain	1.1e-14;2.2e-06	54.5;27.6
GE000219	PF01370;PF16363;PF04321	Epimerase;GDP_Man_Dehyd;RmlD_sub_bind	dependent epimerase/dehydratase family;4,6 dehydratase;substrate binding domain	7.3e-32;7.8e-19;2.2e-05	110.7;68.2;23.7
GE000220	PF08241;PF13489;PF13847;PF13649;PF08242	Methyltransf_11;Methyltransf_23;Methyltransf_31;Methyltransf_25;Methyltransf_12	domain;domain;domain;domain;domain	1.9e-12;1.1e-09;1.5e-08;9.3e-08;1.7e-07	47.6;38.4;34.6;32.7;31.9
GE000221	PF03269;PF08241	DUF268;Methyltransf_11	protein of unknown function, DUF268;domain	2.3e-14;2.4e-08	53.6;34.5
GE000222	PF00535;PF13641;PF10111	Glycos_transf_2;Glyco_tranf_2_3;Glyco_tranf_2_2	transferase family 2;like family 2;like family 2	3.4e-27;2.3e-13;1.6e-10	95.3;50.6;40.9
GE000223	PF01370;PF16363;PF04321	Epimerase;GDP_Man_Dehyd;RmlD_sub_bind	dependent epimerase/dehydratase family;4,6 dehydratase;substrate binding domain	4.3e-50;1.9e-17;4.3e-06	170.4;63.7;26.0
GE000225	PF00535	Glycos_transf_2	transferase family 2	2.5e-13	50.2
GE000226	PF13440	Polysacc_synt_3	biosynthesis protein	2.1e-11	43.6
GE000227	PF01531	Glyco_transf_11	transferase family 11	3.4e-36	125.0
GE000228	PF00535;PF13641;PF10111	Glycos_transf_2;Glyco_tranf_2_3;Glyco_tranf_2_2	transferase family 2;like family 2;like family 2	4e-32;8.3e-14;3e-12	111.4;52.0;46.6
GE000230	PF13817	DDE_Tnp_IS66_C	C-terminal element	1e-13	51.2
GE000231	PF00589;PF02899;PF13102	Phage_integrase;Phage_int_SAM_1;Phage_int_SAM_5	integrase family;integrase, N-terminal SAM-like domain;integrase SAM-like domain	2.3e-32;1.3e-10;3.3e-05	112.2;41.4;24.1
GE000232	PF00589	Phage_integrase	integrase family	9.4e-18	64.6
GE000233	PF00589;PF02899;PF13495	Phage_integrase;Phage_int_SAM_1;Phage_int_SAM_4	integrase family;integrase, N-terminal SAM-like domain;integrase, N-terminal SAM-like domain	3.3e-22;4.4e-15;6.6e-09	79.1;55.8;36.1
GE000234	PF03050;PF13005;PF13007	DDE_Tnp_IS66;zf-IS66;LZ_Tnp_IS66	IS66 family;binding domain of transposase IS66;C of IS166 homeodomain	3e-87;1.7e-16;4.2e-14	292.7;60.3;53.1
GE000235	PF05717	TnpB_IS66	Orf2 like protein	3.3e-38	129.7
GE000238	PF00534;PF13692;PF13477;PF13524	Glycos_transf_1;Glyco_trans_1_4;Glyco_trans_4_2;Glyco_trans_1_2	transferases group 1;transferases group 1;transferase 4-like;transferases group 1	9.9e-33;1.5e-24;3.7e-24;1.1e-06	113.1;87.0;85.3;28.9
GE000239	PF01370;PF01073;PF16363;PF04321;PF07993;PF13460;PF02719;PF08659	Epimerase;3Beta_HSD;GDP_Man_Dehyd;RmlD_sub_bind;NAD_binding_4;NAD_binding_10;Polysacc_synt_2;KR	dependent epimerase/dehydratase family;hydroxysteroid dehydrogenase/isomerase family;4,6 dehydratase;substrate binding domain;sterility protein;NAD(P)H-binding;biosynthesis protein;domain	9.1e-35;2.3e-23;5.2e-20;6.5e-17;1.8e-14;1.3e-07;6.7e-07;6.2e-05	120.3;82.6;72.1;61.5;53.6;31.7;28.7;23.0
GE000240	PF00953	Glycos_transf_4	transferase family 4	2.7e-30	105.4
GE000241	PF02719;PF01370;PF13727;PF16363;PF04321;PF01073;PF00106;PF02629	Polysacc_synt_2;Epimerase;CoA_binding_3;GDP_Man_Dehyd;RmlD_sub_bind;3Beta_HSD;adh_short;CoA_binding	biosynthesis protein;dependent epimerase/dehydratase family;domain;4,6 dehydratase;substrate binding domain;hydroxysteroid dehydrogenase/isomerase family;chain dehydrogenase;binding domain	4.7e-119;5e-24;5.8e-21;9e-16;1.4e-14;1.2e-10;1.2e-06;4e-05	396.9;85.1;75.3;58.2;53.9;40.9;28.1;24.2
GE000242	PF13229	Beta_helix	handed beta helix region	8.5e-14	51.7
GE000245	PF05681;PF05683	Fumerase;Fumerase_C	hydratase (Fumerase);C-terminus	1.7e-97;1.7e-79	326.1;266.0
GE000246	PF00155;PF12897	Aminotran_1_2;Aminotran_MocR	class I and II;amino-transferase	1.8e-45;0.00015	155.7;20.7
GE000247	PF14805;PF14602;PF00132	THDPS_N_2;Hexapep_2;Hexapep	N-succinyltransferase N-terminal;repeat of succinyl-transferase;transferase hexapeptide (six repeats)	4.9e-25;1.3e-15;1.6e-12	87.5;56.8;46.6
GE000248	PF00437	T2SSE	II/IV secretion system protein	2.6e-35	121.8
GE000249	PF00437	T2SSE	II/IV secretion system protein	2.7e-48	164.4
GE000250	PF01258	zf-dskA_traR	dksA/traR C4-type zinc finger	2.3e-11	43.4
GE000253	PF00712;PF02767;PF02768	DNA_pol3_beta;DNA_pol3_beta_2;DNA_pol3_beta_3	polymerase III beta subunit, N-terminal domain;polymerase III beta subunit, central domain;polymerase III beta subunit, C-terminal domain	4.6e-43;1.2e-39;1.5e-27	146.2;135.1;95.8
GE000254	PF02463;PF13304;PF13476	SMC_N;AAA_21;AAA_23	N terminal domain;domain, putative AbiEii toxin, Type IV TA system;domain	4e-22;9e-08;4.5e-06	78.7;32.3;27.3
GE000255	PF00204;PF18053;PF00986;PF02518;PF01751	DNA_gyraseB;GyrB_insert;DNA_gyraseB_C;HATPase_c;Toprim	gyrase B;gyrase B subunit insert domain;gyrase B subunit, carboxyl terminus;kinase-, DNA gyrase B-, and HSP90-like ATPase;domain	1.1e-61;9.6e-39;2.3e-28;1e-19;1.3e-18	207.3;132.9;98.1;71.1;67.1
GE000260	PF06114	Peptidase_M78	N-terminal-like domain	4.1e-07	29.9
GE000262	PF13223	DUF4031	of unknown function (DUF4031)	6.7e-30	103.1
GE000264	PF18746;PF18724	aGPT-Pplase3;aGPT-Pplase2	thymine pyrophosphorylase clade 3;thymine pyrophosphorylase clade 2	8.6e-108;4.3e-75	359.8;252.4
GE000265	PF00303	Thymidylat_synt	synthase	3.9e-24	85.2
GE000269	PF07883	Cupin_2	domain	2.2e-14	52.9
GE000274	PF00313	CSD	DNA-binding domain	2.3e-28	97.8
GE000275	PF01797	Y1_Tnp	IS200 like	1.5e-17	63.8
GE000278	PF00072	Response_reg	regulator receiver domain	7.4e-24	84.1
GE000279	PF13690	CheX	phosphatase CheX	7.3e-07	29.3
GE000281	PF03692	CxxCxxCC	zinc- or iron-chelating domain	1.3e-08	35.4
GE000283	PF13561;PF00106;PF08659	adh_short_C2;adh_short;KR	carrier protein) reductase;chain dehydrogenase;domain	3.8e-50;2.2e-45;1.2e-08	170.6;154.5;35.1
GE000284	PF08670	MEKHLA	domain	8.7e-49	165.1
GE000285	PF00005;PF12848;PF13304;PF13555;PF01926;PF07693	ABC_tran;ABC_tran_Xtn;AAA_21;AAA_29;MMR_HSR1;KAP_NTPase	transporter;transporter;domain, putative AbiEii toxin, Type IV TA system;containing region of AAA domain;ribosome-binding GTPase;family P-loop domain	1.6e-46;1.5e-26;3.4e-14;8.8e-07;9.8e-06;0.00018	158.2;92.2;53.4;28.6;25.6;20.9
GE000287	PF00582	Usp	stress protein family	2e-29	102.9
GE000288	PF05154	TM2	domain	5.5e-12	45.8
GE000289	PF00425;PF04715	Chorismate_bind;Anth_synt_I_N	binding enzyme;synthase component I, N terminal region	1.1e-98;2.2e-33	329.9;115.5
GE000290	PF00117;PF07722	GATase;Peptidase_C26	amidotransferase class-I;C26	8.8e-55;2.3e-07	185.4;30.8
GE000291	PF03486;PF13450;PF01494;PF00890	HI0933_like;NAD_binding_8;FAD_binding_3;FAD_binding_2	protein;Rossmann-like domain;binding domain;binding domain	6.6e-108;1.1e-06;1.6e-06;4.3e-05	361.0;28.8;27.6;22.8
GE000292	PF00591;PF02885	Glycos_transf_3;Glycos_trans_3N	transferase family, a/b domain;transferase family, helical bundle domain	4e-95;1.7e-19	318.2;69.4
GE000293	PF02623	FliW	protein	2.1e-27	95.4
GE000294	PF02261	Asp_decarbox	decarboxylase	8e-46	154.7
GE000295	PF02569	Pantoate_ligase	ligase	3.1e-97	324.9
GE000296	PF02548	Pantoate_transf	hydroxymethyltransferase	1.4e-105	352.4
GE000297	PF01288	HPPK	(HPPK)	7.4e-37	126.3
GE000298	PF01743;PF12626;PF12627	PolyA_pol;PolyA_pol_arg_C;PolyA_pol_RNAbd	A polymerase head domain;A arginine-rich C-terminus;RNA and SrmB- binding site of polymerase A	3.3e-38;3.4e-36;1.7e-22	131.0;123.9;79.0
GE000300	PF06271	RDD	family	1e-21	77.6
GE000302	PF03739	LptF_LptG	export system permease LptF/LptG	1e-60	205.5
GE000303	PF03739	LptF_LptG	export system permease LptF/LptG	1.2e-60	205.3
GE000304	PF00883;PF02789	Peptidase_M17;Peptidase_M17_N	aminopeptidase family, catalytic domain;aminopeptidase family, N-terminal domain	4.1e-119;7.7e-26	397.5;90.4
GE000305	PF04364	DNA_pol3_chi	polymerase III chi subunit, HolC	1.2e-33	116.2
GE000306	PF18741;PF13086;PF13087;PF13604;PF13245;PF05127;PF00580;PF04480;PF01443	MTES_1575;AAA_11;AAA_12;AAA_30;AAA_19;Helicase_RecD;UvrD-helicase;DUF559;Viral_helicase1	REase_MTES_1575;domain;domain;domain;domain;Helicase;helicase N-terminal domain;of unknown function (DUF559);(Superfamily 1) RNA helicase	3.6e-28;8e-18;1.1e-14;1.2e-13;6.1e-09;1.9e-06;3.1e-06;3.6e-05;0.00014	97.6;65.2;54.6;51.2;36.4;27.9;26.9;23.6;21.7
GE000308	PF14106	DUF4279	of unknown function (DUF4279)	1.6e-11	44.4
GE000310	PF01797	Y1_Tnp	IS200 like	2.9e-11	43.5
GE000313	PF05768	DUF836	domain (DUF836)	1.3e-12	47.9
GE000314	PF03350	UPF0114	protein family, UPF0114	2e-35	121.5
GE000315	PF02965;PF02574;PF00809;PF02607;PF02310	Met_synt_B12;S-methyl_trans;Pterin_bind;B12-binding_2;B12-binding	B12 dependent methionine synthase, activation domain;S-methyltransferase;binding enzyme;binding domain;binding domain	5.9e-129;1.7e-77;5.3e-62;3.8e-25;1.7e-21	429.3;260.9;209.7;88.1;76.5
GE000316	PF11174	DUF2970	of unknown function (DUF2970)	1.3e-19	69.7
GE000319	PF04134	DUF393	of unknown function, DUF393	4.2e-12	47.4
GE000322	PF01553	Acyltransferase	Acyltransferase	4.5e-20	71.6
GE000323	PF13242;PF08645;PF13419	Hydrolase_like;PNK3P;HAD_2	HAD-hyrolase-like;kinase 3 phosphatase;dehalogenase-like hydrolase	2e-08;4.5e-08;1.7e-06	34.2;33.0;28.2
GE000324	PF02092;PF05746	tRNA_synt_2f;DALR_1	synthetase beta subunit;anticodon binding domain	1.6e-204;7.5e-07	680.8;29.3
GE000325	PF02091	tRNA-synt_2e	synthetase alpha subunit	9.5e-151	500.7
GE000326	PF04461	DUF520	of unknown function (DUF520)	5.1e-64	215.2
GE000330	PF06073	DUF934	protein of unknown function (DUF934)	1.4e-34	118.2
GE000331	PF01077;PF03460	NIR_SIR;NIR_SIR_ferr	and sulphite reductase 4Fe-4S domain;reductase ferredoxin-like half domain	6e-58;6e-34	194.9;115.7
GE000332	PF03600	CitMHS	transporter	4.7e-47	160.7
GE000333	PF07690;PF13000	MFS_1;Acatn	Facilitator Superfamily;A transporter 1	8.9e-22;7.5e-09	77.5;34.6
GE000335	PF02321	OEP	membrane efflux protein	5e-27	94.9
GE000336	PF16576;PF13437;PF16572;PF13533;PF00364	HlyD_D23;HlyD_3;HlyD_D4;Biotin_lipoyl_2;Biotin_lipoyl	domain of CusB or HlyD membrane-fusion;family secretion protein;alpha hairpin domain of cation efflux system protein, CusB;like;enzyme	1.5e-63;4.3e-22;4.4e-17;1.9e-06;4e-05	213.8;78.8;61.7;27.6;23.4
GE000337	PF00873	ACR_tran	family	1e-230	768.3
GE000338	PF03453;PF00994;PF03454	MoeA_N;MoCF_biosynth;MoeA_C	N-terminal region (domain I and II);molybdopterin binding domain;C-terminal region (domain IV)	3.6e-41;7e-31;5.1e-21	140.6;106.8;74.6
GE000339	PF05724;PF08241	TPMT;Methyltransf_11	S-methyltransferase (TPMT);domain	7.1e-62;0.00025	208.9;21.6
GE000340	PF10294	Methyltransf_16	methyltransferase	1.6e-11	44.3
GE000341	PF11191	DUF2782	of unknown function (DUF2782)	1.8e-32	111.4
GE000342	PF12220;PF14960	U1snRNP70_N;ATP_synth_reg	small nuclear ribonucleoprotein of 70kDa MW N terminal;synthase regulation	2.7e-06;2.1e-06	27.9;27.1
GE000344	PF00456;PF02779;PF02780;PF13292;PF00676	Transketolase_N;Transket_pyr;Transketolase_C;DXP_synthase_N;E1_dh	thiamine diphosphate binding domain;pyrimidine binding domain;C-terminal domain;synthase;E1 component	1.9e-160;1.3e-46;1.8e-13;6.3e-09;2.2e-06	533.3;158.5;50.5;35.4;26.9
GE000345	PF00215;PF00834	OMPdecase;Ribul_P_3_epim	5'-phosphate decarboxylase / HUMPS family;3 epimerase family	1.9e-29;1.3e-07	102.9;31.3
GE000346	PF13289	SIR2_2	domain	1.8e-07	31.4
GE000347	PF04246	RseC_MucC	regulator of sigma(E), RseC/MucC	1.9e-22	79.6
GE000348	PF00258;PF12724	Flavodoxin_1;Flavodoxin_5	Flavodoxin;domain	3.4e-29;2.9e-07	101.9;30.8
GE000349	PF00462;PF01722	Glutaredoxin;BolA	Glutaredoxin;protein	2.4e-17;1.2e-09	62.9;38.3
GE000350	PF07724;PF10431;PF00004;PF06689;PF01078;PF00493;PF07728;PF00158	AAA_2;ClpB_D2-small;AAA;zf-C4_ClpX;Mg_chelatase;MCM;AAA_5;Sigma54_activat	domain (Cdc48 subfamily);D2-small domain, of ClpB protein;family associated with various cellular activities (AAA);C4-type zinc finger;chelatase, subunit ChlI;P-loop domain;domain (dynein-related subfamily);interaction domain	5.2e-44;8.8e-16;2.2e-15;4.6e-10;1e-06;8.2e-06;0.00016;0.00017	150.4;57.7;57.3;39.2;28.3;25.1;21.7;21.3
GE000351	PF00639;PF13616;PF13145	Rotamase;Rotamase_3;Rotamase_2	PPIASE domain;PPIASE domain;PPIASE domain	2.9e-23;7.3e-19;3.1e-14	82.7;68.4;53.8
GE000352	PF04319	NifZ	domain	3e-31	107.0
GE000353	PF03206	NifW	fixation protein NifW	1.9e-35	121.3
GE000356	PF00132	Hexapep	transferase hexapeptide (six repeats)	1.4e-13	50.0
GE000358	PF00682	HMGL-like	HMGL-like	2.2e-80	270.0
GE000359	PF01435	Peptidase_M48	family M48	3.3e-16	59.6
GE000360	PF14103	DUF4276	of unknown function (DUF4276)	2.6e-42	145.1
GE000361	PF13304;PF13175;PF02463;PF11398;PF00005	AAA_21;AAA_15;SMC_N;DUF2813;ABC_tran	domain, putative AbiEii toxin, Type IV TA system;ATPase domain;N terminal domain;of unknown function (DUF2813);transporter	2.5e-24;1.8e-21;5.5e-13;1.2e-08;2.6e-06	86.6;77.3;48.9;34.7;28.0
GE000362	PF13654;PF05362	AAA_32;Lon_C	domain;protease (S16) C-terminal proteolytic domain	1.8e-176;1.5e-11	587.9;44.2
GE000363	PF00925	GTP_cyclohydro2	cyclohydrolase II	8.1e-68	227.1
GE000365	PF01134;PF13932;PF12831;PF00890;PF07992	GIDA;GIDA_assoc;FAD_oxidored;FAD_binding_2;Pyr_redox_2	inhibited division protein A;associated domain;dependent oxidoreductase;binding domain;nucleotide-disulphide oxidoreductase	4.5e-167;8.5e-77;8.2e-09;8.1e-08;1e-06	556.1;258.1;35.3;31.8;28.2
GE000366	PF02527;PF05175	GidB;MTS	small subunit methyltransferase G;small domain	9.2e-54;6.9e-05	181.6;22.5
GE000367	PF13614;PF01656;PF06564;PF09140;PF10609;PF00142;PF02374;PF07015	AAA_31;CbiA;CBP_BcsQ;MipZ;ParA;Fer4_NifH;ArsA_ATPase;VirC1	domain;nucleotide binding domain;biosynthesis protein BcsQ;MipZ;iron-transfer P-loop NTPase;iron sulfur cluster binding proteins, NifH/frxC family;ATPase;protein	1.7e-64;3.7e-24;6.3e-13;3e-11;3.4e-10;2e-09;7.4e-08;0.00011	217.0;85.2;48.7;43.1;39.8;37.3;31.9;21.6
GE000368	PF02195;PF17762	ParBc;HTH_ParB	nuclease domain;domain found in ParB protein	4.9e-30;1.3e-15	103.7;56.9
GE000369	PF03899	ATP-synt_I	synthase I chain	9.5e-17	61.2
GE000370	PF00119	ATP-synt_A	synthase A chain	3e-53	180.9
GE000371	PF00137	ATP-synt_C	synthase subunit C	2.7e-08	34.0
GE000372	PF00430	ATP-synt_B	synthase B/B' CF(0)	3.2e-28	98.4
GE000373	PF00213	OSCP	synthase delta (OSCP) subunit	1.8e-47	161.7
GE000374	PF00006;PF00306;PF02874	ATP-synt_ab;ATP-synt_ab_C;ATP-synt_ab_N	synthase alpha/beta family, nucleotide-binding domain;synthase alpha/beta chain, C terminal domain;synthase alpha/beta family, beta-barrel domain	9e-74;9.3e-46;2.4e-16	247.7;155.2;60.0
GE000375	PF00231	ATP-synt	synthase	1.9e-94	316.5
GE000376	PF00006;PF02874	ATP-synt_ab;ATP-synt_ab_N	synthase alpha/beta family, nucleotide-binding domain;synthase alpha/beta family, beta-barrel domain	2.1e-63;1.3e-20	213.8;73.7
GE000377	PF02823;PF00401	ATP-synt_DE_N;ATP-synt_DE	synthase, Delta/Epsilon chain, beta-sandwich domain;synthase, Delta/Epsilon chain, long alpha-helix domain	2.2e-28;5.2e-09	98.0;36.2
GE000378	PF00132;PF12804;PF00483;PF01128;PF14602;PF01983	Hexapep;NTP_transf_3;NTP_transferase;IspD;Hexapep_2;CofC	transferase hexapeptide (six repeats);NTP transferase domain;transferase;4-phosphate cytidylyltransferase;repeat of succinyl-transferase;transferase CofC like	1.1e-21;1.5e-20;6.2e-16;1.1e-09;2.3e-07;2.4e-05	75.7;74.2;58.7;38.3;30.5;23.7
GE000379	PF01380;PF13522;PF13537;PF13230	SIS;GATase_6;GATase_7;GATase_4	domain;amidotransferase domain;amidotransferase domain;amidotransferases class-II	4.3e-65;1.8e-19;1.5e-15;4.8e-06	217.5;70.3;57.2;25.7
GE000380	PF02219	MTHFR	reductase	1.8e-05	24.2
GE000381	PF04966	OprB	porin, OprB family	1.7e-35	123.1
GE000382	PF00218	IGPS	phosphate synthase	5e-99	330.6
GE000383	PF13641;PF00535;PF13632	Glyco_tranf_2_3;Glycos_transf_2;Glyco_trans_2_3	like family 2;transferase family 2;transferase family group 2	4.4e-19;3.9e-19;5.7e-07	69.3;69.1;29.6
GE000384	PF01960	ArgJ	family	3.3e-143	477.0
GE000385	PF02581;PF00293;PF14815	TMP-TENI;NUDIX;NUDIX_4	monophosphate synthase;domain;domain	1e-34;2.6e-17;2e-15	119.4;63.1;56.8
GE000386	PF03884	YacG	gyrase inhibitor YacG	9.1e-24	83.0
GE000387	PF07072	ZapD	division protein	1.7e-74	250.1
GE000388	PF01121	CoaE	kinase	3.3e-64	215.8
GE000389	PF06750;PF01478	DiS_P_DiS;Peptidase_A24	Peptidase A24 N-terminal domain;IV leader peptidase family	2.1e-31;2.2e-25	107.9;89.2
GE000390	PF00482	T2SSF	II secretion system (T2SS), protein F	1.9e-62	208.8
GE000391	PF00437;PF05157	T2SSE;T2SSE_N	II/IV secretion system protein;II secretion system (T2SS), protein E, N-terminal domain	2.5e-90;2.5e-15	302.2;56.6
GE000392	PF00398	RrnaAD	RNA adenine dimethylase	7.1e-69	231.8
GE000393	PF04166	PdxA	phosphate biosynthetic protein PdxA	5e-110	367.4
GE000395	PF00300	His_Phos_1	phosphatase superfamily (branch 1)	3.2e-10	40.0
GE000396	PF02641	DUF190	ACR, COG1993	8.6e-19	67.7
GE000397	PF02537	CRCB	protein, Camphor Resistance (CrcB)	2.5e-21	75.8
GE000398	PF03193;PF01926	RsgA_GTPase;MMR_HSR1	GTPase;ribosome-binding GTPase	7.6e-48;4.6e-07	162.6;29.9
GE000399	PF16491;PF01435	Peptidase_M48_N;Peptidase_M48	prenyl protease N-terminal, five membrane helices;family M48	4.4e-54;9.4e-41	183.1;139.7
GE000400	PF00929	RNase_T	Exonuclease	4.5e-34	118.4
GE000401	PF00587;PF02403	tRNA-synt_2b;Seryl_tRNA_N	synthetase class II core domain (G, H, P, S and T);synthetase N-terminal domain	2.8e-33;7.8e-26	115.4;90.4
GE000402	PF00873;PF03176	ACR_tran;MMPL	family;family	2.9e-284;0.0001	945.6;21.3
GE000403	PF16576;PF13437;PF13533	HlyD_D23;HlyD_3;Biotin_lipoyl_2	domain of CusB or HlyD membrane-fusion;family secretion protein;like	6e-66;4e-20;1.4e-06	221.7;72.5;28.1
GE000404	PF07862	Nif11	domain	1.6e-12	47.5
GE000405	PF14333	DUF4389	of unknown function (DUF4389)	1.9e-25	88.6
GE000406	PF10095	DUF2333	protein conserved in bacteria (DUF2333)	1.9e-138	461.0
GE000407	PF05166	YcgL	domain	2.2e-30	104.8
GE000408	PF02517	CPBP	intramembrane metalloprotease	6.6e-16	58.5
GE000410	PF00478;PF00571;PF03060;PF01070	IMPDH;CBS;NMO;FMN_dh	dehydrogenase / GMP reductase domain;domain;monooxygenase;dehydrogenase	6.5e-163;2.6e-18;7.3e-16;3.9e-08	541.7;66.2;58.5;32.7
GE000411	PF13489;PF08241;PF08242;PF13649;PF13847;PF08003;PF07021	Methyltransf_23;Methyltransf_11;Methyltransf_12;Methyltransf_25;Methyltransf_31;Methyltransf_9;MetW	domain;domain;domain;domain;domain;of unknown function (DUF1698);biosynthesis protein MetW	4.2e-16;7.6e-11;1.7e-09;4.9e-09;2.1e-08;1.1e-06;5.3e-05	59.2;42.5;38.3;36.8;34.1;27.8;22.9
GE000412	PF00958;PF00117;PF02540;PF07722;PF03054	GMP_synt_C;GATase;NAD_synthase;Peptidase_C26;tRNA_Me_trans	synthase C terminal domain;amidotransferase class-I;synthase;C26;methyl transferase	1.1e-42;1.1e-40;1.1e-11;1.5e-09;2.3e-05	144.0;139.4;44.4;37.9;23.4
GE000413	PF14815;PF00730;PF00633	NUDIX_4;HhH-GPD;HHH	domain;superfamily base excision DNA repair protein;motif	2.1e-22;6.1e-20;5.4e-09	79.2;71.7;35.5
GE000414	PF04362	Iron_traffic	Fe(2+) trafficking	1e-38	130.9
GE000415	PF00990	GGDEF	cyclase, GGDEF domain	3.9e-45	153.5
GE000416	PF00990;PF17853	GGDEF;GGDEF_2	cyclase, GGDEF domain;domain	7.3e-47;4.5e-06	159.1;26.9
GE000417	PF01323;PF13462;PF13192	DSBA;Thioredoxin_4;Thioredoxin_3	thioredoxin domain;Thioredoxin;domain	4e-19;1.2e-08;1.7e-07	69.1;35.3;31.2
GE000418	PF00034;PF13442	Cytochrom_C;Cytochrome_CBB3	c;C oxidase, cbb3-type, subunit III	3.8e-12;2e-11	47.2;44.0
GE000419	PF01926;PF03193;PF02421	MMR_HSR1;RsgA_GTPase;FeoB_N	ribosome-binding GTPase;GTPase;iron transport protein B	6.7e-19;2.1e-07;3.3e-05	68.1;31.0;23.5
GE000421	PF00589;PF02899;PF13495	Phage_integrase;Phage_int_SAM_1;Phage_int_SAM_4	integrase family;integrase, N-terminal SAM-like domain;integrase, N-terminal SAM-like domain	3.3e-22;4.4e-15;6.6e-09	79.1;55.8;36.1
GE000422	PF00589	Phage_integrase	integrase family	9.4e-18	64.6
GE000423	PF00589;PF02899;PF13102	Phage_integrase;Phage_int_SAM_1;Phage_int_SAM_5	integrase family;integrase, N-terminal SAM-like domain;integrase SAM-like domain	2.3e-32;1.3e-10;3.3e-05	112.2;41.4;24.1
GE000424	PF03050	DDE_Tnp_IS66	IS66 family	5.5e-09	35.9
GE000425	PF00476;PF02739;PF01612;PF01367	DNA_pol_A;5_3_exonuc_N;DNA_pol_A_exo1;5_3_exonuc	polymerase family A;exonuclease, N-terminal resolvase-like domain;exonuclease;exonuclease, C-terminal SAM fold	3.4e-156;8.1e-52;1.4e-38;5.2e-31	520.0;175.3;132.4;107.1
GE000426	PF00625;PF13671	Guanylate_kin;AAA_33	kinase;domain	2.8e-56;1.2e-06	190.1;28.7
GE000428	PF00202;PF00155	Aminotran_3;Aminotran_1_2	class-III;class I and II	4.4e-75;4.1e-07	252.9;29.5
GE000429	PF02646	RmuC	family	2e-101	339.0
GE000431	PF02878;PF02880;PF02879;PF00408	PGM_PMM_I;PGM_PMM_III;PGM_PMM_II;PGM_PMM_IV	alpha/beta/alpha domain I;alpha/beta/alpha domain III;alpha/beta/alpha domain II;C-terminal domain	4.9e-27;9e-16;3.9e-11;5.3e-09	94.3;58.1;43.5;36.1
GE000433	PF00581	Rhodanese	domain	2e-16	60.4
GE000434	PF16844;PF02579	DIMCO_N;Nitro_FeMo-Co	iron-molybdenum cofactor, N-terminal;iron-molybdenum cofactor	2.5e-34;2.1e-14	117.5;53.6
GE000435	PF04185	Phosphoesterase	family	5.1e-82	275.9
GE000436	PF13391	HNH_2	endonuclease	2.2e-09	37.3
GE000439	PF01850;PF13470	PIN;PIN_3	domain;domain	2.6e-15;2.7e-06	57.0;28.1
GE000440	PF08245;PF01225;PF02875	Mur_ligase_M;Mur_ligase;Mur_ligase_C	ligase middle domain;ligase family, catalytic domain;ligase family, glutamate ligase domain	5.5e-27;4.3e-23;2.6e-11	95.0;81.4;43.6
GE000441	PF12796;PF00023;PF13637;PF13857;PF13606	Ank_2;Ank;Ank_4;Ank_5;Ank_3	repeats (3 copies);repeat;repeats (many copies);repeats (many copies);repeat	2.3e-15;1.3e-13;1.3e-12;1.3e-11;4.6e-10	56.9;50.7;47.9;44.4;38.9
GE000442	PF04379	DUF525	domain	2.5e-35	120.6
GE000443	PF00149;PF12850	Metallophos;Metallophos_2	phosphoesterase;phosphoesterase superfamily domain	3.5e-14;6.8e-07	53.8;29.6
GE000444	PF01408	GFO_IDH_MocA	family, NAD-binding Rossmann fold	7.6e-23	81.6
GE000445	PF00881	Nitroreductase	family	2.1e-31	109.2
GE000446	PF02283	CobU	kinase / cobinamide phosphate guanyltransferase	5.3e-56	188.8
GE000447	PF00300	His_Phos_1	phosphatase superfamily (branch 1)	6.1e-38	130.5
GE000448	PF02654	CobS	synthase	5.9e-55	186.6
GE000449	PF02277	DBI_PRT	Phosphoribosyltransferase	9.2e-132	439.2
GE000451	PF08241;PF13649;PF13489;PF01209;PF08242;PF13847	Methyltransf_11;Methyltransf_25;Methyltransf_23;Ubie_methyltran;Methyltransf_12;Methyltransf_31	domain;domain;domain;methyltransferase family;domain;domain	2.7e-22;4.6e-19;4.7e-17;2.2e-15;7.4e-15;1.7e-14	79.2;68.9;62.3;56.6;55.5;53.9
GE000452	PF04280	Tim44	domain	1.1e-15	58.1
GE000454	PF02321	OEP	membrane efflux protein	1.3e-24	87.0
GE000455	PF16576;PF13437;PF13533	HlyD_D23;HlyD_3;Biotin_lipoyl_2	domain of CusB or HlyD membrane-fusion;family secretion protein;like	4.8e-35;4.6e-13;8.8e-06	120.7;49.8;25.5
GE000456	PF00873	ACR_tran	family	3.2e-281	935.5
GE000457	PF11582	DUF3240	of unknown function (DUF3240)	2.2e-16	59.9
GE000459	PF03772;PF13567;PF00753	Competence;DUF4131;Lactamase_B	protein;of unknown function (DUF4131);superfamily	7.9e-62;1.7e-21;5.5e-09	209.0;76.6;36.3
GE000460	PF01152	Bac_globin	globin	1.6e-19	70.2
GE000461	PF00912;PF00905;PF17092	Transgly;Transpeptidase;PCB_OB	Transglycosylase;binding protein transpeptidase domain;protein OB-like domain	9.2e-62;1.2e-29;4.4e-08	207.6;103.5;33.8
GE000462	PF11104;PF14450;PF06723	PilM_2;FtsA;MreB_Mbl	IV pilus assembly protein PilM;;division protein FtsA;protein	4.7e-139;2.9e-11;1.7e-05	463.1;43.7;23.8
GE000463	PF05137	PilN	assembly protein (PilN)	4.5e-20	71.6
GE000464	PF04350	PilO	assembly protein, PilO	4.4e-48	163.1
GE000465	PF04351	PilP	assembly protein, PilP	9.4e-53	178.1
GE000466	PF00263;PF03958;PF07660;PF11741	Secretin;Secretin_N;STN;AMIN	type II and III secretion system protein;type II/III secretion system short domain;and TonB N terminus short domain;domain	6.1e-13;1.6e-09;1.4e-09;1.2e-08	48.8;38.0;37.6;34.9
GE000467	PF00912	Transgly	Transglycosylase	2.4e-51	173.7
GE000468	PF02675	AdoMet_dc	decarboxylase	5.8e-33	113.3
GE000469	PF02566	OsmC	protein	8.9e-14	51.8
GE000470	PF00027;PF13545;PF00325	cNMP_binding;HTH_Crp_2;Crp	nucleotide-binding domain;helix-turn-helix domain;regulatory proteins, crp family	1.7e-16;3e-13;5.9e-11	60.1;49.5;41.8
GE000471	PF05036	SPOR	related domain	6.7e-11	42.4
GE000472	PF05746;PF03485;PF00750;PF09334	DALR_1;Arg_tRNA_synt_N;tRNA-synt_1d;tRNA-synt_1g	anticodon binding domain;tRNA synthetase N terminal domain;synthetases class I (R);synthetases class I (M)	1.2e-31;2.2e-28;4.1e-25;4e-05	109.4;98.6;88.5;22.5
GE000473	PF01168	Ala_racemase_N	racemase, N-terminal domain	3.1e-25	89.1
GE000474	PF00902	TatC	protein translocase protein (TatC)	7.3e-64	215.4
GE000475	PF02416	MttA_Hcf106	family	5.7e-08	32.0
GE000476	PF02416	MttA_Hcf106	family	5.2e-14	51.3
GE000477	PF01503	PRA-PH	pyrophosphohydrolase	2.5e-18	66.3
GE000478	PF03466;PF00126	LysR_substrate;HTH_1	substrate binding domain;regulatory helix-turn-helix protein, lysR family	7.3e-47;1.2e-18	159.4;66.7
GE000479	PF03848;PF13649;PF13489;PF05175;PF08241;PF05724	TehB;Methyltransf_25;Methyltransf_23;MTS;Methyltransf_11;TPMT	resistance protein TehB;domain;domain;small domain;domain;S-methyltransferase (TPMT)	1.7e-11;2e-08;2.1e-07;2.1e-06;2.2e-05;0.00016	43.9;34.8;30.9;27.4;25.0;21.4
GE000480	PF00581	Rhodanese	domain	4.1e-10	40.1
GE000481	PF00009;PF00679;PF03144;PF01926	GTP_EFTU;EFG_C;GTP_EFTU_D2;MMR_HSR1	factor Tu GTP binding domain;factor G C-terminus;factor Tu domain 2;ribosome-binding GTPase	3e-55;2.6e-21;1.9e-08;1.7e-06	186.8;75.5;34.6;28.1
GE000482	PF01925	TauE	exporter TauE/SafE	1e-46	159.5
GE000483	PF03831;PF08274	PhnA;PhnA_Zn_Ribbon	domain;Zinc-Ribbon	6.6e-34;4.7e-13	115.6;48.8
GE000484	PF17831;PF00456	PDH_E1_M;Transketolase_N	dehydrogenase E1 component middle domain;thiamine diphosphate binding domain	3.1e-111;7.4e-13	370.4;48.2
GE000485	PF00198;PF00364;PF02817	2-oxoacid_dh;Biotin_lipoyl;E3_binding	dehydrogenases acyltransferase (catalytic domain);enzyme;binding domain	6.9e-77;7e-18;3.9e-13	258.0;64.2;49.5
GE000486	PF07992;PF02852;PF00070;PF13738;PF12831;PF01134;PF00890;PF13450;PF01262	Pyr_redox_2;Pyr_redox_dim;Pyr_redox;Pyr_redox_3;FAD_oxidored;GIDA;FAD_binding_2;NAD_binding_8;AlaDh_PNT_C	nucleotide-disulphide oxidoreductase;nucleotide-disulphide oxidoreductase, dimerisation domain;nucleotide-disulphide oxidoreductase;nucleotide-disulphide oxidoreductase;dependent oxidoreductase;inhibited division protein A;binding domain;Rossmann-like domain;dehydrogenase/PNT, C-terminal domain	1.1e-61;3.4e-36;2.1e-20;1.5e-11;2e-10;1.3e-09;1.4e-05;3.3e-05;4.1e-05	208.6;123.8;73.0;44.1;40.6;37.7;24.4;24.0;23.0
GE000487	PF07992;PF00070;PF01266;PF13454	Pyr_redox_2;Pyr_redox;DAO;NAD_binding_9	nucleotide-disulphide oxidoreductase;nucleotide-disulphide oxidoreductase;dependent oxidoreductase;FAD-NAD(P)-binding	1.1e-61;1.3e-16;2.2e-07;2.3e-05	208.7;60.9;30.8;24.4
GE000488	PF14317	YcxB	protein	3.2e-08	33.2
GE000489	PF04751	DUF615	of unknown function (DUF615)	1.1e-41	142.4
GE000491	PF02781;PF00479	G6PD_C;G6PD_N	dehydrogenase, C-terminal domain;dehydrogenase, NAD binding domain	7.6e-116;5e-54	386.4;183.6
GE000492	PF13847;PF05175;PF06325;PF13649;PF08241;PF13489	Methyltransf_31;MTS;PrmA;Methyltransf_25;Methyltransf_11;Methyltransf_23	domain;small domain;protein L11 methyltransferase (PrmA);domain;domain;domain	8.1e-11;2.1e-10;7.9e-10;4.8e-09;1.9e-07;2.1e-06	41.9;40.4;38.6;36.8;31.6;27.7
GE000493	PF03050	DDE_Tnp_IS66	IS66 family	9.3e-56	189.4
GE000494	PF04371	PAD_porph	peptidyl-arginine deiminase	6.1e-109	364.2
GE000495	PF00795	CN_hydrolase	hydrolase	2.7e-54	184.2
GE000496	PF02535	Zip	Zinc transporter	2.7e-20	72.9
GE000497	PF01169	UPF0016	protein family UPF0016	2e-37	127.3
GE000498	PF01612;PF00570	DNA_pol_A_exo1;HRDC	exonuclease;domain	2.3e-35;7.6e-18	121.9;64.3
GE000499	PF03880	DbpA	RNA binding domain	2.1e-16	59.7
GE000500	PF00639;PF13616;PF09312;PF13145;PF13624;PF13623	Rotamase;Rotamase_3;SurA_N;Rotamase_2;SurA_N_3;SurA_N_2	PPIASE domain;PPIASE domain;N-terminal domain;PPIASE domain;N-terminal domain;N-terminal domain	3.5e-52;6.5e-52;4.1e-37;1.8e-17;1.3e-16;6e-09	175.3;175.0;126.9;64.3;60.8;35.9
GE000501	PF04453;PF03968	LptD;OstA	transport system D;protein	3.7e-89;0.00031	299.6;20.9
GE000502	PF01636	APH	enzyme family	9.4e-22	78.1
GE000503	PF00483;PF12804;PF01128	NTP_transferase;NTP_transf_3;IspD	transferase;NTP transferase domain;4-phosphate cytidylyltransferase	2.2e-24;1.9e-15;5.4e-05	86.4;57.6;23.0
GE000504	PF07690;PF00083;PF12832	MFS_1;Sugar_tr;MFS_1_like	Facilitator Superfamily;(and other) transporter;like family	1.1e-39;1.5e-15;1.7e-07	136.3;57.0;30.4
GE000505	PF00596	Aldolase_II	II Aldolase and Adducin N-terminal domain	5.3e-40	137.3
GE000506	PF03079;PF02311	ARD;AraC_binding	family;ligand binding domain	3e-37;5.8e-05	128.2;23.0
GE000508	PF08443;PF18030;PF02955;PF14397;PF02655;PF07478	RimK;Rimk_N;GSH-S_ATP;ATPgrasp_ST;ATP-grasp_3;Dala_Dala_lig_C	ATP-grasp domain;PreATP-grasp domain;glutathione synthetase, ATP-grasp domain;associated ATP-grasp;domain;D-ala ligase C-terminus	2.2e-69;9.4e-43;6.7e-18;4.8e-10;3.8e-09;2.6e-05	232.8;144.5;64.7;39.1;36.8;23.8
GE000509	PF17764;PF18074;PF00271;PF04851;PF00270;PF18319	PriA_3primeBD;PriA_C;Helicase_C;ResIII;DEAD;PriA_CRR	DNA-binding domain (3′BD);protein N C-terminal domain;conserved C-terminal domain;III restriction enzyme, res subunit;box helicase;DNA helicase Cys-rich region (CRR) domain	1.4e-29;4.2e-23;3.9e-13;4.6e-13;7.3e-13;6.5e-07	101.9;82.0;49.7;49.5;48.7;29.2
GE000510	PF02600	DsbB	bond formation protein DsbB	3.9e-39	134.4
GE000511	PF02254	TrkA_N	domain	1.1e-19	70.7
GE000512	PF02254;PF00520;PF07885	TrkA_N;Ion_trans;Ion_trans_2	domain;transport protein;channel	7.9e-32;1.5e-22;1.8e-16	109.9;80.1;59.9
GE000513	PF00106;PF13561;PF08659;PF01370;PF13460	adh_short;adh_short_C2;KR;Epimerase;NAD_binding_10	chain dehydrogenase;carrier protein) reductase;domain;dependent epimerase/dehydratase family;NAD(P)H-binding	3.4e-41;2.5e-26;6.7e-11;1.6e-07;2.6e-07	140.9;92.7;42.4;31.1;30.7
GE000515	PF06574;PF01687;PF01467	FAD_syn;Flavokinase;CTP_transf_like	synthetase;kinase;Cytidylyltransferase-like	5.1e-52;8.8e-37;5.2e-05	175.9;125.8;23.5
GE000516	PF06945	DUF1289	of unknown function (DUF1289)	1.5e-16	59.9
GE000517	PF14667	Polysacc_synt_C	biosynthesis C-terminal domain	5.4e-10	39.5
GE000518	PF02390	Methyltransf_4	methyltransferase	3.8e-53	179.5
GE000519	PF05690;PF02597	ThiG;ThiS	biosynthesis protein ThiG;family	2.7e-110;6.1e-12	367.5;46.0
GE000520	PF00793	DAHP_synth_1	synthetase I family	4.4e-101	337.4
GE000521	PF02777;PF00081	Sod_Fe_C;Sod_Fe_N	superoxide dismutases, C-terminal domain;superoxide dismutases, alpha-hairpin domain	7.2e-42;2.8e-34	141.7;117.4
GE000522	PF00664;PF00005	ABC_membrane;ABC_tran	transporter transmembrane region;transporter	2.7e-45;8.6e-35	155.2;120.2
GE000523	PF01075	Glyco_transf_9	family 9 (heptosyltransferase)	1e-30	106.9
GE000524	PF04896	AmoC	monooxygenase/methane monooxygenase, subunit C	4.9e-120	399.3
GE000525	PF02461	AMO	monooxygenase	1.4e-121	404.7
GE000526	PF04744	Monooxygenase_B	subunit B protein	2.3e-178	592.8
GE000528	PF04234	CopC	domain	1.4e-23	83.8
GE000530	PF00133;PF08264;PF10458;PF09334;PF13603	tRNA-synt_1;Anticodon_1;Val_tRNA-synt_C;tRNA-synt_1g;tRNA-synt_1_2	synthetases class I (I, L, M and V);domain of tRNA;tRNA synthetase tRNA binding arm;synthetases class I (M);synthetase, Domain 2	1.3e-207;1.3e-43;1.2e-17;1.2e-16;2.3e-08	690.9;148.6;63.9;60.4;33.8
GE000535	PF00342	PGI	isomerase	3.7e-230	764.6
GE000536	PF14437;PF00383;PF18750	MafB19-deam;dCMP_cyt_deam_1;SNAD4	deaminase;and deoxycytidylate deaminase zinc-binding region;Novel AID/APOBEC-like Deaminase 4	1.1e-30;4.7e-25;1.9e-06	106.2;87.4;27.9
GE000537	PF01300;PF03481	Sua5_yciO_yrdC;SUA5	recombination;GTP-binding controlling metal-binding	1.1e-57;1.3e-21	194.4;77.6
GE000538	PF15887;PF10005	Peptidase_Mx;zinc-ribbon_6	zinc-binding metallo-peptidase;domain	3e-92;9.5e-16	308.3;58.3
GE000539	PF00583;PF13508;PF13673	Acetyltransf_1;Acetyltransf_7;Acetyltransf_10	(GNAT) family;(GNAT) domain;(GNAT) domain	5.4e-17;6.1e-11;8.6e-09	62.1;42.6;35.4
GE000540	PF02517	CPBP	intramembrane metalloprotease	2.2e-11	44.0
GE000541	PF04452	Methyltrans_RNA	methyltransferase	5.6e-67	225.4
GE000542	PF00202	Aminotran_3	class-III	7e-124	413.6
GE000543	PF01649	Ribosomal_S20p	protein S20	2.1e-28	98.8
GE000544	PF03023;PF14667;PF01554	MurJ;Polysacc_synt_C;MatE	II flippase MurJ;biosynthesis C-terminal domain;MatE	2.6e-133;1.1e-13;4.3e-09	445.0;51.5;36.2
GE000545	PF14748;PF03807;PF01210	P5CR_dimer;F420_oxidored;NAD_Gly3P_dh_N	reductase dimerisation;oxidoreductase coenzyme F420-dependent;glycerol-3-phosphate dehydrogenase N-terminus	1.9e-34;2.9e-14;1.8e-05	118.0;53.4;24.7
GE000546	PF02325	YGGT	family	2.2e-39	133.7
GE000548	PF00696	AA_kinase	acid kinase family	8.5e-42	143.4
GE000549	PF02878;PF02879;PF02880;PF00408	PGM_PMM_I;PGM_PMM_II;PGM_PMM_III;PGM_PMM_IV	alpha/beta/alpha domain I;alpha/beta/alpha domain II;alpha/beta/alpha domain III;C-terminal domain	3e-37;2.5e-29;1.9e-22;5.8e-11	127.4;101.9;79.6;42.4
GE000550	PF00692	dUTPase	dUTPase	1.3e-30	105.7
GE000551	PF05981	CreA	protein	3.1e-53	179.2
GE000552	PF00535;PF02709;PF10111;PF13641	Glycos_transf_2;Glyco_transf_7C;Glyco_tranf_2_2;Glyco_tranf_2_3	transferase family 2;domain of galactosyltransferase;like family 2;like family 2	5.4e-21;6.7e-14;2.8e-13;2.5e-09	75.1;51.3;50.0;37.4
GE000553	PF00535;PF13641	Glycos_transf_2;Glyco_tranf_2_3	transferase family 2;like family 2	7e-19;2.1e-09	68.3;37.6
GE000554	PF04932	Wzy_C	ligase	2.8e-16	59.5
GE000555	PF09334;PF01588;PF00133;PF01406;PF01921	tRNA-synt_1g;tRNA_bind;tRNA-synt_1;tRNA-synt_1e;tRNA-synt_1f	synthetases class I (M);tRNA binding domain;synthetases class I (I, L, M and V);synthetases class I (C) catalytic domain;synthetases class I (K)	1.5e-158;2.5e-26;2.6e-13;3.1e-11;1.7e-06	527.6;91.6;49.1;43.2;27.2
GE000557	PF10609;PF01883;PF01656;PF13614;PF09140;PF00142	ParA;FeS_assembly_P;CbiA;AAA_31;MipZ;Fer4_NifH	iron-transfer P-loop NTPase;cluster assembly protein;nucleotide binding domain;domain;MipZ;iron sulfur cluster binding proteins, NifH/frxC family	4.7e-101;1.6e-19;8.5e-14;4.2e-11;7.5e-08;8.5e-06	337.4;69.8;51.7;43.1;32.0;25.4
GE000558	PF00696;PF01472	AA_kinase;PUA	acid kinase family;domain	2e-44;8.2e-17	152.0;60.9
GE000559	PF01018;PF01926;PF02421	GTP1_OBG;MMR_HSR1;FeoB_N	GTP1/OBG;ribosome-binding GTPase;iron transport protein B	1.3e-57;8.7e-26;5e-11	193.8;90.3;42.4
GE000560	PF01016	Ribosomal_L27	L27 protein	1.2e-39	134.2
GE000561	PF00829	Ribosomal_L21p	prokaryotic L21 protein	5.5e-40	135.7
GE000562	PF01906	YbjQ_1	heavy-metal-binding	6.2e-29	100.7
GE000563	PF01521	Fe-S_biosyn	cluster biosynthesis	8.5e-21	74.2
GE000564	PF00266	Aminotran_5	class-V	1.2e-69	235.1
GE000565	PF02082;PF03444	Rrf2;HrcA_DNA-bdg	regulator;helix-turn-helix transcription repressor, HrcA DNA-binding	8.7e-29;6.7e-05	99.7;22.5
GE000568	PF00313	CSD	DNA-binding domain	4e-28	97.1
GE000569	PF07724;PF17871;PF02861;PF00004;PF10431;PF07728;PF13191;PF00158;PF13401;PF13479;PF01695;PF05621;PF05496;PF01078	AAA_2;AAA_lid_9;Clp_N;AAA;ClpB_D2-small;AAA_5;AAA_16;Sigma54_activat;AAA_22;AAA_24;IstB_IS21;TniB;RuvB_N;Mg_chelatase	domain (Cdc48 subfamily);lid domain;amino terminal domain, pathogenicity island component;family associated with various cellular activities (AAA);D2-small domain, of ClpB protein;domain (dynein-related subfamily);ATPase domain;interaction domain;domain;domain;ATP binding protein;TniB protein;junction DNA helicase RuvB P-loop domain;chelatase, subunit ChlI	1.4e-60;6.7e-36;7.1e-28;2.2e-26;7.2e-25;1.1e-18;1.3e-11;2.7e-09;4.1e-08;8.5e-07;2.6e-06;3.6e-06;2.8e-05;0.00023	204.3;122.4;96.5;92.8;86.9;67.5;45.1;36.9;33.6;28.9;27.3;26.5;23.9;20.6
GE000570	PF03022	MRJP	royal jelly protein	7.7e-17	61.6
GE000571	PF03466;PF00126	LysR_substrate;HTH_1	substrate binding domain;regulatory helix-turn-helix protein, lysR family	1.3e-20;5.4e-13	73.6;48.7
GE000572	PF02461	AMO	monooxygenase	3.4e-111	370.7
GE000573	PF04744	Monooxygenase_B	subunit B protein	3.4e-153	510.0
GE000574	PF04896	AmoC	monooxygenase/methane monooxygenase, subunit C	2.3e-95	318.5
GE000575	PF07690;PF00083	MFS_1;Sugar_tr	Facilitator Superfamily;(and other) transporter	4.9e-49;2.7e-06	167.1;26.5
GE000576	PF14552;PF01361	Tautomerase_2;Tautomerase	enzyme;enzyme	3.3e-31;1.3e-10	107.2;41.0
GE000577	PF05239	PRC	domain	1.7e-15	56.9
GE000578	PF03062	MBOAT	membrane-bound O-acyltransferase family	2.4e-22	79.8
GE000580	PF01207;PF01180;PF00977	Dus;DHO_dh;His_biosynth	synthase (Dus);dehydrogenase;biosynthesis protein	1.9e-101;1.3e-07;1e-06	339.3;31.1;28.4
GE000581	PF02954	HTH_8	regulatory protein, Fis family	3.3e-17	62.0
GE000582	PF01808;PF02142	AICARFT_IMPCHas;MGS	bienzyme;domain	1.1e-121;3.3e-28	405.8;97.7
GE000583	PF00009;PF01926	GTP_EFTU;MMR_HSR1	factor Tu GTP binding domain;ribosome-binding GTPase	1e-43;3.8e-07	149.2;30.2
GE000584	PF01507	PAPS_reduct	phosphosulfate reductase family	3.6e-64	216.0
GE000586	PF13356;PF00589	Arm-DNA-bind_3;Phage_integrase	DNA-binding domain;integrase family	6.9e-15;1.9e-12	55.2;47.3
GE000589	PF06048	DUF927	of unknown function (DUF927)	3.5e-89	299.2
GE000591	PF05930	Phage_AlpA	CP4-57 regulatory protein (AlpA)	6e-07	29.2
GE000592	PF02384;PF12161;PF01170	N6_Mtase;HsdM_N;UPF0020	DNA Methylase;N-terminal domain;RNA methylase family UPF0020	2.5e-56;1.7e-23;4.9e-05	191.2;83.8;23.1
GE000594	PF01420	Methylase_S	I restriction modification DNA specificity domain	1.4e-12	48.1
GE000595	PF18766;PF04313;PF04851	SWI2_SNF2;HSDR_N;ResIII	ATPase;I restriction enzyme R protein N terminus (HSDR_N);III restriction enzyme, res subunit	3.2e-25;1.1e-18;5e-14	89.1;67.8;52.7
GE000597	PF03235	DUF262	of unknown function DUF262	2.2e-16	60.7
GE000598	PF13175;PF12476;PF13304	AAA_15;DUF3696;AAA_21	ATPase domain;of unknown function (DUF3696);domain, putative AbiEii toxin, Type IV TA system	6.9e-22;9.1e-16;1.1e-14	78.7;58.0;55.0
GE000601	PF12835	Integrase_1	Integrase	4.4e-17	62.6
GE000602	PF08681	DUF1778	of unknown function (DUF1778)	7.4e-26	89.9
GE000603	PF00583;PF13673;PF13508;PF08445	Acetyltransf_1;Acetyltransf_10;Acetyltransf_7;FR47	(GNAT) family;(GNAT) domain;(GNAT) domain;protein	3.7e-10;1.5e-08;4.2e-08;7.2e-05	40.1;34.6;33.5;22.7
GE000604	PF05973	Gp49	derived protein Gp49-like (DUF891)	2.3e-05	24.4
GE000607	PF08281;PF04542;PF04545;PF07638	Sigma70_r4_2;Sigma70_r2;Sigma70_r4;Sigma70_ECF	region 4;region 2;region 4;sigma factor	1.9e-15;6e-09;8.7e-08;5.7e-05	56.3;35.6;31.6;23.1
GE000608	PF04773;PF16220	FecR;DUF4880	protein;of unknown function (DUF4880)	4.5e-18;1.8e-09	65.7;37.3
GE000609	PF00593;PF07715;PF07660	TonB_dep_Rec;Plug;STN	dependent receptor;Receptor Plug Domain;and TonB N terminus short domain	4.4e-50;2.9e-18;1.1e-08	171.9;66.4;34.8
GE000610	PF03466;PF00126	LysR_substrate;HTH_1	substrate binding domain;regulatory helix-turn-helix protein, lysR family	6.6e-24;2.3e-15	84.4;56.3
GE000611	PF02678;PF17954	Pirin;Pirin_C_2	Pirin;C-terminal cupin domain	8.1e-36;1.1e-26	122.3;92.8
GE000612	PF03992	ABM	biosynthesis monooxygenase	4.1e-07	30.0
GE000613	PF13936;PF00665;PF13565;PF13384	HTH_38;rve;HTH_32;HTH_23	domain;core domain;domain;domain	5.1e-22;1.8e-13;1.1e-08;7.8e-08	77.4;50.7;35.6;31.9
GE000614	PF12833;PF00165	HTH_18;HTH_AraC	domain;regulatory helix-turn-helix proteins, AraC family	1.6e-20;5.8e-20	73.2;70.9
GE000615	PF00857	Isochorismatase	family	6.7e-20	72.0
GE000616	PF07969;PF01979	Amidohydro_3;Amidohydro_1	family;family	2.6e-116;1.6e-07	389.9;31.0
GE000617	PF00561;PF12146;PF12697;PF00326;PF06821	Abhydrolase_1;Hydrolase_4;Abhydrolase_6;Peptidase_S9;Ser_hydrolase	hydrolase fold;aminopeptidase, S33;hydrolase family;oligopeptidase family;hydrolase	1.3e-27;1.1e-22;5.3e-17;2.4e-09;0.00018	97.1;80.5;63.2;37.0;21.4
GE000618	PF07681;PF02077	DoxX;SURF4	DoxX;family	5.2e-12;1.2e-05	46.2;25.1
GE000619	PF02789	Peptidase_M17_N	aminopeptidase family, N-terminal domain	5.4e-13	48.9
GE000620	PF13372	Alginate_exp	export	1.1e-69	235.2
GE000621	PF18032	FRP	regulator fluorescence recovery protein	1.4e-21	77.0
GE000622	PF13436	Gly-zipper_OmpA	domain	7.4e-09	35.2
GE000623	PF00255	GSHPx	peroxidase	1.8e-26	91.8
GE000627	PF01694	Rhomboid	family	1.4e-17	64.1
GE000628	PF00072;PF00196	Response_reg;GerE	regulator receiver domain;regulatory proteins, luxR family	2.1e-26;1.2e-15	92.3;56.8
GE000629	PF09176	Mpt_N	dehydrogenase, N-terminal	3.2e-36	123.3
GE000630	PF09176	Mpt_N	dehydrogenase, N-terminal	2.4e-36	123.7
GE000631	PF00459	Inositol_P	monophosphatase family	6e-70	235.8
GE000632	PF00588	SpoU_methylase	rRNA Methylase family	3.1e-33	115.0
GE000636	PF07719;PF13428;PF13181;PF13432;PF00515;PF14559;PF13365;PF13431;PF13414;PF13424;PF13371;PF12895;PF13174	TPR_2;TPR_14;TPR_8;TPR_16;TPR_1;TPR_19;Trypsin_2;TPR_17;TPR_11;TPR_12;TPR_9;ANAPC3;TPR_6	repeat;repeat;repeat;repeat;repeat;repeat;peptidase domain;repeat;repeat;repeat;repeat;complex, cyclosome, subunit 3;repeat	3.7e-22;2e-21;1.7e-20;4.1e-19;1e-18;1.4e-17;8.3e-14;3.5e-13;9e-13;4.2e-12;1.7e-09;4.4e-08;2.7e-06	76.6;74.8;71.4;68.9;66.3;63.9;52.7;49.0;47.7;46.2;37.7;33.2;27.6
GE000637	PF07719;PF00515;PF13181;PF13432;PF13428;PF13365;PF13431;PF13414;PF14559;PF13371;PF13424;PF12895;PF13176;PF12569;PF13374;PF13429;PF03704;PF00089	TPR_2;TPR_1;TPR_8;TPR_16;TPR_14;Trypsin_2;TPR_17;TPR_11;TPR_19;TPR_9;TPR_12;ANAPC3;TPR_7;NARP1;TPR_10;TPR_15;BTAD;Trypsin	repeat;repeat;repeat;repeat;repeat;peptidase domain;repeat;repeat;repeat;repeat;repeat;complex, cyclosome, subunit 3;repeat;receptor-regulated protein 1;repeat;repeat;transcriptional activator domain;Trypsin	8.3e-51;1.1e-43;2.3e-42;3.3e-29;1.4e-28;1.4e-26;1e-25;5.9e-24;1.5e-23;5.5e-20;1.3e-19;1.6e-16;9.1e-12;1.6e-09;1.5e-07;4.4e-07;3.4e-06;0.00013	166.1;145.3;139.7;101.3;97.1;94.2;88.2;83.5;83.1;71.3;70.2;60.3;44.1;37.2;31.1;29.4;27.6;21.9
GE000638	PF00078;PF08388	RVT_1;GIIM	transcriptase (RNA-dependent DNA polymerase);II intron, maturase-specific domain	2.9e-33;8.3e-17	115.3;61.0
GE000640	PF05711;PF13578	TylF;Methyltransf_24	(TylF);domain	2.5e-19;3.6e-10	69.6;40.8
GE000642	PF00580;PF13361;PF13245;PF13538;PF12705;PF13604	UvrD-helicase;UvrD_C;AAA_19;UvrD_C_2;PDDEXK_1;AAA_30	helicase N-terminal domain;helicase C-terminal domain;domain;helicase C-terminal domain;nuclease superfamily;domain	4.9e-59;2.7e-24;1e-21;5.5e-09;2.2e-07;9.5e-07	200.4;86.2;77.8;35.7;31.1;28.7
GE000643	PF04257;PF17946	Exonuc_V_gamma;RecC_C	V, gamma subunit;C-terminal domain	8.8e-225;4.2e-46	748.4;157.3
GE000645	PF00106;PF13561;PF08659;PF01370;PF08643	adh_short;adh_short_C2;KR;Epimerase;DUF1776	chain dehydrogenase;carrier protein) reductase;domain;dependent epimerase/dehydratase family;family of unknown function (DUF1776)	4.9e-40;6.4e-28;3.2e-06;5e-05;0.00037	137.1;97.9;27.2;22.9;20.0
GE000648	PF03699	UPF0182	protein family (UPF0182)	6.4e-222	738.8
GE000649	PF07732;PF07731	Cu-oxidase_3;Cu-oxidase_2	oxidase;oxidase	5.5e-28;6e-22	97.4;77.8
GE000650	PF07732;PF07731	Cu-oxidase_3;Cu-oxidase_2	oxidase;oxidase	2.5e-22;1.3e-16	79.1;60.6
GE000651	PF00332	Glyco_hydro_17	hydrolases family 17	2e-07	30.9
GE000654	PF01252	Peptidase_A8	peptidase (SPase) II	3.9e-41	140.6
GE000655	PF00133;PF08264;PF09334;PF01406;PF13603	tRNA-synt_1;Anticodon_1;tRNA-synt_1g;tRNA-synt_1e;tRNA-synt_1_2	synthetases class I (I, L, M and V);domain of tRNA;synthetases class I (M);synthetases class I (C) catalytic domain;synthetase, Domain 2	1.7e-216;1.2e-28;1.4e-22;1.5e-08;2.3e-08	720.2;99.9;80.0;34.4;33.8
GE000656	PF02582	DUF155	ACR, YagE family COG1723	1.1e-43	149.4
GE000658	PF00710	Asparaginase	N-terminal	9.7e-30	103.5
GE000659	PF00186	DHFR_1	reductase	2.2e-59	199.8
GE000660	PF12849;PF12727;PF13531	PBP_like_2;PBP_like;SBP_bac_11	superfamily domain;superfamily domain;extracellular solute-binding protein	2e-34;3.2e-09;5.6e-07	119.6;36.2;29.5
GE000661	PF00528	BPD_transp_1	transport system inner membrane component	7.8e-13	48.6
GE000662	PF00528	BPD_transp_1	transport system inner membrane component	4.6e-18	65.6
GE000663	PF00005;PF13304	ABC_tran;AAA_21	transporter;domain, putative AbiEii toxin, Type IV TA system	5.5e-30;1.7e-09	104.7;37.9
GE000664	PF01895	PhoU	domain	5.2e-40	135.8
GE000665	PF00285	Citrate_synt	synthase, C-terminal domain	1.8e-131	438.5
GE000666	PF13489;PF08241;PF08242;PF13847;PF07021	Methyltransf_23;Methyltransf_11;Methyltransf_12;Methyltransf_31;MetW	domain;domain;domain;domain;biosynthesis protein MetW	9.2e-17;7.4e-10;5.5e-08;5.3e-07;1.4e-05	61.4;39.4;33.5;29.6;24.8
GE000668	PF10150;PF00575	RNase_E_G;S1	E/G family;RNA binding domain	1.1e-92;3.5e-10	310.3;40.1
GE000669	PF00849;PF01479	PseudoU_synth_2;S4	pseudouridylate synthase;domain	7.8e-29;5e-08	100.8;32.5
GE000670	PF13419;PF00702;PF13242;PF12710;PF08282	HAD_2;Hydrolase;Hydrolase_like;HAD;Hydrolase_3	dehalogenase-like hydrolase;dehalogenase-like hydrolase;HAD-hyrolase-like;dehalogenase-like hydrolase;dehalogenase-like hydrolase	3e-35;4.5e-19;2.4e-13;1.4e-10;1.2e-05	121.9;69.6;49.9;41.9;25.2
GE000671	PF01343;PF00574	Peptidase_S49;CLP_protease	family S49;protease	5.1e-36;9.4e-06	124.0;25.6
GE000672	PF02424	ApbE	family	2.7e-75	253.2
GE000673	PF13177;PF12169;PF12170;PF00004;PF05496;PF13401;PF07728	DNA_pol3_delta2;DNA_pol3_gamma3;DNA_pol3_tau_5;AAA;RuvB_N;AAA_22;AAA_5	polymerase III, delta subunit;polymerase III subunits gamma and tau domain III;polymerase III tau subunit V interacting with alpha;family associated with various cellular activities (AAA);junction DNA helicase RuvB P-loop domain;domain;domain (dynein-related subfamily)	2.5e-42;1.5e-21;1.5e-16;7.1e-11;2.3e-06;4.7e-06;5.6e-05	144.4;76.8;60.7;42.7;27.4;26.9;23.2
GE000674	PF02575	YbaB_DNA_bd	DNA-binding family	1.1e-32	112.0
GE000675	PF13662;PF02132;PF01751	Toprim_4;RecR;Toprim	domain;protein;domain	5.9e-21;3.3e-13;1.3e-06	74.7;49.0;28.5
GE000676	PF00313	CSD	DNA-binding domain	1.1e-28	98.9
GE000679	PF01327	Pep_deformylase	deformylase	6.7e-48	162.3
GE000680	PF00753	Lactamase_B	superfamily	6.8e-19	68.6
GE000681	PF13501;PF08770	SoxY;SoxZ	oxidation protein SoxY;oxidation protein SoxZ	5.1e-37;4.8e-22	126.5;77.5
GE000682	PF08003;PF13847;PF13489;PF08241;PF13649	Methyltransf_9;Methyltransf_31;Methyltransf_23;Methyltransf_11;Methyltransf_25	of unknown function (DUF1698);domain;domain;domain;domain	7.8e-132;9.7e-10;1.4e-09;3.2e-08;5.1e-08	439.0;38.4;38.0;34.1;33.5
GE000683	PF00215;PF00834	OMPdecase;Ribul_P_3_epim	5'-phosphate decarboxylase / HUMPS family;3 epimerase family	4.2e-29;2.2e-07	101.7;30.4
GE000684	PF01380;PF13580	SIS;SIS_2	domain;domain	1.1e-17;4.1e-07	64.1;30.1
GE000685	PF00456;PF02779;PF02780;PF13292;PF00676	Transketolase_N;Transket_pyr;Transketolase_C;DXP_synthase_N;E1_dh	thiamine diphosphate binding domain;pyrimidine binding domain;C-terminal domain;synthase;E1 component	1.9e-160;1.3e-46;1.8e-13;6.3e-09;2.2e-06	533.3;158.5;50.5;35.4;26.9
GE000687	PF00923	TAL_FSA	aldolase	2.7e-94	315.7
GE000688	PF01116	F_bP_aldolase	aldolase class-II	1.5e-84	283.8
GE000689	PF03748	FliL	basal body-associated protein FliL	3.6e-18	66.0
GE000690	PF02154;PF01052	FliM;FliMN_C	motor switch protein FliM;III flagellar switch regulator (C-ring) FliN C-term	6.1e-76;1.9e-17	254.6;63.0
GE000691	PF01052	FliMN_C	III flagellar switch regulator (C-ring) FliN C-term	1e-24	86.3
GE000692	PF04347	FliO	biosynthesis protein, FliO	3.6e-16	59.2
GE000693	PF00813	FliP	family	2.5e-79	265.6
GE000694	PF01313	Bac_export_3	export proteins, family 3	8.5e-27	92.9
GE000695	PF01311	Bac_export_1	export proteins, family 1	1.4e-62	211.3
GE000696	PF01312	Bac_export_2	HrpN YscU SpaS Family	5.8e-115	384.0
GE000697	PF00771	FHIPEP	family	5.5e-269	894.2
GE000698	PF00448;PF01926	SRP54;MMR_HSR1	protein, GTPase domain;ribosome-binding GTPase	3.4e-36;8.5e-05	124.7;22.6
GE000699	PF10609;PF01656;PF13614;PF06564;PF00142;PF09140	ParA;CbiA;AAA_31;CBP_BcsQ;Fer4_NifH;MipZ	iron-transfer P-loop NTPase;nucleotide binding domain;domain;biosynthesis protein BcsQ;iron sulfur cluster binding proteins, NifH/frxC family;MipZ	3.3e-19;3.1e-17;1.4e-16;8.2e-09;8.1e-07;6.1e-06	69.3;62.8;61.0;35.3;28.8;25.7
GE000700	PF04542;PF04545;PF04539;PF08281	Sigma70_r2;Sigma70_r4;Sigma70_r3;Sigma70_r4_2	region 2;region 4;region 3;region 4	3.8e-20;2.8e-19;9e-11;2.3e-07	71.4;68.4;41.7;30.3
GE000701	PF00072	Response_reg	regulator receiver domain	4.9e-30	104.0
GE000702	PF04344	CheZ	phosphatase, CheZ	7.4e-68	228.5
GE000703	PF01584;PF02518;PF01627;PF02895	CheW;HATPase_c;Hpt;H-kinase_dim	domain;kinase-, DNA gyrase B-, and HSP90-like ATPase;domain;transducing histidine kinase, homodimeric domain	3.2e-25;6.8e-19;3.1e-16;7e-12	88.4;68.4;59.4;45.6
GE000704	PF01339;PF00072	CheB_methylest;Response_reg	methylesterase;regulator receiver domain	6.4e-57;8.4e-22	192.0;77.5
GE000705	PF01618	MotA_ExbB	proton channel family	1.2e-28	99.4
GE000706	PF13677;PF00691	MotB_plug;OmpA	MotB of proton-channel complex MotA/MotB;family	1.6e-22;1.3e-19	78.9;70.4
GE000707	PF13614;PF01656;PF02374;PF10609;PF06564;PF09140	AAA_31;CbiA;ArsA_ATPase;ParA;CBP_BcsQ;MipZ	domain;nucleotide binding domain;ATPase;iron-transfer P-loop NTPase;biosynthesis protein BcsQ;MipZ	8.4e-44;3.4e-21;1.2e-10;1e-09;2e-09;1.1e-07	149.6;75.6;41.1;38.2;37.3;31.4
GE000708	PF01584	CheW	domain	4.1e-12	45.9
GE000709	PF01584	CheW	domain	1.2e-40	138.3
GE000711	PF10975	DUF2802	of unknown function (DUF2802)	1.9e-10	40.7
GE000712	PF04127;PF02441	DFP;Flavoprotein	/ pantothenate metabolism flavoprotein;Flavoprotein	9.8e-71;1.3e-39	237.4;135.5
GE000713	PF04002	RadC	JAB domain	1.8e-43	147.4
GE000714	PF14697;PF04060;PF12838;PF00037	Fer4_21;FeS;Fer4_7;Fer4	dicluster domain;Fe-S cluster;dicluster domain;binding domain	5.7e-15;4.5e-14;3.1e-08;4.9e-08	55.2;51.8;34.1;32.5
GE000715	PF13443;PF01381	HTH_26;HTH_3	HTH DNA-binding domain;Helix-turn-helix	1.4e-19;1.4e-05	70.2;25.0
GE000717	PF12167;PF00589;PF14659	Arm-DNA-bind_2;Phage_integrase;Phage_int_SAM_3	DNA-binding domain;integrase family;integrase, N-terminal SAM-like domain	5.1e-22;5.5e-18;1.9e-07	77.6;65.3;31.2
GE000719	PF00589	Phage_integrase	integrase family	2.4e-08	33.9
GE000720	PF01966	HD	domain	2.8e-06	27.5
GE000724	PF13560;PF01381	HTH_31;HTH_3	domain;Helix-turn-helix	9.2e-11;1.2e-05	41.9;25.2
GE000725	PF02321	OEP	membrane efflux protein	4e-31	108.3
GE000726	PF13610	DDE_Tnp_IS240	domain	2.6e-45	154.1
GE000727	PF05973	Gp49	derived protein Gp49-like (DUF891)	2.1e-23	82.3
GE000728	PF13744;PF13443	HTH_37;HTH_26	domain;HTH DNA-binding domain	7.6e-11;2.3e-05	41.8;24.7
GE000729	PF01609	DDE_Tnp_1	DDE domain	2.5e-16	60.0
GE000730	PF13737;PF01609	DDE_Tnp_1_5;DDE_Tnp_1	DDE domain;DDE domain	6.8e-31;6.9e-17	106.9;61.8
GE000731	PF01526	DDE_Tnp_Tn3	transposase DDE domain	8.9e-12	44.5
GE000732	PF13155;PF13154;PF13662	Toprim_2;DUF3991;Toprim_4	Toprim-like;of unknown function (DUF3991);domain	1.9e-11;3.3e-07;6.6e-07	44.2;30.6;29.7
GE000733	PF05016	ParE_toxin	toxin of type II toxin-antitoxin system, parDE	1.8e-18	66.9
GE000734	PF03693	ParD_antitoxin	antitoxin of ParD toxin-antitoxin type II system and RHH	5.6e-16	58.7
GE000735	PF00078;PF13655;PF08388;PF01844	RVT_1;RVT_N;GIIM;HNH	transcriptase (RNA-dependent DNA polymerase);domain of reverse transcriptase;II intron, maturase-specific domain;endonuclease	6.2e-45;2.9e-31;6.3e-28;5.6e-08	153.4;107.6;96.7;32.8
GE000736	PF13737;PF01609	DDE_Tnp_1_5;DDE_Tnp_1	DDE domain;DDE domain	6.8e-31;6.9e-17	106.9;61.8
GE000737	PF00375	SDF	symporter family	2.1e-106	356.3
GE000738	PF07007	LprI	inhibitor LprI	1.5e-14	54.5
GE000739	PF01510	Amidase_2	amidase	3.6e-26	92.1
GE000740	PF10503;PF02230;PF00561	Esterase_phd;Abhydrolase_2;Abhydrolase_1	PHB depolymerase;Phospholipase/Carboxylesterase;hydrolase fold	1.9e-13;7.9e-07;2.8e-06	50.4;29.1;27.2
GE000742	PF13737;PF01609	DDE_Tnp_1_5;DDE_Tnp_1	DDE domain;DDE domain	6.8e-31;6.9e-17	106.9;61.8
GE000743	PF01381;PF13443	HTH_3;HTH_26	Helix-turn-helix;HTH DNA-binding domain	1.2e-10;1.8e-05	41.2;25.1
GE000745	PF13737;PF01609	DDE_Tnp_1_5;DDE_Tnp_1	DDE domain;DDE domain	6.8e-31;6.9e-17	106.9;61.8
GE000747	PF00239;PF02796;PF04218	Resolvase;HTH_7;CENP-B_N	N terminal domain;domain of resolvase;N-terminal DNA-binding domain	8.5e-37;3.5e-11;5.8e-05	126.5;43.0;22.6
GE000748	PF13737;PF01609	DDE_Tnp_1_5;DDE_Tnp_1	DDE domain;DDE domain	6.8e-31;6.9e-17	106.9;61.8
GE000749	PF02525	Flavodoxin_2	fold	1.8e-16	60.4
GE000750	PF02525	Flavodoxin_2	fold	5.7e-09	36.0
GE000751	PF03466;PF00126	LysR_substrate;HTH_1	substrate binding domain;regulatory helix-turn-helix protein, lysR family	1.8e-28;5e-15	99.3;55.2
GE000752	PF13447;PF14537;PF14522;PF09699	Multi-haem_cyto;Cytochrom_c3_2;Cytochrome_C7;Paired_CXXCH_1	times multi-haem cytochrome CxxCH;c3;c7 and related cytochrome c;CXXCH motif (Paired_CXXCH_1)	1.6e-147;5.7e-07;9.6e-07;2.6e-06	489.9;29.9;28.7;27.1
GE000754	PF04930	FUN14	family	7.3e-10	39.1
GE000755	PF13505;PF01389	OMP_b-brl;OmpA_membrane	membrane protein beta-barrel domain;transmembrane domain	2.7e-13;0.00015	50.4;21.6
GE000756	PF17963;PF17892;PF13860	Big_9;Cadherin_5;FlgD_ig	Ig domain;domain;Ig-like domain	8.8e-13;6.2e-11;5.3e-07	48.8;42.1;29.4
GE000757	PF00534;PF13692;PF13439	Glycos_transf_1;Glyco_trans_1_4;Glyco_transf_4	transferases group 1;transferases group 1;Family 4	9.2e-19;2.8e-12;1.4e-10	67.6;47.2;41.5
GE000758	PF00534;PF13692;PF13439	Glycos_transf_1;Glyco_trans_1_4;Glyco_transf_4	transferases group 1;transferases group 1;Family 4	7.9e-26;7e-21;3.1e-08	90.6;75.1;33.8
GE000759	PF13439;PF13692;PF00534	Glyco_transf_4;Glyco_trans_1_4;Glycos_transf_1	Family 4;transferases group 1;transferases group 1	2.1e-10;8.6e-10;6e-10	40.9;39.2;38.9
GE000760	PF00534;PF13692;PF13477	Glycos_transf_1;Glyco_trans_1_4;Glyco_trans_4_2	transferases group 1;transferases group 1;transferase 4-like	1.1e-27;3.2e-20;1.8e-05	96.7;72.9;24.8
GE000762	PF04932	Wzy_C	ligase	1.3e-11	44.4
GE000763	PF14602;PF00132	Hexapep_2;Hexapep	repeat of succinyl-transferase;transferase hexapeptide (six repeats)	4.7e-15;3.2e-11	55.0;42.5
GE000764	PF00534;PF13439;PF13692;PF13579	Glycos_transf_1;Glyco_transf_4;Glyco_trans_1_4;Glyco_trans_4_4	transferases group 1;Family 4;transferases group 1;transferase 4-like domain	6e-20;5.5e-16;9.4e-13;2e-10	71.5;59.0;48.7;41.4
GE000766	PF00535;PF13641;PF10111	Glycos_transf_2;Glyco_tranf_2_3;Glyco_tranf_2_2	transferase family 2;like family 2;like family 2	1.8e-29;6.3e-14;2.2e-13	102.8;52.4;50.3
GE000768	PF02784;PF00278	Orn_Arg_deC_N;Orn_DAP_Arg_deC	decarboxylase, pyridoxal binding domain;decarboxylase, C-terminal sheet domain	1.3e-73;6.3e-28	247.5;96.9
GE000769	PF01678	DAP_epimerase	epimerase	1.8e-56	189.5
GE000770	PF04340	DUF484	of unknown function, DUF484	1.1e-48	165.9
GE000771	PF00589;PF02899;PF13495	Phage_integrase;Phage_int_SAM_1;Phage_int_SAM_4	integrase family;integrase, N-terminal SAM-like domain;integrase, N-terminal SAM-like domain	1.9e-47;1.3e-21;4e-06	161.2;76.7;27.2
GE000772	PF00589;PF02899;PF13495	Phage_integrase;Phage_int_SAM_1;Phage_int_SAM_4	integrase family;integrase, N-terminal SAM-like domain;integrase, N-terminal SAM-like domain	3.3e-22;4.4e-15;6.6e-09	79.1;55.8;36.1
GE000773	PF00589	Phage_integrase	integrase family	9.4e-18	64.6
GE000774	PF00589;PF02899;PF13102	Phage_integrase;Phage_int_SAM_1;Phage_int_SAM_5	integrase family;integrase, N-terminal SAM-like domain;integrase SAM-like domain	2.3e-32;1.3e-10;3.3e-05	112.2;41.4;24.1
GE000775	PF03050;PF13005;PF13007	DDE_Tnp_IS66;zf-IS66;LZ_Tnp_IS66	IS66 family;binding domain of transposase IS66;C of IS166 homeodomain	3.1e-87;1.8e-16;4.4e-14	292.6;60.3;53.0
GE000776	PF05717	TnpB_IS66	Orf2 like protein	3.3e-38	129.7
GE000779	PF01816;PF02985;PF05484;PF13646	LRV;HEAT;LRV_FeS;HEAT_2	rich repeat variant;repeat;protein FeS4 cluster;repeats	9.2e-23;1.2e-16;6.5e-13;2.8e-06	79.1;59.4;48.5;27.6
GE000781	PF13187;PF12838;PF00037;PF13237	Fer4_9;Fer4_7;Fer4;Fer4_10	dicluster domain;dicluster domain;binding domain;dicluster domain	4.8e-07;2.4e-06;1.8e-06;5e-06	29.8;28.0;27.5;26.5
GE000782	PF06988	NifT	protein	1.4e-23	82.4
GE000783	PF00148;PF11844	Oxidored_nitro;DUF3364	component 1 type Oxidoreductase;of unknown function (DUF3364)	3.1e-117;4.2e-22	391.7;78.1
GE000784	PF00148	Oxidored_nitro	component 1 type Oxidoreductase	2.2e-109	365.9
GE000785	PF00142;PF01656;PF13614;PF10609;PF02374	Fer4_NifH;CbiA;AAA_31;ParA;ArsA_ATPase	iron sulfur cluster binding proteins, NifH/frxC family;nucleotide binding domain;domain;iron-transfer P-loop NTPase;ATPase	2.4e-138;1.1e-12;2.1e-11;1.1e-08;2.6e-06	460.1;48.1;44.1;34.8;26.8
GE000786	PF05235	CHAD	domain	7.4e-25	88.2
GE000787	PF01066	CDP-OH_P_transf	phosphatidyltransferase	2.6e-12	47.3
GE000788	PF07991;PF01450;PF03807;PF02826;PF03446;PF00670	IlvN;IlvC;F420_oxidored;2-Hacid_dh_C;NAD_binding_2;AdoHcyase_NAD	acid isomeroreductase, NADPH-binding domain;acid isomeroreductase, catalytic domain;oxidoreductase coenzyme F420-dependent;specific 2-hydroxyacid dehydrogenase, NAD binding domain;binding domain of 6-phosphogluconate dehydrogenase;hydrolase, NAD binding domain	3.3e-74;1e-62;4.1e-07;2.3e-07;1.1e-05;0.00012	247.9;210.7;30.5;30.4;25.7;22.2
GE000789	PF10369;PF13710;PF01842	ALS_ss_C;ACT_5;ACT	subunit of acetolactate synthase;domain;domain	1.1e-27;3.2e-17;2.1e-14	96.0;62.1;52.9
GE000790	PF02776;PF02775;PF00205	TPP_enzyme_N;TPP_enzyme_C;TPP_enzyme_M	pyrophosphate enzyme, N-terminal TPP binding domain;pyrophosphate enzyme, C-terminal TPP binding domain;pyrophosphate enzyme, central domain	1.4e-58;4.4e-50;9.1e-50	197.4;169.4;168.0
GE000791	PF01648	ACPS	transferase superfamily	3.5e-12	46.5
GE000792	PF00380	Ribosomal_S9	protein S9/S16	1.9e-42	144.6
GE000793	PF00572	Ribosomal_L13	protein L13	3.8e-56	188.7
GE000794	PF00158;PF00072;PF14532;PF02954	Sigma54_activat;Response_reg;Sigma54_activ_2;HTH_8	interaction domain;regulator receiver domain;interaction domain;regulatory protein, Fis family	1.9e-43;9.4e-28;1.8e-22;9.3e-05	148.1;96.6;80.0;22.1
GE000795	PF02518;PF00672;PF00512;PF00989;PF13426;PF08448;PF14501	HATPase_c;HAMP;HisKA;PAS;PAS_9;PAS_4;HATPase_c_5	kinase-, DNA gyrase B-, and HSP90-like ATPase;domain;Kinase A (phospho-acceptor) domain;fold;domain;fold;domain	3.7e-20;1.2e-12;1.3e-09;3.3e-07;9.6e-07;2e-06;8e-05	72.5;48.0;37.9;30.3;29.0;28.0;22.5
GE000796	PF14334	DUF4390	of unknown function (DUF4390)	2.1e-31	108.5
GE000797	PF01189;PF01029;PF01728;PF05175	Methyltr_RsmB-F;NusB;FtsJ;MTS	rRNA methyltransferase RsmB/F;family;methyltransferase;small domain	2.1e-58;6.1e-23;4e-07;7.2e-07	197.3;81.5;30.3;28.9
GE000798	PF00551;PF02911	Formyl_trans_N;Formyl_trans_C	transferase;transferase, C-terminal domain	3e-45;4.9e-20	154.2;71.6
GE000799	PF01327	Pep_deformylase	deformylase	3.2e-52	176.3
GE000800	PF13649;PF08241;PF08242;PF13847;PF13489;PF00891;PF01209	Methyltransf_25;Methyltransf_11;Methyltransf_12;Methyltransf_31;Methyltransf_23;Methyltransf_2;Ubie_methyltran	domain;domain;domain;domain;domain;domain;methyltransferase family	3.3e-12;1.5e-11;4.1e-09;1.1e-07;1.2e-07;3.3e-06;3.6e-05	47.0;44.8;37.1;31.8;31.8;26.6;23.2
GE000801	PF05494	MlaC	protein	1.4e-45	155.1
GE000802	PF00255;PF00578	GSHPx;AhpC-TSA	peroxidase;family	8.8e-44;7.3e-07	147.5;29.1
GE000803	PF16539;PF16538	FlgT_M;FlgT_C	assembly protein T, middle domain;assembly protein T, C-terminal domain	5.1e-29;9.2e-10	101.4;38.9
GE000804	PF02169	LPP20	lipoprotein	1.9e-06	28.1
GE000805	PF02410	RsfS	silencing factor during starvation	4.1e-25	88.1
GE000806	PF01467	CTP_transf_like	Cytidylyltransferase-like	1.4e-27	96.7
GE000807	PF00171	Aldedh	dehydrogenase family	1.7e-28	99.4
GE000808	PF02734	Dak2	domain	1e-45	155.7
GE000809	PF00563;PF00990	EAL;GGDEF	domain;cyclase, GGDEF domain	2e-77;1.3e-51	260.0;174.6
GE000813	PF08479;PF03865;PF07244	POTRA_2;ShlB;POTRA	domain, ShlB-type;secretion/activation protein ShlB/FhaC/HecB;antigen variable number repeat	6.7e-16;1.7e-15;6.7e-06	57.9;57.3;26.6
GE000815	PF12545;PF05860	DUF3739;Haemagg_act	haemagglutinin family outer membrane protein;activity domain	2.6e-31;2.2e-15	108.3;56.6
GE000816	PF01618;PF13385;PF10102	MotA_ExbB;Laminin_G_3;DUF2341	proton channel family;A-like lectin/glucanases superfamily;of unknown function (DUF2341)	4.8e-26;3.1e-16;9e-16	91.0;59.9;58.2
GE000817	PF02472	ExbD	transport protein ExbD/TolR	1.9e-27	96.0
GE000818	PF13103	TonB_2	C terminal	3.5e-07	30.4
GE000819	PF16930	Porin_5	porin	2.7e-180	600.4
GE000821	PF02371;PF01548	Transposase_20;DEDD_Tnp_IS110	IS116/IS110/IS902 family;Transposase	1.4e-17;7.6e-12	63.7;45.4
GE000822	PF00293	NUDIX	domain	2.2e-17	63.3
GE000823	PF00988;PF00117;PF07722	CPSase_sm_chain;GATase;Peptidase_C26	synthase small chain, CPSase domain;amidotransferase class-I;C26	9.1e-51;5e-47;2.3e-07	171.0;160.1;30.8
GE000824	PF02786;PF02787;PF02142;PF02222;PF07478;PF15632;PF02655	CPSase_L_D2;CPSase_L_D3;MGS;ATP-grasp;Dala_Dala_lig_C;ATPgrasp_Ter;ATP-grasp_3	synthase L chain, ATP binding domain;synthetase large chain, oligomerisation domain;domain;domain;D-ala ligase C-terminus;in the biosynthetic pathway with Ter operon;domain	1e-110;2e-39;9.2e-19;4.2e-13;3e-12;7.4e-11;4.1e-10	368.3;134.7;67.4;49.2;46.5;41.9;39.9
GE000825	PF03449;PF01272	GreA_GreB_N;GreA_GreB	elongation factor, N-terminal;elongation factor, GreA/GreB, C-term	2.4e-29;2.1e-29	101.3;101.2
GE000826	PF01985	CRS1_YhbY	/ YhbY (CRM) domain	5.2e-20	71.4
GE000827	PF01728	FtsJ	methyltransferase	2.1e-55	187.6
GE000828	PF01434;PF00004;PF17862;PF06480;PF07728	Peptidase_M41;AAA;AAA_lid_3;FtsH_ext;AAA_5	family M41;family associated with various cellular activities (AAA);lid domain;Extracellular;domain (dynein-related subfamily)	7.5e-72;3.1e-45;8.9e-13;1.6e-10;3.5e-05	241.2;153.8;47.8;41.3;23.8
GE000829	PF02878;PF02880;PF02879;PF00408	PGM_PMM_I;PGM_PMM_III;PGM_PMM_II;PGM_PMM_IV	alpha/beta/alpha domain I;alpha/beta/alpha domain III;alpha/beta/alpha domain II;C-terminal domain	7.6e-44;3.4e-31;5.2e-20;1.5e-14	148.8;107.8;72.0;53.9
GE000830	PF00121	TIM	isomerase	2.6e-91	305.3
GE000831	PF03840	SecG	translocase SecG subunit	2.5e-20	72.3
GE000832	PF00589	Phage_integrase	integrase family	1.6e-17	63.9
GE000834	PF05280	FlhC	transcriptional activator (FlhC)	9.6e-25	87.3
GE000835	PF05247	FlhD	transcriptional activator (FlhD)	7.8e-07	29.3
GE000836	PF01464	SLT	SLT domain	1.2e-08	34.6
GE000837	PF05247	FlhD	transcriptional activator (FlhD)	2.3e-11	43.8
GE000838	PF05280	FlhC	transcriptional activator (FlhC)	5.9e-07	29.4
GE000841	PF08281;PF04542;PF04545	Sigma70_r4_2;Sigma70_r2;Sigma70_r4	region 4;region 2;region 4	9e-16;4.5e-08;9e-06	57.3;32.7;25.1
GE000842	PF04773;PF16220	FecR;DUF4880	protein;of unknown function (DUF4880)	8.9e-21;1.4e-12	74.3;47.3
GE000843	PF00593;PF07715;PF07660	TonB_dep_Rec;Plug;STN	dependent receptor;Receptor Plug Domain;and TonB N terminus short domain	2.8e-54;1.2e-19;8.2e-09	185.8;70.8;35.1
GE000844	PF08281;PF04542	Sigma70_r4_2;Sigma70_r2	region 4;region 2	1.1e-10;9.2e-08	41.1;31.8
GE000845	PF04773;PF16220	FecR;DUF4880	protein;of unknown function (DUF4880)	3.9e-21;3.2e-11	75.5;42.9
GE000846	PF00593;PF07715;PF07660	TonB_dep_Rec;Plug;STN	dependent receptor;Receptor Plug Domain;and TonB N terminus short domain	4.2e-48;7.7e-22;1.2e-12	165.4;77.9;47.4
GE000848	PF07916	TraG_N	protein, N-terminal region	1.1e-93	314.7
GE000849	PF06122	TraH	relaxosome accessory transposon protein	3.4e-104	349.0
GE000850	PF13728	TraF	plasmid transfer operon protein	2.1e-74	250.1
GE000852	PF08534;PF00578	Redoxin;AhpC-TSA	Redoxin;family	8.5e-20;4e-14	71.0;52.6
GE000853	PF07042	TrfA	protein	9.2e-18	64.3
GE000855	PF07514	TraI_2	helicase	2.7e-96	322.3
GE000856	PF10412;PF12696;PF12846;PF01935;PF05872	TrwB_AAD_bind;TraG-D_C;AAA_10;DUF87;DUF853	IV secretion-system coupling protein DNA-binding domain;recognition site of TraD and TraG;domain;HerA, central domain;protein of unknown function (DUF853)	1.6e-14;4.7e-12;1.1e-10;6.3e-06;0.00014	53.6;46.0;41.0;26.4;20.7
GE000857	PF14348	DUF4400	of unknown function (DUF4400)	6.1e-20	71.6
GE000858	PF08281;PF04542	Sigma70_r4_2;Sigma70_r2	region 4;region 2	1.3e-13;5.3e-13	50.3;48.5
GE000859	PF04773;PF16220	FecR;DUF4880	protein;of unknown function (DUF4880)	3.1e-21;9.3e-11	75.8;41.4
GE000860	PF00593;PF07715;PF07660	TonB_dep_Rec;Plug;STN	dependent receptor;Receptor Plug Domain;and TonB N terminus short domain	2.2e-49;4.1e-18;2.8e-08	169.6;65.9;33.4
GE000861	PF13173;PF13635;PF00004	AAA_14;DUF4143;AAA	domain;of unknown function (DUF4143);family associated with various cellular activities (AAA)	2.1e-25;1.4e-16;0.00011	89.3;60.8;22.6
GE000862	PF01850	PIN	domain	1.2e-08	35.5
GE000863	PF09957	VapB_antitoxin	antitoxin of type II TA system, VapB	4.7e-17	61.6
GE000865	PF08281;PF04542;PF04545;PF07638;PF13384;PF00196	Sigma70_r4_2;Sigma70_r2;Sigma70_r4;Sigma70_ECF;HTH_23;GerE	region 4;region 2;region 4;sigma factor;domain;regulatory proteins, luxR family	1.4e-15;8e-10;7.5e-07;2.3e-06;3.6e-06;5.4e-06	56.7;38.4;28.6;27.6;26.6;25.9
GE000866	PF04773;PF16220	FecR;DUF4880	protein;of unknown function (DUF4880)	3e-25;3.4e-14	88.7;52.5
GE000867	PF00665	rve	core domain	1.3e-13	51.2
GE000868	PF01695;PF00308	IstB_IS21;Bac_DnaA	ATP binding protein;dnaA protein	1.2e-57;1e-07	194.5;32.1
GE000869	PF04014	MazE_antitoxin	recognition MazE, bacterial antitoxin	8.3e-08	32.0
GE000870	PF00593;PF07715;PF07660	TonB_dep_Rec;Plug;STN	dependent receptor;Receptor Plug Domain;and TonB N terminus short domain	8.5e-40;1.4e-17;1.8e-08	138.0;64.2;34.0
GE000871	PF13701;PF01609	DDE_Tnp_1_4;DDE_Tnp_1	DDE domain group 1;DDE domain	5e-21;7.3e-13	74.5;48.7
GE000872	PF00216	Bac_DNA_binding	DNA-binding protein	1.8e-25	88.9
GE000875	PF07178	TraL	protein	8.5e-28	96.7
GE000876	PF05309	TraE	protein	2.1e-27	95.7
GE000877	PF06586	TraK	protein	2.4e-18	66.7
GE000878	PF03743	TrbI	conjugation TrbI-like protein	1.8e-34	119.2
GE000879	PF13098;PF10411	Thioredoxin_2;DsbC_N	domain;bond isomerase protein N-terminus	6.6e-12;2.4e-05	45.9;23.7
GE000880	PF09676	TraV	IV conjugative transfer system lipoprotein (TraV)	4e-19	69.9
GE000882	PF14239	RRXRR	protein	7.1e-10	39.0
GE000883	PF11130;PF12846	TraC_F_IV;AAA_10	pilus assembly Type-IV secretion system for plasmid transfer;domain	2e-46;8.3e-10	158.5;38.1
GE000885	PF10502	Peptidase_S26	peptidase, peptidase S26	3.1e-11	43.2
GE000886	PF09673	TrbC_Ftype	conjugative transfer system pilin assembly protein	3.2e-15	56.1
GE000887	PF06834	TraU	protein	1.4e-97	326.7
GE000888	PF06986	TraN	conjugative transfer system mating pair stabilisation	6.3e-36	124.3
GE000889	PF00216;PF18291	Bac_DNA_binding;HU-HIG	DNA-binding protein;domain fused to wHTH, Ig, or Glycine-rich motif	8.8e-36;6e-08	122.0;32.8
GE000890	PF00326;PF12146;PF00561;PF02129;PF01738;PF00756	Peptidase_S9;Hydrolase_4;Abhydrolase_1;Peptidase_S15;DLH;Esterase	oligopeptidase family;aminopeptidase, S33;hydrolase fold;dipeptidyl-peptidase (S15 family);hydrolase family;esterase	5.2e-42;2.9e-10;1.4e-07;1.8e-06;2.9e-06;1.9e-05	143.7;39.8;31.5;27.8;27.0;24.5
GE000891	PF13546;PF01609;PF04693	DDE_5;DDE_Tnp_1;DDE_Tnp_2	superfamily endonuclease;DDE domain;putative transposase ISC1217	1.2e-15;2.1e-12;4.6e-07	57.6;47.1;29.4
GE000892	PF04542;PF08281;PF04545;PF07638	Sigma70_r2;Sigma70_r4_2;Sigma70_r4;Sigma70_ECF	region 2;region 4;region 4;sigma factor	3.2e-12;1.1e-11;4.3e-08;7.6e-06	46.0;44.2;32.5;25.9
GE000893	PF04773;PF16220	FecR;DUF4880	protein;of unknown function (DUF4880)	4.6e-21;1.5e-12	75.3;47.2
GE000894	PF15919	HicB_lk_antitox	antitoxin of bacterial toxin-antitoxin system	1.2e-07	31.9
GE000895	PF07927	HicA_toxin	toxin of bacterial toxin-antitoxin,	3.8e-10	39.6
GE000896	PF00593;PF07715;PF07660	TonB_dep_Rec;Plug;STN	dependent receptor;Receptor Plug Domain;and TonB N terminus short domain	2.8e-49;2.4e-20;1.4e-13	169.3;73.1;50.4
GE000898	PF02810	SEC-C	motif	1.9e-10	40.4
GE000899	PF08281;PF04542;PF04545	Sigma70_r4_2;Sigma70_r2;Sigma70_r4	region 4;region 2;region 4	5.3e-16;3e-09;3.2e-07	58.0;36.5;29.8
GE000900	PF04773;PF16220	FecR;DUF4880	protein;of unknown function (DUF4880)	1.4e-21;3e-16	76.9;59.0
GE000902	PF00593;PF07715	TonB_dep_Rec;Plug	dependent receptor;Receptor Plug Domain	3.2e-44;1.3e-20	152.6;74.0
GE000903	PF03929	PepSY_TM	TM region	1.4e-57	195.6
GE000904	PF00005;PF13304	ABC_tran;AAA_21	transporter;domain, putative AbiEii toxin, Type IV TA system	9.3e-24;8.1e-14	84.5;52.1
GE000905	PF05016	ParE_toxin	toxin of type II toxin-antitoxin system, parDE	5.8e-18	65.3
GE000906	PF02604	PhdYeFM_antitox	Phd_YefM, type II toxin-antitoxin system	1.7e-13	50.2
GE000907	PF12040;PF12679;PF12698	DUF3526;ABC2_membrane_2;ABC2_membrane_3	of unknown function (DUF3526);family transporter protein;family transporter protein	2.5e-29;2.5e-25;1e-08	102.8;89.4;34.7
GE000908	PF12679;PF12040	ABC2_membrane_2;DUF3526	family transporter protein;of unknown function (DUF3526)	1.4e-18;2.6e-14	67.2;54.0
GE000909	PF16576;PF13437;PF13533	HlyD_D23;HlyD_3;Biotin_lipoyl_2	domain of CusB or HlyD membrane-fusion;family secretion protein;like	3.7e-16;8e-12;7.6e-11	59.0;45.8;41.7
GE000910	PF00873	ACR_tran	family	1.2e-154	516.5
GE000911	PF02321	OEP	membrane efflux protein	2.2e-55	187.4
GE000913	PF03544;PF13103	TonB_C;TonB_2	bacterial TonB protein C-terminal;C terminal	6.1e-23;3.2e-05	81.1;24.1
GE000914	PF01618	MotA_ExbB	proton channel family	5.5e-38	129.6
GE000915	PF02472	ExbD	transport protein ExbD/TolR	4e-29	101.4
GE000916	PF00216;PF18291	Bac_DNA_binding;HU-HIG	DNA-binding protein;domain fused to wHTH, Ig, or Glycine-rich motif	3e-22;5e-07	78.6;29.8
GE000917	PF05247;PF14213	FlhD;DUF4325	transcriptional activator (FlhD);domain of unknown function (DUF4325)	1.6e-06;2.3e-06	28.3;27.2
GE000918	PF05280	FlhC	transcriptional activator (FlhC)	4.2e-17	62.4
GE000919	PF05016	ParE_toxin	toxin of type II toxin-antitoxin system, parDE	3.7e-12	46.7
GE000923	PF00436	SSB	binding protein family	2.2e-34	117.6
GE000924	PF00665	rve	core domain	6.9e-14	52.1
GE000925	PF01695;PF00308	IstB_IS21;Bac_DnaA	ATP binding protein;dnaA protein	2.1e-58;8.6e-08	197.0;32.3
GE000926	PF00665	rve	core domain	8.7e-14	51.7
GE000927	PF13310	Virulence_RhuM	protein RhuM family	5.1e-116	386.3
GE000928	PF00583;PF13673;PF13508	Acetyltransf_1;Acetyltransf_10;Acetyltransf_7	(GNAT) family;(GNAT) domain;(GNAT) domain	6.2e-09;5.5e-09;1.5e-08	36.1;36.0;35.0
GE000929	PF08681	DUF1778	of unknown function (DUF1778)	3.1e-25	87.9
GE000931	PF04851;PF00270;PF00271	ResIII;DEAD;Helicase_C	III restriction enzyme, res subunit;box helicase;conserved C-terminal domain	2.4e-18;1.4e-09;4.9e-05	66.7;37.9;23.6
GE000933	PF01471	PG_binding_1	peptidoglycan binding domain	6.7e-07	29.4
GE000937	PF04961	FTCD_C	Formiminotransferase-cyclodeaminase	1.4e-62	210.7
GE000938	PF01406;PF09190;PF09334;PF00133;PF01921	tRNA-synt_1e;DALR_2;tRNA-synt_1g;tRNA-synt_1;tRNA-synt_1f	synthetases class I (C) catalytic domain;domain;synthetases class I (M);synthetases class I (I, L, M and V);synthetases class I (K)	8.5e-133;4.1e-20;8e-13;3e-08;1.1e-07	442.3;72.0;47.9;32.4;31.1
GE000939	PF00160	Pro_isomerase	type peptidyl-prolyl cis-trans isomerase/CLD	1e-45	155.8
GE000940	PF00149;PF12850	Metallophos;Metallophos_2	phosphoesterase;phosphoesterase superfamily domain	1.7e-09;2.5e-07	38.5;31.0
GE000941	PF01641	SelR	domain	2.3e-56	189.1
GE000942	PF02127;PF05343	Peptidase_M18;Peptidase_M42	I zinc metalloprotease (M18);glutamyl aminopeptidase	9.1e-132;9.4e-08	439.9;31.4
GE000944	PF00132;PF13720	Hexapep;Acetyltransf_11	transferase hexapeptide (six repeats);N-acetylglucosamine O-acyltransferase; Domain 2	1.3e-23;3.6e-12	81.7;46.6
GE000945	PF00589;PF02899;PF13495	Phage_integrase;Phage_int_SAM_1;Phage_int_SAM_4	integrase family;integrase, N-terminal SAM-like domain;integrase, N-terminal SAM-like domain	1.4e-55;2.2e-17;3.6e-10	187.7;63.1;40.2
GE000946	PF01245	Ribosomal_L19	protein L19	1.6e-50	169.7
GE000947	PF01746	tRNA_m1G_MT	(Guanine-1)-methyltransferase	2.4e-63	213.4
GE000948	PF01782;PF05239	RimM;PRC	N-terminal domain;domain	7.8e-25;1.3e-08	86.9;34.8
GE000949	PF00886	Ribosomal_S16	protein S16	2.7e-25	88.2
GE000950	PF00448;PF02978;PF02881;PF13401;PF01656;PF06414	SRP54;SRP_SPB;SRP54_N;AAA_22;CbiA;Zeta_toxin	protein, GTPase domain;peptide binding domain;protein, helical bundle domain;domain;nucleotide binding domain;toxin	2.9e-74;3.5e-29;2.1e-18;7.6e-09;6.4e-06;2.7e-05	248.9;101.3;66.3;36.0;26.2;23.6
GE000951	PF01578	Cytochrom_C_asm	C assembly protein	3.2e-33	115.3
GE000953	PF13561;PF00106;PF08659	adh_short_C2;adh_short;KR	carrier protein) reductase;chain dehydrogenase;domain	3.2e-53;2.7e-44;6.5e-06	180.7;151.0;26.2
GE000954	PF01288	HPPK	(HPPK)	7.4e-25	87.6
GE000955	PF02152	FolB	aldolase	5.4e-29	101.0
GE000956	PF02660	G3P_acyltransf	acyltransferase	2.9e-51	173.8
GE000957	PF00814	Peptidase_M22	family	1.4e-100	336.5
GE000958	PF01165	Ribosomal_S21	protein S21	1.4e-20	72.7
GE000959	PF09424	YqeY	protein	2.9e-53	179.8
GE000960	PF08275;PF01807;PF08278;PF13155;PF13662;PF01751;PF13362;PF10410	Toprim_N;zf-CHC2;DnaG_DnaB_bind;Toprim_2;Toprim_4;Toprim;Toprim_3;DnaB_bind	primase catalytic core, N-terminal domain;zinc finger;primase DnaG DnaB-binding;Toprim-like;domain;domain;domain;binding domain of primase	7.3e-40;1.5e-37;9.1e-17;7e-16;7.7e-15;5.1e-09;1.2e-08;5.5e-06	136.0;127.3;61.8;58.4;55.1;36.3;35.2;26.5
GE000961	PF04546;PF04539;PF03979;PF04542;PF04545;PF00140	Sigma70_ner;Sigma70_r3;Sigma70_r1_1;Sigma70_r2;Sigma70_r4;Sigma70_r1_2	non-essential region;region 3;factor, region 1.1;region 2;region 4;factor, region 1.2	3.8e-38;2.4e-30;3.8e-30;7.1e-22;1.4e-20;2.9e-13	131.4;104.5;103.8;77.0;72.5;49.6
GE000962	PF02773;PF02772;PF00438	S-AdoMet_synt_C;S-AdoMet_synt_M;S-AdoMet_synt_N	synthetase, C-terminal domain;synthetase, central domain;synthetase, N-terminal domain	1.4e-68;7.9e-46;4.1e-43	229.2;155.2;146.1
GE000963	PF05221;PF00670;PF02826;PF07991	AdoHcyase;AdoHcyase_NAD;2-Hacid_dh_C;IlvN	hydrolase;hydrolase, NAD binding domain;specific 2-hydroxyacid dehydrogenase, NAD binding domain;acid isomeroreductase, NADPH-binding domain	1.2e-139;5.8e-82;9.9e-06;0.00012	464.5;273.5;25.0;21.7
GE000965	PF01071;PF02844;PF02843;PF02222;PF02786;PF08443	GARS_A;GARS_N;GARS_C;ATP-grasp;CPSase_L_D2;RimK	synthetase, ATP-grasp (A) domain;synthetase, N domain;synthetase, C domain;domain;synthase L chain, ATP binding domain;ATP-grasp domain	4.6e-78;4.3e-37;6.9e-30;1.3e-06;5.7e-06;0.00019	261.5;126.8;103.2;28.1;26.0;21.1
GE000966	PF00171	Aldedh	dehydrogenase family	3.1e-168	560.1
GE000967	PF12531;PF00012;PF06723	DUF3731;HSP70;MreB_Mbl	related protein;protein;protein	2.9e-103;1.7e-17;4.1e-05	345.0;62.9;22.6
GE000968	PF00664;PF00005;PF03412	ABC_membrane;ABC_tran;Peptidase_C39	transporter transmembrane region;transporter;C39 family	2e-40;6.3e-34;2e-09	139.2;117.4;37.3
GE000969	PF13437;PF00529	HlyD_3;HlyD	family secretion protein;membrane-fusion protein of T1SS	1.6e-13;6.3e-07	51.3;29.2
GE000970	PF02321	OEP	membrane efflux protein	8.2e-48	162.7
GE000971	PF07319;PF18016	DnaI_N;SAM_3	protein DnaI N-terminus;domain (Sterile alpha motif)	1.7e-11;1.1e-06	44.6;28.4
GE000972	PF00852;PF01531	Glyco_transf_10;Glyco_transf_11	family 10 (fucosyltransferase) C-term;transferase family 11	3.3e-14;2.1e-05	53.0;23.9
GE000973	PF10111;PF00535	Glyco_tranf_2_2;Glycos_transf_2	like family 2;transferase family 2	8.1e-08;1.4e-06	32.1;28.2
GE000974	PF08241	Methyltransf_11	domain	4.7e-06	27.2
GE000975	PF13844;PF00515;PF13424;PF07719;PF13432;PF13431;PF13428;PF13374	Glyco_transf_41;TPR_1;TPR_12;TPR_2;TPR_16;TPR_17;TPR_14;TPR_10	transferase family 41;repeat;repeat;repeat;repeat;repeat;repeat;repeat	6.5e-88;2.4e-11;3.1e-10;1.6e-09;1.5e-08;5.7e-08;2.1e-07;2.8e-07	295.2;43.0;40.2;37.2;35.2;32.6;31.2;30.2
GE000976	PF02348	CTP_transf_3	Cytidylyltransferase	3.2e-20	73.0
GE000977	PF16363;PF01370;PF01073;PF02719;PF07993;PF04321;PF13460;PF05368;PF00106	GDP_Man_Dehyd;Epimerase;3Beta_HSD;Polysacc_synt_2;NAD_binding_4;RmlD_sub_bind;NAD_binding_10;NmrA;adh_short	4,6 dehydratase;dependent epimerase/dehydratase family;hydroxysteroid dehydrogenase/isomerase family;biosynthesis protein;sterility protein;substrate binding domain;NAD(P)H-binding;family;chain dehydrogenase	3.6e-70;5.4e-55;2.6e-29;4e-18;1.5e-14;1.3e-12;6.5e-11;2.9e-09;7.4e-09	237.0;186.5;102.1;65.6;53.8;47.4;42.5;36.8;35.3
GE000978	PF01041;PF00155;PF01276	DegT_DnrJ_EryC1;Aminotran_1_2;OKR_DC_1	aminotransferase family;class I and II;decarboxylase, major domain	1.3e-85;5.7e-06;0.00014	287.8;25.7;20.8
GE000979	PF02350	Epimerase_2	2-epimerase	2.4e-95	319.3
GE000980	PF03102	NeuB	family	2.5e-95	318.5
GE000981	PF00132;PF17836;PF14602	Hexapep;PglD_N;Hexapep_2	transferase hexapeptide (six repeats);N-terminal domain;repeat of succinyl-transferase	6.4e-17;3.4e-10;1e-06	60.6;40.4;28.4
GE000982	PF00483;PF00571;PF12804	NTP_transferase;CBS;NTP_transf_3	transferase;domain;NTP transferase domain	5e-39;5.3e-13;3.6e-10	134.4;49.2;40.4
GE000983	PF00669;PF00700	Flagellin_N;Flagellin_C	flagellin N-terminal helical region;flagellin C-terminal helical region	7.2e-38;1.1e-23	129.8;83.3
GE000984	PF03646	FlaG	protein	1.8e-18	66.5
GE000985	PF07195;PF02465	FliD_C;FliD_N	hook-associated protein 2 C-terminus;hook-associated protein 2 N-terminus	6.3e-43;5.3e-19	146.9;68.7
GE000986	PF02561	FliS	protein FliS	8.9e-34	116.2
GE000987	PF05400	FliT	protein FliT	8.8e-09	36.1
GE000988	PF00515;PF13414;PF07719;PF13181;PF13431;PF13432;PF13428;PF13424;PF14559;PF13176;PF13374;PF13174	TPR_1;TPR_11;TPR_2;TPR_8;TPR_17;TPR_16;TPR_14;TPR_12;TPR_19;TPR_7;TPR_10;TPR_6	repeat;repeat;repeat;repeat;repeat;repeat;repeat;repeat;repeat;repeat;repeat;repeat	1.1e-45;2.2e-38;1.1e-38;1.5e-33;7.1e-33;3.2e-23;2e-23;2.1e-21;9.7e-21;2e-16;7.9e-11;1.6e-06	151.6;129.7;128.2;112.2;110.6;82.1;81.1;76.0;74.1;58.7;41.5;28.4
GE000989	PF00483;PF12804	NTP_transferase;NTP_transf_3	transferase;NTP transferase domain	9.9e-19;3.3e-09	67.9;37.3
GE000990	PF16363;PF01370;PF02719;PF04321;PF01073;PF07993	GDP_Man_Dehyd;Epimerase;Polysacc_synt_2;RmlD_sub_bind;3Beta_HSD;NAD_binding_4	4,6 dehydratase;dependent epimerase/dehydratase family;biosynthesis protein;substrate binding domain;hydroxysteroid dehydrogenase/isomerase family;sterility protein	2.2e-38;6.5e-27;3.8e-17;1.1e-08;5.4e-07;6.6e-05	132.5;94.5;62.4;34.5;28.9;22.2
GE000992	PF01041;PF02452;PF00266	DegT_DnrJ_EryC1;PemK_toxin;Aminotran_5	aminotransferase family;MazF-like toxin of type II toxin-antitoxin system;class-V	1.1e-109;6e-05;6.5e-05	367.1;23.4;22.0
GE000993	PF00456;PF13292;PF00676	Transketolase_N;DXP_synthase_N;E1_dh	thiamine diphosphate binding domain;synthase;E1 component	6.3e-37;3.5e-08;1.7e-07	127.3;33.0;30.5
GE000994	PF02779	Transket_pyr	pyrimidine binding domain	4.5e-24	85.1
GE000995	PF01370;PF16363	Epimerase;GDP_Man_Dehyd	dependent epimerase/dehydratase family;4,6 dehydratase	1.5e-12;2.1e-07	47.5;30.7
GE000996	PF00669;PF00700	Flagellin_N;Flagellin_C	flagellin N-terminal helical region;flagellin C-terminal helical region	1.2e-37;1.9e-23	129.1;82.6
GE000997	PF01973	MAF_flag10	of unknown function DUF115	2e-41	141.6
GE000999	PF00122;PF00702;PF00403;PF08282	E1-E2_ATPase;Hydrolase;HMA;Hydrolase_3	ATPase;dehalogenase-like hydrolase;domain;dehalogenase-like hydrolase	1.7e-52;3.3e-42;6.8e-13;3.4e-05	177.6;145.2;48.9;23.7
GE001000	PF09285;PF01132;PF08207	Elong-fact-P_C;EFP;EFP_N	factor P, C-terminal;factor P (EF-P) OB domain;factor P (EF-P) KOW-like domain	6.4e-22;3.9e-18;6.9e-15	77.1;65.2;54.8
GE001001	PF04377;PF04376	ATE_C;ATE_N	transferase, C terminus;transferase, N terminus	2.8e-40;3.4e-16	138.0;59.4
GE001002	PF03588	Leu_Phe_trans	protein transferase	6e-75	250.4
GE001003	PF07992;PF13738;PF00070;PF00890;PF01134	Pyr_redox_2;Pyr_redox_3;Pyr_redox;FAD_binding_2;GIDA	nucleotide-disulphide oxidoreductase;nucleotide-disulphide oxidoreductase;nucleotide-disulphide oxidoreductase;binding domain;inhibited division protein A	2.3e-49;5e-18;5.8e-17;2.7e-07;8.9e-06	168.2;65.4;62.0;30.1;25.0
GE001004	PF01580;PF13491;PF17854;PF09397	FtsK_SpoIIIE;FtsK_4TM;FtsK_alpha;FtsK_gamma	family;region of DNA translocase FtsK/SpoIIIE;alpha domain;gamma domain	5.1e-68;1.1e-40;3.3e-29;1.7e-28	229.0;139.2;101.0;98.2
GE001006	PF04193;PF03083	PQ-loop;MtN3_slv	loop repeat;efflux transporter for intercellular exchange	2.5e-11;2.1e-08	43.1;34.1
GE001007	PF13432;PF00515;PF07719;PF13428;PF13649;PF13431;PF08241;PF13181;PF13176;PF13424;PF14559;PF13489;PF13847;PF08242;PF13414;PF13374;PF05401	TPR_16;TPR_1;TPR_2;TPR_14;Methyltransf_25;TPR_17;Methyltransf_11;TPR_8;TPR_7;TPR_12;TPR_19;Methyltransf_23;Methyltransf_31;Methyltransf_12;TPR_11;TPR_10;NodS	repeat;repeat;repeat;repeat;domain;repeat;domain;repeat;repeat;repeat;repeat;domain;domain;domain;repeat;repeat;protein S (NodS)	4.3e-16;2.4e-16;2.6e-16;1.6e-13;1.2e-12;1.2e-12;2.9e-12;1.5e-12;2.2e-12;2.2e-11;5.1e-10;4.4e-10;7.2e-10;1.1e-09;5.3e-10;6.3e-09;3.7e-07	59.3;58.8;58.4;50.2;48.3;47.2;47.1;46.7;46.1;43.9;39.7;39.6;38.9;38.9;38.8;35.4;30.0
GE001008	PF02572	CobA_CobO_BtuR	adenosyltransferase BtuR/CobO/CobP	1.7e-60	204.2
GE001009	PF12680;PF07366	SnoaL_2;SnoaL	domain;polyketide cyclase	7.5e-17;2.6e-10	61.9;40.2
GE001011	PF00313;PF08206	CSD;OB_RNB	DNA-binding domain;B OB domain	2.7e-15;5.6e-05	56.0;22.7
GE001012	PF09335	SNARE_assoc	associated Golgi protein	3e-24	85.8
GE001013	PF01594	AI-2E_transport	family transporter	9.5e-58	195.9
GE001014	PF12048;PF02230	DUF3530;Abhydrolase_2	of unknown function (DUF3530);Phospholipase/Carboxylesterase	1.4e-37;2.4e-05	129.8;24.3
GE001015	PF06146	PsiE	E	6.2e-09	36.1
GE001017	PF01149;PF06831;PF06827	Fapy_DNA_glyco;H2TH;zf-FPG_IleRS	glycosylase N-terminal domain;glycosylase H2TH domain;finger found in FPG and IleRS	3.1e-30;2.1e-25;2.9e-08	105.2;88.5;33.4
GE001018	PF04356	DUF489	of unknown function (DUF489)	1.3e-65	221.0
GE001019	PF00581	Rhodanese	domain	6.2e-15	55.6
GE001020	PF08668;PF00563	HDOD;EAL	domain;domain	2.4e-15;6.1e-15	56.5;55.4
GE001021	PF16123;PF00753	HAGH_C;Lactamase_B	hydrolase C-terminus;superfamily	5.1e-22;2.1e-21	78.2;76.9
GE001022	PF01435;PF14559;PF13428;PF07719	Peptidase_M48;TPR_19;TPR_14;TPR_2	family M48;repeat;repeat;repeat	1.2e-30;9.4e-12;5.8e-08;1.2e-07	106.7;45.3;32.9;31.3
GE001023	PF02635	DrsE	family	1.1e-21	77.4
GE001024	PF02635	DrsE	family	3.2e-14	53.3
GE001025	PF07238	PilZ	domain	4.1e-06	27.1
GE001026	PF03099;PF08279;PF02237	BPL_LplA_LipB;HTH_11;BPL_C	A/B protein ligase family;domain;protein ligase C terminal domain	1.9e-17;2.9e-11;5.5e-09	63.4;43.1;35.8
GE001027	PF03309	Pan_kinase	III pantothenate kinase	1.9e-42	145.5
GE001028	PF02463;PF13175;PF13304;PF06470;PF13555	SMC_N;AAA_15;AAA_21;SMC_hinge;AAA_29	N terminal domain;ATPase domain;domain, putative AbiEii toxin, Type IV TA system;proteins Flexible Hinge Domain;containing region of AAA domain	4.4e-56;4.1e-18;6.9e-15;2e-08;2e-06	189.8;66.2;55.6;34.6;27.4
GE001029	PF04354	ZipA_C	C-terminal FtsZ-binding domain	1.5e-33	115.4
GE001030	PF00009;PF06421;PF00679;PF03144;PF01926	GTP_EFTU;LepA_C;EFG_C;GTP_EFTU_D2;MMR_HSR1	factor Tu GTP binding domain;protein LepA C-terminus;factor G C-terminus;factor Tu domain 2;ribosome-binding GTPase	1.9e-51;3.3e-51;1.1e-20;1e-08;8e-05	174.4;172.0;73.5;35.5;22.7
GE001031	PF00717;PF10502	Peptidase_S24;Peptidase_S26	S24-like;peptidase, peptidase S26	4.5e-25;1e-12	87.4;48.0
GE001032	PF16137	DUF4845	of unknown function (DUF4845)	2.9e-21	76.1
GE001033	PF14622;PF00636;PF00035;PF14709	Ribonucleas_3_3;Ribonuclease_3;dsrm;DND1_DSRM	Ribonuclease-III-like;III domain;RNA binding motif;strand RNA binding domain from DEAD END PROTEIN 1	9.6e-28;2.2e-19;1.8e-12;9.5e-06	96.9;70.0;47.7;25.8
GE001034	PF01926;PF07650;PF02421;PF00009;PF03193;PF00350;PF10662	MMR_HSR1;KH_2;FeoB_N;GTP_EFTU;RsgA_GTPase;Dynamin_N;PduV-EutP	ribosome-binding GTPase;domain;iron transport protein B;factor Tu GTP binding domain;GTPase;family;utilisation - propanediol utilisation	2.5e-22;2.1e-20;2.7e-11;7.9e-09;6.2e-08;2.6e-06;3.6e-06	79.1;72.3;43.2;35.3;32.7;27.6;26.8
GE001035	PF11967;PF02565	RecO_N;RecO_C	protein O N terminal;protein O C terminal	5.1e-22;1.1e-21	77.6;77.3
GE001036	PF03740	PdxJ	phosphate biosynthesis protein PdxJ	4.8e-103	343.3
GE001037	PF13624;PF13145;PF00639;PF13616;PF13623	SurA_N_3;Rotamase_2;Rotamase;Rotamase_3;SurA_N_2	N-terminal domain;PPIASE domain;PPIASE domain;PPIASE domain;N-terminal domain	1.8e-38;2.9e-28;6.8e-25;1.9e-24;3.8e-21	131.8;99.1;87.9;86.5;75.5
GE001038	PF00216;PF18291	Bac_DNA_binding;HU-HIG	DNA-binding protein;domain fused to wHTH, Ig, or Glycine-rich motif	5.3e-35;2.2e-09	119.5;37.5
GE001039	PF05362;PF02190;PF00004;PF07728;PF13541;PF08298	Lon_C;LON_substr_bdg;AAA;AAA_5;ChlI;AAA_PrkA	protease (S16) C-terminal proteolytic domain;protease La (LON) substrate-binding domain;family associated with various cellular activities (AAA);domain (dynein-related subfamily);ChlI of Mg-chelatase;AAA domain	1.5e-97;5.7e-38;3.4e-21;1.8e-10;8.5e-09;2.6e-05	325.1;130.9;76.0;41.0;35.3;23.3
GE001041	PF02867	Ribonuc_red_lgC	reductase, barrel domain	9.1e-139	463.3
GE001042	PF00313	CSD	DNA-binding domain	4.3e-25	87.3
GE001043	PF00106;PF13561;PF08659	adh_short;adh_short_C2;KR	chain dehydrogenase;carrier protein) reductase;domain	5.5e-38;2e-30;1.9e-07	130.4;106.1;31.2
GE001045	PF04345;PF01947	Chor_lyase;DUF98	lyase;acid synthase	1.3e-29;0.00013	103.0;22.0
GE001046	PF00271;PF00270;PF17191;PF04851;PF01336;PF09848	Helicase_C;DEAD;RecG_wedge;ResIII;tRNA_anti-codon;DUF2075	conserved C-terminal domain;box helicase;wedge domain;III restriction enzyme, res subunit;nucleic acid binding domain;conserved protein (DUF2075)	9.9e-25;2.7e-20;1.1e-19;1.2e-11;5.4e-07;4.5e-06	87.1;72.9;70.6;44.9;29.5;26.2
GE001047	PF01042	Ribonuc_L-PSP	L-PSP	1.5e-39	134.7
GE001048	PF13328;PF04607;PF02824;PF13291;PF01966	HD_4;RelA_SpoT;TGS;ACT_4;HD	domain;found in RelA / SpoT proteins;domain;domain;domain	2e-48;7e-37;3.5e-18;8e-15;3.9e-10	164.1;126.3;65.4;55.2;40.0
GE001049	PF01192	RNA_pol_Rpb6	polymerase Rpb6	1.5e-13	50.4
GE001051	PF01142	TruD	pseudouridine synthase D (TruD)	1.1e-61	208.9
GE001052	PF02542	YgbB	family	1.3e-66	223.6
GE001053	PF01128;PF12804;PF02348	IspD;NTP_transf_3;CTP_transf_3	4-phosphate cytidylyltransferase;NTP transferase domain;Cytidylyltransferase	1.1e-70;3.6e-14;6.9e-07	237.8;53.4;29.4
GE001054	PF04977	DivIC	formation initiator	1.2e-21	76.2
GE001055	PF00113;PF03952	Enolase_C;Enolase_N	C-terminal TIM barrel domain;N-terminal domain	1.4e-137;1.5e-58	457.9;196.6
GE001056	PF00793	DAHP_synth_1	synthetase I family	2.8e-71	239.6
GE001057	PF06418;PF00117;PF07722	CTP_synth_N;GATase;Peptidase_C26	synthase N-terminus;amidotransferase class-I;C26	7.1e-125;2.6e-58;8.8e-06	415.7;197.0;25.6
GE001058	PF00437	T2SSE	II/IV secretion system protein	1.1e-39	136.2
GE001059	PF00365	PFK	Phosphofructokinase	1.3e-37	129.7
GE001060	PF10977	DUF2797	of unknown function (DUF2797)	4.7e-97	324.4
GE001062	PF00561;PF12697;PF12146;PF07819;PF05728	Abhydrolase_1;Abhydrolase_6;Hydrolase_4;PGAP1;UPF0227	hydrolase fold;hydrolase family;aminopeptidase, S33;protein;protein family (UPF0227)	2.8e-28;5.3e-20;1.1e-13;6.7e-09;0.00011	99.3;73.0;51.0;35.8;22.2
GE001063	PF13472;PF00657	Lipase_GDSL_2;Lipase_GDSL	Lipase/Acylhydrolase family;Lipase/Acylhydrolase	3.6e-25;1.3e-15	89.4;57.9
GE001064	PF00005	ABC_tran	transporter	3.1e-33	115.2
GE001065	PF02687	FtsX	permease family	4.1e-06	27.2
GE001066	PF12098	DUF3574	of unknown function (DUF3574)	4.8e-37	125.9
GE001067	PF04326	AlbA_2	DNA-binding domain	2.8e-14	53.5
GE001068	PF04365	BrnT_toxin	toxin, BrnT, of type II toxin-antitoxin system	3.2e-09	37.0
GE001069	PF02661	Fic	family	1.2e-14	54.9
GE001070	PF02585	PIG-L	de-N-acetylase	5.7e-21	75.5
GE001071	PF07724;PF06689;PF10431;PF00004;PF07728;PF01078;PF05496;PF00158	AAA_2;zf-C4_ClpX;ClpB_D2-small;AAA;AAA_5;Mg_chelatase;RuvB_N;Sigma54_activat	domain (Cdc48 subfamily);C4-type zinc finger;D2-small domain, of ClpB protein;family associated with various cellular activities (AAA);domain (dynein-related subfamily);chelatase, subunit ChlI;junction DNA helicase RuvB P-loop domain;interaction domain	8.5e-47;2.5e-20;5.5e-16;9.8e-16;5e-07;3.6e-06;1.9e-05;4.1e-05	159.4;72.1;58.4;58.4;29.8;26.5;24.5;23.4
GE001072	PF00574	CLP_protease	protease	1.8e-86	288.7
GE001073	PF05697;PF05698;PF00254	Trigger_N;Trigger_C;FKBP_C	trigger factor protein (TF);trigger factor protein (TF) C-terminus;peptidyl-prolyl cis-trans isomerase	1.2e-38;3.9e-35;1.7e-11	132.7;121.3;44.3
GE001074	PF02643	DUF192	ACR, COG1430	4e-29	100.6
GE001075	PF01131;PF01396;PF01751	Topoisom_bac;zf-C4_Topoisom;Toprim	topoisomerase;DNA binding C4 zinc finger;domain	7.4e-129;1.1e-41;2.5e-26	430.4;140.3;91.9
GE001076	PF04361	DUF494	of unknown function (DUF494)	2.9e-50	170.1
GE001077	PF02481;PF17782	DNA_processg_A;DprA_WH	recombination-mediator protein A;winged helix domain	1.3e-79;6.6e-13	266.3;48.6
GE001078	PF01476	LysM	domain	2.5e-14	53.0
GE001079	PF00158;PF14532;PF06490;PF02954;PF07728;PF00004	Sigma54_activat;Sigma54_activ_2;FleQ;HTH_8;AAA_5;AAA	interaction domain;interaction domain;regulatory protein FleQ;regulatory protein, Fis family;domain (dynein-related subfamily);family associated with various cellular activities (AAA)	1.6e-74;1.9e-26;3.3e-15;5.2e-12;3.4e-07;3.2e-05	249.2;92.8;56.4;45.3;30.3;24.3
GE001080	PF00158;PF14532;PF13426;PF00989;PF02954;PF07728;PF00004	Sigma54_activat;Sigma54_activ_2;PAS_9;PAS;HTH_8;AAA_5;AAA	interaction domain;interaction domain;domain;fold;regulatory protein, Fis family;domain (dynein-related subfamily);family associated with various cellular activities (AAA)	2.3e-69;1.3e-20;3.4e-10;2.3e-09;2.2e-08;7.7e-07;9.1e-06	232.4;73.9;40.1;37.2;33.7;29.2;26.1
GE001081	PF00753	Lactamase_B	superfamily	1.1e-14	54.9
GE001082	PF01925	TauE	exporter TauE/SafE	2e-47	161.8
GE001083	PF06146	PsiE	E	9.1e-15	54.8
GE001085	PF01654	Cyt_bd_oxida_I	bd terminal oxidase subunit I	8.2e-175	581.4
GE001086	PF02322	Cyt_bd_oxida_II	bd terminal oxidase subunit II	4.3e-92	308.7
GE001087	PF08173	YbgT_YccB	bound YbgT-like protein	2.5e-14	53.1
GE001088	PF11127	DUF2892	of unknown function (DUF2892)	6.5e-18	64.5
GE001089	PF07992	Pyr_redox_2	nucleotide-disulphide oxidoreductase	8e-16	58.1
GE001090	PF02321	OEP	membrane efflux protein	1.7e-61	207.3
GE001091	PF16576;PF13437;PF13533	HlyD_D23;HlyD_3;Biotin_lipoyl_2	domain of CusB or HlyD membrane-fusion;family secretion protein;like	6.1e-19;4.9e-12;1.5e-11	68.1;46.5;44.0
GE001092	PF00873	ACR_tran	family	6.8e-150	500.8
GE001093	PF07883	Cupin_2	domain	1.1e-06	28.2
GE001094	PF10677	DUF2490	of unknown function (DUF2490)	3e-40	138.2
GE001095	PF08349;PF04463	DUF1722;DUF523	of unknown function (DUF1722);of unknown function (DUF523)	7.4e-39;1.4e-34	132.7;119.1
GE001096	PF00132	Hexapep	transferase hexapeptide (six repeats)	2.8e-20	71.2
GE001097	PF04328	Sel_put	putative	2.8e-15	56.1
GE001098	PF07238	PilZ	domain	8.2e-07	29.3
GE001099	PF00768;PF07943;PF13354	Peptidase_S11;PBP5_C;Beta-lactamase2	carboxypeptidase;protein 5, C-terminal domain;enzyme family	8.6e-88;1.4e-18;5.6e-15	293.8;66.9;55.5
GE001100	PF01063	Aminotran_4	class IV	1.3e-42	146.2
GE001101	PF04359	DUF493	of unknown function (DUF493)	1.6e-28	99.1
GE001102	PF03099	BPL_LplA_LipB	A/B protein ligase family	2.7e-05	24.1
GE001103	PF16881;PF04055	LIAS_N;Radical_SAM	domain of lipoyl synthase of Radical_SAM family;SAM superfamily	2e-12;2e-09	47.5;38.0
GE001104	PF02562;PF13638;PF13604;PF13401	PhoH;PIN_4;AAA_30;AAA_22	protein;domain;domain;domain	1.5e-52;3.4e-39;1.1e-07;9.3e-07	178.1;134.1;31.7;29.2
GE001105	PF00158;PF14532;PF02954;PF07728;PF01078;PF00004	Sigma54_activat;Sigma54_activ_2;HTH_8;AAA_5;Mg_chelatase;AAA	interaction domain;interaction domain;regulatory protein, Fis family;domain (dynein-related subfamily);chelatase, subunit ChlI;family associated with various cellular activities (AAA)	8.4e-67;3e-19;5e-13;1.9e-06;1.5e-05;4.3e-05	224.1;69.5;48.6;27.9;24.5;24.0
GE001106	PF13386	DsbD_2	C biogenesis protein transmembrane region	6.5e-48	163.3
GE001107	PF02629;PF00549;PF13607	CoA_binding;Ligase_CoA;Succ_CoA_lig	binding domain;CoA-ligase;ligase like flavodoxin domain	6.7e-27;1.4e-12;8.5e-11	94.0;47.7;41.8
GE001108	PF08442;PF00549;PF13549;PF01071	ATP-grasp_2;Ligase_CoA;ATP-grasp_5;GARS_A	domain;CoA-ligase;domain;synthetase, ATP-grasp (A) domain	9.8e-75;6.2e-26;1.9e-12;9.4e-05	250.5;91.0;47.1;22.3
GE001109	PF03328;PF15617	HpcH_HpaI;C-C_Bond_Lyase	aldolase/citrate lyase family;of the TIM-Barrel fold	2.3e-41;3.2e-10	141.4;39.7
GE001110	PF00266	Aminotran_5	class-V	3.5e-31	108.5
GE001111	PF02826;PF00389;PF03446	2-Hacid_dh_C;2-Hacid_dh;NAD_binding_2	specific 2-hydroxyacid dehydrogenase, NAD binding domain;specific 2-hydroxyacid dehydrogenase, catalytic domain;binding domain of 6-phosphogluconate dehydrogenase	8.7e-56;6.8e-26;3.8e-06	188.1;90.5;27.1
GE001112	PF00224;PF02887	PK;PK_C	kinase, barrel domain;kinase, alpha/beta domain	3.5e-116;1.2e-28	387.9;99.7
GE001113	PF02800;PF00044	Gp_dh_C;Gp_dh_N	3-phosphate dehydrogenase, C-terminal domain;3-phosphate dehydrogenase, NAD binding domain	1e-61;2.6e-38	207.1;130.4
GE001116	PF18602	Rap1a	immunity proteins	1.6e-07	31.5
GE001117	PF02590	SPOUT_MTase	SPOUT methyltransferase	1.5e-43	148.5
GE001118	PF02545	Maf	protein	1.4e-53	181.2
GE001119	PF10150;PF00575	RNase_E_G;S1	E/G family;RNA binding domain	6.6e-96;2.9e-07	320.9;30.7
GE001120	PF13116;PF13502	DUF3971;AsmA_2	of unknown function;C-terminal region	8.3e-56;9.9e-38	189.7;129.9
GE001121	PF00795	CN_hydrolase	hydrolase	4.4e-52	177.0
GE001122	PF06804	Lipoprotein_18	lipoprotein	1.3e-06	27.7
GE001123	PF00692	dUTPase	dUTPase	5.4e-07	29.3
GE001124	PF00723	Glyco_hydro_15	hydrolases family 15	5.1e-129	430.9
GE001125	PF02685	Glucokinase	Glucokinase	2.5e-99	332.3
GE001127	PF06144;PF14840	DNA_pol3_delta;DNA_pol3_delt_C	polymerase III, delta subunit;clamp loader gamma complex DNA pol III C-term	5.6e-33;8.3e-14	114.2;52.0
GE001128	PF04390	LptE	Lipopolysaccharide-assembly	6.4e-09	36.5
GE001129	PF13603;PF00133;PF09334;PF08264	tRNA-synt_1_2;tRNA-synt_1;tRNA-synt_1g;Anticodon_1	synthetase, Domain 2;synthetases class I (I, L, M and V);synthetases class I (M);domain of tRNA	2.4e-77;2.8e-75;9.5e-31;5.7e-18	258.6;253.8;106.9;65.3
GE001130	PF07295	DUF1451	containing domain	5.5e-41	140.0
GE001131	PF13614;PF01656;PF00142;PF10609;PF09140;PF02374	AAA_31;CbiA;Fer4_NifH;ParA;MipZ;ArsA_ATPase	domain;nucleotide binding domain;iron sulfur cluster binding proteins, NifH/frxC family;iron-transfer P-loop NTPase;MipZ;ATPase	4e-38;9.8e-24;1.8e-13;6.6e-11;2e-07;1e-06	131.1;83.8;50.6;42.1;30.6;28.2
GE001132	PF00498	FHA	domain	1e-09	38.6
GE001133	PF05936	T6SS_VasE	Type VI secretion, VC_A0110, EvfL, ImpJ, VasE	8.4e-154	512.4
GE001134	PF09850;PF00691	DotU;OmpA	VI secretion system protein DotU;family	6.6e-61;2.9e-16	205.6;59.6
GE001135	PF14331;PF06761;PF06744	ImcF-related_N;IcmF-related;IcmF_C	N-terminal domain;multiplication and human macrophage-killing;VI secretion protein IcmF C-terminal	8.2e-94;5.8e-65;1.1e-57	313.8;219.8;194.9
GE001136	PF09867;PF13672;PF00481	TagF_N;PP2C_2;PP2C	N-terminal domain, Type VI secretion system-associated;phosphatase 2C;phosphatase 2C	4.9e-49;1.6e-09;1.1e-08	165.8;37.7;35.0
GE001137	PF00691	OmpA	family	6.1e-20	71.4
GE001138	PF00069;PF07714;PF14326	Pkinase;Pkinase_Tyr;DUF4384	kinase domain;tyrosine kinase;of unknown function (DUF4384)	1.4e-40;9e-30;6.2e-17	139.4;103.8;61.5
GE001140	PF08479;PF03865;PF01103;PF07244	POTRA_2;ShlB;Bac_surface_Ag;POTRA	domain, ShlB-type;secretion/activation protein ShlB/FhaC/HecB;antigen;antigen variable number repeat	5.9e-19;2.5e-16;6.9e-08;1e-05	67.7;60.0;32.3;26.0
GE001141	PF12770	CHAT	domain	2.3e-54	184.8
GE001142	PF06812	ImpA_N	N-terminal, type VI secretion system	1.7e-30	105.6
GE001143	PF05591	T6SS_VipA	VI secretion system, VipA, VC_A0107 or Hcp2	3.5e-57	192.6
GE001144	PF05943	VipB	VI secretion protein, EvpB/VC_A0108, tail sheath	9.5e-190	630.8
GE001145	PF05638	T6SS_HCP	VI secretion system effector, Hcp	1.1e-28	100.2
GE001146	PF07024;PF14559	ImpE;TPR_19	protein;repeat	1.3e-44;8.1e-07	151.1;29.5
GE001147	PF04965	GPW_gp25	25-like lysozyme	3.1e-23	81.3
GE001148	PF05947	T6SS_TssF	VI secretion system, TssF	2.2e-226	753.1
GE001149	PF06996	T6SS_TssG	VI secretion, TssG	6.6e-101	337.5
GE001150	PF07724;PF17871;PF00004;PF10431;PF07728;PF13191;PF00158;PF05621	AAA_2;AAA_lid_9;AAA;ClpB_D2-small;AAA_5;AAA_16;Sigma54_activat;TniB	domain (Cdc48 subfamily);lid domain;family associated with various cellular activities (AAA);D2-small domain, of ClpB protein;domain (dynein-related subfamily);ATPase domain;interaction domain;TniB protein	2.6e-39;1.5e-28;1.6e-17;2.4e-12;1.5e-11;1.1e-10;1.1e-06;1.4e-05	135.1;98.7;64.2;46.7;44.4;42.2;28.5;24.6
GE001152	PF05488	PAAR_motif	motif	7.2e-26	90.2
GE001153	PF05954	Phage_GPD	late control gene D protein (GPD)	1.4e-90	303.7
GE001154	PF00701	DHDPS	synthetase family	2.7e-101	338.1
GE001155	PF06804	Lipoprotein_18	lipoprotein	1.1e-09	37.8
GE001156	PF13507;PF02769;PF18076;PF18072	GATase_5;AIRS_C;FGAR-AT_N;FGAR-AT_linker	glutamine amidotransferase domain;synthase related protein, C-terminal domain;ribonucleotide amidotransferase N-terminal;ribonucleotide amidotransferase linker domain	1.8e-101;9.2e-40;6.5e-35;1.1e-23	338.6;136.3;119.6;83.5
GE001157	PF00332	Glyco_hydro_17	hydrolases family 17	1.6e-08	34.6
GE001158	PF01026	TatD_DNase	related DNase	2.3e-38	132.0
GE001159	PF00154;PF08423;PF06745	RecA;Rad51;ATPase	bacterial DNA recombination protein;Rad51;KaiC	3.4e-144;2e-10;5.3e-07	479.1;40.4;29.2
GE001160	PF02631	RecX	family	8.2e-26	90.9
GE001161	PF01411;PF02272;PF07973	tRNA-synt_2c;DHHA1;tRNA_SAD	synthetases class II (A);domain;and Alanyl tRNA synthetase second additional domain	3.4e-219;2e-29;9e-18	729.0;102.8;64.1
GE001162	PF00696;PF13840;PF01842	AA_kinase;ACT_7;ACT	acid kinase family;domain;domain	6.9e-52;1e-17;6.7e-15	176.4;63.7;54.6
GE001163	PF00484	Pro_CA	anhydrase	1.4e-12	48.2
GE001165	PF06445	GyrI-like	small molecule binding domain	4.3e-07	30.4
GE001169	PF01471	PG_binding_1	peptidoglycan binding domain	3.5e-06	27.1
GE001172	PF12728	HTH_17	domain	1.5e-10	41.1
GE001174	PF03886	ABC_trans_aux	transport auxiliary lipoprotein component	2.5e-37	127.9
GE001175	PF02470	MlaD	protein	1.1e-13	51.2
GE001176	PF00005	ABC_tran	transporter	9.5e-26	90.9
GE001177	PF02405	MlaE	MlaE	1.6e-68	230.6
GE001178	PF05175;PF13649;PF13847;PF06325;PF08241;PF10294	MTS;Methyltransf_25;Methyltransf_31;PrmA;Methyltransf_11;Methyltransf_16	small domain;domain;domain;protein L11 methyltransferase (PrmA);domain;methyltransferase	5.2e-55;1.6e-10;3.1e-08;7.6e-06;2.2e-05;2.1e-05	185.6;41.6;33.6;25.5;25.0;24.3
GE001179	PF08668;PF01966	HDOD;HD	domain;domain	1.3e-43;0.00022	148.8;21.4
GE001180	PF01966;PF13487	HD;HD_5	domain;domain	3.7e-17;3.5e-14	62.7;52.8
GE001181	PF06496	DUF1097	of unknown function (DUF1097)	6.6e-31	107.4
GE001184	PF08323;PF00534;PF13439;PF13579;PF13692	Glyco_transf_5;Glycos_transf_1;Glyco_transf_4;Glyco_trans_4_4;Glyco_trans_1_4	synthase catalytic domain;transferases group 1;Family 4;transferase 4-like domain;transferases group 1	1.5e-78;6.2e-11;1.2e-08;2.6e-07;8.8e-07	263.9;42.1;35.1;31.2;29.4
GE001185	PF02922;PF02806;PF00128	CBM_48;Alpha-amylase_C;Alpha-amylase	module 48 (Isoamylase N-terminal domain);amylase, C-terminal all-beta domain;amylase, catalytic domain	1.6e-26;5.6e-19;6.9e-15	92.5;68.4;55.4
GE001186	PF00483;PF12804	NTP_transferase;NTP_transf_3	transferase;NTP transferase domain	2.3e-65;3.5e-07	220.6;30.7
GE001187	PF03065	Glyco_hydro_57	hydrolase family 57	8.2e-61	206.0
GE001188	PF02446	Glyco_hydro_77	4-alpha-glucanotransferase	5.9e-153	510.1
GE001189	PF16822	ALGX	hydrolase-like domain, acetyltransferase AlgX	1.7e-10	41.0
GE001190	PF03062;PF13813	MBOAT;MBOAT_2	membrane-bound O-acyltransferase family;bound O-acyl transferase family	6.7e-30;2.9e-06	104.6;27.5
GE001191	PF00497	SBP_bac_3	extracellular solute-binding proteins, family 3	8.9e-09	35.1
GE001192	PF01011;PF13360;PF13570	PQQ;PQQ_2;PQQ_3	enzyme repeat;domain;domain	4.7e-35;1.8e-27;5.7e-12	117.9;96.4;45.7
GE001193	PF01081	Aldolase	and KHG aldolase	2.6e-78	262.0
GE001194	PF00920	ILVD_EDD	family	9e-162	539.3
GE001195	PF01182	Glucosamine_iso	isomerases/6-phosphogluconolactonase	1.6e-45	155.7
GE001196	PF02781;PF00479	G6PD_C;G6PD_N	dehydrogenase, C-terminal domain;dehydrogenase, NAD binding domain	4.3e-114;1.5e-52	380.6;178.8
GE001197	PF00488;PF01624;PF05192;PF05190;PF05188	MutS_V;MutS_I;MutS_III;MutS_IV;MutS_II	domain V;domain I;domain III;family domain IV;domain II	2.1e-87;6e-43;6.3e-40;8.6e-31;2.7e-25	292.0;145.7;137.4;106.2;89.3
GE001198	PF14883;PF01522	GHL13;Polysacc_deac_1	glycosyl hydrolase family 13;deacetylase	9.3e-131;1.8e-26	435.7;92.5
GE001199	PF13641;PF00535;PF13632;PF13506;PF03142	Glyco_tranf_2_3;Glycos_transf_2;Glyco_trans_2_3;Glyco_transf_21;Chitin_synth_2	like family 2;transferase family 2;transferase family group 2;transferase family 21;synthase	1.5e-36;6.7e-31;3.6e-28;8.1e-13;4.3e-09	126.4;107.4;98.8;48.2;35.6
GE001200	PF13994	PgaD	protein	1.2e-21	77.3
GE001201	PF13740	ACT_6	domain	9.4e-08	31.9
GE001202	PF00578;PF08534	AhpC-TSA;Redoxin	family;Redoxin	1.3e-32;1.2e-15	112.3;57.5
GE001203	PF04277	OAD_gamma	decarboxylase, gamma chain	8.5e-13	48.7
GE001204	PF02436;PF00682;PF00364;PF13533;PF13437	PYC_OADA;HMGL-like;Biotin_lipoyl;Biotin_lipoyl_2;HlyD_3	carboxylase domain;HMGL-like;enzyme;like;family secretion protein	7.7e-56;1.5e-51;1.4e-15;4.2e-07;2.9e-05	189.0;175.5;56.8;29.7;24.7
GE001205	PF03977	OAD_beta	oxaloacetate decarboxylase beta subunit	2.8e-157	523.1
GE001206	PF00691	OmpA	family	4.2e-22	78.3
GE001207	PF00563;PF00990;PF13426;PF00989;PF08447;PF13188;PF08448	EAL;GGDEF;PAS_9;PAS;PAS_3;PAS_8;PAS_4	domain;cyclase, GGDEF domain;domain;fold;fold;domain;fold	1.1e-62;9e-46;1e-26;6.5e-22;8.8e-20;1.1e-13;6e-12	211.7;155.6;93.2;77.7;70.8;50.8;45.8
GE001209	PF01370;PF01073;PF13460;PF07993;PF16363;PF05368;PF02719	Epimerase;3Beta_HSD;NAD_binding_10;NAD_binding_4;GDP_Man_Dehyd;NmrA;Polysacc_synt_2	dependent epimerase/dehydratase family;hydroxysteroid dehydrogenase/isomerase family;NAD(P)H-binding;sterility protein;4,6 dehydratase;family;biosynthesis protein	7.6e-29;1e-18;2.3e-15;1.2e-14;6.7e-13;6e-12;3.7e-05	100.9;67.4;57.0;54.1;48.7;45.6;23.0
GE001211	PF14246;PF00440	TetR_C_7;TetR_N	transcriptional repressor, C-terminal domain;regulatory proteins, tetR family	1.1e-19;4.6e-11	70.6;42.3
GE001212	PF16576;PF13533;PF13437	HlyD_D23;Biotin_lipoyl_2;HlyD_3	domain of CusB or HlyD membrane-fusion;like;family secretion protein	2.3e-16;1e-09;7.2e-08	59.7;38.1;33.1
GE001213	PF00873;PF03176;PF02355	ACR_tran;MMPL;SecD_SecF	family;family;export membrane protein	0;1e-11;1.2e-06	1146.9;44.4;28.1
GE001214	PF02321	OEP	membrane efflux protein	4.4e-49	166.8
GE001216	PF07317	YcgR	regulator YcgR	9e-28	96.3
GE001218	PF01972;PF00574	SDH_sah;CLP_protease	dehydrogenase proteinase;protease	1.6e-13;0.00017	50.3;21.5
GE001219	PF13487;PF01966;PF01590	HD_5;HD;GAF	domain;domain;domain	8.5e-24;2.5e-11;8.5e-07	83.6;43.9;29.7
GE001220	PF03658	Ub-RnfH	family Ubiquitin	1.7e-31	108.4
GE001221	PF03364	Polyketide_cyc	cyclase / dehydrase and lipid transport	5.2e-25	88.1
GE001222	PF00209	SNF	symporter family	3.1e-47	161.4
GE001223	PF01668	SmpB	protein	5.3e-58	195.0
GE001224	PF00857	Isochorismatase	family	5.7e-32	111.3
GE001225	PF02424	ApbE	family	1.8e-73	247.3
GE001227	PF09990;PF09946	DUF2231;DUF2178	membrane protein (DUF2231);membrane protein (DUF2178)	1.6e-12;1.7e-05	47.8;24.9
GE001228	PF00697	PRAI	(PRA) isomerase	9.2e-45	152.8
GE001229	PF00291	PALP	dependent enzyme	4.6e-47	160.9
GE001230	PF00290	Trp_syntA	synthase alpha chain	6.5e-86	287.4
GE001231	PF01039;PF17848	Carboxyl_trans;zf-ACC	transferase domain;carboxylase zinc finger domain	9.8e-14;3e-11	50.9;43.2
GE001232	PF08245;PF02875	Mur_ligase_M;Mur_ligase_C	ligase middle domain;ligase family, glutamate ligase domain	2.3e-10;3.3e-05	40.8;24.1
GE001233	PF05036	SPOR	related domain	3.3e-14	53.0
GE001234	PF02674	Colicin_V	V production protein	2.8e-38	131.1
GE001235	PF13522;PF13537;PF00156;PF13230	GATase_6;GATase_7;Pribosyltran;GATase_4	amidotransferase domain;amidotransferase domain;transferase domain;amidotransferases class-II	2e-16;2.8e-13;3.7e-09;9.8e-07	60.4;49.8;36.3;27.9
GE001236	PF01053;PF00155;PF00266;PF01041	Cys_Met_Meta_PP;Aminotran_1_2;Aminotran_5;DegT_DnrJ_EryC1	metabolism PLP-dependent enzyme;class I and II;class-V;aminotransferase family	3.8e-142;1.2e-10;6e-09;1.3e-06	473.4;41.1;35.3;28.0
GE001238	PF00795	CN_hydrolase	hydrolase	3.4e-27	95.4
GE001239	PF04892	VanZ	like family	4.3e-10	40.3
GE001241	PF00462	Glutaredoxin	Glutaredoxin	5.2e-19	68.2
GE001242	PF00929;PF16473	RNase_T;DUF5051	Exonuclease;exoribonuclease, RNase T-like	2.9e-27;7.1e-09	96.2;35.9
GE001243	PF04333	MlaA	lipoprotein	1.5e-67	227.1
GE001244	PF02321	OEP	membrane efflux protein	2.3e-43	148.2
GE001245	PF13437;PF00529;PF16576;PF13533	HlyD_3;HlyD;HlyD_D23;Biotin_lipoyl_2	family secretion protein;membrane-fusion protein of T1SS;domain of CusB or HlyD membrane-fusion;like	4.1e-15;1.2e-08;2.5e-08;4.2e-06	56.4;34.7;33.4;26.5
GE001246	PF00005;PF00664;PF13304	ABC_tran;ABC_membrane;AAA_21	transporter;transporter transmembrane region;domain, putative AbiEii toxin, Type IV TA system	6.6e-32;5.5e-16;2.2e-07	110.9;59.0;31.0
GE001247	PF17210;PF13620;PF17802;PF13715	SdrD_B;CarboxypepD_reg;SpaA;CarbopepD_reg_2	B-like domain;regulatory-like domain;fold domain;domain	3.6e-65;8.1e-17;1.2e-09;8.3e-09	217.2;61.3;38.4;35.3
GE001248	PF03050	DDE_Tnp_IS66	IS66 family	9.3e-56	189.4
GE001250	PF02517;PF09721	CPBP;Exosortase_EpsH	intramembrane metalloprotease;exosortase (Exosortase_EpsH)	2.4e-13;2.4e-13	50.3;50.2
GE001251	PF04055;PF00919	Radical_SAM;UPF0004	SAM superfamily;protein family UPF0004	1.9e-22;5.2e-22	80.4;77.7
GE001252	PF07670	Gate	recognition	1.6e-12	47.7
GE001253	PF00206;PF08328	Lyase_1;ASL_C	Lyase;lyase C-terminal	1.6e-64;3.5e-52	218.2;175.4
GE001255	PF04305	DUF455	of unknown function (DUF455)	7.9e-86	287.6
GE001256	PF05940	NnrS	protein	6.3e-101	338.4
GE001257	PF04185	Phosphoesterase	family	1.8e-74	251.1
GE001258	PF02265	S1-P1_nuclease	Nuclease	1.5e-67	228.1
GE001259	PF00072;PF00196	Response_reg;GerE	regulator receiver domain;regulatory proteins, luxR family	2.5e-20;6.3e-15	72.7;54.5
GE001260	PF02518;PF00072	HATPase_c;Response_reg	kinase-, DNA gyrase B-, and HSP90-like ATPase;regulator receiver domain	3.2e-18;3.3e-08	66.3;33.7
GE001261	PF10994	DUF2817	of unknown function (DUF2817)	3.3e-87	293.1
GE001262	PF14401;PF08443;PF07478;PF02655	RLAN;RimK;Dala_Dala_lig_C;ATP-grasp_3	ATPgrasp N-terminal domain;ATP-grasp domain;D-ala ligase C-terminus;domain	2.3e-46;1.1e-07;5.5e-07;1.7e-05	157.1;31.6;29.3;24.9
GE001263	PF00294	PfkB	family carbohydrate kinase	3.8e-43	147.9
GE001265	PF00230	MIP	intrinsic protein	8.9e-48	163.0
GE001266	PF01739;PF03705;PF08242;PF13847;PF08241;PF13649	CheR;CheR_N;Methyltransf_12;Methyltransf_31;Methyltransf_11;Methyltransf_25	methyltransferase, SAM binding domain;methyltransferase, all-alpha domain;domain;domain;domain;domain	3.2e-56;1.4e-09;1.6e-07;4.3e-07;1.5e-06;2.3e-06	189.9;37.5;32.0;29.9;28.8;28.2
GE001267	PF01584;PF00072	CheW;Response_reg	domain;regulator receiver domain	3.1e-36;2.4e-15	124.0;56.7
GE001268	PF13144;PF17656;PF08666	ChapFlgA;ChapFlgA_N;SAF	for flagella basal body P-ring formation;N-terminal domain;domain	3.5e-30;1.4e-11;0.00034	104.6;44.4;21.2
GE001269	PF04316	FlgM	factor, FlgM	2.3e-13	50.3
GE001270	PF05130	FlgN	protein	1.4e-21	77.5
GE001271	PF07317;PF07238	YcgR;PilZ	regulator YcgR;domain	3e-15;8.7e-07	56.0;29.2
GE001273	PF08808	RES	domain	4.9e-07	29.8
GE001274	PF05973	Gp49	derived protein Gp49-like (DUF891)	1.2e-22	79.8
GE001275	PF13744;PF01381	HTH_37;HTH_3	domain;Helix-turn-helix	5.7e-15;1.5e-06	55.0;28.1
GE001278	PF07022	Phage_CI_repr	CI repressor helix-turn-helix domain	5.8e-05	23.1
GE001281	PF05951;PF08291;PF10818	Peptidase_M15_2;Peptidase_M15_3;DUF2547	protein of unknown function (DUF882);M15;of unknown function (DUF2547)	1e-51;9.9e-12;5.5e-06	174.6;44.9;27.2
GE001282	PF01322	Cytochrom_C_2	C'	3.5e-06	27.9
GE001288	PF13302	Acetyltransf_3	(GNAT) domain	6.3e-17	62.5
GE001289	PF04828	GFA	formaldehyde-activating enzyme	3.2e-05	24.2
GE001290	PF02321	OEP	membrane efflux protein	3.5e-40	137.8
GE001291	PF00873;PF03176	ACR_tran;MMPL	family;family	0;2.9e-11	1051.4;42.9
GE001292	PF00873;PF03176;PF02355	ACR_tran;MMPL;SecD_SecF	family;family;export membrane protein	0;9.6e-11;2.9e-07	1090.4;41.2;30.1
GE001293	PF16576;PF13437;PF13533	HlyD_D23;HlyD_3;Biotin_lipoyl_2	domain of CusB or HlyD membrane-fusion;family secretion protein;like	3.5e-13;2.6e-11;2.1e-11	49.3;44.2;43.4
GE001294	PF01322	Cytochrom_C_2	C'	7.6e-29	101.1
GE001295	PF01292	Ni_hydr_CYTB	cytochrome b561	5.6e-19	68.4
GE001296	PF01738;PF00326	DLH;Peptidase_S9	hydrolase family;oligopeptidase family	1.4e-51;1.1e-06	175.2;28.3
GE001297	PF08450	SGL	region	3.8e-37	128.2
GE001298	PF02472	ExbD	transport protein ExbD/TolR	2.2e-29	102.3
GE001299	PF01618	MotA_ExbB	proton channel family	2e-35	121.3
GE001300	PF03544;PF13103	TonB_C;TonB_2	bacterial TonB protein C-terminal;C terminal	2.3e-23;2.1e-06	82.4;27.9
GE001301	PF04055;PF13186;PF13353	Radical_SAM;SPASM;Fer4_12	SAM superfamily;cluster-binding domain;single cluster domain	1.7e-12;7e-08;0.00015	48.0;32.9;22.0
GE001302	PF00884;PF01663	Sulfatase;Phosphodiest	Sulfatase;I phosphodiesterase / nucleotide pyrophosphatase	3.9e-80;3.6e-06	269.5;26.8
GE001304	PF00753	Lactamase_B	superfamily	4.3e-10	39.9
GE001306	PF14269;PF05935	Arylsulfotran_2;Arylsulfotrans	(ASST);(ASST)	1.1e-20;4.4e-18	74.2;65.3
GE001307	PF07715;PF00593	Plug;TonB_dep_Rec	Receptor Plug Domain;dependent receptor	2.1e-15;4.3e-13	57.2;50.0
GE001309	PF07587;PF07583	PSD1;PSCyt2	of unknown function (DUF1553);of unknown function (DUF1549)	1.2e-91;7.9e-82	306.6;274.2
GE001310	PF07394	DUF1501	of unknown function (DUF1501)	2.6e-128	428.5
GE001312	PF00578;PF08534	AhpC-TSA;Redoxin	family;Redoxin	1.2e-26;4.8e-18	93.0;65.3
GE001313	PF00034;PF13442	Cytochrom_C;Cytochrome_CBB3	c;C oxidase, cbb3-type, subunit III	2.4e-13;6.8e-12	51.0;45.5
GE001315	PF03929	PepSY_TM	TM region	5.3e-21	75.6
GE001316	PF02416	MttA_Hcf106	family	1.8e-13	49.6
GE001317	PF00158;PF14532;PF07728;PF02954;PF01078	Sigma54_activat;Sigma54_activ_2;AAA_5;HTH_8;Mg_chelatase	interaction domain;interaction domain;domain (dynein-related subfamily);regulatory protein, Fis family;chelatase, subunit ChlI	1.6e-66;2e-17;5.3e-08;2.5e-06;7.4e-05	223.2;63.6;33.0;27.2;22.2
GE001318	PF00884	Sulfatase	Sulfatase	3.8e-07	29.8
GE001319	PF01066	CDP-OH_P_transf	phosphatidyltransferase	6.7e-09	36.4
GE001320	PF03706	LPG_synthase_TM	synthase TM region	3.4e-33	115.5
GE001322	PF03988	DUF347	of Unknown Function (DUF347)	4.9e-17	61.9
GE001324	PF07485	DUF1529	of Unknown Function (DUF1259)	1e-76	254.6
GE001325	PF00005;PF00664	ABC_tran;ABC_membrane	transporter;transporter transmembrane region	2.6e-35;4.5e-12	121.9;46.2
GE001327	PF02557	VanY	carboxypeptidase	5e-35	120.2
GE001328	PF13302;PF00583	Acetyltransf_3;Acetyltransf_1	(GNAT) domain;(GNAT) family	6.6e-32;2.9e-07	111.1;30.7
GE001329	PF00534;PF13692	Glycos_transf_1;Glyco_trans_1_4	transferases group 1;transferases group 1	8.4e-34;3.3e-24	116.6;85.8
GE001330	PF01242	PTPS	tetrahydropterin synthase	1.1e-23	83.5
GE001332	PF01872	RibD_C	C-terminal domain	7.2e-40	137.0
GE001333	PF00925	GTP_cyclohydro2	cyclohydrolase II	1.5e-68	229.5
GE001334	PF01799;PF00111;PF13085	Fer2_2;Fer2;Fer2_3	binding domain;iron-sulfur cluster binding domain;iron-sulfur cluster binding domain	5e-27;7.6e-09;1e-07	93.7;35.4;31.9
GE001335	PF02738	Ald_Xan_dh_C2	domain of aldehyde dehydrogenase	4.4e-71	240.0
GE001336	PF13478;PF02625	XdhC_C;XdhC_CoxI	Rossmann domain;and CoxI family	3.1e-32;1.1e-18	111.7;67.2
GE001337	PF12804;PF01128;PF00483	NTP_transf_3;IspD;NTP_transferase	NTP transferase domain;4-phosphate cytidylyltransferase;transferase	2.2e-38;3.6e-09;5.9e-06	132.1;36.7;26.0
GE001338	PF07731;PF07732	Cu-oxidase_2;Cu-oxidase_3	oxidase;oxidase	3.2e-16;9e-07	59.3;28.9
GE001339	PF08241;PF13489;PF13649;PF13847	Methyltransf_11;Methyltransf_23;Methyltransf_25;Methyltransf_31	domain;domain;domain;domain	7.8e-07;5.2e-07;1.9e-06;1.5e-06	29.7;29.6;28.5;28.1
GE001340	PF04993	TfoX_N	N-terminal domain	8.4e-14	51.6
GE001341	PF12681;PF00903	Glyoxalase_2;Glyoxalase	domain;resistance protein/Dioxygenase superfamily	8e-09;3.5e-07	35.5;30.5
GE001342	PF00440	TetR_N	regulatory proteins, tetR family	1.1e-13	50.8
GE001345	PF03992	ABM	biosynthesis monooxygenase	1.8e-07	31.2
GE001346	PF04828	GFA	formaldehyde-activating enzyme	4.9e-23	81.3
GE001347	PF03358	FMN_red	FMN reductase	1.4e-26	93.0
GE001351	PF02518;PF00989;PF13188;PF08448;PF13426;PF00512	HATPase_c;PAS;PAS_8;PAS_4;PAS_9;HisKA	kinase-, DNA gyrase B-, and HSP90-like ATPase;fold;domain;fold;domain;Kinase A (phospho-acceptor) domain	4.8e-20;7.8e-20;1.3e-18;1.6e-15;9.7e-15;5.4e-10	72.1;71.0;66.6;57.3;54.7;39.2
GE001352	PF00072;PF00196	Response_reg;GerE	regulator receiver domain;regulatory proteins, luxR family	2.4e-25;2.8e-18	88.9;65.2
GE001353	PF01339;PF01739;PF13596;PF03705;PF08448;PF00989	CheB_methylest;CheR;PAS_10;CheR_N;PAS_4;PAS	methylesterase;methyltransferase, SAM binding domain;domain;methyltransferase, all-alpha domain;fold;fold	6.2e-54;1.3e-53;8.1e-32;1.9e-13;2.7e-07;4.4e-05	182.2;181.4;110.0;49.9;30.8;23.5
GE001354	PF00989;PF13426;PF02518;PF08448;PF13188;PF08447;PF00512	PAS;PAS_9;HATPase_c;PAS_4;PAS_8;PAS_3;HisKA	fold;domain;kinase-, DNA gyrase B-, and HSP90-like ATPase;fold;domain;fold;Kinase A (phospho-acceptor) domain	5.3e-28;1.2e-26;8.1e-21;3.4e-19;2.9e-18;1.3e-13;2.5e-10	97.3;93.0;74.6;69.1;65.4;51.1;40.3
GE001356	PF00072;PF00196	Response_reg;GerE	regulator receiver domain;regulatory proteins, luxR family	5.8e-27;4.9e-14	94.1;51.6
GE001357	PF07730	HisKA_3	kinase	2.2e-10	40.9
GE001359	PF11839	Alanine_zipper	major outer membrane lipoprotein	6.1e-07	29.7
GE001360	PF13616;PF00639;PF13145	Rotamase_3;Rotamase;Rotamase_2	PPIASE domain;PPIASE domain;PPIASE domain	1.8e-20;3.3e-17;6.7e-17	73.6;63.2;62.5
GE001361	PF01722	BolA	protein	3.9e-26	91.1
GE001362	PF03795	YCII	domain	9.4e-25	86.9
GE001363	PF04279	IspA	septation protein A	2.4e-65	220.0
GE001365	PF06844	DUF1244	of unknown function (DUF1244)	2.9e-35	120.2
GE001366	PF13649;PF08241;PF08242;PF01209;PF00891	Methyltransf_25;Methyltransf_11;Methyltransf_12;Ubie_methyltran;Methyltransf_2	domain;domain;domain;methyltransferase family;domain	1.5e-11;7.2e-10;3.1e-08;8.1e-07;4.3e-06	44.9;39.4;34.3;28.6;26.2
GE001367	PF05036	SPOR	related domain	2.7e-06	27.7
GE001368	PF06189	5-nucleotidase	5'-nucleotidase	3.2e-111	370.5
GE001369	PF13489;PF08241	Methyltransf_23;Methyltransf_11	domain;domain	8e-19;1.3e-06	68.1;29.0
GE001370	PF00749	tRNA-synt_1c	synthetases class I (E and Q), catalytic domain	1.6e-110	368.9
GE001371	PF08238	Sel1	repeat	1.3e-15	57.5
GE001372	PF00515;PF13414;PF07719;PF13181;PF13432;PF13431;PF13424;PF13371;PF14559;PF13428;PF13176;PF13374	TPR_1;TPR_11;TPR_2;TPR_8;TPR_16;TPR_17;TPR_12;TPR_9;TPR_19;TPR_14;TPR_7;TPR_10	repeat;repeat;repeat;repeat;repeat;repeat;repeat;repeat;repeat;repeat;repeat;repeat	7.9e-58;9.2e-57;4.3e-53;4.7e-39;6.2e-34;1.4e-30;1.4e-28;9.2e-24;2.3e-19;1.9e-18;7.5e-15;1.5e-11	190.1;188.5;173.2;129.3;116.4;103.5;99.0;83.4;69.6;65.5;53.8;43.8
GE001375	PF13546;PF01609;PF04693	DDE_5;DDE_Tnp_1;DDE_Tnp_2	superfamily endonuclease;DDE domain;putative transposase ISC1217	1.2e-15;2.1e-12;4.6e-07	57.6;47.1;29.4
GE001376	PF12545;PF05860	DUF3739;Haemagg_act	haemagglutinin family outer membrane protein;activity domain	5.3e-26;6.6e-15	91.3;55.1
GE001377	PF01618;PF10102;PF13385	MotA_ExbB;DUF2341;Laminin_G_3	proton channel family;of unknown function (DUF2341);A-like lectin/glucanases superfamily	7.6e-27;7.5e-15;8.2e-14	93.6;55.3;52.0
GE001378	PF02472	ExbD	transport protein ExbD/TolR	1.9e-28	99.3
GE001379	PF13103	TonB_2	C terminal	4.1e-09	36.6
GE001380	PF16930	Porin_5	porin	3.7e-162	540.6
GE001382	PF03865;PF08479;PF07244	ShlB;POTRA_2;POTRA	secretion/activation protein ShlB/FhaC/HecB;domain, ShlB-type;antigen variable number repeat	7.9e-17;5.4e-16;0.00019	61.7;58.2;22.0
GE001383	PF06463;PF04055;PF13353;PF13394	Mob_synth_C;Radical_SAM;Fer4_12;Fer4_14	Cofactor Synthesis C;SAM superfamily;single cluster domain;single cluster domain	6.4e-36;4.1e-26;2.4e-07;1e-05	123.1;92.3;31.1;25.6
GE001384	PF01844	HNH	endonuclease	2e-12	47.1
GE001385	PF03352	Adenine_glyco	glycosylase	3.3e-79	264.8
GE001386	PF00717	Peptidase_S24	S24-like	7.6e-16	57.8
GE001387	PF00817;PF13438;PF11799	IMS;DUF4113;IMS_C	family;of unknown function (DUF4113);family C-terminal domain	4.9e-35;4.1e-17;2.2e-11	120.7;62.0;44.5
GE001390	PF01967	MoaC	family	8.2e-57	191.1
GE001391	PF02597	ThiS	family	1.8e-16	60.5
GE001392	PF02391	MoaE	protein	3e-32	111.2
GE001393	PF08780	NTase_sub_bind	substrate binding protein like	1.9e-40	137.7
GE001394	PF18765;PF01909	Polbeta;NTP_transf_2	beta, Nucleotidyltransferase;domain	6.5e-17;7.7e-09	61.4;35.7
GE001395	PF02371;PF01548	Transposase_20;DEDD_Tnp_IS110	IS116/IS110/IS902 family;Transposase	1.4e-17;7.8e-12	63.8;45.3
GE001397	PF08238	Sel1	repeat	3e-38	129.4
GE001399	PF00270;PF00271;PF03880;PF04851	DEAD;Helicase_C;DbpA;ResIII	box helicase;conserved C-terminal domain;RNA binding domain;III restriction enzyme, res subunit	1.8e-48;4.3e-26;1.8e-22;1.8e-08	164.6;91.4;79.1;34.6
GE001401	PF00929;PF13482;PF16473	RNase_T;RNase_H_2;DUF5051	Exonuclease;superfamily;exoribonuclease, RNase T-like	1.8e-40;8.2e-07;1e-06	139.2;29.2;28.8
GE001402	PF17941;PF13090;PF02503;PF13089;PF13091	PP_kinase_C_1;PP_kinase_C;PP_kinase;PP_kinase_N;PLDc_2	kinase C-terminal domain 1;kinase C-terminal domain 2;kinase middle domain;kinase N-terminal domain;domain	3.1e-74;1.2e-67;7e-63;1.3e-33;6.5e-10	248.1;226.7;211.9;115.5;39.0
GE001403	PF00291	PALP	dependent enzyme	3.5e-67	226.9
GE001404	PF05958;PF13847;PF00398;PF01938;PF05175;PF13649;PF02475;PF01135;PF03602	tRNA_U5-meth_tr;Methyltransf_31;RrnaAD;TRAM;MTS;Methyltransf_25;Met_10;PCMT;Cons_hypoth95	(Uracil-5-)-methyltransferase;domain;RNA adenine dimethylase;domain;small domain;domain;like-protein;O-methyltransferase (PCMT);hypothetical protein 95	1.2e-26;5.6e-13;6.2e-11;6.6e-10;3.6e-08;1.3e-07;4e-06;1.6e-05;0.00014	93.6;48.9;41.9;38.8;33.1;32.2;26.7;24.8;21.6
GE001405	PF03734	YkuD	catalytic domain	1.2e-20	74.4
GE001406	PF01416	PseudoU_synth_1	pseudouridine synthase	4.6e-40	136.4
GE001407	PF05226;PF00211	CHASE2;Guanylate_cyc	domain;and Guanylate cyclase catalytic domain	2.8e-43;1e-30	148.4;106.7
GE001408	PF06051	DUF928	of Unknown Function (DUF928)	1.4e-13	51.1
GE001409	PF03411	Peptidase_M74	murein endopeptidase	8.4e-96	320.1
GE001410	PF04286	DUF445	of unknown function (DUF445)	3.2e-14	53.5
GE001411	PF01880	Desulfoferrodox	Desulfoferrodoxin	1.3e-07	32.1
GE001412	PF00719	Pyrophosphatase	pyrophosphatase	1.4e-45	155.0
GE001413	PF13524	Glyco_trans_1_2	transferases group 1	3e-08	33.9
GE001414	PF03275;PF13450;PF01593;PF00070	GLF;NAD_binding_8;Amino_oxidase;Pyr_redox	mutase;Rossmann-like domain;containing amine oxidoreductase;nucleotide-disulphide oxidoreductase	7.6e-75;4.4e-21;1e-12;6.1e-07	251.1;74.9;48.1;29.9
GE001416	PF00534;PF13692	Glycos_transf_1;Glyco_trans_1_4	transferases group 1;transferases group 1	1.8e-14;2.3e-10	53.6;41.0
GE001417	PF04577	DUF563	of unknown function (DUF563)	7e-17	62.3
GE001418	PF07238	PilZ	domain	1.1e-05	25.6
GE001419	PF16760;PF03372;PF03370	CBM53;Exo_endo_phos;CBM_21	module (family 53);family;module (family 21)	3.2e-14;3.7e-14;7.4e-14	53.3;52.8;51.9
GE001420	PF13091;PF00614	PLDc_2;PLDc	domain;D Active site motif	1.7e-31;9.3e-05	108.8;22.4
GE001421	PF03937	Sdh5	of succinate dehydrogenase	4.4e-20	71.4
GE001422	PF13085;PF13534;PF13183;PF13237;PF00111	Fer2_3;Fer4_17;Fer4_8;Fer4_10;Fer2	iron-sulfur cluster binding domain;dicluster domain;dicluster domain;dicluster domain;iron-sulfur cluster binding domain	2.4e-34;5.9e-09;1.2e-07;3e-07;0.00016	117.6;36.3;32.0;30.4;21.6
GE001423	PF00890;PF02910	FAD_binding_2;Succ_DH_flav_C	binding domain;reductase flavoprotein C-term	2.4e-120;4.7e-42	402.4;143.0
GE001424	PF01127	Sdh_cyt	dehydrogenase/Fumarate reductase transmembrane subunit	1e-13	51.4
GE001425	PF01127	Sdh_cyt	dehydrogenase/Fumarate reductase transmembrane subunit	1.4e-27	96.1
GE001426	PF07896	DUF1674	of unknown function (DUF1674)	7.6e-15	55.1
GE001427	PF07503;PF01300	zf-HYPF;Sua5_yciO_yrdC	finger;recombination	2.4e-35;1.8e-17	120.0;63.4
GE001428	PF00708	Acylphosphatase	Acylphosphatase	7.3e-14	51.9
GE001429	PF02769;PF00586	AIRS_C;AIRS	synthase related protein, C-terminal domain;synthase related protein, N-terminal domain	7.3e-27;3e-15	94.4;56.6
GE001430	PF01924	HypD	formation hypA family	9.3e-156	518.3
GE001431	PF01455	HupF_HypC	family	1.7e-24	85.8
GE001432	PF02492	cobW	nucleotide-binding domain	4.7e-38	130.5
GE001433	PF01155	HypA	nickel incorporation, metallochaperone, hypA	6.4e-35	119.6
GE001434	PF00374	NiFeSe_Hases	hydrogenase	7.8e-10	38.2
GE001435	PF11939	NiFe-hyd_HybE	assembly, chaperone, HybE	2.5e-46	157.4
GE001436	PF00301	Rubredoxin	Rubredoxin	9e-22	76.8
GE001437	PF04809	HupH_C	hydrogenase expression protein, C-terminal conserved region	4.3e-60	200.6
GE001438	PF07449	HyaE	expression protein HyaE	1.2e-31	108.8
GE001439	PF01455	HupF_HypC	family	8.6e-19	67.5
GE001440	PF01750	HycI	maturation protease	5e-41	139.6
GE001441	PF01292	Ni_hydr_CYTB	cytochrome b561	2.4e-26	92.4
GE001443	PF00374	NiFeSe_Hases	hydrogenase	1.7e-225	749.7
GE001444	PF14720;PF01058	NiFe_hyd_SSU_C;Oxidored_q6	hydrogenase small subunit C-terminal;ubiquinone oxidoreductase, 20 Kd subunit	3e-32;2.5e-27	110.8;95.3
GE001445	PF03486;PF13738;PF00890;PF01266;PF12831;PF13450;PF00070;PF01134	HI0933_like;Pyr_redox_3;FAD_binding_2;DAO;FAD_oxidored;NAD_binding_8;Pyr_redox;GIDA	protein;nucleotide-disulphide oxidoreductase;binding domain;dependent oxidoreductase;dependent oxidoreductase;Rossmann-like domain;nucleotide-disulphide oxidoreductase;inhibited division protein A	2.1e-144;6.2e-12;1.4e-11;5.1e-10;3e-08;2.6e-06;1.9e-05;8.9e-06	481.2;45.4;44.1;39.5;33.5;27.6;25.1;25.0
GE001446	PF02896;PF01326;PF00391	PEP-utilizers_C;PPDK_N;PEP-utilizers	enzyme, TIM barrel domain;phosphate dikinase, PEP/pyruvate binding domain;enzyme, mobile domain	1.6e-88;8.7e-55;1.8e-25	296.6;186.3;88.5
GE001447	PF03600	CitMHS	transporter	2.2e-45	155.1
GE001448	PF03600	CitMHS	transporter	7e-34	117.4
GE001449	PF13493;PF02518;PF00512	DUF4118;HATPase_c;HisKA	of unknown function (DUF4118);kinase-, DNA gyrase B-, and HSP90-like ATPase;Kinase A (phospho-acceptor) domain	3.2e-28;7.1e-23;9.4e-13	97.6;81.2;48.0
GE001450	PF00072;PF00486	Response_reg;Trans_reg_C	regulator receiver domain;regulatory protein, C terminal	8.6e-27;4.2e-23	93.5;81.2
GE001451	PF04551	GcpE	protein	1.3e-113	379.6
GE001452	PF00149;PF12850	Metallophos;Metallophos_2	phosphoesterase;phosphoesterase superfamily domain	4.5e-11;1e-09	43.6;38.8
GE001453	PF05896;PF11973	NQRA;NQRA_SLBB	NADH-quinone reductase subunit A (NQRA);C-terminal domain	2.6e-108;1.4e-19	361.4;70.5
GE001454	PF03116	NQR2_RnfD_RnfE	RnfD, RnfE family	6.3e-101	337.6
GE001455	PF04205	FMN_bind	domain	5.1e-14	52.6
GE001456	PF02508	Rnf-Nqr	subunit, membrane protein	2e-60	203.8
GE001457	PF02508	Rnf-Nqr	subunit, membrane protein	2.9e-56	190.2
GE001458	PF00175;PF00111;PF00970	NAD_binding_1;Fer2;FAD_binding_6	NAD-binding domain;iron-sulfur cluster binding domain;FAD-binding domain	9.6e-17;1.5e-11;5.7e-08	61.6;44.1;33.0
GE001459	PF04400	NqrM	maturation NqrM	5.9e-06	25.9
GE001460	PF00462;PF13417	Glutaredoxin;GST_N_3	Glutaredoxin;S-transferase, N-terminal domain	1e-21;0.00015	76.9;22.1
GE001461	PF00596	Aldolase_II	II Aldolase and Adducin N-terminal domain	9.9e-14	51.7
GE001462	PF12794;PF00924;PF12795	MscS_TM;MS_channel;MscS_porin	ion channel inner membrane domain 1;ion channel;ion channel porin domain	1.9e-75;1.3e-51;3.1e-16	253.8;175.1;59.7
GE001463	PF01878	EVE	domain	5.9e-61	204.7
GE001464	PF13360;PF01011	PQQ_2;PQQ	domain;enzyme repeat	9.4e-13;7.9e-13	48.3;47.7
GE001465	PF00497	SBP_bac_3	extracellular solute-binding proteins, family 3	1.9e-11	43.8
GE001466	PF13442	Cytochrome_CBB3	C oxidase, cbb3-type, subunit III	6.1e-08	32.9
GE001468	PF01259	SAICAR_synt	synthetase	2.6e-103	345.1
GE001472	PF00120;PF03951	Gln-synt_C;Gln-synt_N	synthetase, catalytic domain;synthetase, beta-Grasp domain	2.8e-135;8.8e-32	450.8;108.7
GE001473	PF07642	BBP2	beta-barrel porin-2, OmpL-like. bbp2	1.2e-87	294.3
GE001474	PF00543	P-II	regulatory protein P-II	6.9e-43	145.4
GE001475	PF00909	Ammonium_transp	Transporter Family	3.8e-111	371.6
GE001476	PF00543	P-II	regulatory protein P-II	4.2e-43	146.1
GE001477	PF00909	Ammonium_transp	Transporter Family	2e-114	382.4
GE001478	PF00459	Inositol_P	monophosphatase family	1e-55	189.2
GE001479	PF01841	Transglut_core	superfamily	1.2e-24	86.9
GE001480	PF00551;PF02911	Formyl_trans_N;Formyl_trans_C	transferase;transferase, C-terminal domain	1.1e-07;1.3e-06	31.8;28.5
GE001481	PF11390	FdsD	formate dehydrogenase delta subunit FdsD	1.1e-25	89.8
GE001482	PF02634	FdhD-NarQ	family	4.2e-76	255.7
GE001483	PF00384;PF01568;PF13510;PF10588;PF12838;PF04879;PF00111;PF00037	Molybdopterin;Molydop_binding;Fer2_4;NADH-G_4Fe-4S_3;Fer4_7;Molybdop_Fe4S4;Fer2;Fer4	oxidoreductase;dinucleotide binding domain;iron-sulfur cluster binding domain;oxidoreductase-G iron-sulfur binding region;dicluster domain;oxidoreductase Fe4S4 domain;iron-sulfur cluster binding domain;binding domain	3.1e-73;2.9e-28;4e-24;3.3e-15;2.3e-14;2.5e-14;6.6e-08;7.9e-07	247.2;98.1;84.4;55.3;53.7;53.0;32.4;28.6
GE001484	PF01512;PF10589;PF10531	Complex1_51K;NADH_4Fe-4S;SLBB	NADH dehydrogenase 51 Kd subunit;oxidoreductase-F iron-sulfur binding region;domain	2.1e-44;1e-29;3e-09	151.0;102.4;36.6
GE001485	PF01257	2Fe-2S_thioredx	[2Fe-2S] ferredoxin	3.9e-45	153.3
GE001486	PF00563;PF10388	EAL;YkuI_C	domain;associated signalling protein domain	2e-47;6.8e-16	161.7;58.5
GE001487	PF12119	DUF3581	of unknown function (DUF3581)	1.3e-99	332.0
GE001488	PF00581	Rhodanese	domain	2.9e-15	56.7
GE001489	PF00155	Aminotran_1_2	class I and II	6.7e-59	199.9
GE001490	PF01258	zf-dskA_traR	dksA/traR C4-type zinc finger	3.2e-12	46.2
GE001491	PF00749	tRNA-synt_1c	synthetases class I (E and Q), catalytic domain	1e-32	113.3
GE001492	PF00501;PF16177;PF13193	AMP-binding;ACAS_N;AMP-binding_C	enzyme;A synthetase N-terminus;enzyme C-terminal domain	3.8e-90;1.5e-20;5.2e-20	302.5;72.8;72.2
GE001493	PF00892	EamA	transporter family	2.3e-27	95.8
GE001494	PF00724	Oxidored_FMN	oxidoreductase / NADH oxidase family	5.4e-75	252.8
GE001495	PF00270;PF04851;PF18019;PF02562;PF01966	DEAD;ResIII;HD_6;PhoH;HD	box helicase;III restriction enzyme, res subunit;domain;protein;domain	3.9e-09;5.4e-09;2.9e-06;3e-05;4.8e-05	36.5;36.3;27.5;23.6;23.6
GE001496	PF09704	Cas_Cas5d	protein (Cas_Cas5)	9.1e-50	169.5
GE001497	PF09709	Cas_Csd1	protein (Cas_Csd1)	2e-138	462.5
GE001498	PF05107	Cas_Cas7	protein Cas7	6.1e-76	255.3
GE001499	PF01930;PF12705	Cas_Cas4;PDDEXK_1	of unknown function DUF83;nuclease superfamily	1e-30;0.00023	107.0;21.2
GE001500	PF01867	Cas_Cas1	associated protein Cas1	1.3e-102	342.8
GE001501	PF09827	CRISPR_Cas2	associated protein Cas2	3.5e-23	81.6
GE001504	PF03683	UPF0175	protein family (UPF0175)	5.6e-14	51.6
GE001505	PF11848	DUF3368	of unknown function (DUF3368)	1.1e-11	44.4
GE001507	PF06853	DUF1249	of unknown function (DUF1249)	3.2e-30	104.5
GE001508	PF01242	PTPS	tetrahydropterin synthase	3.7e-27	94.7
GE001510	PF00155	Aminotran_1_2	class I and II	1.5e-55	188.9
GE001511	PF00742;PF03447;PF01842	Homoserine_dh;NAD_binding_3;ACT	dehydrogenase;dehydrogenase, NAD binding domain;domain	2.3e-65;1.9e-20;9.8e-11	219.7;73.7;41.2
GE001512	PF00291	PALP	dependent enzyme	5.6e-67	226.2
GE001513	PF02272;PF17768;PF01368	DHHA1;RecJ_OB;DHH	domain;OB domain;family	5e-25;1e-19;1.8e-09	88.5;70.7;37.8
GE001514	PF13231	PMT_2	mannosyltransferase	2.3e-23	83.1
GE001515	PF01569	PAP2	superfamily	1e-18	67.4
GE001516	PF02639	DUF188	BCR, YaiI/YqxD family COG1671	1.7e-46	157.1
GE001518	PF11137	DUF2909	of unknown function (DUF2909)	4.8e-20	71.3
GE001519	PF02104	SURF1	family	1.8e-35	122.8
GE001521	PF00448;PF02628;PF02881;PF06414;PF09848;PF01583	SRP54;COX15-CtaA;SRP54_N;Zeta_toxin;DUF2075;APS_kinase	protein, GTPase domain;oxidase assembly protein;protein, helical bundle domain;toxin;conserved protein (DUF2075);kinase	2.2e-77;2.5e-71;3.1e-09;8.6e-08;1.1e-05;0.00018	259.2;240.4;36.9;31.7;24.9;21.4
GE001522	PF00005;PF13304	ABC_tran;AAA_21	transporter;domain, putative AbiEii toxin, Type IV TA system	1e-34;6.6e-10	120.0;39.3
GE001523	PF18075	FtsX_ECD	extracellular domain	5.1e-17	62.3
GE001524	PF03692	CxxCxxCC	zinc- or iron-chelating domain	4.7e-08	33.6
GE001525	PF04754;PF14261	Transposase_31;DUF4351	transposase, YhgA-like;of unknown function (DUF4351)	3.4e-36;1.2e-05	124.8;25.3
GE001528	PF02441	Flavoprotein	Flavoprotein	9.9e-13	48.1
GE001530	PF06968;PF04055	BATS;Radical_SAM	and Thiamin Synthesis associated domain;SAM superfamily	6.6e-20;1.3e-13	71.0;51.7
GE001531	PF00155	Aminotran_1_2	class I and II	2.8e-57	194.6
GE001532	PF00561;PF12697;PF12146;PF00975;PF12695;PF01738;PF02129	Abhydrolase_1;Abhydrolase_6;Hydrolase_4;Thioesterase;Abhydrolase_5;DLH;Peptidase_S15	hydrolase fold;hydrolase family;aminopeptidase, S33;domain;hydrolase family;hydrolase family;dipeptidyl-peptidase (S15 family)	7.4e-30;1.3e-25;6.4e-18;2.7e-08;1.2e-06;1.5e-05;0.00016	104.4;91.3;64.9;34.2;28.4;24.7;21.4
GE001533	PF08241;PF13649;PF13489;PF13847;PF01209;PF08242;PF05175;PF02390;PF03141;PF05401	Methyltransf_11;Methyltransf_25;Methyltransf_23;Methyltransf_31;Ubie_methyltran;Methyltransf_12;MTS;Methyltransf_4;Methyltransf_29;NodS	domain;domain;domain;domain;methyltransferase family;domain;small domain;methyltransferase;S-adenosyl-L-methionine-dependent methyltransferase;protein S (NodS)	3.2e-19;1e-17;1.1e-14;2.9e-10;4.5e-10;4.1e-09;5.6e-07;1.2e-05;3.8e-05;0.00019	69.4;64.6;54.7;40.1;39.2;37.1;29.3;24.9;22.4;21.1
GE001534	PF13500	AAA_26	domain	6.4e-36	124.0
GE001535	PF01814	Hemerythrin	HHE cation binding domain	8.3e-10	39.4
GE001536	PF00116;PF02790;PF13442;PF00034	COX2;COX2_TM;Cytochrome_CBB3;Cytochrom_C	C oxidase subunit II, periplasmic domain;C oxidase subunit II, transmembrane domain;C oxidase, cbb3-type, subunit III;c	1.7e-36;2e-15;2.4e-11;1.1e-06	124.7;56.7;43.8;29.7
GE001537	PF00115	COX1	C and Quinol oxidase polypeptide I	2.4e-148	494.6
GE001538	PF04442	CtaG_Cox11	c oxidase assembly protein CtaG/Cox11	1.9e-45	154.6
GE001539	PF00510	COX3	c oxidase subunit III	1.1e-56	192.6
GE001540	PF13419;PF00702;PF13242	HAD_2;Hydrolase;Hydrolase_like	dehalogenase-like hydrolase;dehalogenase-like hydrolase;HAD-hyrolase-like	7.8e-25;4.2e-17;2.8e-06	88.0;63.1;27.3
GE001541	PF00293	NUDIX	domain	5.6e-07	29.7
GE001543	PF08335;PF01966;PF03445;PF01909	GlnD_UR_UTase;HD;DUF294;NTP_transf_2	PII-uridylyltransferase;domain;nucleotidyltransferase DUF294;domain	1.2e-38;8.6e-10;1.2e-05;4e-05	132.5;38.9;25.1;23.8
GE001544	PF00557	Peptidase_M24	family M24	1e-53	182.2
GE001545	PF00318	Ribosomal_S2	protein S2	1.5e-94	315.3
GE001546	PF00889	EF_TS	factor TS	9e-68	228.0
GE001547	PF00696	AA_kinase	acid kinase family	1.5e-28	100.0
GE001548	PF01765	RRF	recycling factor	5.9e-63	211.7
GE001549	PF01255	Prenyltransf	undecaprenyl diphosphate synthase	8.1e-81	270.8
GE001550	PF01148	CTP_transf_1	family	1.9e-56	191.8
GE001551	PF02670;PF13288;PF08436	DXP_reductoisom;DXPR_C;DXP_redisom_C	5-phosphate reductoisomerase;reductoisomerase C-terminal domain;5-phosphate reductoisomerase C-terminal domain	1.1e-45;3.1e-44;2.3e-38	155.5;149.9;130.2
GE001552	PF02163;PF17820;PF13180;PF00595	Peptidase_M50;PDZ_6;PDZ_2;PDZ	family M50;domain;domain;domain	2.6e-78;8.5e-15;3.3e-08;3.2e-06	262.8;54.3;33.7;27.4
GE001553	PF13098;PF10411;PF01323;PF13462	Thioredoxin_2;DsbC_N;DSBA;Thioredoxin_4	domain;bond isomerase protein N-terminus;thioredoxin domain;Thioredoxin	1.7e-27;1.6e-19;1.1e-06;4.4e-06	96.1;69.0;28.5;27.0
GE001554	PF02367	TsaE	adenosine biosynthesis protein TsaE	4.5e-37	126.8
GE001555	PF01520;PF01476;PF11741	Amidase_3;LysM;AMIN	amidase;domain;domain	3.6e-48;4.4e-11;1.8e-10	164.0;42.7;40.8
GE001556	PF01250	Ribosomal_S6	protein S6	2.4e-26	91.8
GE001557	PF01084	Ribosomal_S18	protein S18	1.1e-24	86.3
GE001559	PF03948;PF01281	Ribosomal_L9_C;Ribosomal_L9_N	protein L9, C-terminal domain;protein L9, N-terminal domain	3.4e-25;3.7e-20	88.3;71.2
GE001560	PF01370;PF16363;PF01073;PF04321;PF02719	Epimerase;GDP_Man_Dehyd;3Beta_HSD;RmlD_sub_bind;Polysacc_synt_2	dependent epimerase/dehydratase family;4,6 dehydratase;hydroxysteroid dehydrogenase/isomerase family;substrate binding domain;biosynthesis protein	1.3e-47;5.2e-21;2.6e-09;5.2e-08;5.7e-05	162.3;75.4;36.5;32.3;22.4
GE001561	PF12447;PF02913;PF01565;PF11880;PF02754;PF13183;PF13534	DUF3683;FAD-oxidase_C;FAD_binding_4;DUF3400;CCG;Fer4_8;Fer4_17	of unknown function (DUF3683);linked oxidases, C-terminal domain;binding domain;of unknown function (DUF3400);domain;dicluster domain;dicluster domain	1.1e-48;1.1e-24;1.2e-24;3.5e-22;2.6e-14;5.8e-07;6.6e-05	164.0;87.4;86.6;77.6;53.2;29.9;23.4
GE001563	PF00122;PF00690;PF00689;PF00702;PF13246	E1-E2_ATPase;Cation_ATPase_N;Cation_ATPase_C;Hydrolase;Cation_ATPase	ATPase;transporter/ATPase, N-terminus;transporting ATPase, C-terminus;dehalogenase-like hydrolase;transport ATPase (P-type)	2.5e-42;4.7e-20;1.4e-14;1.4e-13;1.4e-05	144.4;71.1;54.2;51.6;25.0
GE001564	PF03693	ParD_antitoxin	antitoxin of ParD toxin-antitoxin type II system and RHH	1e-08	35.5
GE001565	PF18480	DUF5615	of unknown function (DUF5615)	6.8e-08	32.2
GE001566	PF04255	DUF433	of unknown function (DUF433)	3.3e-22	78.1
GE001567	PF03755;PF08340	YicC_N;DUF1732	family, N-terminal region;of unknown function (DUF1732)	5.9e-39;8.8e-36	133.9;121.8
GE001568	PF00069;PF07714	Pkinase;Pkinase_Tyr	kinase domain;tyrosine kinase	2.2e-31;1.1e-16	109.2;60.9
GE001569	PF00072;PF02954;PF13556	Response_reg;HTH_8;HTH_30	regulator receiver domain;regulatory protein, Fis family;C-terminal helix-turn-helix domain	5.1e-22;8.4e-12;2e-06	78.2;44.7;27.5
GE001570	PF02518	HATPase_c	kinase-, DNA gyrase B-, and HSP90-like ATPase	9.2e-11	42.3
GE001572	PF00578;PF08534	AhpC-TSA;Redoxin	family;Redoxin	5.7e-35;6.2e-21	119.9;74.6
GE001573	PF01914	MarC	family integral membrane protein	3.3e-58	196.4
GE001574	PF03733	YccF	membrane component domain	1.3e-28	99.4
GE001575	PF14235	DUF4337	of unknown function (DUF4337)	1.1e-38	132.9
GE001576	PF00072;PF00196	Response_reg;GerE	regulator receiver domain;regulatory proteins, luxR family	5.1e-27;1.1e-13	94.3;50.5
GE001577	PF00593;PF07715	TonB_dep_Rec;Plug	dependent receptor;Receptor Plug Domain	4.4e-32;2.8e-11	112.6;43.9
GE001579	PF02386	TrkH	transport protein	9.1e-69	232.2
GE001580	PF02355;PF07549	SecD_SecF;Sec_GG	export membrane protein;GG Motif	1.8e-61;2e-10	206.9;39.8
GE001581	PF07992	Pyr_redox_2	nucleotide-disulphide oxidoreductase	1.8e-06	27.4
GE001582	PF00072;PF00486	Response_reg;Trans_reg_C	regulator receiver domain;regulatory protein, C terminal	1.2e-30;3.4e-26	105.9;91.1
GE001583	PF02518;PF11808;PF00512	HATPase_c;PhoR;HisKA	kinase-, DNA gyrase B-, and HSP90-like ATPase;regulon sensor protein PhoR;Kinase A (phospho-acceptor) domain	1.2e-19;3.6e-17;8.2e-16	70.8;62.6;57.8
GE001584	PF01654	Cyt_bd_oxida_I	bd terminal oxidase subunit I	1.3e-102	343.5
GE001585	PF02322	Cyt_bd_oxida_II	bd terminal oxidase subunit II	7.9e-63	212.6
GE001586	PF09364;PF09363;PF03894	XFP_N;XFP_C;XFP	N-terminal domain;C-terminal domain;5-phosphate/D-fructose 6-phosphate phosphoketolase	1.3e-184;1.3e-88;1.6e-82	613.2;295.8;275.5
GE001587	PF01384	PHO4	transporter family	3.5e-85	286.0
GE001588	PF03562;PF06725	MltA;3D	specific insert domain;domain	3.5e-70;4.1e-21	236.3;74.9
GE001589	PF03466	LysR_substrate	substrate binding domain	2.4e-08	33.6
GE001590	PF00126	HTH_1	regulatory helix-turn-helix protein, lysR family	3.3e-12	46.2
GE001591	PF07110	EthD	domain	1.4e-05	26.1
GE001595	PF01155	HypA	nickel incorporation, metallochaperone, hypA	1.3e-12	47.7
GE001596	PF02492	cobW	nucleotide-binding domain	5.1e-36	123.9
GE001597	PF01455	HupF_HypC	family	5.6e-25	87.3
GE001598	PF01924	HypD	formation hypA family	5.8e-115	384.1
GE001599	PF02769	AIRS_C	synthase related protein, C-terminal domain	1.4e-22	80.5
GE001601	PF04393	DUF535	of unknown function (DUF535)	4.7e-54	183.5
GE001602	PF01757	Acyl_transf_3	family	2e-18	66.6
GE001604	PF00456;PF02780;PF02779	Transketolase_N;Transketolase_C;Transket_pyr	thiamine diphosphate binding domain;C-terminal domain;pyrimidine binding domain	1.3e-15;7e-12;7.7e-06	57.3;45.3;25.7
GE001606	PF02518;PF00512;PF14501	HATPase_c;HisKA;HATPase_c_5	kinase-, DNA gyrase B-, and HSP90-like ATPase;Kinase A (phospho-acceptor) domain;domain	9.5e-18;7.3e-13;3.7e-06	64.7;48.4;26.8
GE001607	PF00072;PF00196	Response_reg;GerE	regulator receiver domain;regulatory proteins, luxR family	3.2e-21;1.7e-13	75.6;49.9
GE001608	PF08668	HDOD	domain	3.5e-50	170.2
GE001609	PF00158;PF14532;PF02954;PF07728;PF13556;PF00004;PF07724	Sigma54_activat;Sigma54_activ_2;HTH_8;AAA_5;HTH_30;AAA;AAA_2	interaction domain;interaction domain;regulatory protein, Fis family;domain (dynein-related subfamily);C-terminal helix-turn-helix domain;family associated with various cellular activities (AAA);domain (Cdc48 subfamily)	3.4e-68;1.4e-19;2.7e-11;1.2e-07;6.1e-07;3e-06;2.8e-05	228.6;70.6;43.1;31.8;29.2;27.7;24.3
GE001611	PF07813	LTXXQ	motif family protein	1.6e-10	41.6
GE001614	PF12804	NTP_transf_3	NTP transferase domain	8e-32	110.8
GE001615	PF03625	DUF302	of unknown function DUF302	6.7e-12	45.1
GE001618	PF13442;PF00034	Cytochrome_CBB3;Cytochrom_C	C oxidase, cbb3-type, subunit III;c	3.2e-20;2.9e-13	72.2;50.7
GE001619	PF03186;PF17113	CobD_Cbib;AmpE	protein;signalling modulator protein AmpE	4.2e-92;4.9e-10	308.3;39.2
GE001620	PF00155	Aminotran_1_2	class I and II	6.7e-26	91.3
GE001621	PF00590;PF13241;PF10414;PF14824;PF02254	TP_methylase;NAD_binding_7;CysG_dimeriser;Sirohm_synth_M;TrkA_N	(Corrin/Porphyrin) Methylases;NAD(P)-binding;synthase dimerisation region;biosynthesis protein central;domain	4.5e-52;2.8e-27;5.2e-22;8.9e-07;2.8e-05	177.1;95.2;77.3;28.3;24.4
GE001623	PF16872	putAbiC	phage abortive infection protein	1.2e-14	54.8
GE001624	PF01218	Coprogen_oxidas	III oxidase	8.7e-25	87.0
GE001625	PF03988	DUF347	of Unknown Function (DUF347)	4.6e-58	193.2
GE001627	PF02272	DHHA1	domain	7.4e-08	32.9
GE001628	PF13795	HupE_UreJ_2	/ UreJ protein	2.7e-48	163.5
GE001629	PF00515;PF07719;PF14559;PF13428	TPR_1;TPR_2;TPR_19;TPR_14	repeat;repeat;repeat;repeat	3.2e-11;6e-10;3.8e-06;1.6e-05	42.6;38.5;27.3;25.3
GE001630	PF14224	DUF4331	of unknown function (DUF4331)	7.4e-113	377.9
GE001632	PF04542;PF08281;PF04545	Sigma70_r2;Sigma70_r4_2;Sigma70_r4	region 2;region 4;region 4	1.4e-16;9.2e-11;4e-09	60.0;41.3;35.9
GE001633	PF12973;PF07883;PF14499	Cupin_7;Cupin_2;DUF4437	Cupin-like domain;domain;of unknown function (DUF4437)	4.8e-22;6e-11;2.9e-10	77.7;41.9;39.7
GE001634	PF00460	Flg_bb_rod	basal body rod protein	4.8e-05	23.2
GE001636	PF00652;PF14200	Ricin_B_lectin;RicinB_lectin_2	beta-trefoil lectin domain;beta-trefoil lectin domain-like	2.4e-22;6.4e-08	79.5;33.2
GE001637	PF13462;PF01323;PF13098;PF00085	Thioredoxin_4;DSBA;Thioredoxin_2;Thioredoxin	Thioredoxin;thioredoxin domain;domain;Thioredoxin	4e-15;5.9e-09;4.8e-07;1.6e-05	56.4;36.0;30.2;24.8
GE001638	PF00072;PF00486	Response_reg;Trans_reg_C	regulator receiver domain;regulatory protein, C terminal	1.9e-27;4.1e-22	95.6;78.0
GE001639	PF02518;PF00672;PF00512	HATPase_c;HAMP;HisKA	kinase-, DNA gyrase B-, and HSP90-like ATPase;domain;Kinase A (phospho-acceptor) domain	3.9e-13;4.2e-08;4.1e-08	49.9;33.4;33.1
GE001641	PF05016	ParE_toxin	toxin of type II toxin-antitoxin system, parDE	3.7e-18	65.9
GE001642	PF03693	ParD_antitoxin	antitoxin of ParD toxin-antitoxin type II system and RHH	2.7e-21	75.8
GE001643	PF01926	MMR_HSR1	ribosome-binding GTPase	2.3e-07	30.9
GE001644	PF01926;PF00009	MMR_HSR1;GTP_EFTU	ribosome-binding GTPase;factor Tu GTP binding domain	2e-10;3.5e-06	40.7;26.7
GE001646	PF11172	DUF2959	of unknown function (DUF2959)	1.7e-73	246.8
GE001647	PF00696	AA_kinase	acid kinase family	1.9e-07	31.0
GE001648	PF00425;PF04715	Chorismate_bind;Anth_synt_I_N	binding enzyme;synthase component I, N terminal region	2.2e-100;1.4e-29	335.5;103.1
GE001649	PF01968	Hydantoinase_A	Hydantoinase/oxoprolinase	3.9e-12	46.0
GE001650	PF00561;PF12146;PF12697;PF05057	Abhydrolase_1;Hydrolase_4;Abhydrolase_6;DUF676	hydrolase fold;aminopeptidase, S33;hydrolase family;serine esterase (DUF676)	8e-19;2.3e-09;1.3e-06;0.0001	68.3;36.9;29.2;21.9
GE001651	PF08534;PF00578;PF13905;PF00085;PF13098;PF00255	Redoxin;AhpC-TSA;Thioredoxin_8;Thioredoxin;Thioredoxin_2;GSHPx	Redoxin;family;Thioredoxin-like;Thioredoxin;domain;peroxidase	1.7e-28;9.8e-23;3.3e-15;3.7e-13;1.3e-06;7.9e-06	99.2;80.4;56.2;49.4;28.9;25.4
GE001653	PF04289	DUF447	of unknown function (DUF447)	1.5e-39	135.6
GE001655	PF12156	ATPase-cat_bd	metal-binding domain of cation transport ATPase	5.1e-07	30.3
GE001658	PF00122;PF00702;PF00403;PF08282	E1-E2_ATPase;Hydrolase;HMA;Hydrolase_3	ATPase;dehalogenase-like hydrolase;domain;dehalogenase-like hydrolase	3.5e-52;4e-43;1.3e-11;3.9e-05	176.5;148.2;44.8;23.5
GE001659	PF13386	DsbD_2	C biogenesis protein transmembrane region	1.1e-38	133.2
GE001661	PF00403	HMA	domain	1.2e-14	54.5
GE001662	PF03205;PF02492	MobB;cobW	guanine dinucleotide synthesis protein B;nucleotide-binding domain	2.6e-46;1.5e-06	156.8;27.9
GE001664	PF04539;PF04542;PF04545;PF00140	Sigma70_r3;Sigma70_r2;Sigma70_r4;Sigma70_r1_2	region 3;region 2;region 4;factor, region 1.2	9.2e-21;1.2e-20;2.6e-18;8.9e-09	73.7;73.0;65.2;35.2
GE001665	PF00012;PF06723	HSP70;MreB_Mbl	protein;protein	6.2e-19;8.1e-07	67.6;28.2
GE001666	PF10816	DUF2760	of unknown function (DUF2760)	9.4e-55	183.8
GE001668	PF00072	Response_reg	regulator receiver domain	8.9e-42	141.8
GE001669	PF04289	DUF447	of unknown function (DUF447)	1.4e-40	138.9
GE001670	PF04476	4HFCP_synth	synthase	3.9e-62	209.9
GE001671	PF01717	Meth_synt_2	synthase, Catalytic domain	1.3e-12	47.6
GE001672	PF00480	ROK	family	6.3e-21	75.1
GE001675	PF05973	Gp49	derived protein Gp49-like (DUF891)	1.5e-19	69.9
GE001676	PF13744	HTH_37	domain	2.7e-16	59.3
GE001680	PF05728	UPF0227	protein family (UPF0227)	4e-06	26.9
GE001681	PF13936;PF00665;PF13565;PF13384	HTH_38;rve;HTH_32;HTH_23	domain;core domain;domain;domain	5.1e-22;1.8e-13;1.1e-08;7.8e-08	77.4;50.7;35.6;31.9
GE001683	PF00285	Citrate_synt	synthase, C-terminal domain	1.6e-122	409.0
GE001684	PF00109;PF02801;PF16197;PF00108	ketoacyl-synt;Ketoacyl-synt_C;KAsynt_C_assoc;Thiolase_N	synthase, N-terminal domain;synthase, C-terminal domain;C-terminal extension;N-terminal domain	1.2e-81;9.6e-37;8.5e-13;1.8e-07	274.1;125.6;48.7;30.8
GE001685	PF00109;PF00698;PF08659;PF14765;PF02801;PF00107;PF13602;PF00106;PF16197;PF00550;PF08240;PF00108	ketoacyl-synt;Acyl_transf_1;KR;PS-DH;Ketoacyl-synt_C;ADH_zinc_N;ADH_zinc_N_2;adh_short;KAsynt_C_assoc;PP-binding;ADH_N;Thiolase_N	synthase, N-terminal domain;transferase domain;domain;synthase dehydratase;synthase, C-terminal domain;dehydrogenase;dehydrogenase;chain dehydrogenase;C-terminal extension;attachment site;dehydrogenase GroES-like domain;N-terminal domain	2.7e-81;5.6e-64;2.9e-55;8.8e-48;1.6e-35;6.1e-21;1.1e-15;1.7e-12;2.7e-12;8.2e-10;2.7e-07;9e-07	272.9;216.7;187.0;163.0;121.6;74.8;58.8;47.2;47.1;38.9;30.4;28.5
GE001686	PF00155;PF01212;PF00266	Aminotran_1_2;Beta_elim_lyase;Aminotran_5	class I and II;lyase;class-V	3.5e-47;1.9e-06;5.9e-05	161.3;27.4;22.2
GE001687	PF03176;PF02460;PF12349	MMPL;Patched;Sterol-sensing	family;family;domain of SREBP cleavage-activation	7.1e-35;1.1e-10;2.2e-07	120.5;40.3;30.8
GE001688	PF17131;PF07044	LolA_like;DUF1329	membrane lipoprotein-sorting protein;of unknown function (DUF1329)	2e-59;2.5e-13	200.4;50.1
GE001690	PF09917	DUF2147	protein conserved in bacteria (DUF2147)	6.1e-27	94.5
GE001691	PF08241;PF13649;PF13489;PF13847	Methyltransf_11;Methyltransf_25;Methyltransf_23;Methyltransf_31	domain;domain;domain;domain	7.3e-15;8.3e-15;2.3e-11;9.3e-07	55.4;55.3;43.8;28.8
GE001696	PF05656	DUF805	of unknown function (DUF805)	4.5e-29	100.9
GE001697	PF10947	DUF2628	of unknown function (DUF2628)	4.6e-13	49.3
GE001699	PF00375	SDF	symporter family	3.9e-119	398.2
GE001700	PF17775;PF02810	UPF0225;SEC-C	domain;motif	9.4e-24;1.1e-11	84.1;44.3
GE001701	PF00578;PF08534;PF13098;PF13905;PF00255	AhpC-TSA;Redoxin;Thioredoxin_2;Thioredoxin_8;GSHPx	family;Redoxin;domain;Thioredoxin-like;peroxidase	2.1e-21;1.7e-19;3.5e-08;5.7e-08;7.1e-05	76.1;70.0;33.8;33.0;22.3
GE001702	PF10009	DUF2252	protein conserved in bacteria (DUF2252)	2.5e-94	316.6
GE001703	PF02308	MgtC	family	1.8e-33	115.5
GE001704	PF04607;PF13328;PF02824;PF13291	RelA_SpoT;HD_4;TGS;ACT_4	found in RelA / SpoT proteins;domain;domain;domain	2.6e-35;1.4e-31;2.3e-21;5e-13	121.2;109.3;75.6;49.4
GE001705	PF02922;PF02806;PF00128	CBM_48;Alpha-amylase_C;Alpha-amylase	module 48 (Isoamylase N-terminal domain);amylase, C-terminal all-beta domain;amylase, catalytic domain	4e-12;1.3e-10;1.2e-10	46.3;41.6;41.5
GE001707	PF03349	Toluene_X	membrane protein transport protein (OMPP1/FadL/TodX)	4.3e-19	68.4
GE001708	PF02771;PF00441;PF02770;PF08028	Acyl-CoA_dh_N;Acyl-CoA_dh_1;Acyl-CoA_dh_M;Acyl-CoA_dh_2	dehydrogenase, N-terminal domain;dehydrogenase, C-terminal domain;dehydrogenase, middle domain;dehydrogenase, C-terminal domain	3.1e-26;9.1e-15;7e-11;4.4e-10	92.2;55.2;42.2;40.0
GE001709	PF04072	LCM	carboxyl methyltransferase	9e-47	159.5
GE001711	PF08212;PF00061	Lipocalin_2;Lipocalin	domain;/ cytosolic fatty-acid binding protein family	2.7e-40;4.4e-07	137.7;30.2
GE001712	PF03441;PF00875	FAD_binding_7;DNA_photolyase	binding domain of DNA photolyase;photolyase	2.2e-76;9.8e-42	255.8;142.7
GE001713	PF08338;PF01370;PF07993	DUF1731;Epimerase;NAD_binding_4	of unknown function (DUF1731);dependent epimerase/dehydratase family;sterility protein	3.3e-19;4.9e-15;5.7e-05	68.5;55.7;22.4
GE001715	PF01434;PF00004;PF17862;PF06480;PF06068;PF07728;PF05496	Peptidase_M41;AAA;AAA_lid_3;FtsH_ext;TIP49;AAA_5;RuvB_N	family M41;family associated with various cellular activities (AAA);lid domain;Extracellular;P-loop domain;domain (dynein-related subfamily);junction DNA helicase RuvB P-loop domain	1.1e-65;8.1e-46;1.6e-12;1.4e-09;9.2e-06;4.6e-05;0.00016	221.1;155.7;47.0;38.3;25.1;23.4;21.5
GE001716	PF01145	Band_7	domain / Band 7 family	1.1e-30	107.0
GE001717	PF01145	Band_7	domain / Band 7 family	1.1e-28	100.5
GE001718	PF04545;PF04542	Sigma70_r4;Sigma70_r2	region 4;region 2	1.8e-15;2.2e-13	56.2;49.7
GE001719	PF13411;PF02607;PF00376;PF02310	MerR_1;B12-binding_2;MerR;B12-binding	HTH family regulatory protein;binding domain;family regulatory protein;binding domain	9.3e-15;7.6e-11;1.2e-08;1.9e-07	54.5;42.3;34.6;31.1
GE001720	PF01035	DNA_binding_1	DNA methyltransferase, DNA binding domain	7.1e-31	106.2
GE001721	PF04055	Radical_SAM	SAM superfamily	3.8e-16	59.9
GE001723	PF02655;PF18301;PF08443	ATP-grasp_3;preATP-grasp_3;RimK	domain;ATP-grasp 3 domain;ATP-grasp domain	7.8e-31;3.2e-16;2.1e-06	107.3;59.4;27.4
GE001724	PF00977	His_biosynth	biosynthesis protein	1.1e-20	74.1
GE001725	PF08714	Fae	enzyme (Fae)	1.2e-68	230.1
GE001726	PF01874	CitG	triphosphoribosyl transferase	6.1e-56	190.1
GE001727	PF08443;PF14397;PF02655;PF18030;PF02955;PF03133	RimK;ATPgrasp_ST;ATP-grasp_3;Rimk_N;GSH-S_ATP;TTL	ATP-grasp domain;associated ATP-grasp;domain;PreATP-grasp domain;glutathione synthetase, ATP-grasp domain;ligase family	4.7e-26;7.1e-09;8.9e-08;9.9e-08;6.6e-07;0.00025	91.6;35.3;32.3;32.3;28.9;20.3
GE001728	PF02289	MCH	(MCH)	1.6e-132	441.6
GE001729	PF02655	ATP-grasp_3	domain	1.2e-17	64.5
GE001730	PF00589	Phage_integrase	integrase family	5.5e-12	45.8
GE001731	PF13986	DUF4224	of unknown function (DUF4224)	3e-13	49.4
GE001737	PF02272	DHHA1	domain	4.8e-06	27.0
GE001740	PF05838;PF09374	Glyco_hydro_108;PG_binding_3	hydrolase 108;Peptidoglycan domain	3e-20;1.2e-13	72.5;51.2
GE001744	PF10065	DUF2303	conserved protein (DUF2303)	1.2e-54	185.2
GE001750	PF01381	HTH_3	Helix-turn-helix	1e-06	28.7
GE001751	PF15943	YdaS_antitoxin	antitoxin of bacterial toxin-antitoxin system, YdaS/YdaT	7.3e-14	51.4
GE001752	PF00196	GerE	regulatory proteins, luxR family	1.5e-14	53.3
GE001754	PF05272	VirE	protein E	1.6e-49	168.4
GE001757	PF03592	Terminase_2	small subunit	3.4e-33	115.1
GE001760	PF12236	Head-tail_con	head to tail connecting protein	1.7e-150	501.7
GE001769	PF01764	Lipase_3	(class 3)	7.3e-12	45.4
GE001777	PF13876	Phage_gp49_66	protein (N4 Gp49/phage Sf6 gene 66) family	5.8e-29	100.2
GE001782	PF01464	SLT	SLT domain	5e-08	32.6
GE001783	PF18834;PF18798;PF04002	LPD22;LPD3;RadC	polyvalent protein associated domain 22;polyvalent protein-associated domain 3;JAB domain	1.8e-18;3.1e-16;1.7e-13	66.5;59.6;50.6
GE001784	PF02661	Fic	family	3e-23	82.5
GE001787	PF13610;PF03050	DDE_Tnp_IS240;DDE_Tnp_IS66	domain;IS66 family	5.9e-44;8.3e-07	149.7;28.7
GE001791	PF01177	Asp_Glu_race	racemase	6.7e-33	114.4
GE001792	PF03683	UPF0175	protein family (UPF0175)	9.3e-11	41.3
GE001793	PF00893	Multi_Drug_Res	Multidrug Resistance protein	1.1e-31	109.3
GE001795	PF00484	Pro_CA	anhydrase	7e-48	162.8
GE001796	PF00440	TetR_N	regulatory proteins, tetR family	2.1e-17	62.6
GE001798	PF00990;PF08448;PF13426;PF00989;PF13188;PF08447	GGDEF;PAS_4;PAS_9;PAS;PAS_8;PAS_3	cyclase, GGDEF domain;fold;domain;fold;domain;fold	1.8e-48;4.3e-25;1e-21;1.5e-18;1.4e-16;1.6e-06	164.3;88.1;77.2;66.8;60.0;28.3
GE001799	PF00150;PF02449	Cellulase;Glyco_hydro_42	(glycosyl hydrolase family 5);Beta-galactosidase	8.1e-15;3.1e-05	55.0;23.5
GE001800	PF06472;PF05992	ABC_membrane_2;SbmA_BacA	transporter transmembrane region 2;family	4.5e-43;4.8e-20	147.6;72.2
GE001801	PF07497;PF00006;PF07498	Rho_RNA_bind;ATP-synt_ab;Rho_N	termination factor, RNA-binding domain;synthase alpha/beta family, nucleotide-binding domain;termination factor, N-terminal domain	1.2e-32;1.7e-23;9e-15	111.5;83.4;54.3
GE001802	PF00085;PF13098;PF13905;PF14595	Thioredoxin;Thioredoxin_2;Thioredoxin_8;Thioredoxin_9	Thioredoxin;domain;Thioredoxin-like;Thioredoxin	4.1e-35;3.8e-08;3.2e-07;6e-06	119.9;33.7;30.6;26.1
GE001803	PF00270;PF00271;PF04851	DEAD;Helicase_C;ResIII	box helicase;conserved C-terminal domain;III restriction enzyme, res subunit	1.5e-45;1.3e-30;7.1e-07	155.1;106.0;29.4
GE001804	PF13419;PF00702	HAD_2;Hydrolase	dehalogenase-like hydrolase;dehalogenase-like hydrolase	1e-11;4.8e-06	45.3;27.0
GE001805	PF00293	NUDIX	domain	7.8e-15	55.1
GE001806	PF00483;PF01050;PF12804;PF07883	NTP_transferase;MannoseP_isomer;NTP_transf_3;Cupin_2	transferase;isomerase;NTP transferase domain;domain	1e-72;1.8e-68;8.5e-11;2e-10	244.7;229.2;42.5;40.2
GE001807	PF01895	PhoU	domain	1.1e-22	80.2
GE001808	PF01544	CorA	Mg2+ transporter protein	9.3e-53	179.4
GE001809	PF00294	PfkB	family carbohydrate kinase	3.7e-40	138.1
GE001810	PF07786	DUF1624	of unknown function (DUF1624)	2.8e-08	33.6
GE001811	PF11103;PF14261	DUF2887;DUF4351	of unknown function (DUF2887);of unknown function (DUF4351)	8.8e-50;3.1e-09	169.5;36.8
GE001814	PF12545;PF05860	DUF3739;Haemagg_act	haemagglutinin family outer membrane protein;activity domain	8e-31;4e-16	106.8;59.0
GE001820	PF02321	OEP	membrane efflux protein	1.2e-40	139.4
GE001825	PF03819;PF01503	MazG;PRA-PH	nucleotide pyrophosphohydrolase domain;pyrophosphohydrolase	3.9e-40;1.6e-09	135.9;38.1
GE001826	PF00294	PfkB	family carbohydrate kinase	7.7e-37	127.2
GE001827	PF01219	DAGK_prokar	diacylglycerol kinase	5.7e-34	116.0
GE001828	PF01597	GCV_H	cleavage H-protein	1.1e-39	135.1
GE001830	PF13528	Glyco_trans_1_3	transferase family 1	5.7e-36	124.4
GE001831	PF01569;PF14378	PAP2;PAP2_3	superfamily;superfamily	2.6e-24;3.6e-08	85.5;33.3
GE001832	PF12844;PF13560;PF01381	HTH_19;HTH_31;HTH_3	domain;domain;Helix-turn-helix	3e-09;7.1e-09;2.6e-08	36.7;35.9;33.8
GE001833	PF05016	ParE_toxin	toxin of type II toxin-antitoxin system, parDE	4.6e-06	27.1
GE001834	PF01757	Acyl_transf_3	family	4.4e-21	75.3
GE001835	PF13338	AbiEi_4	regulator, AbiEi antitoxin	2.7e-06	27.4
GE001836	PF08843	AbiEii	transferase AbiEii toxin, Type IV TA system	2.9e-42	145.3
GE001837	PF00149;PF12850	Metallophos;Metallophos_2	phosphoesterase;phosphoesterase superfamily domain	4e-15;1.7e-09	56.9;38.1
GE001838	PF10282;PF02239;PF13970;PF08450;PF01731;PF12894;PF06433;PF07676;PF01436;PF07433	Lactonase;Cytochrom_D1;DUF4221;SGL;Arylesterase;ANAPC4_WD40;Me-amine-dh_H;PD40;NHL;DUF1513	7-bladed beta-propeller;D1 heme domain;of unknown function (DUF4221);region;Arylesterase;complex subunit 4 WD40 domain;dehydrogenase heavy chain (MADH);Beta Propeller Repeat;repeat;of unknown function (DUF1513)	7.9e-22;1e-19;2.3e-11;1.7e-10;6.2e-10;2.5e-09;4.1e-07;0.00026;0.00033;0.00026	78.0;70.3;43.9;40.9;39.1;37.3;29.2;20.9;20.5;20.2
GE001839	PF00005;PF13304	ABC_tran;AAA_21	transporter;domain, putative AbiEii toxin, Type IV TA system	1.2e-32;1.9e-06	113.2;27.9
GE001840	PF01061;PF12698;PF12679	ABC2_membrane;ABC2_membrane_3;ABC2_membrane_2	type transporter;family transporter protein;family transporter protein	9.1e-32;2.6e-14;6.2e-12	110.2;53.1;45.4
GE001841	PF13424;PF14559;PF13176;PF07719;PF13428;PF13374;PF13431;PF00515;PF13181;PF13432;PF09325;PF07721;PF13191;PF00931;PF13174;PF05729;PF12968;PF04733	TPR_12;TPR_19;TPR_7;TPR_2;TPR_14;TPR_10;TPR_17;TPR_1;TPR_8;TPR_16;Vps5;TPR_4;AAA_16;NB-ARC;TPR_6;NACHT;DUF3856;Coatomer_E	repeat;repeat;repeat;repeat;repeat;repeat;repeat;repeat;repeat;repeat;C terminal like;repeat;ATPase domain;domain;repeat;domain;of Unknown Function (DUF3856);epsilon subunit	1.2e-40;3.2e-35;7.6e-27;4.7e-23;2.8e-21;3.1e-19;6.1e-19;4e-17;1.1e-15;8.8e-15;7.8e-13;1.3e-11;2.8e-08;2.7e-07;5.2e-07;5.5e-07;2e-06;4.3e-05	137.7;120.4;91.3;79.4;74.4;68.2;67.0;61.2;56.5;55.1;48.5;43.9;34.3;30.1;29.9;29.7;28.0;23.1
GE001845	PF07394	DUF1501	of unknown function (DUF1501)	9.3e-42	143.5
GE001846	PF08811	DUF1800	of unknown function (DUF1800)	9.8e-77	258.8
GE001847	PF03729	DUF308	repeat of unknown function (DUF308)	4.2e-13	49.4
GE001848	PF00724	Oxidored_FMN	oxidoreductase / NADH oxidase family	1.9e-65	221.4
GE001850	PF00881;PF14512	Nitroreductase;TM1586_NiRdase	family;TM nitroreductase	2.4e-26;1.4e-12	92.8;47.7
GE001851	PF08714	Fae	enzyme (Fae)	2.3e-58	196.6
GE001852	PF00210;PF02915	Ferritin;Rubrerythrin	domain;Rubrerythrin	7.3e-30;2e-07	103.8;31.5
GE001854	PF07995	GSDH	/ Sorbosone dehydrogenase	2.9e-09	36.7
GE001856	PF09537	DUF2383	of unknown function (DUF2383)	6.4e-14	52.2
GE001858	PF05532	CsbD	CsbD-like	1.1e-15	57.2
GE001861	PF13405;PF00036	EF-hand_6;EF-hand_1	domain;hand	1.7e-06;2.5e-06	27.5;26.6
GE001864	PF13560;PF01381	HTH_31;HTH_3	domain;Helix-turn-helix	9.9e-09;7.3e-08	35.4;32.4
GE001865	PF00155;PF01041	Aminotran_1_2;DegT_DnrJ_EryC1	class I and II;aminotransferase family	1.8e-69;1e-05	234.6;25.1
GE001866	PF00034	Cytochrom_C	c	8e-05	23.7
GE001867	PF01464	SLT	SLT domain	1e-19	70.3
GE001871	PF01797	Y1_Tnp	IS200 like	1.6e-11	44.4
GE001872	PF00078;PF08388	RVT_1;GIIM	transcriptase (RNA-dependent DNA polymerase);II intron, maturase-specific domain	1e-42;5.9e-19	146.2;67.9
GE001874	PF05175;PF13489;PF06325;PF13847;PF13649;PF08241;PF05971;PF13679;PF01135;PF03602	MTS;Methyltransf_23;PrmA;Methyltransf_31;Methyltransf_25;Methyltransf_11;Methyltransf_10;Methyltransf_32;PCMT;Cons_hypoth95	small domain;domain;protein L11 methyltransferase (PrmA);domain;domain;domain;methyltransferase;domain;O-methyltransferase (PCMT);hypothetical protein 95	5.5e-17;6.3e-13;1.6e-11;5.6e-11;4.2e-10;2e-07;4e-07;1.9e-06;6.9e-06;2e-05	61.8;48.9;44.2;42.5;40.2;31.6;29.7;27.9;26.0;24.3
GE001875	PF01850	PIN	domain	9.1e-16	58.5
GE001877	PF11814;PF00583;PF13673;PF13508;PF08445;PF12385	DUF3335;Acetyltransf_1;Acetyltransf_10;Acetyltransf_7;FR47;Peptidase_C70	like family;(GNAT) family;(GNAT) domain;(GNAT) domain;protein;cysteine protease AvrRpt2	1.4e-90;5.2e-19;1.4e-15;1.5e-11;2e-06;0.00022	302.3;68.6;57.3;44.5;27.7;21.2
GE001878	PF00437;PF05157	T2SSE;T2SSE_N	II/IV secretion system protein;II secretion system (T2SS), protein E, N-terminal domain	3.4e-87;5e-11	292.0;42.8
GE001879	PF00482	T2SSF	II secretion system (T2SS), protein F	8.8e-58	193.7
GE001880	PF08334;PF07963	T2SSG;N_methyl	II secretion system (T2SS), protein G;N-terminal methylation motif	1.8e-44;5.7e-08	150.2;32.0
GE001881	PF07963;PF12019	N_methyl;GspH	N-terminal methylation motif;II transport protein GspH	4.6e-08;5.5e-05	32.3;23.5
GE001882	PF07963	N_methyl	N-terminal methylation motif	1.4e-06	27.6
GE001883	PF07963	N_methyl	N-terminal methylation motif	1.5e-08	33.8
GE001884	PF03934	T2SSK	II secretion system (T2SS), protein K	1.8e-28	99.7
GE001885	PF05137	PilN	assembly protein (PilN)	3e-08	33.7
GE001886	PF10741	T2SSM_b	II secretion system (T2SS), protein M subtype b	2e-20	72.6
GE001888	PF00263;PF03958	Secretin;Secretin_N	type II and III secretion system protein;type II/III secretion system short domain	2.7e-48;3.3e-20	163.8;72.3
GE001890	PF00106;PF13561;PF01370;PF08659	adh_short;adh_short_C2;Epimerase;KR	chain dehydrogenase;carrier protein) reductase;dependent epimerase/dehydratase family;domain	6.9e-42;7.2e-35;1.9e-07;9.3e-07	143.1;120.6;30.8;28.9
GE001893	PF03050	DDE_Tnp_IS66	IS66 family	9.3e-56	189.4
GE001894	PF00933;PF01915;PF14310	Glyco_hydro_3;Glyco_hydro_3_C;Fn3-like	hydrolase family 3 N terminal domain;hydrolase family 3 C-terminal domain;type III-like domain	4e-70;3.1e-45;2.2e-23	236.7;154.6;82.1
GE001895	PF07690	MFS_1	Facilitator Superfamily	5.9e-20	71.5
GE001897	PF01755	Glyco_transf_25	family 25 (LPS biosynthesis protein)	3.9e-13	49.7
GE001900	PF13313	DUF4082	of unknown function (DUF4082)	4.9e-10	39.6
GE001902	PF10049	DUF2283	of unknown function (DUF2283)	1.9e-17	63.2
GE001904	PF03150;PF00034	CCP_MauG;Cytochrom_C	cytochrome c peroxidase;c	5.3e-59;1.3e-09	199.2;39.1
GE001907	PF00534;PF13692;PF13524	Glycos_transf_1;Glyco_trans_1_4;Glyco_trans_1_2	transferases group 1;transferases group 1;transferases group 1	6e-28;1.3e-23;7.6e-06	97.5;83.9;26.2
GE001908	PF00183;PF13589;PF02518	HSP90;HATPase_c_3;HATPase_c	protein;kinase-, DNA gyrase B-, and HSP90-like ATPase;kinase-, DNA gyrase B-, and HSP90-like ATPase	4.6e-145;1.7e-14;2.6e-14	484.4;53.8;53.7
GE001909	PF16785	SMBP	metal-binding protein	3.7e-27	94.7
GE001913	PF01794	Ferric_reduct	reductase like transmembrane component	1.2e-17	64.2
GE001914	PF00174	Oxidored_molyb	molybdopterin binding domain	5.8e-30	104.1
GE001915	PF01903	CbiX	CbiX	1.1e-25	90.1
GE001916	PF04832	SOUL	heme-binding protein	8.6e-47	159.4
GE001919	PF04307	YdjM	inner membrane-associated putative hydrolase	5.8e-29	100.6
GE001925	PF04955	HupE_UreJ	/ UreJ protein	1.9e-43	148.0
GE001926	PF07715	Plug	Receptor Plug Domain	8.2e-15	55.3
GE001929	PF12833;PF14525;PF00165	HTH_18;AraC_binding_2;HTH_AraC	domain;domain;regulatory helix-turn-helix proteins, AraC family	9e-23;6.1e-19;1.3e-12	80.4;68.3;47.5
GE001931	PF00355	Rieske	[2Fe-2S] domain	6.4e-06	26.0
GE001932	PF13426;PF00989;PF08448;PF13493;PF13188;PF08447;PF01627	PAS_9;PAS;PAS_4;DUF4118;PAS_8;PAS_3;Hpt	domain;fold;fold;of unknown function (DUF4118);domain;fold;domain	8.7e-25;8.6e-20;2.1e-14;1.1e-12;3.3e-09;7.5e-08;4.3e-07	87.0;70.8;53.7;47.6;36.6;32.6;30.1
GE001933	PF00990;PF04340	GGDEF;DUF484	cyclase, GGDEF domain;of unknown function, DUF484	2.7e-46;9.4e-09	157.3;35.3
GE001934	PF16363;PF01370;PF01073;PF02719;PF04321;PF00106;PF08659;PF07993;PF03721	GDP_Man_Dehyd;Epimerase;3Beta_HSD;Polysacc_synt_2;RmlD_sub_bind;adh_short;KR;NAD_binding_4;UDPG_MGDP_dh_N	4,6 dehydratase;dependent epimerase/dehydratase family;hydroxysteroid dehydrogenase/isomerase family;biosynthesis protein;substrate binding domain;chain dehydrogenase;domain;sterility protein;dehydrogenase family, NAD binding domain	1.2e-60;2e-53;6.2e-19;6e-18;8.6e-11;4.9e-08;4.7e-07;6.1e-06;0.00022	205.7;181.3;68.1;65.0;41.5;32.7;29.9;25.6;20.9
GE001935	PF01171	ATP_bind_3	family	4.3e-15	55.9
GE001936	PF00109;PF02801	ketoacyl-synt;Ketoacyl-synt_C	synthase, N-terminal domain;synthase, C-terminal domain	8.8e-41;6.6e-30	140.1;103.5
GE001937	PF07977	FabA	domain	1.5e-50	170.4
GE001938	PF01464;PF14718;PF00760	SLT;SLT_L;Cucumo_coat	SLT domain;lytic murein transglycosylase L domain;coat protein	2.3e-29;1.7e-14;3.9e-06	101.4;53.7;26.6
GE001939	PF00005;PF00664	ABC_tran;ABC_membrane	transporter;transporter transmembrane region	8e-33;1.9e-26	113.9;93.3
GE001940	PF02811	PHP	domain	3.6e-10	40.4
GE001944	PF00656	Peptidase_C14	domain	2.8e-31	109.4
GE001945	PF10055	DUF2292	small protein (DUF2292)	1.1e-16	60.1
GE001946	PF13531;PF01547;PF13343;PF13416	SBP_bac_11;SBP_bac_1;SBP_bac_6;SBP_bac_8	extracellular solute-binding protein;extracellular solute-binding protein;extracellular solute-binding protein;extracellular solute-binding protein	2.6e-42;7.2e-18;6.2e-09;5.8e-07	145.2;65.6;35.6;29.6
GE001947	PF00501;PF01553	AMP-binding;Acyltransferase	enzyme;Acyltransferase	7.6e-64;1.4e-16	215.8;60.3
GE001948	PF07690	MFS_1	Facilitator Superfamily	1.1e-14	54.1
GE001952	PF14113	Tae4	VI secretion system (T6SS), amidase effector protein 4	8.9e-22	77.6
GE001953	PF16695	Tai4	VI secretion system (T6SS), amidase immunity protein	7e-21	74.6
GE001955	PF01381;PF13560	HTH_3;HTH_31	Helix-turn-helix;domain	2.9e-08;2.3e-07	33.7;31.1
GE001956	PF07963	N_methyl	N-terminal methylation motif	5.3e-08	32.1
GE001957	PF13700	DUF4158	of unknown function (DUF4158)	5e-13	49.2
GE001959	PF00924	MS_channel	ion channel	2.6e-44	151.3
GE001961	PF08534;PF00578	Redoxin;AhpC-TSA	Redoxin;family	3e-25;1.6e-16	88.6;60.4
GE001962	PF01926;PF02421;PF00009;PF14714;PF00350;PF04548;PF03193;PF02492;PF00005;PF00071;PF03029	MMR_HSR1;FeoB_N;GTP_EFTU;KH_dom-like;Dynamin_N;AIG1;RsgA_GTPase;cobW;ABC_tran;Ras;ATP_bind_1	ribosome-binding GTPase;iron transport protein B;factor Tu GTP binding domain;of EngA bacterial GTPase enzymes, C-terminal;family;family;GTPase;nucleotide-binding domain;transporter;family;hypothetical ATP binding protein	4.9e-54;4.7e-31;1.2e-22;1.6e-22;9.4e-12;8.9e-11;1.9e-10;1.2e-06;5.7e-06;3.6e-06;0.0002	181.3;107.4;80.4;79.6;45.3;41.5;40.9;28.2;26.9;26.7;21.2
GE001963	PF13360;PF13570;PF01011	PQQ_2;PQQ_3;PQQ	domain;domain;enzyme repeat	1.1e-47;7.8e-21;5.5e-19	162.6;73.9;67.1
GE001964	PF09976;PF13181;PF13428	TPR_21;TPR_8;TPR_14	repeat-like domain;repeat;repeat	3.6e-56;7.8e-06;2.9e-05	190.0;25.7;24.5
GE001965	PF13393;PF00587;PF03129	tRNA-synt_His;tRNA-synt_2b;HGTP_anticodon	synthetase;synthetase class II core domain (G, H, P, S and T);binding domain	1.3e-46;2.7e-29;4.2e-08	159.3;102.4;33.2
GE001966	PF13432;PF13428;PF00515;PF07719;PF13424;PF13181;PF13431;PF13176;PF14559	TPR_16;TPR_14;TPR_1;TPR_2;TPR_12;TPR_8;TPR_17;TPR_7;TPR_19	repeat;repeat;repeat;repeat;repeat;repeat;repeat;repeat;repeat	1.5e-14;1.1e-13;2.1e-12;2.1e-11;5.9e-11;5.1e-11;1.8e-08;3.9e-07;1.1e-06	54.3;50.7;46.3;43.0;42.5;41.9;34.2;29.6;29.0
GE001967	PF04055;PF13394	Radical_SAM;Fer4_14	SAM superfamily;single cluster domain	4.2e-18;0.00013	66.3;22.1
GE001968	PF00334	NDK	diphosphate kinase	3.4e-58	195.5
GE001969	PF13721;PF02355;PF07549;PF03176	SecD-TM1;SecD_SecF;Sec_GG;MMPL	export protein N-terminal TM region;export membrane protein;GG Motif;family	8.6e-33;7.7e-17;1e-06;1.6e-06	112.9;61.3;28.0;27.3
GE001970	PF02699	YajC	translocase subunit	3.4e-23	81.3
GE001971	PF02666	PS_Dcarbxylase	decarboxylase	5.9e-63	212.0
GE001972	PF01312	Bac_export_2	HrpN YscU SpaS Family	1.1e-21	77.5
GE001973	PF14489	QueF	protein	1.5e-30	105.2
GE001974	PF04247	SirB	gene expression up-regulator, SirB	1.7e-30	105.5
GE001977	PF13649;PF08241;PF08242;PF13847;PF01209;PF13489;PF05175	Methyltransf_25;Methyltransf_11;Methyltransf_12;Methyltransf_31;Ubie_methyltran;Methyltransf_23;MTS	domain;domain;domain;domain;methyltransferase family;domain;small domain	7.4e-20;2.1e-18;9.9e-17;1.2e-15;7.5e-11;3.8e-09;2e-05	71.5;66.7;61.5;57.6;41.8;36.6;24.2
GE001978	PF07119	DUF1375	of unknown function (DUF1375)	0.00014	22.2
GE001980	PF01850	PIN	domain	6.6e-11	42.8
GE001981	PF04014;PF15937	MazE_antitoxin;PrlF_antitoxin	recognition MazE, bacterial antitoxin;antitoxin for toxin YhaV_toxin	2.7e-09;1.1e-07	36.8;32.1
GE001984	PF09721	Exosortase_EpsH	exosortase (Exosortase_EpsH)	6.6e-08	32.4
GE001987	PF05593	RHS_repeat	Repeat	1e-56	188.7
GE001988	PF01841	Transglut_core	superfamily	1.3e-11	44.9
GE001989	PF13243	SQHop_cyclase_C	cyclase C-terminal domain	3.3e-07	29.7
GE001996	PF03411	Peptidase_M74	murein endopeptidase	2.4e-09	37.1
GE001997	PF04014	MazE_antitoxin	recognition MazE, bacterial antitoxin	1.5e-08	34.4
GE001998	PF01850	PIN	domain	8.1e-09	36.0
GE001999	PF12437;PF18318;PF00120	GSIII_N;Gln-synt_C-ter;Gln-synt_C	synthetase type III N terminal;synthetase C-terminal domain;synthetase, catalytic domain	2e-71;3.1e-35;1.4e-21	238.8;120.6;76.9
GE002000	PF00990	GGDEF	cyclase, GGDEF domain	7.8e-40	136.3
GE002001	PF13557	Phenol_MetA_deg	MetA-pathway of phenol degradation	7.4e-31	107.9
GE002002	PF00580;PF13361;PF13245;PF13604;PF13538;PF04257	UvrD-helicase;UvrD_C;AAA_19;AAA_30;UvrD_C_2;Exonuc_V_gamma	helicase N-terminal domain;helicase C-terminal domain;domain;domain;helicase C-terminal domain;V, gamma subunit	1e-76;4.7e-71;6.5e-34;8.1e-09;1.3e-07;4.6e-06	258.5;240.0;117.4;35.5;31.3;25.2
GE002003	PF11127	DUF2892	of unknown function (DUF2892)	2.7e-15	56.2
GE002004	PF04186	FxsA	cytoplasmic membrane protein	4.2e-36	123.4
GE002005	PF03091	CutA1	divalent ion tolerance protein	3.7e-39	132.6
GE002006	PF11412;PF02683;PF13899;PF13098;PF00085;PF13386	DsbC;DsbD;Thioredoxin_7;Thioredoxin_2;Thioredoxin;DsbD_2	bond corrector protein DsbC;C biogenesis protein transmembrane region;Thioredoxin-like;domain;Thioredoxin;C biogenesis protein transmembrane region	1.1e-59;2e-19;3.4e-13;4.2e-11;5.6e-10;4.7e-07	199.8;70.3;49.6;43.3;39.1;29.9
GE002008	PF13424;PF13374;PF13176;PF13181;PF07719;PF13191;PF07721;PF13401;PF00515;PF13428;PF14559;PF12802;PF13463;PF01047	TPR_12;TPR_10;TPR_7;TPR_8;TPR_2;AAA_16;TPR_4;AAA_22;TPR_1;TPR_14;TPR_19;MarR_2;HTH_27;MarR	repeat;repeat;repeat;repeat;repeat;ATPase domain;repeat;domain;repeat;repeat;repeat;family;helix DNA-binding domain;family	5.1e-71;5.2e-57;1.1e-19;1.7e-19;1.4e-18;2e-10;3.2e-10;1.5e-07;1.6e-07;3.9e-07;7.9e-07;1e-06;1.1e-05;9.6e-06	234.9;188.3;68.9;68.3;65.4;41.3;39.6;31.8;30.9;30.3;29.5;28.5;25.8;25.4
GE002009	PF09086	DUF1924	of unknown function (DUF1924)	1e-38	131.6
GE002010	PF01292	Ni_hydr_CYTB	cytochrome b561	1.9e-22	79.8
GE002013	PF00034	Cytochrom_C	c	0.00011	23.2
GE002014	PF01011;PF13360;PF13570	PQQ;PQQ_2;PQQ_3	enzyme repeat;domain;domain	1.4e-39;7.5e-27;2.6e-13	132.2;94.4;50.0
GE002018	PF00561;PF12697;PF12146	Abhydrolase_1;Abhydrolase_6;Hydrolase_4	hydrolase fold;hydrolase family;aminopeptidase, S33	4.8e-21;9.9e-19;7.7e-13	75.6;68.8;48.3
GE002019	PF06057	VirJ	virulence protein (VirJ)	2.2e-75	252.8
GE002020	PF09924;PF03706	DUF2156;LPG_synthase_TM	conserved protein (DUF2156);synthase TM region	4.6e-92;1.4e-13	308.2;51.0
GE002022	PF05163;PF12867	DinB;DinB_2	family;superfamily	4.6e-28;6.8e-07	98.2;29.8
GE002023	PF03992	ABM	biosynthesis monooxygenase	5.2e-06	26.5
GE002027	PF12236	Head-tail_con	head to tail connecting protein	3.9e-166	553.2
GE002028	PF07702;PF00392	UTRA;GntR	domain;regulatory proteins, gntR family	2.2e-29;5.8e-13	102.1;48.3
GE002029	PF00294	PfkB	family carbohydrate kinase	2.2e-49	168.4
GE002030	PF00011;PF17886	HSP20;ArsA_HSP20	crystallin family;domain found in ArsA	9.3e-19;2.1e-08	67.5;33.6
GE002031	PF02798;PF13417	GST_N;GST_N_3	S-transferase, N-terminal domain;S-transferase, N-terminal domain	4.3e-07;6.6e-06	30.2;26.4
GE002035	PF03592	Terminase_2	small subunit	1.8e-29	103.0
GE002036	PF13304;PF13175	AAA_21;AAA_15	domain, putative AbiEii toxin, Type IV TA system;ATPase domain	5e-12;2.8e-09	46.3;37.2
GE002037	PF00990;PF08447;PF13426;PF00989;PF13188;PF08448	GGDEF;PAS_3;PAS_9;PAS;PAS_8;PAS_4	cyclase, GGDEF domain;fold;domain;fold;domain;fold	1.2e-47;1.8e-35;2.8e-16;2.8e-12;1.4e-09;1e-07	161.6;121.1;59.6;46.6;37.8;32.1
GE002038	PF01814	Hemerythrin	HHE cation binding domain	7e-14	52.6
GE002041	PF07963	N_methyl	N-terminal methylation motif	7.9e-08	31.5
GE002042	PF00920	ILVD_EDD	family	5.6e-218	724.7
GE002044	PF00069;PF07714;PF02743;PF01636	Pkinase;Pkinase_Tyr;dCache_1;APH	kinase domain;tyrosine kinase;domain;enzyme family	4.1e-39;1e-20;1.5e-13;1.1e-06	134.5;74.1;51.1;28.7
GE002045	PF03544;PF13103	TonB_C;TonB_2	bacterial TonB protein C-terminal;C terminal	8.2e-10;6.5e-07	39.0;29.5
GE002046	PF03865;PF08479	ShlB;POTRA_2	secretion/activation protein ShlB/FhaC/HecB;domain, ShlB-type	1.6e-20;1.3e-17	73.8;63.3
GE002047	PF05860;PF07581	Haemagg_act;Glug	activity domain;GLUG motif	2.1e-20;3.1e-11	72.8;42.9
GE002048	PF12385	Peptidase_C70	cysteine protease AvrRpt2	6.8e-16	58.6
GE002050	PF02321	OEP	membrane efflux protein	4.5e-35	121.2
GE002051	PF00873;PF03176	ACR_tran;MMPL	family;family	3.4e-286;1.8e-09	952.0;37.0
GE002052	PF16576;PF13437;PF00364;PF13533	HlyD_D23;HlyD_3;Biotin_lipoyl;Biotin_lipoyl_2	domain of CusB or HlyD membrane-fusion;family secretion protein;enzyme;like	2.1e-18;4.2e-16;2.2e-06;2.1e-05	66.3;59.6;27.4;24.3
GE002054	PF02518;PF00672;PF00512	HATPase_c;HAMP;HisKA	kinase-, DNA gyrase B-, and HSP90-like ATPase;domain;Kinase A (phospho-acceptor) domain	4e-20;3.3e-13;6.4e-13	72.4;49.8;48.5
GE002055	PF00072;PF00486	Response_reg;Trans_reg_C	regulator receiver domain;regulatory protein, C terminal	5.9e-26;1e-20	90.8;73.6
GE002056	PF01370;PF13460;PF03807	Epimerase;NAD_binding_10;F420_oxidored	dependent epimerase/dehydratase family;NAD(P)H-binding;oxidoreductase coenzyme F420-dependent	7.5e-12;3.1e-08;1.7e-05	45.2;33.7;25.3
GE002058	PF11154	DUF2934	of unknown function (DUF2934)	5.4e-11	42.0
GE002059	PF00015	MCPsignal	chemotaxis protein (MCP) signalling domain	3.7e-40	137.5
GE002064	PF02518	HATPase_c	kinase-, DNA gyrase B-, and HSP90-like ATPase	3.9e-19	69.2
GE002066	PF00072;PF13487;PF01966	Response_reg;HD_5;HD	regulator receiver domain;domain;domain	1.9e-17;4.2e-15;2.6e-10	63.4;55.8;40.5
GE002067	PF08668;PF00072	HDOD;Response_reg	domain;regulator receiver domain	1.5e-48;3.3e-18	164.9;65.9
GE002068	PF02518;PF13426;PF00989;PF08448;PF13188	HATPase_c;PAS_9;PAS;PAS_4;PAS_8	kinase-, DNA gyrase B-, and HSP90-like ATPase;domain;fold;fold;domain	1.8e-19;5.9e-12;7.3e-12;4.9e-07;7.4e-06	70.3;45.8;45.3;30.0;25.9
GE002069	PF02371;PF01548	Transposase_20;DEDD_Tnp_IS110	IS116/IS110/IS902 family;Transposase	1.4e-17;7.6e-12	63.7;45.4
GE002070	PF02493	MORN	repeat	1.3e-21	75.1
GE002071	PF13975;PF13650	gag-asp_proteas;Asp_protease_2	putative aspartyl protease;protease	8.9e-17;2.5e-11	61.4;44.0
GE002073	PF00593;PF07715	TonB_dep_Rec;Plug	dependent receptor;Receptor Plug Domain	1.9e-37;2.3e-27	130.3;95.7
GE002078	PF05016	ParE_toxin	toxin of type II toxin-antitoxin system, parDE	8.9e-18	64.7
GE002083	PF02934;PF02637	GatB_N;GatB_Yqey	catalytic domain;domain	1.1e-113;6.2e-54	379.2;181.9
GE002084	PF01425	Amidase	Amidase	9.4e-160	532.5
GE002085	PF02686	Glu-tRNAGln	amidotransferase C subunit	2.8e-16	59.6
GE002086	PF06723;PF00012;PF14450;PF00022;PF11104	MreB_Mbl;HSP70;FtsA;Actin;PilM_2	protein;protein;division protein FtsA;Actin;IV pilus assembly protein PilM;	2.1e-145;4.6e-13;2.4e-10;1.1e-08;1.1e-07	483.6;48.2;40.7;34.1;31.3
GE002087	PF00224;PF03328	PK;HpcH_HpaI	kinase, barrel domain;aldolase/citrate lyase family	1.6e-53;2.8e-06	181.8;26.6
GE002088	PF01694	Rhomboid	family	1.2e-28	100.0
GE002089	PF01613	Flavin_Reduct	reductase like domain	5.8e-18	65.4
GE002090	PF02743;PF01584	dCache_1;CheW	domain;domain	5.4e-19;5e-14	68.9;52.1
GE002091	PF12974	Phosphonate-bd	transporter, phosphonate, periplasmic substrate-binding protein	1.6e-23	83.6
GE002092	PF08447;PF13426;PF00989;PF08448	PAS_3;PAS_9;PAS;PAS_4	fold;domain;fold;fold	3.6e-16;2.9e-12;7.5e-11;9e-06	59.2;46.8;42.0;25.9
GE002093	PF03259	Robl_LC7	domain	4.8e-17	61.5
GE002095	PF03029;PF00071;PF10662	ATP_bind_1;Ras;PduV-EutP	hypothetical ATP binding protein;family;utilisation - propanediol utilisation	2.6e-08;2.2e-07;1.6e-05	34.0;30.6;24.7
GE002099	PF04085	MreC	shape-determining protein MreC	1.2e-37	129.2
GE002100	PF04093	MreD	shape-determining protein MreD	1.2e-21	77.5
GE002101	PF00905;PF03717	Transpeptidase;PBP_dimer	binding protein transpeptidase domain;Protein dimerisation domain	2.6e-82;1.2e-47	276.5;162.6
GE002102	PF01098	FTSW_RODA_SPOVE	cycle protein	1.2e-110	369.9
GE002104	PF02777;PF00081	Sod_Fe_C;Sod_Fe_N	superoxide dismutases, C-terminal domain;superoxide dismutases, alpha-hairpin domain	1.7e-41;5.3e-34	140.5;116.5
GE002105	PF04170	NlpE	N-terminal domain	8.2e-25	87.6
GE002107	PF00665;PF13551;PF13683	rve;HTH_29;rve_3	core domain;helix-turn helix;core domain	1.8e-20;5.1e-17;2.2e-12	73.3;61.6;46.6
GE002109	PF01381;PF06114	HTH_3;Peptidase_M78	Helix-turn-helix;N-terminal-like domain	2.1e-07;6.4e-05	30.9;22.9
GE002110	PF05015	HigB-like_toxin	toxin of type II toxin-antitoxin system HigB	7.3e-24	84.0
GE002111	PF13610	DDE_Tnp_IS240	domain	1.1e-06	28.9
GE002112	PF01926;PF00350	MMR_HSR1;Dynamin_N	ribosome-binding GTPase;family	1.2e-10;5.7e-08	41.5;33.0
GE002113	PF01926	MMR_HSR1	ribosome-binding GTPase	4.5e-08	33.2
GE002114	PF13406	SLT_2	SLT domain	1.9e-99	332.6
GE002115	PF00176;PF00271;PF08455;PF04434	SNF2_N;Helicase_C;SNF2_assoc;SWIM	family N-terminal domain;conserved C-terminal domain;SNF2 helicase associated;zinc finger	1.9e-61;3.5e-19;4.7e-06;0.00015	207.8;69.2;25.9;21.3
GE002117	PF08780	NTase_sub_bind	substrate binding protein like	8.9e-41	138.8
GE002118	PF18765;PF01909	Polbeta;NTP_transf_2	beta, Nucleotidyltransferase;domain	8.4e-16;5.2e-09	57.8;36.3
GE002122	PF02604	PhdYeFM_antitox	Phd_YefM, type II toxin-antitoxin system	1.4e-09	37.6
GE002123	PF01850	PIN	domain	6.5e-08	33.1
GE002124	PF00072;PF13581	Response_reg;HATPase_c_2	regulator receiver domain;kinase-like ATPase domain	1e-23;3e-12	83.6;46.6
GE002125	PF08447;PF08448;PF02518;PF00072;PF00989;PF13426;PF00512;PF01627;PF13188	PAS_3;PAS_4;HATPase_c;Response_reg;PAS;PAS_9;HisKA;Hpt;PAS_8	fold;fold;kinase-, DNA gyrase B-, and HSP90-like ATPase;regulator receiver domain;fold;domain;Kinase A (phospho-acceptor) domain;domain;domain	5.6e-40;9.3e-33;1.6e-27;1.3e-25;1.7e-23;6.1e-23;5.3e-20;1.6e-08;2.6e-07	135.5;112.8;96.2;89.7;82.8;81.1;71.2;34.7;30.5
GE002126	PF00288;PF08544	GHMP_kinases_N;GHMP_kinases_C	kinases N terminal domain;kinases C terminal	3.7e-06;0.00025	27.1;21.4
GE002127	PF08770	SoxZ	oxidation protein SoxZ	5.9e-29	99.7
GE002128	PF03994	DUF350	of Unknown Function (DUF350)	5.3e-17	61.7
GE002129	PF03738	GSP_synth	synthase preATP-grasp	3.2e-144	480.8
GE002133	PF00078;PF08388	RVT_1;GIIM	transcriptase (RNA-dependent DNA polymerase);II intron, maturase-specific domain	1e-42;5.9e-19	146.2;67.9
GE002134	PF00563;PF00990	EAL;GGDEF	domain;cyclase, GGDEF domain	1.1e-70;2.1e-49	237.9;167.3
GE002136	PF00078;PF08388	RVT_1;GIIM	transcriptase (RNA-dependent DNA polymerase);II intron, maturase-specific domain	1e-42;5.9e-19	146.2;67.9
GE002138	PF00078;PF08388	RVT_1;GIIM	transcriptase (RNA-dependent DNA polymerase);II intron, maturase-specific domain	1e-42;5.9e-19	146.2;67.9
GE002139	PF13470	PIN_3	domain	2.9e-15	57.0
GE002140	PF02604	PhdYeFM_antitox	Phd_YefM, type II toxin-antitoxin system	3.3e-08	33.2
GE002141	PF00078;PF08388	RVT_1;GIIM	transcriptase (RNA-dependent DNA polymerase);II intron, maturase-specific domain	1e-42;5.9e-19	146.2;67.9
GE002142	PF00563;PF00990;PF08447;PF13426;PF00989;PF08448;PF00072;PF13188;PF13185	EAL;GGDEF;PAS_3;PAS_9;PAS;PAS_4;Response_reg;PAS_8;GAF_2	domain;cyclase, GGDEF domain;fold;domain;fold;fold;regulator receiver domain;domain;domain	4.9e-70;7.6e-49;5.6e-36;1.6e-33;5.2e-31;5.1e-16;3.8e-15;4.4e-13;6.4e-09	235.8;165.6;122.7;115.1;107.0;58.9;56.0;48.9;36.2
GE002145	PF00149	Metallophos	phosphoesterase	1.9e-08	35.1
GE002147	PF00015;PF12729	MCPsignal;4HB_MCP_1	chemotaxis protein (MCP) signalling domain;helix bundle sensory module for signal transduction	2.7e-37;8.8e-10	128.2;38.4
GE002148	PF03641;PF18306	Lysine_decarbox;LDcluster4	lysine decarboxylase;cluster4 family	2.1e-41;4.8e-12	141.1;45.7
GE002149	PF02321	OEP	membrane efflux protein	1.1e-46	159.0
GE002150	PF00873	ACR_tran	family	1.7e-153	512.7
GE002151	PF16576;PF13437;PF13533	HlyD_D23;HlyD_3;Biotin_lipoyl_2	domain of CusB or HlyD membrane-fusion;family secretion protein;like	2.3e-26;1.2e-18;1e-05	92.4;67.8;25.2
GE002152	PF00440;PF13305	TetR_N;TetR_C_33	regulatory proteins, tetR family;repressor-like, C-terminal domain	1.2e-18;1.1e-10	66.6;42.2
GE002153	PF02518;PF00512	HATPase_c;HisKA	kinase-, DNA gyrase B-, and HSP90-like ATPase;Kinase A (phospho-acceptor) domain	6.9e-18;9.9e-12	65.2;44.7
GE002154	PF00158;PF00072;PF14532;PF02954;PF01078;PF00004;PF07728	Sigma54_activat;Response_reg;Sigma54_activ_2;HTH_8;Mg_chelatase;AAA;AAA_5	interaction domain;regulator receiver domain;interaction domain;regulatory protein, Fis family;chelatase, subunit ChlI;family associated with various cellular activities (AAA);domain (dynein-related subfamily)	9e-67;1.1e-28;2.3e-19;2.6e-14;1.5e-07;2.9e-07;5.8e-07	224.0;99.7;69.9;52.7;31.0;31.0;29.6
GE002158	PF00404	Dockerin_1	type I domain	3.5e-09	36.7
GE002159	PF13501	SoxY	oxidation protein SoxY	9.9e-30	103.0
GE002160	PF02464	CinA	protein	7.9e-30	103.5
GE002163	PF00483	NTP_transferase	transferase	3.1e-27	95.8
GE002164	PF01618	MotA_ExbB	proton channel family	5.6e-32	110.2
GE002165	PF02472	ExbD	transport protein ExbD/TolR	3.1e-26	92.1
GE002166	PF02606	LpxK	4'-kinase	4e-110	368.0
GE002167	PF03966	Trm112p	protein	5.1e-11	43.0
GE002168	PF02348;PF12804	CTP_transf_3;NTP_transf_3	Cytidylyltransferase;NTP transferase domain	6.4e-61;9.1e-12	206.1;45.6
GE002169	PF02585	PIG-L	de-N-acetylase	2e-21	77.0
GE002171	PF00078;PF08388	RVT_1;GIIM	transcriptase (RNA-dependent DNA polymerase);II intron, maturase-specific domain	1e-42;5.9e-19	146.2;67.9
GE002175	PF00078;PF08388	RVT_1;GIIM	transcriptase (RNA-dependent DNA polymerase);II intron, maturase-specific domain	1.7e-46;7.1e-10	158.5;38.8
GE002178	PF01797	Y1_Tnp	IS200 like	9.5e-12	45.1
GE002180	PF01797	Y1_Tnp	IS200 like	3.9e-10	39.9
GE002181	PF03693	ParD_antitoxin	antitoxin of ParD toxin-antitoxin type II system and RHH	5e-21	74.9
GE002182	PF02384;PF12161	N6_Mtase;HsdM_N	DNA Methylase;N-terminal domain	1.5e-57;3.3e-19	195.3;69.9
GE002183	PF01420	Methylase_S	I restriction modification DNA specificity domain	1.6e-20	74.0
GE002184	PF18766;PF04851;PF04313	SWI2_SNF2;ResIII;HSDR_N	ATPase;III restriction enzyme, res subunit;I restriction enzyme R protein N terminus (HSDR_N)	1.6e-24;1.3e-12;1.1e-10	86.9;48.0;41.8
GE002185	PF02518;PF05231;PF08447;PF13426;PF00989;PF00512;PF08448;PF13188	HATPase_c;MASE1;PAS_3;PAS_9;PAS;HisKA;PAS_4;PAS_8	kinase-, DNA gyrase B-, and HSP90-like ATPase;MASE1;fold;domain;fold;Kinase A (phospho-acceptor) domain;fold;domain	9.1e-29;1.5e-26;2.3e-25;3.3e-17;1.7e-16;1.1e-13;8.4e-13;9.5e-08	100.2;93.2;88.7;62.6;60.2;51.0;48.5;31.9
GE002186	PF00072;PF01627	Response_reg;Hpt	regulator receiver domain;domain	9.8e-29;4.9e-07	99.8;29.9
GE002187	PF00072;PF13487;PF01966	Response_reg;HD_5;HD	regulator receiver domain;domain;domain	7.1e-24;2.5e-20;1.4e-16	84.1;72.5;60.8
GE002192	PF02371;PF01548	Transposase_20;DEDD_Tnp_IS110	IS116/IS110/IS902 family;Transposase	1.4e-17;7.6e-12	63.7;45.4
GE002193	PF11871;PF13487;PF01966	DUF3391;HD_5;HD	of unknown function (DUF3391);domain;domain	1.2e-24;9.6e-13;1.4e-11	87.4;48.2;44.7
GE002194	PF11871;PF01966;PF13487	DUF3391;HD;HD_5	of unknown function (DUF3391);domain;domain	6.2e-29;6.5e-13;8.6e-12	101.3;49.0;45.1
GE002195	PF00563;PF00990;PF13426;PF00989;PF08447;PF08448	EAL;GGDEF;PAS_9;PAS;PAS_3;PAS_4	domain;cyclase, GGDEF domain;domain;fold;fold;fold	1.5e-72;3.1e-49;2e-12;5.2e-10;2.1e-07;3.3e-05	244.0;166.8;47.3;39.3;31.1;24.1
GE002196	PF10108	DNA_pol_B_exo2	3'-5' exonuclease related to the exonuclease domain of PolB	2.6e-05	24.0
GE002197	PF00210	Ferritin	domain	2.5e-30	105.3
GE002198	PF00210	Ferritin	domain	1.3e-29	102.9
GE002199	PF00270;PF00271;PF13245;PF04851	DEAD;Helicase_C;AAA_19;ResIII	box helicase;conserved C-terminal domain;domain;III restriction enzyme, res subunit	7.4e-49;1.4e-27;2.1e-07;8.5e-07	165.9;96.2;31.4;29.1
GE002204	PF00717;PF01381	Peptidase_S24;HTH_3	S24-like;Helix-turn-helix	6.9e-10;3.9e-05	38.7;23.6
GE002205	PF04324	Fer2_BFD	[2Fe-2S] binding domain	3.3e-10	40.2
GE002207	PF01464	SLT	SLT domain	9.2e-06	25.3
GE002208	PF01757	Acyl_transf_3	family	3.7e-14	52.5
GE002218	PF01764	Lipase_3	(class 3)	1.2e-11	44.7
GE002220	PF01757	Acyl_transf_3	family	2.5e-23	82.7
GE002226	PF18834;PF04002	LPD22;RadC	polyvalent protein associated domain 22;JAB domain	5.5e-17;2.4e-07	61.8;30.7
GE002228	PF01476	LysM	domain	0.0001	22.3
GE002229	PF00293	NUDIX	domain	5.6e-12	45.8
GE002231	PF00204;PF00986;PF02518;PF01751	DNA_gyraseB;DNA_gyraseB_C;HATPase_c;Toprim	gyrase B;gyrase B subunit, carboxyl terminus;kinase-, DNA gyrase B-, and HSP90-like ATPase;domain	5.8e-39;3.3e-24;1.1e-18;2.4e-12	133.3;84.8;67.8;47.0
GE002232	PF13610;PF03050	DDE_Tnp_IS240;DDE_Tnp_IS66	domain;IS66 family	1.2e-13;1.1e-05	51.4;25.0
GE002233	PF06296	RelE	toxin of RelE / RelB toxin-antitoxin system	1.5e-34	118.7
GE002234	PF01381	HTH_3	Helix-turn-helix	1.2e-05	25.2
GE002236	PF13610	DDE_Tnp_IS240	domain	1.9e-15	57.3
GE002237	PF07693;PF13401;PF05729	KAP_NTPase;AAA_22;NACHT	family P-loop domain;domain;domain	3.1e-50;3.7e-10;5.5e-07	171.2;40.2;29.6
GE002238	PF13744	HTH_37	domain	3.8e-15	55.6
GE002239	PF05973	Gp49	derived protein Gp49-like (DUF891)	1.8e-27	95.3
GE002240	PF00589	Phage_integrase	integrase family	2.5e-18	66.4
GE002241	PF07728;PF01878;PF00004	AAA_5;EVE;AAA	domain (dynein-related subfamily);domain;family associated with various cellular activities (AAA)	1.7e-13;5.8e-05;0.00031	50.8;23.1;21.2
GE002242	PF10117	McrBC	5-methylcytosine restriction system component	3.7e-80	269.5
GE002243	PF05708	Peptidase_C92	papain-like amidase enzyme, YaeF/YiiX, C92 family	1e-07	32.2
GE002244	PF13610;PF03050	DDE_Tnp_IS240;DDE_Tnp_IS66	domain;IS66 family	2.6e-23;5.2e-06	82.8;26.1
GE002248	PF03150;PF00034	CCP_MauG;Cytochrom_C	cytochrome c peroxidase;c	2e-41;4.6e-06	142.2;27.7
GE002249	PF04185	Phosphoesterase	family	3.7e-88	296.1
GE002251	PF00563;PF00990	EAL;GGDEF	domain;cyclase, GGDEF domain	3.2e-65;3.9e-41	220.0;140.5
GE002252	PF04940	BLUF	of blue-light using FAD	1.5e-27	95.5
GE002254	PF11684	DUF3280	of unknown function (DUF2380)	4.5e-16	59.5
GE002255	PF06325;PF05175;PF13847;PF13649;PF03602;PF08241	PrmA;MTS;Methyltransf_31;Methyltransf_25;Cons_hypoth95;Methyltransf_11	protein L11 methyltransferase (PrmA);small domain;domain;domain;hypothetical protein 95;domain	6.7e-89;1.9e-10;2.9e-08;1.4e-06;2e-05;5e-05	298.2;40.6;33.7;28.9;24.3;23.9
GE002256	PF17785;PF10672;PF02475;PF09445;PF13847;PF03602;PF05175;PF13649	PUA_3;Methyltrans_SAM;Met_10;Methyltransf_15;Methyltransf_31;Cons_hypoth95;MTS;Methyltransf_25	domain;methyltransferase;like-protein;cap guanine-N2 methyltransferase;domain;hypothetical protein 95;small domain;domain	1.2e-19;2.4e-16;2e-11;5.1e-11;2e-10;4.1e-10;1.8e-07;3.3e-06	69.9;59.7;44.0;42.4;40.6;39.6;30.9;27.7
GE002258	PF09721;PF11984	Exosortase_EpsH;DUF3485	exosortase (Exosortase_EpsH);of unknown function (DUF3485)	3.9e-61;6.9e-49	206.8;166.3
GE002261	PF13175;PF13304	AAA_15;AAA_21	ATPase domain;domain, putative AbiEii toxin, Type IV TA system	3.5e-10;3e-09	40.1;37.1
GE002262	PF04326;PF13749	AlbA_2;HATPase_c_4	DNA-binding domain;ATP-dependent DNA helicase recG C-terminal	6.7e-19;6.2e-14	68.4;51.9
GE002264	PF01145	Band_7	domain / Band 7 family	4.9e-33	114.6
GE002265	PF13280	WYL	domain	1.2e-06	28.7
GE002266	PF18019;PF00270;PF13245;PF04851	HD_6;DEAD;AAA_19;ResIII	domain;box helicase;domain;III restriction enzyme, res subunit	3e-43;2.5e-07;1.7e-05;2.7e-05	148.3;30.7;25.2;24.2
GE002268	PF09481	CRISPR_Cse1	protein Cse1 (CRISPR_cse1)	1.7e-75	254.8
GE002269	PF09485	CRISPR_Cse2	protein Cse2 (CRISPR_cse2)	1.1e-05	26.0
GE002270	PF09344	Cas_CT1975	protein	1.8e-94	317.2
GE002271	PF09704	Cas_Cas5d	protein (Cas_Cas5)	9.4e-35	120.4
GE002272	PF08798	CRISPR_assoc	associated protein	4.7e-49	167.5
GE002273	PF02604	PhdYeFM_antitox	Phd_YefM, type II toxin-antitoxin system	5.8e-14	51.7
GE002274	PF05016	ParE_toxin	toxin of type II toxin-antitoxin system, parDE	5.8e-17	62.1
GE002275	PF01867	Cas_Cas1	associated protein Cas1	9e-17	61.1
GE002276	PF09707	Cas_Cas2CT1978	protein (Cas_Cas2CT1978)	4.5e-37	126.0
GE002278	PF12832;PF03825;PF07690	MFS_1_like;Nuc_H_symport;MFS_1	like family;H+ symporter;Facilitator Superfamily	9.5e-85;4.8e-19;2.8e-13	284.8;68.6;49.5
GE002279	PF01264	Chorismate_synt	synthase	1.6e-140	467.5
GE002280	PF05175;PF13847;PF13649;PF06325;PF01170	MTS;Methyltransf_31;Methyltransf_25;PrmA;UPF0020	small domain;domain;domain;protein L11 methyltransferase (PrmA);RNA methylase family UPF0020	1.2e-16;2.2e-12;8.6e-08;1.1e-07;5.5e-06	60.7;47.0;32.8;31.6;26.2
GE002281	PF08668;PF01966	HDOD;HD	domain;domain	1.3e-42;7.9e-07	145.5;29.3
GE002283	PF03150;PF14376;PF00034;PF13442	CCP_MauG;Haem_bd;Cytochrom_C;Cytochrome_CBB3	cytochrome c peroxidase;domain;c;C oxidase, cbb3-type, subunit III	1.1e-55;8.2e-27;7.7e-18;4.9e-11	188.4;93.8;65.4;42.8
GE002284	PF08797	HIRAN	domain	2.1e-06	27.5
GE002285	PF07804	HipA_C	C-terminal domain	2e-09	37.4
GE002286	PF01650	Peptidase_C13	C13 family	6.4e-28	98.0
GE002287	PF03548;PF09865	LolA;DUF2092	membrane lipoprotein carrier protein LolA;periplasmic protein (DUF2092)	1.1e-47;1.3e-06	161.8;27.9
GE002288	PF00912;PF14814;PF00905	Transgly;UB2H;Transpeptidase	Transglycosylase;transglycosylase second domain;binding protein transpeptidase domain	3.3e-57;2.2e-19;3.4e-17	192.8;69.3;62.6
GE002289	PF13614	AAA_31	domain	9.3e-07	28.9
GE002290	PF02706	Wzz	length determinant protein	8.3e-06	26.0
GE002292	PF02563;PF10531	Poly_export;SLBB	biosynthesis/export protein;domain	2.3e-20;1.5e-06	72.6;27.9
GE002293	PF08888	HopJ	type III effector protein	9.1e-44	148.2
GE002294	PF01266;PF13450	DAO;NAD_binding_8	dependent oxidoreductase;Rossmann-like domain	2.7e-17;0.00015	63.4;21.9
GE002295	PF06962;PF13847;PF01795;PF13649	rRNA_methylase;Methyltransf_31;Methyltransf_5;Methyltransf_25	rRNA methylase;domain;methylase family;domain	3.9e-43;4.4e-08;4.4e-08;1.4e-06	146.7;33.0;33.0;29.0
GE002296	PF06865	Ppnp	nucleoside phosphorylase	5.9e-36	122.8
GE002297	PF01936	NYN	domain	1.3e-34	119.8
GE002299	PF09722	DUF2384	of unknown function (DUF2384)	1.4e-07	31.5
GE002300	PF08808	RES	domain	3.5e-20	72.5
GE002305	PF01609	DDE_Tnp_1	DDE domain	5.3e-16	58.9
GE002306	PF01850	PIN	domain	4.6e-05	23.9
GE002313	PF05016	ParE_toxin	toxin of type II toxin-antitoxin system, parDE	2.8e-15	56.7
GE002314	PF01402	RHH_1	protein, copG family	5.9e-08	32.4
GE002315	PF00239	Resolvase	N terminal domain	3.6e-41	140.7
GE002317	PF09907	HigB_toxin	RelE-like toxic component of a toxin-antitoxin system	4.6e-28	97.2
GE002318	PF01381	HTH_3	Helix-turn-helix	2.2e-06	27.6
GE002321	PF06250;PF17761;PF17762	YhcG_C;DUF1016_N;HTH_ParB	PDDEXK nuclease domain;N-terminal domain;domain found in ParB protein	1.8e-57;5.2e-44;4.8e-05	193.5;149.7;23.1
GE002322	PF00216;PF18291	Bac_DNA_binding;HU-HIG	DNA-binding protein;domain fused to wHTH, Ig, or Glycine-rich motif	1.6e-34;8.4e-09	118.0;35.6
GE002324	PF13304;PF13175;PF00005	AAA_21;AAA_15;ABC_tran	domain, putative AbiEii toxin, Type IV TA system;ATPase domain;transporter	6.5e-19;1.2e-10;3.3e-06	68.9;41.7;27.7
GE002325	PF01420	Methylase_S	I restriction modification DNA specificity domain	1e-22	81.1
GE002326	PF02384;PF12161;PF05175	N6_Mtase;HsdM_N;MTS	DNA Methylase;N-terminal domain;small domain	3.2e-62;5.1e-13;8.3e-06	210.6;49.8;25.5
GE002327	PF04851;PF08463;PF18766;PF00270;PF13588;PF04313;PF00271	ResIII;EcoEI_R_C;SWI2_SNF2;DEAD;HSDR_N_2;HSDR_N;Helicase_C	III restriction enzyme, res subunit;R protein C-terminal;ATPase;box helicase;I restriction enzyme R protein N terminus (HSDR_N);I restriction enzyme R protein N terminus (HSDR_N);conserved C-terminal domain	2.9e-39;8.1e-27;1.1e-18;2.1e-08;2.2e-07;4.5e-07;1.1e-05	134.8;94.4;67.8;34.2;30.8;30.0;25.7
GE002328	PF12728	HTH_17	domain	1.9e-15	56.7
GE002329	PF04248	NTP_transf_9	of unknown function (DUF427)	3.8e-26	90.8
GE002330	PF03781;PF12867	FGE-sulfatase;DinB_2	factor enzyme 1;superfamily	3.3e-32;1.9e-07	112.1;31.7
GE002331	PF10017	Methyltransf_33	methyltransferase, SAM-dependent	4e-97	325.1
GE002332	PF00083;PF07690	Sugar_tr;MFS_1	(and other) transporter;Facilitator Superfamily	3.1e-32;6.3e-25	112.0;87.8
GE002333	PF13690;PF04509	CheX;CheC	phosphatase CheX;family	3.3e-11;3.2e-07	43.2;30.1
GE002334	PF00072;PF02518;PF13426;PF00989;PF00512;PF08448;PF08447;PF13188;PF01627	Response_reg;HATPase_c;PAS_9;PAS;HisKA;PAS_4;PAS_3;PAS_8;Hpt	regulator receiver domain;kinase-, DNA gyrase B-, and HSP90-like ATPase;domain;fold;Kinase A (phospho-acceptor) domain;fold;fold;domain;domain	2.2e-45;8.4e-31;3.7e-19;1.9e-18;1.2e-17;3.3e-16;7e-11;6.4e-10;1.9e-08	153.4;106.8;68.9;66.5;63.6;59.5;42.3;38.8;34.5
GE002335	PF00563;PF00990;PF00072;PF13426;PF00989;PF13188	EAL;GGDEF;Response_reg;PAS_9;PAS;PAS_8	domain;cyclase, GGDEF domain;regulator receiver domain;domain;fold;domain	1.3e-72;4.1e-48;3.6e-23;2.6e-12;3.9e-09;1.2e-06	244.2;163.2;81.9;46.9;36.5;28.4
GE002336	PF02985	HEAT	repeat	1.2e-07	31.4
GE002339	PF13372	Alginate_exp	export	8.6e-64	215.7
GE002340	PF00015;PF18575;PF12729	MCPsignal;HAMP_N3;4HB_MCP_1	chemotaxis protein (MCP) signalling domain;N-terminal domain 3;helix bundle sensory module for signal transduction	5.5e-38;1.6e-19;3e-15	130.5;69.2;56.3
GE002342	PF01584;PF01627;PF02518;PF02895	CheW;Hpt;HATPase_c;H-kinase_dim	domain;domain;kinase-, DNA gyrase B-, and HSP90-like ATPase;transducing histidine kinase, homodimeric domain	5.9e-26;4.1e-17;6.1e-15;2.4e-08	90.7;62.2;55.7;34.2
GE002343	PF12729	4HB_MCP_1	helix bundle sensory module for signal transduction	2.3e-20	72.9
GE002344	PF00015	MCPsignal	chemotaxis protein (MCP) signalling domain	1.3e-36	126.0
GE002345	PF01584	CheW	domain	2.6e-35	121.1
GE002346	PF00015;PF12729	MCPsignal;4HB_MCP_1	chemotaxis protein (MCP) signalling domain;helix bundle sensory module for signal transduction	2.7e-41;2.8e-20	141.2;72.6
GE002347	PF01584	CheW	domain	1.1e-33	115.8
GE002349	PF07589	PEP-CTERM	motif	2e-06	27.6
GE002351	PF01569	PAP2	superfamily	5.8e-07	29.4
GE002352	PF00497;PF02518;PF00072;PF00512;PF10613;PF09084;PF08447	SBP_bac_3;HATPase_c;Response_reg;HisKA;Lig_chan-Glu_bd;NMT1;PAS_3	extracellular solute-binding proteins, family 3;kinase-, DNA gyrase B-, and HSP90-like ATPase;regulator receiver domain;Kinase A (phospho-acceptor) domain;ion channel L-glutamate- and glycine-binding site;like;fold	2e-109;8.4e-30;2.5e-20;7.6e-20;1e-07;7.5e-07;8.7e-07	364.3;103.6;72.7;70.7;32.1;29.3;29.2
GE002353	PF00072;PF01966;PF13487	Response_reg;HD;HD_5	regulator receiver domain;domain;domain	6.4e-27;7.3e-18;1.1e-17	93.9;64.9;64.1
GE002354	PF18331;PF13640	PKHD_C;2OG-FeII_Oxy_3	hydroxylase C-terminal domain;oxygenase superfamily	1.1e-15;1.6e-14	57.3;54.6
GE002355	PF08238	Sel1	repeat	4.7e-42	141.5
GE002356	PF00593;PF07715	TonB_dep_Rec;Plug	dependent receptor;Receptor Plug Domain	3.8e-54;2.1e-20	185.3;73.3
GE002358	PF12969;PF01841	DUF3857;Transglut_core	of Unknown Function with PDB structure (DUF3857);superfamily	7.5e-10;9.5e-09	39.1;35.7
GE002359	PF01292	Ni_hydr_CYTB	cytochrome b561	6.3e-27	94.3
GE002360	PF00112	Peptidase_C1	family cysteine protease	1.2e-25	90.9
GE002361	PF14079	DUF4260	of unknown function (DUF4260)	2.4e-37	127.3
GE002362	PF03466;PF00126	LysR_substrate;HTH_1	substrate binding domain;regulatory helix-turn-helix protein, lysR family	2.1e-27;1.9e-19	95.9;69.4
GE002364	PF09721	Exosortase_EpsH	exosortase (Exosortase_EpsH)	3.9e-07	29.9
GE002365	PF13540;PF00415	RCC1_2;RCC1	of chromosome condensation (RCC1) repeat;of chromosome condensation (RCC1) repeat	3.9e-20;2.8e-18	71.1;66.3
GE002366	PF00515;PF07719;PF13844;PF13181;PF13432;PF13414;PF13431;PF13428;PF13424;PF13176;PF14559;PF13174;PF13374;PF12895	TPR_1;TPR_2;Glyco_transf_41;TPR_8;TPR_16;TPR_11;TPR_17;TPR_14;TPR_12;TPR_7;TPR_19;TPR_6;TPR_10;ANAPC3	repeat;repeat;transferase family 41;repeat;repeat;repeat;repeat;repeat;repeat;repeat;repeat;repeat;repeat;complex, cyclosome, subunit 3	7.3e-32;3.8e-32;4e-25;1.8e-23;1.8e-21;4.4e-20;1.9e-19;2.8e-18;7.8e-18;1.2e-17;1.9e-15;8.8e-14;1.2e-13;3.4e-07	107.9;107.8;88.2;80.7;76.5;71.1;68.6;65.0;64.5;62.6;57.1;51.1;50.4;30.4
GE002367	PF00239;PF02796;PF13384;PF04218	Resolvase;HTH_7;HTH_23;CENP-B_N	N terminal domain;domain of resolvase;domain;N-terminal DNA-binding domain	1.5e-37;3e-09;9.2e-07;0.00013	129.0;36.8;28.5;21.6
GE002368	PF13700	DUF4158	of unknown function (DUF4158)	1.9e-14	53.9
GE002369	PF00072;PF00196	Response_reg;GerE	regulator receiver domain;regulatory proteins, luxR family	6.7e-24;2.4e-12	84.2;46.2
GE002373	PF00015	MCPsignal	chemotaxis protein (MCP) signalling domain	5.8e-36	123.9
GE002374	PF01584	CheW	domain	8.7e-33	112.9
GE002375	PF01739;PF03705;PF13649;PF13847;PF08241	CheR;CheR_N;Methyltransf_25;Methyltransf_31;Methyltransf_11	methyltransferase, SAM binding domain;methyltransferase, all-alpha domain;domain;domain;domain	1.2e-54;7.1e-17;3.1e-06;2.8e-06;4.2e-05	184.7;60.9;27.8;27.2;24.1
GE002376	PF03975	CheD	chemotactic sensory transduction	1.8e-24	85.9
GE002377	PF00141	peroxidase	Peroxidase	4.2e-88	294.9
GE002379	PF13714	PEP_mutase	phosphomutase	2e-69	233.7
GE002380	PF00384;PF01568;PF04879;PF04324	Molybdopterin;Molydop_binding;Molybdop_Fe4S4;Fer2_BFD	oxidoreductase;dinucleotide binding domain;oxidoreductase Fe4S4 domain;[2Fe-2S] binding domain	2.1e-83;1e-27;5.2e-18;3.3e-15	280.7;96.3;64.8;56.2
GE002381	PF07992;PF18267;PF00070;PF13738;PF03486;PF13454;PF13241	Pyr_redox_2;Rubredoxin_C;Pyr_redox;Pyr_redox_3;HI0933_like;NAD_binding_9;NAD_binding_7	nucleotide-disulphide oxidoreductase;NAD+ reductase C-terminal domain;nucleotide-disulphide oxidoreductase;nucleotide-disulphide oxidoreductase;protein;FAD-NAD(P)-binding;NAD(P)-binding	1.3e-53;1.7e-22;8.6e-19;4.6e-09;9.9e-07;4.2e-06;3.9e-05	182.2;79.1;67.9;36.0;27.8;26.8;24.0
GE002382	PF02567	PhzC-PhzF	biosynthesis-like protein	9.1e-51	173.0
GE002383	PF13806	Rieske_2	[2Fe-2S] domain	1.2e-35	121.6
GE002384	PF07992;PF01077;PF04324;PF00070;PF18267;PF03460	Pyr_redox_2;NIR_SIR;Fer2_BFD;Pyr_redox;Rubredoxin_C;NIR_SIR_ferr	nucleotide-disulphide oxidoreductase;and sulphite reductase 4Fe-4S domain;[2Fe-2S] binding domain;nucleotide-disulphide oxidoreductase;NAD+ reductase C-terminal domain;reductase ferredoxin-like half domain	1e-46;1.5e-19;1.2e-16;1e-15;4e-11;1.4e-10	159.5;70.1;60.7;58.0;42.7;40.9
GE002388	PF00593;PF07715	TonB_dep_Rec;Plug	dependent receptor;Receptor Plug Domain	4.8e-30;1.8e-18	105.8;67.1
GE002389	PF13088	BNR_2	repeat-like domain	4.7e-09	36.0
GE002390	PF01850	PIN	domain	1.2e-14	54.9
GE002393	PF00515;PF07719;PF13226;PF13181	TPR_1;TPR_2;DUF4034;TPR_8	repeat;repeat;of unknown function (DUF4034);repeat	3.5e-15;1.8e-12;1.9e-10;1.2e-07	55.1;46.4;40.5;31.3
GE002394	PF10754	DUF2569	of unknown function (DUF2569)	1.5e-13	51.4
GE002398	PF07690	MFS_1	Facilitator Superfamily	1.8e-34	119.2
GE002399	PF03861;PF00072	ANTAR;Response_reg	domain;regulator receiver domain	4.3e-17;4e-08	61.7;33.4
GE002400	PF13379;PF09084	NMT1_2;NMT1	family;like	2.4e-99;0.0003	332.2;20.8
GE002401	PF00528	BPD_transp_1	transport system inner membrane component	1.1e-20	74.1
GE002402	PF00005;PF13304;PF13401;PF13555;PF00004	ABC_tran;AAA_21;AAA_22;AAA_29;AAA	transporter;domain, putative AbiEii toxin, Type IV TA system;domain;containing region of AAA domain;family associated with various cellular activities (AAA)	2e-58;1e-07;5.7e-07;1.7e-06;3.7e-06	196.8;32.1;29.9;27.7;27.4
GE002403	PF13372	Alginate_exp	export	7.3e-09	34.9
GE002404	PF09694	Gcw_chp	protein of unknown function (Gcw_chp)	1.9e-13	51.0
GE002405	PF08281;PF04545;PF04542;PF07638;PF00196	Sigma70_r4_2;Sigma70_r4;Sigma70_r2;Sigma70_ECF;GerE	region 4;region 4;region 2;sigma factor;regulatory proteins, luxR family	1.3e-16;1.7e-12;3.3e-09;1.4e-08;2.8e-06	60.0;46.6;36.4;34.8;26.8
GE002407	PF00082	Peptidase_S8	family	3.2e-28	98.8
GE002409	PF12833;PF00165	HTH_18;HTH_AraC	domain;regulatory helix-turn-helix proteins, AraC family	5.7e-16;1.1e-06	58.5;28.6
GE002410	PF08238	Sel1	repeat	4.8e-52	173.2
GE002413	PF08411;PF00929	Exonuc_X-T_C;RNase_T	C-terminal;Exonuclease	4.4e-93;5.4e-22	311.3;79.1
GE002415	PF16537	T2SSB	II secretion system protein B	2e-14	52.9
GE002416	PF13401;PF13191;PF01471;PF00004	AAA_22;AAA_16;PG_binding_1;AAA	domain;ATPase domain;peptidoglycan binding domain;family associated with various cellular activities (AAA)	2.6e-24;4.7e-10;5.7e-07;0.0001	86.1;40.1;29.7;22.8
GE002417	PF00155;PF00266	Aminotran_1_2;Aminotran_5	class I and II;class-V	6.1e-51;9.8e-05	173.7;21.5
GE002418	PF02153;PF03807;PF03446	PDH;F420_oxidored;NAD_binding_2	dehydrogenase;oxidoreductase coenzyme F420-dependent;binding domain of 6-phosphogluconate dehydrogenase	1.7e-67;1.2e-07;0.00014	227.1;32.2;22.0
GE002419	PF00275	EPSP_synthase	synthase (3-phosphoshikimate 1-carboxyvinyltransferase)	1.1e-123	413.0
GE002420	PF02224	Cytidylate_kin	kinase	3.1e-69	232.9
GE002421	PF00575;PF17092;PF13509	S1;PCB_OB;S1_2	RNA binding domain;protein OB-like domain;domain	1e-91;1.9e-08;1.3e-05	301.3;35.1;25.1
GE002422	PF00216;PF18291	Bac_DNA_binding;HU-HIG	DNA-binding protein;domain fused to wHTH, Ig, or Glycine-rich motif	7.7e-28;1.8e-07	96.6;31.2
GE002423	PF05448	AXE1	xylan esterase (AXE1)	3e-23	82.0
GE002424	PF00756	Esterase	esterase	2.5e-09	37.2
GE002425	PF01741	MscL	mechanosensitive channel, MscL	8.9e-45	151.9
GE002427	PF13570	PQQ_3	domain	8.7e-06	26.1
GE002430	PF00990;PF00072	GGDEF;Response_reg	cyclase, GGDEF domain;regulator receiver domain	8.2e-43;8.9e-23	145.9;80.6
GE002431	PF00563	EAL	domain	4.6e-46	157.3
GE002432	PF00905	Transpeptidase	binding protein transpeptidase domain	1.1e-39	136.5
GE002433	PF02518	HATPase_c	kinase-, DNA gyrase B-, and HSP90-like ATPase	1.7e-07	31.7
GE002434	PF10282	Lactonase	7-bladed beta-propeller	6.8e-26	91.3
GE002435	PF13091;PF00614	PLDc_2;PLDc	domain;D Active site motif	5.5e-44;2.7e-12	149.3;46.3
GE002436	PF00717;PF10502	Peptidase_S24;Peptidase_S26	S24-like;peptidase, peptidase S26	4.8e-11;6.3e-09	42.4;35.7
GE002438	PF01909	NTP_transf_2	domain	4.1e-07	30.2
GE002439	PF00436	SSB	binding protein family	5.4e-42	142.1
GE002440	PF07690;PF00083	MFS_1;Sugar_tr	Facilitator Superfamily;(and other) transporter	2.8e-46;8.2e-11	158.1;41.4
GE002441	PF07726;PF17863;PF07728;PF00004;PF00493;PF05496;PF01078;PF00158	AAA_3;AAA_lid_2;AAA_5;AAA;MCM;RuvB_N;Mg_chelatase;Sigma54_activat	family associated with various cellular activities (AAA);lid domain;domain (dynein-related subfamily);family associated with various cellular activities (AAA);P-loop domain;junction DNA helicase RuvB P-loop domain;chelatase, subunit ChlI;interaction domain	4e-62;5.1e-16;6.7e-15;5.1e-05;2.2e-05;5.7e-05;4.6e-05;0.00036	207.9;58.3;55.3;23.7;23.6;22.9;22.9;20.3
GE002442	PF01882	DUF58	of unknown function DUF58	4.5e-14	52.5
GE002443	PF11992;PF01841;PF13559	DUF3488;Transglut_core;DUF4129	of unknown function (DUF3488);superfamily;of unknown function (DUF4129)	3e-76;1.8e-24;2.7e-10	256.4;86.4;40.4
GE002444	PF01878	EVE	domain	5.9e-19	68.5
GE002447	PF00563;PF00072;PF00990;PF02518;PF00512;PF01627	EAL;Response_reg;GGDEF;HATPase_c;HisKA;Hpt	domain;regulator receiver domain;cyclase, GGDEF domain;kinase-, DNA gyrase B-, and HSP90-like ATPase;Kinase A (phospho-acceptor) domain;domain	4.8e-71;2.1e-71;1.7e-49;1.5e-28;3.5e-18;3.2e-09	239.1;237.2;167.7;99.5;65.4;36.9
GE002448	PF08668	HDOD	domain	6.4e-27	94.3
GE002449	PF00122;PF09835;PF00702	E1-E2_ATPase;DUF2062;Hydrolase	ATPase;protein conserved in bacteria (DUF2062);dehalogenase-like hydrolase	4e-32;8.4e-31;1.5e-24	111.2;106.8;87.5
GE002450	PF01292;PF14358	Ni_hydr_CYTB;DUF4405	cytochrome b561;of unknown function (DUF4405)	9.8e-24;3.1e-06	83.9;27.6
GE002452	PF00005	ABC_tran	transporter	8.2e-28	97.6
GE002453	PF03379;PF01061	CcmB;ABC2_membrane	protein;type transporter	2e-79;8.3e-07	266.0;28.6
GE002454	PF01578	Cytochrom_C_asm	C assembly protein	5.4e-32	111.3
GE002455	PF04995	CcmD	exporter protein D (CcmD)	3.4e-20	71.9
GE002456	PF03100	CcmE	CcmE	1e-45	154.8
GE002457	PF16327;PF01578	CcmF_C;Cytochrom_C_asm	c-type biogenesis protein CcmF C-terminal;C assembly protein	4.2e-127;1.7e-54	423.9;184.8
GE002458	PF08534;PF00578;PF13905	Redoxin;AhpC-TSA;Thioredoxin_8	Redoxin;family;Thioredoxin-like	1.6e-16;8.6e-15;3.2e-06	60.3;54.7;27.4
GE002459	PF03918	CcmH	C biogenesis protein	1.4e-55	186.5
GE002460	PF13431;PF13428;PF14559	TPR_17;TPR_14;TPR_19	repeat;repeat;repeat	6.4e-06;1.3e-05;2.1e-05	26.2;25.6;25.0
GE002461	PF04055;PF06969	Radical_SAM;HemN_C	SAM superfamily;C-terminal domain	2.9e-17;7.9e-10	63.5;38.7
GE002462	PF04324	Fer2_BFD	[2Fe-2S] binding domain	2.9e-13	49.9
GE002463	PF02371;PF01548	Transposase_20;DEDD_Tnp_IS110	IS116/IS110/IS902 family;Transposase	1.4e-17;7.6e-12	63.7;45.4
GE002464	PF11197	DUF2835	of unknown function (DUF2835)	1.3e-26	92.2
GE002465	PF00293	NUDIX	domain	2.4e-27	95.5
GE002466	PF12710	HAD	dehalogenase-like hydrolase	2.1e-38	132.7
GE002468	PF07568	HisKA_2	kinase	3e-05	24.0
GE002469	PF00563;PF00990;PF00072;PF00989;PF13426;PF08448;PF13188;PF08447	EAL;GGDEF;Response_reg;PAS;PAS_9;PAS_4;PAS_8;PAS_3	domain;cyclase, GGDEF domain;regulator receiver domain;fold;domain;fold;domain;fold	1e-72;9.8e-51;3.7e-24;7.7e-19;1.2e-17;2.2e-16;5.1e-13;5.8e-06	244.5;171.7;85.1;67.8;64.0;60.1;48.7;26.5
GE002470	PF01206	TusA	TusA	2e-17	62.8
GE002472	PF03929	PepSY_TM	TM region	1.5e-57	195.5
GE002473	PF10604	Polyketide_cyc2	cyclase / dehydrase and lipid transport	6e-24	84.9
GE002474	PF02239;PF10282;PF01731;PF08450;PF05096;PF01436	Cytochrom_D1;Lactonase;Arylesterase;SGL;Glu_cyclase_2;NHL	D1 heme domain;7-bladed beta-propeller;Arylesterase;region;cyclotransferase;repeat	3.5e-18;8.7e-18;1.2e-08;1e-07;3.1e-07;9.8e-06	65.3;64.7;35.0;31.8;30.1;25.4
GE002476	PF13936;PF00665;PF13565;PF13384	HTH_38;rve;HTH_32;HTH_23	domain;core domain;domain;domain	4.1e-22;1.8e-13;1.4e-08;7.6e-08	77.7;50.7;35.2;31.9
GE002480	PF12802;PF13463;PF01022	MarR_2;HTH_27;HTH_5	family;helix DNA-binding domain;regulatory protein, arsR family	6.8e-09;4e-05;3.6e-05	35.5;24.0;23.5
GE002482	PF00521;PF03989	DNA_topoisoIV;DNA_gyraseA_C	gyrase/topoisomerase IV, subunit A;gyrase C-terminal domain, beta-propeller	1.7e-151;1e-74	504.9;245.8
GE002483	PF00266	Aminotran_5	class-V	1.7e-55	188.5
GE002484	PF00800;PF01817;PF01842	PDT;CM_2;ACT	dehydratase;mutase type II;domain	5.8e-63;1.2e-23;8.2e-13	212.0;83.2;47.9
GE002485	PF02368	Big_2	Ig-like domain (group 2)	2.5e-15	56.1
GE002486	PF14522;PF14537;PF13435	Cytochrome_C7;Cytochrom_c3_2;Cytochrome_C554	c7 and related cytochrome c;c3;c554 and c-prime	1.1e-13;2.5e-06;0.00047	51.0;27.9;21.0
GE002487	PF03050	DDE_Tnp_IS66	IS66 family	9.3e-56	189.4
GE002488	PF01526	DDE_Tnp_Tn3	transposase DDE domain	1.6e-10	40.4
GE002490	PF15731	MqsA_antitoxin	component of bacterial toxin-antitoxin system, MqsA	1.1e-20	74.1
GE002491	PF13031	DUF3892	of unknown function (DUF3892)	8.1e-06	26.4
GE002492	PF13975;PF13650;PF00077	gag-asp_proteas;Asp_protease_2;RVP	putative aspartyl protease;protease;aspartyl protease	5.6e-14;2.7e-13;4.5e-05	52.5;50.4;23.7
GE002494	PF03466;PF00126	LysR_substrate;HTH_1	substrate binding domain;regulatory helix-turn-helix protein, lysR family	7.4e-34;1.4e-20	116.9;73.0
GE002495	PF04299	FMN_bind_2	FMN-binding domain	1.2e-59	200.8
GE002498	PF00285	Citrate_synt	synthase, C-terminal domain	2.3e-134	448.1
GE002499	PF02554;PF13722	CstA;CstA_5TM	starvation protein CstA;C-terminal transporter carbon starvation CstA	1.7e-163;1.9e-34	543.9;118.5
GE002500	PF16694	Cytochrome_P460	P460	2.9e-34	118.1
GE002501	PF00768;PF13354	Peptidase_S11;Beta-lactamase2	carboxypeptidase;enzyme family	1.9e-56;4.8e-10	191.2;39.4
GE002502	PF12762;PF12760	DDE_Tnp_IS1595;Zn_Tnp_IS1595	transposase domain;zinc-ribbon domain	2.1e-26;6.4e-10	92.8;38.9
GE002503	PF08240	ADH_N	dehydrogenase GroES-like domain	5.4e-29	100.3
GE002504	PF01790	LGT	diacylglyceryl transferase	3.6e-38	131.2
GE002506	PF00005;PF13304	ABC_tran;AAA_21	transporter;domain, putative AbiEii toxin, Type IV TA system	2.5e-17;2.2e-10	63.7;40.8
GE002511	PF03928	Haem_degrading	Haem-degrading	2.1e-12	47.1
GE002512	PF00990;PF13426;PF00989;PF08448	GGDEF;PAS_9;PAS;PAS_4	cyclase, GGDEF domain;domain;fold;fold	2.9e-42;2.1e-08;1.6e-07;2.7e-05	144.2;34.4;31.3;24.4
GE002513	PF13593;PF01758	SBF_like;SBF	CPA transporter family (DUF4137);Bile acid symporter family	3.3e-19;1.2e-17	69.4;64.3
GE002515	PF00078;PF13655;PF08388;PF01844	RVT_1;RVT_N;GIIM;HNH	transcriptase (RNA-dependent DNA polymerase);domain of reverse transcriptase;II intron, maturase-specific domain;endonuclease	6.2e-45;2.9e-31;6.3e-28;5.6e-08	153.4;107.6;96.7;32.8
GE002519	PF07719;PF13424;PF00515;PF13428;PF13181	TPR_2;TPR_12;TPR_1;TPR_14;TPR_8	repeat;repeat;repeat;repeat;repeat	1.4e-11;7.9e-11;2.6e-10;1.5e-08;8.3e-08	43.5;42.1;39.7;34.7;31.9
GE002520	PF00891;PF16864	Methyltransf_2;Dimerisation2	domain;domain	1.9e-40;8.3e-08	138.4;32.1
GE002521	PF13239;PF01381;PF13560;PF13413	2TM;HTH_3;HTH_31;HTH_25	domain;Helix-turn-helix;domain;domain	4.9e-22;5e-14;9.4e-10;1.2e-05	78.0;52.1;38.7;25.0
GE002522	PF00482	T2SSF	II secretion system (T2SS), protein F	4.5e-26	91.2
GE002523	PF11984	DUF3485	of unknown function (DUF3485)	6.4e-35	120.7
GE002524	PF09721	Exosortase_EpsH	exosortase (Exosortase_EpsH)	2.2e-54	184.7
GE002526	PF14403;PF04174	CP_ATPgrasp_2;CP_ATPgrasp_1	permuted ATP-grasp type 2;circularly permuted ATPgrasp	1.2e-157;1.1e-157	524.7;524.3
GE002527	PF04168	Alpha-E	predicted alpha-helical domain with a conserved ER motif.	8.9e-99	331.0
GE002528	PF00227	Proteasome	subunit	1.5e-05	24.6
GE002529	PF09899;PF08379;PF01841	DUF2126;Bact_transglu_N;Transglut_core	amidoligase enzyme (DUF2126);transglutaminase-like N-terminal region;superfamily	0;7.1e-25;4.1e-18	1307.4;87.7;65.9
GE002531	PF13531;PF01547	SBP_bac_11;SBP_bac_1	extracellular solute-binding protein;extracellular solute-binding protein	6.2e-45;7.2e-10	153.7;39.3
GE002532	PF13372	Alginate_exp	export	7.6e-64	215.9
GE002534	PF04170	NlpE	N-terminal domain	9.3e-19	68.2
GE002535	PF07731;PF07732	Cu-oxidase_2;Cu-oxidase_3	oxidase;oxidase	4e-08;1.4e-05	33.1;25.1
GE002536	PF03929	PepSY_TM	TM region	3.7e-56	190.9
GE002537	PF07110	EthD	domain	5e-06	27.6
GE002538	PF03466;PF00126	LysR_substrate;HTH_1	substrate binding domain;regulatory helix-turn-helix protein, lysR family	4.7e-36;2.1e-18	124.1;66.0
GE002539	PF02604	PhdYeFM_antitox	Phd_YefM, type II toxin-antitoxin system	1.6e-11	43.9
GE002540	PF13936;PF00665;PF13565;PF13384	HTH_38;rve;HTH_32;HTH_23	domain;core domain;domain;domain	5.1e-22;1.8e-13;1.1e-08;7.8e-08	77.4;50.7;35.6;31.9
GE002541	PF00834;PF01729	Ribul_P_3_epim;QRPTase_C	3 epimerase family;phosphoribosyl transferase, C-terminal domain	1.3e-91;3.5e-06	305.3;26.9
GE002542	PF00578;PF08534	AhpC-TSA;Redoxin	family;Redoxin	6.8e-11;2e-10	42.2;40.6
GE002543	PF08534;PF00578;PF13905;PF00085;PF00255	Redoxin;AhpC-TSA;Thioredoxin_8;Thioredoxin;GSHPx	Redoxin;family;Thioredoxin-like;Thioredoxin;peroxidase	1.5e-21;9.7e-21;4.7e-10;6.1e-09;0.00018	76.7;74.0;39.7;35.8;21.0
GE002544	PF01220	DHquinase_II	class II	1.1e-59	200.0
GE002545	PF00364;PF13533	Biotin_lipoyl;Biotin_lipoyl_2	enzyme;like	1e-22;2.9e-07	79.7;30.2
GE002546	PF02786;PF00289;PF02785;PF07478;PF02222;PF02655	CPSase_L_D2;Biotin_carb_N;Biotin_carb_C;Dala_Dala_lig_C;ATP-grasp;ATP-grasp_3	synthase L chain, ATP binding domain;carboxylase, N-terminal domain;carboxylase C-terminal domain;D-ala ligase C-terminus;domain;domain	3.4e-83;1.1e-45;1.4e-38;3.3e-07;4.2e-06;3.7e-05	278.3;154.7;131.3;30.1;26.4;23.8
GE002547	PF04402	SIMPL	of unknown function (DUF541)	1.8e-19	71.0
GE002548	PF03358;PF12724;PF02525	FMN_red;Flavodoxin_5;Flavodoxin_2	FMN reductase;domain;fold	2.4e-10;5.4e-09;4.5e-06	40.3;36.4;26.5
GE002549	PF03928	Haem_degrading	Haem-degrading	8.2e-12	45.2
GE002552	PF02518;PF13493;PF00512	HATPase_c;DUF4118;HisKA	kinase-, DNA gyrase B-, and HSP90-like ATPase;of unknown function (DUF4118);Kinase A (phospho-acceptor) domain	1.2e-20;2e-12;1.9e-09	74.1;46.8;37.5
GE002553	PF00072;PF00486	Response_reg;Trans_reg_C	regulator receiver domain;regulatory protein, C terminal	2.8e-25;5.1e-16	88.6;58.5
GE002556	PF00916	Sulfate_transp	permease family	5.4e-56	190.0
GE002557	PF00484	Pro_CA	anhydrase	1.2e-49	168.6
GE002561	PF00656	Peptidase_C14	domain	3.2e-13	50.2
GE002562	PF01794	Ferric_reduct	reductase like transmembrane component	2.3e-14	53.6
GE002563	PF00174	Oxidored_molyb	molybdopterin binding domain	1.6e-31	109.2
GE002564	PF04116	FA_hydroxylase	acid hydroxylase superfamily	2.5e-26	92.6
GE002565	PF13426;PF00989;PF08447;PF08448;PF13188	PAS_9;PAS;PAS_3;PAS_4;PAS_8	domain;fold;fold;fold;domain	1.6e-21;6.5e-10;1e-09;2.9e-09;8e-05	76.5;39.0;38.5;37.1;22.6
GE002567	PF00563;PF00990;PF13426;PF00989;PF13188;PF08447;PF08448	EAL;GGDEF;PAS_9;PAS;PAS_8;PAS_3;PAS_4	domain;cyclase, GGDEF domain;domain;fold;domain;fold;fold	4.5e-74;5.4e-47;1.4e-24;1.2e-22;1.3e-14;3.4e-09;4.1e-05	248.9;159.5;86.4;80.1;53.8;36.9;23.8
GE002568	PF07884	VKOR	K epoxide reductase family	2.9e-20	72.7
GE002569	PF11154	DUF2934	of unknown function (DUF2934)	1.8e-12	46.7
GE002570	PF01663	Phosphodiest	I phosphodiesterase / nucleotide pyrophosphatase	8.1e-24	84.9
GE002572	PF00905;PF13354	Transpeptidase;Beta-lactamase2	binding protein transpeptidase domain;enzyme family	1.2e-24;2.8e-05	87.0;23.8
GE002573	PF09209;PF00440	TetR_C_32;TetR_N	repressor-like, C-terminal domain;regulatory proteins, tetR family	3.9e-20;1.3e-13	72.1;50.4
GE002574	PF02321	OEP	membrane efflux protein	3.9e-40	137.7
GE002575	PF13437;PF16576	HlyD_3;HlyD_D23	family secretion protein;domain of CusB or HlyD membrane-fusion	5.3e-13;1.3e-12	49.6;47.4
GE002576	PF00873;PF03176	ACR_tran;MMPL	family;family	3e-225;2.2e-07	750.2;30.1
GE002577	PF00015;PF13426;PF08447;PF08448;PF00989	MCPsignal;PAS_9;PAS_3;PAS_4;PAS	chemotaxis protein (MCP) signalling domain;domain;fold;fold;fold	2.7e-34;6.8e-30;1.6e-24;4.4e-20;4.4e-12	118.4;103.4;86.0;72.0;46.0
GE002578	PF02798;PF13417;PF13409	GST_N;GST_N_3;GST_N_2	S-transferase, N-terminal domain;S-transferase, N-terminal domain;S-transferase, N-terminal domain	1e-16;1.4e-14;5.8e-09	61.0;54.2;36.1
GE002579	PF08281;PF04545;PF04542;PF07638	Sigma70_r4_2;Sigma70_r4;Sigma70_r2;Sigma70_ECF	region 4;region 4;region 2;sigma factor	1.1e-15;1.4e-08;3.9e-08;0.00013	57.0;34.1;32.9;21.9
GE002580	PF04773;PF16220	FecR;DUF4880	protein;of unknown function (DUF4880)	3.4e-19;2.9e-10	69.2;39.9
GE002581	PF00593;PF07715	TonB_dep_Rec;Plug	dependent receptor;Receptor Plug Domain	2.5e-42;1.1e-20	146.4;74.1
GE002582	PF03929	PepSY_TM	TM region	1.5e-57	195.5
GE002585	PF00593;PF07715;PF14905	TonB_dep_Rec;Plug;OMP_b-brl_3	dependent receptor;Receptor Plug Domain;membrane protein beta-barrel family	8.1e-38;5.5e-21;2.5e-09	131.5;75.2;36.6
GE002587	PF01475	FUR	uptake regulator family	6.4e-13	48.9
GE002589	PF08238	Sel1	repeat	6.8e-10	39.3
GE002590	PF04955	HupE_UreJ	/ UreJ protein	2.6e-43	147.6
GE002592	PF13795;PF04955	HupE_UreJ_2;HupE_UreJ	/ UreJ protein;/ UreJ protein	3.3e-48;5.7e-07	163.3;29.2
GE002595	PF03544	TonB_C	bacterial TonB protein C-terminal	4.3e-23	81.6
GE002596	PF04993	TfoX_N	N-terminal domain	7.2e-20	71.0
GE002598	PF03600	CitMHS	transporter	6.4e-38	130.6
GE002599	PF00078;PF13655;PF08388;PF01844	RVT_1;RVT_N;GIIM;HNH	transcriptase (RNA-dependent DNA polymerase);domain of reverse transcriptase;II intron, maturase-specific domain;endonuclease	6.2e-45;2.9e-31;6.3e-28;5.6e-08	153.4;107.6;96.7;32.8
GE002601	PF05707	Zot	occludens toxin (Zot)	2.4e-34	118.7
GE002602	PF10734	DUF2523	of unknown function (DUF2523)	1.4e-15	57.6
GE002607	PF02303	Phage_DNA_bind	protein	1.1e-05	25.6
GE002608	PF05144	Phage_CRI	replication protein CRI	5.1e-13	49.0
GE002614	PF05016	ParE_toxin	toxin of type II toxin-antitoxin system, parDE	3e-14	53.4
GE002617	PF05707	Zot	occludens toxin (Zot)	2.4e-34	118.7
GE002618	PF10734	DUF2523	of unknown function (DUF2523)	1.4e-15	57.6
GE002622	PF02303	Phage_DNA_bind	protein	5.8e-06	26.5
GE002623	PF05144	Phage_CRI	replication protein CRI	6.4e-13	48.6
GE002625	PF00239	Resolvase	N terminal domain	6.2e-43	146.4
GE002626	PF01526;PF13700	DDE_Tnp_Tn3;DUF4158	transposase DDE domain;of unknown function (DUF4158)	3.3e-115;1.1e-23	385.0;83.9
GE002629	PF00507	Oxidored_q4	oxidoreductase, chain 3	6.2e-29	100.1
GE002630	PF01058	Oxidored_q6	ubiquinone oxidoreductase, 20 Kd subunit	3.7e-22	78.6
[truncated: 1,666 more rows]
