# Supplementary material for: Genome of Methylomonas sp. AM2-LC, representing a methanotrophic bacterial species isolated from water column of a boreal, oxygen-stratified lake
Source: Front Genet. 2024 Aug 30;15:1440435. doi: 10.3389/fgene.2024.1440435 (PMC11392852; doi:10.3389/fgene.2024.1440435)
Supplement: Supplementary file 1 [file DataSheet3.ZIP › Supplementary_File_3_rev/08.Pfam_annotation/Pfam.clan.gene_list.xls]

Clan_accession	Clan_ID	Clan_description	gene_list
CL0003.21	SAM	Sterile Alpha Motif (SAM) domain	GE000971
CL0004.20	Concanavalin	Concanavalin-like lectin/glucanase superfamily	GE000816;GE001377
CL0007.18	KH	K-Homology (KH) domain Superfamily	GE000095;GE000100;GE001034;GE004067
CL0010.21	SH3	Src homology-3 domain	GE000101;GE000483;GE003973;GE004655;GE004824
CL0013.18	Beta-lactamase	Serine beta-lactamase-like superfamily	GE000141;GE000461;GE001099;GE002101;GE002288;GE002432;GE002501;GE002572;GE002684;GE002696
CL0014.22	Glutaminase_I	Class-I Glutamine amidotransferase superfamily	GE000290;GE000412;GE000823;GE001057;GE001156;GE003189;GE003820;GE004409;GE004469
CL0015.20	MFS	Major Facilitator Superfamily	GE000333;GE000504;GE000575;GE001895;GE001948;GE002278;GE002332;GE002398;GE002440;GE002932;GE003407;GE003472
CL0016.22	PKinase	Protein kinase superfamily	GE000077;GE000502;GE001138;GE001568;GE001702;GE002044;GE002285;GE002966;GE003270;GE003539;GE003601;GE004101;GE004288;GE004437;GE004833
CL0020.25	TPR	Tetratrico peptide repeat superfamily	GE000016;GE000017;GE000067;GE000075;GE000168;GE000204;GE000636;GE000637;GE000779;GE000975;GE000988;GE001007;GE001022;GE001146;GE001371;GE001372;GE001397;GE001629;GE001841;GE001964;GE001966;GE002008;GE002336;GE002355;GE002366;GE002393;GE002410;GE002460;GE002519;GE002589;GE002769;GE002802;GE002975;GE003323;GE003333;GE003507;GE003511;GE003555;GE003556;GE003557;GE003747;GE003771;GE003807;GE003836;GE0…
CL0021.18	OB	OB fold	GE000009;GE000023;GE000095;GE000100;GE000274;GE000461;GE000555;GE000568;GE000668;GE000676;GE000923;GE001000;GE001011;GE001035;GE001042;GE001046;GE001119;GE001404;GE001513;GE001801;GE002421;GE002439;GE002456;GE002607;GE002622;GE002792;GE002822;GE002843;GE002899;GE002927;GE003232;GE003392;GE003393;GE003395;GE003434;GE003453;GE003480;GE003521;GE003578;GE003608;GE003742;GE003755;GE003843;GE004064;GE0…
CL0022.32	LRR	Leucine Rich Repeat	GE004437
CL0023.34	P-loop_NTPase	P-loop containing nucleoside triphosphate hydrolase superfamily	GE000001;GE000029;GE000045;GE000073;GE000086;GE000099;GE000188;GE000189;GE000193;GE000209;GE000211;GE000248;GE000249;GE000254;GE000285;GE000306;GE000350;GE000361;GE000362;GE000367;GE000374;GE000376;GE000388;GE000391;GE000398;GE000419;GE000426;GE000446;GE000481;GE000509;GE000522;GE000557;GE000559;GE000569;GE000583;GE000589;GE000595;GE000598;GE000642;GE000643;GE000663;GE000673;GE000698;GE000699;GE0…
CL0025.14	His_Kinase_A	His Kinase A (phospho-acceptor) domain	GE000255;GE000703;GE000795;GE001260;GE001351;GE001354;GE001357;GE001449;GE001570;GE001583;GE001606;GE001639;GE001908;GE002054;GE002064;GE002068;GE002124;GE002125;GE002153;GE002185;GE002231;GE002334;GE002342;GE002352;GE002433;GE002447;GE002468;GE002552;GE002708;GE002752;GE002772;GE002827;GE002829;GE002869;GE002993;GE002995;GE003002;GE003143;GE003159;GE003216;GE003236;GE003351;GE003363;GE003378;GE0…
CL0026.20	CU_oxidase	Multicopper oxidase-like domain	GE000649;GE000650;GE001338;GE001536;GE002535;GE003370;GE004103
CL0027.15	RdRP	RNA dependent RNA polymerase	GE000638;GE000735;GE001872;GE002133;GE002136;GE002138;GE002141;GE002171;GE002175;GE002515;GE002599;GE004388;GE004648;GE004664
CL0028.22	AB_hydrolase	Alpha/Beta hydrolase fold	GE000076;GE000105;GE000617;GE000740;GE000890;GE001014;GE001062;GE001296;GE001532;GE001650;GE001680;GE001769;GE002018;GE002019;GE002218;GE002423;GE002424;GE002711;GE002857;GE003169;GE003405;GE003475;GE003588;GE003781;GE004191
CL0029.20	Cupin	Cupin fold	GE000013;GE000269;GE000470;GE000506;GE000611;GE001093;GE001633;GE001806;GE001929;GE002296;GE002354;GE002743;GE002942;GE002983;GE003041;GE003164;GE003184;GE003427;GE003762;GE003809;GE003874;GE003927;GE003949;GE003957;GE004301
CL0030.16	Ion_channel	Ion channel (VIC) superfamily	GE000512;GE001579;GE002965;GE003879
CL0031.13	Phosphatase	Phosphatase superfamily	GE000147;GE000433;GE000480;GE001019;GE001488;GE002741;GE002980;GE003228;GE003476;GE003721;GE003874
CL0032.15	Dim_A_B_barrel	Dimeric alpha/beta barrel superfamily	GE000180;GE000612;GE001345;GE001362;GE001523;GE001591;GE002023;GE002537
CL0034.15	Amidohydrolase	Amidohydrolase superfamily	GE000023;GE000616;GE001158;GE001940;GE003126;GE003199;GE003205;GE003689;GE003713;GE003841;GE003865;GE004151;GE004397;GE004446
CL0035.16	Peptidase_MH	Peptidase clan MH/MC/MF	GE000063;GE000304;GE000942;GE001261;GE001555;GE003072;GE003587;GE003665;GE004020
CL0036.24	TIM_barrel	Common phosphate binding-site TIM barrel superfamily	GE000078;GE000174;GE000196;GE000198;GE000208;GE000315;GE000345;GE000358;GE000382;GE000385;GE000410;GE000473;GE000519;GE000520;GE000580;GE000683;GE000687;GE000688;GE000768;GE000830;GE000980;GE001036;GE001056;GE001103;GE001154;GE001193;GE001204;GE001228;GE001230;GE001251;GE001301;GE001383;GE001494;GE001530;GE001670;GE001721;GE001724;GE001848;GE001967;GE002461;GE002541;GE002663;GE002680;GE002701;GE0…
CL0037.14	Lysozyme	Lysozyme-like superfamily	GE000124;GE000461;GE000467;GE000836;GE001740;GE001782;GE001867;GE001938;GE002114;GE002207;GE002288;GE002696;GE002939;GE003623;GE003702;GE003789;GE004300;GE004424;GE004530
CL0039.12	HUP	HUP - HIGH-signature proteins, UspA, and PP-ATPase.	GE000127;GE000287;GE000295;GE000412;GE000472;GE000515;GE000530;GE000555;GE000584;GE000655;GE000806;GE000938;GE001129;GE001370;GE001491;GE001712;GE001935;GE002908;GE003484;GE003512;GE003538;GE003631;GE003724;GE003745;GE003800;GE003907;GE004005;GE004044;GE004169;GE004457;GE004710
CL0040.17	tRNA_synt_II	Class II aminoacyl-tRNA and Biotin synthetases	GE000171;GE000325;GE000401;GE001026;GE001102;GE001161;GE001965;GE002787;GE002791;GE002792;GE002843;GE002925;GE003607;GE003843
CL0042.12	Flavoprotein	Flavoprotein	GE000348;GE000749;GE000750;GE001347;GE002548;GE003125;GE003797;GE003948;GE004171;GE004186
CL0043.12	Chelatase	Chelatase Superfamily	GE000108;GE000109;GE000783;GE000784;GE001915;GE003626;GE004411
CL0044.14	Ferritin	Ferritin-like Superfamily	GE001255;GE001852;GE001856;GE002197;GE002198;GE003084
CL0045.12	Rubredoxin	Rubredoxin-like	GE000170;GE001436
CL0046.16	Thiolase	Thiolase-like Superfamily	GE001684;GE001685;GE001936;GE003616;GE003707
CL0048.12	LolA_LolB	LolA/B superfamily	GE001688;GE002287;GE003438;GE004093
CL0049.15	Tudor	Tudor domain 'Royal family'	GE003812
CL0050.12	HotDog	HotDog superfamily	GE000020;GE001685;GE001937;GE003753
CL0051.14	NTF2	NTF2-like superfamily	GE000452;GE000801;GE001009;GE001700;GE002971;GE003163;GE003324;GE003642;GE004010;GE004828;GE004861;GE004924
CL0052.18	NTN	NTN hydrolase superfamily	GE000379;GE001235;GE002528;GE002686;GE002928;GE003596;GE003796
CL0055.13	Nucleoplasmin	Nucleoplasmin-like/VP (viral coat and capsid proteins) superfamily	GE001938
CL0056.12	C_Lectin	C-type lectin-like superfamily	GE002330;GE002958;GE002960;GE003910;GE004434
CL0057.14	Met_repress	MetJ/Arc repressor, antitoxin of TA systems superfamily	GE000602;GE000734;GE000863;GE000894;GE000929;GE001564;GE001642;GE002181;GE002314;GE003003;GE003227;GE004874;GE004896
CL0058.16	Glyco_hydro_tim	Tim barrel glycosyl hydrolase superfamily	GE000651;GE001157;GE001185;GE001188;GE001198;GE001705;GE001799;GE001894;GE002947;GE003021;GE003022;GE003023;GE003024;GE003025;GE003026;GE003383;GE003928;GE004123
CL0059.15	6_Hairpin	Six-hairpin glycosidase superfamily	GE001124;GE001989;GE003102;GE003108;GE004013
CL0060.12	DNA_clamp	DNA clamp superfamily	GE000253
CL0061.13	PLP_aminotran	PLP dependent aminotransferase superfamily	GE000246;GE000428;GE000542;GE000564;GE000978;GE000992;GE001110;GE001236;GE001489;GE001510;GE001531;GE001620;GE001686;GE001865;GE002417;GE002483;GE002779;GE002850;GE003007;GE003301;GE003975;GE004015;GE004041;GE004111;GE004143;GE004425
CL0062.13	APC	APC superfamily	GE000026;GE000159;GE001222;GE002499;GE002556;GE004122
CL0063.25	NADP_Rossmann	FAD/NAD(P)-binding Rossmann fold Superfamily	GE000003;GE000006;GE000048;GE000053;GE000069;GE000079;GE000092;GE000117;GE000134;GE000139;GE000140;GE000143;GE000145;GE000207;GE000215;GE000219;GE000220;GE000221;GE000223;GE000239;GE000241;GE000283;GE000291;GE000315;GE000339;GE000340;GE000365;GE000366;GE000392;GE000411;GE000440;GE000444;GE000451;GE000479;GE000486;GE000487;GE000491;GE000492;GE000511;GE000512;GE000513;GE000518;GE000545;GE000592;GE0…
CL0064.12	CPA_AT	CPA/AT transporter superfamily	GE001205;GE002513;GE002695;GE002748;GE003230;GE003291
CL0066.14	Trefoil	Beta-trefoil superfamily	GE001636
CL0067.13	SIS	SIS domain fold	GE000163;GE000379;GE000535;GE000684;GE001545;GE003067;GE004135
CL0070.13	ACT	ACT-like domain	GE000789;GE001048;GE001101;GE001162;GE001201;GE001511;GE001704;GE002484;GE003759;GE003802
CL0071.12	His_phosphatase	Histidine phosphatase superfamily	GE000395;GE000447;GE003068
CL0072.20	Ubiquitin	Ubiquitin superfamily	GE000519;GE001048;GE001220;GE001391;GE001453;GE001484;GE001704;GE001914;GE002292;GE002563;GE002633;GE002787;GE002887;GE003770;GE003940;GE004178;GE004182;GE004624
CL0076.12	FAD_Lum_binding	Riboflavin synthase/Ferredoxin reductase FAD binding domain	GE001458;GE002780;GE003571;GE003797
CL0077.12	FAD_PCMH	PCMH-like FAD binding	GE000133;GE001561;GE003493
CL0078.13	DNA_ligase	DNA/RNA ligase superfamily	GE003434;GE004700
CL0080.12	Beta-tent	Beta-tent fold	GE000107;GE000941;GE001289;GE001346;GE002329
CL0081.13	MBD-like	MBD-like DNA-binding domain	GE000586;GE000717;GE002795;GE002808
CL0082.12	MIF	Tautomerase/MIF superfamily	GE000576
CL0085.14	FAD_DHS	DHS-like NAD/FAD-binding domain	GE000346;GE000790;GE002670;GE003028
CL0086.12	FAD_oxidored	FAD-linked oxidoreductase	GE000380;GE004764
CL0087.13	Acyl-CoA_dh	Acyl-CoA dehydrogenase, C-terminal domain-like	GE001708;GE003127;GE003129;GE003133
CL0088.16	Alk_phosphatase	Alkaline phosphatase-like	GE000435;GE001257;GE001302;GE001310;GE001318;GE001845;GE002249;GE002570;GE002749;GE002778;GE003140;GE004435
CL0089.13	GlnB-like	GlnB-like superfamily	GE000396;GE000457;GE001474;GE001476;GE002005;GE002721
CL0090.12	Globin	Globin-like	GE000460;GE002682;GE003814
CL0091.12	NAD_Ferredoxin	Ferredoxin / Ferric reductase-like NAD binding	GE001458;GE002780;GE003797
CL0093.14	Peptidase_CD	Peptidase clan CD	GE000075;GE001141;GE001944;GE002286;GE002561;GE003910
CL0094.12	Peptidase_ME	LuxS/MPP-like metallohydrolase	GE000054;GE000055;GE001161;GE002787
CL0095.13	Peptidase_ML	Peptidase Clan ML	GE001440
CL0098.14	SPOUT	SPOUT Methyltransferase Superfamily	GE000008;GE000541;GE000632;GE000947;GE001117;GE003717
CL0099.13	ALDH-like	ALDH-like superfamily	GE000807;GE000966;GE003015;GE003249;GE004142
CL0101.12	PELOTA	Pelota - RNA ribose binding superfamily	GE000008
CL0103.12	Gal_mutarotase	Galactose Mutarotase-like superfamily	GE003102;GE003892
CL0104.13	Glyoxalase	VOC superfamily	GE000197;GE001341;GE003648
CL0105.13	Hybrid	Barrel sandwich hybrid superfamily	GE000149;GE000153;GE000198;GE000335;GE000336;GE000403;GE000454;GE000455;GE000485;GE000725;GE000909;GE000911;GE000965;GE000969;GE000970;GE001090;GE001091;GE001204;GE001212;GE001214;GE001244;GE001245;GE001290;GE001293;GE001453;GE001484;GE001820;GE001828;GE002050;GE002052;GE002149;GE002151;GE002545;GE002546;GE002574;GE002575;GE002633;GE002655;GE002657;GE002714;GE002718;GE002719;GE002763;GE002767;GE0…
CL0106.13	6PGD_C	6-phosphogluconate dehydrogenase C-terminal-like superfamily	GE000145;GE000545;GE000788;GE003646;GE003907
CL0107.12	KOW	KOW domain	GE000946;GE001000;GE003608;GE004062;GE004070;GE004085
CL0108.16	Actin_ATPase	Actin-like ATPase Superfamily	GE000090;GE000094;GE000130;GE000462;GE000957;GE000967;GE001027;GE001125;GE001649;GE001665;GE001672;GE002086;GE003051;GE003397;GE003486;GE003514;GE003634;GE003989;GE004740
CL0109.12	CDA	Cytidine deaminase-like (CDA) superfamily	GE000536;GE000582;GE001482;GE003190;GE003572
CL0110.12	GT-A	Glycosyl transferase clan GT-A	GE000222;GE000225;GE000228;GE000378;GE000383;GE000503;GE000552;GE000553;GE000766;GE000973;GE000976;GE000982;GE000989;GE001053;GE001186;GE001199;GE001337;GE001614;GE001806;GE001897;GE002163;GE002168;GE002819;GE002840;GE003358;GE003763;GE003775;GE003779;GE003780;GE003784;GE003839;GE003926;GE003933;GE004123
CL0111.11	GT-C	Glycosyl transferase GT-C superfamily	GE001514;GE002756;GE003782;GE003840
CL0113.13	GT-B	Glycosyl transferase clan GT-B	GE000135;GE000238;GE000523;GE000537;GE000757;GE000758;GE000759;GE000760;GE000764;GE000972;GE000975;GE000979;GE001184;GE001329;GE001413;GE001416;GE001830;GE001907;GE002366;GE002975;GE003052;GE003417;GE003418;GE003556;GE003557;GE003716;GE003777;GE003801;GE003836;GE003923;GE003924;GE004110;GE004441
CL0116.13	Calycin	Calycin superfamily	GE001690;GE001711;GE002105;GE002534
CL0118.12	Ribokinase	Ribokinase-like superfamily	GE001263;GE001809;GE001826;GE002029;GE002775;GE003433;GE004169
CL0122.11	UTRA	Chorismate lyase/UTRA superfamily	GE001045;GE002028;GE004442
CL0123.18	HTH	Helix-turn-helix clan	GE000001;GE000009;GE000013;GE000043;GE000080;GE000088;GE000099;GE000120;GE000148;GE000179;GE000196;GE000216;GE000368;GE000470;GE000478;GE000565;GE000571;GE000581;GE000591;GE000607;GE000610;GE000613;GE000614;GE000628;GE000700;GE000715;GE000724;GE000728;GE000743;GE000747;GE000751;GE000794;GE000824;GE000841;GE000844;GE000853;GE000858;GE000865;GE000892;GE000899;GE000950;GE000961;GE001004;GE001026;GE0…
CL0124.15	Peptidase_PA	Peptidase clan PA	GE000636;GE000637;GE002755;GE003437;GE003875
CL0125.15	Peptidase_CA	Peptidase clan CA	GE000050;GE000968;GE001479;GE001877;GE001952;GE001988;GE002048;GE002243;GE002358;GE002360;GE002443;GE002529;GE002979;GE003050;GE003666;GE003909;GE004359;GE004750
CL0126.18	Peptidase_MA	Peptidase clan MA	GE000260;GE000359;GE000399;GE000538;GE000828;GE001022;GE001552;GE001715;GE002109;GE002747;GE002886;GE003310;GE003387;GE003740;GE003815;GE003906;GE003944;GE003945;GE003985;GE004156;GE004210;GE004471;GE004490;GE004767;GE004814;GE004837
CL0127.12	ClpP_crotonase	ClpP/Crotonase superfamily	GE000150;GE000671;GE001072;GE001218;GE001231;GE003155;GE004045
CL0128.12	vWA-like	von Willebrand factor type A	GE002442;GE002676;GE003223;GE003284;GE003337;GE003340;GE003858;GE003859;GE003861;GE004238;GE004578;GE004832
CL0129.14	Peptidase_AA	Peptidase clan AA	GE002071;GE002492;GE003471
CL0130.11	Peptidase_AD	Peptidase clan AD	GE000389
CL0131.11	DoxD-like	DoxD-like	GE000618;GE002699
CL0132.13	AbrB	AbrB/MraZ DNA-binding domain	GE000082;GE000144;GE000869;GE001981;GE001997;GE003960
CL0136.12	Plasmid-antitox	Plasmid toxin-antitoxin system	GE000604;GE000727;GE000733;GE000905;GE000906;GE000919;GE001068;GE001274;GE001641;GE001675;GE001833;GE002078;GE002110;GE002122;GE002140;GE002233;GE002239;GE002273;GE002274;GE002313;GE002539;GE002614;GE002806;GE002956;GE003011;GE003019;GE003256;GE003257;GE004270;GE004822;GE004863;GE004881;GE004885;GE004903;GE004907
CL0137.15	HAD	HAD superfamily	GE000103;GE000323;GE000670;GE000999;GE001513;GE001540;GE001563;GE001658;GE001804;GE002449;GE002466;GE002667;GE002813;GE003034;GE003691;GE003758;GE003781;GE003878;GE004134
CL0139.11	GADPH_aa-bio_dh	Amino acid biosynthesis and glycosomal dehydrogenase	GE000069;GE000092;GE000491;GE001113;GE001196;GE001511;GE001551;GE003718;GE003834
CL0141.12	MtN3-like	MtN3-like, vesicle-trafficking cargo-receptors	GE001006;GE003838
CL0142.12	Membrane_trans	Membrane and transport protein	GE000136;GE002102;GE003120;GE003121;GE003211;GE003212
CL0144.13	Periplas_BP	Periplasmic binding protein like	GE000161;GE002938;GE003119;GE003213
CL0145.15	Golgi-transport	Golgi-transport	GE001841
CL0149.12	CoA-acyltrans	CoA-dependent acyltransferase superfamily	GE000485;GE003593
CL0151.12	PK_TIM	Pyruvate kinase-like TIM barrel superfamily	GE000296;GE001109;GE001112;GE001446;GE002087;GE002379;GE002953
CL0153.11	dUTPase	dUTPase like superfamily	GE000550;GE001123
CL0154.11	C2	C2 superfamily	GE001135;GE002991
CL0157.11	Kleisin	Kleisin superfamily	GE003386
CL0158.12	GH_CE	Glycoside hydrolase/deacetylase superfamily	GE001187;GE001198;GE003381;GE003783
CL0159.16	E-set	Ig-like fold superfamily (E-set)	GE000442;GE000528;GE000681;GE000756;GE001894;GE002006;GE002127;GE002485;GE002696;GE002875;GE002965;GE003025;GE003312;GE003317;GE003320;GE003419;GE003696;GE003737;GE004016;GE004313;GE004471;GE004860;GE004923
CL0160.11	Methionine_synt	Cobalamin-independent synthase	GE000212;GE001671
CL0161.12	GAF	GAF domain-like	GE000088;GE000770;GE001219;GE001933;GE002142;GE002511;GE002549;GE002888;GE002997;GE003061;GE003431;GE003631;GE004174
CL0163.11	Calcineurin	Calcineurin-like phosphoesterase superfamily	GE000443;GE000940;GE001452;GE001837;GE002145;GE002659;GE003014;GE003371;GE003606;GE003719;GE004386
CL0165.11	Cache	Cache-like domain	GE001486;GE002044;GE002090;GE002731;GE002993;GE003236
CL0167.15	Zn_Beta_Ribbon	Zinc beta-ribbon	GE000250;GE000350;GE000483;GE000509;GE000538;GE000960;GE001017;GE001035;GE001071;GE001075;GE001130;GE001490;GE002167;GE002502;GE003165;GE003528;GE003618;GE003842;GE003873;GE004554;GE004660;GE004732;GE004736;GE004812;GE004826
CL0169.11	Rep	Rep-like domain	GE004809
CL0170.11	Peptidase_MD	Peptidase MD	GE001281;GE001327;GE001409;GE001996;GE003849;GE004371
CL0171.11	Phospoesterase	inositol polyphosphate 1 phosphatase like superfamily	GE000631;GE001478;GE003428
CL0172.17	Thioredoxin	Thioredoxin-like	GE000047;GE000062;GE000114;GE000121;GE000153;GE000182;GE000200;GE000313;GE000349;GE000417;GE000623;GE000802;GE000850;GE000852;GE000879;GE001202;GE001241;GE001312;GE001438;GE001460;GE001485;GE001553;GE001572;GE001637;GE001651;GE001701;GE001802;GE001961;GE002006;GE002031;GE002458;GE002542;GE002543;GE002578;GE002632;GE002681;GE002821;GE003017;GE003192;GE003251;GE003313;GE003447;GE003458;GE003669;GE0…
CL0174.10	TetR_C	TetR protein, C-terminal domain-like	GE000179;GE001211;GE002152;GE002573;GE003409;GE003422
CL0175.11	TRASH	TRASH superfamily	GE000386;GE001655
CL0177.16	PBP	Periplasmic binding protein clan	GE000478;GE000571;GE000610;GE000660;GE000751;GE001191;GE001465;GE001589;GE001946;GE002091;GE002352;GE002362;GE002400;GE002484;GE002494;GE002531;GE002538;GE002679;GE002712;GE002726;GE002752;GE002863;GE002951;GE002968;GE003220;GE003252;GE003347;GE003374;GE003377;GE003379;GE003380;GE003391;GE003532;GE003610;GE003638;GE003661;GE003785;GE003855;GE004141;GE004444;GE004450
CL0178.16	PUA	PUA/ASCH superfamily	GE000097;GE000558;GE001039;GE001463;GE002241;GE002256;GE002444
CL0179.14	ATP-grasp	ATP-grasp superfamily	GE000132;GE000508;GE000824;GE000965;GE001108;GE001262;GE001446;GE001723;GE001727;GE001729;GE002129;GE002526;GE002546;GE002834;GE003624;GE003726;GE003871;GE004643
CL0181.10	ABC-2	ABC-2-transporter-like clan	GE000907;GE000908;GE001840;GE002453;GE002745;GE002765;GE002766;GE003636
CL0182.13	IT	IT (Ion Transporter) superfamily	GE000332;GE001447;GE001448;GE002598;GE003030
CL0183.14	PAS_Fold	PAS domain clan	GE000284;GE000795;GE001080;GE001207;GE001351;GE001353;GE001354;GE001798;GE001932;GE002037;GE002068;GE002092;GE002125;GE002142;GE002185;GE002195;GE002334;GE002335;GE002352;GE002469;GE002512;GE002565;GE002567;GE002577;GE002705;GE002707;GE002708;GE002752;GE002772;GE002862;GE002919;GE002997;GE003061;GE003143;GE003218;GE003219;GE003239;GE003359;GE003364;GE003375;GE003380;GE003659;GE003680;GE003683;GE0…
CL0184.11	DMT	Drug/Metabolite transporter superfamily	GE000084;GE000201;GE000397;GE000496;GE001493;GE001793;GE002990;GE003524
CL0186.14	Beta_propeller	Beta propeller clan	GE000181;GE000570;GE001192;GE001297;GE001306;GE001464;GE001838;GE001854;GE001963;GE002014;GE002365;GE002427;GE002434;GE002474;GE002694;GE002913;GE003309;GE003312;GE003323;GE003338;GE003348;GE003749;GE004431
CL0187.11	LysM	LysM-like domain	GE001078;GE001555;GE002228;GE002872;GE003513;GE003789
CL0189.10	Endonuclease	Endonuclease V-like superfamily	GE002738
CL0190.12	HSP20	HSP20-like chaperone superfamily	GE002030
CL0191.11	POTRA	POTRA domain superfamily	GE000018;GE000131;GE000813;GE001140;GE001382;GE002046;GE003045
CL0193.14	MBB	Outer membrane beta-barrel protein superfamily	GE000018;GE000074;GE000381;GE000501;GE000609;GE000620;GE000755;GE000813;GE000819;GE000843;GE000846;GE000860;GE000870;GE000896;GE000902;GE001094;GE001140;GE001307;GE001380;GE001382;GE001473;GE001577;GE001707;GE002001;GE002046;GE002073;GE002339;GE002356;GE002388;GE002403;GE002404;GE002532;GE002581;GE002585;GE003045;GE003115;GE003200;GE003221;GE003238;GE003261;GE003288;GE003352;GE003467;GE003531;GE0…
CL0196.12	DSRM	DSRM-like clan	GE001033;GE004056
CL0197.10	GME	GME superfamily	GE000494
CL0198.16	HHH	Helix-hairpin-helix superfamily	GE000023;GE000083;GE000100;GE000165;GE000177;GE000413;GE000821;GE001395;GE001884;GE002069;GE002192;GE002463;GE002738;GE002838;GE003134;GE003233;GE003434;GE003578;GE003755;GE004048;GE004206;GE004475;GE004745
CL0199.12	DPBB	Double Psi beta barrel glucanase	GE000028;GE001588;GE003079
CL0203.12	CBD	Carbohydrate binding domain superfamily	GE002871
CL0206.11	TRB	Transcriptional repressor beta-barrel domain	GE001026;GE002783;GE004802
CL0207.10	Rhomboid-like	Integral membrane protein / protease	GE000627;GE002088;GE003231
CL0208.11	UBC	Ubiquitin conjugating enzyme like superfamily	GE004626
CL0209.11	Bet_V_1_like	Bet V 1 like	GE001122;GE001155;GE001221;GE002473;GE003350
CL0214.13	UBA	UBA superfamily	GE003755
CL0219.14	RNase_H	Ribonuclease H-like superfamily	GE000022;GE000066;GE000234;GE000400;GE000424;GE000425;GE000493;GE000498;GE000613;GE000726;GE000729;GE000730;GE000736;GE000742;GE000745;GE000748;GE000775;GE000867;GE000871;GE000891;GE000924;GE000926;GE001242;GE001248;GE001375;GE001401;GE001681;GE001787;GE001893;GE002107;GE002111;GE002196;GE002232;GE002236;GE002244;GE002305;GE002413;GE002476;GE002487;GE002502;GE002540;GE003043;GE003165;GE003265;GE0…
CL0220.12	EF_hand	EF-hand like superfamily	GE001861;GE002158;GE002870;GE003258
CL0221.11	RRM	RRM-like clan	GE000342;GE000499;GE001399;GE002894;GE002982
CL0222.8	MviN_MATE	MviN, MATE-like superfamily	GE000226;GE000517;GE000544;GE002836;GE003794;GE003929
CL0223.8	MACRO	MACRO domain superfamily	GE000304;GE000619
CL0224.8	DHQS	Dehydroquinate synthase-like superfamily	GE000210
CL0225.8	FtsL	FtsL-like superfamily	GE000142;GE001054
CL0227.9	Enolase_N	Enolase N-terminal domain-like superfamily	GE001055
CL0228.8	Acyltransferase	Acyltransferase clan	GE000322;GE001947;GE003586
CL0230.8	HO	Heme oxygenase-like superfamily	GE004202
CL0231.9	MazG	all-alpha NTP pyrophosphohydrolase superfamily	GE000477;GE001825
CL0232.8	NifU	NifU C-terminal domain-like superfamily	GE000557;GE003693;GE004426
CL0233.8	SufE_NifU	SufE/NifU superfamily	GE002849;GE004426
CL0234.8	CTPT	CTP transferase-like superfamily	GE001550
CL0236.17	PDDEXK	PD-(D/E)XK nuclease superfamily	GE000162;GE000306;GE000429;GE000595;GE000642;GE000643;GE000861;GE001499;GE001525;GE001811;GE002184;GE002242;GE002321;GE002327;GE002844;GE003535;GE003738;GE004107;GE004243;GE004323;GE004384;GE004489;GE004561;GE004592;GE004732;GE004796
CL0237.8	HD_PDEase	HD/PDEase superfamily	GE000030;GE000720;GE000855;GE001020;GE001048;GE001179;GE001180;GE001219;GE001495;GE001543;GE001608;GE001704;GE002066;GE002067;GE002187;GE002193;GE002194;GE002266;GE002281;GE002353;GE002448;GE002709;GE002753;GE002771;GE002889;GE002892;GE003431;GE003478;GE003622;GE003652;GE003681;GE003684;GE003731;GE003953;GE004200;GE004285;GE004374;GE004459;GE004511
CL0238.8	PP2C	PP2C-like superfamily	GE001136;GE003792;GE004831
CL0240.8	PFK	PFK-like superfamily	GE000087;GE001059
CL0241.8	ABC_membrane	ABC transporter membrane domain clan	GE000522;GE000968;GE001246;GE001325;GE001800;GE001939;GE002878;GE003196;GE003462;GE003613
CL0244.9	PGBD	PGBD superfamily	GE000933;GE001169;GE001740;GE002416;GE003848
CL0245.9	EDD	EDD superfamily	GE000104
CL0246.8	ISOCOT_Fold	Isomerase,CoA transferase & Translation initiation factor Superfamily	GE001195;GE003448;GE003688;GE003803
CL0248.8	ParBc	ParB-like superfamily	GE000368;GE000597;GE004622;GE004743;GE004802
CL0250.7	GAD	GAD domain superfamily	GE003843
CL0251.8	MORN	MORN repeat	GE002070;GE004823
CL0254.9	THDP-binding	Thiamin diphosphate-binding superfamily	GE000217;GE000218;GE000344;GE000484;GE000685;GE000790;GE000993;GE000994;GE001586;GE001604;GE003028;GE003069;GE003559;GE003592;GE004018
CL0255.9	ATP_synthase	ATP synthase F0 subunit	GE000372;GE000373;GE003147;GE003825
CL0256.7	Enolase_TIM	Enolase like TIM barrel	GE001055
CL0257.9	Acetyltrans	N-acetyltransferase like	GE000032;GE000106;GE000539;GE000603;GE000928;GE001001;GE001002;GE001288;GE001328;GE001877;GE002020;GE002973;GE003004;GE003168;GE003357;GE003468;GE003586;GE003603;GE003674;GE004749;GE004848;GE004867;GE004889;GE004911
CL0258.7	DALR	DALR superfamily	GE000324;GE000472;GE000530;GE000655;GE000938;GE001129
CL0259.7	OstA	OstA superfamily	GE000501;GE004132;GE004133
CL0260.8	NTP_transf	Nucleotidyltransferase superfamily	GE000023;GE000298;GE000805;GE001048;GE001394;GE001543;GE001704;GE001836;GE002118;GE002438;GE002910;GE003446;GE004200;GE004296;GE004486
CL0261.7	NUDIX	NUDIX superfamily	GE000385;GE000413;GE000822;GE001541;GE001805;GE002229;GE002465;GE003308;GE003423;GE003483
CL0262.7	Trigger_C	Trigger factor/SurA domain	GE000500;GE001037;GE001073;GE003937
CL0263.8	His-Me_finger	His-Me finger endonuclease superfamily	GE000436;GE000735;GE001384;GE002515;GE002599;GE004596
CL0264.7	SGNH_hydrolase	SGNH hydrolase superfamily	GE001063;GE001189;GE002860
CL0265.7	HIT	HIT superfamily	GE002944;GE003520
CL0266.9	PH	PH domain-like superfamily	GE000488;GE004510
CL0267.8	S11_L18p	Ribosomal protein S11/L18p superfamily	GE004050;GE004057
CL0268.7	Pec_lyase-like	Pectate lyase-like beta helix	GE000242;GE000815;GE001376;GE001814;GE002047
CL0269.8	Maf	Maf/Ham1 superfamily	GE001118;GE003621;GE004100
CL0270.7	Iso_DH	Isocitrate/Isopropylmalate dehydrogenase-like superfamily	GE000042;GE000070;GE000393;GE003281;GE003488;GE003617;GE003916
CL0273.7	CYTH	CYTH-like phosphatase superfamily	GE000125
CL0275.9	HAS-barrel	HAS-barrel superfamily	GE000374;GE000376;GE003146;GE003153;GE003824
CL0276.8	Nucleot_cyclase	Nucleotide cyclase superfamily	GE000014;GE000415;GE000416;GE000809;GE001020;GE001207;GE001407;GE001486;GE001798;GE001933;GE002000;GE002037;GE002134;GE002142;GE002195;GE002251;GE002335;GE002430;GE002431;GE002447;GE002469;GE002512;GE002567;GE002816;GE002862;GE002888;GE002919;GE002997;GE003061;GE003218;GE003219;GE003235;GE003239;GE003374;GE003380;GE003435;GE003561;GE003661;GE003679;GE003730;GE004454
CL0277.7	FAD-oxidase_C	FAD-linked oxidase C-terminal domain superfamily	GE001561
CL0278.8	AIG2	AIG2/ChaC-like superfamily	GE003885
CL0279.7	GatB_YqeY	YqeY-like superfamily	GE000959;GE002083
CL0280.7	PIN	PIN domain superfamily	GE000081;GE000425;GE000439;GE000862;GE001104;GE001516;GE001565;GE001875;GE001980;GE001998;GE002123;GE002139;GE002297;GE002306;GE002390;GE002885;GE003012;GE003018;GE003677;GE004254;GE004271;GE004354;GE004864;GE004886;GE004908
CL0283.7	LigB	LigB-like superfamily	GE003982;GE004460
CL0286.6	GCS	gamma-glutamylcysteine synthetase/glutamine synthetase clan	GE001472;GE001999;GE002083;GE002529;GE002909
CL0287.7	Transthyretin	Transthyretin superfamily	GE001247;GE003157;GE003317;GE003320;GE004162
CL0288.6	DAP_epimerase	DAP epimerase superfamily	GE000769;GE002382
CL0289.6	FBD	Folate binding domain	GE002891;GE003893
CL0290.6	EPT_RTPC	EPT/RTPC-like superfamily	GE002419;GE004140
CL0291.7	KNTase_C	Nucleotidyltransferase substrate binding domain	GE001393;GE001543;GE002117;GE003446
CL0292.6	LysE	LysE transporter superfamily	GE000041;GE000482;GE000497;GE001082;GE001106;GE001234;GE001573;GE001628;GE001659;GE001925;GE002006;GE002590;GE002592;GE002972;GE003193;GE003533;GE003977;GE004303;GE004304;GE004306;GE004317;GE004456;GE004521;GE004847;GE004866;GE004888;GE004910
CL0296.5	GroES	GroES-like superfamily	GE000004;GE001685;GE002503;GE003720;GE003881
CL0297.5	PhoU	PhoU-like superfamily	GE000664;GE001807
CL0298.5	tRNA_bind_arm	tRNA-binding arm superfamily	GE000401;GE000530;GE002791
CL0299.5	Peptidase_SF	Peptidase clan SF	GE000885;GE001031;GE001386;GE002204;GE002436;GE003269;GE003582;GE004259;GE004524;GE004811
CL0300.5	TAT	Twin-Arginine Translocation Motif	GE004144
CL0301.6	PA14	PA14 superfamily	GE002690
CL0302.6	Arginase	Arginase/deacetylase superfamily	GE003296;GE003300
CL0303.5	H2TH	Helix-two-turns-helix superfamily	GE001017;GE004051
CL0304.5	CheY	CheY-like superfamily	GE000151;GE000278;GE000628;GE000701;GE000704;GE000794;GE001079;GE001251;GE001259;GE001260;GE001267;GE001352;GE001356;GE001450;GE001569;GE001576;GE001582;GE001607;GE001638;GE001668;GE002055;GE002066;GE002067;GE002124;GE002125;GE002142;GE002154;GE002186;GE002187;GE002334;GE002335;GE002352;GE002353;GE002369;GE002399;GE002430;GE002447;GE002469;GE002553;GE002708;GE002709;GE002752;GE002753;GE002771;GE0…
CL0306.4	HeH	LEM/SAP HeH motif	GE001801
CL0307.4	FUSC	Fusaric acid resistance protein-like superfamily	GE003179;GE003389
CL0310.4	DinB	DinB-like superfamily	GE002022;GE002330;GE002662;GE003651
CL0311.4	SCP2	SCP-2 sterol transfer superfamily	GE003600
CL0312.4	HemS_ChuX	Heme iron utilization protein-like superfamily	GE004418
CL0314.4	PP-binding	ACP-like superfamily	GE001685;GE003706;GE003781
CL0315.4	Gx_transp	Gx transporter superfamily	GE002100
CL0316.4	Acyl_transf_3	Membrane acyl transferase superfamily	GE001602;GE001810;GE001834;GE002208;GE002220;GE003655;GE003920;GE003963;GE004852;GE004915
CL0317.4	Multiheme_cytos	Multiheme cytochrome superfamily	GE000752;GE002486;GE003322
CL0318.4	Cytochrome-c	Cytochrome c superfamily	GE000007;GE000182;GE000418;GE001313;GE001466;GE001536;GE001618;GE001866;GE001904;GE002009;GE002013;GE002248;GE002283;GE002735;GE003346;GE003835;GE004105;GE004146
CL0319.4	SHS2	SHS2 domain	GE000130;GE000804;GE001165;GE001916;GE002967
CL0320.4	PepSY	PepSY domain-like superfamily	GE000192;GE002727;GE003260
CL0322.4	RND_permease	RND permease superfamily	GE000039;GE000337;GE000402;GE000456;GE000910;GE001092;GE001213;GE001291;GE001292;GE001580;GE001687;GE001969;GE002051;GE002150;GE002576;GE002656;GE002715;GE002716;GE002720;GE002754;GE004226;GE004331
CL0323.4	Patatin	Patatin/FabD/lysophospholipase-like superfamily	GE001685;GE003156;GE003615
CL0325.4	Form_Glyc_dh	Formate/glycerate dehydrogenase catalytic domain-like superfamily	GE000963;GE001111;GE002669;GE003390;GE003759;GE003856
CL0327.4	Pilus	Pilus subunit	GE000167;GE000169;GE001880;GE001881;GE002912;GE002917
CL0328.4	2heme_cytochrom	Transmembrane di-heme cytochrome superfamily	GE000951;GE001295;GE001441;GE001521;GE001913;GE002010;GE002359;GE002450;GE002454;GE002457;GE002562;GE002893;GE004145
CL0329.4	S5	Ribosomal protein S5 domain 2-like superfamily	GE000045;GE000095;GE000128;GE000189;GE000255;GE000362;GE000792;GE001039;GE001725;GE001851;GE002126;GE002231;GE003002;GE003528;GE003851;GE004056;GE004076;GE004092;GE004099;GE004470
CL0331.4	EpsM	General secretion pathway protein M	GE000463;GE000464;GE001885;GE001886;GE003990
CL0332.4	AcetylDC-like	Acetyl-decarboxylase like superfamily	GE000294;GE001483;GE002380
CL0334.4	THBO-biosyn	Tetrahydrobiopterin biosynthesis-like enzyme superfamily	GE000955;GE001330;GE001508;GE001973;GE003627
CL0335.4	FumRed-TM	Fumarate reductase respiratory complex transmembrane subunits	GE001424;GE001425
CL0336.4	FMN-binding	FMN-binding split barrel superfamily	GE001653;GE001669;GE002089;GE002495;GE002842;GE002970;GE003135
CL0337.4	RF	Release factor superfamily	GE002845;GE004096
CL0339.4	PFL-like	PFL-like glycyl radical enzyme superfamily	GE001041
CL0341.4	LDH_C	LDH C-terminal domain-like superfamily	GE004038
CL0342.4	TolB_N	TolB, N-terminal domain	GE000803;GE001128;GE001174;GE002254;GE003487;GE003749
CL0344.4	4Fe-4S	4Fe-4S ferredoxins	GE000113;GE000119;GE000126;GE000154;GE000190;GE000714;GE000781;GE001301;GE001383;GE001422;GE001483;GE001561;GE001967;GE002380;GE002634;GE002636;GE002776;GE003559;GE003609;GE003673;GE003746;GE004177;GE004178;GE004184;GE004204
CL0346.4	Ribo_L29	Ribosomal protein L29, L29p, superfamily	GE004065
CL0347.4	Tetraspannin	Tetraspannin-like	GE002394
CL0349.4	SLOG	SMF/DprA-LOG (SLOG)	GE001077;GE002148;GE003864
CL0350.4	PRC-barrel	PRC-barrel like superfamily	GE000577;GE000948;GE002651;GE003047;GE003071;GE003081;GE003092
CL0355.4	CheC-like	CheC-like superfamily	GE000279;GE000690;GE002333
CL0356.4	AMP_N-like	Creatinase/prolidase N-terminal domain superfamily	GE002986
CL0357.4	SMAD-FHA	SMAD/FHA domain superfamily	GE001132;GE003489;GE004424
CL0359.4	Intron-mat_II	Type II intron maturase-like superfamily	GE000638;GE000735;GE001872;GE002133;GE002136;GE002138;GE002141;GE002171;GE002175;GE002515;GE002599;GE004648;GE004664
CL0362.4	RAMPS-Cas5-like	CRISPR-associated (Cas) Repair Associated Mysterious Proteins	GE001496;GE002270;GE002271;GE002272;GE004647
CL0364.4	Leu-IlvD	LeuD/IlvD-like	GE000071;GE000823;GE001446;GE002918;GE003414;GE003913
CL0365.4	MurF-HprK_N	MurF and HprK N-domain-like superfamily	GE003488
CL0366.4	JAB	JAB-like superfamily	GE000713;GE001783;GE002226;GE004098;GE004628
CL0368.4	PhosC-NucP1	Phospholipase C/P1 nuclease superfamily	GE001258;GE001919;GE004550
CL0369.4	GHD	Glycosyl hydrolase domain superfamily	GE001185;GE001705;GE003022;GE003023;GE003024;GE003026;GE003383
CL0376.4	Oxa1	Cytochrome oxidase biogenesis family	GE003892
CL0377.4	FAH	Fumarylacetoacetate hydrolase, C-terminal domain, superfamily	GE000027
CL0378.4	ANL	ANL superfamily	GE001492;GE001947;GE003123
CL0381.4	Metallo-HOrase	Metallo-hydrolase/oxidoreductase superfamily	GE000459;GE000680;GE001021;GE001081;GE001304;GE003594;GE003743;GE004186;GE004201
CL0382.4	DNA-mend	DNA breaking-rejoining enzyme superfamily	GE000231;GE000232;GE000233;GE000421;GE000422;GE000423;GE000586;GE000601;GE000717;GE000719;GE000771;GE000772;GE000773;GE000774;GE000832;GE000945;GE001730;GE002240;GE002795;GE002805;GE002809;GE003266;GE003277;GE003894;GE003972;GE004213;GE004368;GE004376;GE004496;GE004497;GE004499;GE004738;GE004745;GE004751;GE004752;GE004753;GE004781;GE004782;GE004784;GE004818
CL0383.4	PheT-TilS	Phenylalanine- and lysidine-tRNA synthetase domain superfamily	GE002792;GE004044
CL0387.4	DHFred	Dihydrofolate reductase-like	GE000659;GE001332;GE003572
CL0389.4	TRAF	TRAF domain-like superfamily	GE001231
CL0392.4	Chaperone-J	Chaperone J-domain superfamily	GE000091;GE002740;GE003093;GE003112;GE003175;GE003530
CL0394.4	DsrEFH-like	DsrEFH-like superfamily	GE001023;GE001024;GE003523
CL0397.4	TusA-like	TusA-like superfamily	GE002470;GE004458
CL0399.4	Asp-glut_race	Aspartate/glutamate racemase superfamily	GE001791;GE003866;GE003974
CL0401.4	AsmA-like	AsmA-like OmpF regulator protein superfamily	GE000011;GE001120;GE003042
CL0404.4	BPD_transp_1	BPD transporter like	GE000302;GE000303;GE000661;GE000662;GE001065;GE002401;GE002729;GE003036;GE003396;GE003639;GE003786;GE003787;GE003852;GE003853;GE004350;GE004445
CL0406.4	YjbJ-CsbD-like	YjbJ-CsbD-like superfamily	GE001858;GE003027;GE003087;GE003088
CL0407.4	TBP-like	TATA-binding protein like	GE000468
CL0408.4	PUP	Purine and uridine phosphorylase superfamily	GE002949;GE004014
CL0410.4	LEF-8-like	LEF-8 like region of RNA polymerase Rpb2	GE004080
CL0413.4	Toprim-like	Toprim domain	GE000255;GE000675;GE000732;GE000960;GE001075;GE002231;GE004554;GE004812
CL0418.4	GIY-YIG	GIY-YIG endonuclease superfamily	GE002738;GE002884
CL0419.4	T3SS-Chaperone	Type III secretion system types a and b chaperone	GE003823
CL0423.4	AhpD-like	AhpD-like superfamily	GE002969
CL0424.4	T3SS-hook	Type III secretion system-derived superfamily, hook-related	GE000152;GE003429;GE003822
CL0425.4	ComplexI-N	NADH dehydrogenase I, subunit N	GE002635;GE002639;GE002640;GE002641;GE004113;GE004114;GE004116;GE004120
CL0426.4	HRDC-like	HRDC-like superfamily	GE000498;GE002959;GE003443
CL0428.4	TolA-TonB-Cterm	TolA/TonB C-terminal	GE000818;GE000913;GE001300;GE001379;GE002045;GE002595;GE003182;GE003750;GE003870;GE004223;GE004308;GE004320;GE004329;GE004345;GE004403
CL0430.4	CopD_like	Copper resistance protein D	GE003837;GE004017
CL0431.4	PF	Profilin-like superfamily	GE002093
CL0433.4	SPFH	SPFH superfamily	GE001716;GE001717;GE002264;GE002923;GE002924;GE003094;GE003095;GE003326;GE003678;GE003760;GE003761;GE003986;GE003987
CL0434.4	Sialidase	Sialidase superfamily	GE002389;GE003328
CL0436.4	FliG	Flagellar motor switch family	GE003826
CL0437.4	EF-G_C	Transcription elongation factor G C-terminal	GE000189;GE000481;GE001030;GE003181;GE004076
CL0439.4	NusG-like	NusG-like	GE004085
CL0441.4	AlbA	RNA-DNA binding Alba-like superfamily	GE001067;GE002262;GE004383;GE004689;GE004794
CL0442.4	Tubulin_C	Tubulin, FtsZ and Misato and their C-termini,	GE000129
CL0453.3	Apoptosis-Inhib	Inhibitors of suppressors of apoptosis Bax/Bak	GE003813
CL0457.3	4HB_MCP	Aspartate chemoreceptor, signal-transduction ligand-binding	GE000186;GE002147;GE002340;GE002343;GE002346;GE003411
CL0458.3	IIaaRS-ABD	Class II aaRS Anticodon-binding domain-like	GE000171;GE001965;GE002787
CL0459.3	BRCT-like	BRCT like	GE003434;GE004700
CL0464.3	5_3_exonuc_C	5'-3'-exonuclease C-terminal sub-region	GE000425
CL0465.3	Ank	Ankyrin repeat superfamily	GE000441
CL0466.3	PDZ-like	PDZ domain-like peptide-binding superfamily	GE000150;GE001552;GE003155;GE003437;GE003875
CL0469.3	l-integrase_N	lambda integrase N-terminal domain	GE000231;GE000233;GE000421;GE000423;GE000717;GE000771;GE000772;GE000774;GE000945;GE003894;GE004496;GE004498;GE004499;GE004751;GE004753;GE004783;GE004784;GE004818
CL0472.3	Peptidase_U	Peptidase clan U	GE000408;GE000540;GE001250
CL0475.3	Cyclophil-like	Cyclophilin-like superfamily	GE000939
CL0477.3	TRD	DNA methylase specificity domain	GE000594;GE002183;GE002325;GE004382;GE004483;GE004485
CL0478.3	ATPase_I_AtpR	F-type and N-type ATPase, I/AtpR subunit	GE000369;GE003150
CL0479.3	PLD	Phospholipase D superfamily	GE001402;GE001420;GE002435;GE003077
CL0481.3	HUH	His-hydrophobic-His tranposase Y1,Y2 superfamily	GE000275;GE000310;GE001871;GE002178;GE002180;GE004690
CL0483.3	PreATP-grasp	Probable substrate-binding preceding ATP-grasp domain	GE000132;GE000508;GE000965;GE001727;GE002546;GE003871
CL0486.3	Fer2	2Fe-2S iron-sulfur cluster binding domain	GE000154;GE001334;GE001422;GE001458;GE001483;GE002634;GE002780;GE004187;GE004188
CL0487.3	FKBP	FKBP-like superfamily	GE000060;GE000351;GE000500;GE000825;GE001037;GE001073;GE001360;GE002786;GE003553;GE003882;GE003883
CL0489.3	SAF	SAF-like beta clip superfamily	GE001268
CL0490.3	PepSY_TM-like	PepSY_TM-like	GE000903;GE001315;GE002472;GE002536;GE002582;GE003260;GE004228;GE004276;GE004334;GE004351;GE004398
CL0492.3	S4	S4 domain superfamily	GE000012;GE000203;GE000669;GE003384;GE003512;GE004049
CL0494.3	DnaA_N	DNA-A N-terminal domain-like superfamily	GE000001;GE000098
CL0497.3	GST_C	Glutathione S-transferase, C-terminal domain	GE000047;GE000121;GE002821;GE004147
CL0499.3	O-anti_assembly	O-antigen assembly enzyme superfamily	GE000168;GE000554;GE000762;GE002835
CL0500.3	Glycine-zipper	Glycine-zipper TM superfamily	GE000622;GE004165;GE004551;GE004824
CL0502.3	STAS	STAS domain superfamily	GE000917;GE003362;GE004024;GE004029;GE004139;GE004216;GE004325;GE004618
CL0503.3	SOR	Superoxide reductase-like superfamily	GE000681;GE001411;GE002159
CL0504.3	Phage_barrel	Phage tail beta-barrel superfamily	GE001153
CL0505.3	Pentapeptide	Pentapeptide repeat	GE000064;GE000158
CL0506.3	Succ_CoA_synth	Succinyl-CoA synthetase flavodoxin domain superfamily	GE001107;GE001108;GE003725;GE003726
CL0508.3	YkuD	L,D-transpeptidase catalytic domain	GE001405;GE002830;GE002872;GE003848;GE004478;GE004480
CL0509.3	RBP11-like	RBP11-like subunits of RNA polymerase	GE004048
CL0515.3	LTXXQ-like	LTXXQ-like superfamily	GE001611;GE003055;GE003161
CL0516.3	ISP-domain	Rieske-like iron-sulphur domain	GE001931;GE002383;GE002847;GE004144
CL0517.3	MBOAT-like	Membrane-bound O-acyltransferase,MBOAT,superfamily	GE000578;GE001190
CL0522.3	YbjQ-like	YbjQ-like superfamily	GE000562
CL0525.3	pap2	Acid phosphatase/Vanadium-dependent haloperoxidase	GE001515;GE001831;GE002351;GE003911
CL0527.3	Sm-like	Sm (Small RNA binding protein domain)	GE002902
CL0529.2	FMN-dep-NRtase	FMN-dependent nitroreductase-like	GE000046;GE000051;GE000445;GE001850;GE004429
CL0530.2	DNase_I-like	DNase I-like	GE001419;GE002666;GE003078;GE004157
CL0531.2	AMP-binding_C	AMP-binding enzyme C-terminal domain superfamily	GE001492
CL0533.2	PRTase-like	PRPP synthetase-associated protein 1	GE000195;GE001235;GE002948;GE003867;GE004008;GE004091
CL0534.2	YjgF-like	YjgF-like superfamily	GE001047
CL0536.2	HEXAPEP	Hexapeptide repeat superfamily	GE000021;GE000247;GE000356;GE000378;GE000763;GE000944;GE000981;GE001096;GE002837;GE003009;GE003449
CL0539.2	RNase_III	RNase III domain-like superfamily	GE001033
CL0544.2	AcylCoA_ox_dh_N	Acyl-coenzyme A oxidase/dehydrogenase N-terminal	GE001708;GE003127;GE003129;GE003133
CL0548.2	IHF-likeDNA-bdg	IHF-like DNA-binding protein superfamily	GE000872;GE000889;GE000916;GE001038;GE002322;GE002422;GE002793;GE003460;GE004220;GE004255;GE004326;GE004344;GE004503;GE004504;GE004506;GE004715
CL0565.2	GHKL	ATPase domain of HSP90, DNA topoisomerase II and histidine kinase	GE002262;GE004383;GE004794
CL0566.2	Tubulin	Tubulin nucleotide-binding domain-like, GTPase	GE000129
CL0570.2	PPP-I	Protease propeptides/inhibitors	GE003419
CL0575.2	EFTPs	Translation proteins of Elongation Factors superfamily	GE000099;GE000189;GE000481;GE000948;GE001030;GE003181;GE004073;GE004075;GE004076;GE004087
CL0576.2	STARBD	Starch-binding domain like superfamily	GE001419
CL0580.2	YqgF	YqgF-like family	GE003578;GE003868
CL0582.2	TrkA_C	TrkA C-terminal domain-like	GE003714
CL0588.2	Ribos_L15p_L18e	Ribosomal proteins L15 bacteria, L18e archaea	GE004054
CL0590.2	OML_zippers	Major outer membrane lipoprotein zipper superfamily	GE001359;GE004479
CL0591.2	TKC_like	Transketolase C-terminal domain-like superfamily	GE000218;GE000344;GE000685;GE001586;GE001604;GE003069;GE003559;GE003592;GE004018
CL0597.2	Post-HMGL	Post-HMGL domain-like superfamily	GE001204
CL0599.2	GH57_38_middle	Families 57/38 glycoside transferase middle domain superfamily	GE003381
CL0600.2	S15_NS1	S15/NS1 RNA-binding domain superfamily	GE000096
CL0603.2	AA_dh_N	Aminoacid dehydrogenase-like, N-terminal domain superfamily	GE000629;GE000630;GE002898;GE004039;GE004155;GE004209
CL0604.2	post-AAA	post-AAA+ oligomerization domain-like superfamily	GE000673;GE001127;GE003711;GE004046
CL0608.2	Reductase_C	FAD/NAD-linked reductase C-terminal domain superfamily	GE000006;GE000486;GE002381;GE002384;GE003016;GE003250
CL0613.1	Terp_synthase	Terpenoid synthases superfamily	GE000056;GE003492;GE003890;GE004007;GE004012;GE004168
CL0617.1	Peroxidase	Heme-dependent peroxidases superfamily	GE002377
CL0622.1	Acylphosphatase	Acylphosphatase/BLUF domain-like superfamily	GE000094;GE001428;GE002252;GE002980;GE004449
CL0624.1	CcdB_PemK	Cell growth inhibitor/plasmid maintenance toxic component superfamily	GE000992;GE003005
CL0631.1	YgaC_TfoX-N	YgaC/TfoX-N like superfamily	GE001340;GE002596
CL0633.1	NusB	NusB-like superfamily	GE000797;GE003568
CL0635.1	DmpA_ArgJ	DmpA/ArgJ-like superfamily	GE000384
CL0645.1	Anti-sigma_N	N-terminal, cytoplasmic domain of anti-sigma factor superfamily	GE002697;GE003373;GE003439
CL0649.1	PseudoU_synth	Pseudouridine synthase superfamily	GE000097;GE000203;GE000669;GE001051;GE001406;GE003384
CL0652.1	S24e_L23_L15e	Ribosomal S24e, L23 and L15e superfamily	GE004061
CL0654.1	WYL	WYL-like superfamily	GE002265
CL0655.1	PilP	GspC HR domain/PilP-like superfamily	GE000465;GE002415
CL0660.1	SHOCT	SHOCT superfamily	GE003326
CL0663.1	CNF1_YfiH	CNF1/YfiH-like putative cysteine hydrolases	GE000202;GE002376;GE003367;GE004027
CL0664.1	UB2H	UB2H/UvrB interaction domain superfamily	GE002288;GE002820;GE003876
CL0667.1	Fer2_BFD	Bacterioferritin-associated ferredoxin superfamily	GE002205;GE002380;GE002384;GE002462;GE002687;GE004426
CL0670.1	4PPT	4'-phosphopantetheinyl transferase superfamily	GE000791
CL0671.1	AAA_lid	AAA+ ATPase lid domain superfamily	GE000045;GE000350;GE000569;GE000828;GE001071;GE001150;GE001715;GE002441;GE002675;GE002738;GE002820;GE003344;GE003481;GE003597;GE003754;GE003862;GE003985;GE004046;GE004241;GE004586
CL0672.1	p35	Baculovirus p35 protein superfamily	GE002358;GE002693;GE004359;GE004471
CL0676.1	SLATT	SMODS and LOG-Smf/DprA-Associating Two TM	GE004487
CL0677.1	GHMP_C	GHMP C-terminal domain superfamily	GE002126;GE004092
CL0681.1	HAMP	HAMP domains	GE000795;GE001639;GE002054;GE002340;GE002827;GE002993;GE003159;GE003236;GE003240;GE003359;GE003378;GE003411;GE003477;GE004032
CL0684.1	NFACT_RNA-bind	NEMF/FbpA/Caliban/Tae2 RNA binding	GE004457
CL0685.1	AmpE_CobD-like	AmpE/CobD like	GE001619
CL0686.1	aG_PT	Alpha-glutamyl/putrescinyl thymine phosphorylase	GE000264
