# Supplementary material for: Genome of Methylomonas sp. AM2-LC, representing a methanotrophic bacterial species isolated from water column of a boreal, oxygen-stratified lake
Source: Front Genet. 2024 Aug 30;15:1440435. doi: 10.3389/fgene.2024.1440435 (PMC11392852; doi:10.3389/fgene.2024.1440435)
Supplement: Supplementary file 1 [file DataSheet3.ZIP › Supplementary_File_3_rev/08.Pfam_annotation/Pfam.Family.gene_list.xls]

Family	Family_name	Family_description	Clan_ID	Clan_accession	Clan_description	gene_list
PF00004	AAA	ATPase family associated with various cellular activities (AAA)	P-loop_NTPase	CL0023.34	P-loop containing nucleoside triphosphate hydrolase superfamily	GE000001;GE000029;GE000350;GE000569;GE000673;GE000828;GE000861;GE001039;GE001071;GE001079;GE001080;GE001105;GE001150;GE001609;GE001715;GE002154;GE002241;GE002402;GE002416;GE002441;GE002675;GE002764;GE002961;GE003130;GE003344;GE003401;GE003481;GE003528;GE003597;GE003660;GE003736;GE003738;GE003754;GE003788;GE003854;GE003985;GE003994;GE004046;GE004160;GE004174;GE004241;GE004323;GE004509;GE004586;GE0…
PF00005	ABC_tran	ABC transporter	P-loop_NTPase	CL0023.34	P-loop containing nucleoside triphosphate hydrolase superfamily	GE000285;GE000361;GE000522;GE000663;GE000904;GE000968;GE001064;GE001176;GE001246;GE001325;GE001522;GE001839;GE001939;GE001962;GE002324;GE002402;GE002452;GE002506;GE002730;GE002746;GE002760;GE002764;GE002852;GE002867;GE002878;GE002901;GE003037;GE003098;GE003118;GE003122;GE003196;GE003209;GE003210;GE003234;GE003282;GE003289;GE003392;GE003395;GE003462;GE003613;GE003635;GE003640;GE003788;GE003854;GE0…
PF00006	ATP-synt_ab	ATP synthase alpha/beta family, nucleotide-binding domain	P-loop_NTPase	CL0023.34	P-loop containing nucleoside triphosphate hydrolase superfamily	GE000374;GE000376;GE001801;GE003146;GE003153;GE003824
PF00009	GTP_EFTU	Elongation factor Tu GTP binding domain	P-loop_NTPase	CL0023.34	P-loop containing nucleoside triphosphate hydrolase superfamily	GE000099;GE000189;GE000481;GE000583;GE001030;GE001034;GE001644;GE001962;GE003181;GE004075;GE004076;GE004087
PF00011	HSP20	Hsp20/alpha crystallin family	HSP20	CL0190.12	HSP20-like chaperone superfamily	GE002030
PF00012	HSP70	Hsp70 protein	Actin_ATPase	CL0108.16	Actin-like ATPase Superfamily	GE000090;GE000967;GE001665;GE002086
PF00013	KH_1	KH domain	KH	CL0007.18	K-Homology (KH) domain Superfamily	GE000095
PF00015	MCPsignal	Methyl-accepting chemotaxis protein (MCP) signalling domain	--	--	--	GE000186;GE002059;GE002147;GE002340;GE002344;GE002346;GE002373;GE002577;GE002874;GE003158;GE003240;GE003359;GE003360;GE003364;GE003411;GE003451;GE003477;GE004025;GE004032
PF00022	Actin	Actin	Actin_ATPase	CL0108.16	Actin-like ATPase Superfamily	GE002086
PF00023	Ank	Ankyrin repeat	Ank	CL0465.3	Ankyrin repeat superfamily	GE000441
PF00025	Arf	ADP-ribosylation factor family	P-loop_NTPase	CL0023.34	P-loop containing nucleoside triphosphate hydrolase superfamily	GE000099
PF00027	cNMP_binding	Cyclic nucleotide-binding domain	Cupin	CL0029.20	Cupin fold	GE000013;GE000470;GE003041;GE003427;GE003874
PF00032	Cytochrom_B_C	Cytochrome b(C-terminal)/b6/petD	--	--	--	GE004145
PF00033	Cytochrome_B	Cytochrome b/b6/petB	2heme_cytochrom	CL0328.4	Transmembrane di-heme cytochrome superfamily	GE004145
PF00034	Cytochrom_C	Cytochrome c	Cytochrome-c	CL0318.4	Cytochrome c superfamily	GE000182;GE000418;GE001313;GE001536;GE001618;GE001866;GE001904;GE002013;GE002248;GE002283;GE002735;GE003346;GE004105
PF00035	dsrm	Double-stranded RNA binding motif	DSRM	CL0196.12	DSRM-like clan	GE001033
PF00036	EF-hand_1	EF hand	EF_hand	CL0220.12	EF-hand like superfamily	GE001861;GE003258
PF00037	Fer4	4Fe-4S binding domain	4Fe-4S	CL0344.4	4Fe-4S ferredoxins	GE000113;GE000119;GE000126;GE000190;GE000714;GE000781;GE001483;GE002636;GE003559;GE004177;GE004178;GE004184
PF00043	GST_C	Glutathione S-transferase, C-terminal domain	GST_C	CL0497.3	Glutathione S-transferase, C-terminal domain	GE000047;GE000121;GE004147
PF00044	Gp_dh_N	Glyceraldehyde 3-phosphate dehydrogenase, NAD binding domain	NADP_Rossmann	CL0063.25	FAD/NAD(P)-binding Rossmann fold Superfamily	GE001113;GE003834
PF00056	Ldh_1_N	lactate/malate dehydrogenase, NAD binding domain	NADP_Rossmann	CL0063.25	FAD/NAD(P)-binding Rossmann fold Superfamily	GE004038
PF00061	Lipocalin	Lipocalin / cytosolic fatty-acid binding protein family	Calycin	CL0116.13	Calycin superfamily	GE001711
PF00067	p450	Cytochrome P450	--	--	--	GE004108;GE004613
PF00069	Pkinase	Protein kinase domain	PKinase	CL0016.22	Protein kinase superfamily	GE000077;GE001138;GE001568;GE002044;GE004437;GE004833
PF00070	Pyr_redox	Pyridine nucleotide-disulphide oxidoreductase	NADP_Rossmann	CL0063.25	FAD/NAD(P)-binding Rossmann fold Superfamily	GE000486;GE000487;GE001003;GE001414;GE001445;GE002381;GE002384;GE003016;GE003250;GE003714;GE003806
PF00071	Ras	Ras family	P-loop_NTPase	CL0023.34	P-loop containing nucleoside triphosphate hydrolase superfamily	GE000099;GE001962;GE002095
PF00072	Response_reg	Response regulator receiver domain	CheY	CL0304.5	CheY-like superfamily	GE000151;GE000278;GE000628;GE000701;GE000704;GE000794;GE001259;GE001260;GE001267;GE001352;GE001356;GE001450;GE001569;GE001576;GE001582;GE001607;GE001638;GE001668;GE002055;GE002066;GE002067;GE002124;GE002125;GE002142;GE002154;GE002186;GE002187;GE002334;GE002335;GE002352;GE002353;GE002369;GE002399;GE002430;GE002447;GE002469;GE002553;GE002708;GE002709;GE002752;GE002753;GE002771;GE002772;GE002826;GE0…
PF00075	RNase_H	RNase H	RNase_H	CL0219.14	Ribonuclease H-like superfamily	GE003791
PF00076	RRM_1	RNA recognition motif. (a.k.a. RRM, RBD, or RNP domain)	RRM	CL0221.11	RRM-like clan	GE002982
PF00077	RVP	Retroviral aspartyl protease	Peptidase_AA	CL0129.14	Peptidase clan AA	GE002492
PF00078	RVT_1	Reverse transcriptase (RNA-dependent DNA polymerase)	RdRP	CL0027.15	RNA dependent RNA polymerase	GE000638;GE000735;GE001872;GE002133;GE002136;GE002138;GE002141;GE002171;GE002175;GE002515;GE002599;GE004388;GE004648;GE004664
PF00081	Sod_Fe_N	Iron/manganese superoxide dismutases, alpha-hairpin domain	--	--	--	GE000521;GE002104
PF00082	Peptidase_S8	Subtilase family	--	--	--	GE002407
PF00083	Sugar_tr	Sugar (and other) transporter	MFS	CL0015.20	Major Facilitator Superfamily	GE000504;GE000575;GE002332;GE002440;GE003407
PF00085	Thioredoxin	Thioredoxin	Thioredoxin	CL0172.17	Thioredoxin-like	GE001637;GE001651;GE001802;GE002006;GE002543;GE003192;GE003458;GE003816;GE004494
PF00089	Trypsin	Trypsin	Peptidase_PA	CL0124.15	Peptidase clan PA	GE000637;GE002755;GE003437;GE003875
PF00091	Tubulin	Tubulin/FtsZ family, GTPase domain	Tubulin	CL0566.2	Tubulin nucleotide-binding domain-like, GTPase	GE000129
PF00092	VWA	von Willebrand factor type A domain	vWA-like	CL0128.12	von Willebrand factor type A	GE003223;GE003284;GE003340;GE003859;GE004238;GE004578
PF00106	adh_short	short chain dehydrogenase	NADP_Rossmann	CL0063.25	FAD/NAD(P)-binding Rossmann fold Superfamily	GE000241;GE000283;GE000513;GE000645;GE000953;GE000977;GE001043;GE001685;GE001890;GE001934;GE002664;GE003029;GE003494;GE003614;GE003692
PF00107	ADH_zinc_N	Zinc-binding dehydrogenase	NADP_Rossmann	CL0063.25	FAD/NAD(P)-binding Rossmann fold Superfamily	GE001685;GE003720;GE003881
PF00108	Thiolase_N	Thiolase, N-terminal domain	Thiolase	CL0046.16	Thiolase-like Superfamily	GE001684;GE001685;GE003616;GE003707
PF00109	ketoacyl-synt	Beta-ketoacyl synthase, N-terminal domain	Thiolase	CL0046.16	Thiolase-like Superfamily	GE001684;GE001685;GE001936;GE003707
PF00111	Fer2	2Fe-2S iron-sulfur cluster binding domain	Fer2	CL0486.3	2Fe-2S iron-sulfur cluster binding domain	GE000154;GE001334;GE001422;GE001458;GE001483;GE002634;GE002780;GE004187;GE004188
PF00112	Peptidase_C1	Papain family cysteine protease	Peptidase_CA	CL0125.15	Peptidase clan CA	GE002360;GE003909
PF00113	Enolase_C	Enolase, C-terminal TIM barrel domain	Enolase_TIM	CL0256.7	Enolase like TIM barrel	GE001055
PF00114	Pilin	Pilin (bacterial filament)	Pilus	CL0327.4	Pilus subunit	GE000167;GE000169
PF00115	COX1	Cytochrome C and Quinol oxidase polypeptide I	--	--	--	GE001537;GE004104
PF00116	COX2	Cytochrome C oxidase subunit II, periplasmic domain	CU_oxidase	CL0026.20	Multicopper oxidase-like domain	GE001536;GE003370;GE004103
PF00117	GATase	Glutamine amidotransferase class-I	Glutaminase_I	CL0014.22	Class-I Glutamine amidotransferase superfamily	GE000290;GE000412;GE000823;GE001057;GE004469
PF00118	Cpn60_TCP1	TCP-1/cpn60 chaperonin family	--	--	--	GE000005
PF00119	ATP-synt_A	ATP synthase A chain	--	--	--	GE000370;GE003149
PF00120	Gln-synt_C	Glutamine synthetase, catalytic domain	GCS	CL0286.6	gamma-glutamylcysteine synthetase/glutamine synthetase clan	GE001472;GE001999
PF00121	TIM	Triosephosphate isomerase	TIM_barrel	CL0036.24	Common phosphate binding-site TIM barrel superfamily	GE000830
PF00122	E1-E2_ATPase	E1-E2 ATPase	--	--	--	GE000999;GE001563;GE001658;GE002449;GE003034;GE003878
PF00126	HTH_1	Bacterial regulatory helix-turn-helix protein, lysR family	HTH	CL0123.18	Helix-turn-helix clan	GE000478;GE000571;GE000610;GE000751;GE001590;GE002362;GE002494;GE002538;GE002679;GE002726;GE002951;GE002968;GE003252;GE003391;GE003479;GE003610;GE003855
PF00128	Alpha-amylase	Alpha amylase, catalytic domain	Glyco_hydro_tim	CL0058.16	Tim barrel glycosyl hydrolase superfamily	GE001185;GE001705;GE003021;GE003022;GE003023;GE003024;GE003025;GE003026;GE003383
PF00132	Hexapep	Bacterial transferase hexapeptide (six repeats)	HEXAPEP	CL0536.2	Hexapeptide repeat superfamily	GE000021;GE000247;GE000356;GE000378;GE000763;GE000944;GE000981;GE001096;GE002837;GE003009;GE003449
PF00133	tRNA-synt_1	tRNA synthetases class I (I, L, M and V)	HUP	CL0039.12	HUP - HIGH-signature proteins, UspA, and PP-ATPase.	GE000530;GE000555;GE000655;GE000938;GE001129
PF00137	ATP-synt_C	ATP synthase subunit C	--	--	--	GE000371;GE003148
PF00140	Sigma70_r1_2	Sigma-70 factor, region 1.2	--	--	--	GE000961;GE001664;GE003537
PF00141	peroxidase	Peroxidase	Peroxidase	CL0617.1	Heme-dependent peroxidases superfamily	GE002377
PF00142	Fer4_NifH	4Fe-4S iron sulfur cluster binding proteins, NifH/frxC family	P-loop_NTPase	CL0023.34	P-loop containing nucleoside triphosphate hydrolase superfamily	GE000367;GE000557;GE000699;GE000785;GE001131;GE004030
PF00144	Beta-lactamase	Beta-lactamase	Beta-lactamase	CL0013.18	Serine beta-lactamase-like superfamily	GE002684
PF00146	NADHdh	NADH dehydrogenase	ComplexI-N	CL0425.4	NADH dehydrogenase I, subunit N	GE002635;GE004114
PF00148	Oxidored_nitro	Nitrogenase component 1 type Oxidoreductase	Chelatase	CL0043.12	Chelatase Superfamily	GE000108;GE000109;GE000783;GE000784
PF00149	Metallophos	Calcineurin-like phosphoesterase	Calcineurin	CL0163.11	Calcineurin-like phosphoesterase superfamily	GE000443;GE000940;GE001452;GE001837;GE002145;GE002659;GE003371;GE003606;GE003719;GE004386
PF00150	Cellulase	Cellulase (glycosyl hydrolase family 5)	Glyco_hydro_tim	CL0058.16	Tim barrel glycosyl hydrolase superfamily	GE001799
PF00152	tRNA-synt_2	tRNA synthetases class II (D, K and N)	tRNA_synt_II	CL0040.17	Class II aminoacyl-tRNA and Biotin synthetases	GE002843;GE003607;GE003843
PF00154	RecA	recA bacterial DNA recombination protein	P-loop_NTPase	CL0023.34	P-loop containing nucleoside triphosphate hydrolase superfamily	GE001159;GE003528
PF00155	Aminotran_1_2	Aminotransferase class I and II	PLP_aminotran	CL0061.13	PLP dependent aminotransferase superfamily	GE000246;GE000428;GE000978;GE001236;GE001489;GE001510;GE001531;GE001620;GE001686;GE001865;GE002417;GE002779;GE002850;GE003007;GE003301;GE004041;GE004143
PF00156	Pribosyltran	Phosphoribosyl transferase domain	PRTase-like	CL0533.2	PRPP synthetase-associated protein 1	GE000195;GE001235;GE002948;GE003867;GE004008;GE004091
PF00158	Sigma54_activat	Sigma-54 interaction domain	P-loop_NTPase	CL0023.34	P-loop containing nucleoside triphosphate hydrolase superfamily	GE000045;GE000350;GE000569;GE000794;GE001071;GE001079;GE001080;GE001105;GE001150;GE001317;GE001609;GE002154;GE002441;GE002675;GE002961;GE003130;GE003305;GE003401;GE003481;GE003728;GE003736;GE003754;GE003829;GE003862;GE004046;GE004160;GE004174
PF00160	Pro_isomerase	Cyclophilin type peptidyl-prolyl cis-trans isomerase/CLD	Cyclophil-like	CL0475.3	Cyclophilin-like superfamily	GE000939
PF00162	PGK	Phosphoglycerate kinase	--	--	--	GE003410
PF00163	Ribosomal_S4	Ribosomal protein S4/S9 N-terminal domain	S4	CL0492.3	S4 domain superfamily	GE004049
PF00164	Ribosom_S12_S23	Ribosomal protein S12/S23	OB	CL0021.18	OB fold	GE004078
PF00165	HTH_AraC	Bacterial regulatory helix-turn-helix proteins, AraC family	HTH	CL0123.18	Helix-turn-helix clan	GE000614;GE001929;GE002409;GE002967;GE003184;GE003201
PF00166	Cpn10	Chaperonin 10 Kd subunit	GroES	CL0296.5	GroES-like superfamily	GE000004
PF00171	Aldedh	Aldehyde dehydrogenase family	ALDH-like	CL0099.13	ALDH-like superfamily	GE000807;GE000966;GE003015;GE003249
PF00174	Oxidored_molyb	Oxidoreductase molybdopterin binding domain	Ubiquitin	CL0072.20	Ubiquitin superfamily	GE001914;GE002563
PF00175	NAD_binding_1	Oxidoreductase NAD-binding domain	NAD_Ferredoxin	CL0091.12	Ferredoxin / Ferric reductase-like NAD binding	GE001458;GE002780;GE003797
PF00176	SNF2_N	SNF2 family N-terminal domain	P-loop_NTPase	CL0023.34	P-loop containing nucleoside triphosphate hydrolase superfamily	GE002115;GE003812;GE004674
PF00177	Ribosomal_S7	Ribosomal protein S7p/S5e	--	--	--	GE004077
PF00180	Iso_dh	Isocitrate/isopropylmalate dehydrogenase	Iso_DH	CL0270.7	Isocitrate/Isopropylmalate dehydrogenase-like superfamily	GE000042;GE000070;GE003281;GE003916
PF00181	Ribosomal_L2	Ribosomal Proteins L2, RNA binding domain	OB	CL0021.18	OB fold	GE004070
PF00183	HSP90	Hsp90 protein	--	--	--	GE001908
PF00185	OTCace	Aspartate/ornithine carbamoyltransferase, Asp/Orn binding domain	Asp-glut_race	CL0399.4	Aspartate/glutamate racemase superfamily	GE003866;GE003974
PF00186	DHFR_1	Dihydrofolate reductase	DHFred	CL0387.4	Dihydrofolate reductase-like	GE000659
PF00189	Ribosomal_S3_C	Ribosomal protein S3, C-terminal domain	--	--	--	GE004067
PF00195	Chal_sti_synt_N	Chalcone and stilbene synthases, N-terminal domain	Thiolase	CL0046.16	Thiolase-like Superfamily	GE003616
PF00196	GerE	Bacterial regulatory proteins, luxR family	HTH	CL0123.18	Helix-turn-helix clan	GE000628;GE000865;GE001259;GE001352;GE001356;GE001576;GE001607;GE001752;GE002369;GE002405;GE002705;GE002868;GE003217;GE003307;GE003349;GE003943
PF00198	2-oxoacid_dh	2-oxoacid dehydrogenases acyltransferase (catalytic domain)	CoA-acyltrans	CL0149.12	CoA-dependent acyltransferase superfamily	GE000485;GE003593
PF00199	Catalase	Catalase	--	--	--	GE003090
PF00202	Aminotran_3	Aminotransferase class-III	PLP_aminotran	CL0061.13	PLP dependent aminotransferase superfamily	GE000428;GE000542;GE003975;GE004015
PF00203	Ribosomal_S19	Ribosomal protein S19	--	--	--	GE004069
PF00204	DNA_gyraseB	DNA gyrase B	S5	CL0329.4	Ribosomal protein S5 domain 2-like superfamily	GE000255;GE002231
PF00205	TPP_enzyme_M	Thiamine pyrophosphate enzyme, central domain	FAD_DHS	CL0085.14	DHS-like NAD/FAD-binding domain	GE000790;GE003028
PF00206	Lyase_1	Lyase	--	--	--	GE001253;GE002645;GE002911
PF00207	A2M	Alpha-2-macroglobulin family	E-set	CL0159.16	Ig-like fold superfamily (E-set)	GE002875
PF00209	SNF	Sodium:neurotransmitter symporter family	APC	CL0062.13	APC superfamily	GE001222
PF00210	Ferritin	Ferritin-like domain	Ferritin	CL0044.14	Ferritin-like Superfamily	GE001852;GE002197;GE002198
PF00211	Guanylate_cyc	Adenylate and Guanylate cyclase catalytic domain	Nucleot_cyclase	CL0276.8	Nucleotide cyclase superfamily	GE000014;GE001407
PF00213	OSCP	ATP synthase delta (OSCP) subunit	ATP_synthase	CL0255.9	ATP synthase F0 subunit	GE000373
PF00215	OMPdecase	Orotidine 5'-phosphate decarboxylase / HUMPS family	TIM_barrel	CL0036.24	Common phosphate binding-site TIM barrel superfamily	GE000208;GE000345;GE000683
PF00216	Bac_DNA_binding	Bacterial DNA-binding protein	IHF-likeDNA-bdg	CL0548.2	IHF-like DNA-binding protein superfamily	GE000872;GE000889;GE000916;GE001038;GE002322;GE002422;GE002793;GE003460;GE004220;GE004255;GE004326;GE004344;GE004503;GE004504;GE004506;GE004715
PF00218	IGPS	Indole-3-glycerol phosphate synthase	TIM_barrel	CL0036.24	Common phosphate binding-site TIM barrel superfamily	GE000382
PF00224	PK	Pyruvate kinase, barrel domain	PK_TIM	CL0151.12	Pyruvate kinase-like TIM barrel superfamily	GE001112;GE002087
PF00226	DnaJ	DnaJ domain	Chaperone-J	CL0392.4	Chaperone J-domain superfamily	GE000091;GE002740;GE003093;GE003112;GE003175;GE003530
PF00227	Proteasome	Proteasome subunit	NTN	CL0052.18	NTN hydrolase superfamily	GE002528;GE003596
PF00230	MIP	Major intrinsic protein	--	--	--	GE001265
PF00231	ATP-synt	ATP synthase	--	--	--	GE000375;GE003145
PF00237	Ribosomal_L22	Ribosomal protein L22p/L17e	--	--	--	GE004068
PF00238	Ribosomal_L14	Ribosomal protein L14p/L23e	--	--	--	GE004063
PF00239	Resolvase	Resolvase, N terminal domain	--	--	--	GE000747;GE002315;GE002367;GE002625;GE003902;GE004379;GE004391;GE004792;GE004798;GE004838;GE004849;GE004862;GE004868;GE004884;GE004890;GE004906;GE004912
PF00246	Peptidase_M14	Zinc carboxypeptidase	Peptidase_MH	CL0035.16	Peptidase clan MH/MC/MF	GE003587
PF00248	Aldo_ket_red	Aldo/keto reductase family	--	--	--	GE000034
PF00252	Ribosomal_L16	Ribosomal protein L16p/L10e	--	--	--	GE004066
PF00253	Ribosomal_S14	Ribosomal protein S14p/S29e	--	--	--	GE004060
PF00254	FKBP_C	FKBP-type peptidyl-prolyl cis-trans isomerase	FKBP	CL0487.3	FKBP-like superfamily	GE000060;GE001073;GE003553;GE003882
PF00255	GSHPx	Glutathione peroxidase	Thioredoxin	CL0172.17	Thioredoxin-like	GE000623;GE000802;GE001651;GE001701;GE002543;GE003458
PF00258	Flavodoxin_1	Flavodoxin	Flavoprotein	CL0042.12	Flavoprotein	GE000348;GE003797;GE003948;GE004186
PF00263	Secretin	Bacterial type II and III secretion system protein	--	--	--	GE000466;GE001888;GE003993
PF00266	Aminotran_5	Aminotransferase class-V	PLP_aminotran	CL0061.13	PLP dependent aminotransferase superfamily	GE000564;GE000992;GE001110;GE001236;GE001686;GE002417;GE002483;GE002850;GE003007;GE004425
PF00270	DEAD	DEAD/DEAH box helicase	P-loop_NTPase	CL0023.34	P-loop containing nucleoside triphosphate hydrolase superfamily	GE000509;GE000931;GE001046;GE001399;GE001495;GE001803;GE002199;GE002266;GE002327;GE002894;GE003398;GE003443;GE003810;GE003876;GE004770
PF00271	Helicase_C	Helicase conserved C-terminal domain	P-loop_NTPase	CL0023.34	P-loop containing nucleoside triphosphate hydrolase superfamily	GE000509;GE000931;GE001046;GE001399;GE001803;GE002115;GE002199;GE002327;GE002820;GE002894;GE003232;GE003443;GE003810;GE003812;GE003876;GE004250;GE004718;GE004770
PF00274	Glycolytic	Fructose-bisphosphate aldolase class-I	Peptidase_MH	CL0035.16	Peptidase clan MH/MC/MF	GE003072
PF00275	EPSP_synthase	EPSP synthase (3-phosphoshikimate 1-carboxyvinyltransferase)	EPT_RTPC	CL0290.6	EPT/RTPC-like superfamily	GE002419;GE004140
PF00276	Ribosomal_L23	Ribosomal protein L23	--	--	--	GE004071
PF00278	Orn_DAP_Arg_deC	Pyridoxal-dependent decarboxylase, C-terminal sheet domain	--	--	--	GE000768;GE002896;GE002999
PF00281	Ribosomal_L5	Ribosomal protein L5	S24e_L23_L15e	CL0652.1	Ribosomal S24e, L23 and L15e superfamily	GE004061
PF00285	Citrate_synt	Citrate synthase, C-terminal domain	--	--	--	GE000665;GE001683;GE002498
PF00288	GHMP_kinases_N	GHMP kinases N terminal domain	S5	CL0329.4	Ribosomal protein S5 domain 2-like superfamily	GE002126;GE004092
PF00289	Biotin_carb_N	Biotin carboxylase, N-terminal domain	PreATP-grasp	CL0483.3	Probable substrate-binding preceding ATP-grasp domain	GE002546
PF00290	Trp_syntA	Tryptophan synthase alpha chain	TIM_barrel	CL0036.24	Common phosphate binding-site TIM barrel superfamily	GE001230
PF00291	PALP	Pyridoxal-phosphate dependent enzyme	NADP_Rossmann	CL0063.25	FAD/NAD(P)-binding Rossmann fold Superfamily	GE001229;GE001403;GE001512;GE003010;GE003436;GE003630;GE003802
PF00293	NUDIX	NUDIX domain	NUDIX	CL0261.7	NUDIX superfamily	GE000385;GE000822;GE001541;GE001805;GE002229;GE002465;GE003308;GE003423;GE003483
PF00294	PfkB	pfkB family carbohydrate kinase	Ribokinase	CL0118.12	Ribokinase-like superfamily	GE001263;GE001809;GE001826;GE002029;GE004169
PF00296	Bac_luciferase	Luciferase-like monooxygenase	--	--	--	GE003124;GE003128
PF00297	Ribosomal_L3	Ribosomal protein L3	EFTPs	CL0575.2	Translation proteins of Elongation Factors superfamily	GE004073
PF00298	Ribosomal_L11	Ribosomal protein L11, RNA binding domain	--	--	--	GE004084
PF00300	His_Phos_1	Histidine phosphatase superfamily (branch 1)	His_phosphatase	CL0071.12	Histidine phosphatase superfamily	GE000395;GE000447;GE003068
PF00301	Rubredoxin	Rubredoxin	Rubredoxin	CL0045.12	Rubredoxin-like	GE000170;GE001436
PF00303	Thymidylat_synt	Thymidylate synthase	--	--	--	GE000178;GE000265
PF00306	ATP-synt_ab_C	ATP synthase alpha/beta chain, C terminal domain	--	--	--	GE000374;GE003146
PF00308	Bac_DnaA	Bacterial dnaA protein	P-loop_NTPase	CL0023.34	P-loop containing nucleoside triphosphate hydrolase superfamily	GE000001;GE000188;GE000868;GE000925;GE003262;GE003273;GE003297
PF00309	Sigma54_AID	Sigma-54 factor, Activator interacting domain (AID)	--	--	--	GE004130
PF00310	GATase_2	Glutamine amidotransferases class-II	NTN	CL0052.18	NTN hydrolase superfamily	GE003796
PF00311	PEPcase	Phosphoenolpyruvate carboxylase	PK_TIM	CL0151.12	Pyruvate kinase-like TIM barrel superfamily	GE002953
PF00312	Ribosomal_S15	Ribosomal protein S15	S15_NS1	CL0600.2	S15/NS1 RNA-binding domain superfamily	GE000096
PF00313	CSD	'Cold-shock' DNA-binding domain	OB	CL0021.18	OB fold	GE000274;GE000568;GE000676;GE001011;GE001042;GE002822;GE003453;GE004507
PF00316	FBPase	Fructose-1-6-bisphosphatase, N-terminal domain	Phospoesterase	CL0171.11	inositol polyphosphate 1 phosphatase like superfamily	GE003428
PF00318	Ribosomal_S2	Ribosomal protein S2	SIS	CL0067.13	SIS domain fold	GE001545
PF00324	AA_permease	Amino acid permease	APC	CL0062.13	APC superfamily	GE000159
PF00325	Crp	Bacterial regulatory proteins, crp family	HTH	CL0123.18	Helix-turn-helix clan	GE000470;GE003427
PF00326	Peptidase_S9	Prolyl oligopeptidase family	AB_hydrolase	CL0028.22	Alpha/Beta hydrolase fold	GE000617;GE000890;GE001296;GE002857
PF00327	Ribosomal_L30	Ribosomal protein L30p/L7e	--	--	--	GE004055
PF00329	Complex1_30kDa	Respiratory-chain NADH dehydrogenase, 30 Kd subunit	--	--	--	GE002631;GE004117
PF00330	Aconitase	Aconitase family (aconitate hydratase)	--	--	--	GE000072;GE002918;GE003912
PF00332	Glyco_hydro_17	Glycosyl hydrolases family 17	Glyco_hydro_tim	CL0058.16	Tim barrel glycosyl hydrolase superfamily	GE000651;GE001157;GE004123
PF00333	Ribosomal_S5	Ribosomal protein S5, N-terminal domain	DSRM	CL0196.12	DSRM-like clan	GE004056
PF00334	NDK	Nucleoside diphosphate kinase	--	--	--	GE001968
PF00338	Ribosomal_S10	Ribosomal protein S10p/S20e	--	--	--	GE004074
PF00342	PGI	Phosphoglucose isomerase	SIS	CL0067.13	SIS domain fold	GE000535;GE003067
PF00343	Phosphorylase	Carbohydrate phosphorylase	GT-B	CL0113.13	Glycosyl transferase clan GT-B	GE003052;GE003716;GE004441
PF00344	SecY	SecY translocase	--	--	--	GE004053
PF00346	Complex1_49kDa	Respiratory-chain NADH dehydrogenase, 49 Kd subunit	--	--	--	GE002631;GE004117
PF00347	Ribosomal_L6	Ribosomal protein L6	--	--	--	GE004058
PF00348	polyprenyl_synt	Polyprenyl synthetase	Terp_synthase	CL0613.1	Terpenoid synthases superfamily	GE003890;GE004007
PF00350	Dynamin_N	Dynamin family	P-loop_NTPase	CL0023.34	P-loop containing nucleoside triphosphate hydrolase superfamily	GE000193;GE001034;GE001962;GE002112
PF00355	Rieske	Rieske [2Fe-2S] domain	ISP-domain	CL0516.3	Rieske-like iron-sulphur domain	GE001931;GE002847;GE004144
PF00361	Proton_antipo_M	Proton-conducting membrane transporter	ComplexI-N	CL0425.4	NADH dehydrogenase I, subunit N	GE002639;GE002640;GE002641;GE004113;GE004116;GE004120
PF00364	Biotin_lipoyl	Biotin-requiring enzyme	Hybrid	CL0105.13	Barrel sandwich hybrid superfamily	GE000336;GE000485;GE001204;GE002052;GE002545;GE002657;GE003408;GE003593
PF00365	PFK	Phosphofructokinase	PFK	CL0240.8	PFK-like superfamily	GE001059
PF00366	Ribosomal_S17	Ribosomal protein S17	OB	CL0021.18	OB fold	GE004064
PF00374	NiFeSe_Hases	Nickel-dependent hydrogenase	--	--	--	GE000156;GE001434;GE001443;GE004117
PF00375	SDF	Sodium:dicarboxylate symporter family	--	--	--	GE000737;GE001699;GE003722
PF00376	MerR	MerR family regulatory protein	HTH	CL0123.18	Helix-turn-helix clan	GE001719;GE002794
PF00380	Ribosomal_S9	Ribosomal protein S9/S16	S5	CL0329.4	Ribosomal protein S5 domain 2-like superfamily	GE000792
PF00383	dCMP_cyt_deam_1	Cytidine and deoxycytidylate deaminase zinc-binding region	CDA	CL0109.12	Cytidine deaminase-like (CDA) superfamily	GE000536;GE003190;GE003572
PF00384	Molybdopterin	Molybdopterin oxidoreductase	--	--	--	GE001483;GE002380;GE002634
PF00389	2-Hacid_dh	D-isomer specific 2-hydroxyacid dehydrogenase, catalytic domain	Form_Glyc_dh	CL0325.4	Formate/glycerate dehydrogenase catalytic domain-like superfamily	GE001111;GE003390;GE003759
PF00390	malic	Malic enzyme, N-terminal domain	AA_dh_N	CL0603.2	Aminoacid dehydrogenase-like, N-terminal domain superfamily	GE004155
PF00391	PEP-utilizers	PEP-utilising enzyme, mobile domain	Leu-IlvD	CL0364.4	LeuD/IlvD-like	GE001446
PF00392	GntR	Bacterial regulatory proteins, gntR family	HTH	CL0123.18	Helix-turn-helix clan	GE002028;GE002779;GE004442
PF00398	RrnaAD	Ribosomal RNA adenine dimethylase	NADP_Rossmann	CL0063.25	FAD/NAD(P)-binding Rossmann fold Superfamily	GE000392;GE001404;GE003183;GE003831;GE004759
PF00401	ATP-synt_DE	ATP synthase, Delta/Epsilon chain, long alpha-helix domain	--	--	--	GE000377
PF00403	HMA	Heavy-metal-associated domain	--	--	--	GE000999;GE001658;GE001661
PF00404	Dockerin_1	Dockerin type I domain	EF_hand	CL0220.12	EF-hand like superfamily	GE002158;GE002870
PF00406	ADK	Adenylate kinase	P-loop_NTPase	CL0023.34	P-loop containing nucleoside triphosphate hydrolase superfamily	GE000073
PF00408	PGM_PMM_IV	Phosphoglucomutase/phosphomannomutase, C-terminal domain	--	--	--	GE000431;GE000549;GE000829;GE004477
PF00410	Ribosomal_S8	Ribosomal protein S8	--	--	--	GE004059
PF00411	Ribosomal_S11	Ribosomal protein S11	S11_L18p	CL0267.8	Ribosomal protein S11/L18p superfamily	GE004050
PF00415	RCC1	Regulator of chromosome condensation (RCC1) repeat	Beta_propeller	CL0186.14	Beta propeller clan	GE002365
PF00416	Ribosomal_S13	Ribosomal protein S13/S18	H2TH	CL0303.5	Helix-two-turns-helix superfamily	GE004051
PF00420	Oxidored_q2	NADH-ubiquinone/plastoquinone oxidoreductase chain 4L	--	--	--	GE002638
PF00425	Chorismate_bind	chorismate binding enzyme	--	--	--	GE000289;GE001648
PF00430	ATP-synt_B	ATP synthase B/B' CF(0)	ATP_synthase	CL0255.9	ATP synthase F0 subunit	GE000372;GE003147
PF00432	Prenyltrans	Prenyltransferase and squalene oxidase repeat	6_Hairpin	CL0059.15	Six-hairpin glycosidase superfamily	GE003108;GE004013
PF00436	SSB	Single-strand binding protein family	OB	CL0021.18	OB fold	GE000923;GE002439;GE004246;GE004595
PF00437	T2SSE	Type II/IV secretion system protein	P-loop_NTPase	CL0023.34	P-loop containing nucleoside triphosphate hydrolase superfamily	GE000248;GE000249;GE000391;GE001058;GE001878;GE002981;GE003996;GE004928
PF00438	S-AdoMet_synt_N	S-adenosylmethionine synthetase, N-terminal domain	--	--	--	GE000962
PF00440	TetR_N	Bacterial regulatory proteins, tetR family	HTH	CL0123.18	Helix-turn-helix clan	GE000120;GE000179;GE001211;GE001342;GE001796;GE002152;GE002573;GE002736;GE003409;GE003422
PF00441	Acyl-CoA_dh_1	Acyl-CoA dehydrogenase, C-terminal domain	Acyl-CoA_dh	CL0087.13	Acyl-CoA dehydrogenase, C-terminal domain-like	GE001708;GE003127;GE003129;GE003133
PF00444	Ribosomal_L36	Ribosomal protein L36	--	--	--	GE004052
PF00448	SRP54	SRP54-type protein, GTPase domain	P-loop_NTPase	CL0023.34	P-loop containing nucleoside triphosphate hydrolase superfamily	GE000698;GE000950;GE001521
PF00449	Urease_alpha	Urease alpha-subunit, N-terminal domain	Amidohydrolase	CL0034.15	Amidohydrolase superfamily	GE003205
PF00453	Ribosomal_L20	Ribosomal protein L20	--	--	--	GE002790
PF00456	Transketolase_N	Transketolase, thiamine diphosphate binding domain	THDP-binding	CL0254.9	Thiamin diphosphate-binding superfamily	GE000217;GE000344;GE000484;GE000685;GE000993;GE001604;GE004018
PF00459	Inositol_P	Inositol monophosphatase family	Phospoesterase	CL0171.11	inositol polyphosphate 1 phosphatase like superfamily	GE000631;GE001478
PF00460	Flg_bb_rod	Flagella basal body rod protein	--	--	--	GE001634;GE003694;GE003695;GE003697;GE003699;GE003703
PF00462	Glutaredoxin	Glutaredoxin	Thioredoxin	CL0172.17	Thioredoxin-like	GE000349;GE001241;GE001460
PF00464	SHMT	Serine hydroxymethyltransferase	PLP_aminotran	CL0061.13	PLP dependent aminotransferase superfamily	GE004041
PF00466	Ribosomal_L10	Ribosomal protein L10	--	--	--	GE004082
PF00467	KOW	KOW motif	KOW	CL0107.12	KOW domain	GE004062;GE004085
PF00468	Ribosomal_L34	Ribosomal protein L34	--	--	--	GE003891
PF00471	Ribosomal_L33	Ribosomal protein L33	Zn_Beta_Ribbon	CL0167.15	Zinc beta-ribbon	GE003873
PF00472	RF-1	RF-1 domain	RF	CL0337.4	Release factor superfamily	GE002845;GE004096
PF00475	IGPD	Imidazoleglycerol-phosphate dehydratase	S5	CL0329.4	Ribosomal protein S5 domain 2-like superfamily	GE004470
PF00476	DNA_pol_A	DNA polymerase family A	--	--	--	GE000425
PF00478	IMPDH	IMP dehydrogenase / GMP reductase domain	TIM_barrel	CL0036.24	Common phosphate binding-site TIM barrel superfamily	GE000410
PF00479	G6PD_N	Glucose-6-phosphate dehydrogenase, NAD binding domain	NADP_Rossmann	CL0063.25	FAD/NAD(P)-binding Rossmann fold Superfamily	GE000491;GE001196
PF00480	ROK	ROK family	Actin_ATPase	CL0108.16	Actin-like ATPase Superfamily	GE001672
PF00481	PP2C	Protein phosphatase 2C	PP2C	CL0238.8	PP2C-like superfamily	GE001136
PF00482	T2SSF	Type II secretion system (T2SS), protein F	--	--	--	GE000390;GE001879;GE002522;GE003997
PF00483	NTP_transferase	Nucleotidyl transferase	GT-A	CL0110.12	Glycosyl transferase clan GT-A	GE000378;GE000503;GE000982;GE000989;GE001186;GE001337;GE001806;GE002163;GE003763;GE003926
PF00484	Pro_CA	Carbonic anhydrase	--	--	--	GE001163;GE001795;GE002557;GE002952;GE003136
PF00486	Trans_reg_C	Transcriptional regulatory protein, C terminal	HTH	CL0123.18	Helix-turn-helix clan	GE001450;GE001582;GE001638;GE002055;GE002553;GE002826;GE002996;GE003160;GE003239;GE003632
PF00487	FA_desaturase	Fatty acid desaturase	--	--	--	GE003952
PF00488	MutS_V	MutS domain V	P-loop_NTPase	CL0023.34	P-loop containing nucleoside triphosphate hydrolase superfamily	GE001197;GE003625
PF00490	ALAD	Delta-aminolevulinic acid dehydratase	TIM_barrel	CL0036.24	Common phosphate binding-site TIM barrel superfamily	GE004207
PF00493	MCM	MCM P-loop domain	P-loop_NTPase	CL0023.34	P-loop containing nucleoside triphosphate hydrolase superfamily	GE000045;GE000350;GE002441;GE002675;GE003829;GE003862
PF00494	SQS_PSY	Squalene/phytoene synthase	Terp_synthase	CL0613.1	Terpenoid synthases superfamily	GE004012
PF00496	SBP_bac_5	Bacterial extracellular solute-binding proteins, family 5 Middle	PBP	CL0177.16	Periplasmic binding protein clan	GE003785
PF00497	SBP_bac_3	Bacterial extracellular solute-binding proteins, family 3	PBP	CL0177.16	Periplasmic binding protein clan	GE001191;GE001465;GE002352;GE002752;GE003220;GE003347;GE003638
PF00498	FHA	FHA domain	SMAD-FHA	CL0357.4	SMAD/FHA domain superfamily	GE001132;GE003489;GE004424
PF00499	Oxidored_q3	NADH-ubiquinone/plastoquinone oxidoreductase chain 6	--	--	--	GE002637
PF00501	AMP-binding	AMP-binding enzyme	ANL	CL0378.4	ANL superfamily	GE001492;GE001947;GE003123
PF00507	Oxidored_q4	NADH-ubiquinone/plastoquinone oxidoreductase, chain 3	--	--	--	GE002629
PF00510	COX3	Cytochrome c oxidase subunit III	--	--	--	GE001539
PF00512	HisKA	His Kinase A (phospho-acceptor) domain	His_Kinase_A	CL0025.14	His Kinase A (phospho-acceptor) domain	GE000795;GE001351;GE001354;GE001449;GE001583;GE001606;GE001639;GE002054;GE002125;GE002153;GE002185;GE002334;GE002352;GE002447;GE002552;GE002708;GE002752;GE002772;GE002827;GE002993;GE002995;GE003143;GE003159;GE003216;GE003236;GE003631;GE003680;GE003683;GE003727;GE003734;GE003830;GE004159;GE004615
PF00515	TPR_1	Tetratricopeptide repeat	TPR	CL0020.25	Tetratrico peptide repeat superfamily	GE000067;GE000636;GE000637;GE000975;GE000988;GE001007;GE001372;GE001629;GE001841;GE001966;GE002008;GE002366;GE002393;GE002519;GE002769;GE002975;GE003556;GE003557;GE003771;GE003836;GE003847;GE003858;GE004094;GE004453
PF00520	Ion_trans	Ion transport protein	Ion_channel	CL0030.16	Ion channel (VIC) superfamily	GE000512
PF00521	DNA_topoisoIV	DNA gyrase/topoisomerase IV, subunit A	--	--	--	GE002482;GE003644
PF00528	BPD_transp_1	Binding-protein-dependent transport system inner membrane component	BPD_transp_1	CL0404.4	BPD transporter like	GE000661;GE000662;GE002401;GE003396;GE003639;GE003786;GE003787;GE003852;GE003853;GE004445
PF00529	HlyD	HlyD membrane-fusion protein of T1SS	Hybrid	CL0105.13	Barrel sandwich hybrid superfamily	GE000969;GE001245;GE003178;GE003408;GE003463
PF00533	BRCT	BRCA1 C Terminus (BRCT) domain	BRCT-like	CL0459.3	BRCT like	GE003434;GE004700
PF00534	Glycos_transf_1	Glycosyl transferases group 1	GT-B	CL0113.13	Glycosyl transferase clan GT-B	GE000238;GE000757;GE000758;GE000759;GE000760;GE000764;GE001184;GE001329;GE001416;GE001907;GE003777;GE003801;GE003923;GE003924
PF00535	Glycos_transf_2	Glycosyl transferase family 2	GT-A	CL0110.12	Glycosyl transferase clan GT-A	GE000222;GE000225;GE000228;GE000383;GE000552;GE000553;GE000766;GE000973;GE001199;GE002819;GE002840;GE003358;GE003775;GE003779;GE003780;GE003784;GE003839;GE003933;GE004123
PF00542	Ribosomal_L12	Ribosomal protein L7/L12 C-terminal domain	--	--	--	GE004081
PF00543	P-II	Nitrogen regulatory protein P-II	GlnB-like	CL0089.13	GlnB-like superfamily	GE001474;GE001476;GE002721
PF00547	Urease_gamma	Urease, gamma subunit	--	--	--	GE003207
PF00549	Ligase_CoA	CoA-ligase	Succ_CoA_synth	CL0506.3	Succinyl-CoA synthetase flavodoxin domain superfamily	GE001107;GE001108;GE003725;GE003726
PF00550	PP-binding	Phosphopantetheine attachment site	PP-binding	CL0314.4	ACP-like superfamily	GE001685;GE003706;GE003781
PF00551	Formyl_trans_N	Formyl transferase	--	--	--	GE000798;GE001480
PF00557	Peptidase_M24	Metallopeptidase family M24	--	--	--	GE001544;GE002781;GE002986;GE003226
PF00561	Abhydrolase_1	alpha/beta hydrolase fold	AB_hydrolase	CL0028.22	Alpha/Beta hydrolase fold	GE000105;GE000617;GE000740;GE000890;GE001062;GE001532;GE001650;GE002018;GE002711;GE003169;GE003588;GE004191
PF00562	RNA_pol_Rpb2_6	RNA polymerase Rpb2, domain 6	LEF-8-like	CL0410.4	LEF-8 like region of RNA polymerase Rpb2	GE004080
PF00563	EAL	EAL domain	Nucleot_cyclase	CL0276.8	Nucleotide cyclase superfamily	GE000809;GE001020;GE001207;GE001486;GE002134;GE002142;GE002195;GE002251;GE002335;GE002431;GE002447;GE002469;GE002567;GE002862;GE002919;GE002997;GE003061;GE003218;GE003219;GE003235;GE003239;GE003380;GE003679;GE003730
PF00570	HRDC	HRDC domain	HRDC-like	CL0426.4	HRDC-like superfamily	GE000498;GE002959;GE003443
PF00571	CBS	CBS domain	--	--	--	GE000410;GE000982;GE002643;GE002997;GE003542;GE003739;GE004135
PF00572	Ribosomal_L13	Ribosomal protein L13	--	--	--	GE000793
PF00573	Ribosomal_L4	Ribosomal protein L4/L1 family	--	--	--	GE004072
PF00574	CLP_protease	Clp protease	ClpP_crotonase	CL0127.12	ClpP/Crotonase superfamily	GE000671;GE001072;GE001218
PF00575	S1	S1 RNA binding domain	OB	CL0021.18	OB fold	GE000009;GE000095;GE000100;GE000668;GE001119;GE002421;GE003578
PF00578	AhpC-TSA	AhpC/TSA family	Thioredoxin	CL0172.17	Thioredoxin-like	GE000200;GE000802;GE000852;GE001202;GE001312;GE001572;GE001651;GE001701;GE001961;GE002458;GE002542;GE002543;GE002681;GE003017;GE003192;GE003251;GE003447;GE003458;GE003816;GE004278
PF00579	tRNA-synt_1b	tRNA synthetases class I (W and Y)	HUP	CL0039.12	HUP - HIGH-signature proteins, UspA, and PP-ATPase.	GE003512;GE004005
PF00580	UvrD-helicase	UvrD/REP helicase N-terminal domain	P-loop_NTPase	CL0023.34	P-loop containing nucleoside triphosphate hydrolase superfamily	GE000306;GE000642;GE002002;GE003656;GE003888
PF00581	Rhodanese	Rhodanese-like domain	Phosphatase	CL0031.13	Phosphatase superfamily	GE000147;GE000433;GE000480;GE001019;GE001488;GE002741;GE002980;GE003721;GE003874
PF00582	Usp	Universal stress protein family	HUP	CL0039.12	HUP - HIGH-signature proteins, UspA, and PP-ATPase.	GE000287;GE003631
PF00583	Acetyltransf_1	Acetyltransferase (GNAT) family	Acetyltrans	CL0257.9	N-acetyltransferase like	GE000032;GE000106;GE000539;GE000603;GE000928;GE001328;GE001877;GE002973;GE003004;GE003168;GE003357;GE003468;GE003603;GE004749;GE004848;GE004867;GE004889;GE004911
PF00584	SecE	SecE/Sec61-gamma subunits of protein translocation complex	--	--	--	GE004086
PF00585	Thr_dehydrat_C	C-terminal regulatory domain of Threonine dehydratase	ACT	CL0070.13	ACT-like domain	GE003802
PF00586	AIRS	AIR synthase related protein, N-terminal domain	--	--	--	GE001429;GE003502;GE003567
PF00587	tRNA-synt_2b	tRNA synthetase class II core domain (G, H, P, S and T)	tRNA_synt_II	CL0040.17	Class II aminoacyl-tRNA and Biotin synthetases	GE000171;GE000401;GE001965;GE002787
PF00588	SpoU_methylase	SpoU rRNA Methylase family	SPOUT	CL0098.14	SPOUT Methyltransferase Superfamily	GE000008;GE000632;GE003717
PF00589	Phage_integrase	Phage integrase family	DNA-mend	CL0382.4	DNA breaking-rejoining enzyme superfamily	GE000231;GE000232;GE000233;GE000421;GE000422;GE000423;GE000586;GE000717;GE000719;GE000771;GE000772;GE000773;GE000774;GE000832;GE000945;GE001730;GE002240;GE002795;GE002809;GE003277;GE003894;GE003972;GE004213;GE004368;GE004496;GE004497;GE004499;GE004745;GE004751;GE004752;GE004753;GE004781;GE004782;GE004784;GE004818
PF00590	TP_methylase	Tetrapyrrole (Corrin/Porphyrin) Methylases	--	--	--	GE000160;GE001621;GE004410;GE004414;GE004415;GE004418
PF00591	Glycos_transf_3	Glycosyl transferase family, a/b domain	--	--	--	GE000057;GE000292
PF00593	TonB_dep_Rec	TonB dependent receptor	MBB	CL0193.14	Outer membrane beta-barrel protein superfamily	GE000609;GE000843;GE000846;GE000860;GE000870;GE000896;GE000902;GE001307;GE001577;GE002073;GE002356;GE002388;GE002581;GE002585;GE003200;GE003238;GE003261;GE003288;GE003352;GE004229;GE004275;GE004335;GE004352;GE004399;GE004620
PF00595	PDZ	PDZ domain	PDZ-like	CL0466.3	PDZ domain-like peptide-binding superfamily	GE000150;GE001552;GE003155;GE003437;GE003875
PF00596	Aldolase_II	Class II Aldolase and Adducin N-terminal domain	--	--	--	GE000505;GE001461
PF00614	PLDc	Phospholipase D Active site motif	PLD	CL0479.3	Phospholipase D superfamily	GE001420;GE002435;GE003077
PF00623	RNA_pol_Rpb1_2	RNA polymerase Rpb1, domain 2	--	--	--	GE004079
PF00625	Guanylate_kin	Guanylate kinase	P-loop_NTPase	CL0023.34	P-loop containing nucleoside triphosphate hydrolase superfamily	GE000426
PF00633	HHH	Helix-hairpin-helix motif	HHH	CL0198.16	Helix-hairpin-helix superfamily	GE000177;GE000413;GE003755
PF00636	Ribonuclease_3	Ribonuclease III domain	RNase_III	CL0539.2	RNase III domain-like superfamily	GE001033
PF00639	Rotamase	PPIC-type PPIASE domain	FKBP	CL0487.3	FKBP-like superfamily	GE000351;GE000500;GE001037;GE001360
PF00652	Ricin_B_lectin	Ricin-type beta-trefoil lectin domain	Trefoil	CL0066.14	Beta-trefoil superfamily	GE001636
PF00656	Peptidase_C14	Caspase domain	Peptidase_CD	CL0093.14	Peptidase clan CD	GE000075;GE001944;GE002561;GE003910
PF00657	Lipase_GDSL	GDSL-like Lipase/Acylhydrolase	SGNH_hydrolase	CL0264.7	SGNH hydrolase superfamily	GE001063;GE002860
PF00662	Proton_antipo_N	NADH-Ubiquinone oxidoreductase (complex I), chain 5 N-terminus	--	--	--	GE002639;GE004120
PF00664	ABC_membrane	ABC transporter transmembrane region	ABC_membrane	CL0241.8	ABC transporter membrane domain clan	GE000522;GE000968;GE001246;GE001325;GE001939;GE002878;GE003196;GE003462;GE003613
PF00665	rve	Integrase core domain	RNase_H	CL0219.14	Ribonuclease H-like superfamily	GE000613;GE000867;GE000924;GE000926;GE001681;GE002107;GE002476;GE002540;GE003043;GE003265;GE003276;GE003299;GE003964;GE004572;GE004873;GE004895
PF00667	FAD_binding_1	FAD binding domain	FAD_Lum_binding	CL0076.12	Riboflavin synthase/Ferredoxin reductase FAD binding domain	GE003797
PF00669	Flagellin_N	Bacterial flagellin N-terminal helical region	--	--	--	GE000983;GE000996;GE003704
PF00670	AdoHcyase_NAD	S-adenosyl-L-homocysteine hydrolase, NAD binding domain	NADP_Rossmann	CL0063.25	FAD/NAD(P)-binding Rossmann fold Superfamily	GE000788;GE000963
PF00672	HAMP	HAMP domain	HAMP	CL0681.1	HAMP domains	GE000795;GE001639;GE002054;GE002827;GE002993;GE003159;GE003236;GE003240;GE003359;GE003378;GE003411;GE003477;GE004032
PF00673	Ribosomal_L5_C	ribosomal L5P family C-terminus	--	--	--	GE004061
PF00675	Peptidase_M16	Insulinase (Peptidase family M16)	Peptidase_ME	CL0094.12	LuxS/MPP-like metallohydrolase	GE000054;GE000055
PF00676	E1_dh	Dehydrogenase E1 component	THDP-binding	CL0254.9	Thiamin diphosphate-binding superfamily	GE000217;GE000344;GE000685;GE000993;GE003592;GE004018
PF00677	Lum_binding	Lumazine binding domain	FAD_Lum_binding	CL0076.12	Riboflavin synthase/Ferredoxin reductase FAD binding domain	GE003571
PF00679	EFG_C	Elongation factor G C-terminus	EF-G_C	CL0437.4	Transcription elongation factor G C-terminal	GE000189;GE000481;GE001030;GE004076
PF00682	HMGL-like	HMGL-like	TIM_barrel	CL0036.24	Common phosphate binding-site TIM barrel superfamily	GE000358;GE001204;GE003605;GE003915
PF00684	DnaJ_CXXCXGXG	DnaJ central domain	--	--	--	GE000091
PF00685	Sulfotransfer_1	Sulfotransferase domain	P-loop_NTPase	CL0023.34	P-loop containing nucleoside triphosphate hydrolase superfamily	GE002769
PF00687	Ribosomal_L1	Ribosomal protein L1p/L10e family	--	--	--	GE004083
PF00689	Cation_ATPase_C	Cation transporting ATPase, C-terminus	--	--	--	GE001563;GE003034
PF00690	Cation_ATPase_N	Cation transporter/ATPase, N-terminus	--	--	--	GE001563;GE003034
PF00691	OmpA	OmpA family	--	--	--	GE000037;GE000706;GE001134;GE001137;GE001206;GE002732;GE003058;GE003106;GE003653;GE003748;GE004531;GE004851;GE004914
PF00692	dUTPase	dUTPase	dUTPase	CL0153.11	dUTPase like superfamily	GE000550;GE001123
PF00694	Aconitase_C	Aconitase C-terminal domain	Leu-IlvD	CL0364.4	LeuD/IlvD-like	GE000071;GE003913
PF00696	AA_kinase	Amino acid kinase family	--	--	--	GE000548;GE000558;GE001162;GE001547;GE001647;GE003138;GE003139;GE003468
PF00697	PRAI	N-(5'phosphoribosyl)anthranilate (PRA) isomerase	TIM_barrel	CL0036.24	Common phosphate binding-site TIM barrel superfamily	GE001228
PF00698	Acyl_transf_1	Acyl transferase domain	Patatin	CL0323.4	Patatin/FabD/lysophospholipase-like superfamily	GE001685;GE003615
PF00699	Urease_beta	Urease beta subunit	--	--	--	GE003206
PF00700	Flagellin_C	Bacterial flagellin C-terminal helical region	--	--	--	GE000983;GE000996
PF00701	DHDPS	Dihydrodipicolinate synthetase family	TIM_barrel	CL0036.24	Common phosphate binding-site TIM barrel superfamily	GE001154
PF00702	Hydrolase	haloacid dehalogenase-like hydrolase	HAD	CL0137.15	HAD superfamily	GE000103;GE000670;GE000999;GE001540;GE001563;GE001658;GE001804;GE002449;GE002667;GE002813;GE003034;GE003691;GE003758;GE003878;GE004134
PF00707	IF3_C	Translation initiation factor IF-3, C-terminal domain	--	--	--	GE002788
PF00708	Acylphosphatase	Acylphosphatase	Acylphosphatase	CL0622.1	Acylphosphatase/BLUF domain-like superfamily	GE000094;GE001428;GE004449
PF00709	Adenylsucc_synt	Adenylosuccinate synthetase	P-loop_NTPase	CL0023.34	P-loop containing nucleoside triphosphate hydrolase superfamily	GE002926
PF00710	Asparaginase	Asparaginase, N-terminal	--	--	--	GE000658
PF00712	DNA_pol3_beta	DNA polymerase III beta subunit, N-terminal domain	DNA_clamp	CL0060.12	DNA clamp superfamily	GE000253
PF00717	Peptidase_S24	Peptidase S24-like	Peptidase_SF	CL0299.5	Peptidase clan SF	GE001031;GE001386;GE002204;GE002436;GE003269;GE003582
PF00719	Pyrophosphatase	Inorganic pyrophosphatase	--	--	--	GE001412
PF00723	Glyco_hydro_15	Glycosyl hydrolases family 15	6_Hairpin	CL0059.15	Six-hairpin glycosidase superfamily	GE001124
PF00724	Oxidored_FMN	NADH:flavin oxidoreductase / NADH oxidase family	TIM_barrel	CL0036.24	Common phosphate binding-site TIM barrel superfamily	GE001494;GE001848;GE002663;GE002680;GE003253
PF00730	HhH-GPD	HhH-GPD superfamily base excision DNA repair protein	HHH	CL0198.16	Helix-hairpin-helix superfamily	GE000177;GE000413
PF00731	AIRC	AIR carboxylase	--	--	--	GE002833
PF00732	GMC_oxred_N	GMC oxidoreductase	NADP_Rossmann	CL0063.25	FAD/NAD(P)-binding Rossmann fold Superfamily	GE003245
PF00733	Asn_synthase	Asparagine synthase	HUP	CL0039.12	HUP - HIGH-signature proteins, UspA, and PP-ATPase.	GE003745
PF00742	Homoserine_dh	Homoserine dehydrogenase	GADPH_aa-bio_dh	CL0139.11	Amino acid biosynthesis and glycosomal dehydrogenase	GE001511
PF00745	GlutR_dimer	Glutamyl-tRNAGlu reductase, dimerisation domain	--	--	--	GE004095
PF00749	tRNA-synt_1c	tRNA synthetases class I (E and Q), catalytic domain	HUP	CL0039.12	HUP - HIGH-signature proteins, UspA, and PP-ATPase.	GE001370;GE001491;GE003538
PF00750	tRNA-synt_1d	tRNA synthetases class I (R)	HUP	CL0039.12	HUP - HIGH-signature proteins, UspA, and PP-ATPase.	GE000472
PF00753	Lactamase_B	Metallo-beta-lactamase superfamily	Metallo-HOrase	CL0381.4	Metallo-hydrolase/oxidoreductase superfamily	GE000459;GE000680;GE001021;GE001081;GE001304;GE003594;GE003743;GE004186
PF00756	Esterase	Putative esterase	AB_hydrolase	CL0028.22	Alpha/Beta hydrolase fold	GE000890;GE002424
PF00760	Cucumo_coat	Cucumovirus coat protein	Nucleoplasmin	CL0055.13	Nucleoplasmin-like/VP (viral coat and capsid proteins) superfamily	GE001938
PF00762	Ferrochelatase	Ferrochelatase	Chelatase	CL0043.12	Chelatase Superfamily	GE003626
PF00764	Arginosuc_synth	Arginosuccinate synthase	HUP	CL0039.12	HUP - HIGH-signature proteins, UspA, and PP-ATPase.	GE003800
PF00768	Peptidase_S11	D-alanyl-D-alanine carboxypeptidase	Beta-lactamase	CL0013.18	Serine beta-lactamase-like superfamily	GE001099;GE002501
PF00771	FHIPEP	FHIPEP family	--	--	--	GE000697
PF00772	DnaB	DnaB-like helicase N terminal domain	--	--	--	GE003526
PF00773	RNB	RNB domain	--	--	--	GE000009
PF00793	DAHP_synth_1	DAHP synthetase I family	TIM_barrel	CL0036.24	Common phosphate binding-site TIM barrel superfamily	GE000520;GE001056
PF00795	CN_hydrolase	Carbon-nitrogen hydrolase	--	--	--	GE000495;GE001121;GE001238;GE003497;GE003724;GE004109
PF00800	PDT	Prephenate dehydratase	PBP	CL0177.16	Periplasmic binding protein clan	GE002484
PF00805	Pentapeptide	Pentapeptide repeats (8 copies)	Pentapeptide	CL0505.3	Pentapeptide repeat	GE000064;GE000158
PF00809	Pterin_bind	Pterin binding enzyme	TIM_barrel	CL0036.24	Common phosphate binding-site TIM barrel superfamily	GE000315;GE003629
PF00813	FliP	FliP family	--	--	--	GE000693
PF00814	Peptidase_M22	Glycoprotease family	Actin_ATPase	CL0108.16	Actin-like ATPase Superfamily	GE000957;GE003397
PF00815	Histidinol_dh	Histidinol dehydrogenase	ALDH-like	CL0099.13	ALDH-like superfamily	GE004142
PF00816	Histone_HNS	H-NS histone family	--	--	--	GE003589;GE004508;GE004606
PF00817	IMS	impB/mucB/samB family	--	--	--	GE001387
PF00828	Ribosomal_L27A	Ribosomal proteins 50S-L15, 50S-L18e, 60S-L27A	Ribos_L15p_L18e	CL0588.2	Ribosomal proteins L15 bacteria, L18e archaea	GE004054
PF00829	Ribosomal_L21p	Ribosomal prokaryotic L21 protein	--	--	--	GE000561
PF00830	Ribosomal_L28	Ribosomal L28 family	--	--	--	GE003872
PF00831	Ribosomal_L29	Ribosomal L29 protein	Ribo_L29	CL0346.4	Ribosomal protein L29, L29p, superfamily	GE004065
PF00834	Ribul_P_3_epim	Ribulose-phosphate 3 epimerase family	TIM_barrel	CL0036.24	Common phosphate binding-site TIM barrel superfamily	GE000345;GE000683;GE002541
PF00842	Ala_racemase_C	Alanine racemase, C-terminal domain	--	--	--	GE003527
PF00849	PseudoU_synth_2	RNA pseudouridylate synthase	PseudoU_synth	CL0649.1	Pseudouridine synthase superfamily	GE000203;GE000669;GE003384
PF00850	Hist_deacetyl	Histone deacetylase domain	Arginase	CL0302.6	Arginase/deacetylase superfamily	GE003296;GE003300
PF00852	Glyco_transf_10	Glycosyltransferase family 10 (fucosyltransferase) C-term	GT-B	CL0113.13	Glycosyl transferase clan GT-B	GE000972
PF00857	Isochorismatase	Isochorismatase family	--	--	--	GE000615;GE001224
PF00861	Ribosomal_L18p	Ribosomal L18 of archaea, bacteria, mitoch. and chloroplast	S11_L18p	CL0267.8	Ribosomal protein S11/L18p superfamily	GE004057
PF00871	Acetate_kinase	Acetokinase family	Actin_ATPase	CL0108.16	Actin-like ATPase Superfamily	GE003051;GE003486
PF00873	ACR_tran	AcrB/AcrD/AcrF family	RND_permease	CL0322.4	RND permease superfamily	GE000337;GE000402;GE000456;GE000910;GE001092;GE001213;GE001291;GE001292;GE002051;GE002150;GE002576;GE002656;GE002715;GE002716;GE002720;GE002754;GE004226;GE004331
PF00875	DNA_photolyase	DNA photolyase	HUP	CL0039.12	HUP - HIGH-signature proteins, UspA, and PP-ATPase.	GE001712
PF00877	NLPC_P60	NlpC/P60 family	Peptidase_CA	CL0125.15	Peptidase clan CA	GE000050
PF00881	Nitroreductase	Nitroreductase family	FMN-dep-NRtase	CL0529.2	FMN-dependent nitroreductase-like	GE000046;GE000051;GE000445;GE001850;GE004429
PF00883	Peptidase_M17	Cytosol aminopeptidase family, catalytic domain	Peptidase_MH	CL0035.16	Peptidase clan MH/MC/MF	GE000304
PF00884	Sulfatase	Sulfatase	Alk_phosphatase	CL0088.16	Alkaline phosphatase-like	GE001302;GE001318;GE004435
PF00885	DMRL_synthase	6,7-dimethyl-8-ribityllumazine synthase	--	--	--	GE003569
PF00886	Ribosomal_S16	Ribosomal protein S16	--	--	--	GE000949
PF00889	EF_TS	Elongation factor TS	--	--	--	GE001546
PF00890	FAD_binding_2	FAD binding domain	NADP_Rossmann	CL0063.25	FAD/NAD(P)-binding Rossmann fold Superfamily	GE000291;GE000365;GE000486;GE001003;GE001423;GE001445;GE002985;GE003245;GE003442;GE003776;GE004193
PF00891	Methyltransf_2	O-methyltransferase domain	NADP_Rossmann	CL0063.25	FAD/NAD(P)-binding Rossmann fold Superfamily	GE000800;GE001366;GE002520;GE003183
PF00892	EamA	EamA-like transporter family	DMT	CL0184.11	Drug/Metabolite transporter superfamily	GE000084;GE001493;GE002990
PF00893	Multi_Drug_Res	Small Multidrug Resistance protein	DMT	CL0184.11	Drug/Metabolite transporter superfamily	GE001793;GE003524
PF00899	ThiF	ThiF family	NADP_Rossmann	CL0063.25	FAD/NAD(P)-binding Rossmann fold Superfamily	GE000003;GE003565;GE004658
PF00902	TatC	Sec-independent protein translocase protein (TatC)	--	--	--	GE000474
PF00903	Glyoxalase	Glyoxalase/Bleomycin resistance protein/Dioxygenase superfamily	Glyoxalase	CL0104.13	VOC superfamily	GE000197;GE001341;GE003648
PF00905	Transpeptidase	Penicillin binding protein transpeptidase domain	Beta-lactamase	CL0013.18	Serine beta-lactamase-like superfamily	GE000141;GE000461;GE002101;GE002288;GE002432;GE002572;GE002696
PF00908	dTDP_sugar_isom	dTDP-4-dehydrorhamnose 3,5-epimerase	Cupin	CL0029.20	Cupin fold	GE003762;GE003927
PF00909	Ammonium_transp	Ammonium Transporter Family	--	--	--	GE001475;GE001477
PF00910	RNA_helicase	RNA helicase	P-loop_NTPase	CL0023.34	P-loop containing nucleoside triphosphate hydrolase superfamily	GE003234;GE003289
PF00912	Transgly	Transglycosylase	Lysozyme	CL0037.14	Lysozyme-like superfamily	GE000461;GE000467;GE002288;GE002696
PF00916	Sulfate_transp	Sulfate permease family	APC	CL0062.13	APC superfamily	GE002556;GE004122
PF00919	UPF0004	Uncharacterized protein family UPF0004	CheY	CL0304.5	CheY-like superfamily	GE001251;GE003521;GE003742
PF00920	ILVD_EDD	Dehydratase family	--	--	--	GE001194;GE002042
PF00923	TAL_FSA	Transaldolase/Fructose-6-phosphate aldolase	TIM_barrel	CL0036.24	Common phosphate binding-site TIM barrel superfamily	GE000687
PF00924	MS_channel	Mechanosensitive ion channel	--	--	--	GE001462;GE001959
PF00925	GTP_cyclohydro2	GTP cyclohydrolase II	--	--	--	GE000363;GE001333;GE003131;GE003570
PF00926	DHBP_synthase	3,4-dihydroxy-2-butanone 4-phosphate synthase	--	--	--	GE003131;GE003570
PF00929	RNase_T	Exonuclease	RNase_H	CL0219.14	Ribonuclease H-like superfamily	GE000400;GE001242;GE001401;GE002413
PF00930	DPPIV_N	Dipeptidyl peptidase IV (DPP IV) N-terminal region	Beta_propeller	CL0186.14	Beta propeller clan	GE003749
PF00931	NB-ARC	NB-ARC domain	P-loop_NTPase	CL0023.34	P-loop containing nucleoside triphosphate hydrolase superfamily	GE001841
PF00933	Glyco_hydro_3	Glycosyl hydrolase family 3 N terminal domain	Glyco_hydro_tim	CL0058.16	Tim barrel glycosyl hydrolase superfamily	GE001894;GE002947
PF00953	Glycos_transf_4	Glycosyl transferase family 4	--	--	--	GE000138;GE000240
PF00958	GMP_synt_C	GMP synthase C terminal domain	--	--	--	GE000412
PF00963	Cohesin	Cohesin domain	CBD	CL0203.12	Carbohydrate binding domain superfamily	GE002871
PF00970	FAD_binding_6	Oxidoreductase FAD-binding domain	FAD_Lum_binding	CL0076.12	Riboflavin synthase/Ferredoxin reductase FAD binding domain	GE001458;GE002780
PF00975	Thioesterase	Thioesterase domain	AB_hydrolase	CL0028.22	Alpha/Beta hydrolase fold	GE001532;GE003781
PF00977	His_biosynth	Histidine biosynthesis protein	TIM_barrel	CL0036.24	Common phosphate binding-site TIM barrel superfamily	GE000580;GE001724;GE004467;GE004468
PF00984	UDPG_MGDP_dh	UDP-glucose/GDP-mannose dehydrogenase family, central domain	6PGD_C	CL0106.13	6-phosphogluconate dehydrogenase C-terminal-like superfamily	GE003907
PF00986	DNA_gyraseB_C	DNA gyrase B subunit, carboxyl terminus	--	--	--	GE000255;GE002231
PF00988	CPSase_sm_chain	Carbamoyl-phosphate synthase small chain, CPSase domain	Leu-IlvD	CL0364.4	LeuD/IlvD-like	GE000823
PF00989	PAS	PAS fold	PAS_Fold	CL0183.14	PAS domain clan	GE000795;GE001080;GE001207;GE001351;GE001353;GE001354;GE001798;GE001932;GE002037;GE002068;GE002092;GE002125;GE002142;GE002185;GE002195;GE002334;GE002335;GE002469;GE002512;GE002565;GE002567;GE002577;GE002705;GE002707;GE002708;GE002772;GE002862;GE002919;GE002997;GE003143;GE003218;GE003219;GE003239;GE003359;GE003375;GE003380;GE003659;GE003683;GE004034;GE004159;GE004175
PF00990	GGDEF	Diguanylate cyclase, GGDEF domain	Nucleot_cyclase	CL0276.8	Nucleotide cyclase superfamily	GE000415;GE000416;GE000809;GE001207;GE001798;GE001933;GE002000;GE002037;GE002134;GE002142;GE002195;GE002251;GE002335;GE002430;GE002447;GE002469;GE002512;GE002567;GE002816;GE002862;GE002888;GE002919;GE002997;GE003061;GE003218;GE003219;GE003235;GE003239;GE003374;GE003380;GE003435;GE003561;GE003661;GE003679;GE003730;GE004454
PF00994	MoCF_biosynth	Probable molybdopterin binding domain	--	--	--	GE000338;GE003290;GE004474
PF00999	Na_H_Exchanger	Sodium/hydrogen exchanger family	CPA_AT	CL0064.12	CPA/AT transporter superfamily	GE002695;GE002748
PF01000	RNA_pol_A_bac	RNA polymerase Rpb3/RpoA insert domain	--	--	--	GE004048
PF01007	IRK	Inward rectifier potassium channel transmembrane domain	Ion_channel	CL0030.16	Ion channel (VIC) superfamily	GE002965
PF01008	IF-2B	Initiation factor 2 subunit family	ISOCOT_Fold	CL0246.8	Isomerase,CoA transferase & Translation initiation factor Superfamily	GE003688
PF01011	PQQ	PQQ enzyme repeat	Beta_propeller	CL0186.14	Beta propeller clan	GE001192;GE001464;GE001963;GE002014;GE003348
PF01016	Ribosomal_L27	Ribosomal L27 protein	--	--	--	GE000560
PF01018	GTP1_OBG	GTP1/OBG	--	--	--	GE000559
PF01022	HTH_5	Bacterial regulatory protein, arsR family	HTH	CL0123.18	Helix-turn-helix clan	GE000148;GE002480;GE002665;GE003229
PF01025	GrpE	GrpE	--	--	--	GE000089
PF01026	TatD_DNase	TatD related DNase	Amidohydrolase	CL0034.15	Amidohydrolase superfamily	GE001158;GE003713;GE004397
PF01027	Bax1-I	Inhibitor of apoptosis-promoting Bax1	Apoptosis-Inhib	CL0453.3	Inhibitors of suppressors of apoptosis Bax/Bak	GE003813
PF01029	NusB	NusB family	NusB	CL0633.1	NusB-like superfamily	GE000797;GE003568
PF01035	DNA_binding_1	6-O-methylguanine DNA methyltransferase, DNA binding domain	--	--	--	GE001720
PF01039	Carboxyl_trans	Carboxyl transferase domain	ClpP_crotonase	CL0127.12	ClpP/Crotonase superfamily	GE001231;GE004045
PF01040	UbiA	UbiA prenyltransferase family	Terp_synthase	CL0613.1	Terpenoid synthases superfamily	GE000056;GE003492;GE004168
PF01041	DegT_DnrJ_EryC1	DegT/DnrJ/EryC1/StrS aminotransferase family	PLP_aminotran	CL0061.13	PLP dependent aminotransferase superfamily	GE000978;GE000992;GE001236;GE001865;GE004111
PF01042	Ribonuc_L-PSP	Endoribonuclease L-PSP	YjgF-like	CL0534.2	YjgF-like superfamily	GE001047
PF01043	SecA_PP_bind	SecA preprotein cross-linking domain	--	--	--	GE003715
PF01047	MarR	MarR family	HTH	CL0123.18	Helix-turn-helix clan	GE002008
PF01048	PNP_UDP_1	Phosphorylase superfamily	PUP	CL0408.4	Purine and uridine phosphorylase superfamily	GE002949;GE004014
PF01050	MannoseP_isomer	Mannose-6-phosphate isomerase	Cupin	CL0029.20	Cupin fold	GE001806
PF01052	FliMN_C	Type III flagellar switch regulator (C-ring) FliN C-term	--	--	--	GE000690;GE000691
PF01053	Cys_Met_Meta_PP	Cys/Met metabolism PLP-dependent enzyme	PLP_aminotran	CL0061.13	PLP dependent aminotransferase superfamily	GE001236;GE002850;GE004111
PF01058	Oxidored_q6	NADH ubiquinone oxidoreductase, 20 Kd subunit	--	--	--	GE000155;GE001444;GE002630;GE004118
PF01061	ABC2_membrane	ABC-2 type transporter	ABC-2	CL0181.10	ABC-2-transporter-like clan	GE001840;GE002453;GE002745;GE002765;GE002766;GE003636
PF01063	Aminotran_4	Amino-transferase class IV	--	--	--	GE001100;GE003416;GE003708
PF01066	CDP-OH_P_transf	CDP-alcohol phosphatidyltransferase	--	--	--	GE000787;GE001319;GE002737
PF01070	FMN_dh	FMN-dependent dehydrogenase	TIM_barrel	CL0036.24	Common phosphate binding-site TIM barrel superfamily	GE000410
PF01071	GARS_A	Phosphoribosylglycinamide synthetase, ATP-grasp (A) domain	ATP-grasp	CL0179.14	ATP-grasp superfamily	GE000965;GE001108;GE002834
PF01073	3Beta_HSD	3-beta hydroxysteroid dehydrogenase/isomerase family	NADP_Rossmann	CL0063.25	FAD/NAD(P)-binding Rossmann fold Superfamily	GE000239;GE000241;GE000977;GE000990;GE001209;GE001560;GE001934;GE003765;GE003778;GE003914;GE003925
PF01075	Glyco_transf_9	Glycosyltransferase family 9 (heptosyltransferase)	GT-B	CL0113.13	Glycosyl transferase clan GT-B	GE000523;GE003417;GE003418;GE003836
PF01077	NIR_SIR	Nitrite and sulphite reductase 4Fe-4S domain	--	--	--	GE000331;GE002384
PF01078	Mg_chelatase	Magnesium chelatase, subunit ChlI	P-loop_NTPase	CL0023.34	P-loop containing nucleoside triphosphate hydrolase superfamily	GE000045;GE000350;GE000569;GE001071;GE001105;GE001317;GE002154;GE002441;GE002675;GE003037;GE003130;GE003305;GE003401;GE003481;GE003597;GE003736;GE003754;GE003788;GE004046;GE004174
PF01081	Aldolase	KDPG and KHG aldolase	TIM_barrel	CL0036.24	Common phosphate binding-site TIM barrel superfamily	GE001193
PF01084	Ribosomal_S18	Ribosomal protein S18	HTH	CL0123.18	Helix-turn-helix clan	GE001557
PF01098	FTSW_RODA_SPOVE	Cell cycle protein	Membrane_trans	CL0142.12	Membrane and transport protein	GE000136;GE002102
PF01103	Bac_surface_Ag	Surface antigen	MBB	CL0193.14	Outer membrane beta-barrel protein superfamily	GE000018;GE001140;GE003045
PF01106	NifU	NifU-like domain	NifU	CL0232.8	NifU C-terminal domain-like superfamily	GE004426
PF01113	DapB_N	Dihydrodipicolinate reductase, N-terminus	NADP_Rossmann	CL0063.25	FAD/NAD(P)-binding Rossmann fold Superfamily	GE000092
PF01116	F_bP_aldolase	Fructose-bisphosphate aldolase class-II	TIM_barrel	CL0036.24	Common phosphate binding-site TIM barrel superfamily	GE000688;GE003955
PF01118	Semialdhyde_dh	Semialdehyde dehydrogenase, NAD binding domain	NADP_Rossmann	CL0063.25	FAD/NAD(P)-binding Rossmann fold Superfamily	GE000069;GE000092;GE003718
PF01119	DNA_mis_repair	DNA mismatch repair protein, C-terminal domain	S5	CL0329.4	Ribosomal protein S5 domain 2-like superfamily	GE003002
PF01121	CoaE	Dephospho-CoA kinase	P-loop_NTPase	CL0023.34	P-loop containing nucleoside triphosphate hydrolase superfamily	GE000388
PF01127	Sdh_cyt	Succinate dehydrogenase/Fumarate reductase transmembrane subunit	FumRed-TM	CL0335.4	Fumarate reductase respiratory complex transmembrane subunits	GE001424;GE001425
PF01128	IspD	2-C-methyl-D-erythritol 4-phosphate cytidylyltransferase	GT-A	CL0110.12	Glycosyl transferase clan GT-A	GE000378;GE000503;GE001053;GE001337
PF01131	Topoisom_bac	DNA topoisomerase	--	--	--	GE001075;GE004812
PF01132	EFP	Elongation factor P (EF-P) OB domain	OB	CL0021.18	OB fold	GE001000;GE003608
PF01134	GIDA	Glucose inhibited division protein A	NADP_Rossmann	CL0063.25	FAD/NAD(P)-binding Rossmann fold Superfamily	GE000365;GE000486;GE001003;GE001445;GE003016;GE003250
PF01135	PCMT	Protein-L-isoaspartate(D-aspartate) O-methyltransferase (PCMT)	NADP_Rossmann	CL0063.25	FAD/NAD(P)-binding Rossmann fold Superfamily	GE001404;GE001874;GE003183;GE003599;GE003831;GE004097
PF01136	Peptidase_U32	Peptidase family U32	--	--	--	GE003413
PF01138	RNase_PH	3' exoribonuclease family, domain 1	S5	CL0329.4	Ribosomal protein S5 domain 2-like superfamily	GE000095;GE004099
PF01142	TruD	tRNA pseudouridine synthase D (TruD)	PseudoU_synth	CL0649.1	Pseudouridine synthase superfamily	GE001051
PF01145	Band_7	SPFH domain / Band 7 family	SPFH	CL0433.4	SPFH superfamily	GE001716;GE001717;GE002264;GE002923;GE002924;GE003094;GE003095;GE003326;GE003678;GE003760;GE003761;GE003986;GE003987
PF01148	CTP_transf_1	Cytidylyltransferase family	CTPT	CL0234.8	CTP transferase-like superfamily	GE001550
PF01149	Fapy_DNA_glyco	Formamidopyrimidine-DNA glycosylase N-terminal domain	--	--	--	GE001017
PF01152	Bac_globin	Bacterial-like globin	Globin	CL0090.12	Globin-like	GE000460;GE002682;GE003814
PF01155	HypA	Hydrogenase/urease nickel incorporation, metallochaperone, hypA	--	--	--	GE001433;GE001595
PF01163	RIO1	RIO1 family	PKinase	CL0016.22	Protein kinase superfamily	GE002966
PF01165	Ribosomal_S21	Ribosomal protein S21	--	--	--	GE000958
PF01168	Ala_racemase_N	Alanine racemase, N-terminal domain	TIM_barrel	CL0036.24	Common phosphate binding-site TIM barrel superfamily	GE000473;GE002999;GE003527
PF01169	UPF0016	Uncharacterized protein family UPF0016	LysE	CL0292.6	LysE transporter superfamily	GE000497
PF01170	UPF0020	Putative RNA methylase family UPF0020	NADP_Rossmann	CL0063.25	FAD/NAD(P)-binding Rossmann fold Superfamily	GE000592;GE002280;GE004097;GE004448;GE004484
PF01171	ATP_bind_3	PP-loop family	HUP	CL0039.12	HUP - HIGH-signature proteins, UspA, and PP-ATPase.	GE001935;GE003745;GE004044
PF01176	eIF-1a	Translation initiation factor 1A / IF-1	OB	CL0021.18	OB fold	GE003480
PF01177	Asp_Glu_race	Asp/Glu/Hydantoin racemase	Asp-glut_race	CL0399.4	Aspartate/glutamate racemase superfamily	GE001791
PF01180	DHO_dh	Dihydroorotate dehydrogenase	TIM_barrel	CL0036.24	Common phosphate binding-site TIM barrel superfamily	GE000580;GE003558;GE004194
PF01182	Glucosamine_iso	Glucosamine-6-phosphate isomerases/6-phosphogluconolactonase	ISOCOT_Fold	CL0246.8	Isomerase,CoA transferase & Translation initiation factor Superfamily	GE001195
PF01189	Methyltr_RsmB-F	16S rRNA methyltransferase RsmB/F	NADP_Rossmann	CL0063.25	FAD/NAD(P)-binding Rossmann fold Superfamily	GE000797
PF01192	RNA_pol_Rpb6	RNA polymerase Rpb6	--	--	--	GE001049
PF01193	RNA_pol_L	RNA polymerase Rpb3/Rpb11 dimerisation domain	RBP11-like	CL0509.3	RBP11-like subunits of RNA polymerase	GE004048
PF01195	Pept_tRNA_hydro	Peptidyl-tRNA hydrolase	--	--	--	GE004089
PF01196	Ribosomal_L17	Ribosomal protein L17	--	--	--	GE004047
PF01202	SKI	Shikimate kinase	P-loop_NTPase	CL0023.34	P-loop containing nucleoside triphosphate hydrolase superfamily	GE000209
PF01206	TusA	Sulfurtransferase TusA	TusA-like	CL0397.4	TusA-like superfamily	GE002470;GE004458
PF01207	Dus	Dihydrouridine synthase (Dus)	TIM_barrel	CL0036.24	Common phosphate binding-site TIM barrel superfamily	GE000580;GE003628;GE004467;GE004468
PF01208	URO-D	Uroporphyrinogen decarboxylase (URO-D)	Methionine_synt	CL0160.11	Cobalamin-independent synthase	GE000212
PF01209	Ubie_methyltran	ubiE/COQ5 methyltransferase family	NADP_Rossmann	CL0063.25	FAD/NAD(P)-binding Rossmann fold Superfamily	GE000451;GE000800;GE001366;GE001533;GE001977;GE003183;GE003563;GE003599;GE003690;GE003790
PF01210	NAD_Gly3P_dh_N	NAD-dependent glycerol-3-phosphate dehydrogenase N-terminus	NADP_Rossmann	CL0063.25	FAD/NAD(P)-binding Rossmann fold Superfamily	GE000145;GE000545
PF01212	Beta_elim_lyase	Beta-eliminating lyase	PLP_aminotran	CL0061.13	PLP dependent aminotransferase superfamily	GE001686;GE003975;GE004041;GE004111
PF01218	Coprogen_oxidas	Coproporphyrinogen III oxidase	--	--	--	GE001624
PF01219	DAGK_prokar	Prokaryotic diacylglycerol kinase	--	--	--	GE001827
PF01220	DHquinase_II	Dehydroquinase class II	--	--	--	GE002544
PF01223	Endonuclease_NS	DNA/RNA non-specific endonuclease	His-Me_finger	CL0263.8	His-Me finger endonuclease superfamily	GE004596
PF01225	Mur_ligase	Mur ligase family, catalytic domain	NADP_Rossmann	CL0063.25	FAD/NAD(P)-binding Rossmann fold Superfamily	GE000134;GE000139;GE000140;GE000440
PF01227	GTP_cyclohydroI	GTP cyclohydrolase I	THBO-biosyn	CL0334.4	Tetrahydrobiopterin biosynthesis-like enzyme superfamily	GE003627
PF01230	HIT	HIT domain	HIT	CL0265.7	HIT superfamily	GE002944;GE003520
PF01242	PTPS	6-pyruvoyl tetrahydropterin synthase	THBO-biosyn	CL0334.4	Tetrahydrobiopterin biosynthesis-like enzyme superfamily	GE001330;GE001508
PF01243	Putative_PNPOx	Pyridoxamine 5'-phosphate oxidase	FMN-binding	CL0336.4	FMN-binding split barrel superfamily	GE002970
PF01245	Ribosomal_L19	Ribosomal protein L19	KOW	CL0107.12	KOW domain	GE000946
PF01250	Ribosomal_S6	Ribosomal protein S6	--	--	--	GE001556
PF01252	Peptidase_A8	Signal peptidase (SPase) II	--	--	--	GE000654
PF01255	Prenyltransf	Putative undecaprenyl diphosphate synthase	--	--	--	GE001549
PF01256	Carb_kinase	Carbohydrate kinase	Ribokinase	CL0118.12	Ribokinase-like superfamily	GE002775
PF01257	2Fe-2S_thioredx	Thioredoxin-like [2Fe-2S] ferredoxin	Thioredoxin	CL0172.17	Thioredoxin-like	GE000114;GE000153;GE001485;GE002632
PF01258	zf-dskA_traR	Prokaryotic dksA/traR C4-type zinc finger	Zn_Beta_Ribbon	CL0167.15	Zinc beta-ribbon	GE000250;GE001490
PF01259	SAICAR_synt	SAICAR synthetase	--	--	--	GE001468
PF01261	AP_endonuc_2	Xylose isomerase-like TIM barrel	TIM_barrel	CL0036.24	Common phosphate binding-site TIM barrel superfamily	GE003647
PF01262	AlaDh_PNT_C	Alanine dehydrogenase/PNT, C-terminal domain	NADP_Rossmann	CL0063.25	FAD/NAD(P)-binding Rossmann fold Superfamily	GE000486;GE002669;GE003856
PF01264	Chorismate_synt	Chorismate synthase	--	--	--	GE002279
PF01266	DAO	FAD dependent oxidoreductase	NADP_Rossmann	CL0063.25	FAD/NAD(P)-binding Rossmann fold Superfamily	GE000487;GE001445;GE002294;GE004193
PF01268	FTHFS	Formate--tetrahydrofolate ligase	P-loop_NTPase	CL0023.34	P-loop containing nucleoside triphosphate hydrolase superfamily	GE004042
PF01272	GreA_GreB	Transcription elongation factor, GreA/GreB, C-term	FKBP	CL0487.3	FKBP-like superfamily	GE000825;GE003883
PF01276	OKR_DC_1	Orn/Lys/Arg decarboxylase, major domain	PLP_aminotran	CL0061.13	PLP dependent aminotransferase superfamily	GE000978
PF01281	Ribosomal_L9_N	Ribosomal protein L9, N-terminal domain	--	--	--	GE001559
PF01288	HPPK	7,8-dihydro-6-hydroxymethylpterin-pyrophosphokinase (HPPK)	--	--	--	GE000297;GE000954
PF01292	Ni_hydr_CYTB	Prokaryotic cytochrome b561	2heme_cytochrom	CL0328.4	Transmembrane di-heme cytochrome superfamily	GE001295;GE001441;GE002010;GE002359;GE002450
PF01295	Adenylate_cycl	Adenylate cyclase, class-I	--	--	--	GE002910
PF01300	Sua5_yciO_yrdC	Telomere recombination	--	--	--	GE000094;GE000537;GE001427;GE003388
PF01311	Bac_export_1	Bacterial export proteins, family 1	--	--	--	GE000695
PF01312	Bac_export_2	FlhB HrpN YscU SpaS Family	--	--	--	GE000696;GE001972
PF01313	Bac_export_3	Bacterial export proteins, family 3	--	--	--	GE000694
PF01322	Cytochrom_C_2	Cytochrome C'	--	--	--	GE001282;GE001294
PF01323	DSBA	DSBA-like thioredoxin domain	Thioredoxin	CL0172.17	Thioredoxin-like	GE000417;GE001553;GE001637;GE003313
PF01326	PPDK_N	Pyruvate phosphate dikinase, PEP/pyruvate binding domain	ATP-grasp	CL0179.14	ATP-grasp superfamily	GE001446
PF01327	Pep_deformylase	Polypeptide deformylase	--	--	--	GE000679;GE000799
PF01329	Pterin_4a	Pterin 4 alpha carbinolamine dehydratase	--	--	--	GE004149
PF01330	RuvA_N	RuvA N terminal domain	OB	CL0021.18	OB fold	GE003755
PF01336	tRNA_anti-codon	OB-fold nucleic acid binding domain	OB	CL0021.18	OB fold	GE000023;GE001046;GE002843;GE002927;GE003843
PF01339	CheB_methylest	CheB methylesterase	--	--	--	GE000704;GE001353;GE003083;GE003368;GE004026
PF01343	Peptidase_S49	Peptidase family S49	ClpP_crotonase	CL0127.12	ClpP/Crotonase superfamily	GE000671
PF01344	Kelch_1	Kelch motif	Beta_propeller	CL0186.14	Beta propeller clan	GE004431
PF01346	FKBP_N	Domain amino terminal to FKBP-type peptidyl-prolyl isomerase	--	--	--	GE000060;GE003553
PF01351	RNase_HII	Ribonuclease HII	RNase_H	CL0219.14	Ribonuclease H-like superfamily	GE000022
PF01361	Tautomerase	Tautomerase enzyme	MIF	CL0082.12	Tautomerase/MIF superfamily	GE000576
PF01367	5_3_exonuc	5'-3' exonuclease, C-terminal SAM fold	5_3_exonuc_C	CL0464.3	5'-3'-exonuclease C-terminal sub-region	GE000425
PF01368	DHH	DHH family	HAD	CL0137.15	HAD superfamily	GE001513
PF01370	Epimerase	NAD dependent epimerase/dehydratase family	NADP_Rossmann	CL0063.25	FAD/NAD(P)-binding Rossmann fold Superfamily	GE000048;GE000215;GE000219;GE000223;GE000239;GE000241;GE000513;GE000645;GE000977;GE000990;GE000995;GE001209;GE001560;GE001713;GE001890;GE001934;GE002056;GE003029;GE003624;GE003764;GE003765;GE003778;GE003914;GE003918;GE003925
PF01379	Porphobil_deam	Porphobilinogen deaminase, dipyromethane cofactor binding domain	PBP	CL0177.16	Periplasmic binding protein clan	GE004450
PF01380	SIS	SIS domain	SIS	CL0067.13	SIS domain fold	GE000163;GE000379;GE000684;GE004135
PF01381	HTH_3	Helix-turn-helix	HTH	CL0123.18	Helix-turn-helix clan	GE000715;GE000724;GE000743;GE001275;GE001750;GE001832;GE001864;GE001955;GE002109;GE002204;GE002234;GE002318;GE002521;GE002807;GE002957;GE003225;GE003271;GE004289;GE004929
PF01384	PHO4	Phosphate transporter family	--	--	--	GE001587
PF01385	OrfB_IS605	Probable transposase	RNase_H	CL0219.14	Ribonuclease H-like superfamily	GE004736
PF01386	Ribosomal_L25p	Ribosomal L25p family	--	--	--	GE004090
PF01389	OmpA_membrane	OmpA-like transmembrane domain	MBB	CL0193.14	Outer membrane beta-barrel protein superfamily	GE000755
PF01391	Collagen	Collagen triple helix repeat (20 copies)	--	--	--	GE003080;GE003354
PF01396	zf-C4_Topoisom	Topoisomerase DNA binding C4 zinc finger	Zn_Beta_Ribbon	CL0167.15	Zinc beta-ribbon	GE001075;GE004732;GE004812
PF01402	RHH_1	Ribbon-helix-helix protein, copG family	Met_repress	CL0057.14	MetJ/Arc repressor, antitoxin of TA systems superfamily	GE002314
PF01406	tRNA-synt_1e	tRNA synthetases class I (C) catalytic domain	HUP	CL0039.12	HUP - HIGH-signature proteins, UspA, and PP-ATPase.	GE000555;GE000655;GE000938
PF01408	GFO_IDH_MocA	Oxidoreductase family, NAD-binding Rossmann fold	NADP_Rossmann	CL0063.25	FAD/NAD(P)-binding Rossmann fold Superfamily	GE000444;GE004112
PF01409	tRNA-synt_2d	tRNA synthetases class II core domain (F)	tRNA_synt_II	CL0040.17	Class II aminoacyl-tRNA and Biotin synthetases	GE002791;GE002843
PF01411	tRNA-synt_2c	tRNA synthetases class II (A)	tRNA_synt_II	CL0040.17	Class II aminoacyl-tRNA and Biotin synthetases	GE001161
PF01416	PseudoU_synth_1	tRNA pseudouridine synthase	PseudoU_synth	CL0649.1	Pseudouridine synthase superfamily	GE001406
PF01420	Methylase_S	Type I restriction modification DNA specificity domain	TRD	CL0477.3	DNA methylase specificity domain	GE000594;GE002183;GE002325;GE004382;GE004483;GE004485
PF01425	Amidase	Amidase	--	--	--	GE002084
PF01430	HSP33	Hsp33 protein	--	--	--	GE003979
PF01432	Peptidase_M3	Peptidase family M3	Peptidase_MA	CL0126.18	Peptidase clan MA	GE004210
PF01433	Peptidase_M1	Peptidase family M1 domain	Peptidase_MA	CL0126.18	Peptidase clan MA	GE004471
PF01434	Peptidase_M41	Peptidase family M41	Peptidase_MA	CL0126.18	Peptidase clan MA	GE000828;GE001715;GE003985
PF01435	Peptidase_M48	Peptidase family M48	Peptidase_MA	CL0126.18	Peptidase clan MA	GE000359;GE000399;GE001022;GE003310
PF01436	NHL	NHL repeat	Beta_propeller	CL0186.14	Beta propeller clan	GE001838;GE002474;GE002694;GE003338
PF01443	Viral_helicase1	Viral (Superfamily 1) RNA helicase	P-loop_NTPase	CL0023.34	P-loop containing nucleoside triphosphate hydrolase superfamily	GE000306;GE003656;GE003888
PF01450	IlvC	Acetohydroxy acid isomeroreductase, catalytic domain	6PGD_C	CL0106.13	6-phosphogluconate dehydrogenase C-terminal-like superfamily	GE000788
PF01451	LMWPc	Low molecular weight phosphotyrosine protein phosphatase	Phosphatase	CL0031.13	Phosphatase superfamily	GE003228;GE003476
PF01455	HupF_HypC	HupF/HypC family	--	--	--	GE001431;GE001439;GE001597
PF01458	UPF0051	Uncharacterized protein family (UPF0051)	--	--	--	GE002851;GE002853
PF01464	SLT	Transglycosylase SLT domain	Lysozyme	CL0037.14	Lysozyme-like superfamily	GE000124;GE000836;GE001782;GE001867;GE001938;GE002207;GE002939;GE003623;GE003789;GE004300;GE004424;GE004530
PF01467	CTP_transf_like	Cytidylyltransferase-like	HUP	CL0039.12	HUP - HIGH-signature proteins, UspA, and PP-ATPase.	GE000127;GE000515;GE000806;GE004169
PF01471	PG_binding_1	Putative peptidoglycan binding domain	PGBD	CL0244.9	PGBD superfamily	GE000933;GE001169;GE002416;GE003848
PF01472	PUA	PUA domain	PUA	CL0178.16	PUA/ASCH superfamily	GE000558
PF01475	FUR	Ferric uptake regulator family	HTH	CL0123.18	Helix-turn-helix clan	GE002587;GE002728
PF01476	LysM	LysM domain	LysM	CL0187.11	LysM-like domain	GE001078;GE001555;GE002228;GE002872;GE003789
PF01478	Peptidase_A24	Type IV leader peptidase family	Peptidase_AD	CL0130.11	Peptidase clan AD	GE000389
PF01479	S4	S4 domain	S4	CL0492.3	S4 domain superfamily	GE000012;GE000203;GE000669;GE003384;GE003512;GE004049
PF01488	Shikimate_DH	Shikimate / quinate 5-dehydrogenase	NADP_Rossmann	CL0063.25	FAD/NAD(P)-binding Rossmann fold Superfamily	GE004095;GE004209
PF01493	GXGXG	GXGXG motif	--	--	--	GE003796;GE004153
PF01494	FAD_binding_3	FAD binding domain	NADP_Rossmann	CL0063.25	FAD/NAD(P)-binding Rossmann fold Superfamily	GE000291;GE002985;GE003795;GE004193
PF01498	HTH_Tnp_Tc3_2	Transposase	HTH	CL0123.18	Helix-turn-helix clan	GE004635;GE004789
PF01502	PRA-CH	Phosphoribosyl-AMP cyclohydrolase	--	--	--	GE004466
PF01503	PRA-PH	Phosphoribosyl-ATP pyrophosphohydrolase	MazG	CL0231.9	all-alpha NTP pyrophosphohydrolase superfamily	GE000477;GE001825
PF01507	PAPS_reduct	Phosphoadenosine phosphosulfate reductase family	HUP	CL0039.12	HUP - HIGH-signature proteins, UspA, and PP-ATPase.	GE000584;GE002908;GE004710
PF01509	TruB_N	TruB family pseudouridylate synthase (N terminal domain)	PseudoU_synth	CL0649.1	Pseudouridine synthase superfamily	GE000097
PF01510	Amidase_2	N-acetylmuramoyl-L-alanine amidase	--	--	--	GE000739
PF01512	Complex1_51K	Respiratory-chain NADH dehydrogenase 51 Kd subunit	Hybrid	CL0105.13	Barrel sandwich hybrid superfamily	GE000153;GE001484;GE002633;GE004178
PF01513	NAD_kinase	ATP-NAD kinase	PFK	CL0240.8	PFK-like superfamily	GE000087
PF01514	YscJ_FliF	Secretory protein of YscJ/FliF family	--	--	--	GE003827
PF01515	PTA_PTB	Phosphate acetyl/butaryl transferase	Iso_DH	CL0270.7	Isocitrate/Isopropylmalate dehydrogenase-like superfamily	GE003488;GE003617
PF01520	Amidase_3	N-acetylmuramoyl-L-alanine amidase	Peptidase_MH	CL0035.16	Peptidase clan MH/MC/MF	GE001555
PF01521	Fe-S_biosyn	Iron-sulphur cluster biosynthesis	--	--	--	GE000563;GE003515;GE004427
PF01522	Polysacc_deac_1	Polysaccharide deacetylase	GH_CE	CL0158.12	Glycoside hydrolase/deacetylase superfamily	GE001198
PF01523	PmbA_TldD	Putative modulator of DNA gyrase	--	--	--	GE004195;GE004197
PF01526	DDE_Tnp_Tn3	Tn3 transposase DDE domain	--	--	--	GE000731;GE002488;GE002626;GE004392;GE004799;GE004800;GE004845;GE004850;GE004869;GE004891;GE004913
PF01527	HTH_Tnp_1	Transposase	HTH	CL0123.18	Helix-turn-helix clan	GE004571;GE004693
PF01531	Glyco_transf_11	Glycosyl transferase family 11	--	--	--	GE000227;GE000972
PF01541	GIY-YIG	GIY-YIG catalytic domain	GIY-YIG	CL0418.4	GIY-YIG endonuclease superfamily	GE002738;GE002884
PF01544	CorA	CorA-like Mg2+ transporter protein	--	--	--	GE001808;GE003543
PF01545	Cation_efflux	Cation efflux family	--	--	--	GE002841;GE003735
PF01546	Peptidase_M20	Peptidase family M20/M25/M40	Peptidase_MH	CL0035.16	Peptidase clan MH/MC/MF	GE000063;GE004020
PF01547	SBP_bac_1	Bacterial extracellular solute-binding protein	PBP	CL0177.16	Periplasmic binding protein clan	GE001946;GE002531;GE003532
PF01548	DEDD_Tnp_IS110	Transposase	--	--	--	GE000083;GE000165;GE000821;GE001395;GE002069;GE002192;GE002463;GE003134;GE003233;GE004206;GE004475
PF01551	Peptidase_M23	Peptidase family M23	Hybrid	CL0105.13	Barrel sandwich hybrid superfamily	GE000149;GE003513
PF01553	Acyltransferase	Acyltransferase	Acyltransferase	CL0228.8	Acyltransferase clan	GE000322;GE001947;GE003586
PF01554	MatE	MatE	MviN_MATE	CL0222.8	MviN, MATE-like superfamily	GE000544
PF01556	DnaJ_C	DnaJ C terminal domain	--	--	--	GE000091;GE003112
PF01557	FAA_hydrolase	Fumarylacetoacetate (FAA) hydrolase family	FAH	CL0377.4	Fumarylacetoacetate hydrolase, C-terminal domain, superfamily	GE000027
PF01558	POR	Pyruvate ferredoxin/flavodoxin oxidoreductase	--	--	--	GE003559
PF01564	Spermine_synth	Spermine/spermidine synthase domain	NADP_Rossmann	CL0063.25	FAD/NAD(P)-binding Rossmann fold Superfamily	GE000079;GE003540
PF01565	FAD_binding_4	FAD binding domain	FAD_PCMH	CL0077.12	PCMH-like FAD binding	GE000133;GE001561;GE003493
PF01568	Molydop_binding	Molydopterin dinucleotide binding domain	AcetylDC-like	CL0332.4	Acetyl-decarboxylase like superfamily	GE001483;GE002380
PF01569	PAP2	PAP2 superfamily	pap2	CL0525.3	Acid phosphatase/Vanadium-dependent haloperoxidase	GE001515;GE001831;GE002351;GE003911
PF01571	GCV_T	Aminomethyltransferase folate-binding domain	FBD	CL0289.6	Folate binding domain	GE002891
PF01578	Cytochrom_C_asm	Cytochrome C assembly protein	2heme_cytochrom	CL0328.4	Transmembrane di-heme cytochrome superfamily	GE000951;GE002454;GE002457
PF01580	FtsK_SpoIIIE	FtsK/SpoIIIE family	P-loop_NTPase	CL0023.34	P-loop containing nucleoside triphosphate hydrolase superfamily	GE001004;GE004509
PF01583	APS_kinase	Adenylylsulphate kinase	P-loop_NTPase	CL0023.34	P-loop containing nucleoside triphosphate hydrolase superfamily	GE001521;GE002770
PF01584	CheW	CheW-like domain	--	--	--	GE000703;GE000708;GE000709;GE001267;GE002090;GE002342;GE002345;GE002347;GE002374;GE003363;GE003365;GE004031;GE004035;GE004036
PF01588	tRNA_bind	Putative tRNA binding domain	OB	CL0021.18	OB fold	GE000555;GE002792
PF01590	GAF	GAF domain	GAF	CL0161.12	GAF domain-like	GE001219;GE002888;GE002997;GE003061;GE003431;GE004174
PF01592	NifU_N	NifU-like N terminal domain	SufE_NifU	CL0233.8	SufE/NifU superfamily	GE002849;GE004426
PF01593	Amino_oxidase	Flavin containing amine oxidoreductase	NADP_Rossmann	CL0063.25	FAD/NAD(P)-binding Rossmann fold Superfamily	GE001414
PF01594	AI-2E_transport	AI-2E family transporter	--	--	--	GE001013;GE004023;GE004476
PF01595	DUF21	Cyclin M transmembrane N-terminal domain	--	--	--	GE003542
PF01597	GCV_H	Glycine cleavage H-protein	Hybrid	CL0105.13	Barrel sandwich hybrid superfamily	GE001828
PF01609	DDE_Tnp_1	Transposase DDE domain	RNase_H	CL0219.14	Ribonuclease H-like superfamily	GE000066;GE000729;GE000730;GE000736;GE000742;GE000745;GE000748;GE000871;GE000891;GE001375;GE002305;GE004281;GE004336;GE004364
PF01612	DNA_pol_A_exo1	3'-5' exonuclease	RNase_H	CL0219.14	Ribonuclease H-like superfamily	GE000425;GE000498
PF01613	Flavin_Reduct	Flavin reductase like domain	FMN-binding	CL0336.4	FMN-binding split barrel superfamily	GE002089;GE002842;GE003135
PF01618	MotA_ExbB	MotA/TolQ/ExbB proton channel family	--	--	--	GE000025;GE000038;GE000705;GE000816;GE000914;GE001299;GE001377;GE002164;GE003752;GE004222;GE004309;GE004328;GE004344;GE004402
PF01624	MutS_I	MutS domain I	--	--	--	GE001197;GE004388
PF01625	PMSR	Peptide methionine sulfoxide reductase	--	--	--	GE003980
PF01627	Hpt	Hpt domain	--	--	--	GE000703;GE001932;GE002125;GE002186;GE002334;GE002342;GE002447;GE002708;GE002772;GE003236;GE003363;GE004036
PF01628	HrcA	HrcA protein C terminal domain	GAF	CL0161.12	GAF domain-like	GE000088
PF01632	Ribosomal_L35p	Ribosomal protein L35	--	--	--	GE002789
PF01634	HisG	ATP phosphoribosyltransferase	PBP	CL0177.16	Periplasmic binding protein clan	GE004141
PF01636	APH	Phosphotransferase enzyme family	PKinase	CL0016.22	Protein kinase superfamily	GE000502;GE002044;GE003539;GE004101
PF01641	SelR	SelR domain	Beta-tent	CL0080.12	Beta-tent fold	GE000941
PF01643	Acyl-ACP_TE	Acyl-ACP thioesterase	HotDog	CL0050.12	HotDog superfamily	GE003753
PF01645	Glu_synthase	Conserved region in glutamate synthase	TIM_barrel	CL0036.24	Common phosphate binding-site TIM barrel superfamily	GE003796
PF01648	ACPS	4'-phosphopantetheinyl transferase superfamily	4PPT	CL0670.1	4'-phosphopantetheinyl transferase superfamily	GE000791
PF01649	Ribosomal_S20p	Ribosomal protein S20	--	--	--	GE000543
PF01650	Peptidase_C13	Peptidase C13 family	Peptidase_CD	CL0093.14	Peptidase clan CD	GE002286
PF01653	DNA_ligase_aden	NAD-dependent DNA ligase adenylation domain	DNA_ligase	CL0078.13	DNA/RNA ligase superfamily	GE003434;GE004700
PF01654	Cyt_bd_oxida_I	Cytochrome bd terminal oxidase subunit I	--	--	--	GE001085;GE001584;GE002648
PF01656	CbiA	CobQ/CobB/MinD/ParA nucleotide binding domain	P-loop_NTPase	CL0023.34	P-loop containing nucleoside triphosphate hydrolase superfamily	GE000367;GE000557;GE000699;GE000707;GE000785;GE000950;GE001131;GE003767;GE003820;GE004030;GE004126;GE004409;GE004742;GE004806;GE004878;GE004900;GE004933
PF01663	Phosphodiest	Type I phosphodiesterase / nucleotide pyrophosphatase	Alk_phosphatase	CL0088.16	Alkaline phosphatase-like	GE001302;GE002570;GE003140
PF01668	SmpB	SmpB protein	--	--	--	GE001223
PF01676	Metalloenzyme	Metalloenzyme superfamily	Alk_phosphatase	CL0088.16	Alkaline phosphatase-like	GE003140
PF01678	DAP_epimerase	Diaminopimelate epimerase	DAP_epimerase	CL0288.6	DAP epimerase superfamily	GE000769
PF01687	Flavokinase	Riboflavin kinase	--	--	--	GE000515
PF01694	Rhomboid	Rhomboid family	Rhomboid-like	CL0207.10	Integral membrane protein / protease	GE000627;GE002088;GE003231
PF01695	IstB_IS21	IstB-like ATP binding protein	P-loop_NTPase	CL0023.34	P-loop containing nucleoside triphosphate hydrolase superfamily	GE000001;GE000569;GE000868;GE000925;GE003262;GE003273;GE003297
PF01699	Na_Ca_ex	Sodium/calcium exchanger protein	--	--	--	GE000040
PF01702	TGT	Queuine tRNA-ribosyltransferase	--	--	--	GE002934
PF01706	FliG_C	FliG C-terminal domain	FliG	CL0436.4	Flagellar motor switch family	GE003826
PF01709	Transcrip_reg	Transcriptional regulator	--	--	--	GE003369;GE003757
PF01713	Smr	Smr domain	--	--	--	GE003833
PF01715	IPPT	IPP transferase	P-loop_NTPase	CL0023.34	P-loop containing nucleoside triphosphate hydrolase superfamily	GE003001
PF01717	Meth_synt_2	Cobalamin-independent synthase, Catalytic domain	Methionine_synt	CL0160.11	Cobalamin-independent synthase	GE001671
PF01722	BolA	BolA-like protein	--	--	--	GE000349;GE001361
PF01725	Ham1p_like	Ham1 family	Maf	CL0269.8	Maf/Ham1 superfamily	GE004100
PF01726	LexA_DNA_bind	LexA DNA binding domain	HTH	CL0123.18	Helix-turn-helix clan	GE003582
PF01728	FtsJ	FtsJ-like methyltransferase	NADP_Rossmann	CL0063.25	FAD/NAD(P)-binding Rossmann fold Superfamily	GE000797;GE000827
PF01729	QRPTase_C	Quinolinate phosphoribosyl transferase, C-terminal domain	TIM_barrel	CL0036.24	Common phosphate binding-site TIM barrel superfamily	GE000198;GE002541
PF01730	UreF	UreF	--	--	--	GE003203
PF01731	Arylesterase	Arylesterase	Beta_propeller	CL0186.14	Beta propeller clan	GE001838;GE002474;GE003338
PF01734	Patatin	Patatin-like phospholipase	Patatin	CL0323.4	Patatin/FabD/lysophospholipase-like superfamily	GE003156
PF01738	DLH	Dienelactone hydrolase family	AB_hydrolase	CL0028.22	Alpha/Beta hydrolase fold	GE000890;GE001296;GE001532;GE002857;GE003169;GE003475
PF01739	CheR	CheR methyltransferase, SAM binding domain	NADP_Rossmann	CL0063.25	FAD/NAD(P)-binding Rossmann fold Superfamily	GE001266;GE001353;GE002375;GE003366;GE004028
PF01740	STAS	STAS domain	STAS	CL0502.3	STAS domain superfamily	GE003362;GE004024;GE004029;GE004139
PF01741	MscL	Large-conductance mechanosensitive channel, MscL	--	--	--	GE002425
PF01743	PolyA_pol	Poly A polymerase head domain	NTP_transf	CL0260.8	Nucleotidyltransferase superfamily	GE000298;GE004200
PF01745	IPT	Isopentenyl transferase	P-loop_NTPase	CL0023.34	P-loop containing nucleoside triphosphate hydrolase superfamily	GE003001
PF01746	tRNA_m1G_MT	tRNA (Guanine-1)-methyltransferase	SPOUT	CL0098.14	SPOUT Methyltransferase Superfamily	GE000947
PF01750	HycI	Hydrogenase maturation protease	Peptidase_ML	CL0095.13	Peptidase Clan ML	GE001440
PF01751	Toprim	Toprim domain	Toprim-like	CL0413.4	Toprim domain	GE000255;GE000675;GE000960;GE001075;GE002231;GE004812
PF01755	Glyco_transf_25	Glycosyltransferase family 25 (LPS biosynthesis protein)	GT-A	CL0110.12	Glycosyl transferase clan GT-A	GE001897
PF01757	Acyl_transf_3	Acyltransferase family	Acyl_transf_3	CL0316.4	Membrane acyl transferase superfamily	GE001602;GE001834;GE002208;GE002220;GE003655;GE003920;GE003963
PF01758	SBF	Sodium Bile acid symporter family	CPA_AT	CL0064.12	CPA/AT transporter superfamily	GE002513;GE003230
PF01761	DHQ_synthase	3-dehydroquinate synthase	DHQS	CL0224.8	Dehydroquinate synthase-like superfamily	GE000210
PF01764	Lipase_3	Lipase (class 3)	AB_hydrolase	CL0028.22	Alpha/Beta hydrolase fold	GE000076;GE001769;GE002218;GE003405
PF01765	RRF	Ribosome recycling factor	--	--	--	GE001548
PF01774	UreD	UreD urease accessory protein	--	--	--	GE003208
PF01782	RimM	RimM N-terminal domain	EFTPs	CL0575.2	Translation proteins of Elongation Factors superfamily	GE000948
PF01783	Ribosomal_L32p	Ribosomal L32p protein family	Zn_Beta_Ribbon	CL0167.15	Zinc beta-ribbon	GE003618
PF01790	LGT	Prolipoprotein diacylglyceryl transferase	--	--	--	GE002504;GE002846
PF01794	Ferric_reduct	Ferric reductase like transmembrane component	2heme_cytochrom	CL0328.4	Transmembrane di-heme cytochrome superfamily	GE001913;GE002562
PF01795	Methyltransf_5	MraW methylase family	NADP_Rossmann	CL0063.25	FAD/NAD(P)-binding Rossmann fold Superfamily	GE000143;GE002295
PF01797	Y1_Tnp	Transposase IS200 like	HUH	CL0481.3	His-hydrophobic-His tranposase Y1,Y2 superfamily	GE000275;GE000310;GE001871;GE002178;GE002180;GE004690
PF01799	Fer2_2	[2Fe-2S] binding domain	Fer2	CL0486.3	2Fe-2S iron-sulfur cluster binding domain	GE001334
PF01804	Penicil_amidase	Penicillin amidase	NTN	CL0052.18	NTN hydrolase superfamily	GE002928
PF01807	zf-CHC2	CHC2 zinc finger	Zn_Beta_Ribbon	CL0167.15	Zinc beta-ribbon	GE000960
PF01808	AICARFT_IMPCHas	AICARFT/IMPCHase bienzyme	CDA	CL0109.12	Cytidine deaminase-like (CDA) superfamily	GE000582
PF01810	LysE	LysE type translocator	LysE	CL0292.6	LysE transporter superfamily	GE004456;GE004847;GE004866;GE004888;GE004910
PF01814	Hemerythrin	Hemerythrin HHE cation binding domain	--	--	--	GE001535;GE002038;GE003668;GE003683
PF01816	LRV	Leucine rich repeat variant	TPR	CL0020.25	Tetratrico peptide repeat superfamily	GE000779;GE003947
PF01817	CM_2	Chorismate mutase type II	--	--	--	GE002484
PF01820	Dala_Dala_lig_N	D-ala D-ala ligase N-terminus	PreATP-grasp	CL0483.3	Probable substrate-binding preceding ATP-grasp domain	GE000132
PF01832	Glucosaminidase	Mannosyl-glycoprotein endo-beta-N-acetylglucosaminidase	Lysozyme	CL0037.14	Lysozyme-like superfamily	GE000124;GE003702
PF01835	MG2	MG2 domain	E-set	CL0159.16	Ig-like fold superfamily (E-set)	GE002875
PF01839	FG-GAP	FG-GAP repeat	Beta_propeller	CL0186.14	Beta propeller clan	GE003323
PF01841	Transglut_core	Transglutaminase-like superfamily	Peptidase_CA	CL0125.15	Peptidase clan CA	GE001479;GE001988;GE002358;GE002443;GE002529;GE002979;GE003666;GE004359
PF01842	ACT	ACT domain	ACT	CL0070.13	ACT-like domain	GE000789;GE001162;GE001511;GE002484;GE003759
PF01844	HNH	HNH endonuclease	His-Me_finger	CL0263.8	His-Me finger endonuclease superfamily	GE000735;GE001384;GE002515;GE002599
PF01850	PIN	PIN domain	PIN	CL0280.7	PIN domain superfamily	GE000439;GE000862;GE001875;GE001980;GE001998;GE002123;GE002306;GE002390;GE003012;GE003018;GE003677;GE004271;GE004864;GE004886;GE004908
PF01855	POR_N	Pyruvate flavodoxin/ferredoxin oxidoreductase, thiamine diP-bdg	THDP-binding	CL0254.9	Thiamin diphosphate-binding superfamily	GE003559
PF01863	DUF45	Protein of unknown function DUF45	Peptidase_MA	CL0126.18	Peptidase clan MA	GE003815;GE003906;GE004490
PF01867	Cas_Cas1	CRISPR associated protein Cas1	--	--	--	GE001500;GE002275
PF01871	AMMECR1	AMMECR1	--	--	--	GE003983
PF01872	RibD_C	RibD C-terminal domain	DHFred	CL0387.4	Dihydrofolate reductase-like	GE001332;GE003572
PF01874	CitG	ATP:dephospho-CoA triphosphoribosyl transferase	--	--	--	GE001726
PF01875	Memo	Memo-like protein	LigB	CL0283.7	LigB-like superfamily	GE003982
PF01878	EVE	EVE domain	PUA	CL0178.16	PUA/ASCH superfamily	GE001463;GE002241;GE002444
PF01880	Desulfoferrodox	Desulfoferrodoxin	SOR	CL0503.3	Superoxide reductase-like superfamily	GE001411
PF01882	DUF58	Protein of unknown function DUF58	vWA-like	CL0128.12	von Willebrand factor type A	GE002442;GE002676;GE003861
PF01883	FeS_assembly_P	Iron-sulfur cluster assembly protein	NifU	CL0232.8	NifU C-terminal domain-like superfamily	GE000557;GE003693
PF01888	CbiD	CbiD	--	--	--	GE004413
PF01890	CbiG_C	Cobalamin synthesis G C-terminus	--	--	--	GE004417
PF01894	UPF0047	Uncharacterised protein family UPF0047	--	--	--	GE000213
PF01895	PhoU	PhoU domain	PhoU	CL0297.5	PhoU-like superfamily	GE000664;GE001807
PF01903	CbiX	CbiX	Chelatase	CL0043.12	Chelatase Superfamily	GE001915;GE003626;GE004411
PF01906	YbjQ_1	Putative heavy-metal-binding	YbjQ-like	CL0522.3	YbjQ-like superfamily	GE000562
PF01909	NTP_transf_2	Nucleotidyltransferase domain	NTP_transf	CL0260.8	Nucleotidyltransferase superfamily	GE001394;GE001543;GE002118;GE002438
PF01913	FTR	Formylmethanofuran-tetrahydromethanopterin formyltransferase	--	--	--	GE004152
PF01914	MarC	MarC family integral membrane protein	LysE	CL0292.6	LysE transporter superfamily	GE001573
PF01915	Glyco_hydro_3_C	Glycosyl hydrolase family 3 C-terminal domain	--	--	--	GE001894
PF01921	tRNA-synt_1f	tRNA synthetases class I (K)	HUP	CL0039.12	HUP - HIGH-signature proteins, UspA, and PP-ATPase.	GE000555;GE000938
PF01924	HypD	Hydrogenase formation hypA family	--	--	--	GE001430;GE001598
PF01925	TauE	Sulfite exporter TauE/SafE	LysE	CL0292.6	LysE transporter superfamily	GE000482;GE001082;GE003533;GE003977
PF01926	MMR_HSR1	50S ribosome-binding GTPase	P-loop_NTPase	CL0023.34	P-loop containing nucleoside triphosphate hydrolase superfamily	GE000099;GE000285;GE000398;GE000419;GE000481;GE000559;GE000583;GE000698;GE001030;GE001034;GE001643;GE001644;GE001962;GE002112;GE002113;GE002784;GE002887;GE002901;GE002903;GE003181;GE003234;GE003289;GE003846;GE003893;GE004075;GE004087
PF01928	CYTH	CYTH domain	CYTH	CL0273.7	CYTH-like phosphatase superfamily	GE000125
PF01930	Cas_Cas4	Domain of unknown function DUF83	PDDEXK	CL0236.17	PD-(D/E)XK nuclease superfamily	GE001499
PF01935	DUF87	Helicase HerA, central domain	P-loop_NTPase	CL0023.34	P-loop containing nucleoside triphosphate hydrolase superfamily	GE000856;GE004284;GE004509;GE004512;GE004539
PF01936	NYN	NYN domain	PIN	CL0280.7	PIN domain superfamily	GE002297
PF01938	TRAM	TRAM domain	OB	CL0021.18	OB fold	GE001404;GE003521;GE003742
PF01943	Polysacc_synt	Polysaccharide biosynthesis protein	MviN_MATE	CL0222.8	MviN, MATE-like superfamily	GE002836;GE003794;GE003929
PF01944	SpoIIM	Stage II sporulation protein M	--	--	--	GE002678
PF01947	DUF98	p-hydroxybenzoic acid synthase	UTRA	CL0122.11	Chorismate lyase/UTRA superfamily	GE001045
PF01960	ArgJ	ArgJ family	DmpA_ArgJ	CL0635.1	DmpA/ArgJ-like superfamily	GE000384
PF01964	ThiC_Rad_SAM	Radical SAM ThiC family	TIM_barrel	CL0036.24	Common phosphate binding-site TIM barrel superfamily	GE003887
PF01966	HD	HD domain	HD_PDEase	CL0237.8	HD/PDEase superfamily	GE000030;GE000720;GE001048;GE001179;GE001180;GE001219;GE001495;GE001543;GE002066;GE002187;GE002193;GE002194;GE002281;GE002353;GE002709;GE002753;GE002771;GE003652;GE003681;GE003953;GE004200;GE004459
PF01967	MoaC	MoaC family	--	--	--	GE001390
PF01968	Hydantoinase_A	Hydantoinase/oxoprolinase	Actin_ATPase	CL0108.16	Actin-like ATPase Superfamily	GE001649
PF01972	SDH_sah	Serine dehydrogenase proteinase	ClpP_crotonase	CL0127.12	ClpP/Crotonase superfamily	GE001218
PF01973	MAF_flag10	Protein of unknown function DUF115	--	--	--	GE000997
PF01975	SurE	Survival protein SurE	--	--	--	GE003832
PF01977	UbiD	3-octaprenyl-4-hydroxybenzoate carboxy-lyase	--	--	--	GE004455
PF01979	Amidohydro_1	Amidohydrolase family	Amidohydrolase	CL0034.15	Amidohydrolase superfamily	GE000616;GE003199;GE003205;GE003689;GE003841;GE003865
PF01983	CofC	Guanylyl transferase CofC like	GT-A	CL0110.12	Glycosyl transferase clan GT-A	GE000378
PF01985	CRS1_YhbY	CRS1 / YhbY (CRM) domain	--	--	--	GE000826
PF01987	AIM24	Mitochondrial biogenesis AIM24	Cupin	CL0029.20	Cupin fold	GE002743
PF01988	VIT1	VIT family	--	--	--	GE003040
PF02021	UPF0102	Uncharacterised protein family UPF0102	PDDEXK	CL0236.17	PD-(D/E)XK nuclease superfamily	GE000162
PF02033	RBFA	Ribosome-binding factor A	DnaA_N	CL0494.3	DNA-A N-terminal domain-like superfamily	GE000098
PF02036	SCP2	SCP-2 sterol transfer family	SCP2	CL0311.4	SCP-2 sterol transfer superfamily	GE003600
PF02040	ArsB	Arsenical pump membrane protein	IT	CL0182.13	IT (Ion Transporter) superfamily	GE003030
PF02049	FliE	Flagellar hook-basal body complex protein FliE	--	--	--	GE003828
PF02050	FliJ	Flagellar FliJ protein	T3SS-Chaperone	CL0419.4	Type III secretion system types a and b chaperone	GE003823
PF02075	RuvC	Crossover junction endodeoxyribonuclease RuvC	RNase_H	CL0219.14	Ribonuclease H-like superfamily	GE003756
PF02077	SURF4	SURF4 family	DoxD-like	CL0131.11	DoxD-like	GE000618
PF02080	TrkA_C	TrkA-C domain	TrkA_C	CL0582.2	TrkA C-terminal domain-like	GE003714
PF02082	Rrf2	Transcriptional regulator	HTH	CL0123.18	Helix-turn-helix clan	GE000565;GE002854
PF02091	tRNA-synt_2e	Glycyl-tRNA synthetase alpha subunit	tRNA_synt_II	CL0040.17	Class II aminoacyl-tRNA and Biotin synthetases	GE000325
PF02092	tRNA_synt_2f	Glycyl-tRNA synthetase beta subunit	--	--	--	GE000324
PF02096	60KD_IMP	60Kd inner membrane protein	Oxa1	CL0376.4	Cytochrome oxidase biogenesis family	GE003892
PF02104	SURF1	SURF1 family	--	--	--	GE001519
PF02107	FlgH	Flagellar L-ring protein	--	--	--	GE003700
PF02108	FliH	Flagellar assembly protein FliH	ATP_synthase	CL0255.9	ATP synthase F0 subunit	GE003825
PF02119	FlgI	Flagellar P-ring protein	--	--	--	GE003701
PF02120	Flg_hook	Flagellar hook-length control protein FliK	T3SS-hook	CL0424.4	Type III secretion system-derived superfamily, hook-related	GE003429;GE003822
PF02127	Peptidase_M18	Aminopeptidase I zinc metalloprotease (M18)	Peptidase_MH	CL0035.16	Peptidase clan MH/MC/MF	GE000942
PF02129	Peptidase_S15	X-Pro dipeptidyl-peptidase (S15 family)	AB_hydrolase	CL0028.22	Alpha/Beta hydrolase fold	GE000890;GE001532
PF02130	UPF0054	Uncharacterized protein family UPF0054	Peptidase_MA	CL0126.18	Peptidase clan MA	GE003740
PF02132	RecR	RecR protein	--	--	--	GE000675
PF02142	MGS	MGS-like domain	--	--	--	GE000582;GE000824
PF02151	UVR	UvrB/uvrC motif	AAA_lid	CL0671.1	AAA+ ATPase lid domain superfamily	GE002738;GE002820
PF02152	FolB	Dihydroneopterin aldolase	THBO-biosyn	CL0334.4	Tetrahydrobiopterin biosynthesis-like enzyme superfamily	GE000955
PF02153	PDH	Prephenate dehydrogenase	NADP_Rossmann	CL0063.25	FAD/NAD(P)-binding Rossmann fold Superfamily	GE002418
PF02154	FliM	Flagellar motor switch protein FliM	CheC-like	CL0355.4	CheC-like superfamily	GE000690
PF02163	Peptidase_M50	Peptidase family M50	Peptidase_MA	CL0126.18	Peptidase clan MA	GE001552;GE003387
PF02167	Cytochrom_C1	Cytochrome C1 family	Cytochrome-c	CL0318.4	Cytochrome c superfamily	GE004146
PF02169	LPP20	LPP20 lipoprotein	SHS2	CL0319.4	SHS2 domain	GE000804
PF02190	LON_substr_bdg	ATP-dependent protease La (LON) substrate-binding domain	PUA	CL0178.16	PUA/ASCH superfamily	GE001039
PF02195	ParBc	ParB-like nuclease domain	ParBc	CL0248.8	ParB-like superfamily	GE000368;GE004622;GE004743;GE004802
PF02219	MTHFR	Methylenetetrahydrofolate reductase	FAD_oxidored	CL0086.12	FAD-linked oxidoreductase	GE000380;GE004764
PF02222	ATP-grasp	ATP-grasp domain	ATP-grasp	CL0179.14	ATP-grasp superfamily	GE000132;GE000824;GE000965;GE002546;GE002834;GE003624
PF02223	Thymidylate_kin	Thymidylate kinase	P-loop_NTPase	CL0023.34	P-loop containing nucleoside triphosphate hydrolase superfamily	GE003710
PF02224	Cytidylate_kin	Cytidylate kinase	P-loop_NTPase	CL0023.34	P-loop containing nucleoside triphosphate hydrolase superfamily	GE002420
PF02230	Abhydrolase_2	Phospholipase/Carboxylesterase	AB_hydrolase	CL0028.22	Alpha/Beta hydrolase fold	GE000740;GE001014;GE002711;GE003475
PF02233	PNTB	NAD(P) transhydrogenase beta subunit	FAD_DHS	CL0085.14	DHS-like NAD/FAD-binding domain	GE002670
PF02237	BPL_C	Biotin protein ligase C terminal domain	TRB	CL0206.11	Transcriptional repressor beta-barrel domain	GE001026
PF02239	Cytochrom_D1	Cytochrome D1 heme domain	Beta_propeller	CL0186.14	Beta propeller clan	GE001838;GE002474;GE003338
PF02254	TrkA_N	TrkA-N domain	NADP_Rossmann	CL0063.25	FAD/NAD(P)-binding Rossmann fold Superfamily	GE000511;GE000512;GE001621;GE002695;GE003714
PF02259	FAT	FAT domain	TPR	CL0020.25	Tetratrico peptide repeat superfamily	GE003771
PF02261	Asp_decarbox	Aspartate decarboxylase	AcetylDC-like	CL0332.4	Acetyl-decarboxylase like superfamily	GE000294
PF02265	S1-P1_nuclease	S1/P1 Nuclease	PhosC-NucP1	CL0368.4	Phospholipase C/P1 nuclease superfamily	GE001258
PF02272	DHHA1	DHHA1 domain	--	--	--	GE001161;GE001513;GE001627;GE001737
PF02277	DBI_PRT	Phosphoribosyltransferase	--	--	--	GE000449
PF02283	CobU	Cobinamide kinase / cobinamide phosphate guanyltransferase	P-loop_NTPase	CL0023.34	P-loop containing nucleoside triphosphate hydrolase superfamily	GE000446
PF02289	MCH	Cyclohydrolase (MCH)	--	--	--	GE001728
PF02303	Phage_DNA_bind	Helix-destabilising protein	OB	CL0021.18	OB fold	GE002607;GE002622
PF02308	MgtC	MgtC family	--	--	--	GE001703
PF02310	B12-binding	B12 binding domain	NADP_Rossmann	CL0063.25	FAD/NAD(P)-binding Rossmann fold Superfamily	GE000315;GE001719;GE003020;GE004163
PF02311	AraC_binding	AraC-like ligand binding domain	Cupin	CL0029.20	Cupin fold	GE000506;GE003164;GE003184
PF02315	MDH	Methanol dehydrogenase beta subunit	--	--	--	GE003345
PF02321	OEP	Outer membrane efflux protein	Hybrid	CL0105.13	Barrel sandwich hybrid superfamily	GE000335;GE000454;GE000725;GE000911;GE000970;GE001090;GE001214;GE001244;GE001290;GE001820;GE002050;GE002149;GE002574;GE002655;GE002718;GE002767;GE003039;GE003176;GE003376;GE003406;GE003464;GE004225;GE004333;GE004347;GE004765
PF02322	Cyt_bd_oxida_II	Cytochrome bd terminal oxidase subunit II	--	--	--	GE001086;GE001585;GE002647
PF02325	YGGT	YGGT family	--	--	--	GE000546
PF02342	TerD	TerD domain	--	--	--	GE004522
PF02348	CTP_transf_3	Cytidylyltransferase	GT-A	CL0110.12	Glycosyl transferase clan GT-A	GE000976;GE001053;GE002168
PF02350	Epimerase_2	UDP-N-acetylglucosamine 2-epimerase	GT-B	CL0113.13	Glycosyl transferase clan GT-B	GE000979
PF02353	CMAS	Mycolic acid cyclopropane synthetase	NADP_Rossmann	CL0063.25	FAD/NAD(P)-binding Rossmann fold Superfamily	GE003563;GE003690
PF02355	SecD_SecF	Protein export membrane protein	RND_permease	CL0322.4	RND permease superfamily	GE001213;GE001292;GE001580;GE001969;GE002656;GE002716;GE002754;GE004331
PF02357	NusG	Transcription termination factor nusG	NusG-like	CL0439.4	NusG-like	GE004085
PF02366	PMT	Dolichyl-phosphate-mannose-protein mannosyltransferase	GT-C	CL0111.11	Glycosyl transferase GT-C superfamily	GE003782
PF02367	TsaE	Threonylcarbamoyl adenosine biosynthesis protein TsaE	P-loop_NTPase	CL0023.34	P-loop containing nucleoside triphosphate hydrolase superfamily	GE001554
PF02368	Big_2	Bacterial Ig-like domain (group 2)	E-set	CL0159.16	Ig-like fold superfamily (E-set)	GE002485;GE003312
PF02369	Big_1	Bacterial Ig-like domain (group 1)	E-set	CL0159.16	Ig-like fold superfamily (E-set)	GE003317;GE003320
PF02371	Transposase_20	Transposase IS116/IS110/IS902 family	HHH	CL0198.16	Helix-hairpin-helix superfamily	GE000083;GE000165;GE000821;GE001395;GE002069;GE002192;GE002463;GE002838;GE003134;GE003233;GE004206;GE004475
PF02374	ArsA_ATPase	Anion-transporting ATPase	P-loop_NTPase	CL0023.34	P-loop containing nucleoside triphosphate hydrolase superfamily	GE000367;GE000707;GE000785;GE001131;GE004030;GE004126;GE004742;GE004878;GE004900
PF02381	MraZ	MraZ protein, putative antitoxin-like	AbrB	CL0132.13	AbrB/MraZ DNA-binding domain	GE000144
PF02384	N6_Mtase	N-6 DNA Methylase	NADP_Rossmann	CL0063.25	FAD/NAD(P)-binding Rossmann fold Superfamily	GE000592;GE002182;GE002326;GE004381;GE004484
PF02386	TrkH	Cation transport protein	Ion_channel	CL0030.16	Ion channel (VIC) superfamily	GE001579
PF02390	Methyltransf_4	Putative methyltransferase	NADP_Rossmann	CL0063.25	FAD/NAD(P)-binding Rossmann fold Superfamily	GE000518;GE001533;GE004097
PF02391	MoaE	MoaE protein	--	--	--	GE001392
PF02397	Bac_transf	Bacterial sugar transferase	--	--	--	GE000207;GE003917
PF02401	LYTB	LytB protein	--	--	--	GE003415
PF02403	Seryl_tRNA_N	Seryl-tRNA synthetase N-terminal domain	tRNA_bind_arm	CL0298.5	tRNA-binding arm superfamily	GE000401
PF02405	MlaE	Permease MlaE	--	--	--	GE001177;GE003099;GE004137
PF02410	RsfS	Ribosomal silencing factor during starvation	NTP_transf	CL0260.8	Nucleotidyltransferase superfamily	GE000805
PF02416	MttA_Hcf106	mttA/Hcf106 family	--	--	--	GE000475;GE000476;GE001316
PF02417	Chromate_transp	Chromate transporter	--	--	--	GE003905
PF02421	FeoB_N	Ferrous iron transport protein B	P-loop_NTPase	CL0023.34	P-loop containing nucleoside triphosphate hydrolase superfamily	GE000099;GE000419;GE000559;GE001034;GE001962;GE002784;GE002887;GE002903;GE003846;GE003893
PF02424	ApbE	ApbE family	--	--	--	GE000672;GE001225;GE003457;GE003545
PF02436	PYC_OADA	Conserved carboxylase domain	Post-HMGL	CL0597.2	Post-HMGL domain-like superfamily	GE001204
PF02441	Flavoprotein	Flavoprotein	--	--	--	GE000712;GE001528;GE004190
PF02445	NadA	Quinolinate synthetase A protein	--	--	--	GE003844
PF02446	Glyco_hydro_77	4-alpha-glucanotransferase	Glyco_hydro_tim	CL0058.16	Tim barrel glycosyl hydrolase superfamily	GE001188
PF02449	Glyco_hydro_42	Beta-galactosidase	Glyco_hydro_tim	CL0058.16	Tim barrel glycosyl hydrolase superfamily	GE001799
PF02452	PemK_toxin	PemK-like, MazF-like toxin of type II toxin-antitoxin system	CcdB_PemK	CL0624.1	Cell growth inhibitor/plasmid maintenance toxic component superfamily	GE000992;GE003005
PF02460	Patched	Patched family	RND_permease	CL0322.4	RND permease superfamily	GE001687
PF02461	AMO	Ammonia monooxygenase	--	--	--	GE000525;GE000572
PF02463	SMC_N	RecF/RecN/SMC N terminal domain	P-loop_NTPase	CL0023.34	P-loop containing nucleoside triphosphate hydrolase superfamily	GE000086;GE000254;GE000361;GE001028;GE003788
PF02464	CinA	Competence-damaged protein	--	--	--	GE002160
PF02465	FliD_N	Flagellar hook-associated protein 2 N-terminus	--	--	--	GE000985
PF02470	MlaD	MlaD protein	--	--	--	GE001175;GE003097;GE004138
PF02472	ExbD	Biopolymer transport protein ExbD/TolR	--	--	--	GE000024;GE000817;GE000915;GE001298;GE001378;GE002165;GE003751;GE004221;GE004310;GE004327;GE004401
PF02475	Met_10	Met-10+ like-protein	NADP_Rossmann	CL0063.25	FAD/NAD(P)-binding Rossmann fold Superfamily	GE001404;GE002256
PF02481	DNA_processg_A	DNA recombination-mediator protein A	SLOG	CL0349.4	SMF/DprA-LOG (SLOG)	GE001077
PF02482	Ribosomal_S30AE	Sigma 54 modulation protein / S30EA ribosomal protein	--	--	--	GE004129
PF02491	SHS2_FTSA	SHS2 domain inserted in FTSA	SHS2	CL0319.4	SHS2 domain	GE000130
PF02492	cobW	CobW/HypB/UreG, nucleotide-binding domain	P-loop_NTPase	CL0023.34	P-loop containing nucleoside triphosphate hydrolase superfamily	GE001432;GE001596;GE001662;GE001962;GE003202;GE004928
PF02493	MORN	MORN repeat	MORN	CL0251.8	MORN repeat	GE002070;GE004823
PF02503	PP_kinase	Polyphosphate kinase middle domain	--	--	--	GE001402
PF02504	FA_synthesis	Fatty acid synthesis protein	Iso_DH	CL0270.7	Isocitrate/Isopropylmalate dehydrogenase-like superfamily	GE003617
PF02508	Rnf-Nqr	Rnf-Nqr subunit, membrane protein	--	--	--	GE001456;GE001457;GE004176;GE004181
PF02517	CPBP	CPBP intramembrane metalloprotease	Peptidase_U	CL0472.3	Peptidase clan U	GE000408;GE000540;GE001250
PF02518	HATPase_c	Histidine kinase-, DNA gyrase B-, and HSP90-like ATPase	His_Kinase_A	CL0025.14	His Kinase A (phospho-acceptor) domain	GE000255;GE000703;GE000795;GE001260;GE001351;GE001354;GE001449;GE001570;GE001583;GE001606;GE001639;GE001908;GE002054;GE002064;GE002068;GE002125;GE002153;GE002185;GE002231;GE002334;GE002342;GE002352;GE002433;GE002447;GE002552;GE002708;GE002752;GE002772;GE002827;GE002829;GE002869;GE002993;GE003143;GE003159;GE003216;GE003236;GE003351;GE003363;GE003378;GE003631;GE003659;GE003680;GE003683;GE003727;GE0…
PF02525	Flavodoxin_2	Flavodoxin-like fold	Flavoprotein	CL0042.12	Flavoprotein	GE000749;GE000750;GE002548;GE003125;GE004171
PF02527	GidB	rRNA small subunit methyltransferase G	NADP_Rossmann	CL0063.25	FAD/NAD(P)-binding Rossmann fold Superfamily	GE000366;GE004097
PF02534	T4SS-DNA_transf	Type IV secretory system Conjugative DNA transfer	P-loop_NTPase	CL0023.34	P-loop containing nucleoside triphosphate hydrolase superfamily	GE004284;GE004512;GE004810;GE004823
PF02535	Zip	ZIP Zinc transporter	DMT	CL0184.11	Drug/Metabolite transporter superfamily	GE000201;GE000496
PF02537	CRCB	CrcB-like protein, Camphor Resistance (CrcB)	DMT	CL0184.11	Drug/Metabolite transporter superfamily	GE000397
PF02540	NAD_synthase	NAD synthase	HUP	CL0039.12	HUP - HIGH-signature proteins, UspA, and PP-ATPase.	GE000412;GE003484;GE003724
PF02541	Ppx-GppA	Ppx/GppA phosphatase family	Actin_ATPase	CL0108.16	Actin-like ATPase Superfamily	GE003634
PF02542	YgbB	YgbB family	--	--	--	GE001052
PF02545	Maf	Maf-like protein	Maf	CL0269.8	Maf/Ham1 superfamily	GE001118;GE003621
PF02547	Queuosine_synth	Queuosine biosynthesis protein	--	--	--	GE003503
PF02548	Pantoate_transf	Ketopantoate hydroxymethyltransferase	PK_TIM	CL0151.12	Pyruvate kinase-like TIM barrel superfamily	GE000296
PF02554	CstA	Carbon starvation protein CstA	APC	CL0062.13	APC superfamily	GE002499
PF02556	SecB	Preprotein translocase subunit SecB	--	--	--	GE000146
PF02557	VanY	D-alanyl-D-alanine carboxypeptidase	Peptidase_MD	CL0170.11	Peptidase MD	GE001327
PF02558	ApbA	Ketopantoate reductase PanE/ApbA	NADP_Rossmann	CL0063.25	FAD/NAD(P)-binding Rossmann fold Superfamily	GE000145;GE003714
PF02559	CarD_CdnL_TRCF	CarD-like/TRCF domain	HTH	CL0123.18	Helix-turn-helix clan	GE003876
PF02561	FliS	Flagellar protein FliS	--	--	--	GE000986
PF02562	PhoH	PhoH-like protein	P-loop_NTPase	CL0023.34	P-loop containing nucleoside triphosphate hydrolase superfamily	GE001104;GE001495;GE003741
PF02563	Poly_export	Polysaccharide biosynthesis/export protein	--	--	--	GE002292;GE003770;GE003940
PF02565	RecO_C	Recombination protein O C terminal	Zn_Beta_Ribbon	CL0167.15	Zinc beta-ribbon	GE001035
PF02566	OsmC	OsmC-like protein	--	--	--	GE000469
PF02567	PhzC-PhzF	Phenazine biosynthesis-like protein	DAP_epimerase	CL0288.6	DAP epimerase superfamily	GE002382
PF02568	ThiI	Thiamine biosynthesis protein (ThiI)	HUP	CL0039.12	HUP - HIGH-signature proteins, UspA, and PP-ATPase.	GE004457
PF02569	Pantoate_ligase	Pantoate-beta-alanine ligase	HUP	CL0039.12	HUP - HIGH-signature proteins, UspA, and PP-ATPase.	GE000295
PF02570	CbiC	Precorrin-8X methylmutase	--	--	--	GE004412
PF02572	CobA_CobO_BtuR	ATP:corrinoid adenosyltransferase BtuR/CobO/CobP	P-loop_NTPase	CL0023.34	P-loop containing nucleoside triphosphate hydrolase superfamily	GE001008
PF02574	S-methyl_trans	Homocysteine S-methyltransferase	--	--	--	GE000315
PF02575	YbaB_DNA_bd	YbaB/EbfC DNA-binding family	--	--	--	GE000674;GE004546
PF02576	DUF150	RimP N-terminal domain	--	--	--	GE000101;GE004655
PF02578	Cu-oxidase_4	Multi-copper polyphenol oxidoreductase laccase	CNF1_YfiH	CL0663.1	CNF1/YfiH-like putative cysteine hydrolases	GE000202
PF02579	Nitro_FeMo-Co	Dinitrogenase iron-molybdenum cofactor	--	--	--	GE000110;GE000434;GE003173;GE003671;GE004183
PF02580	Tyr_Deacylase	D-Tyr-tRNA(Tyr) deacylase	--	--	--	GE003886
PF02581	TMP-TENI	Thiamine monophosphate synthase	TIM_barrel	CL0036.24	Common phosphate binding-site TIM barrel superfamily	GE000385;GE003432;GE004467;GE004468
PF02582	DUF155	Uncharacterised ACR, YagE family COG1723	--	--	--	GE000656
PF02585	PIG-L	GlcNAc-PI de-N-acetylase	--	--	--	GE001070;GE002169
PF02586	SRAP	SOS response associated peptidase (SRAP)	--	--	--	GE004279;GE004731
PF02590	SPOUT_MTase	Predicted SPOUT methyltransferase	SPOUT	CL0098.14	SPOUT Methyltransferase Superfamily	GE001117
PF02594	DUF167	Uncharacterised ACR, YggU family COG1872	--	--	--	GE003663
PF02597	ThiS	ThiS family	Ubiquitin	CL0072.20	Ubiquitin superfamily	GE000519;GE001391
PF02599	CsrA	Global regulator protein family	--	--	--	GE002974
PF02600	DsbB	Disulfide bond formation protein DsbB	--	--	--	GE000510
PF02601	Exonuc_VII_L	Exonuclease VII, large subunit	--	--	--	GE002927
PF02602	HEM4	Uroporphyrinogen-III synthase HemD	--	--	--	GE004451
PF02604	PhdYeFM_antitox	Antitoxin Phd_YefM, type II toxin-antitoxin system	Plasmid-antitox	CL0136.12	Plasmid toxin-antitoxin system	GE000906;GE002122;GE002140;GE002273;GE002539;GE003019;GE003256;GE004270;GE004863;GE004885;GE004907
PF02606	LpxK	Tetraacyldisaccharide-1-P 4'-kinase	P-loop_NTPase	CL0023.34	P-loop containing nucleoside triphosphate hydrolase superfamily	GE002166
PF02607	B12-binding_2	B12 binding domain	--	--	--	GE000315;GE001719
PF02609	Exonuc_VII_S	Exonuclease VII small subunit	--	--	--	GE004006
PF02616	SMC_ScpA	Segregation and condensation protein ScpA	Kleisin	CL0157.11	Kleisin superfamily	GE003386
PF02617	ClpS	ATP-dependent Clp protease adaptor protein ClpS	--	--	--	GE003482
PF02618	YceG	YceG-like family	--	--	--	GE003709
PF02620	YceD	Large ribosomal RNA subunit accumulation protein YceD	--	--	--	GE003619
PF02622	DUF179	Uncharacterized ACR, COG1678	--	--	--	GE003869
PF02623	FliW	FliW protein	--	--	--	GE000293
PF02625	XdhC_CoxI	XdhC and CoxI family	--	--	--	GE001336
PF02627	CMD	Carboxymuconolactone decarboxylase family	AhpD-like	CL0423.4	AhpD-like superfamily	GE002969
PF02628	COX15-CtaA	Cytochrome oxidase assembly protein	2heme_cytochrom	CL0328.4	Transmembrane di-heme cytochrome superfamily	GE001521;GE002893
PF02629	CoA_binding	CoA binding domain	NADP_Rossmann	CL0063.25	FAD/NAD(P)-binding Rossmann fold Superfamily	GE000241;GE001107;GE003725
PF02630	SCO1-SenC	SCO1/SenC	Thioredoxin	CL0172.17	Thioredoxin-like	GE000182
PF02631	RecX	RecX family	--	--	--	GE001160
PF02634	FdhD-NarQ	FdhD/NarQ family	CDA	CL0109.12	Cytidine deaminase-like (CDA) superfamily	GE001482
PF02635	DrsE	DsrE/DsrF-like family	DsrEFH-like	CL0394.4	DsrEFH-like superfamily	GE001023;GE001024
PF02637	GatB_Yqey	GatB domain	GatB_YqeY	CL0279.7	YqeY-like superfamily	GE002083
PF02639	DUF188	Uncharacterized BCR, YaiI/YqxD family COG1671	PIN	CL0280.7	PIN domain superfamily	GE001516
PF02641	DUF190	Uncharacterized ACR, COG1993	GlnB-like	CL0089.13	GlnB-like superfamily	GE000396
PF02643	DUF192	Uncharacterized ACR, COG1430	--	--	--	GE001074
PF02646	RmuC	RmuC family	PDDEXK	CL0236.17	PD-(D/E)XK nuclease superfamily	GE000429
PF02653	BPD_transp_2	Branched-chain amino acid transport system / permease component	Membrane_trans	CL0142.12	Membrane and transport protein	GE003120;GE003121;GE003211;GE003212
PF02654	CobS	Cobalamin-5-phosphate synthase	--	--	--	GE000448
PF02655	ATP-grasp_3	ATP-grasp domain	ATP-grasp	CL0179.14	ATP-grasp superfamily	GE000132;GE000508;GE000824;GE001262;GE001723;GE001727;GE001729;GE002546
PF02660	G3P_acyltransf	Glycerol-3-phosphate acyltransferase	--	--	--	GE000956
PF02661	Fic	Fic/DOC family	--	--	--	GE001069;GE001784;GE002880;GE004367
PF02666	PS_Dcarbxylase	Phosphatidylserine decarboxylase	--	--	--	GE001971
PF02669	KdpC	K+-transporting ATPase, c chain	--	--	--	GE003877
PF02670	DXP_reductoisom	1-deoxy-D-xylulose 5-phosphate reductoisomerase	NADP_Rossmann	CL0063.25	FAD/NAD(P)-binding Rossmann fold Superfamily	GE001551
PF02673	BacA	Bacitracin resistance protein BacA	LysE	CL0292.6	LysE transporter superfamily	GE000041
PF02674	Colicin_V	Colicin V production protein	LysE	CL0292.6	LysE transporter superfamily	GE001234
PF02675	AdoMet_dc	S-adenosylmethionine decarboxylase	TBP-like	CL0407.4	TATA-binding protein like	GE000468
PF02678	Pirin	Pirin	Cupin	CL0029.20	Cupin fold	GE000611
PF02683	DsbD	Cytochrome C biogenesis protein transmembrane region	LysE	CL0292.6	LysE transporter superfamily	GE002006;GE003193
PF02684	LpxB	Lipid-A-disaccharide synthetase	GT-B	CL0113.13	Glycosyl transferase clan GT-B	GE004110
PF02685	Glucokinase	Glucokinase	Actin_ATPase	CL0108.16	Actin-like ATPase Superfamily	GE001125
PF02686	Glu-tRNAGln	Glu-tRNAGln amidotransferase C subunit	--	--	--	GE002085
PF02687	FtsX	FtsX-like permease family	BPD_transp_1	CL0404.4	BPD transporter like	GE001065;GE002729;GE003036;GE004350
PF02696	UPF0061	Uncharacterized ACR, YdiU/UPF0061 family	--	--	--	GE000191
PF02699	YajC	Preprotein translocase subunit	--	--	--	GE001970
PF02702	KdpD	Osmosensitive K+ channel His kinase sensor domain	P-loop_NTPase	CL0023.34	P-loop containing nucleoside triphosphate hydrolase superfamily	GE003631
PF02705	K_trans	K+ potassium transporter	APC	CL0062.13	APC superfamily	GE000026
PF02706	Wzz	Chain length determinant protein	--	--	--	GE002290;GE003768
PF02709	Glyco_transf_7C	N-terminal domain of galactosyltransferase	GT-A	CL0110.12	Glycosyl transferase clan GT-A	GE000552
PF02719	Polysacc_synt_2	Polysaccharide biosynthesis protein	NADP_Rossmann	CL0063.25	FAD/NAD(P)-binding Rossmann fold Superfamily	GE000215;GE000239;GE000241;GE000977;GE000990;GE001209;GE001560;GE001934;GE003764;GE003765;GE003914;GE003925
PF02729	OTCace_N	Aspartate/ornithine carbamoyltransferase, carbamoyl-P binding domain	--	--	--	GE003866;GE003974
PF02733	Dak1	Dak1 domain	EDD	CL0245.9	EDD superfamily	GE000104
PF02734	Dak2	DAK2 domain	--	--	--	GE000808
PF02737	3HCDH_N	3-hydroxyacyl-CoA dehydrogenase, NAD binding domain	NADP_Rossmann	CL0063.25	FAD/NAD(P)-binding Rossmann fold Superfamily	GE003714;GE003907
PF02738	Ald_Xan_dh_C2	Molybdopterin-binding domain of aldehyde dehydrogenase	--	--	--	GE001335
PF02739	5_3_exonuc_N	5'-3' exonuclease, N-terminal resolvase-like domain	PIN	CL0280.7	PIN domain superfamily	GE000425
PF02741	FTR_C	FTR, proximal lobe	--	--	--	GE004152
PF02743	dCache_1	Cache domain	Cache	CL0165.11	Cache-like domain	GE002044;GE002090;GE002731
PF02749	QRPTase_N	Quinolinate phosphoribosyl transferase, N-terminal domain	Hybrid	CL0105.13	Barrel sandwich hybrid superfamily	GE000198
PF02754	CCG	Cysteine-rich domain	--	--	--	GE000119;GE001561;GE003673
PF02767	DNA_pol3_beta_2	DNA polymerase III beta subunit, central domain	DNA_clamp	CL0060.12	DNA clamp superfamily	GE000253
PF02768	DNA_pol3_beta_3	DNA polymerase III beta subunit, C-terminal domain	DNA_clamp	CL0060.12	DNA clamp superfamily	GE000253
PF02769	AIRS_C	AIR synthase related protein, C-terminal domain	--	--	--	GE001156;GE001429;GE001599;GE003502;GE003567
PF02770	Acyl-CoA_dh_M	Acyl-CoA dehydrogenase, middle domain	--	--	--	GE001708;GE003129;GE003133
PF02771	Acyl-CoA_dh_N	Acyl-CoA dehydrogenase, N-terminal domain	AcylCoA_ox_dh_N	CL0544.2	Acyl-coenzyme A oxidase/dehydrogenase N-terminal	GE001708;GE003127;GE003129;GE003133
PF02772	S-AdoMet_synt_M	S-adenosylmethionine synthetase, central domain	--	--	--	GE000962
PF02773	S-AdoMet_synt_C	S-adenosylmethionine synthetase, C-terminal domain	--	--	--	GE000962
PF02774	Semialdhyde_dhC	Semialdehyde dehydrogenase, dimerisation domain	GADPH_aa-bio_dh	CL0139.11	Amino acid biosynthesis and glycosomal dehydrogenase	GE000069;GE003718
PF02775	TPP_enzyme_C	Thiamine pyrophosphate enzyme, C-terminal TPP binding domain	THDP-binding	CL0254.9	Thiamin diphosphate-binding superfamily	GE000790;GE003028;GE003559;GE004018
PF02776	TPP_enzyme_N	Thiamine pyrophosphate enzyme, N-terminal TPP binding domain	THDP-binding	CL0254.9	Thiamin diphosphate-binding superfamily	GE000790;GE003028
PF02777	Sod_Fe_C	Iron/manganese superoxide dismutases, C-terminal domain	--	--	--	GE000521;GE002104
PF02779	Transket_pyr	Transketolase, pyrimidine binding domain	THDP-binding	CL0254.9	Thiamin diphosphate-binding superfamily	GE000218;GE000344;GE000685;GE000994;GE001604;GE003592;GE004018
PF02780	Transketolase_C	Transketolase, C-terminal domain	TKC_like	CL0591.2	Transketolase C-terminal domain-like superfamily	GE000218;GE000344;GE000685;GE001604;GE004018
PF02781	G6PD_C	Glucose-6-phosphate dehydrogenase, C-terminal domain	GADPH_aa-bio_dh	CL0139.11	Amino acid biosynthesis and glycosomal dehydrogenase	GE000491;GE001196
PF02784	Orn_Arg_deC_N	Pyridoxal-dependent decarboxylase, pyridoxal binding domain	TIM_barrel	CL0036.24	Common phosphate binding-site TIM barrel superfamily	GE000078;GE000768;GE002896;GE002999
PF02785	Biotin_carb_C	Biotin carboxylase C-terminal domain	Hybrid	CL0105.13	Barrel sandwich hybrid superfamily	GE002546
PF02786	CPSase_L_D2	Carbamoyl-phosphate synthase L chain, ATP binding domain	ATP-grasp	CL0179.14	ATP-grasp superfamily	GE000132;GE000824;GE000965;GE002546;GE002834;GE003624
PF02787	CPSase_L_D3	Carbamoyl-phosphate synthetase large chain, oligomerisation domain	HTH	CL0123.18	Helix-turn-helix clan	GE000824
PF02789	Peptidase_M17_N	Cytosol aminopeptidase family, N-terminal domain	MACRO	CL0223.8	MACRO domain superfamily	GE000304;GE000619
PF02790	COX2_TM	Cytochrome C oxidase subunit II, transmembrane domain	--	--	--	GE001536
PF02796	HTH_7	Helix-turn-helix domain of resolvase	HTH	CL0123.18	Helix-turn-helix clan	GE000747;GE002367;GE004379;GE004792;GE004798;GE004838
PF02798	GST_N	Glutathione S-transferase, N-terminal domain	Thioredoxin	CL0172.17	Thioredoxin-like	GE000047;GE000121;GE002031;GE002578;GE002821;GE003669;GE004147
PF02800	Gp_dh_C	Glyceraldehyde 3-phosphate dehydrogenase, C-terminal domain	GADPH_aa-bio_dh	CL0139.11	Amino acid biosynthesis and glycosomal dehydrogenase	GE001113;GE003834
PF02801	Ketoacyl-synt_C	Beta-ketoacyl synthase, C-terminal domain	Thiolase	CL0046.16	Thiolase-like Superfamily	GE001684;GE001685;GE001936;GE003707
PF02806	Alpha-amylase_C	Alpha amylase, C-terminal all-beta domain	GHD	CL0369.4	Glycosyl hydrolase domain superfamily	GE001185;GE001705;GE003026
PF02810	SEC-C	SEC-C motif	--	--	--	GE000898;GE001700;GE003715;GE004357;GE004505
PF02811	PHP	PHP domain	Amidohydrolase	CL0034.15	Amidohydrolase superfamily	GE000023;GE001940
PF02814	UreE_N	UreE urease accessory protein, N-terminal domain	--	--	--	GE003204
PF02817	E3_binding	e3 binding domain	--	--	--	GE000485;GE003593
PF02823	ATP-synt_DE_N	ATP synthase, Delta/Epsilon chain, beta-sandwich domain	--	--	--	GE000377;GE003152
PF02824	TGS	TGS domain	Ubiquitin	CL0072.20	Ubiquitin superfamily	GE001048;GE001704;GE002787
PF02826	2-Hacid_dh_C	D-isomer specific 2-hydroxyacid dehydrogenase, NAD binding domain	NADP_Rossmann	CL0063.25	FAD/NAD(P)-binding Rossmann fold Superfamily	GE000788;GE000963;GE001111;GE003390;GE003646;GE003759
PF02843	GARS_C	Phosphoribosylglycinamide synthetase, C domain	Hybrid	CL0105.13	Barrel sandwich hybrid superfamily	GE000965
PF02844	GARS_N	Phosphoribosylglycinamide synthetase, N domain	PreATP-grasp	CL0483.3	Probable substrate-binding preceding ATP-grasp domain	GE000965
PF02852	Pyr_redox_dim	Pyridine nucleotide-disulphide oxidoreductase, dimerisation domain	Reductase_C	CL0608.2	FAD/NAD-linked reductase C-terminal domain superfamily	GE000486;GE003016;GE003250
PF02861	Clp_N	Clp amino terminal domain, pathogenicity island component	--	--	--	GE000569;GE003481;GE004827
PF02866	Ldh_1_C	lactate/malate dehydrogenase, alpha/beta C-terminal domain	LDH_C	CL0341.4	LDH C-terminal domain-like superfamily	GE004038
PF02867	Ribonuc_red_lgC	Ribonucleotide reductase, barrel domain	PFL-like	CL0339.4	PFL-like glycyl radical enzyme superfamily	GE001041
PF02873	MurB_C	UDP-N-acetylenolpyruvoylglucosamine reductase, C-terminal domain	--	--	--	GE000133
PF02874	ATP-synt_ab_N	ATP synthase alpha/beta family, beta-barrel domain	HAS-barrel	CL0275.9	HAS-barrel superfamily	GE000374;GE000376;GE003146;GE003153;GE003824
PF02875	Mur_ligase_C	Mur ligase family, glutamate ligase domain	--	--	--	GE000134;GE000137;GE000139;GE000140;GE000440;GE001232
PF02878	PGM_PMM_I	Phosphoglucomutase/phosphomannomutase, alpha/beta/alpha domain I	--	--	--	GE000431;GE000549;GE000829;GE004477
PF02879	PGM_PMM_II	Phosphoglucomutase/phosphomannomutase, alpha/beta/alpha domain II	--	--	--	GE000431;GE000549;GE000829;GE004477
PF02880	PGM_PMM_III	Phosphoglucomutase/phosphomannomutase, alpha/beta/alpha domain III	--	--	--	GE000431;GE000549;GE000829;GE004477
PF02881	SRP54_N	SRP54-type protein, helical bundle domain	--	--	--	GE000950;GE001521
PF02885	Glycos_trans_3N	Glycosyl transferase family, helical bundle domain	--	--	--	GE000057;GE000292
PF02887	PK_C	Pyruvate kinase, alpha/beta domain	--	--	--	GE001112
PF02895	H-kinase_dim	Signal transducing histidine kinase, homodimeric domain	His_Kinase_A	CL0025.14	His Kinase A (phospho-acceptor) domain	GE000703;GE002342;GE003363;GE004036
PF02896	PEP-utilizers_C	PEP-utilising enzyme, TIM barrel domain	PK_TIM	CL0151.12	Pyruvate kinase-like TIM barrel superfamily	GE001446
PF02899	Phage_int_SAM_1	Phage integrase, N-terminal SAM-like domain	l-integrase_N	CL0469.3	lambda integrase N-terminal domain	GE000231;GE000233;GE000421;GE000423;GE000771;GE000772;GE000774;GE000945;GE004496;GE004498;GE004499;GE004751;GE004753;GE004783;GE004784;GE004818
PF02900	LigB	Catalytic LigB subunit of aromatic ring-opening dioxygenase	LigB	CL0283.7	LigB-like superfamily	GE004460
PF02910	Succ_DH_flav_C	Fumarate reductase flavoprotein C-term	--	--	--	GE001423;GE003442
PF02911	Formyl_trans_C	Formyl transferase, C-terminal domain	--	--	--	GE000798;GE001480
PF02912	Phe_tRNA-synt_N	Aminoacyl tRNA synthetase class II, N-terminal domain	tRNA_bind_arm	CL0298.5	tRNA-binding arm superfamily	GE002791
PF02913	FAD-oxidase_C	FAD linked oxidases, C-terminal domain	FAD-oxidase_C	CL0277.7	FAD-linked oxidase C-terminal domain superfamily	GE001561
PF02915	Rubrerythrin	Rubrerythrin	Ferritin	CL0044.14	Ferritin-like Superfamily	GE001852
PF02922	CBM_48	Carbohydrate-binding module 48 (Isoamylase N-terminal domain)	GHD	CL0369.4	Glycosyl hydrolase domain superfamily	GE001185;GE001705;GE003022;GE003023;GE003026;GE003383
PF02926	THUMP	THUMP domain	--	--	--	GE004448
PF02934	GatB_N	GatB/GatE catalytic domain	GCS	CL0286.6	gamma-glutamylcysteine synthetase/glutamine synthetase clan	GE002083
PF02938	GAD	GAD domain	GAD	CL0250.7	GAD domain superfamily	GE003843
PF02951	GSH-S_N	Prokaryotic glutathione synthetase, N-terminal domain	PreATP-grasp	CL0483.3	Probable substrate-binding preceding ATP-grasp domain	GE003871
PF02954	HTH_8	Bacterial regulatory protein, Fis family	HTH	CL0123.18	Helix-turn-helix clan	GE000581;GE000794;GE001079;GE001080;GE001105;GE001317;GE001569;GE001609;GE002154;GE003130;GE003305;GE003401;GE003728;GE003736;GE003829;GE004160;GE004174;GE004602
PF02955	GSH-S_ATP	Prokaryotic glutathione synthetase, ATP-grasp domain	ATP-grasp	CL0179.14	ATP-grasp superfamily	GE000508;GE001727;GE003871
PF02965	Met_synt_B12	Vitamin B12 dependent methionine synthase, activation domain	--	--	--	GE000315
PF02978	SRP_SPB	Signal peptide binding domain	HTH	CL0123.18	Helix-turn-helix clan	GE000950
PF02985	HEAT	HEAT repeat	TPR	CL0020.25	Tetratrico peptide repeat superfamily	GE000779;GE002336;GE003323;GE003333;GE003555;GE003947
PF03022	MRJP	Major royal jelly protein	Beta_propeller	CL0186.14	Beta propeller clan	GE000570
PF03023	MurJ	Lipid II flippase MurJ	MviN_MATE	CL0222.8	MviN, MATE-like superfamily	GE000544
PF03029	ATP_bind_1	Conserved hypothetical ATP binding protein	P-loop_NTPase	CL0023.34	P-loop containing nucleoside triphosphate hydrolase superfamily	GE001962;GE002095
PF03030	H_PPase	Inorganic H+ pyrophosphatase	--	--	--	GE000166
PF03031	NIF	NLI interacting factor-like phosphatase	HAD	CL0137.15	HAD superfamily	GE003781
PF03033	Glyco_transf_28	Glycosyltransferase family 28 N-terminal domain	GT-B	CL0113.13	Glycosyl transferase clan GT-B	GE000135
PF03050	DDE_Tnp_IS66	Transposase IS66 family	RNase_H	CL0219.14	Ribonuclease H-like superfamily	GE000234;GE000424;GE000493;GE000775;GE001248;GE001787;GE001893;GE002232;GE002244;GE002487;GE003590;GE003773;GE003818;GE004033
PF03054	tRNA_Me_trans	tRNA methyl transferase	HUP	CL0039.12	HUP - HIGH-signature proteins, UspA, and PP-ATPase.	GE000412;GE003484;GE004457
PF03060	NMO	Nitronate monooxygenase	TIM_barrel	CL0036.24	Common phosphate binding-site TIM barrel superfamily	GE000410;GE004467;GE004468
PF03061	4HBT	Thioesterase superfamily	HotDog	CL0050.12	HotDog superfamily	GE003753
PF03062	MBOAT	MBOAT, membrane-bound O-acyltransferase family	MBOAT-like	CL0517.3	Membrane-bound O-acyltransferase,MBOAT,superfamily	GE000578;GE001190
PF03065	Glyco_hydro_57	Glycosyl hydrolase family 57	GH_CE	CL0158.12	Glycoside hydrolase/deacetylase superfamily	GE001187;GE003381
PF03070	TENA_THI-4	TENA/THI-4/PQQC family	HO	CL0230.8	Heme oxygenase-like superfamily	GE004202
PF03079	ARD	ARD/ARD' family	Cupin	CL0029.20	Cupin fold	GE000506
PF03080	Neprosin	Neprosin	--	--	--	GE003958
PF03083	MtN3_slv	Sugar efflux transporter for intercellular exchange	MtN3-like	CL0141.12	MtN3-like, vesicle-trafficking cargo-receptors	GE001006
PF03091	CutA1	CutA1 divalent ion tolerance protein	GlnB-like	CL0089.13	GlnB-like superfamily	GE002005
PF03096	Ndr	Ndr family	AB_hydrolase	CL0028.22	Alpha/Beta hydrolase fold	GE002711
PF03099	BPL_LplA_LipB	Biotin/lipoate A/B protein ligase family	tRNA_synt_II	CL0040.17	Class II aminoacyl-tRNA and Biotin synthetases	GE001026;GE001102
PF03100	CcmE	CcmE	OB	CL0021.18	OB fold	GE002456
PF03102	NeuB	NeuB family	TIM_barrel	CL0036.24	Common phosphate binding-site TIM barrel superfamily	GE000980
PF03109	ABC1	ABC1 family	PKinase	CL0016.22	Protein kinase superfamily	GE003601
PF03116	NQR2_RnfD_RnfE	NQR2, RnfD, RnfE family	--	--	--	GE001454;GE004179
PF03118	RNA_pol_A_CTD	Bacterial RNA polymerase, alpha chain C terminal domain	HHH	CL0198.16	Helix-hairpin-helix superfamily	GE004048
PF03120	DNA_ligase_OB	NAD-dependent DNA ligase OB-fold domain	OB	CL0021.18	OB fold	GE003434;GE004700
PF03129	HGTP_anticodon	Anticodon binding domain	IIaaRS-ABD	CL0458.3	Class II aaRS Anticodon-binding domain-like	GE000171;GE001965;GE002787
PF03133	TTL	Tubulin-tyrosine ligase family	ATP-grasp	CL0179.14	ATP-grasp superfamily	GE001727
PF03135	CagE_TrbE_VirB	CagE, TrbE, VirB family, component of type IV transporter system	--	--	--	GE004862;GE004925
PF03141	Methyltransf_29	Putative S-adenosyl-L-methionine-dependent methyltransferase	NADP_Rossmann	CL0063.25	FAD/NAD(P)-binding Rossmann fold Superfamily	GE001533
PF03142	Chitin_synth_2	Chitin synthase	GT-A	CL0110.12	Glycosyl transferase clan GT-A	GE001199
PF03143	GTP_EFTU_D3	Elongation factor Tu C-terminal domain	--	--	--	GE004075;GE004087
PF03144	GTP_EFTU_D2	Elongation factor Tu domain 2	EFTPs	CL0575.2	Translation proteins of Elongation Factors superfamily	GE000099;GE000189;GE000481;GE001030;GE003181;GE004075;GE004076;GE004087
PF03147	FDX-ACB	Ferredoxin-fold anticodon binding domain	--	--	--	GE002792
PF03150	CCP_MauG	Di-haem cytochrome c peroxidase	Cytochrome-c	CL0318.4	Cytochrome c superfamily	GE000182;GE001904;GE002248;GE002283
PF03167	UDG	Uracil DNA glycosylase superfamily	--	--	--	GE002739;GE002935;GE003604;GE004729
PF03176	MMPL	MMPL family	RND_permease	CL0322.4	RND permease superfamily	GE000039;GE000402;GE001213;GE001291;GE001292;GE001687;GE001969;GE002051;GE002576;GE002656;GE002715;GE002716;GE002720
PF03186	CobD_Cbib	CobD/Cbib protein	AmpE_CobD-like	CL0685.1	AmpE/CobD like	GE001619
PF03193	RsgA_GTPase	RsgA GTPase	P-loop_NTPase	CL0023.34	P-loop containing nucleoside triphosphate hydrolase superfamily	GE000398;GE000419;GE001034;GE001962;GE003234
PF03205	MobB	Molybdopterin guanine dinucleotide synthesis protein B	P-loop_NTPase	CL0023.34	P-loop containing nucleoside triphosphate hydrolase superfamily	GE001662
PF03206	NifW	Nitrogen fixation protein NifW	--	--	--	GE000353
PF03235	DUF262	Protein of unknown function DUF262	ParBc	CL0248.8	ParB-like superfamily	GE000597
PF03255	ACCA	Acetyl co-enzyme A carboxylase carboxyltransferase alpha subunit	ClpP_crotonase	CL0127.12	ClpP/Crotonase superfamily	GE004045
PF03259	Robl_LC7	Roadblock/LC7 domain	PF	CL0431.4	Profilin-like superfamily	GE002093
PF03269	DUF268	Caenorhabditis protein of unknown function, DUF268	NADP_Rossmann	CL0063.25	FAD/NAD(P)-binding Rossmann fold Superfamily	GE000221
PF03270	DUF269	Protein of unknown function, DUF269	--	--	--	GE000111
PF03275	GLF	UDP-galactopyranose mutase	NADP_Rossmann	CL0063.25	FAD/NAD(P)-binding Rossmann fold Superfamily	GE001414
PF03308	MeaB	Methylmalonyl Co-A mutase-associated GTPase MeaB	P-loop_NTPase	CL0023.34	P-loop containing nucleoside triphosphate hydrolase superfamily	GE003202
PF03309	Pan_kinase	Type III pantothenate kinase	Actin_ATPase	CL0108.16	Actin-like ATPase Superfamily	GE001027
PF03328	HpcH_HpaI	HpcH/HpaI aldolase/citrate lyase family	PK_TIM	CL0151.12	Pyruvate kinase-like TIM barrel superfamily	GE001109;GE002087
PF03330	DPBB_1	Lytic transglycolase	DPBB	CL0199.12	Double Psi beta barrel glucanase	GE000028;GE003079
PF03331	LpxC	UDP-3-O-acyl N-acetylglycosamine deacetylase	S5	CL0329.4	Ribosomal protein S5 domain 2-like superfamily	GE000128
PF03349	Toluene_X	Outer membrane protein transport protein (OMPP1/FadL/TodX)	MBB	CL0193.14	Outer membrane beta-barrel protein superfamily	GE001707;GE003115
PF03350	UPF0114	Uncharacterized protein family, UPF0114	--	--	--	GE000314
PF03352	Adenine_glyco	Methyladenine glycosylase	--	--	--	GE001385
PF03358	FMN_red	NADPH-dependent FMN reductase	Flavoprotein	CL0042.12	Flavoprotein	GE001347;GE002548;GE003125;GE004171
PF03364	Polyketide_cyc	Polyketide cyclase / dehydrase and lipid transport	Bet_V_1_like	CL0209.11	Bet V 1 like	GE001221
PF03370	CBM_21	Carbohydrate/starch-binding module (family 21)	STARBD	CL0576.2	Starch-binding domain like superfamily	GE001419
PF03372	Exo_endo_phos	Endonuclease/Exonuclease/phosphatase family	DNase_I-like	CL0530.2	DNase I-like	GE001419;GE002666;GE003078;GE004157
PF03379	CcmB	CcmB protein	ABC-2	CL0181.10	ABC-2-transporter-like clan	GE002453
PF03411	Peptidase_M74	Penicillin-insensitive murein endopeptidase	Peptidase_MD	CL0170.11	Peptidase MD	GE001409;GE001996;GE004371
PF03412	Peptidase_C39	Peptidase C39 family	Peptidase_CA	CL0125.15	Peptidase clan CA	GE000968
PF03413	PepSY	Peptidase propeptide and YPEB domain	PepSY	CL0320.4	PepSY domain-like superfamily	GE003260
PF03432	Relaxase	Relaxase/Mobilisation nuclease domain	Rep	CL0169.11	Rep-like domain	GE004809
PF03435	Sacchrp_dh_NADP	Saccharopine dehydrogenase NADP binding domain	NADP_Rossmann	CL0063.25	FAD/NAD(P)-binding Rossmann fold Superfamily	GE000003;GE003714
PF03441	FAD_binding_7	FAD binding domain of DNA photolyase	--	--	--	GE001712
PF03444	HrcA_DNA-bdg	Winged helix-turn-helix transcription repressor, HrcA DNA-binding	HTH	CL0123.18	Helix-turn-helix clan	GE000088;GE000565
PF03445	DUF294	Putative nucleotidyltransferase DUF294	NTP_transf	CL0260.8	Nucleotidyltransferase superfamily	GE001543
PF03446	NAD_binding_2	NAD binding domain of 6-phosphogluconate dehydrogenase	NADP_Rossmann	CL0063.25	FAD/NAD(P)-binding Rossmann fold Superfamily	GE000788;GE001111;GE002418;GE003646;GE003907
PF03447	NAD_binding_3	Homoserine dehydrogenase, NAD binding domain	NADP_Rossmann	CL0063.25	FAD/NAD(P)-binding Rossmann fold Superfamily	GE001511
PF03449	GreA_GreB_N	Transcription elongation factor, N-terminal	--	--	--	GE000825;GE003883
PF03453	MoeA_N	MoeA N-terminal region (domain I and II)	--	--	--	GE000338
PF03454	MoeA_C	MoeA C-terminal region (domain IV)	--	--	--	GE000338
PF03459	TOBE	TOBE domain	OB	CL0021.18	OB fold	GE003392;GE003393;GE003395;GE004423
PF03460	NIR_SIR_ferr	Nitrite/Sulfite reductase ferredoxin-like half domain	--	--	--	GE000331;GE002384
PF03461	TRCF	TRCF domain	--	--	--	GE003876
PF03462	PCRF	PCRF domain	--	--	--	GE002845;GE004096
PF03466	LysR_substrate	LysR substrate binding domain	PBP	CL0177.16	Periplasmic binding protein clan	GE000478;GE000571;GE000610;GE000751;GE001589;GE002362;GE002494;GE002538;GE002679;GE002726;GE002951;GE002968;GE003252;GE003391;GE003610;GE003855
PF03471	CorC_HlyC	Transporter associated domain	--	--	--	GE003542;GE003739
PF03473	MOSC	MOSC domain	--	--	--	GE002936
PF03476	MOSC_N	MOSC N-terminal beta barrel domain	--	--	--	GE002936
PF03477	ATP-cone	ATP cone domain	--	--	--	GE003573
PF03481	SUA5	Putative GTP-binding controlling metal-binding	GT-B	CL0113.13	Glycosyl transferase clan GT-B	GE000537
PF03483	B3_4	B3/4 domain	PheT-TilS	CL0383.4	Phenylalanine- and lysidine-tRNA synthetase domain superfamily	GE002792
PF03484	B5	tRNA synthetase B5 domain	HTH	CL0123.18	Helix-turn-helix clan	GE002792
PF03485	Arg_tRNA_synt_N	Arginyl tRNA synthetase N terminal domain	--	--	--	GE000472
PF03486	HI0933_like	HI0933-like protein	NADP_Rossmann	CL0063.25	FAD/NAD(P)-binding Rossmann fold Superfamily	GE000291;GE001445;GE002381;GE003016;GE003250;GE004193
PF03524	CagX	Conjugal transfer protein	E-set	CL0159.16	Ig-like fold superfamily (E-set)	GE004860;GE004923
PF03527	RHS	RHS protein	--	--	--	GE002865
PF03543	Peptidase_C58	Yersinia/Haemophilus virulence surface antigen	Peptidase_CA	CL0125.15	Peptidase clan CA	GE003050
PF03544	TonB_C	Gram-negative bacterial TonB protein C-terminal	TolA-TonB-Cterm	CL0428.4	TolA/TonB C-terminal	GE000913;GE001300;GE002045;GE002595;GE003182;GE003750;GE003870;GE004223;GE004308;GE004320;GE004329;GE004345;GE004403
PF03547	Mem_trans	Membrane transport protein	CPA_AT	CL0064.12	CPA/AT transporter superfamily	GE003291
PF03548	LolA	Outer membrane lipoprotein carrier protein LolA	LolA_LolB	CL0048.12	LolA/B superfamily	GE002287
PF03550	LolB	Outer membrane lipoprotein LolB	LolA_LolB	CL0048.12	LolA/B superfamily	GE004093
PF03562	MltA	MltA specific insert domain	--	--	--	GE001588
PF03572	Peptidase_S41	Peptidase family S41	ClpP_crotonase	CL0127.12	ClpP/Crotonase superfamily	GE000150;GE003155
PF03588	Leu_Phe_trans	Leucyl/phenylalanyl-tRNA protein transferase	Acetyltrans	CL0257.9	N-acetyltransferase like	GE001002
PF03592	Terminase_2	Terminase small subunit	--	--	--	GE001757;GE002035
PF03600	CitMHS	Citrate transporter	IT	CL0182.13	IT (Ion Transporter) superfamily	GE000332;GE001447;GE001448;GE002598;GE003030
PF03602	Cons_hypoth95	Conserved hypothetical protein 95	NADP_Rossmann	CL0063.25	FAD/NAD(P)-binding Rossmann fold Superfamily	GE000053;GE001404;GE001874;GE002255;GE002256;GE004097;GE004448
PF03625	DUF302	Domain of unknown function DUF302	--	--	--	GE001615
PF03631	Virul_fac_BrkB	Virulence factor BrkB	--	--	--	GE003034
PF03641	Lysine_decarbox	Possible lysine decarboxylase	SLOG	CL0349.4	SMF/DprA-LOG (SLOG)	GE002148;GE003864
PF03646	FlaG	FlaG protein	--	--	--	GE000984
PF03649	UPF0014	Uncharacterised protein family (UPF0014)	--	--	--	GE002866
PF03652	RuvX	Holliday junction resolvase	YqgF	CL0580.2	YqgF-like family	GE003868
PF03653	UPF0093	Uncharacterised protein family (UPF0093)	CopD_like	CL0430.4	Copper resistance protein D	GE003837
PF03658	Ub-RnfH	RnfH family Ubiquitin	Ubiquitin	CL0072.20	Ubiquitin superfamily	GE001220;GE004182
PF03668	ATP_bind_2	P-loop ATPase protein family	P-loop_NTPase	CL0023.34	P-loop containing nucleoside triphosphate hydrolase superfamily	GE004128
PF03682	UPF0158	Uncharacterised protein family (UPF0158)	--	--	--	GE003821
PF03683	UPF0175	Uncharacterised protein family (UPF0175)	HTH	CL0123.18	Helix-turn-helix clan	GE001504;GE001792;GE004465
PF03692	CxxCxxCC	Putative zinc- or iron-chelating domain	--	--	--	GE000281;GE001524
PF03693	ParD_antitoxin	Bacterial antitoxin of ParD toxin-antitoxin type II system and RHH	Met_repress	CL0057.14	MetJ/Arc repressor, antitoxin of TA systems superfamily	GE000734;GE001564;GE001642;GE002181
PF03695	UPF0149	Uncharacterised protein family (UPF0149)	--	--	--	GE002987
PF03699	UPF0182	Uncharacterised protein family (UPF0182)	--	--	--	GE000648
PF03702	AnmK	Anhydro-N-acetylmuramic acid kinase	Actin_ATPase	CL0108.16	Actin-like ATPase Superfamily	GE003514
PF03703	bPH_2	Bacterial PH domain	PH	CL0266.9	PH domain-like superfamily	GE004510
PF03704	BTAD	Bacterial transcriptional activator domain	TPR	CL0020.25	Tetratrico peptide repeat superfamily	GE000637;GE002769;GE003836
PF03705	CheR_N	CheR methyltransferase, all-alpha domain	--	--	--	GE001266;GE001353;GE002375;GE003366;GE004028
PF03706	LPG_synthase_TM	Lysylphosphatidylglycerol synthase TM region	--	--	--	GE001320;GE002020;GE003492
PF03707	MHYT	Bacterial signalling protein N terminal repeat	--	--	--	GE003218
PF03710	GlnE	Glutamate-ammonia ligase adenylyltransferase	NTP_transf	CL0260.8	Nucleotidyltransferase superfamily	GE003446
PF03717	PBP_dimer	Penicillin-binding Protein dimerisation domain	--	--	--	GE000141;GE002101
PF03719	Ribosomal_S5_C	Ribosomal protein S5, C-terminal domain	S5	CL0329.4	Ribosomal protein S5 domain 2-like superfamily	GE004056
PF03720	UDPG_MGDP_dh_C	UDP-glucose/GDP-mannose dehydrogenase family, UDP binding domain	HUP	CL0039.12	HUP - HIGH-signature proteins, UspA, and PP-ATPase.	GE003907
PF03721	UDPG_MGDP_dh_N	UDP-glucose/GDP-mannose dehydrogenase family, NAD binding domain	NADP_Rossmann	CL0063.25	FAD/NAD(P)-binding Rossmann fold Superfamily	GE001934;GE003714;GE003907;GE004112
PF03725	RNase_PH_C	3' exoribonuclease family, domain 2	--	--	--	GE000095;GE004099
PF03726	PNPase	Polyribonucleotide nucleotidyltransferase, RNA binding domain	--	--	--	GE000095
PF03729	DUF308	Short repeat of unknown function (DUF308)	--	--	--	GE001847
PF03733	YccF	Inner membrane component domain	--	--	--	GE001574
PF03734	YkuD	L,D-transpeptidase catalytic domain	YkuD	CL0508.3	L,D-transpeptidase catalytic domain	GE001405;GE002830;GE002872;GE003848;GE004478;GE004480
PF03737	RraA-like	Aldolase/RraA	Leu-IlvD	CL0364.4	LeuD/IlvD-like	GE003414
PF03738	GSP_synth	Glutathionylspermidine synthase preATP-grasp	ATP-grasp	CL0179.14	ATP-grasp superfamily	GE002129
PF03739	LptF_LptG	Lipopolysaccharide export system permease LptF/LptG	BPD_transp_1	CL0404.4	BPD transporter like	GE000302;GE000303
PF03740	PdxJ	Pyridoxal phosphate biosynthesis protein PdxJ	TIM_barrel	CL0036.24	Common phosphate binding-site TIM barrel superfamily	GE001036
PF03741	TerC	Integral membrane protein TerC family	LysE	CL0292.6	LysE transporter superfamily	GE002972;GE004521
PF03743	TrbI	Bacterial conjugation TrbI-like protein	--	--	--	GE000878;GE004266;GE004535;GE004858;GE004921
PF03747	ADP_ribosyl_GH	ADP-ribosylglycohydrolase	--	--	--	GE002955
PF03748	FliL	Flagellar basal body-associated protein FliL	--	--	--	GE000689;GE002946
PF03755	YicC_N	YicC-like family, N-terminal region	--	--	--	GE001567
PF03764	EFG_IV	Elongation factor G, domain IV	S5	CL0329.4	Ribosomal protein S5 domain 2-like superfamily	GE000189;GE004076
PF03772	Competence	Competence protein	--	--	--	GE000459
PF03775	MinC_C	Septum formation inhibitor MinC, C-terminal domain	--	--	--	GE004127
PF03776	MinE	Septum formation topological specificity factor MinE	--	--	--	GE004125
PF03781	FGE-sulfatase	Sulfatase-modifying factor enzyme 1	C_Lectin	CL0056.12	C-type lectin-like superfamily	GE002330;GE002958;GE002960;GE003910;GE004434
PF03795	YCII	YCII-related domain	Dim_A_B_barrel	CL0032.15	Dimeric alpha/beta barrel superfamily	GE001362
PF03796	DnaB_C	DnaB-like helicase C terminal domain	P-loop_NTPase	CL0023.34	P-loop containing nucleoside triphosphate hydrolase superfamily	GE003526;GE003528
PF03797	Autotransporter	Autotransporter beta-domain	MBB	CL0193.14	Outer membrane beta-barrel protein superfamily	GE000074
PF03799	FtsQ	Cell division protein FtsQ	--	--	--	GE000131
PF03807	F420_oxidored	NADP oxidoreductase coenzyme F420-dependent	NADP_Rossmann	CL0063.25	FAD/NAD(P)-binding Rossmann fold Superfamily	GE000145;GE000545;GE000788;GE002056;GE002418;GE003646;GE003714
PF03808	Glyco_tran_WecB	Glycosyl transferase WecB/TagA/CpsF family	NADP_Rossmann	CL0063.25	FAD/NAD(P)-binding Rossmann fold Superfamily	GE002907;GE003394;GE003772
PF03814	KdpA	Potassium-transporting ATPase A subunit	Ion_channel	CL0030.16	Ion channel (VIC) superfamily	GE003879
PF03819	MazG	MazG nucleotide pyrophosphohydrolase domain	MazG	CL0231.9	all-alpha NTP pyrophosphohydrolase superfamily	GE001825
PF03825	Nuc_H_symport	Nucleoside H+ symporter	MFS	CL0015.20	Major Facilitator Superfamily	GE002278
PF03831	PhnA	PhnA domain	SH3	CL0010.21	Src homology-3 domain	GE000483
PF03837	RecT	RecT family	--	--	--	GE004245;GE004594
PF03840	SecG	Preprotein translocase SecG subunit	--	--	--	GE000831
PF03848	TehB	Tellurite resistance protein TehB	NADP_Rossmann	CL0063.25	FAD/NAD(P)-binding Rossmann fold Superfamily	GE000479
PF03853	YjeF_N	YjeF-related protein N-terminus	NADP_Rossmann	CL0063.25	FAD/NAD(P)-binding Rossmann fold Superfamily	GE002775
PF03861	ANTAR	ANTAR domain	--	--	--	GE002399
PF03865	ShlB	Haemolysin secretion/activation protein ShlB/FhaC/HecB	MBB	CL0193.14	Outer membrane beta-barrel protein superfamily	GE000813;GE001140;GE001382;GE002046
PF03872	RseA_N	Anti sigma-E protein RseA, N-terminal domain	Anti-sigma_N	CL0645.1	N-terminal, cytoplasmic domain of anti-sigma factor superfamily	GE003439
PF03880	DbpA	DbpA RNA binding domain	RRM	CL0221.11	RRM-like clan	GE000499;GE001399;GE002894
PF03881	Fructosamin_kin	Fructosamine kinase	PKinase	CL0016.22	Protein kinase superfamily	GE003539
PF03884	YacG	DNA gyrase inhibitor YacG	TRASH	CL0175.11	TRASH superfamily	GE000386
PF03886	ABC_trans_aux	ABC-type transport auxiliary lipoprotein component	TolB_N	CL0342.4	TolB, N-terminal domain	GE001174
PF03888	MucB_RseB	MucB/RseB N-terminal domain	LolA_LolB	CL0048.12	LolA/B superfamily	GE003438
PF03894	XFP	D-xylulose 5-phosphate/D-fructose 6-phosphate phosphoketolase	THDP-binding	CL0254.9	Thiamin diphosphate-binding superfamily	GE001586;GE003069
PF03899	ATP-synt_I	ATP synthase I chain	ATPase_I_AtpR	CL0478.3	F-type and N-type ATPase, I/AtpR subunit	GE000369
PF03900	Porphobil_deamC	Porphobilinogen deaminase, C-terminal domain	--	--	--	GE004450
PF03918	CcmH	Cytochrome C biogenesis protein	--	--	--	GE002459
PF03928	Haem_degrading	Haem-degrading	GAF	CL0161.12	GAF domain-like	GE002511;GE002549
PF03929	PepSY_TM	PepSY-associated TM region	PepSY_TM-like	CL0490.3	PepSY_TM-like	GE000903;GE001315;GE002472;GE002536;GE002582;GE003260;GE004228;GE004276;GE004334;GE004351;GE004398
PF03934	T2SSK	Type II secretion system (T2SS), protein K	HHH	CL0198.16	Helix-hairpin-helix superfamily	GE001884
PF03937	Sdh5	Flavinator of succinate dehydrogenase	--	--	--	GE001421
PF03938	OmpH	Outer membrane protein (OmpH-like)	--	--	--	GE000019
PF03946	Ribosomal_L11_N	Ribosomal protein L11, N-terminal domain	--	--	--	GE004084
PF03947	Ribosomal_L2_C	Ribosomal Proteins L2, C-terminal domain	KOW	CL0107.12	KOW domain	GE004070
PF03948	Ribosomal_L9_C	Ribosomal protein L9, C-terminal domain	--	--	--	GE001559
PF03949	Malic_M	Malic enzyme, NAD binding domain	NADP_Rossmann	CL0063.25	FAD/NAD(P)-binding Rossmann fold Superfamily	GE004155
PF03950	tRNA-synt_1c_C	tRNA synthetases class I (E and Q), anti-codon binding domain	--	--	--	GE003538
PF03951	Gln-synt_N	Glutamine synthetase, beta-Grasp domain	--	--	--	GE001472
PF03952	Enolase_N	Enolase, N-terminal domain	Enolase_N	CL0227.9	Enolase N-terminal domain-like superfamily	GE001055
PF03958	Secretin_N	Bacterial type II/III secretion system short domain	--	--	--	GE000466;GE001888
PF03960	ArsC	ArsC family	Thioredoxin	CL0172.17	Thioredoxin-like	GE000062;GE004170;GE004185
PF03963	FlgD	Flagellar hook capping protein - N-terminal region	--	--	--	GE003696
PF03966	Trm112p	Trm112p-like protein	Zn_Beta_Ribbon	CL0167.15	Zinc beta-ribbon	GE002167
PF03968	OstA	OstA-like protein	OstA	CL0259.7	OstA superfamily	GE000501;GE004132
PF03975	CheD	CheD chemotactic sensory transduction	CNF1_YfiH	CL0663.1	CNF1/YfiH-like putative cysteine hydrolases	GE002376;GE003367;GE004027
PF03976	PPK2	Polyphosphate kinase 2 (PPK2)	P-loop_NTPase	CL0023.34	P-loop containing nucleoside triphosphate hydrolase superfamily	GE003574
PF03977	OAD_beta	Na+-transporting oxaloacetate decarboxylase beta subunit	CPA_AT	CL0064.12	CPA/AT transporter superfamily	GE001205
PF03979	Sigma70_r1_1	Sigma-70 factor, region 1.1	--	--	--	GE000961
PF03988	DUF347	Repeat of Unknown Function (DUF347)	--	--	--	GE001322;GE001625
PF03989	DNA_gyraseA_C	DNA gyrase C-terminal domain, beta-propeller	--	--	--	GE002482;GE003644
PF03992	ABM	Antibiotic biosynthesis monooxygenase	Dim_A_B_barrel	CL0032.15	Dimeric alpha/beta barrel superfamily	GE000612;GE001345;GE002023
PF03994	DUF350	Domain of Unknown Function (DUF350)	--	--	--	GE002128
PF04002	RadC	RadC-like JAB domain	JAB	CL0366.4	JAB-like superfamily	GE000713;GE001783;GE002226
PF04014	MazE_antitoxin	Antidote-toxin recognition MazE, bacterial antitoxin	AbrB	CL0132.13	AbrB/MraZ DNA-binding domain	GE000082;GE000869;GE001981;GE001997;GE003960
PF04016	DUF364	Putative heavy-metal chelation	NADP_Rossmann	CL0063.25	FAD/NAD(P)-binding Rossmann fold Superfamily	GE000117
PF04023	FeoA	FeoA domain	TRB	CL0206.11	Transcriptional repressor beta-barrel domain	GE002783
PF04052	TolB_N	TolB amino-terminal domain	TolB_N	CL0342.4	TolB, N-terminal domain	GE003749
PF04055	Radical_SAM	Radical SAM superfamily	TIM_barrel	CL0036.24	Common phosphate binding-site TIM barrel superfamily	GE000196;GE001103;GE001251;GE001301;GE001383;GE001530;GE001721;GE001967;GE002461;GE003020;GE003430;GE003521;GE003541;GE003609;GE003742;GE003746;GE003981;GE004011;GE004154;GE004163;GE004183;GE004204
PF04060	FeS	Putative Fe-S cluster	4Fe-4S	CL0344.4	4Fe-4S ferredoxins	GE000714;GE004177
PF04069	OpuAC	Substrate binding domain of ABC-type glycine betaine transport system	PBP	CL0177.16	Periplasmic binding protein clan	GE004444
PF04072	LCM	Leucine carboxyl methyltransferase	NADP_Rossmann	CL0063.25	FAD/NAD(P)-binding Rossmann fold Superfamily	GE001709
PF04073	tRNA_edit	Aminoacyl-tRNA editing domain	--	--	--	GE000171
PF04077	DsrH	DsrH like protein	DsrEFH-like	CL0394.4	DsrEFH-like superfamily	GE003523
PF04079	SMC_ScpB	Segregation and condensation complex subunit ScpB	HTH	CL0123.18	Helix-turn-helix clan	GE003385
PF04085	MreC	rod shape-determining protein MreC	--	--	--	GE002099
PF04093	MreD	rod shape-determining protein MreD	Gx_transp	CL0315.4	Gx transporter superfamily	GE002100
PF04101	Glyco_tran_28_C	Glycosyltransferase family 28 C-terminal domain	GT-B	CL0113.13	Glycosyl transferase clan GT-B	GE000135
PF04102	SlyX	SlyX	--	--	--	GE003186
PF04116	FA_hydroxylase	Fatty acid hydroxylase superfamily	--	--	--	GE002564
PF04127	DFP	DNA / pantothenate metabolism flavoprotein	NADP_Rossmann	CL0063.25	FAD/NAD(P)-binding Rossmann fold Superfamily	GE000712
PF04134	DUF393	Protein of unknown function, DUF393	--	--	--	GE000319;GE003954
PF04138	GtrA	GtrA-like protein	--	--	--	GE003782
PF04143	Sulf_transp	Sulphur transport	--	--	--	GE003116
PF04166	PdxA	Pyridoxal phosphate biosynthetic protein PdxA	Iso_DH	CL0270.7	Isocitrate/Isopropylmalate dehydrogenase-like superfamily	GE000393
PF04168	Alpha-E	A predicted alpha-helical domain with a conserved ER motif.	--	--	--	GE002527
PF04170	NlpE	NlpE N-terminal domain	Calycin	CL0116.13	Calycin superfamily	GE002105;GE002534
PF04174	CP_ATPgrasp_1	A circularly permuted ATPgrasp	ATP-grasp	CL0179.14	ATP-grasp superfamily	GE002526
PF04185	Phosphoesterase	Phosphoesterase family	Alk_phosphatase	CL0088.16	Alkaline phosphatase-like	GE000435;GE001257;GE002249;GE002749;GE002778
PF04186	FxsA	FxsA cytoplasmic membrane protein	--	--	--	GE002004
PF04193	PQ-loop	PQ loop repeat	MtN3-like	CL0141.12	MtN3-like, vesicle-trafficking cargo-receptors	GE001006
PF04204	HTS	Homoserine O-succinyltransferase	Glutaminase_I	CL0014.22	Class-I Glutamine amidotransferase superfamily	GE003189
PF04205	FMN_bind	FMN-binding domain	--	--	--	GE001455;GE004180
PF04214	DUF411	Protein of unknown function, DUF	--	--	--	GE000214
PF04218	CENP-B_N	CENP-B N-terminal DNA-binding domain	HTH	CL0123.18	Helix-turn-helix clan	GE000747;GE002367
PF04225	OapA	Opacity-associated protein A LysM-like domain	LysM	CL0187.11	LysM-like domain	GE003513
PF04234	CopC	CopC domain	E-set	CL0159.16	Ig-like fold superfamily (E-set)	GE000528;GE003312;GE003737;GE004016;GE004313
PF04241	DUF423	Protein of unknown function (DUF423)	--	--	--	GE004473
PF04246	RseC_MucC	Positive regulator of sigma(E), RseC/MucC	--	--	--	GE000347
PF04247	SirB	Invasion gene expression up-regulator, SirB	--	--	--	GE001974
PF04248	NTP_transf_9	Domain of unknown function (DUF427)	Beta-tent	CL0080.12	Beta-tent fold	GE002329
PF04255	DUF433	Protein of unknown function (DUF433)	HTH	CL0123.18	Helix-turn-helix clan	GE000080;GE001566
PF04257	Exonuc_V_gamma	Exodeoxyribonuclease V, gamma subunit	P-loop_NTPase	CL0023.34	P-loop containing nucleoside triphosphate hydrolase superfamily	GE000643;GE002002
PF04262	Glu_cys_ligase	Glutamate-cysteine ligase	GCS	CL0286.6	gamma-glutamylcysteine synthetase/glutamine synthetase clan	GE002909
PF04277	OAD_gamma	Oxaloacetate decarboxylase, gamma chain	--	--	--	GE001203
PF04279	IspA	Intracellular septation protein A	--	--	--	GE001363;GE004688
PF04280	Tim44	Tim44-like domain	NTF2	CL0051.14	NTF2-like superfamily	GE000452;GE003324;GE004828
PF04286	DUF445	Protein of unknown function (DUF445)	--	--	--	GE001410
PF04289	DUF447	Protein of unknown function (DUF447)	FMN-binding	CL0336.4	FMN-binding split barrel superfamily	GE001653;GE001669
PF04299	FMN_bind_2	Putative FMN-binding domain	FMN-binding	CL0336.4	FMN-binding split barrel superfamily	GE002495
PF04305	DUF455	Protein of unknown function (DUF455)	Ferritin	CL0044.14	Ferritin-like Superfamily	GE001255
PF04307	YdjM	LexA-binding, inner membrane-associated putative hydrolase	PhosC-NucP1	CL0368.4	Phospholipase C/P1 nuclease superfamily	GE001919;GE004550
PF04309	G3P_antiterm	Glycerol-3-phosphate responsive antiterminator	TIM_barrel	CL0036.24	Common phosphate binding-site TIM barrel superfamily	GE004468
PF04313	HSDR_N	Type I restriction enzyme R protein N terminus (HSDR_N)	PDDEXK	CL0236.17	PD-(D/E)XK nuclease superfamily	GE000595;GE002184;GE002327;GE004384;GE004489
PF04316	FlgM	Anti-sigma-28 factor, FlgM	--	--	--	GE001269
PF04319	NifZ	NifZ domain	--	--	--	GE000352;GE004428
PF04321	RmlD_sub_bind	RmlD substrate binding domain	NADP_Rossmann	CL0063.25	FAD/NAD(P)-binding Rossmann fold Superfamily	GE000048;GE000215;GE000219;GE000223;GE000239;GE000241;GE000977;GE000990;GE001560;GE001934;GE003764;GE003765;GE003914;GE003918;GE003925
PF04324	Fer2_BFD	BFD-like [2Fe-2S] binding domain	Fer2_BFD	CL0667.1	Bacterioferritin-associated ferredoxin superfamily	GE002205;GE002380;GE002384;GE002462;GE002687;GE004426
PF04326	AlbA_2	Putative DNA-binding domain	AlbA	CL0441.4	RNA-DNA binding Alba-like superfamily	GE001067;GE002262;GE004383;GE004689;GE004794
PF04328	Sel_put	Selenoprotein, putative	--	--	--	GE001097
PF04332	DUF475	Protein of unknown function (DUF475)	LysE	CL0292.6	LysE transporter superfamily	GE002972;GE004521
PF04333	MlaA	MlaA lipoprotein	--	--	--	GE001243;GE002658;GE004009
PF04335	VirB8	VirB8 protein	NTF2	CL0051.14	NTF2-like superfamily	GE004861;GE004924
PF04339	FemAB_like	Peptidogalycan biosysnthesis/recognition	Acetyltrans	CL0257.9	N-acetyltransferase like	GE003674
PF04340	DUF484	Protein of unknown function, DUF484	GAF	CL0161.12	GAF domain-like	GE000770;GE001933
PF04344	CheZ	Chemotaxis phosphatase, CheZ	--	--	--	GE000702
PF04345	Chor_lyase	Chorismate lyase	UTRA	CL0122.11	Chorismate lyase/UTRA superfamily	GE001045
PF04347	FliO	Flagellar biosynthesis protein, FliO	--	--	--	GE000692
PF04348	LppC	LppC putative lipoprotein	Periplas_BP	CL0144.13	Periplasmic binding protein like	GE000161
PF04350	PilO	Pilus assembly protein, PilO	EpsM	CL0331.4	General secretion pathway protein M	GE000464
PF04351	PilP	Pilus assembly protein, PilP	PilP	CL0655.1	GspC HR domain/PilP-like superfamily	GE000465
PF04354	ZipA_C	ZipA, C-terminal FtsZ-binding domain	--	--	--	GE001029
PF04355	SmpA_OmlA	SmpA / OmlA family	PepSY	CL0320.4	PepSY domain-like superfamily	GE000192;GE002727
PF04356	DUF489	Protein of unknown function (DUF489)	--	--	--	GE001018
PF04357	TamB	TamB, inner membrane protein subunit of TAM complex	AsmA-like	CL0401.4	AsmA-like OmpF regulator protein superfamily	GE003042
PF04358	DsrC	DsrC like protein	HTH	CL0123.18	Helix-turn-helix clan	GE003522
PF04359	DUF493	Protein of unknown function (DUF493)	ACT	CL0070.13	ACT-like domain	GE001101
PF04361	DUF494	Protein of unknown function (DUF494)	--	--	--	GE001076
PF04362	Iron_traffic	Bacterial Fe(2+) trafficking	--	--	--	GE000414
PF04364	DNA_pol3_chi	DNA polymerase III chi subunit, HolC	--	--	--	GE000305
PF04365	BrnT_toxin	Ribonuclease toxin, BrnT, of type II toxin-antitoxin system	Plasmid-antitox	CL0136.12	Plasmid toxin-antitoxin system	GE001068;GE004822
PF04367	DUF502	Protein of unknown function (DUF502)	--	--	--	GE000035;GE003091
PF04371	PAD_porph	Porphyromonas-type peptidyl-arginine deiminase	GME	CL0197.10	GME superfamily	GE000494
PF04375	HemX	HemX, putative uroporphyrinogen-III C-methyltransferase	--	--	--	GE004452
PF04376	ATE_N	Arginine-tRNA-protein transferase, N terminus	Acetyltrans	CL0257.9	N-acetyltransferase like	GE001001
PF04377	ATE_C	Arginine-tRNA-protein transferase, C terminus	Acetyltrans	CL0257.9	N-acetyltransferase like	GE001001
PF04378	RsmJ	Ribosomal RNA large subunit methyltransferase D, RlmJ	NADP_Rossmann	CL0063.25	FAD/NAD(P)-binding Rossmann fold Superfamily	GE004199
PF04379	DUF525	ApaG domain	E-set	CL0159.16	Ig-like fold superfamily (E-set)	GE000442
PF04380	BMFP	Membrane fusogenic activity	--	--	--	GE000044
PF04381	RdgC	Putative exonuclease, RdgC	--	--	--	GE004481;GE004607
PF04386	SspB	Stringent starvation protein B	--	--	--	GE004148
PF04390	LptE	Lipopolysaccharide-assembly	TolB_N	CL0342.4	TolB, N-terminal domain	GE001128
PF04393	DUF535	Protein of unknown function (DUF535)	--	--	--	GE001601
PF04400	NqrM	(Na+)-NQR maturation NqrM	--	--	--	GE001459
PF04402	SIMPL	Protein of unknown function (DUF541)	--	--	--	GE002547
PF04408	HA2	Helicase associated domain (HA2)	--	--	--	GE003232
PF04413	Glycos_transf_N	3-Deoxy-D-manno-octulosonic-acid transferase (kdotransferase)	GT-B	CL0113.13	Glycosyl transferase clan GT-B	GE003801
PF04434	SWIM	SWIM zinc finger	--	--	--	GE002115
PF04442	CtaG_Cox11	Cytochrome c oxidase assembly protein CtaG/Cox11	--	--	--	GE001538
PF04445	SAM_MT	Putative SAM-dependent methyltransferase	NADP_Rossmann	CL0063.25	FAD/NAD(P)-binding Rossmann fold Superfamily	GE002848
PF04452	Methyltrans_RNA	RNA methyltransferase	SPOUT	CL0098.14	SPOUT Methyltransferase Superfamily	GE000541
PF04453	LptD	LPS transport system D	MBB	CL0193.14	Outer membrane beta-barrel protein superfamily	GE000501
PF04461	DUF520	Protein of unknown function (DUF520)	--	--	--	GE000326
PF04463	DUF523	Protein of unknown function (DUF523)	--	--	--	GE001095
PF04471	Mrr_cat	Restriction endonuclease	PDDEXK	CL0236.17	PD-(D/E)XK nuclease superfamily	GE003535
PF04476	4HFCP_synth	4-HFC-P synthase	TIM_barrel	CL0036.24	Common phosphate binding-site TIM barrel superfamily	GE001670
PF04480	DUF559	Protein of unknown function (DUF559)	PDDEXK	CL0236.17	PD-(D/E)XK nuclease superfamily	GE000306
PF04509	CheC	CheC-like family	CheC-like	CL0355.4	CheC-like superfamily	GE002333
PF04536	TPM_phosphatase	TPM domain	NADP_Rossmann	CL0063.25	FAD/NAD(P)-binding Rossmann fold Superfamily	GE003325
PF04539	Sigma70_r3	Sigma-70 region 3	HTH	CL0123.18	Helix-turn-helix clan	GE000700;GE000961;GE001664
PF04542	Sigma70_r2	Sigma-70 region 2	HTH	CL0123.18	Helix-turn-helix clan	GE000607;GE000700;GE000841;GE000844;GE000858;GE000865;GE000892;GE000899;GE000961;GE001632;GE001664;GE001718;GE002405;GE002579;GE002661;GE002698;GE003222;GE003372;GE003440;GE003537;GE003988;GE004231;GE004273;GE004338;GE004356
PF04545	Sigma70_r4	Sigma-70, region 4	HTH	CL0123.18	Helix-turn-helix clan	GE000607;GE000700;GE000841;GE000865;GE000892;GE000899;GE000961;GE001632;GE001664;GE001718;GE002405;GE002579;GE003372;GE003440;GE003537;GE003988;GE004231;GE004273;GE004338;GE004356
PF04546	Sigma70_ner	Sigma-70, non-essential region	HTH	CL0123.18	Helix-turn-helix clan	GE000961
PF04548	AIG1	AIG1 family	P-loop_NTPase	CL0023.34	P-loop containing nucleoside triphosphate hydrolase superfamily	GE001962
PF04551	GcpE	GcpE protein	--	--	--	GE001451
PF04552	Sigma54_DBD	Sigma-54, DNA binding domain	HTH	CL0123.18	Helix-turn-helix clan	GE004130
PF04560	RNA_pol_Rpb2_7	RNA polymerase Rpb2, domain 7	--	--	--	GE004080
PF04561	RNA_pol_Rpb2_2	RNA polymerase Rpb2, domain 2	--	--	--	GE004080
PF04563	RNA_pol_Rpb2_1	RNA polymerase beta subunit	--	--	--	GE004080
PF04565	RNA_pol_Rpb2_3	RNA polymerase Rpb2, domain 3	--	--	--	GE004080
PF04577	DUF563	Protein of unknown function (DUF563)	--	--	--	GE001417
PF04607	RelA_SpoT	Region found in RelA / SpoT proteins	NTP_transf	CL0260.8	Nucleotidyltransferase superfamily	GE001048;GE001704
PF04608	PgpA	Phosphatidylglycerophosphatase A	--	--	--	GE003566
PF04610	TrbL	TrbL/VirB6 plasmid conjugal transfer protein	--	--	--	GE004855;GE004918
PF04613	LpxD	UDP-3-O-[3-hydroxymyristoyl] glucosamine N-acyltransferase, LpxD	--	--	--	GE003449
PF04632	FUSC	Fusaric acid resistance protein family	FUSC	CL0307.4	Fusaric acid resistance protein-like superfamily	GE003179
PF04665	Pox_A32	Poxvirus A32 protein	P-loop_NTPase	CL0023.34	P-loop containing nucleoside triphosphate hydrolase superfamily	GE004509
PF04693	DDE_Tnp_2	Archaeal putative transposase ISC1217	RNase_H	CL0219.14	Ribonuclease H-like superfamily	GE000891;GE001375
PF04715	Anth_synt_I_N	Anthranilate synthase component I, N terminal region	--	--	--	GE000289;GE001648
PF04733	Coatomer_E	Coatomer epsilon subunit	TPR	CL0020.25	Tetratrico peptide repeat superfamily	GE001841;GE003836
PF04744	Monooxygenase_B	Monooxygenase subunit B protein	--	--	--	GE000526;GE000573
PF04751	DUF615	Protein of unknown function (DUF615)	--	--	--	GE000489
PF04754	Transposase_31	Putative transposase, YhgA-like	PDDEXK	CL0236.17	PD-(D/E)XK nuclease superfamily	GE001525;GE004107
PF04760	IF2_N	Translation initiation factor IF-2, N-terminal region	HTH	CL0123.18	Helix-turn-helix clan	GE000099
PF04773	FecR	FecR protein	--	--	--	GE000016;GE000017;GE000608;GE000842;GE000845;GE000859;GE000866;GE000893;GE000900;GE002580;GE003654;GE004230;GE004274;GE004340;GE004355
PF04794	YdjC	YdjC-like protein	GH_CE	CL0158.12	Glycoside hydrolase/deacetylase superfamily	GE003783
PF04809	HupH_C	HupH hydrogenase expression protein, C-terminal conserved region	--	--	--	GE001437
PF04824	Rad21_Rec8	Conserved region of Rad21 / Rec8 like protein	Kleisin	CL0157.11	Kleisin superfamily	GE003386
PF04828	GFA	Glutathione-dependent formaldehyde-activating enzyme	Beta-tent	CL0080.12	Beta-tent fold	GE000107;GE001289;GE001346
PF04832	SOUL	SOUL heme-binding protein	SHS2	CL0319.4	SHS2 domain	GE001916
PF04851	ResIII	Type III restriction enzyme, res subunit	P-loop_NTPase	CL0023.34	P-loop containing nucleoside triphosphate hydrolase superfamily	GE000509;GE000595;GE000931;GE001046;GE001399;GE001495;GE001803;GE002184;GE002199;GE002266;GE002327;GE002820;GE002894;GE003398;GE003810;GE003812;GE003876;GE004384;GE004489;GE004674;GE004718;GE004770
PF04879	Molybdop_Fe4S4	Molybdopterin oxidoreductase Fe4S4 domain	4Fe-4S	CL0344.4	4Fe-4S ferredoxins	GE001483;GE002380;GE002634
PF04891	NifQ	NifQ	--	--	--	GE004189
PF04892	VanZ	VanZ like family	--	--	--	GE001239
PF04896	AmoC	Ammonia monooxygenase/methane monooxygenase, subunit C	--	--	--	GE000524;GE000574
PF04898	Glu_syn_central	Glutamate synthase central domain	TIM_barrel	CL0036.24	Common phosphate binding-site TIM barrel superfamily	GE003796
PF04909	Amidohydro_2	Amidohydrolase	Amidohydrolase	CL0034.15	Amidohydrolase superfamily	GE003126
PF04930	FUN14	FUN14 family	--	--	--	GE000754
PF04932	Wzy_C	O-Antigen ligase	O-anti_assembly	CL0499.3	O-antigen assembly enzyme superfamily	GE000168;GE000554;GE000762;GE002835
PF04940	BLUF	Sensors of blue-light using FAD	Acylphosphatase	CL0622.1	Acylphosphatase/BLUF domain-like superfamily	GE002252
PF04955	HupE_UreJ	HupE / UreJ protein	LysE	CL0292.6	LysE transporter superfamily	GE001925;GE002590;GE002592;GE004303;GE004304;GE004306;GE004317
PF04956	TrbC	TrbC/VIRB2 family	--	--	--	GE004927
PF04961	FTCD_C	Formiminotransferase-cyclodeaminase	--	--	--	GE000937
PF04963	Sigma54_CBD	Sigma-54 factor, core binding domain	HTH	CL0123.18	Helix-turn-helix clan	GE004130
PF04965	GPW_gp25	Gene 25-like lysozyme	--	--	--	GE001147
PF04966	OprB	Carbohydrate-selective porin, OprB family	MBB	CL0193.14	Outer membrane beta-barrel protein superfamily	GE000381;GE003467
PF04972	BON	BON domain	--	--	--	GE003031;GE003057;GE003073
PF04977	DivIC	Septum formation initiator	FtsL	CL0225.8	FtsL-like superfamily	GE001054
PF04982	HPP	HPP family	FUSC	CL0307.4	Fusaric acid resistance protein-like superfamily	GE003389
PF04983	RNA_pol_Rpb1_3	RNA polymerase Rpb1, domain 3	--	--	--	GE004079
PF04984	Phage_sheath_1	Phage tail sheath protein subtilisin-like domain	--	--	--	GE003224
PF04993	TfoX_N	TfoX N-terminal domain	YgaC_TfoX-N	CL0631.1	YgaC/TfoX-N like superfamily	GE001340;GE002596
PF04995	CcmD	Heme exporter protein D (CcmD)	--	--	--	GE002455
PF04997	RNA_pol_Rpb1_1	RNA polymerase Rpb1, domain 1	--	--	--	GE004079
PF04998	RNA_pol_Rpb1_5	RNA polymerase Rpb1, domain 5	--	--	--	GE004079
PF04999	FtsL	Cell division protein FtsL	FtsL	CL0225.8	FtsL-like superfamily	GE000142
PF05000	RNA_pol_Rpb1_4	RNA polymerase Rpb1, domain 4	--	--	--	GE004079
PF05013	FGase	N-formylglutamate amidohydrolase	Peptidase_MH	CL0035.16	Peptidase clan MH/MC/MF	GE003665
PF05015	HigB-like_toxin	RelE-like toxin of type II toxin-antitoxin system HigB	Plasmid-antitox	CL0136.12	Plasmid toxin-antitoxin system	GE002110
PF05016	ParE_toxin	ParE toxin of type II toxin-antitoxin system, parDE	Plasmid-antitox	CL0136.12	Plasmid toxin-antitoxin system	GE000733;GE000905;GE000919;GE001641;GE001833;GE002078;GE002274;GE002313;GE002614;GE003257;GE004881;GE004903
PF05036	SPOR	Sporulation related domain	--	--	--	GE000471;GE001233;GE001367;GE002830;GE002872
PF05057	DUF676	Putative serine esterase (DUF676)	AB_hydrolase	CL0028.22	Alpha/Beta hydrolase fold	GE001650
PF05082	Rop-like	Rop-like	--	--	--	GE000112
PF05096	Glu_cyclase_2	Glutamine cyclotransferase	Beta_propeller	CL0186.14	Beta propeller clan	GE002474
PF05101	VirB3	Type IV secretory pathway, VirB3-like protein	--	--	--	GE004926
PF05107	Cas_Cas7	CRISPR-associated protein Cas7	--	--	--	GE001498
PF05114	DUF692	Protein of unknown function (DUF692)	TIM_barrel	CL0036.24	Common phosphate binding-site TIM barrel superfamily	GE000174;GE002701
PF05127	Helicase_RecD	Helicase	P-loop_NTPase	CL0023.34	P-loop containing nucleoside triphosphate hydrolase superfamily	GE000306;GE003888
PF05130	FlgN	FlgN protein	--	--	--	GE001270
PF05137	PilN	Fimbrial assembly protein (PilN)	EpsM	CL0331.4	General secretion pathway protein M	GE000463;GE001885;GE003990
PF05144	Phage_CRI	Phage replication protein CRI	--	--	--	GE002608;GE002623
PF05148	Methyltransf_8	Hypothetical methyltransferase	NADP_Rossmann	CL0063.25	FAD/NAD(P)-binding Rossmann fold Superfamily	GE003183;GE003563
PF05154	TM2	TM2 domain	--	--	--	GE000288
PF05157	T2SSE_N	Type II secretion system (T2SS), protein E, N-terminal domain	--	--	--	GE000391;GE001878;GE002981;GE003996
PF05161	MOFRL	MOFRL family	--	--	--	GE004040
PF05163	DinB	DinB family	DinB	CL0310.4	DinB-like superfamily	GE002022
PF05164	ZapA	Cell division protein ZapA	--	--	--	GE002989
PF05166	YcgL	YcgL domain	--	--	--	GE000407
PF05171	HemS	Haemin-degrading HemS.ChuX domain	HemS_ChuX	CL0312.4	Heme iron utilization protein-like superfamily	GE004418
PF05173	DapB_C	Dihydrodipicolinate reductase, C-terminus	GADPH_aa-bio_dh	CL0139.11	Amino acid biosynthesis and glycosomal dehydrogenase	GE000092
PF05175	MTS	Methyltransferase small domain	NADP_Rossmann	CL0063.25	FAD/NAD(P)-binding Rossmann fold Superfamily	GE000053;GE000366;GE000479;GE000492;GE000797;GE001178;GE001404;GE001533;GE001874;GE001977;GE002255;GE002256;GE002280;GE002326;GE003183;GE003563;GE004097;GE004448
PF05188	MutS_II	MutS domain II	--	--	--	GE001197
PF05190	MutS_IV	MutS family domain IV	--	--	--	GE001197
PF05191	ADK_lid	Adenylate kinase, active site lid	--	--	--	GE000073
PF05192	MutS_III	MutS domain III	--	--	--	GE001197;GE003625
PF05193	Peptidase_M16_C	Peptidase M16 inactive domain	Peptidase_ME	CL0094.12	LuxS/MPP-like metallohydrolase	GE000054;GE000055
PF05194	UreE_C	UreE urease accessory protein, C-terminal domain	--	--	--	GE003204
PF05195	AMP_N	Aminopeptidase P, N-terminal domain	AMP_N-like	CL0356.4	Creatinase/prolidase N-terminal domain superfamily	GE002986
PF05198	IF3_N	Translation initiation factor IF-3, N-terminal domain	--	--	--	GE002788
PF05199	GMC_oxred_C	GMC oxidoreductase	--	--	--	GE003245;GE003776
PF05201	GlutR_N	Glutamyl-tRNAGlu reductase, N-terminal domain	--	--	--	GE004095
PF05209	MinC_N	Septum formation inhibitor MinC, N-terminal domain	--	--	--	GE004127
PF05221	AdoHcyase	S-adenosyl-L-homocysteine hydrolase	Form_Glyc_dh	CL0325.4	Formate/glycerate dehydrogenase catalytic domain-like superfamily	GE000963
PF05222	AlaDh_PNT_N	Alanine dehydrogenase/PNT, N-terminal domain	Form_Glyc_dh	CL0325.4	Formate/glycerate dehydrogenase catalytic domain-like superfamily	GE002669;GE003856
PF05226	CHASE2	CHASE2 domain	--	--	--	GE000014;GE001407;GE003652
PF05231	MASE1	MASE1	--	--	--	GE002185
PF05235	CHAD	CHAD domain	--	--	--	GE000786
PF05239	PRC	PRC-barrel domain	PRC-barrel	CL0350.4	PRC-barrel like superfamily	GE000577;GE000948;GE003047;GE003081
PF05247	FlhD	Flagellar transcriptional activator (FlhD)	--	--	--	GE000835;GE000837;GE000917;GE004216;GE004218;GE004299;GE004325;GE004520
PF05258	DciA	Dna[CI] antecedent, DciA	T3SS-hook	CL0424.4	Type III secretion system-derived superfamily, hook-related	GE000152
PF05272	VirE	Virulence-associated protein E	P-loop_NTPase	CL0023.34	P-loop containing nucleoside triphosphate hydrolase superfamily	GE001754
PF05280	FlhC	Flagellar transcriptional activator (FlhC)	--	--	--	GE000834;GE000838;GE000918;GE004215;GE004217;GE004298;GE004324;GE004517;GE004519;GE004619
PF05309	TraE	TraE protein	--	--	--	GE000876;GE004268;GE004533
PF05343	Peptidase_M42	M42 glutamyl aminopeptidase	Peptidase_MH	CL0035.16	Peptidase clan MH/MC/MF	GE000942
PF05359	DUF748	Domain of Unknown Function (DUF748)	AsmA-like	CL0401.4	AsmA-like OmpF regulator protein superfamily	GE000011
PF05362	Lon_C	Lon protease (S16) C-terminal proteolytic domain	S5	CL0329.4	Ribosomal protein S5 domain 2-like superfamily	GE000362;GE001039;GE003528
PF05368	NmrA	NmrA-like family	NADP_Rossmann	CL0063.25	FAD/NAD(P)-binding Rossmann fold Superfamily	GE000977;GE001209
PF05400	FliT	Flagellar protein FliT	--	--	--	GE000987
PF05401	NodS	Nodulation protein S (NodS)	NADP_Rossmann	CL0063.25	FAD/NAD(P)-binding Rossmann fold Superfamily	GE001007;GE001533;GE003183;GE003690
PF05402	PqqD	Coenzyme PQQ synthesis protein D (PqqD)	HTH	CL0123.18	Helix-turn-helix clan	GE004203
PF05406	WGR	WGR domain	--	--	--	GE004793;GE004819
PF05425	CopD	Copper resistance protein D	CopD_like	CL0430.4	Copper resistance protein D	GE004017
PF05433	Rick_17kDa_Anti	Glycine zipper 2TM domain	Glycine-zipper	CL0500.3	Glycine-zipper TM superfamily	GE004824
PF05448	AXE1	Acetyl xylan esterase (AXE1)	AB_hydrolase	CL0028.22	Alpha/Beta hydrolase fold	GE002423
PF05484	LRV_FeS	LRV protein FeS4 cluster	TPR	CL0020.25	Tetratrico peptide repeat superfamily	GE000779;GE003947
PF05488	PAAR_motif	PAAR motif	--	--	--	GE001152
PF05491	RuvB_C	RuvB C-terminal winged helix domain	HTH	CL0123.18	Helix-turn-helix clan	GE003754
PF05494	MlaC	MlaC protein	NTF2	CL0051.14	NTF2-like superfamily	GE000801;GE004010
PF05496	RuvB_N	Holliday junction DNA helicase RuvB P-loop domain	P-loop_NTPase	CL0023.34	P-loop containing nucleoside triphosphate hydrolase superfamily	GE000569;GE000673;GE001071;GE001715;GE002441;GE002675;GE003344;GE003481;GE003754;GE003985;GE004046
PF05532	CsbD	CsbD-like	YjbJ-CsbD-like	CL0406.4	YjbJ-CsbD-like superfamily	GE001858;GE003027;GE003087;GE003088
PF05534	HicB	HicB family	Met_repress	CL0057.14	MetJ/Arc repressor, antitoxin of TA systems superfamily	GE004874;GE004896
PF05567	Neisseria_PilC	Neisseria PilC beta-propeller domain	Beta_propeller	CL0186.14	Beta propeller clan	GE002913
PF05577	Peptidase_S28	Serine carboxypeptidase S28	AB_hydrolase	CL0028.22	Alpha/Beta hydrolase fold	GE004191
PF05591	T6SS_VipA	Type VI secretion system, VipA, VC_A0107 or Hcp2	--	--	--	GE001143;GE003420
PF05593	RHS_repeat	RHS Repeat	--	--	--	GE001987;GE002865;GE004773
PF05598	DUF772	Transposase domain (DUF772)	--	--	--	GE000066;GE004281;GE004336
PF05621	TniB	Bacterial TniB protein	P-loop_NTPase	CL0023.34	P-loop containing nucleoside triphosphate hydrolase superfamily	GE000569;GE001150;GE003481
PF05635	23S_rRNA_IVP	23S rRNA-intervening sequence protein	--	--	--	GE004389
PF05638	T6SS_HCP	Type VI secretion system effector, Hcp	--	--	--	GE001145
PF05656	DUF805	Protein of unknown function (DUF805)	--	--	--	GE001696
PF05673	DUF815	Protein of unknown function (DUF815)	P-loop_NTPase	CL0023.34	P-loop containing nucleoside triphosphate hydrolase superfamily	GE000029
PF05681	Fumerase	Fumarate hydratase (Fumerase)	--	--	--	GE000245
PF05683	Fumerase_C	Fumarase C-terminus	--	--	--	GE000245
PF05685	Uma2	Putative restriction endonuclease	PDDEXK	CL0236.17	PD-(D/E)XK nuclease superfamily	GE004561
PF05690	ThiG	Thiazole biosynthesis protein ThiG	TIM_barrel	CL0036.24	Common phosphate binding-site TIM barrel superfamily	GE000519
PF05694	SBP56	56kDa selenium binding protein (SBP56)	Beta_propeller	CL0186.14	Beta propeller clan	GE000181
PF05697	Trigger_N	Bacterial trigger factor protein (TF)	--	--	--	GE001073
PF05698	Trigger_C	Bacterial trigger factor protein (TF) C-terminus	Trigger_C	CL0262.7	Trigger factor/SurA domain	GE001073
PF05707	Zot	Zonular occludens toxin (Zot)	P-loop_NTPase	CL0023.34	P-loop containing nucleoside triphosphate hydrolase superfamily	GE002601;GE002617
PF05708	Peptidase_C92	Permuted papain-like amidase enzyme, YaeF/YiiX, C92 family	Peptidase_CA	CL0125.15	Peptidase clan CA	GE002243;GE004750
PF05711	TylF	Macrocin-O-methyltransferase (TylF)	NADP_Rossmann	CL0063.25	FAD/NAD(P)-binding Rossmann fold Superfamily	GE000640
PF05717	TnpB_IS66	IS66 Orf2 like protein	--	--	--	GE000235;GE000776
PF05724	TPMT	Thiopurine S-methyltransferase (TPMT)	NADP_Rossmann	CL0063.25	FAD/NAD(P)-binding Rossmann fold Superfamily	GE000339;GE000479;GE003191
PF05728	UPF0227	Uncharacterised protein family (UPF0227)	AB_hydrolase	CL0028.22	Alpha/Beta hydrolase fold	GE001062;GE001680
PF05729	NACHT	NACHT domain	P-loop_NTPase	CL0023.34	P-loop containing nucleoside triphosphate hydrolase superfamily	GE001841;GE002237
PF05744	Benyvirus_P25	Benyvirus P25/P26 protein	--	--	--	GE003364
PF05746	DALR_1	DALR anticodon binding domain	DALR	CL0258.7	DALR superfamily	GE000324;GE000472
PF05768	DUF836	Glutaredoxin-like domain (DUF836)	Thioredoxin	CL0172.17	Thioredoxin-like	GE000313
PF05783	DLIC	Dynein light intermediate chain (DLIC)	P-loop_NTPase	CL0023.34	P-loop containing nucleoside triphosphate hydrolase superfamily	GE002901
PF05838	Glyco_hydro_108	Glycosyl hydrolase 108	Lysozyme	CL0037.14	Lysozyme-like superfamily	GE001740
PF05857	TraX	TraX protein	Acyl_transf_3	CL0316.4	Membrane acyl transferase superfamily	GE004852;GE004915
PF05860	Haemagg_act	haemagglutination activity domain	Pec_lyase-like	CL0268.7	Pectate lyase-like beta helix	GE000815;GE001376;GE001814;GE002047
PF05872	DUF853	Bacterial protein of unknown function (DUF853)	P-loop_NTPase	CL0023.34	P-loop containing nucleoside triphosphate hydrolase superfamily	GE000856;GE004509
PF05896	NQRA	Na(+)-translocating NADH-quinone reductase subunit A (NQRA)	Hybrid	CL0105.13	Barrel sandwich hybrid superfamily	GE001453
PF05899	Cupin_3	Protein of unknown function (DUF861)	Cupin	CL0029.20	Cupin fold	GE002983
PF05930	Phage_AlpA	Prophage CP4-57 regulatory protein (AlpA)	HTH	CL0123.18	Helix-turn-helix clan	GE000591;GE002799
PF05935	Arylsulfotrans	Arylsulfotransferase (ASST)	Beta_propeller	CL0186.14	Beta propeller clan	GE001306
PF05936	T6SS_VasE	Bacterial Type VI secretion, VC_A0110, EvfL, ImpJ, VasE	--	--	--	GE001133
PF05940	NnrS	NnrS protein	--	--	--	GE001256
PF05943	VipB	Type VI secretion protein, EvpB/VC_A0108, tail sheath	--	--	--	GE001144;GE003420
PF05947	T6SS_TssF	Type VI secretion system, TssF	--	--	--	GE001148
PF05951	Peptidase_M15_2	Bacterial protein of unknown function (DUF882)	Peptidase_MD	CL0170.11	Peptidase MD	GE001281;GE003849
PF05954	Phage_GPD	Phage late control gene D protein (GPD)	Phage_barrel	CL0504.3	Phage tail beta-barrel superfamily	GE001153
PF05958	tRNA_U5-meth_tr	tRNA (Uracil-5-)-methyltransferase	NADP_Rossmann	CL0063.25	FAD/NAD(P)-binding Rossmann fold Superfamily	GE001404
PF05971	Methyltransf_10	RNA methyltransferase	NADP_Rossmann	CL0063.25	FAD/NAD(P)-binding Rossmann fold Superfamily	GE001874
PF05973	Gp49	Phage derived protein Gp49-like (DUF891)	Plasmid-antitox	CL0136.12	Plasmid toxin-antitoxin system	GE000604;GE000727;GE001274;GE001675;GE002239;GE002806;GE002956
PF05977	MFS_3	Transmembrane secretion effector	MFS	CL0015.20	Major Facilitator Superfamily	GE003472
PF05981	CreA	CreA protein	--	--	--	GE000551
PF05985	EutC	Ethanolamine ammonia-lyase light chain (EutC)	--	--	--	GE003303
PF05992	SbmA_BacA	SbmA/BacA-like family	ABC_membrane	CL0241.8	ABC transporter membrane domain clan	GE001800
PF06026	Rib_5-P_isom_A	Ribose 5-phosphate isomerase A (phosphoriboisomerase A)	ISOCOT_Fold	CL0246.8	Isomerase,CoA transferase & Translation initiation factor Superfamily	GE003448;GE003803
PF06048	DUF927	Domain of unknown function (DUF927)	P-loop_NTPase	CL0023.34	P-loop containing nucleoside triphosphate hydrolase superfamily	GE000589;GE002797
PF06051	DUF928	Domain of Unknown Function (DUF928)	--	--	--	GE001408
PF06057	VirJ	Bacterial virulence protein (VirJ)	AB_hydrolase	CL0028.22	Alpha/Beta hydrolase fold	GE002019
PF06067	DUF932	Domain of unknown function (DUF932)	--	--	--	GE004639
PF06068	TIP49	TIP49 P-loop domain	P-loop_NTPase	CL0023.34	P-loop containing nucleoside triphosphate hydrolase superfamily	GE001715;GE003985
PF06071	YchF-GTPase_C	Protein of unknown function (DUF933)	Ubiquitin	CL0072.20	Ubiquitin superfamily	GE002887
PF06073	DUF934	Bacterial protein of unknown function (DUF934)	--	--	--	GE000330
PF06080	DUF938	Protein of unknown function (DUF938)	NADP_Rossmann	CL0063.25	FAD/NAD(P)-binding Rossmann fold Superfamily	GE003675
PF06094	GGACT	Gamma-glutamyl cyclotransferase, AIG2-like	AIG2	CL0278.8	AIG2/ChaC-like superfamily	GE003885
PF06114	Peptidase_M78	IrrE N-terminal-like domain	Peptidase_MA	CL0126.18	Peptidase clan MA	GE000260;GE002109;GE002886
PF06122	TraH	Conjugative relaxosome accessory transposon protein	--	--	--	GE000849;GE004293;GE004544
PF06144	DNA_pol3_delta	DNA polymerase III, delta subunit	P-loop_NTPase	CL0023.34	P-loop containing nucleoside triphosphate hydrolase superfamily	GE001127
PF06146	PsiE	Phosphate-starvation-inducible E	--	--	--	GE001015;GE001083;GE004472
PF06155	DUF971	Protein of unknown function (DUF971)	--	--	--	GE003598
PF06165	Glyco_transf_36	Glycosyltransferase family 36	Gal_mutarotase	CL0103.12	Galactose Mutarotase-like superfamily	GE003102
PF06167	Peptidase_M90	Glucose-regulated metallo-peptidase M90	Peptidase_MA	CL0126.18	Peptidase clan MA	GE002747
PF06189	5-nucleotidase	5'-nucleotidase	--	--	--	GE001368
PF06228	ChuX_HutX	Haem utilisation ChuX/HutX	HemS_ChuX	CL0312.4	Heme iron utilization protein-like superfamily	GE004418
PF06250	YhcG_C	YhcG PDDEXK nuclease domain	PDDEXK	CL0236.17	PD-(D/E)XK nuclease superfamily	GE002321;GE004796
PF06271	RDD	RDD family	--	--	--	GE000300;GE002677
PF06277	EutA	Ethanolamine utilisation protein EutA	Actin_ATPase	CL0108.16	Actin-like ATPase Superfamily	GE000130
PF06296	RelE	RelE toxin of RelE / RelB toxin-antitoxin system	Plasmid-antitox	CL0136.12	Plasmid toxin-antitoxin system	GE002233
PF06325	PrmA	Ribosomal protein L11 methyltransferase (PrmA)	NADP_Rossmann	CL0063.25	FAD/NAD(P)-binding Rossmann fold Superfamily	GE000492;GE001178;GE001874;GE002255;GE002280;GE003183;GE003690;GE004097
PF06414	Zeta_toxin	Zeta toxin	P-loop_NTPase	CL0023.34	P-loop containing nucleoside triphosphate hydrolase superfamily	GE000950;GE001521;GE003819;GE004804
PF06415	iPGM_N	BPG-independent PGAM N-terminus (iPGM_N)	--	--	--	GE003140
PF06418	CTP_synth_N	CTP synthase N-terminus	P-loop_NTPase	CL0023.34	P-loop containing nucleoside triphosphate hydrolase superfamily	GE001057
PF06421	LepA_C	GTP-binding protein LepA C-terminus	--	--	--	GE001030
PF06429	Flg_bbr_C	Flagellar basal body rod FlgEFG protein C-terminal	--	--	--	GE003695;GE003697;GE003698;GE003699;GE003703
PF06433	Me-amine-dh_H	Methylamine dehydrogenase heavy chain (MADH)	Beta_propeller	CL0186.14	Beta propeller clan	GE001838
PF06434	Aconitase_2_N	Aconitate hydratase 2 N-terminus	Leu-IlvD	CL0364.4	LeuD/IlvD-like	GE002918
PF06445	GyrI-like	GyrI-like small molecule binding domain	SHS2	CL0319.4	SHS2 domain	GE001165;GE002967
PF06463	Mob_synth_C	Molybdenum Cofactor Synthesis C	--	--	--	GE001383
PF06468	Spond_N	Spondin_N	C2	CL0154.11	C2 superfamily	GE002991
PF06470	SMC_hinge	SMC proteins Flexible Hinge Domain	--	--	--	GE001028
PF06472	ABC_membrane_2	ABC transporter transmembrane region 2	ABC_membrane	CL0241.8	ABC transporter membrane domain clan	GE001800
PF06480	FtsH_ext	FtsH Extracellular	--	--	--	GE000828;GE001715;GE003985
PF06490	FleQ	Flagellar regulatory protein FleQ	CheY	CL0304.5	CheY-like superfamily	GE001079
PF06496	DUF1097	Protein of unknown function (DUF1097)	--	--	--	GE001181
PF06508	QueC	Queuosine biosynthesis protein QueC	HUP	CL0039.12	HUP - HIGH-signature proteins, UspA, and PP-ATPase.	GE003745
PF06537	DHOR	Di-haem oxidoreductase, putative peroxidase	Cytochrome-c	CL0318.4	Cytochrome c superfamily	GE002735
PF06552	TOM20_plant	Plant specific mitochondrial import receptor subunit TOM20	TPR	CL0020.25	Tetratrico peptide repeat superfamily	GE003557;GE003807
PF06564	CBP_BcsQ	Cellulose biosynthesis protein BcsQ	P-loop_NTPase	CL0023.34	P-loop containing nucleoside triphosphate hydrolase superfamily	GE000367;GE000699;GE000707;GE004030;GE004126;GE004742
PF06574	FAD_syn	FAD synthetase	HUP	CL0039.12	HUP - HIGH-signature proteins, UspA, and PP-ATPase.	GE000515
PF06586	TraK	TraK protein	--	--	--	GE000877;GE004267;GE004534
PF06613	KorB_C	KorB C-terminal beta-barrel domain	TRB	CL0206.11	Transcriptional repressor beta-barrel domain	GE004802
PF06672	DUF1175	Protein of unknown function (DUF1175)	Peptidase_CA	CL0125.15	Peptidase clan CA	GE000050
PF06689	zf-C4_ClpX	ClpX C4-type zinc finger	Zn_Beta_Ribbon	CL0167.15	Zinc beta-ribbon	GE000350;GE001071;GE004826
PF06707	DUF1194	Protein of unknown function (DUF1194)	vWA-like	CL0128.12	von Willebrand factor type A	GE003859
PF06723	MreB_Mbl	MreB/Mbl protein	Actin_ATPase	CL0108.16	Actin-like ATPase Superfamily	GE000090;GE000130;GE000462;GE000967;GE001665;GE002086
PF06725	3D	3D domain	DPBB	CL0199.12	Double Psi beta barrel glucanase	GE001588
PF06727	DUF1207	Protein of unknown function (DUF1207)	--	--	--	GE003056
PF06733	DEAD_2	DEAD_2	P-loop_NTPase	CL0023.34	P-loop containing nucleoside triphosphate hydrolase superfamily	GE003398
PF06744	IcmF_C	Type VI secretion protein IcmF C-terminal	C2	CL0154.11	C2 superfamily	GE001135
PF06745	ATPase	KaiC	P-loop_NTPase	CL0023.34	P-loop containing nucleoside triphosphate hydrolase superfamily	GE001159;GE003526;GE003528
PF06750	DiS_P_DiS	Bacterial Peptidase A24 N-terminal domain	--	--	--	GE000389
PF06751	EutB	Ethanolamine ammonia lyase large subunit (EutB)	--	--	--	GE003304
PF06761	IcmF-related	Intracellular multiplication and human macrophage-killing	--	--	--	GE001135
PF06790	UPF0259	Uncharacterised protein family (UPF0259)	--	--	--	GE002671;GE002672
PF06803	DUF1232	Protein of unknown function (DUF1232)	--	--	--	GE004835
PF06804	Lipoprotein_18	NlpB/DapX lipoprotein	Bet_V_1_like	CL0209.11	Bet V 1 like	GE001122;GE001155
PF06812	ImpA_N	ImpA, N-terminal, type VI secretion system	--	--	--	GE001142
PF06821	Ser_hydrolase	Serine hydrolase	AB_hydrolase	CL0028.22	Alpha/Beta hydrolase fold	GE000617;GE002711;GE003169
PF06827	zf-FPG_IleRS	Zinc finger found in FPG and IleRS	Zn_Beta_Ribbon	CL0167.15	Zinc beta-ribbon	GE001017
PF06831	H2TH	Formamidopyrimidine-DNA glycosylase H2TH domain	H2TH	CL0303.5	Helix-two-turns-helix superfamily	GE001017
PF06832	BiPBP_C	Penicillin-Binding Protein C-terminus Family	E-set	CL0159.16	Ig-like fold superfamily (E-set)	GE002696
PF06834	TraU	TraU protein	--	--	--	GE000887;GE004257;GE004526
PF06835	LptC	Lipopolysaccharide-assembly, LptC-related	OstA	CL0259.7	OstA superfamily	GE004133
PF06844	DUF1244	Protein of unknown function (DUF1244)	--	--	--	GE001365
PF06853	DUF1249	Protein of unknown function (DUF1249)	--	--	--	GE001507
PF06865	Ppnp	Pyrimidine/purine nucleoside phosphorylase	Cupin	CL0029.20	Cupin fold	GE002296
PF06945	DUF1289	Protein of unknown function (DUF1289)	--	--	--	GE000516;GE003686
PF06962	rRNA_methylase	Putative rRNA methylase	NADP_Rossmann	CL0063.25	FAD/NAD(P)-binding Rossmann fold Superfamily	GE002295
PF06968	BATS	Biotin and Thiamin Synthesis associated domain	--	--	--	GE001530
PF06969	HemN_C	HemN C-terminal domain	HTH	CL0123.18	Helix-turn-helix clan	GE000196;GE002461
PF06986	TraN	Type-1V conjugative transfer system mating pair stabilisation	--	--	--	GE000888;GE004256;GE004527
PF06988	NifT	NifT/FixU protein	--	--	--	GE000782
PF06996	T6SS_TssG	Type VI secretion, TssG	--	--	--	GE001149
PF07007	LprI	Lysozyme inhibitor LprI	--	--	--	GE000738
PF07015	VirC1	VirC1 protein	P-loop_NTPase	CL0023.34	P-loop containing nucleoside triphosphate hydrolase superfamily	GE000367;GE004878;GE004900
PF07021	MetW	Methionine biosynthesis protein MetW	NADP_Rossmann	CL0063.25	FAD/NAD(P)-binding Rossmann fold Superfamily	GE000411;GE000666;GE003599;GE003690
PF07022	Phage_CI_repr	Bacteriophage CI repressor helix-turn-helix domain	HTH	CL0123.18	Helix-turn-helix clan	GE001278
PF07024	ImpE	ImpE protein	--	--	--	GE001146
PF07042	TrfA	TrfA protein	HTH	CL0123.18	Helix-turn-helix clan	GE000853;GE004287
PF07044	DUF1329	Protein of unknown function (DUF1329)	LolA_LolB	CL0048.12	LolA/B superfamily	GE001688
PF07055	Eno-Rase_FAD_bd	Enoyl reductase FAD binding domain	NADP_Rossmann	CL0063.25	FAD/NAD(P)-binding Rossmann fold Superfamily	GE003403
PF07072	ZapD	Cell division protein	--	--	--	GE000387
PF07080	DUF1348	Protein of unknown function (DUF1348)	NTF2	CL0051.14	NTF2-like superfamily	GE002971
PF07085	DRTGG	DRTGG domain	MurF-HprK_N	CL0365.4	MurF and HprK N-domain-like superfamily	GE003488
PF07088	GvpD	GvpD gas vesicle protein	P-loop_NTPase	CL0023.34	P-loop containing nucleoside triphosphate hydrolase superfamily	GE003528
PF07110	EthD	EthD domain	Dim_A_B_barrel	CL0032.15	Dimeric alpha/beta barrel superfamily	GE001591;GE002537
PF07119	DUF1375	Protein of unknown function (DUF1375)	--	--	--	GE001978
PF07178	TraL	TraL protein	--	--	--	GE000875;GE004269;GE004532
PF07195	FliD_C	Flagellar hook-associated protein 2 C-terminus	--	--	--	GE000985
PF07209	DUF1415	Protein of unknown function (DUF1415)	--	--	--	GE003804
PF07215	DUF1419	Protein of unknown function (DUF1419)	--	--	--	GE003364
PF07219	HemY_N	HemY protein N-terminus	TPR	CL0020.25	Tetratrico peptide repeat superfamily	GE004453
PF07228	SpoIIE	Stage II sporulation protein E (SpoIIE)	PP2C	CL0238.8	PP2C-like superfamily	GE003792
PF07238	PilZ	PilZ domain	--	--	--	GE000058;GE001025;GE001098;GE001271;GE001418;GE002937;GE003490;GE003712;GE003811
PF07244	POTRA	Surface antigen variable number repeat	POTRA	CL0191.11	POTRA domain superfamily	GE000018;GE000813;GE001140;GE001382;GE003045
PF07264	EI24	Etoposide-induced protein 2.4 (EI24)	--	--	--	GE003687
PF07282	OrfB_Zn_ribbon	Putative transposase DNA-binding domain	Zn_Beta_Ribbon	CL0167.15	Zinc beta-ribbon	GE004736
PF07283	TrbH	Conjugal transfer protein TrbH	--	--	--	GE004859;GE004922
PF07295	DUF1451	Zinc-ribbon containing domain	Zn_Beta_Ribbon	CL0167.15	Zinc beta-ribbon	GE001130
PF07317	YcgR	Flagellar regulator YcgR	--	--	--	GE001216;GE001271;GE003525
PF07319	DnaI_N	Primosomal protein DnaI N-terminus	--	--	--	GE000971
PF07357	DRAT	Dinitrogenase reductase ADP-ribosyltransferase (DRAT)	--	--	--	GE002954
PF07366	SnoaL	SnoaL-like polyketide cyclase	NTF2	CL0051.14	NTF2-like superfamily	GE001009;GE003163
PF07394	DUF1501	Protein of unknown function (DUF1501)	Alk_phosphatase	CL0088.16	Alkaline phosphatase-like	GE001310;GE001845
PF07396	Porin_O_P	Phosphate-selective porin O and P	MBB	CL0193.14	Outer membrane beta-barrel protein superfamily	GE003531;GE003732
PF07424	TrbM	TrbM	--	--	--	GE004854;GE004917
PF07433	DUF1513	Protein of unknown function (DUF1513)	Beta_propeller	CL0186.14	Beta propeller clan	GE001838
PF07449	HyaE	Hydrogenase-1 expression protein HyaE	Thioredoxin	CL0172.17	Thioredoxin-like	GE001438
PF07478	Dala_Dala_lig_C	D-ala D-ala ligase C-terminus	ATP-grasp	CL0179.14	ATP-grasp superfamily	GE000132;GE000508;GE000824;GE001262;GE002546;GE003624
PF07479	NAD_Gly3P_dh_C	NAD-dependent glycerol-3-phosphate dehydrogenase C-terminus	6PGD_C	CL0106.13	6-phosphogluconate dehydrogenase C-terminal-like superfamily	GE000145
PF07484	Collar	Phage Tail Collar Domain	--	--	--	GE003355
PF07485	DUF1529	Domain of Unknown Function (DUF1259)	--	--	--	GE001324
PF07497	Rho_RNA_bind	Rho termination factor, RNA-binding domain	OB	CL0021.18	OB fold	GE001801
PF07498	Rho_N	Rho termination factor, N-terminal domain	HeH	CL0306.4	LEM/SAP HeH motif	GE001801
PF07499	RuvA_C	RuvA, C-terminal domain	UBA	CL0214.13	UBA superfamily	GE003755
PF07503	zf-HYPF	HypF finger	--	--	--	GE000094;GE001427
PF07505	DUF5131	Protein of unknown function (DUF5131)	--	--	--	GE004665;GE004666;GE004668
PF07514	TraI_2	Putative helicase	HD_PDEase	CL0237.8	HD/PDEase superfamily	GE000855;GE004285;GE004374;GE004511
PF07516	SecA_SW	SecA Wing and Scaffold domain	--	--	--	GE003715
PF07517	SecA_DEAD	SecA DEAD-like domain	P-loop_NTPase	CL0023.34	P-loop containing nucleoside triphosphate hydrolase superfamily	GE003715
PF07549	Sec_GG	SecD/SecF GG Motif	--	--	--	GE001580;GE001969
PF07559	FlaE	Flagellar basal body protein FlaE	--	--	--	GE003697
PF07568	HisKA_2	Histidine kinase	His_Kinase_A	CL0025.14	His Kinase A (phospho-acceptor) domain	GE002468
PF07578	LAB_N	Lipid A Biosynthesis N-terminal domain	MtN3-like	CL0141.12	MtN3-like, vesicle-trafficking cargo-receptors	GE003838
PF07581	Glug	The GLUG motif	--	--	--	GE002047
PF07583	PSCyt2	Protein of unknown function (DUF1549)	--	--	--	GE001309
PF07587	PSD1	Protein of unknown function (DUF1553)	--	--	--	GE001309
PF07589	PEP-CTERM	PEP-CTERM motif	--	--	--	GE002349;GE003353;GE003474;GE003612
PF07592	DDE_Tnp_ISAZ013	Rhodopirellula transposase DDE domain	RNase_H	CL0219.14	Ribonuclease H-like superfamily	GE004635;GE004789
PF07593	UnbV_ASPIC	ASPIC and UnbV	--	--	--	GE003323
PF07603	DUF1566	Protein of unknown function (DUF1566)	--	--	--	GE002740;GE004390;GE004516;GE004612
PF07638	Sigma70_ECF	ECF sigma factor	HTH	CL0123.18	Helix-turn-helix clan	GE000607;GE000865;GE000892;GE002405;GE002579;GE003222;GE003440;GE004231;GE004273;GE004338;GE004356
PF07642	BBP2	Putative beta-barrel porin-2, OmpL-like. bbp2	MBB	CL0193.14	Outer membrane beta-barrel protein superfamily	GE001473
PF07646	Kelch_2	Kelch motif	Beta_propeller	CL0186.14	Beta propeller clan	GE004431
PF07650	KH_2	KH domain	KH	CL0007.18	K-Homology (KH) domain Superfamily	GE001034;GE004067
PF07655	Secretin_N_2	Secretin N-terminal domain	--	--	--	GE003993
PF07660	STN	Secretin and TonB N terminus short domain	--	--	--	GE000466;GE000609;GE000843;GE000846;GE000860;GE000870;GE000896;GE003261;GE004229;GE004275;GE004352
PF07664	FeoB_C	Ferrous iron transport protein B C terminus	--	--	--	GE002784
PF07669	Eco57I	Eco57I restriction-modification methylase	NADP_Rossmann	CL0063.25	FAD/NAD(P)-binding Rossmann fold Superfamily	GE004484
PF07670	Gate	Nucleoside recognition	--	--	--	GE001252;GE002784
PF07676	PD40	WD40-like Beta Propeller Repeat	Beta_propeller	CL0186.14	Beta propeller clan	GE001838;GE003312;GE003749
PF07678	TED_complement	A-macroglobulin TED domain	6_Hairpin	CL0059.15	Six-hairpin glycosidase superfamily	GE003108
PF07681	DoxX	DoxX	DoxD-like	CL0131.11	DoxD-like	GE000618;GE002699
PF07685	GATase_3	CobB/CobQ-like glutamine amidotransferase domain	Glutaminase_I	CL0014.22	Class-I Glutamine amidotransferase superfamily	GE003820;GE004409;GE004469
PF07687	M20_dimer	Peptidase dimerisation domain	--	--	--	GE000063;GE004020
PF07690	MFS_1	Major Facilitator Superfamily	MFS	CL0015.20	Major Facilitator Superfamily	GE000333;GE000504;GE000575;GE001895;GE001948;GE002278;GE002332;GE002398;GE002440;GE002932;GE003407;GE003472
PF07691	PA14	PA14 domain	PA14	CL0301.6	PA14 superfamily	GE002690
PF07693	KAP_NTPase	KAP family P-loop domain	P-loop_NTPase	CL0023.34	P-loop containing nucleoside triphosphate hydrolase superfamily	GE000285;GE002237;GE004387;GE004393
PF07702	UTRA	UTRA domain	UTRA	CL0122.11	Chorismate lyase/UTRA superfamily	GE002028;GE004442
PF07703	A2M_BRD	Alpha-2-macroglobulin bait region domain	E-set	CL0159.16	Ig-like fold superfamily (E-set)	GE002875
PF07714	Pkinase_Tyr	Protein tyrosine kinase	PKinase	CL0016.22	Protein kinase superfamily	GE000077;GE001138;GE001568;GE002044;GE004437;GE004833
PF07715	Plug	TonB-dependent Receptor Plug Domain	--	--	--	GE000609;GE000843;GE000846;GE000860;GE000870;GE000896;GE000902;GE001307;GE001577;GE001926;GE002073;GE002356;GE002388;GE002581;GE002585;GE003200;GE003238;GE003261;GE003288;GE003352;GE004229;GE004275;GE004305;GE004337;GE004352;GE004399;GE004620
PF07717	OB_NTP_bind	Oligonucleotide/oligosaccharide-binding (OB)-fold	OB	CL0021.18	OB fold	GE003232
PF07719	TPR_2	Tetratricopeptide repeat	TPR	CL0020.25	Tetratrico peptide repeat superfamily	GE000016;GE000067;GE000636;GE000637;GE000975;GE000988;GE001007;GE001022;GE001372;GE001629;GE001841;GE001966;GE002008;GE002366;GE002393;GE002519;GE002769;GE002975;GE003511;GE003556;GE003557;GE003747;GE003771;GE003836;GE003847;GE003858;GE004094;GE004453
PF07720	TPR_3	Tetratricopeptide repeat	TPR	CL0020.25	Tetratrico peptide repeat superfamily	GE003557
PF07721	TPR_4	Tetratricopeptide repeat	TPR	CL0020.25	Tetratrico peptide repeat superfamily	GE001841;GE002008;GE003836;GE003847
PF07722	Peptidase_C26	Peptidase C26	Glutaminase_I	CL0014.22	Class-I Glutamine amidotransferase superfamily	GE000290;GE000412;GE000823;GE001057;GE004469
PF07724	AAA_2	AAA domain (Cdc48 subfamily)	P-loop_NTPase	CL0023.34	P-loop containing nucleoside triphosphate hydrolase superfamily	GE000350;GE000569;GE001071;GE001150;GE001609;GE003401;GE003481;GE003597
PF07726	AAA_3	ATPase family associated with various cellular activities (AAA)	P-loop_NTPase	CL0023.34	P-loop containing nucleoside triphosphate hydrolase superfamily	GE002441;GE002675;GE003344;GE003481;GE003754;GE003862;GE004586
PF07728	AAA_5	AAA domain (dynein-related subfamily)	P-loop_NTPase	CL0023.34	P-loop containing nucleoside triphosphate hydrolase superfamily	GE000045;GE000350;GE000569;GE000673;GE000828;GE001039;GE001071;GE001079;GE001080;GE001105;GE001150;GE001317;GE001609;GE001715;GE002154;GE002241;GE002441;GE002675;GE002961;GE003130;GE003305;GE003344;GE003401;GE003481;GE003597;GE003754;GE003829;GE003862;GE003985;GE004046;GE004160;GE004174;GE004241;GE004586
PF07730	HisKA_3	Histidine kinase	His_Kinase_A	CL0025.14	His Kinase A (phospho-acceptor) domain	GE001357;GE003351;GE003659
PF07731	Cu-oxidase_2	Multicopper oxidase	CU_oxidase	CL0026.20	Multicopper oxidase-like domain	GE000649;GE000650;GE001338;GE002535
PF07732	Cu-oxidase_3	Multicopper oxidase	CU_oxidase	CL0026.20	Multicopper oxidase-like domain	GE000649;GE000650;GE001338;GE002535
PF07733	DNA_pol3_alpha	Bacterial DNA polymerase III alpha NTPase domain	NTP_transf	CL0260.8	Nucleotidyltransferase superfamily	GE000023
PF07751	Abi_2	Abi-like protein	--	--	--	GE004488
PF07786	DUF1624	Protein of unknown function (DUF1624)	Acyl_transf_3	CL0316.4	Membrane acyl transferase superfamily	GE001810
PF07804	HipA_C	HipA-like C-terminal domain	PKinase	CL0016.22	Protein kinase superfamily	GE002285;GE003270;GE004288
PF07813	LTXXQ	LTXXQ motif family protein	LTXXQ-like	CL0515.3	LTXXQ-like superfamily	GE001611;GE003055;GE003161
PF07819	PGAP1	PGAP1-like protein	AB_hydrolase	CL0028.22	Alpha/Beta hydrolase fold	GE001062
PF07862	Nif11	Nif11 domain	--	--	--	GE000404
PF07883	Cupin_2	Cupin domain	Cupin	CL0029.20	Cupin fold	GE000269;GE001093;GE001633;GE001806;GE002983;GE003809
PF07884	VKOR	Vitamin K epoxide reductase family	--	--	--	GE002568
PF07885	Ion_trans_2	Ion channel	Ion_channel	CL0030.16	Ion channel (VIC) superfamily	GE000512;GE002965
PF07896	DUF1674	Protein of unknown function (DUF1674)	--	--	--	GE001426
PF07916	TraG_N	TraG-like protein, N-terminal region	--	--	--	GE000848;GE004294;GE004545
PF07927	HicA_toxin	HicA toxin of bacterial toxin-antitoxin,	--	--	--	GE000895
PF07943	PBP5_C	Penicillin-binding protein 5, C-terminal domain	--	--	--	GE001099
PF07963	N_methyl	Prokaryotic N-terminal methylation motif	--	--	--	GE000167;GE000169;GE001880;GE001881;GE001882;GE001883;GE001956;GE002041;GE002912;GE002915;GE002916;GE002917;GE004000;GE004002;GE004003
PF07969	Amidohydro_3	Amidohydrolase family	Amidohydrolase	CL0034.15	Amidohydrolase superfamily	GE000616;GE003205;GE003689;GE003865;GE004151
PF07973	tRNA_SAD	Threonyl and Alanyl tRNA synthetase second additional domain	Peptidase_ME	CL0094.12	LuxS/MPP-like metallohydrolase	GE001161;GE002787
PF07977	FabA	FabA-like domain	HotDog	CL0050.12	HotDog superfamily	GE000020;GE001937
PF07991	IlvN	Acetohydroxy acid isomeroreductase, NADPH-binding domain	NADP_Rossmann	CL0063.25	FAD/NAD(P)-binding Rossmann fold Superfamily	GE000788;GE000963
PF07992	Pyr_redox_2	Pyridine nucleotide-disulphide oxidoreductase	NADP_Rossmann	CL0063.25	FAD/NAD(P)-binding Rossmann fold Superfamily	GE000006;GE000365;GE000486;GE000487;GE001003;GE001089;GE001581;GE002381;GE002384;GE003016;GE003250;GE003442;GE003714;GE003806;GE004193
PF07993	NAD_binding_4	Male sterility protein	NADP_Rossmann	CL0063.25	FAD/NAD(P)-binding Rossmann fold Superfamily	GE000239;GE000977;GE000990;GE001209;GE001713;GE001934;GE003764;GE003765;GE003778;GE003914;GE003925
PF07995	GSDH	Glucose / Sorbosone dehydrogenase	Beta_propeller	CL0186.14	Beta propeller clan	GE001854;GE003309
PF08003	Methyltransf_9	Protein of unknown function (DUF1698)	NADP_Rossmann	CL0063.25	FAD/NAD(P)-binding Rossmann fold Superfamily	GE000411;GE000682
PF08007	Cupin_4	Cupin superfamily protein	Cupin	CL0029.20	Cupin fold	GE004301
PF08028	Acyl-CoA_dh_2	Acyl-CoA dehydrogenase, C-terminal domain	Acyl-CoA_dh	CL0087.13	Acyl-CoA dehydrogenase, C-terminal domain-like	GE001708;GE003127;GE003129;GE003133
PF08032	SpoU_sub_bind	RNA 2'-O ribose methyltransferase substrate binding	PELOTA	CL0101.12	Pelota - RNA ribose binding superfamily	GE000008
PF08173	YbgT_YccB	Membrane bound YbgT-like protein	--	--	--	GE001087
PF08206	OB_RNB	Ribonuclease B OB domain	OB	CL0021.18	OB fold	GE000009;GE001011
PF08207	EFP_N	Elongation factor P (EF-P) KOW-like domain	KOW	CL0107.12	KOW domain	GE001000;GE003608
PF08212	Lipocalin_2	Lipocalin-like domain	Calycin	CL0116.13	Calycin superfamily	GE001711
PF08218	Citrate_ly_lig	Citrate lyase ligase C-terminal domain	HUP	CL0039.12	HUP - HIGH-signature proteins, UspA, and PP-ATPase.	GE000127
PF08238	Sel1	Sel1 repeat	TPR	CL0020.25	Tetratrico peptide repeat superfamily	GE000075;GE001371;GE001397;GE002355;GE002410;GE002589;GE002802;GE003507;GE004830
PF08239	SH3_3	Bacterial SH3 domain	SH3	CL0010.21	Src homology-3 domain	GE003973;GE004824
PF08240	ADH_N	Alcohol dehydrogenase GroES-like domain	GroES	CL0296.5	GroES-like superfamily	GE001685;GE002503;GE003720;GE003881
PF08241	Methyltransf_11	Methyltransferase domain	NADP_Rossmann	CL0063.25	FAD/NAD(P)-binding Rossmann fold Superfamily	GE000220;GE000221;GE000339;GE000411;GE000451;GE000479;GE000492;GE000666;GE000682;GE000800;GE000974;GE001007;GE001178;GE001266;GE001339;GE001366;GE001369;GE001533;GE001691;GE001874;GE001977;GE002255;GE002375;GE003183;GE003366;GE003563;GE003599;GE003690;GE003790;GE004097;GE004759
PF08242	Methyltransf_12	Methyltransferase domain	NADP_Rossmann	CL0063.25	FAD/NAD(P)-binding Rossmann fold Superfamily	GE000220;GE000411;GE000451;GE000666;GE000800;GE001007;GE001266;GE001366;GE001533;GE001977;GE003183;GE003366;GE003563;GE003599;GE003690;GE004097;GE004759
PF08245	Mur_ligase_M	Mur ligase middle domain	--	--	--	GE000134;GE000137;GE000139;GE000140;GE000440;GE001232
PF08264	Anticodon_1	Anticodon-binding domain of tRNA	DALR	CL0258.7	DALR superfamily	GE000530;GE000655;GE001129
PF08273	Prim_Zn_Ribbon	Zinc-binding domain of primase-helicase	Zn_Beta_Ribbon	CL0167.15	Zinc beta-ribbon	GE004554
PF08274	PhnA_Zn_Ribbon	PhnA Zinc-Ribbon	Zn_Beta_Ribbon	CL0167.15	Zinc beta-ribbon	GE000483
PF08275	Toprim_N	DNA primase catalytic core, N-terminal domain	--	--	--	GE000960
PF08278	DnaG_DnaB_bind	DNA primase DnaG DnaB-binding	--	--	--	GE000960
PF08279	HTH_11	HTH domain	HTH	CL0123.18	Helix-turn-helix clan	GE001026;GE004231
PF08281	Sigma70_r4_2	Sigma-70, region 4	HTH	CL0123.18	Helix-turn-helix clan	GE000607;GE000700;GE000841;GE000844;GE000858;GE000865;GE000892;GE000899;GE001632;GE002405;GE002579;GE002661;GE002698;GE002868;GE003372;GE003440;GE004231;GE004273;GE004338;GE004356
PF08282	Hydrolase_3	haloacid dehalogenase-like hydrolase	HAD	CL0137.15	HAD superfamily	GE000670;GE000999;GE001658;GE003034;GE004134
PF08291	Peptidase_M15_3	Peptidase M15	Peptidase_MD	CL0170.11	Peptidase MD	GE001281;GE003849
PF08298	AAA_PrkA	PrkA AAA domain	P-loop_NTPase	CL0023.34	P-loop containing nucleoside triphosphate hydrolase superfamily	GE001039
PF08299	Bac_DnaA_C	Bacterial dnaA protein helix-turn-helix	HTH	CL0123.18	Helix-turn-helix clan	GE000001
PF08308	PEGA	PEGA domain	Transthyretin	CL0287.7	Transthyretin superfamily	GE003157
PF08309	LVIVD	LVIVD repeat	Beta_propeller	CL0186.14	Beta propeller clan	GE003312
PF08323	Glyco_transf_5	Starch synthase catalytic domain	GT-B	CL0113.13	Glycosyl transferase clan GT-B	GE001184
PF08325	WLM	WLM domain	Peptidase_MA	CL0126.18	Peptidase clan MA	GE003815;GE003906
PF08328	ASL_C	Adenylosuccinate lyase C-terminal	--	--	--	GE001253
PF08331	DUF1730	Domain of unknown function (DUF1730)	--	--	--	GE002776
PF08334	T2SSG	Type II secretion system (T2SS), protein G	Pilus	CL0327.4	Pilus subunit	GE001880
PF08335	GlnD_UR_UTase	GlnD PII-uridylyltransferase	KNTase_C	CL0291.7	Nucleotidyltransferase substrate binding domain	GE001543;GE003446
PF08338	DUF1731	Domain of unknown function (DUF1731)	--	--	--	GE001713
PF08340	DUF1732	Domain of unknown function (DUF1732)	--	--	--	GE001567
PF08345	YscJ_FliF_C	Flagellar M-ring protein C-terminal	--	--	--	GE003827
PF08349	DUF1722	Protein of unknown function (DUF1722)	--	--	--	GE001095
PF08352	oligo_HPY	Oligopeptide/dipeptide transporter, C-terminal region	--	--	--	GE003788
PF08364	IF2_assoc	Bacterial translation initiation factor IF-2 associated region	--	--	--	GE000099
PF08378	NERD	Nuclease-related domain	PDDEXK	CL0236.17	PD-(D/E)XK nuclease superfamily	GE004732
PF08379	Bact_transglu_N	Bacterial transglutaminase-like N-terminal region	--	--	--	GE002529
PF08386	Abhydrolase_4	TAP-like protein	AB_hydrolase	CL0028.22	Alpha/Beta hydrolase fold	GE002711
PF08388	GIIM	Group II intron, maturase-specific domain	Intron-mat_II	CL0359.4	Type II intron maturase-like superfamily	GE000638;GE000735;GE001872;GE002133;GE002136;GE002138;GE002141;GE002171;GE002175;GE002515;GE002599;GE004648;GE004664
PF08392	FAE1_CUT1_RppA	FAE1/Type III polyketide synthase-like protein	Thiolase	CL0046.16	Thiolase-like Superfamily	GE003616
PF08401	DUF1738	Domain of unknown function (DUF1738)	--	--	--	GE004814
PF08406	CbbQ_C	CbbQ/NirQ/NorQ C-terminal	AAA_lid	CL0671.1	AAA+ ATPase lid domain superfamily	GE004241;GE004586
PF08411	Exonuc_X-T_C	Exonuclease C-terminal	--	--	--	GE002413
PF08423	Rad51	Rad51	P-loop_NTPase	CL0023.34	P-loop containing nucleoside triphosphate hydrolase superfamily	GE001159;GE003528
PF08436	DXP_redisom_C	1-deoxy-D-xylulose 5-phosphate reductoisomerase C-terminal domain	GADPH_aa-bio_dh	CL0139.11	Amino acid biosynthesis and glycosomal dehydrogenase	GE001551
PF08442	ATP-grasp_2	ATP-grasp domain	ATP-grasp	CL0179.14	ATP-grasp superfamily	GE001108;GE003726
PF08443	RimK	RimK-like ATP-grasp domain	ATP-grasp	CL0179.14	ATP-grasp superfamily	GE000132;GE000508;GE000965;GE001262;GE001723;GE001727;GE003871
PF08445	FR47	FR47-like protein	Acetyltrans	CL0257.9	N-acetyltransferase like	GE000106;GE000603;GE001877;GE003603
PF08447	PAS_3	PAS fold	PAS_Fold	CL0183.14	PAS domain clan	GE001207;GE001354;GE001798;GE001932;GE002037;GE002092;GE002125;GE002142;GE002185;GE002195;GE002334;GE002352;GE002469;GE002565;GE002567;GE002577;GE002705;GE002707;GE002708;GE002752;GE002772;GE002862;GE002919;GE002997;GE003143;GE003218;GE003219;GE003239;GE003359;GE003680;GE003683;GE004034
PF08448	PAS_4	PAS fold	PAS_Fold	CL0183.14	PAS domain clan	GE000795;GE001207;GE001351;GE001353;GE001354;GE001798;GE001932;GE002037;GE002068;GE002092;GE002125;GE002142;GE002185;GE002195;GE002334;GE002469;GE002512;GE002565;GE002567;GE002577;GE002705;GE002707;GE002708;GE002772;GE002919;GE002997;GE003143;GE003218;GE003219;GE003239;GE003380;GE003659;GE003680;GE004175
PF08450	SGL	SMP-30/Gluconolactonase/LRE-like region	Beta_propeller	CL0186.14	Beta propeller clan	GE001297;GE001838;GE002474;GE003338
PF08455	SNF2_assoc	Bacterial SNF2 helicase associated	--	--	--	GE002115
PF08459	UvrC_HhH_N	UvrC Helix-hairpin-helix N-terminal	Endonuclease	CL0189.10	Endonuclease V-like superfamily	GE002738
PF08461	HTH_12	Ribonuclease R winged-helix domain	HTH	CL0123.18	Helix-turn-helix clan	GE000009;GE002728
PF08463	EcoEI_R_C	EcoEI R protein C-terminal	--	--	--	GE002327
PF08478	POTRA_1	POTRA domain, FtsQ-type	POTRA	CL0191.11	POTRA domain superfamily	GE000018;GE000131
PF08479	POTRA_2	POTRA domain, ShlB-type	POTRA	CL0191.11	POTRA domain superfamily	GE000018;GE000813;GE001140;GE001382;GE002046
PF08491	SE	Squalene epoxidase	NADP_Rossmann	CL0063.25	FAD/NAD(P)-binding Rossmann fold Superfamily	GE002985;GE003795
PF08497	Radical_SAM_N	Radical SAM N-terminal	--	--	--	GE003541
PF08501	Shikimate_dh_N	Shikimate dehydrogenase substrate binding domain	AA_dh_N	CL0603.2	Aminoacid dehydrogenase-like, N-terminal domain superfamily	GE004209
PF08502	LeuA_dimer	LeuA allosteric (dimerisation) domain	--	--	--	GE003605;GE003915
PF08529	NusA_N	NusA N-terminal domain	--	--	--	GE000100
PF08534	Redoxin	Redoxin	Thioredoxin	CL0172.17	Thioredoxin-like	GE000200;GE000852;GE001202;GE001312;GE001572;GE001651;GE001701;GE001961;GE002458;GE002542;GE002543;GE003017;GE003251;GE003447;GE003458;GE003816
PF08535	KorB	KorB domain	HTH	CL0123.18	Helix-turn-helix clan	GE004802
PF08541	ACP_syn_III_C	3-Oxoacyl-[acyl-carrier-protein (ACP)] synthase III C terminal	Thiolase	CL0046.16	Thiolase-like Superfamily	GE003616
PF08543	Phos_pyr_kin	Phosphomethylpyrimidine kinase	Ribokinase	CL0118.12	Ribokinase-like superfamily	GE003433;GE004169
PF08544	GHMP_kinases_C	GHMP kinases C terminal	GHMP_C	CL0677.1	GHMP C-terminal domain superfamily	GE002126;GE004092
PF08545	ACP_syn_III	3-Oxoacyl-[acyl-carrier-protein (ACP)] synthase III	Thiolase	CL0046.16	Thiolase-like Superfamily	GE003616
PF08643	DUF1776	Fungal family of unknown function (DUF1776)	NADP_Rossmann	CL0063.25	FAD/NAD(P)-binding Rossmann fold Superfamily	GE000645
PF08645	PNK3P	Polynucleotide kinase 3 phosphatase	HAD	CL0137.15	HAD superfamily	GE000323
PF08659	KR	KR domain	NADP_Rossmann	CL0063.25	FAD/NAD(P)-binding Rossmann fold Superfamily	GE000239;GE000283;GE000513;GE000645;GE000953;GE001043;GE001685;GE001890;GE001934;GE002664;GE003029;GE003494;GE003614;GE003692
PF08666	SAF	SAF domain	SAF	CL0489.3	SAF-like beta clip superfamily	GE001268
PF08668	HDOD	HDOD domain	HD_PDEase	CL0237.8	HD/PDEase superfamily	GE000030;GE001020;GE001179;GE001608;GE002067;GE002281;GE002448;GE002889;GE002892;GE003431;GE003478;GE003622;GE003681;GE003731
PF08670	MEKHLA	MEKHLA domain	PAS_Fold	CL0183.14	PAS domain clan	GE000284
PF08676	MutL_C	MutL C terminal dimerisation domain	--	--	--	GE003002
PF08681	DUF1778	Protein of unknown function (DUF1778)	Met_repress	CL0057.14	MetJ/Arc repressor, antitoxin of TA systems superfamily	GE000602;GE000929;GE003003
PF08713	DNA_alkylation	DNA alkylation repair enzyme	TPR	CL0020.25	Tetratrico peptide repeat superfamily	GE004173
PF08714	Fae	Formaldehyde-activating enzyme (Fae)	S5	CL0329.4	Ribosomal protein S5 domain 2-like superfamily	GE001725;GE001851;GE003851
PF08770	SoxZ	Sulphur oxidation protein SoxZ	E-set	CL0159.16	Ig-like fold superfamily (E-set)	GE000681;GE002127
PF08780	NTase_sub_bind	Nucleotidyltransferase substrate binding protein like	KNTase_C	CL0291.7	Nucleotidyltransferase substrate binding domain	GE001393;GE002117
PF08797	HIRAN	HIRAN domain	--	--	--	GE002284
PF08798	CRISPR_assoc	CRISPR associated protein	RAMPS-Cas5-like	CL0362.4	CRISPR-associated (Cas) Repair Associated Mysterious Proteins	GE002272
PF08808	RES	RES domain	--	--	--	GE001273;GE002300
PF08811	DUF1800	Protein of unknown function (DUF1800)	--	--	--	GE001846
PF08840	BAAT_C	BAAT / Acyl-CoA thioester hydrolase C terminal	AB_hydrolase	CL0028.22	Alpha/Beta hydrolase fold	GE002857;GE003475
PF08843	AbiEii	Nucleotidyl transferase AbiEii toxin, Type IV TA system	NTP_transf	CL0260.8	Nucleotidyltransferase superfamily	GE001836;GE004296
PF08888	HopJ	HopJ type III effector protein	--	--	--	GE002293
PF08895	DUF1840	Domain of unknown function (DUF1840)	--	--	--	GE003046
PF08963	DUF1878	Protein of unknown function (DUF1878)	--	--	--	GE004757
PF09012	FeoC	FeoC like transcriptional regulator	HTH	CL0123.18	Helix-turn-helix clan	GE002785
PF09084	NMT1	NMT1/THI5 like	PBP	CL0177.16	Periplasmic binding protein clan	GE002352;GE002400;GE002752;GE002863;GE003220;GE003374;GE003638;GE003661;GE004444
PF09086	DUF1924	Domain of unknown function (DUF1924)	Cytochrome-c	CL0318.4	Cytochrome c superfamily	GE002009
PF09115	DNApol3-delta_C	DNA polymerase III, delta subunit, C terminal	post-AAA	CL0604.2	post-AAA+ oligomerization domain-like superfamily	GE003711
PF09140	MipZ	ATPase MipZ	P-loop_NTPase	CL0023.34	P-loop containing nucleoside triphosphate hydrolase superfamily	GE000367;GE000557;GE000699;GE000707;GE001131;GE004030;GE004126;GE004742;GE004878;GE004900;GE004933
PF09157	TruB-C_2	Pseudouridine synthase II TruB, C-terminal	PUA	CL0178.16	PUA/ASCH superfamily	GE000097
PF09176	Mpt_N	Methylene-tetrahydromethanopterin dehydrogenase, N-terminal	AA_dh_N	CL0603.2	Aminoacid dehydrogenase-like, N-terminal domain superfamily	GE000629;GE000630;GE002898;GE004039
PF09179	TilS	TilS substrate binding domain	--	--	--	GE004044
PF09190	DALR_2	DALR domain	DALR	CL0258.7	DALR superfamily	GE000938
PF09209	TetR_C_32	Tetracyclin repressor-like, C-terminal domain	TetR_C	CL0174.10	TetR protein, C-terminal domain-like	GE002573
PF09210	DUF1957	Domain of unknown function (DUF1957)	GH57_38_middle	CL0599.2	Families 57/38 glycoside transferase middle domain superfamily	GE003381
PF09242	FCSD-flav_bind	Flavocytochrome c sulphide dehydrogenase, flavin-binding	Reductase_C	CL0608.2	FAD/NAD-linked reductase C-terminal domain superfamily	GE000006
PF09285	Elong-fact-P_C	Elongation factor P, C-terminal	OB	CL0021.18	OB fold	GE001000;GE003608
PF09286	Pro-kuma_activ	Pro-kumamolisin, activation domain	PPP-I	CL0570.2	Protease propeptides/inhibitors	GE003419
PF09295	ChAPs	ChAPs (Chs5p-Arf1p-binding proteins)	TPR	CL0020.25	Tetratrico peptide repeat superfamily	GE003771;GE003847
PF09312	SurA_N	SurA N-terminal domain	Trigger_C	CL0262.7	Trigger factor/SurA domain	GE000500
PF09314	DUF1972	Domain of unknown function (DUF1972)	GT-B	CL0113.13	Glycosyl transferase clan GT-B	GE003923
PF09325	Vps5	Vps5 C terminal like	Golgi-transport	CL0145.15	Golgi-transport	GE001841
PF09334	tRNA-synt_1g	tRNA synthetases class I (M)	HUP	CL0039.12	HUP - HIGH-signature proteins, UspA, and PP-ATPase.	GE000472;GE000530;GE000555;GE000655;GE000938;GE001129
PF09335	SNARE_assoc	SNARE associated Golgi protein	--	--	--	GE000175;GE001012
PF09344	Cas_CT1975	CT1975-like protein	RAMPS-Cas5-like	CL0362.4	CRISPR-associated (Cas) Repair Associated Mysterious Proteins	GE002270
PF09351	DUF1993	Domain of unknown function (DUF1993)	DinB	CL0310.4	DinB-like superfamily	GE002662;GE003651
PF09363	XFP_C	XFP C-terminal domain	TKC_like	CL0591.2	Transketolase C-terminal domain-like superfamily	GE001586;GE003069
PF09364	XFP_N	XFP N-terminal domain	THDP-binding	CL0254.9	Thiamin diphosphate-binding superfamily	GE001586;GE003069
PF09371	Tex_N	Tex-like protein N-terminal domain	--	--	--	GE003578
PF09374	PG_binding_3	Predicted Peptidoglycan domain	PGBD	CL0244.9	PGBD superfamily	GE001740
PF09382	RQC	RQC domain	HTH	CL0123.18	Helix-turn-helix clan	GE003443
PF09397	FtsK_gamma	Ftsk gamma domain	HTH	CL0123.18	Helix-turn-helix clan	GE001004
PF09423	PhoD	PhoD-like phosphatase	Calcineurin	CL0163.11	Calcineurin-like phosphoesterase superfamily	GE003014
PF09424	YqeY	Yqey-like protein	GatB_YqeY	CL0279.7	YqeY-like superfamily	GE000959
PF09436	DUF2016	Domain of unknown function (DUF2016)	--	--	--	GE004628
PF09439	SRPRB	Signal recognition particle receptor beta subunit	P-loop_NTPase	CL0023.34	P-loop containing nucleoside triphosphate hydrolase superfamily	GE002784
PF09445	Methyltransf_15	RNA cap guanine-N2 methyltransferase	NADP_Rossmann	CL0063.25	FAD/NAD(P)-binding Rossmann fold Superfamily	GE000053;GE002256;GE003563
PF09481	CRISPR_Cse1	CRISPR-associated protein Cse1 (CRISPR_cse1)	--	--	--	GE002268
PF09485	CRISPR_Cse2	CRISPR-associated protein Cse2 (CRISPR_cse2)	--	--	--	GE002269
PF09489	CbtB	Probable cobalt transporter subunit (CbtB)	--	--	--	GE004407
PF09490	CbtA	Probable cobalt transporter subunit (CbtA)	--	--	--	GE004408
PF09492	Pec_lyase	Pectic acid lyase	6_Hairpin	CL0059.15	Six-hairpin glycosidase superfamily	GE003108
PF09493	DUF2389	Tryptophan-rich protein (DUF2389)	--	--	--	GE003194
PF09527	ATPase_gene1	Putative F0F1-ATPase subunit Ca2+/Mg2+ transporter	--	--	--	GE003151
PF09537	DUF2383	Domain of unknown function (DUF2383)	Ferritin	CL0044.14	Ferritin-like Superfamily	GE001856;GE003084
PF09588	YqaJ	YqaJ-like viral recombinase domain	PDDEXK	CL0236.17	PD-(D/E)XK nuclease superfamily	GE004243;GE004592
PF09604	Potass_KdpF	F subunit of K+-transporting ATPase (Potass_KdpF)	--	--	--	GE003880
PF09611	Cas_Csy1	CRISPR-associated protein (Cas_Csy1)	--	--	--	GE004644
PF09613	HrpB1_HrpK	Bacterial type III secretion protein (HrpB1_HrpK)	TPR	CL0020.25	Tetratrico peptide repeat superfamily	GE003771
PF09614	Cas_Csy2	CRISPR-associated protein (Cas_Csy2)	--	--	--	GE004645
PF09615	Cas_Csy3	CRISPR-associated protein (Cas_Csy3)	--	--	--	GE004646
PF09618	Cas_Csy4	CRISPR-associated protein (Cas_Csy4)	RAMPS-Cas5-like	CL0362.4	CRISPR-associated (Cas) Repair Associated Mysterious Proteins	GE004647
PF09673	TrbC_Ftype	Type-F conjugative transfer system pilin assembly protein	--	--	--	GE000886;GE004258;GE004525
PF09676	TraV	Type IV conjugative transfer system lipoprotein (TraV)	--	--	--	GE000880;GE004264;GE004537
PF09694	Gcw_chp	Bacterial protein of unknown function (Gcw_chp)	MBB	CL0193.14	Outer membrane beta-barrel protein superfamily	GE002404
PF09699	Paired_CXXCH_1	Doubled CXXCH motif (Paired_CXXCH_1)	Multiheme_cytos	CL0317.4	Multiheme cytochrome superfamily	GE000752
PF09704	Cas_Cas5d	CRISPR-associated protein (Cas_Cas5)	RAMPS-Cas5-like	CL0362.4	CRISPR-associated (Cas) Repair Associated Mysterious Proteins	GE001496;GE002271
PF09707	Cas_Cas2CT1978	CRISPR-associated protein (Cas_Cas2CT1978)	--	--	--	GE002276
PF09709	Cas_Csd1	CRISPR-associated protein (Cas_Csd1)	--	--	--	GE001497
PF09721	Exosortase_EpsH	Transmembrane exosortase (Exosortase_EpsH)	--	--	--	GE001250;GE001984;GE002258;GE002364;GE002524;GE002858;GE003935;GE004778
PF09722	DUF2384	Protein of unknown function (DUF2384)	--	--	--	GE002299
PF09723	Zn-ribbon_8	Zinc ribbon domain	Zn_Beta_Ribbon	CL0167.15	Zinc beta-ribbon	GE003842
PF09827	CRISPR_Cas2	CRISPR associated protein Cas2	--	--	--	GE001501
PF09831	DUF2058	Uncharacterized protein conserved in bacteria (DUF2058)	--	--	--	GE000206
PF09835	DUF2062	Uncharacterized protein conserved in bacteria (DUF2062)	--	--	--	GE002449;GE004713
PF09836	DUF2063	Putative DNA-binding domain	--	--	--	GE000173;GE002700
PF09839	DUF2066	Uncharacterized protein conserved in bacteria (DUF2066)	--	--	--	GE003501
PF09842	DUF2069	Predicted membrane protein (DUF2069)	--	--	--	GE000187
PF09848	DUF2075	Uncharacterized conserved protein (DUF2075)	P-loop_NTPase	CL0023.34	P-loop containing nucleoside triphosphate hydrolase superfamily	GE001046;GE001521;GE003528;GE003766;GE003888;GE003994
PF09849	DUF2076	Uncharacterized protein conserved in bacteria (DUF2076)	--	--	--	GE002941
PF09850	DotU	Type VI secretion system protein DotU	--	--	--	GE001134
PF09851	SHOCT	Short C-terminal domain	SHOCT	CL0660.1	SHOCT superfamily	GE003326
PF09865	DUF2092	Predicted periplasmic protein (DUF2092)	LolA_LolB	CL0048.12	LolA/B superfamily	GE002287
PF09867	TagF_N	TagF N-terminal domain, Type VI secretion system-associated	--	--	--	GE001136
PF09899	DUF2126	Putative amidoligase enzyme (DUF2126)	GCS	CL0286.6	gamma-glutamylcysteine synthetase/glutamine synthetase clan	GE002529
PF09907	HigB_toxin	HigB_toxin, RelE-like toxic component of a toxin-antitoxin system	--	--	--	GE002317
PF09917	DUF2147	Uncharacterized protein conserved in bacteria (DUF2147)	Calycin	CL0116.13	Calycin superfamily	GE001690
PF09924	DUF2156	Uncharacterised conserved protein (DUF2156)	Acetyltrans	CL0257.9	N-acetyltransferase like	GE002020
PF09939	DUF2171	Uncharacterized protein conserved in bacteria (DUF2171)	PRC-barrel	CL0350.4	PRC-barrel like superfamily	GE002651;GE003071;GE003092
PF09946	DUF2178	Predicted membrane protein (DUF2178)	--	--	--	GE001227
PF09957	VapB_antitoxin	Bacterial antitoxin of type II TA system, VapB	Met_repress	CL0057.14	MetJ/Arc repressor, antitoxin of TA systems superfamily	GE000863
PF09976	TPR_21	Tetratricopeptide repeat-like domain	TPR	CL0020.25	Tetratrico peptide repeat superfamily	GE001964;GE003847;GE004094;GE004453
PF09990	DUF2231	Predicted membrane protein (DUF2231)	--	--	--	GE001227
PF10005	zinc-ribbon_6	zinc-ribbon domain	Zn_Beta_Ribbon	CL0167.15	Zinc beta-ribbon	GE000538
PF10009	DUF2252	Uncharacterized protein conserved in bacteria (DUF2252)	PKinase	CL0016.22	Protein kinase superfamily	GE001702
PF10017	Methyltransf_33	Histidine-specific methyltransferase, SAM-dependent	NADP_Rossmann	CL0063.25	FAD/NAD(P)-binding Rossmann fold Superfamily	GE002331
PF10047	DUF2281	Protein of unknown function (DUF2281)	Plasmid-antitox	CL0136.12	Plasmid toxin-antitoxin system	GE003011
PF10049	DUF2283	Protein of unknown function (DUF2283)	--	--	--	GE001902
PF10052	DUF2288	Protein of unknown function (DUF2288)	--	--	--	GE003808
PF10055	DUF2292	Uncharacterized small protein (DUF2292)	--	--	--	GE001945
PF10065	DUF2303	Uncharacterized conserved protein (DUF2303)	--	--	--	GE001744
PF10070	DUF2309	Uncharacterized protein conserved in bacteria (DUF2309)	--	--	--	GE004121
PF10082	BBP2_2	Putative beta-barrel porin 2	MBB	CL0193.14	Outer membrane beta-barrel protein superfamily	GE003936
PF10091	Glycoamylase	Putative glucoamylase	6_Hairpin	CL0059.15	Six-hairpin glycosidase superfamily	GE003102
PF10095	DUF2333	Uncharacterized protein conserved in bacteria (DUF2333)	--	--	--	GE000406
PF10101	DUF2339	Predicted membrane protein (DUF2339)	--	--	--	GE003170
PF10102	DUF2341	Domain of unknown function (DUF2341)	--	--	--	GE000816;GE001377
PF10108	DNA_pol_B_exo2	Predicted 3'-5' exonuclease related to the exonuclease domain of PolB	RNase_H	CL0219.14	Ribonuclease H-like superfamily	GE002196
PF10111	Glyco_tranf_2_2	Glycosyltransferase like family 2	GT-A	CL0110.12	Glycosyl transferase clan GT-A	GE000222;GE000228;GE000552;GE000766;GE000973
PF10117	McrBC	McrBC 5-methylcytosine restriction system component	PDDEXK	CL0236.17	PD-(D/E)XK nuclease superfamily	GE002242
PF10134	RPA	Replication initiator protein A	HTH	CL0123.18	Helix-turn-helix clan	GE004287
PF10135	Rod-binding	Rod binding protein	--	--	--	GE003702
PF10150	RNase_E_G	Ribonuclease E/G family	--	--	--	GE000668;GE001119
PF10195	Phospho_p8	DNA-binding nuclear phosphoprotein p8	--	--	--	GE003359
PF10263	SprT-like	SprT-like family	Peptidase_MA	CL0126.18	Peptidase clan MA	GE004767;GE004837
PF10282	Lactonase	Lactonase, 7-bladed beta-propeller	Beta_propeller	CL0186.14	Beta propeller clan	GE001838;GE002434;GE002474;GE003338
PF10294	Methyltransf_16	Lysine methyltransferase	NADP_Rossmann	CL0063.25	FAD/NAD(P)-binding Rossmann fold Superfamily	GE000340;GE001178;GE004097
PF10369	ALS_ss_C	Small subunit of acetolactate synthase	ACT	CL0070.13	ACT-like domain	GE000789
PF10371	EKR	Domain of unknown function	--	--	--	GE003559
PF10385	RNA_pol_Rpb2_45	RNA polymerase beta subunit external 1 domain	--	--	--	GE004080
PF10388	YkuI_C	EAL-domain associated signalling protein domain	Cache	CL0165.11	Cache-like domain	GE001486
PF10396	TrmE_N	GTP-binding protein TrmE N-terminus	FBD	CL0289.6	Folate binding domain	GE003893
PF10399	UCR_Fe-S_N	Ubiquitinol-cytochrome C reductase Fe-S subunit TAT signal	TAT	CL0300.5	Twin-Arginine Translocation Motif	GE004144
PF10410	DnaB_bind	DnaB-helicase binding domain of primase	--	--	--	GE000960
PF10411	DsbC_N	Disulfide bond isomerase protein N-terminus	--	--	--	GE000879;GE001553;GE004265
PF10412	TrwB_AAD_bind	Type IV secretion-system coupling protein DNA-binding domain	P-loop_NTPase	CL0023.34	P-loop containing nucleoside triphosphate hydrolase superfamily	GE000856;GE004284;GE004509;GE004512;GE004810;GE004823
PF10414	CysG_dimeriser	Sirohaem synthase dimerisation region	--	--	--	GE001621
PF10415	FumaraseC_C	Fumarase C C-terminus	--	--	--	GE002645
PF10417	1-cysPrx_C	C-terminal domain of 1-Cys peroxiredoxin	--	--	--	GE000200
PF10431	ClpB_D2-small	C-terminal, D2-small domain, of ClpB protein	AAA_lid	CL0671.1	AAA+ ATPase lid domain superfamily	GE000350;GE000569;GE001071;GE001150;GE003481;GE003597
PF10458	Val_tRNA-synt_C	Valyl tRNA synthetase tRNA binding arm	tRNA_bind_arm	CL0298.5	tRNA-binding arm superfamily	GE000530
PF10459	Peptidase_S46	Peptidase S46	Peptidase_PA	CL0124.15	Peptidase clan PA	GE003437
PF10462	Peptidase_M66	Peptidase M66	Peptidase_MA	CL0126.18	Peptidase clan MA	GE004156
PF10502	Peptidase_S26	Signal peptidase, peptidase S26	Peptidase_SF	CL0299.5	Peptidase clan SF	GE000885;GE001031;GE002436;GE004259;GE004524;GE004811
PF10503	Esterase_phd	Esterase PHB depolymerase	AB_hydrolase	CL0028.22	Alpha/Beta hydrolase fold	GE000740
PF10531	SLBB	SLBB domain	Ubiquitin	CL0072.20	Ubiquitin superfamily	GE001484;GE002292;GE002633;GE003770;GE003940;GE004178
PF10555	MraY_sig1	Phospho-N-acetylmuramoyl-pentapeptide-transferase signature 1	--	--	--	GE000138
PF10568	Tom37	Outer mitochondrial membrane transport complex protein	Thioredoxin	CL0172.17	Thioredoxin-like	GE002821
PF10588	NADH-G_4Fe-4S_3	NADH-ubiquinone oxidoreductase-G iron-sulfur binding region	--	--	--	GE000154;GE001483;GE002634
PF10589	NADH_4Fe-4S	NADH-ubiquinone oxidoreductase-F iron-sulfur binding region	--	--	--	GE000153;GE001484;GE002633
PF10604	Polyketide_cyc2	Polyketide cyclase / dehydrase and lipid transport	Bet_V_1_like	CL0209.11	Bet V 1 like	GE002473;GE003350
PF10609	ParA	NUBPL iron-transfer P-loop NTPase	P-loop_NTPase	CL0023.34	P-loop containing nucleoside triphosphate hydrolase superfamily	GE000367;GE000557;GE000699;GE000707;GE000785;GE001131;GE004030;GE004126;GE004742;GE004878;GE004900
PF10613	Lig_chan-Glu_bd	Ligated ion channel L-glutamate- and glycine-binding site	PBP	CL0177.16	Periplasmic binding protein clan	GE002352
PF10636	hemP	Hemin uptake protein hemP	--	--	--	GE004404
PF10647	Gmad1	Lipoprotein LpqB beta-propeller domain	Beta_propeller	CL0186.14	Beta propeller clan	GE003749
PF10662	PduV-EutP	Ethanolamine utilisation - propanediol utilisation	P-loop_NTPase	CL0023.34	P-loop containing nucleoside triphosphate hydrolase superfamily	GE001034;GE002095
PF10672	Methyltrans_SAM	S-adenosylmethionine-dependent methyltransferase	NADP_Rossmann	CL0063.25	FAD/NAD(P)-binding Rossmann fold Superfamily	GE000053;GE002256;GE004448
PF10677	DUF2490	Protein of unknown function (DUF2490)	MBB	CL0193.14	Outer membrane beta-barrel protein superfamily	GE001094
PF10688	Imp-YgjV	Bacterial inner membrane protein	--	--	--	GE003908
PF10719	ComFB	Late competence development protein ComFB	--	--	--	GE004043
PF10734	DUF2523	Protein of unknown function (DUF2523)	--	--	--	GE002602;GE002618
PF10741	T2SSM_b	Type II secretion system (T2SS), protein M subtype b	EpsM	CL0331.4	General secretion pathway protein M	GE001886
PF10754	DUF2569	Protein of unknown function (DUF2569)	Tetraspannin	CL0347.4	Tetraspannin-like	GE002394
PF10771	DUF2582	Winged helix-turn-helix domain (DUF2582)	HTH	CL0123.18	Helix-turn-helix clan	GE004124
PF10816	DUF2760	Domain of unknown function (DUF2760)	--	--	--	GE001666
PF10818	DUF2547	Protein of unknown function (DUF2547)	--	--	--	GE001281
PF10938	YfdX	YfdX protein	--	--	--	GE003066
PF10947	DUF2628	Protein of unknown function (DUF2628)	--	--	--	GE001697
PF10975	DUF2802	Protein of unknown function (DUF2802)	--	--	--	GE000711
PF10977	DUF2797	Protein of unknown function (DUF2797)	--	--	--	GE001060
PF10982	DUF2789	Protein of unknown function (DUF2789)	--	--	--	GE002650
PF10994	DUF2817	Protein of unknown function (DUF2817)	Peptidase_MH	CL0035.16	Peptidase clan MH/MC/MF	GE001261;GE003587
PF11026	DUF2721	Protein of unknown function (DUF2721)	--	--	--	GE002773
PF11042	DUF2750	Protein of unknown function (DUF2750)	--	--	--	GE002832
PF11103	DUF2887	Protein of unknown function (DUF2887)	PDDEXK	CL0236.17	PD-(D/E)XK nuclease superfamily	GE001811;GE002844
PF11104	PilM_2	Type IV pilus assembly protein PilM;	Actin_ATPase	CL0108.16	Actin-like ATPase Superfamily	GE000462;GE002086;GE003989
PF11127	DUF2892	Protein of unknown function (DUF2892)	--	--	--	GE001088;GE002003
PF11130	TraC_F_IV	F pilus assembly Type-IV secretion system for plasmid transfer	--	--	--	GE000883;GE004261;GE004539
PF11137	DUF2909	Protein of unknown function (DUF2909)	--	--	--	GE001518
PF11146	DUF2905	Protein of unknown function (DUF2905)	--	--	--	GE003984
PF11154	DUF2934	Protein of unknown function (DUF2934)	--	--	--	GE002058;GE002569;GE003063;GE004022
PF11169	DUF2956	Protein of unknown function (DUF2956)	--	--	--	GE004747
PF11172	DUF2959	Protein of unknown function (DUF2959)	--	--	--	GE001646
PF11174	DUF2970	Protein of unknown function (DUF2970)	--	--	--	GE000316
PF11181	YflT	Heat induced stress protein YflT	--	--	--	GE003070
PF11187	DUF2974	Protein of unknown function (DUF2974)	AB_hydrolase	CL0028.22	Alpha/Beta hydrolase fold	GE003405
PF11191	DUF2782	Protein of unknown function (DUF2782)	--	--	--	GE000341
PF11197	DUF2835	Protein of unknown function (DUF2835)	--	--	--	GE002464
PF11249	DUF3047	Protein of unknown function (DUF3047)	--	--	--	GE003500
PF11295	DUF3096	Protein of unknown function (DUF3096)	--	--	--	GE003104
PF11348	DUF3150	Protein of unknown function (DUF3150)	--	--	--	GE004239;GE004584
PF11390	FdsD	NADH-dependant formate dehydrogenase delta subunit FdsD	--	--	--	GE001481
PF11398	DUF2813	Protein of unknown function (DUF2813)	P-loop_NTPase	CL0023.34	P-loop containing nucleoside triphosphate hydrolase superfamily	GE000361;GE003210
PF11412	DsbC	Disulphide bond corrector protein DsbC	E-set	CL0159.16	Ig-like fold superfamily (E-set)	GE002006
PF11582	DUF3240	Protein of unknown function (DUF3240)	GlnB-like	CL0089.13	GlnB-like superfamily	GE000457
PF11638	DnaA_N	DnaA N-terminal domain	DnaA_N	CL0494.3	DNA-A N-terminal domain-like superfamily	GE000001
PF11657	Activator-TraM	Transcriptional activator TraM	--	--	--	GE004805
PF11684	DUF3280	Protein of unknown function (DUF2380)	TolB_N	CL0342.4	TolB, N-terminal domain	GE002254;GE003487
PF11734	TilS_C	TilS substrate C-terminal domain	PheT-TilS	CL0383.4	Phenylalanine- and lysidine-tRNA synthetase domain superfamily	GE004044
PF11740	KfrA_N	Plasmid replication region DNA-binding N-term	--	--	--	GE002804;GE004377;GE004760;GE004780;GE004840;GE004872;GE004894
PF11741	AMIN	AMIN domain	--	--	--	GE000466;GE001555
PF11752	DUF3309	Protein of unknown function (DUF3309)	--	--	--	GE003089;GE003103
PF11760	CbiG_N	Cobalamin synthesis G N-terminal	--	--	--	GE004416
PF11761	CbiG_mid	Cobalamin biosynthesis central region	--	--	--	GE004416
PF11775	CobT_C	Cobalamin biosynthesis protein CobT VWA domain	vWA-like	CL0128.12	von Willebrand factor type A	GE004578
PF11791	Aconitase_B_N	Aconitate B N-terminal domain	--	--	--	GE002918
PF11799	IMS_C	impB/mucB/samB family C-terminal domain	--	--	--	GE001387
PF11808	PhoR	Phosphate regulon sensor protein PhoR	--	--	--	GE001583
PF11814	DUF3335	Peptidase_C39 like family	Peptidase_CA	CL0125.15	Peptidase clan CA	GE001877
PF11839	Alanine_zipper	Alanine-zipper, major outer membrane lipoprotein	OML_zippers	CL0590.2	Major outer membrane lipoprotein zipper superfamily	GE001359;GE004479
PF11842	DUF3362	Domain of unknown function (DUF3362)	--	--	--	GE003541
PF11844	DUF3364	Domain of unknown function (DUF3364)	Chelatase	CL0043.12	Chelatase Superfamily	GE000783
PF11845	DUF3365	Protein of unknown function (DUF3365)	--	--	--	GE003435;GE003477
PF11846	Wzy_C_2	Virulence factor membrane-bound polymerase, C-terminal	TPR	CL0020.25	Tetratrico peptide repeat superfamily	GE000168
PF11848	DUF3368	Domain of unknown function (DUF3368)	--	--	--	GE001505;GE004464
PF11867	DUF3387	Domain of unknown function (DUF3387)	--	--	--	GE004384;GE004489
PF11871	DUF3391	Domain of unknown function (DUF3391)	--	--	--	GE002193;GE002194
PF11880	DUF3400	Domain of unknown function (DUF3400)	--	--	--	GE001561
PF11896	DUF3416	Domain of unknown function (DUF3416)	E-set	CL0159.16	Ig-like fold superfamily (E-set)	GE003025
PF11897	DUF3417	Protein of unknown function (DUF3417)	--	--	--	GE003052
PF11898	DUF3418	Domain of unknown function (DUF3418)	--	--	--	GE003232
PF11903	ParD_like	ParD-like antitoxin of type II bacterial toxin-antitoxin system	Met_repress	CL0057.14	MetJ/Arc repressor, antitoxin of TA systems superfamily	GE003227
PF11939	NiFe-hyd_HybE	[NiFe]-hydrogenase assembly, chaperone, HybE	--	--	--	GE001435
PF11940	DUF3458	Domain of unknown function (DUF3458) Ig-like fold	E-set	CL0159.16	Ig-like fold superfamily (E-set)	GE004471
PF11941	DUF3459	Domain of unknown function (DUF3459)	GHD	CL0369.4	Glycosyl hydrolase domain superfamily	GE003022
PF11946	DUF3463	Domain of unknown function (DUF3463)	--	--	--	GE004011
PF11949	DUF3466	Protein of unknown function (DUF3466)	--	--	--	GE004787
PF11953	DUF3470	Domain of unknown function (DUF3470)	--	--	--	GE000190
PF11967	RecO_N	Recombination protein O N terminal	OB	CL0021.18	OB fold	GE001035
PF11969	DcpS_C	Scavenger mRNA decapping enzyme C-term binding	HIT	CL0265.7	HIT superfamily	GE003520
PF11973	NQRA_SLBB	NQRA C-terminal domain	Ubiquitin	CL0072.20	Ubiquitin superfamily	GE001453
PF11974	bMG3	Bacterial alpha-2-macroglobulin MG3 domain	E-set	CL0159.16	Ig-like fold superfamily (E-set)	GE002875
PF11984	DUF3485	Protein of unknown function (DUF3485)	--	--	--	GE002258;GE002523;GE003934
PF11987	IF-2	Translation-initiation factor 2	--	--	--	GE000099
PF11992	DUF3488	Domain of unknown function (DUF3488)	--	--	--	GE002443
PF12002	MgsA_C	MgsA AAA+ ATPase C terminal	post-AAA	CL0604.2	post-AAA+ oligomerization domain-like superfamily	GE004046
PF12019	GspH	Type II transport protein GspH	Pilus	CL0327.4	Pilus subunit	GE001881;GE002917
PF12034	DUF3520	Domain of unknown function (DUF3520)	--	--	--	GE003223
PF12040	DUF3526	Domain of unknown function (DUF3526)	ABC-2	CL0181.10	ABC-2-transporter-like clan	GE000907;GE000908
PF12048	DUF3530	Protein of unknown function (DUF3530)	AB_hydrolase	CL0028.22	Alpha/Beta hydrolase fold	GE001014
PF12094	DUF3570	Protein of unknown function (DUF3570)	--	--	--	GE003330;GE003546;GE003548;GE003549;GE003551
PF12098	DUF3574	Protein of unknown function (DUF3574)	--	--	--	GE001066
PF12119	DUF3581	Protein of unknown function (DUF3581)	--	--	--	GE001487
PF12137	RapA_C	RNA polymerase recycling family C-terminal	--	--	--	GE003812
PF12146	Hydrolase_4	Serine aminopeptidase, S33	AB_hydrolase	CL0028.22	Alpha/Beta hydrolase fold	GE000105;GE000617;GE000890;GE001062;GE001532;GE001650;GE002018;GE002711;GE003169;GE003588;GE004191
PF12156	ATPase-cat_bd	Putative metal-binding domain of cation transport ATPase	TRASH	CL0175.11	TRASH superfamily	GE001655
PF12161	HsdM_N	HsdM N-terminal domain	--	--	--	GE000592;GE002182;GE002326;GE004381;GE004484
[truncated: 662 more rows]
