# Supplementary material for: Genome of Methylomonas sp. AM2-LC, representing a methanotrophic bacterial species isolated from water column of a boreal, oxygen-stratified lake
Source: Front Genet. 2024 Aug 30;15:1440435. doi: 10.3389/fgene.2024.1440435 (PMC11392852; doi:10.3389/fgene.2024.1440435)
Supplement: Supplementary file 3 [file DataSheet2.ZIP]

Archive with 74 entries (62 files):
- Supplementary_File_2/
- Supplementary_File_2/01.genomic_gene/
- Supplementary_File_2/01.genomic_gene/gene_length_stat.xls
- Supplementary_File_2/01.genomic_gene/genomic_cds.fasta
- Supplementary_File_2/01.genomic_gene/genomic_gene.gff
- Supplementary_File_2/01.genomic_gene/genomic_protein.fasta
- Supplementary_File_2/01.genomic_gene/protein_length_distribution.png
- Supplementary_File_2/02.repetitive_sequences/
- Supplementary_File_2/02.repetitive_sequences/repeat_sequence.masked
- Supplementary_File_2/02.repetitive_sequences/repeat_sequence.out.gff
- Supplementary_File_2/02.repetitive_sequences/repeat_sequence.tbl
- Supplementary_File_2/02.repetitive_sequences/repetitive_sequence.stat.xls
- Supplementary_File_2/02.repetitive_sequences/repetitive_sequence_class_pie.png
- Supplementary_File_2/03.noncoding_RNA/
- Supplementary_File_2/03.noncoding_RNA/01.ribosomal_rRNA/
- Supplementary_File_2/03.noncoding_RNA/01.ribosomal_rRNA/rRNA.gff
- Supplementary_File_2/03.noncoding_RNA/01.ribosomal_rRNA/rRNA.stat.xls
- Supplementary_File_2/03.noncoding_RNA/02.transfer_RNA/
- Supplementary_File_2/03.noncoding_RNA/02.transfer_RNA/predicted_tRNA_list.tab
- Supplementary_File_2/03.noncoding_RNA/02.transfer_RNA/predicted_tRNA_structure.txt
- Supplementary_File_2/03.noncoding_RNA/02.transfer_RNA/tRNA.gff
- Supplementary_File_2/03.noncoding_RNA/02.transfer_RNA/tRNA.stat.xls
- Supplementary_File_2/03.noncoding_RNA/ncRNA.stat.xls
- Supplementary_File_2/05.CRISPR/
- Supplementary_File_2/05.CRISPR/CRISPR.gff
- Supplementary_File_2/05.CRISPR/CRISPR.list.xls
- Supplementary_File_2/05.CRISPR/CRISPR.stat.xls
- Supplementary_File_2/05.CRISPR/CRISPR.txt
- Supplementary_File_2/06.genomic_island/
- Supplementary_File_2/06.genomic_island/Genomic_island.list.xls
- Supplementary_File_2/06.genomic_island/Genomic_island.stat.xls
- Supplementary_File_2/06.genomic_island/Genomic_island_component/
- Supplementary_File_2/06.genomic_island/Genomic_island_component/Genomic_island_1.xls
- Supplementary_File_2/06.genomic_island/Genomic_island_component/Genomic_island_10.xls
- Supplementary_File_2/06.genomic_island/Genomic_island_component/Genomic_island_11.xls
- Supplementary_File_2/06.genomic_island/Genomic_island_component/Genomic_island_12.xls
- Supplementary_File_2/06.genomic_island/Genomic_island_component/Genomic_island_13.xls
- Supplementary_File_2/06.genomic_island/Genomic_island_component/Genomic_island_14.xls
- Supplementary_File_2/06.genomic_island/Genomic_island_component/Genomic_island_15.xls
- Supplementary_File_2/06.genomic_island/Genomic_island_component/Genomic_island_16.xls
- Supplementary_File_2/06.genomic_island/Genomic_island_component/Genomic_island_17.xls
- Supplementary_File_2/06.genomic_island/Genomic_island_component/Genomic_island_18.xls
- Supplementary_File_2/06.genomic_island/Genomic_island_component/Genomic_island_19.xls
- Supplementary_File_2/06.genomic_island/Genomic_island_component/Genomic_island_2.xls
- Supplementary_File_2/06.genomic_island/Genomic_island_component/Genomic_island_20.xls
- Supplementary_File_2/06.genomic_island/Genomic_island_component/Genomic_island_21.xls
- Supplementary_File_2/06.genomic_island/Genomic_island_component/Genomic_island_22.xls
- Supplementary_File_2/06.genomic_island/Genomic_island_component/Genomic_island_23.xls
- Supplementary_File_2/06.genomic_island/Genomic_island_component/Genomic_island_24.xls
- Supplementary_File_2/06.genomic_island/Genomic_island_component/Genomic_island_3.xls
- Supplementary_File_2/06.genomic_island/Genomic_island_component/Genomic_island_4.xls
- Supplementary_File_2/06.genomic_island/Genomic_island_component/Genomic_island_5.xls
- Supplementary_File_2/06.genomic_island/Genomic_island_component/Genomic_island_6.xls
- Supplementary_File_2/06.genomic_island/Genomic_island_component/Genomic_island_7.xls
- Supplementary_File_2/06.genomic_island/Genomic_island_component/Genomic_island_8.xls
- Supplementary_File_2/06.genomic_island/Genomic_island_component/Genomic_island_9.xls
- Supplementary_File_2/07.prophage_region/
- Supplementary_File_2/07.prophage_region/prophage.list.xls
- Supplementary_File_2/07.prophage_region/prophage.stat.xls
- Supplementary_File_2/07.prophage_region/prophage_component/
- Supplementary_File_2/07.prophage_region/prophage_component/Prophage_1.xls
- Supplementary_File_2/07.prophage_region/prophage_component/Prophage_10.xls
- Supplementary_File_2/07.prophage_region/prophage_component/Prophage_2.xls
- Supplementary_File_2/07.prophage_region/prophage_component/Prophage_3.xls
- Supplementary_File_2/07.prophage_region/prophage_component/Prophage_4.xls
- Supplementary_File_2/07.prophage_region/prophage_component/Prophage_5.xls
- Supplementary_File_2/07.prophage_region/prophage_component/Prophage_6.xls
- Supplementary_File_2/07.prophage_region/prophage_component/Prophage_7.xls
- Supplementary_File_2/07.prophage_region/prophage_component/Prophage_8.xls
- Supplementary_File_2/07.prophage_region/prophage_component/Prophage_9.xls
- Supplementary_File_2/08.gene_cluster/
- Supplementary_File_2/08.gene_cluster/AMSG_genome.zip
- Supplementary_File_2/08.gene_cluster/gene_cluster.list.xls
- Supplementary_File_2/08.gene_cluster/gene_cluster.stat.xls
