# Supplementary material for: Genome of Methylomonas sp. AM2-LC, representing a methanotrophic bacterial species isolated from water column of a boreal, oxygen-stratified lake
Source: Front Genet. 2024 Aug 30;15:1440435. doi: 10.3389/fgene.2024.1440435 (PMC11392852; doi:10.3389/fgene.2024.1440435)
Supplement: Supplementary file 3 [file DataSheet2.ZIP › Supplementary_File_2/01.genomic_gene/genomic_cds.fasta]

>GE000001
ATGAGTAGTATTTGGAATAACTGCCTGTCGAAACTTGAACATGAAATCCCGAGTAACGATTTCAGCACCTGGATACGACCACTACAAGCAGTGGAATCGGGCAGTCAATTGAAGTTGCTTGCACCAAACCGCTTTATAATTGATCATATTAAACAACATTTTTTTGCCATCATCGAAGATGCCGTCAATGAGTTTTCAAATGCCACCCTGTCGGTACAATTTGAAATAGGCAGCAAAAAAACAGCGGTTTTAAAAACCCCCACCTTGATAAAAAGCGCGACACAAAAAAAGAATCAACCTAATTTTTTAAATAAGGCATTTACGTTCGAAAGCTTTGTAGAAGGAAAATCCAATCAATTGGCACGTGCAGCATCAGTTACCGTTTCTGATAACATTGGCAAGGTATACAACCCGCTATTTATTTATGGTAGTTCCGGTTTAGGCAAAACCCATTTAATGCACGCGATTGGCAATGCAGTATTACTTAAAAATCCTGACGCCAACATCGTATATCTACATTCTGAAAAGTTTGTACAAGATATGGTTAAAGCTTTACAGCAAAACAGCATTAATAACTTTAAAGAATATTATCGCAGTATCGACATACTATTAATGGACGATATCCAGTTTTTAGCGGGAAAAGAGCGATCTCAAGAAGAGTTTTTCCATACCTTTAACAATCTGCTAGATCAAAAACATCAAGTGGTTTTGACCTGCGACAAATATCCAAAAGAAATTAACGGATTGGAAGACCGACTAAAGTCCCGTTTTGGTTGGGGTTTACCTGTCGCCATTGAACCACCTGACCTAGAGACTCGAACCGCAATTCTTATCAAAAAAGCCCAGCATGTAGGTGTTAACCTGAATCAGGATATTGCTTTTTTTATCGCTAAACGCATTCCCTCCAATGTTAGAGATCTGGAAGGTGCGTTACGTAGGGTAATCGCCAATTCTCAATTTACCGGCCGAGAAATTACTCTGGAGTTTACCAAGGAAGCATTGCATGATTTAATCAGTTTGCAGGATAAATTAGTCAGCATTGATAATATTCAAAAAACTGTAGCTGAATATTTTAAAATTCGCATAGCTGATTTGTCAGCAAAAAATCGCAAACAGTCTATTACCCGACCACGCCAAGTTGCCATGTGTTTAGCGCGAGAATTAACATCACATAGCTATCCAGAAATTGGCGATGCTTTTGGTGGAAGAGACCACACCACCGTCATAAATGCCTGTAAACGCATTGCGGAATTGAAGGATGAAGATGTCAAAATGGCTGAGGATTATAAAAATCTGCTGCGAACTCTGTCTCAATAG
>GE000002
ATGAGTGAAATCTTGATACTCGGATTCTGGATGCTCGTCATTGCAACTATAGCTTTTGCACCACTAGGCTATTTCATTTACAGGTATGTCGCAAAAAATGGTGAACCCTTTGGCGATATAGAACCACACGGTGACAGTGAATCGCCTGTTTTAGCTTTAGCTGAAAAAGTGATTTCCAAAATTAAAGCACAAATTTCTAAAAAATAG
>GE000003
ATGAACGATCAACAGTTACTCCGGTATAGCCGACAAATAATGCTGCCGCAAATTGATATTGCTGGGCAGCAAAAATTACTTACGACTAAGGTGCTAATCATAGGTGCTGGCGGTCTAGGTTGCCCAGCAGCCATGTATTTAGCAGCTTCCGGAATAGGACAAATAAGCGTTTATGATGACGATCAGGTTGATTTAAGTAATTTACAACGCCAAATTGCTCACCACACTCCCGATATAGGGCTTGATAAAGTCATTTCAACCCTTAACACGTTGAAAAAAATAAATCCTGAGGTCAGAGTACTGGCACACAAGATGAGATTAGAGGGTGAGCGCTTGTTGGCAGAAGTTACTCAAGCAGATGTGGTACTGGATTGTAGTGATAATTTTACCACTCGATTTGCTGTCAATAAGGCTTGCGTAGCGACTAAAACACCGCTGGTTTCCGGAGCAGCTATTCGTTTTGAAGGGCAGATCAGTGTTTTTACCCCCGGCATGAATAATAGTCCTTGTTACCATTGTTTGTACCAGAGTGAAGGCGAAGAGTTACAAAACTGTGCGCATAATGGTGTGGTTGCGCCAATTACTGGCATTGTTGGTAGTATTCAGGCTTTGGAGGCAATGAAGCTTATTATCGGTATCGGTGAGTCATTAACCGGACGTCTATTATTACTAGATGGTTTGAGAATGGAATGGCAAACGATGCGGTTTAAGAAAAACCCATTGTGCCCTTGTTGCGGTGACGGTGAATTATTTGCAGAGTAG
>GE000004
ATGAATATTCGTCCGTTACATGACCGCGTTGTCGTAAAACGTGTTGAAGAAGAAACCAAAACAGCTGGCGGCATTGTACTGCCAGGTTCTGCTGCAGAAAAGCCTAGCGAAGGCGTAGTACAAGCAGTAGGTTCAGGTAAACTTTTGGACAATGGCCAAGTACGTGCTTTAGAAGTTAAAGTCGGTGACAAAGTGTTATTCGGTAAATACTCAGGCAGTGAAGTAAAAGTCGATGGCGAACAATACATCGTCATGCGCGAAGAAGACATTATTGGCATTTTGGGTTAA
>GE000005
ATGGCAGCAAAAGACGTAAAATTCGGCGGCGAAGCCCGCGCACTAATGGCTCAAGGCGTTAACATTCTGGCCAATGCCGTAAAAGTAACTTTGGGCCCTAAAGGTCGTAATGCAGTACTGGACAAAAGCTTTGGCGCACCTACCATTACTAAAGACGGTGTTTCCGTTGCTAAAGAAATCGAATTAAAAGACAAATTCGAAAACATGGGTGCACAAATGGTTAAAGAAGTTGCATCTAAAACTTCTGACGTAGCCGGGGATGGTACCACTACTGCAACCGTTCTGGCTCAATCTATCGTGAATGAAGGTTTAAAATCTGTTGCTGCCGGCATGAATCCTATGGATCTGAAACGCGGCATCGACCAAGCTGTAACATTAGTAGTAGCAGCCATTGAAAAAGCAGCAACTCCTTGTGTAGACACTAATGCAATTGCTCAAGTAGGCACAATCTCTGCAAACTCTGATAATTCAGTCGGCGCCATCATTGCTGAAGCAATGGAAAAAGTCGGTAAAGAAGGTGTTATTACAGTTGAAGAAGGCACTGGCCTGGAAAATGATCTGGATGTAGTAGAAGGCATGCAGTTTGACCGTGGCTACCTGTCTCCTTACTTTATCAACAAACAAGAAAGTATGAGCGTAGAACTGGACGATCCTTTTGTTCTGTTGTACGACAAAAAAATCTCTAATATTCGTGAATTGTTACCCATTTTGGAAGGCGTTGCAAAATCTGGTCGTTCTTTACTGATTGTTGCTGAAGATGTAGAAGGCGAAGCCTTAGCAACATTGGTTGTTAACAATATGCGCGGTATCGTTAAAGTTGCTGCGGTTAAAGCACCTGGTTTTGGTGATCGTCGTAAAGCCATGTTGGAAGACATCGCTATCCTGACTGGCGGCGTTGTTATTTCTGAAGAAGTGGGCTTATCTTTGGAAAAAGCAGAGCTGGACCAATTGGGTACTGCTAAACGCGTACAAATTAACAAAGAAAACACCACCATCATTGATGGTGCTGGCAACGAAGATCAAATTAAAGGTCGTGTTGCTCAAATTCGTGCTCAAGCCGAAGATGCAACTTCTGATTATGACCGCGAAAAATTGCAAGAACGCTTGGCTAAATTGGCTGGTGGCGTAGCGGTTATTAAAGTAGGCGCGGCAACTGAAGTTGAAATGAAAGAGAAAAAAGCCCGCGTTGAAGATGCATTACATTCAACTCGCGCTGCGGTTGAAGAAGGCGTGGTTGCCGGCGGAGGTACCGCTTTAATTCGTGCACTGTCCGCTCTGGAAGGCATCGAAGGCAAAAACCATGACCAGTCTGTAGGCATCAATATCCTGCGTCGTGCCATGGAAGAGCCTTTACGTCAAATCGTCACCAACGCTGGCGAAGAAGCTTCTGTAGTATTAAACGAAGTGAAAAAAGGCACTGGCAACTATGGTTACAATGCTGCCACTGGCGAATATGGCGACATGATTGCAATGGGTATTCTTGATCCAGCCAAAGTGACACGTTCTGCACTGCAAAACGCGGCATCTATTGCTGGCTTGATGATTACTACTGAAGTGATGATCGCTGATTCACCTGCTGATAGTAAAGCACCTGCTATGCCGGATATGGGCGGCATGGGTGGTATGGGCGGCATGATGTAA
>GE000006
ATGGATTTTCGTTCACGAAGACGCTTTTTGCAATTGACCGGAATTGCCGGCGCGGGATTCTTGAATGGATGTCGATTGCTGAGTAAAAATAATATCAATGCGCAAGTCGTAGTGGTAGGGGGTGGTTTTGCAGGAGCAACTGCCGCTAAATATATACGTCTGTTAGATGCTAATATTAAGGTGATCTTGATAGAGCCAAAAGCGCAATATATCACTTGTCCGGGTAGTAACTGGTTATTTGCAGATCTGCTGAAAATTGAAAATCTGACGGTTAATTATCAGGCTTTAAGTCAGCAATACGGCATCACCGTGATATGTGACGCTGTTGCTCGTATCGATTGTGAGCAGAAACGGTTGCTATTGGAAAATCAACAAAGTTTAGCTTATGATCGGCTGGTATTAGCTCCGGGTATTGATTTTCGTTGGGATACCTTAGAAGGCTATGATCAGGCAACTGCCCAGGTTTTTCCACACGCTTGGCAGGCTGGACCGCAAACTTTGCAGTTACAACAACAAATGCAAGCCATGCGTAATGGTGATGTGGCGCTGATTTGTGTGCCTGCAGAACCTTATCGTTGTCCACCCGGACCATATGAACGAGCCAGTATGATGGCCTATTGGTTACAGCAGCATAAACCCAAATCCAAATTGCTGATTCTGGATGCCAAAACCGGATTCTCAAAGCAAAAACTGTTTGAAGCGGGCTGGGCAAAATCATTTGGTTACGGTACCAGTAATAGTATTATCGAATGGCATTCACTTGCCGATAATCCCCTCCAGCACCTGGATGTTAAAACTAAAACGCTATCAACTTATTTTGGGGATAAAATTCAGGCACAAGTGCTCAATATTATTCCGCCCCAACAAGCGGGCAGTATTGCCCGGCAAACAGGCTTAACTGATGCCAGTGGTTGGTGTCCGGTCAACCCCTTGACCAGTCAATCACGAATTCAAGAGCACATCCATATCATTGGTGATGCTGCCAATTATGCGCCGATTCCAAAATCTGCATTTGCGGCTAATTCAGAGGCAAAAACCTGTGCCATGACAGTGGTAAGTTTACTAAACCAGCAACCCTTGCCCGATGCACATTGGTTGAATACCTGTTATAGCCTGATTACACCTCAATATGGAATTTCTGTGGCAGGTGTCTATAAGCTTAATGCTGAGCATACCATTGAGGCTGTTAAAGGAGCAGGCGGTCTGAGTAGTCTAAAAGACCCAGAATCCTCCCGCCTGGAAGCTGCTTATGCGCAAAGTGTCTATCAAACCTTGCTAAAAGATAGTTTTAGTTAA
>GE000007
ATGTTTCTGTGGCGGCTGGCGTATTGCTTTATGAAGTATTCAGGCAAAAAGCCAGTTAGCTTCAAAACGCTTCATATTAGCTTACTATTTGCTGGATGGGGAGTGATTACAACGAGCTACGCTGATATAAATGCACCCCTAATGGCCTATATGTGCCGTAATTGTCACGATCCTGCTGGAATGTCAACACCTGTTGTTCCGGCGTTGGATAAATTAACTGCACAGCAATTTCAGAAAATGCTGATGGACTTTAAATACGATAAGCAGACTGCGGCGACAATTATGCCTCGTATTGCCAAAGGATATACTGATCAAGAATTGCAGGCTTTAGCAGACTATTTGAGCAAGCATTAA
>GE000008
ATGAGTACACAGTTATTTGGTATCCATGCCGTACAGGCGGCTTTAGACTATTCACCACAAAAAATTCAACGTGCTTTATTTGACGAACAACGGCAGGATGCGCGCTTAAAGGAAGTGATAGACTCACTAAAAGCTTTAGGTATCAGCCTTGAGAAAACAGATCGTAAAAAATTGGATAAGCTGGCAGACGGTAAAAATCATCAAGGTATCGTTATTAGCGTGGAATTACCTGCCATGCGCAGTGAAGAGCAATTGAAATCCGATGTGGAAGCCTTAACCACTACACCTTTCTATCTGATACTCGATCAAGTACAGGATCCACATAATTTAGGTGCGTGTTTGCGAACGGCTGATGCAGTGGGGGTGCAAGGTATTATTGTAACTAAAGATAATGCGGCAAGTATTACGCCCACAGTGTGTAAAGTTGCCAGTGGTGCGGCAGAAACGGTACCTGTGTATCAGGTAACTAATTTAGCCAGAGTATTACGTTGGTTAAAAGAACAAAATATTTGGATTTTAGGCACAGCTGGTGATGCCTCACAAACTTTGTATGAGATGAAATTGGATATGCCACTGGCTATTGTGATGGGCGCTGAGGGAACAGGTATGCGCCATTTAACCCGCCAGCATTGTGATTTTCTGGTAAAAATACCTATGGCTGGACAAGTGGAAAGTCTTAATGTTTCTGTGGCGGCTGGCGTATTGCTTTATGAAGTATTCAGGCAAAAAGCCAGTTAG
>GE000009
ATGACATCCAACAAAAGTCAGGATTCTGATTTCAAAACTCTACAAGACCCTTTTGCTCAGCGCGAAGCTGAAAAATACGAACATCCTATCCCAAGCCGGGAATTAATTTTGTTACTTATCGAACAGTTTGGGAAGCCTTTAAGACGCCAACAAATTGCGCAACAATTTTCGCTTGAGTCTGCAGACGAACTTGAAGCATTGCGCCGACGGCTTAGAGCCATGGAGAGAGACGGTCAGTTGGTATTTAACAGTCGGCAAAAGTATTGTTTGGGCGATGGTCATAAAACAATTGCAGGTCGAGTTCTTGGGCATCCTGATGGTTTCGGTTTTTTAAAGCCTGATGATGGTTCTGACGATTTGTTTATTTCTCCTCGGGAAATGAAATCGTTGATGCACAATGATAGAGTAAAAGTTAGAGTGTCTGGGATAGATCGTAAAGGTCGTCGTGAAGCAGTGCTGGATGAAGTGTTGGAACGCAACACGCATCAGGTTGTTGGGCGTTTTTATTTAGAAGGTCGTGTGGCTTATGTAGTGCCCGATAACAAAAAAATTAACCACGAAGTTTTGATCGCCAAAGAAGATATTGGTGGCGCAAAAAATGGTCAAATAGTAGTGGTAGAAATTATTCAGCAAGCTACTTCTCATTGTCAACCTTTGGGCAAAGTGACAGAGGTGTTGGGTTTGCATATGGCACCAGGCATGGAAATTGAGATGGCTATCCGCTCCCATGAGTTGCCCAATAGTTGGCCTGACGCTTTGTTAGCCGAAATAAAGGGCTTAAAACCCGAAGTACCTGAAACCGCCAAGCAAAATCGTCAAGATATTCGAAATTTGCCACTGGTAACCATAGACGGTGAAGATGCTCGGGATTTTGACGATGCGGTTTATGCACAAAAAACCGAAAAAGGCTGGAAATTGTTAGTCGCTATAGCCGATGTTTCCCATTATGTACAAGTCGGTAGCGCGCTAGATACCGAAGCAAAAAGCCGCAGCACTTCGGTTTATTTTCCTGAAAAAGTAATTCCGATGTTACCGGAAATATTGTCAAATGGATTATGTTCTCTGAATCCGGCTGTTGATCGTTTATGTATGGTTTGTGAATTATTGATAAACGAAGACGGTATAGTTATTCGATCGCGTTTTTTTGAGGCAGTTATGCGCTCCCATGCACGATTGACTTACACTCATGTCGCGCAGATGGTGGTAGATGGTGATCAAGAGCTGACAAAAAAGCATGCAGCGTTAATGCCGCATTTGCAAAACCTCTATGATTTGTACAAATCCATGCGCTATCAGCGCGAATTACGTGGTGCGATGGATTTTGATACTCAGGAAACTCGCATTGTGTTTGGTGCAAACAGAAAGATCGAGCAAATTGTTCCGGTTGTCCGCAATGATGCGCACAAATTGATTGAAGAGTTCATGATTACTGCAAATACAGCGGCAGCTAAATTTTTGAATCGTAAAAAAATGCCACGTTTATTGCGTATTCACGATGGTCCTGGAACTGAAAAATTGTTGACGCTTAAAACTTTTTTGGGTGAACTGGGTCTGCATTTAGGCGGTGGCAATAACCCTAGACCGTTGGACTATATGCATTTATTAGAGTCTGTTAAACAGCGTAAAGATGCGCATTTAATTCAGACAGTCTTGTTGCGCTCAATGTCGCAGGCGGTTTATAGTCCAGATAATAAGGGGCATTTTGGTTTGGCTTTGGATGCTTATGCTCACTTTACGTCTCCAATCCGCCGTTATCCAGATTTATTAGTGCATCGCGCCATACGCCATTGTTTAGCAGATAAGTCTGTAGAAAGCTTTCAGTATAATTTTAACGACATGGTCATACTGGGTGAACATTGTTCAGCTAACGAGCGTCGGGCTGATGAAGCCACGCGTGACGTGGTAAATTGGTTGAAATGTGAATACATGATGGATAAGATCGGCCAGGAATTTGCCGGTATTATTTCTGCAGTAACCGGGTTTGGTTTTTTTGTCGAGTTGCAGTCGATTTTTGTTGAAGGCTTAGTACATATTGCCTCCTTGCATCAAGATTACTTCAATTTTGATGCGACTAGTCACCAGCTATTTGGGGAGCGTACCGGTGTCCGCTATCGTTTAGGAGATACGGTACGTGTAAAAGTAGTGCGGGTAAATCTCGATGATAAAAAAATTGATTTTGAGTTGCTGCAAGCTGCCAAAAAGACGACTAAATCAAAAATTGTTGAAAAAAAACCTGATAAAGCAGTAGGGAAAGCACCTAGAAAAAATAAGTCATCCAAGTCCACATCCCCCGCAGTTAGCAAGCCCAAGCCTAAGAGACGTCGTAAAATATGA
>GE000010
ATGTATAACAAGTTTTATCGGTTTCTGACTATCTTAAGTGTATTTGGTCTCGGTTTAGTTTGGGCTAGTCCAAGTCTGGCGGATGCTATGACTTCCTGTACCATGACCTATAAGTTAAGTGGTTTCTCATTAGCTTATAAGCAATATGATGGGACCGGTAATGTTAGATGTAGCAATGGTCAACAGGCGCAAGTGATTTTAGCATCCAAGAGTATAGGTTTTACTATTGGTAAATCTGAAATTGAAGGTACGGGTGTGTTCTCTGATGTTAAAAACCTTAATGAAATCTATGGTAGCTTTCTTGCTTTGGAAGGACATGCGGGTGCAACCACATCAGTAGACGGACAAGTCTTGACACGCGGTGAGATTTCGTTAGTTTTATCAGGAAAGGGTCGTGGTATTGATATTGGAGTAAGCTTGGGTGCATTGACCATATCGCCCAAATAA
>GE000011
ATGGTAATCACAAAAAAACAAAAAATTGTTGCCACTATAGTAGTTACTACGTTTGTCTTTTATGCTGGTCTGGGGTTTTATTTTCTGCCACTACTCGTAGTCAAAAAATTACCAGAAATACTATTGGAACAAACTGGACAAACAGCAGAGTTGCAAGCATTTAAATTTAATCCATTTAGTTTTGAACTGGAAATGGATGGCTTTTCCTTAGCCAGCCCAGCAGGAAATAGCCTAGTTAGCTTTGAAGTATTTGCCATTAATTTTAATGTTTTGGATACGCTTTGGCATCAGGCTGCAACATTCGATAGTATTATTTTAAGTAAGCCAATTATTAATATAAAACGAGAAGCAGATAGGCGCTTTAATTTTAGCGGTATGTTTCCCAAATCAGAATCGCAACCTGAATCAAATGAAAAATCAGTTCCCCCTTCGTTAAACATACATCATTTAGCTATAGAAACTGCTGAAATTAGCTGGATGGATGTCTCCAAGGGATTTCCTCAAAACGCTGAATTAAAACCCATTAATTTTGAAGTTAACGAATTAACAACCGAGATTAATGGAAAAGGCAATTTTGACTTGGGATTTGAGCTGGCTTCTGGCGGTCGTTTGCAGTGGCACGGAGACTTAAGTTTAGAGCCCTTGTCATCAACTGGTTTGATTAGTTTGGAACAATTGAAACTAGAGCCCATCTGGAAAGGGTTTTTGCAAGACTTAATACCTATTGTCATATCTGAAGGTAGTTTAACTGCGCACGTTGATTATCAAACCAAACAGGTTGATGGTAAACCCGAACTGCTAATCAGTAACGGTGTCATTGATGTCAATAAATTGGTAGTTACCGAAAAAAATGGTAATGCACCTTTGTTGACTATACCTACTTTAGCTGTGCGTGAAATCACGTTGGATTTAGATAAGAAAAAAATCAGAGCCGCTGTCTTGGAAAGTAAAGATGCGCAAATTAAAGCCGCCTTAGAGGCTGATGGCAGACTTAATTATCAGCGTTTGTTTGTTAATGATCAGTCTTCCGTTACTAGTCCGCCAACTGCAAAAACGGCTAGTACACAAGTGACTACTCGACAACCAGAATGGCAAATTAGTTTAGACGAAGTGGCGCTAAATAATTACCAGTTTTTGTTTACCGATCTGACACGTAAAACTCCGCAATTGACGCAATTGAGTAACACTAATTTCAAATTACAGAAATTGACTGTTCCTCAGATTGAAAAATTGCCCATGCAGTTCAGCGCATTATTGAACAATGACGGAAAATTAAAATTAGATGGGGATTTACAGCTATCCCCATTTAATGCAGTTTTGTCAGTTGATGTTCAAAATATTAAACTGCCTTTTCTACAGACATATGTGGATGATTATTTAAATTTGGAACTAGTGGATGGCGAATTTAATACGAGTGGGAATTTGCAAATAAATGCAGATGATGCGTTTCAACTATTGTTTAAAGGGGATGCAGATATTGCAAATCTGTTAACTCGGGATAAATTAAATCATAAGGATTTTCTAAAATGGTCAGATTTAAGTTTGCAACAAATTGATATCGATCTGGCACAGCAAACATTTTCTTTGGGAAAAGTGTTATTTGATCATCCCTATTTACGCGTTACCATTCAAAAAGATAGAACGACCAATTTCAATGACATTGTGGTTACGCAGCCTGTTGCAAAATCAACCCCCACCAAGCCCAAGTCATCCGACACTCCTAAAACCAATACAATACAAACTAGCCCTATCATCAATATTGGAAAAATTGAACTTGAGGCCGGTTATTCGGATTTTTCAGATTATTCGTTGATTATGCCATTTGTGACTGAAATGGATGAGCTGAATGGAGTGGTCGATGGTTTTGCTTCGAATCAGAATAAGCCCTTAAGTATTAACCTAAAAGGTAAGGTTTATCATTTAGCCTTAGTAAATATAAAGGGTAAATATCAGTTACAAAGTGGAGATTCCAATATAACCCTTAAATTTGATCATATGCCTTTGCCATTAATTACACCTTATATGGCCGATTTTGCGGGATACAAAATCGAGAAAGGTCAGATGGCGTTGGATTTGCAATATACAATTAATCAAGGGCAATTGGATGCGAAAAATAAAATTTTTATTGACCAGCTTACTCTGGGCGATCAGGTCGAAAATCCACACGCAACCTCGCTGCCTTTGAATTTGGCAATTGCTTTGTTAAAAGATGCCGATGGCAAAATTAATCTCGATTTTCCTGTGACTGGCAGTTTAAATGATCCGCAGTTTAGTATCGGTTCTTTAATAGCAGATGTGTTTAGTAATCTGATCACTAAGTTAGTGAGTTCACCTTTTAGAGCGTTGGGTGGGTTGTTAAGCGAGGATCAGGATTATAGTAGCGTCAAATTCCCTGCAGGCAGTGCCGAAATTCAGGCTGCAGAAATGCAGAAACTTGATCAATTGAGTAAAGCTTTACAAAATAAACCCGGGTTGTCATTAGATATTAAAGGGAAGTCCTATCCGTCTTTGGATTGGCCTGTGATACGTTCAGATGCATTAAAAGAAATTTTGAAAAAAATGAAGTCTGGAGAATTGCGTGATAAAGGCACAAATATTCGTTCAGAGTATATTGAATTATCTGATGAAGAATATAAGCGATTGTTGGAGAAGTTTTTTCATGAAGTGTATCCGCAAGAGCTTGATCATTCCTTGTTTGGTAAGCCGCGCATTAAAACACTGCCAGATGTCGATTTTTATGAAGTAGCCAAACAAAAACTGGAAGATAAGTTACAGCCTGAACCGGAAAGGCTTAACAATTTGGCCATTGCCAGAGCGAATGCAATTTCTAAATATTTATTGGACAAAGACGGTATTGATTTAAATCGTCAATATATTCTGGCTCCTGAAATTAATGCTGCAGATACTACTGACATTGTTTCAGTTTTATCATTAAACGTAGCCCATTGA
>GE000012
TTGAACGAGAGTCTTGAGGTACGAATTGATAAATGGTTATGGGCTGCCCGGTTTTTTAAAACTCGTCAGCTAGCTGCAGAAGCAGTTAGTGGCGGAAAGGTAAATATCAACGGACAGCGTTGTAAGCCTGGAAAAGAGATTAAAATTGGCGATTTAGTAAAAGTGGGTAAAGATCAATACATTTGGGAAATACGCGTCCTTGCTGTAACTAAACAACGGCGAACCTCTAAGGAAGCGGTGTTGCTATATAATGAAGAACAAGATAGTGTCAGAAAACGAATGCAATTAATAGAACTTCATAAACAACAGCAGGCCTTATTGCCTCCTGGTGAACGGGAACATAAACCCAATAAAAAACAGCGTCGTCAAATTCATCGATTTAAACAGGATACTTTATGA
>GE000013
ATGCATCAAGAATTATTTTCAATCCTAAAAAAAATCTCTTTTCTGTCTAATAGTTCCGAAGAGGCTCTACTGTCTTTAGCATCAAAAGCTAAAGAAGTAAAATTTCGAAAACAGGCCATCATTATTACCGAAGGCGACGAAACCACCTCGCTTTATATAATTCTTTCTGGCAGAGTAAGGGTTTTTAGTAGTGATGATAAAAGTAAAGAACTGACACTACTCATTCAGGAAGCCGGATCACATTTTGGCGAATTAGCCTTACTCGCCAACGAACCATTCCGCTCAGCTACAGTACAAGCATTGGAGCAATCCATATGCGCCATGATTTCAAAGTCGGATTTTATTAATTGGCTAAACACACATCCCGACGTGGCTATTTCTATGCTAAGCGTCTTTTCAGAAAAAATCCGATTTTTAACTGAAAAAGTAAAACAAATGGCATTGGAAAGTGCATATGAACGAACTATAAGAGTTTTACAGGATCTTGCCATTAAAGAAGACGATATTTTTATTATTCATAATAAACCAACTGACGAAGAGCTAGCCAGAATGGTGGGCTCACAAAGAGAAACCATCAATAAATTTATGAGCGGCTTAATCGAAGGCGGTTATATCTGTAAACAAGGTAAAGCTCTCCAAATTAAGAAAAAACTACCTATAAAGTTTTAG
>GE000014
GTGTTTTGTCCACAAAATATTTACATGACACTCTTTTTCCAACGTACCATTCTCATTAGTCTAATCACGGGTATTTTAGGTATTGGCATTTTTGATTTTACCAGCCTAGAATCTACTTTAGGTTTAGATACTCTATTCAAAATTCGTGGTGCACGCCCCTCTCCAACCGAAGTCGTTATTGTAGCGATGGATGATGTTGAGTCCGAAAATGCTTTAAACGTTAATGATCACTATGTAAATTGGCGTAGTTTTCATGGCAAACTAATTCAAGAGTTACAGCGTCAGCAAGTAGCGTTAATTGTCTTCGATTTGCATTTTATAGTCTCCGCACCTACAACTGATCCAGCACTTGCAACGGCTATTCAAGAAGCGGGTAACGTTCTGTTAGGCGATTGTGTTCAGAAACTTTGGCTTGGCGGCAAGGATGACTTTGACGGCAGAAAATGTTCTGATAATAGTGAATTTAGAAAACCTTTTGCGCAGATGTTGGGTGAAACAGGTCAACATGTTTCTGATCAGTTGTTTGCCATGCGTATTATTCCACCTACTTCAATGCTGGCTGATTCAGCATTAGCTCATGCACCCTATTATGTGGACAACGATGCTGGAAATCCCGTTATTCGTAATGTCTGGAACATTTATGATAATCTTGCAGAGGCACCTAGTTTACCGGTGCTTACTTGGCTCTATTATCTAAATCATAACGCTGCATTATCAGCTTTAATACCGTCTGATAAACCTTATGCCACTTGGTTAAGTGAGCGTATCAGAAATTGTGGATATTATTTAGATAATGTTATAAATATTGCGACTGATAAAAATAAGCTAGAGTCTCATATTGATCGCGTGCTTTGTCAGCACAATAATATGTATCTTGATTTTTATGGGCCTGCACGCACTTTACGCATGGAATCGTATCTTGATGTATACAATAGTAATGTAAACAATTTGCAAGGCAAAGTTGTCTTTGTTGGCAAGGCGAAACGCTTTGCGGCGGCCAATAATGATGACCTTGATTATTTCCAGACACCTTACTCTGATACCACTAACGGCAATATGTCTGGAGTAGAAATTATGGCAACTCAGTTTGCTAATTTATACACAGATCGTTTTATTCGACCGTTGCCTGGCATGTGGCATTATGTTTTGCTGGTTGGTTATGGTTTTTTGCTGACAGCCTTGTTTACGCAATTAGGCTGGTTTAGAGGTGTGATAATCAGCCTGTCACTGATTGGTATTTATGTGGGTGTTGCTATTTGGTGTTTCAGTCGTTATGGCTGGTGGTTGCCAATAATAGTGCCATTTTTGCAATTAGTGTTTATTTCAGCATGGGATTTATTGGCTTGGCTACCGTTTTCAACGGCGAAAAAGACGGTACGTAGCGTATGTTTAATCACGGATATTGAGCGTTATACCGATATTGCTGAACAACTAAGCACAGAACGCATGCATGACTTACGCGCTACTTTTTTTAACACGCTGGGTGAATCGGTCATTGCTCATTCTGGAAAAATTAATGATATTACCGGTGATGCGATGATGGCAGTATGGTTTGATATGCCTATTCAAAAGTTACGCTTATCCGCTTGTTTAGCTGCATTGGAAATCCTTCGAGCAGTTGAGAGGTTCAATGCTACCAGTAATGTATGTTTACCTGTTCGTATTGGATTGTTTGAGGGTGATATCAAATTGGGACCGATATATGCGGGTGGACACAGGTTTTTCGGCGCGGTTGGTAACACACCAAACATTACCTCTCGTATAGAAAGTGTTAATAAGGTTTTGGGGACGCGAATTTTAGCAACCAAAGCTATTGTGTCCAATACAGACACTATTTATTATCGTACGGTCGGAAAGTTTTGTGTGGTGGGGCGCGAACAACCACTTGATTTAGTCGAGATAATCACTATGCAACAAGAGGTTAGTGATATTCAGAGCGCAATATGCCAGCAATTTTCTAAAGGTTTGATTGCTTTTCAAGCGGGTAATTGGCAAGATGCCGTTTTCTGCTTCCAAAACTTGTTGGATAAGTTCGGTGAAGATGGGCCAAGCAGATTTTATTTAAAATTGGCACTCAGTTATCTTAAACATCCCCCCCTGGAATGGGGATATGTGAAATTAGATGAAAAATAG
>GE000015
ATGATCTTAAAAAAATTACAATATCTAATACAAAATTTAATACATAATCATCCTTACTCTATAAATACCATTACTATAATGATTAGCATTTTTAGTACTTATTATTTTATTTTAGGGAATCCGCTCAATCCAGAAAACACAAAAGTAGTTTTAAGTCTAAAGGCTCCGTCAAAATTTACGATTTGTGATCAATATTCTAATTTTATTGATGGTTCAACGTCTTATACTTGTGATATGACTATAAATACTATAACTTGGCCAACACCACAAATACCAGTCGTTAGTAGTGTTAAAACTAGTATTAATGGACATTGCCCACCTTCACCAACGTGTACCATAACGCATAAGTACTAG
>GE000016
GTGATTAGATTCACAGAAAAAATAACTCAAAAGCGTATGTATCTCCTTGTTGTTTTGCTGCTGGTTTTGTTTTCGTCCATTTGTTCGGCGGGAGATGATATTGCCGAAAGAAAATTATGCTCAGAACAGAATGCAGCAAAAGTGGTTTCCTTACAAGGCGATTTATTTTTTGATGGGAATGGCCAGGGCCAATGGCAGCCCGCACAATTGAATGACATCCTCTGCGAGGGCGGGCGTGTGCGATTAGATAGCCATAGTCGTGCGTCGATTCTATTGCCTGATAAGATACTACTACGTCTGGATGCAGGTACCGTGTTGTCATTAAATGGCATAGCCGTCAATAAACCCACAGCGCTGGATTTGCTAAAAGGTTTTGTGCATTTTATTAGCCGCACACCTAGGCATATGTTGATTACTACGCCAATTGCCAGCGCAGGGCCTGAAGGCACAGAATTTGCATTACATGCAGATCAGGGCGCAACTTCATTATGGGTGTATGAAGGTGCAGTCAGATTGTTTAATAACTTAGGTGATCTCCAGCTTAAAGCTGGAGAAACAGCTATTGCAGAATTAGGCCAAATTCCAAGAGTACAAATCGATATCAAGCCTAATGATGCTGTTAACTGGGCACTCTATTACCCGTCTTTGTTGCCATATAACGCTGCTGCGGATATAGACGGAGGCAATAATCAGGATTTACAGTTAGCGTTAGCTGATTTTCGGCATGGCAAAATTGATAAGGCTCTTGCTCGCTTAAATGCGGTATCACCTGAGCAGCGAGAATTTTATTATTTCAAAGTACGTGGAGCTATGCTACTCAGTTTGGGGAGGATTGAACTGGCGTTAGAGGATATCAAGCTGGTTCAGAGCAAAAAACCTAATGATGCTGAAGCTTTGGCCTTACTCTCCGTATTGGCATTAACACAAAATCATAAAGAGCAAGCCTATGATTTGGCGAATCAAGCCATTTCTGCCGATCCAAGCTCTGCGGCTGCATTTTCTGCATTGTCCTATGCCGAGCAAAGTCGATTCGAGTTGGAAAATGCTTTGCATGCAGCTGATCAAGCGGTAAAAAATGCTCCACGCGATGCCTTGGTCTGGGCACGTAAAGCAGAGTTGGAGCTTTCGCTAGGATTGACAGTTGATACAGATCAGGCTGCAGAACAGGCATTTAAACTAGATCCTGATTTGGAACGTACCCAAACCGTACTAGGTTTCTCATATCTTTTACATGGCAATACGGCTCCTGCATTCCAAGCTTTTAGTAAAGCTGTAAACCTGGATTCTGCCTCGCCGTTAGCGCGTTTGGGTTTGGGTTTAGCGCGAATTCGTAATGGTGAGCTTGCAGAAGGTCGTCAGGATTTGGAAATTGCCGCTGGCCTTGATCCAGCAAATGCCATGATACGCAGTTATCTAGGCAAAGCCTATTATGAAGAAAAACGCAACGAACTGGCGCAAAACGAACTGGATTTAGCCAAGCAACGTGATCCCAAGGACCCCACCGCTTTTCTATATAACGCTATTCTAAAATTAACCACTAATCGACCTGTTTCTGCGTTAAGCGATATATCAAAAGCTATTGATTTGAATGATAATCGTGCTGTTTACCGTTCAAGCTTGTCTCTTGATAAGGATTTGGCCGCACGTAGCGCTGCGCAAGGGCGTATTTACGACGAATTAGGCTATCAGCAATTAGGTTTGTTACAGGGTTGGAAATCGCTTAATGCCGATTCTAATAATTATTCGGCGCATCGTTTGCTGGCGGATGATTATGCGGCCTTGCCTAGACACGAAATTGCCAGAGTTAGTGAGTTATTGCAATCGCAGTTGCTGCAACCAATCAATATTACCCCCATACAGCCCAATTTGGCAGAAAGTAGTTTGTTTGTGTTAAACAGCTTAGGACCGGGTTCTTTGGGTTTTAATGAATTTAATCCTTTGTTTGAATATAATCGCATGTCGCTACAGGCTTCGGGTATTTACGGGGGTAATAACACGATTGGTGATAATGCCCAGTTGTCGGGTATTCATGACAATCTGTCATTTAGTTTGGGACAGTTTAATTATGGTACTGATGGCTTTCGGGAAAATAACTTTTTTAAGCGTAATATGTATAACGCATTTTTGCAAAATAAAGTGAGTGATAAATTAAATCTGCAGTTTGAGTATCGGCATGAAGTGACCGGTAATGGTGATTTAGGTCTTAATTTTGATCGAAGTAATTTTGATAAAAATTATAGTCAGAATACAAGTGTCGATAGTTACAGAGTAGGCGGTCATTATGAGTTTAATCCTAAATCTTCGTTAATTACATCAGCAATTTATCAATCTGTCGATGTTCATCAAAGTGATCTCAGTACAAAAATGACATTAAACACAGACCCTGATACTGGAATTATTGATAGCAATGCAACAACAAAAACAAATTTAAATAATTACAATCGTAGAGGGTTTATTTCAGAATTACAACACAATTTCATTGATTCTAAATTTAACATTATTAATGGAGTTGGGTATCTTGACCAAGATTCTATTAAATACAATTCTTCATTAACTTCATCGGTAGATTTTTTTACTTTTGATGGTATATCTATTGGTGATAGTAGTTCAGTTACATCTTCATTTAAGGTCCACGAAAGTCGTCTAAAAAGAGCTAATTTTTATAATTACTCAAAAATTTATTTACCTGAAAAATTTACGTTAACTCTGGGTTTTAGTGTAGATTGGTATAACAATTTACCTACGGATCAAACCGAAGATAAGCTTTCACTGTTAAATCCAAAGTTTGGTTTAATGTGGTCACCTAATAATGCAACCACTTTTCGTACTGCATTCTTTCGAGCATCAAGTATCGCACGAAATTTTAGTCAGACTATTGAACCAACTCAAGTTGCTGGGTTTAATCAATTTTTCGATGATATTCTTGGAACTATTTCTTGGCGTTCTGGATTTGGAGTTGATCATAAGTTTTCGAATAATTTTTCATCAGGTTTAGAATTTTCTAAAAGAAACCTTGATATACCGCAACTATTTTATGGTTTATATAGGTCTGAACAGATTGGTAGAGCCTATTTTAATTTTATACCACATGATCAATTTTCGCTTGGGCTTGAATATTTTTATGAGAAAATTAATCAGACAGGATTAAGTATTTCAAGTACCAATGCCTATGCTAATCTTGGTATGTTCAATAGCGTTGAAACACATAGAATACCTTTAACAGTAAGTTTTTTTGATACATCTGGATTTTCTATTAAAATTAAAAACTCCTTTGTACATCAATCTGGTGAGTTTCAAAACCAGAGCACTAATAATACAACTAATGGTGTTTCGGATTTTTTTGTTTCTGATTTGAATTTAAGTTACAGAATTCCTAAAAGACATGGCATGATTAGCATTGGTGTTAATAATTTATTTAGTGATAAATTTAACTACCAGAATACCGATTATAATGATGTTACTATAGCACCGGGTCGAGTCATTTTCTCTAGGATAACCTTGGCATTTTAA
>GE000017
ATGCATCTCCTTATTTTTCTGCTACTGATTTCATTTACGCCCATTTGTTGGGCTGAAAATGATATTGCTGAAAGAAAATTATGTCCTGCTGAAATTGCAGCAAAATTGGTTTCATTACAAGGTAATTTGTTTTTTGATTTAGAGGGTCAGGGGCATTGGCAACCCGCAAAGTTGAATGACGATCTTTGCGAAGGGTGGCGGGTGCGATTAGATAATAGCCGAGCCTCAATACTATTACCTGACAATATACTATTGCGTTTGGATGCAGGTACAGTGTTGACATTAAACGGCATAGCAGCTGATAAACCCACCCTGTTAAATTTGTTAAAAGGCTTTGTGCATTTTATCAGCCGCACACCTAGGCATATGCAGATTACTACGCCAGTTGCCAATGCTGGCCCCGAAGGCACAGAATTCGCATTAAGCGCGGAACAGGATGCTACCTCGCTATGGGTATTTGAAGGTGCAGTCAGATTTTTTAATACCCTAGGAAGTGTTCGGCTTAAGCCAGGAGAAGCGGCTATTGCCGAATTAGGACAAATGCCCAGAGCGCAAATTGACATTAAACCATTAGATGCTGTCAATTGGGCACTCTATTATCCGTCCTTGTTGCCTGTTAGCAATGAGGAACAAACCGGTATAAAACAGGAAATACAGTTTGCTATAGCCGATTTTCGGCATGGCAAAACTGACAATGCGCTAACGCGCTTAAATGCAGTATTGCCTGAACAACGCGAGACTTACTTTTTCAAAGTACGTGGAGCCATGCTACTGAGTTTGGGTAGAGTTGAGCCAGCACTAGACGATATCAAGAAAGTACAGAGCAAAAATCCAAATGATGCGGAAGCCTTAGCTTTACTTTCGGTGTTAGCATTAACTCAAAACCATAAAGAGCAAGCTTATGTTCTTGCAAATCAAGCTACTAATATAGATCCAGATTCTGCGGCAGCATTTTCTGCCTTGTCCTATGCTGAGCAAAGCCGATTTGAGTTGGAAAATGCTTTGCATGCAGCTGATCAAGCGGTAAAAAGTGCTCCACAAGATGCCTTGGTCTGGGCGCGCAAAGCGGAATTAGAACTTTCTTTAGGATTGACGGCTAATACGAACCAGGCGGCAGAGCAGGCATATAAACTTGATCCTGATTTAGAGCGTACCCAAACCGTACAAGGTTTCGCATATTTGTTACATAGCAATACGGCCGCTGCATTACAGGCTTTTGGTAAAGCTGTAAATCTAGATTCCGCCTCGCCGTTGGCGCGTTTGGGTTTAGGTTTGGCACGAATTCGTAATGGAGAGCTTGCCACAGGTCGTCAGGATTTGGAAATTGCCGCTGGCCTTGATCCGGCTAATGCCATGATACGCAGCTATTTGGGTAAAGCCTATTATGAAGAAAAACGCAACGAGCTGGCACAAGATCAACTGGATTTAGCCAAGCAACGTGATCCAAAAGATCCCACCGCTTTTCTATATGATGCTATTCTGAAATTAACCACTAATCGACCTGTTGCTGCGTTAAGCGATATATCGGAAGCCATTGATTTGAATGATAATAGGGCTGTTTACCGTTCAAGTTTGTCTCTCGATAAGGATTTGGCGGCACGTAGCGCTGCGCAAGGGCGTATTTACGACGAATTAGGTTATCAGCAGTTAGGTTTGTTACAGGGATGGAAATCGCTCAATGTAGATTCAAACAATTATTCGGCACATCGCTTATTGGCCGATGATTATGCCGCCTTACCCAGGCACGAGATTGCAAAAGTCAGCGAGTTGCTACAATCGCAGTTACTGCAGCCGGTCAACATCACTCCCATTCAGCCAAATTTGGCAGAAAGCAGTTTGTTTGTATTAAACAGTTTAGGCCCAGGTTCTATGGGCTTTAATGAGTTTAATCCGTTGTTTGAATATAACCGGATGTCCTTACAAGCTTCAGGTATTTACGGGGGTAATAACACGCTGGGTGATAATGTGCAGTTGTCGGGTATTCATGACAATCTATCTTATAGTTTTGGGCAGTTTAATTACGGTACCGATGGGTTTAGGGAAAACAATTTTTTTAAGCGGAATCTGTATAATGCATTTTTGCAAGATAAAATCAGTGATAAATTAAATTTGCAGTTTGAGTATCGGCATGAGGTAACAACAAATGGAGATTTGGCCTTAAATTTTGATAAAAGTAATTTCGATAATACCTTAAATCAAAGCAAAAATATCGACAGCTATCGGCTGGGAGGGCGCTATGAGTTTAGCCCTAATTCTTCATTGATAGGGTCAGCTATTTATCAGAAAATTGATTTAATAAACAACAATACAAGCACTATTAGCGCACTACCTTTTTTTCTGGAACAAACTTTTAATACTAATGCACTCAGTAGAAATGGGTTTATTACTGAATTGCAGCATAACTATAGCAATTCAAAAGTAAGTATCTTGAGTGGATTTGGTCATATCGATCATCAAGCAATTAATACACTAAATCAACCAGGATTTATTAGTATACCTTTTCAAGAGCAACTTCTAAGTACACCCCAATCATCAATTTATGGCTTACGAAGAACCAATTTTTACAATTATTCGAAATTTTATTTATCTGACAATTTATCAACTACTTTAGGTTTAAGTGCTGATTTTTATAAAAATGATGTTGTACAGCTAAAACCGCTCAATCCGAAATTTGGCATTGTCTGGAATCCAACATCTTCTACCACTTTACGTACGGCTATTTTTCGAGTGCTAAGTGTTACCAATTCTTTTAATCAAACTATAGAACCTACGCAGGTTGCTGGCTTTAACCAGTTTTTTGATGATGCAATTGGTACGGTGTCATGGCGCTATGGTGTCGGCATAGATCACAAGTTTTCTAACCAGTTGGCTTCAGGTGTTGAATACTCACAACGCAATCTTTATGTTTCAGATGGGGGAGTTTATAGGGCTGAACATACCGGTAGAGCTTATTTAAATTATATGCCTAAAGATTGGGTGGCTCTTGGATTGGAATATTTTTATGAAAAAATTGATCAGCCAGGATTGGGTTACAGTAGAGATAATGCTTATATCTATGGTTTGTTTAATGATGTTGAAACGCATAGAATTCCGTTGACAATAAGTTTATTTGATTCGTCAGGATTAACGTTAAAGTTTAAAAACTCTTTAGTGTTTCAATCTGGGTTTTTTCAAAATCCAACTGCTCTGACTTCATTGTCTAGCAATTCCAGTTTCGTTGTTTCAGATATGAATATTAACTATCGATTGCCAGCAAGATATGGAATGTTAAGTCTAGGTGCTAACAATATATTTAATGAAACTTCTAATTATCAGAATACCGACTATAATAACGTAACTATAGTGCCAGGCCGGGTATTATATTCGAGAGTTACCTTAGCTTTTTAA
>GE000018
ATGATACAATTTAGTTATTTATTGCCTTTGTTGGTTGACCGCGTGAAAAGAAATACGGTTTTTCATATTTTATTGTTGAGTTACCTGATAGCCAAAACTGCATTTGCCGCAGACAGTTTTGTCGTTGAAGACATTCAAGTCAGAGGGTTACAAAGAATTTCTGCAGGTACTGTTTACAACTATTTGCCAGTAAATATTGGCGACGAATTTCCAGAAGAGAAGCAGGCAGTTGCAATTAGAGCTCTATTCAATACTGGCTTTTTTAAAGATATCAGCCTTGAAAAAGAAGGTAATGTCTTAGTGGTTAATGTTGTAGAGCGCCCTTCTGTAGCTAAAATTGCTATAGAGGGCAATAAGGACATTAAAAAGGAAGACCTCACCGAAGCCTTGAAAAAAATTGGCTTAACAGAAGGCAAAGTCTACAACAAACAGGTTCTTGATAAAGTTGAACAAGAGTTACGGCGTCAATATTTTAGCCATGGAAAATATGGCCTTAAGATCAAAACAGAAGTCACCGAATTGTCCCGCAATCGTGTCGCCATTCGTATTGATATTTCCGAAGGAAAAGTCGCAAAAATTAAACAGATCAATATAGTTGGCAATAACGCCTTTCCTAACGACAAACTTAAAAAAGACTTTGAACAAAGTCCAACCAATTTTTTATCTTTTTATAGTAAAGACGACCAATACTCCAAACAAAAACTATCTGCAGACCTTGAAAAGTTACGCTCCTATTATTTGGATCGTGGTTATATTAATTTTTCCATTGAATCAACACAGGTGGATATCACTGCGGATAAAAAAGAAATCTATATAACCATCAACGTCAAAGAAGGCGAGGTTTACACTTTGGATAAAGTGAAACTAAATGGCGAATTGATTGTTGCTCCAGAAGAATTGACAAAACTAGTGAAAGTAGGGCCTGGCGAGATTTTTTCACGTAAAAACGCGACAGAAACATCAAAAGCCATTTCTGATAGACTCGGAAACGAAGGATATACTTTTGCTAATGTCAACATGGTACCCGACATTAATGAACAACAAAAAACCGTAACCATGACATTTTTTGTTGATCCAGGGAAGCGTGTTTATGTAAGACGTATAAACGTCAAAGGCAATACTAAAACCCGTGATGAAGTGGTACGCAGAGAAATGCGGCAAATGGAATCCAGCTGGGCAGCCAGTAATAAAATTGAGCGTTCGAAAACCCGTCTGGAAAGATTAGGTTATTTTGAAGAAGTTGGCGTAGAAACGCCCCCTGTTGCGGGTGCCGCAGACCAGATTGATGTCAATTACACTGTCAAGGAAAAAGCATCTGGCAACTTACAAGCGGGTGTTGGTTATTCACAGGTGCAAGGCATTATTTTCAATGCCAATATTTCTCAGGATAATATTTTTGGTACCGGCAAAAGGGTCGATTTAGCCTTTAATAATAGTTCAATCATGACGCGTTACAACTTGGGCTTTAGTGATCCTTATTACACTCTAGATGGTGTATCTCTGGGTTATAACCTGGGTTACACCACGCGTAATGCTTATGCCGCCAACTTGGCTAGTTACAATACTCGAGTTGAAAATGCCAGTATGAACTTTGGTATTCCGCTAAACGAGTTTAATCGGTTAGGCTTTGATGTGGAAGTTAAAAACACAAACATATCATCAACATCTATATCCTCGACCCAAATTCTTAACTATATTGCTAAAAATGGTAACCATTTTGCCGTTTTAGATGTCTCAGCAGGTTGGACTCACGACACTCTGGATCGGCCCACTTTCTCACATCGTGGTGGTCAGCAACGTATCTCAGGACTTGCAACAGTACCTGGCAGCGGGCTGGAATACTTCAAAGTCACTTATAAACACCAGCATTTTTTCCCTTTATCCAACGACTTCACTTTCCGCTTGTTGGGCGAAGTGGATCATGGTGGCGGCTATGGTAAAACCTCAGAACTACCCTTCTTTGAAAACTATTACGCAGGTGGAACCAATGATGTTCGAGGCTTTATGCAAAACACTCTGGGTACCAGAGACTCAAACAACAGACCTTTTGGTGGTTCAACCAAAGCCATAGGTAAAGCGGAATTATTCTTCCCTCTGCCGTTTTTAAGTGAGCTAAAATCGGTCCGAGTGGGAACCTTTTTAGATGGCGGTACATTGGCCAACAGTTTGAGCTTGGGTGGATTAAACAACAACTTCCGCTATTCAGCTGGCTTGTCTGGTGAATGGTTATCTCCATTCGGAGCCCTTGCAGTCAGTATTGCACATCCCTTAAATCCACAGGCCAATGACTTGACACAAGCCTTCCAATTTACCTTTGGCTCAGGATTTTAG
>GE000019
ATGAAAATTAGAATTTCGTTGTTTTTTATGCTGATGTTAATGGCTGGCTTTAGCCATGCAGAATTAAAGATTGGTTATGTTGACCTTGGCAAGGTTATGGAAAAGTCACCGCAAGCGGCAAAAGCTAAAACTCGCTTGGAAAACGAATTTTCCTCACGCGTAAAAACTCTGAAATCTCAGGCTAAGGAACTGCAAACTTTAGAAGATAAACTTAGCAAAGATTCAGCCATCATGAGTGAAGAGGAACGTCGCAAACTCGAAAAAGATGTACTGGAGAAAAGACGTGACGCAGCAAGAGCTCAACAAGAATACAGTGAAGACGTCAATTTGCGTAGAAATGAAGAAATGGGCAATCTGCAAAAACACCTTTTTGAAGTCGTAAAATCACTGGCTAAAGAAGAATCTTTTGACTTATTAATTACCGATGTTCTTTATGCTAATGAGCAAATTGATGTTACCAATCGGGTGCTGCAAAAACTGGAAACCATTCCTCAGTAA
>GE000020
ATGACCGGAACACTCGATATATTACAAATCCAGGAATTCCTGCCACACCGCTACCCATTTTTATTGGTGGATAAGGTAATTGAATATGAACCTCGCGTTCGTTTGTTAGCCGTAAAAAATGTCACCTTTAACGAACCTTTTTTCCAAGGCCACTTTCCACACTTGCCTATTTTTCCAGGTGTTTTAATTTTAGAAGCTTTAGCACAGGCTACAGGCTTGCTTGCAGCAATGAGTGACGATTCATTAGGCAAAGGCATGACTTATTATTTGGCAGGCATTGATAACGCCCGTTTTAAAAAACCAGTTGTACCGGGTGATCGATTAATGCTGAATATTACCTACCTGAAAAACAAACGTAATATTTGGTCTTTCGACTGCCGAGCGGAAGTCGAAGGTGAATTGGCAGCCAGCGCTCAAATCATGTGCGCTGCAGCGGTGGATTAA
>GE000021
ATGATAGACCCTAGAGCAGTGGTACACATTAATGCAGATTTGGCCGATGACGTAAAGGTCGGACCTTTTTCAATTATTGGTCCCGATGTGCAAATCGATTCTGGAACCGAAATTGGCCCTCATGTAGTCATTAAAGGTCCAACCATTATTGGCAAAGAAAATAGTATTTATCAATTCACTTCCATTGGTGAAGACCCTCAAGACAAAAAATATGCTGACGAAATCACCCGCCTGGAAATCGGTGACCGTAATGTTATCCGAGAATTTTGCACTATGCATCGAGGTACTCAGCAAGATAAAGGATTAACTTTTATCGGTAACGATAATCTATTCATGGCATATACACATGTCGCACATGATTGCGAAATTGGCGATCATGTTATTATGGCTAATGGTGCATCGATTGCGGGACATGTGCATGTTGGTGATCACGCCATCCTCGGTGGCTTTACCTTGGTGCACCAATTTACCCAAATTGGTGAATATAGCTTTTCGGCCATGGGTAGCGCAATTACCCAAGATATTCCACCGTTTGTGATGGTAGGAGGCAGGCCCACCCGACCTCATGGCATCAATTCTGTAGGAATGGAACGAAATGGTGTGCCACCGGAAGTTATCCGACAAATTCGTAAAGCATACAAAATTCTTTACAAAAACAATTTACGTCTTGAGGATGCCATTGAAGAAATGGAAGACATGGCGGGCGAAAGTAACGAATTGTCCAACATGGTCAGTTTTCTGCGTAATGTCACCCGAGGTATCCTCCGATAG
>GE000022
GTGGGTCCTGTATTTGCTGCCGCTGTGATTCTTAACCCACAAAAGCCAATTAATGGTCTAACTGATTCAAAGAAACTCAGCGAAAAAAAACGCGAGCAACTGGCTAAGCAAATTCAGGAGTCTGCTCTTTGCTGGAGCATAGCGCGTGCTGAAGCTAGCGAAATTGATAACATCAATATTCTACAAGCAACACTTTTAGCCATGCAACGAGCTGTTTCGCAACTGGAATATCCGCCAGATTATGTCTTGGTTGATGGTAATCGATTACCAAAATTGAATTGCCCAGGCCAAGCTATTGTGCAAGGTGATTTATTAGTGCCTGAAATTTCTGCGGCATCCATTTTGGCTAAAGTTGCTCGAGATGCAGAAATGCAAACGCTGGACAGACTTTATGCAAATTATGATTTTTCGGTGCATAAAGGCTATCCCACCCCAATGCACATTTTAAAACTTCAGCAACTGGGCGTAACCGCGCAACATCGAAAATCTTTTGCCCCGGTAAAAAAATACCTCACCTAA
>GE000023
ATGCTACCGACATTTATTCATCTTAGAATCCATACTGAATTTTCTTTGATTGATGGGATTGTCAAAATAAAACCTCTAGTTAAAAAGCTGGCTGATTTTGCTATGCCCGCTGCTGCGATCACTGAACAGAGTAATATGTTCTCTTTGGTCAAGTTTTATAAATCTGCACAAAACTCTGGCATTAAACCTATCGTTGGCGCAGATGTATTAATTTTTAACGAAGATGAACCCAGCGTACCGCACAAACTGACATTACTTGCTCGAAATAAAAAAGGCTATGTCACACTCACTGAATTAATTTCACAAGGTTATCAAAACGGTCAGCATCAAGGGATACCGATGCTGCAAAAAAGCTGGATAGAAAATAATCATGATGGCTTAATCGCATTATCAGGAGCACTAGAAGGAGACATTGGTAAAGCGTTAATTGCCGAAAATGATGAACTTGCAAAAGACTACGCGAAATATTGGGCAACATTGTTTAAAAATAGTTTTTACCTTGAGCTACAAAGAGTCGGTAAATCCAATGAAGAACGCTATATTAAACAAGTAGTAGACTTGGCTTCAGAACTTGATTTGCCTGTTGTAGCGACTAATGATGTTCGCTTTATCAAAAAGAGTGATTTTGAAGCGCATGAAGTCAGAGTCTGTATTCATCAAGGTCGAGTTTTAGATGATAGTCGTCGCCCTAAAAACTATACCAAGCAACAATACTTACGTAGTGCTGAGGAAATGGCTGAATTATTTGCCGACATTCCAGAAGCACTTACCAATACCGTAGAAATTGCCAAACGCTGTAACGTGGAACTTATACTAGGCGAAAACTACCTACCTGATTTCCCGGTTCCTTCTGGCAAAACCTTGGATAGTTATTTTAAGGAAGTCTCTCGACAAGGTTTGGAAGAACGTCTAAAACAATACCCACCTATTGGTACTGGCAGCTTTTTAGAACGTCGCACGGTTTATGATGAACGCTTGGAAATAGAATTAAACGTCATCACGCAAATGGGTTTTCCTGGATATTTCATGATCGTAGCCGATTTTATCCAGTGGGCAAAAAACAATGCCATTCCAGTGGGTCCAGGTCGAGGCTCTGGCGCGGGATCGCTGGTTGCTTATGCTCTAAAAATAACCGACTTAGACCCCATTGAATTCGATTTGTTATTTGAGCGCTTTCTGAATCCTGAACGTGTATCCATGCCGGATTTTGATATCGACTTTTGCATGGAACGACGCGATGAAGTGATCGAATATGTTGCTAATCATTATGGTCGCGACCGAGTATCCCAAATCATTACTTACGGATCTATGGCCGCAAAAGCCGTCATTCGCGACGTTGGCAGGGTATTATCGTTTGCTTATGGATTTGTTGACCGACTGGCTAAACTGATTCCTTTTGAAATTGGCATGACACTGGAAAAAGCCCTAAATGACAGCGCCGAACTAAAAGCACTCTACGATAGCGAAGAAGAAGTCAAAACTTTGATCGACATGGCACGTTCCCTGGAAGGCATTTCCCGAAATGCAGGTAAACATGCAGGCGGCGTAGTTATCTCTCCCACCAAACTGACCGATTTTAGCCCTCTGTATTGCGAACAGGGCGGTGGAAATTTAGTCACTCAATTTGATAAAGACGATGTTGAAGCAGTAGGTCTGGTTAAATTCGACTTTCTAGGTTTACGTACCCTCACCATCATTGATTGGGCGCTACAAACCATTAACAAGCTAAGACAGCTGCGTGGCGAAACAGCTATCGATATTAGTCAAATTCCGCGAGATGACCTGCCTAGTTATGAGCTTTTAAAACACGCACAGACCACCGCTGTTTTTCAGCTCGAATCGCGAGGCATGAAAGAGCTGATCAAAAAGTTAAAACCAGATTGTTTTGACGACATTATTGCATTAGTTGCTCTGTTTCGCCCAGGCCCACTAGAATCCGGCATGGTGGACGATTATATAAATGTTAAACACGGCGCTAAAGCAGAATATGCTCACCCGCTACTAATCCCCATCCTTAAACCCACTAATGGTGTCATTCTCTATCAAGAACAAGTAATGCAAATTGCCAGGGAGATGGCAGGATACACTCTAGGTGGCGCGGATATGCTACGAAGAGCCATGGGTAAGAAAAAACCCGAAGAAATGGCAAAACAACGGGAAATTTTTACCGAAGGCGCTATCAAAAATAATATTGATGAATCGATCGCAACCTATATATTTGATTTAATGGAAAAGTTTGCTGGCTATGGTTTCAATAAATCCCATTCCGCCGCCTATGCTTTAGTCGCCTACCAAACTGCATGGCTAAAAGCACATTACCCAGCTGCTTTTATGGCCGCAGTAATGTCCTCTGATCTGGACAACACCGACAAAGTAGTGGTACTGATAGACGAATGCCGGGAAATGAAATTAGACATCTGTCCTCCTGACATCAATAGTTCTGATTATCGATTTACCATTAACGACAAAAATCAGATTGTATATGGCATAGGAGCAATAAAAGGAGTTGGTGAATCAGCTATTGAGGATCTACTAAAAGAACGTAACAACAACGGCTCTTACTCTGGTTTATACGACTTATGCAAACGCGTTGATCTACGCAAAGTCAATCGCCGAGTATTAGAGGCCTTAATTAAGGCAGGAGCGCTGGACTCTATCAATCCTAATCGTGCAGCTCATATGGCTGAGCTAACCACTGCACTTAAAGTAGCCGAACAGCATGGCAAAATGGCTCTAGCTGGGCAGAATGATCTATTCGGTCTCACTGAGCAAATAGAAAGTAGCTATAACGAAACGAACGCCTACACAAACCCGGTTGACCCATGGACAGAAAAAGAAAAACTGGACGCTGAAAAACAAACCTTGGGCTTATTTCTAACAGGACATCCGATTGCTGAATACCTACCGGAACTAAAACATATTACCAACGGTAATCTCGCCAGTCTATTAGCGGATGCCGAACGCTCAAAAAACAAAATGGAAGGCAGGGTTGCAGGTTTGATTGTTGAAATGCGTACCCGCCAAACCAAACAGGGCAAAATGATGGGCTTTGCCACTCTTGATGATCGCACCGGCCGTTTAGAAGTCGCAGCTTTTAGTGGTATCTATGAAAAGTATCGAAACTTGCTCAGCAAAGATAGTATATTGATTGCCGAAGGTTCTCTCAGTATTGATGATTTTAGCAATAATTTACGCATGACGGCGGAAAAACTCTACAGCATGGAACAAGCCCGAGACCTTTTTGCCAGAAGCATAGTACTAGAATTAAATGATGACAAATGGGCACAAGAACGACCATTTACCACAGAATTAGCCACTATTCTCAAACCCTATTGTGGTGGACAATGTCCAATTAGCATTGAGTATCAGGGCAGACAAGCAAAAACGACTCTACAACTGGGCGATGAGTGGCGAGTACACCCAACTGATGAACTTTTAATCAGATTAAGGCGACTTCTGTCATCGCAAAATGTACAAGTCAAATACAGAGCCTAG
>GE000024
ATGGGATTTAAAACCAATAGCGATGATGATGAAGCCGTTAGCGAAATTAATGTCACACCGCTTGTCGATGTAATGTTGGTTTTGGTGATTATTCTATTAGTAACCGCACCTTTGTTAACACAATCAGTGAATGTGGCCTTACCTAAAACAGCCACCACTACCCCTGATACCCAAAAGCAGCCATTTCAGTTAGGTATTGATGCGCAAGGCGGAATTACGCTAAATAAAAATCCAATTCCTGATTTAAATAGCTTGGAAGAAAGGCTGAAAATTGAACTGGCTAAAAATCCAGAGATGGTGGTCCATATTTATGCTGATCAAGCCATCAATTACGGTAAAGTAGCGGAGTTAATGGCTACAGTACAACATGCTGGAATTTCCAAGCTAGCATTTGTGTCAGTGGAAAAATGA
>GE000025
ATGCCTTCCTTTGTTGCCCAAGATGTTGTTATTGATATTACTTTATATACCTTGTTGTTTTTTTCACTGATAACATGGACTTTAATTTTTTTTAAAATGTGGCAGTTTGCCAAGAACAATTATTACAATAAGCAATTCAATGCAGCTTTTTGGGATGCACCTGATTTAAATGCTGCTGAAGCCTTACCGGCAGACAAAGCCAAAGGCCCCAAAGCACGAATCGCCGCTTGCGGCTTCACTTGGTTGGCAGCTATGCGTCAACCAGAATCTTCTGTTCGTTTGAAGTTTCGCGGTTCTCCGGCAGAATTATTGGAGCAGGCGTTACGCAAGCAAACACAGGAAGAGCAACGAAAAATGGAAAGTGGCTTAACTATGTTAGCCAGTATAGGGAGTACTGCTCCATTTGTAGGTTTGTTTGGTACTGTGGTCGGGATTATGCATGCCATGCACCATATTAGTGAAAGTGGTTCTGCAAGTTTGGATGTGGTGGCCGGGCCGATAGGTGACGCATTGATTGCAACAGCAATTGGTATTGCTGTTGCTGTGCCTGCTGTATTAGCCTATAACTTTTTTCTGCGTAGAGCTAAGCATTTGAGAGCCTCGCTGGAAAATTTTGTGGCAGGATTTTTGCATGTTGCTTTTGGTGATGTCACAAATAAGGAGTAG
>GE000026
ATGAACCAAAAACTAACCAGTTACTCCAAGGAACAATTTACCTCACTTACCTTAGGTGCCATTGGCGTTGTATTTGGAGACATAGGCACCAGCCCACTTTATGCTGTTAAAGAAGTGTTTCATGACGGACTAACTACAACAGCACCACATGTCATCGGCGTTTTATCGCTGATTTTCTGGTCTTTAACTCTAGTGGTTACCACAAAATATGCAATTTTCATCATGCGTGCCGATAATAAAGGTGAGGGTGGAATTATGGCTTTGATGGCATTAGCATTAAATGGTTCCCGAAACAATAAACATAAACAAAAATTTATTATTTTTATAGGTTTGCTCGGAGCGTCACTATTCTATGGTGACAGTATCATCACTCCGGCCATTTCGGTCTTGAGCGCCGTGGAAGGCCTGGAAATCATGGCACCCAATCTGGATAAATATATCTTGCCGTTTACCATTCTGGTTTTGTTTGGCTTATTTGTCATGCAAGCTAAAGGCACCAGTAAAGTAGGGCGTATATTTTCACCTGTCATGGTATTTTGGTTTGCTACGCTAGCCGTGCTGGGCGTAATCAACATCTATAAAGCTCCAGAAGTTTTGCAAGCCATTAACCCATTTTATGGTGTAGAAATGCTACTCCAATTAGGCTGGAAAGGGATGATAATCATGGGTGCTGTGGTGCTGTCGATTACAGGTGCCGAAGCTTTATATGCAGATATGGGGCATTTTGGCCTAAAACCAATACGCGCAGCATGGTTCAGTTTTGTTTTTCCAGCATTGTTACTTAATTATTTTGGACAAGGAGCATTGTTAATTAACAACCCAGCTGCAATAGAAAACCCATTTTACCTACTCGCTCCAGACTGGGCACTTTATCCTCTATTAATTTTATCCACCATGGCAACGGTTATTGCTTCTCAGGCTGTAATTTCGGGTGCATTTTCCATTACTCGACAAGCCATACAATTAAGCTATTGTCCGCGCATGAATATTAGACATACCTCTGGCGATGAAATGGGACAAGTTTATGTTCCCGCTGTCAATTGGATATTGATGGTGGCCGTCTTTATTCTGGTATTAACCTTTCAATCGTCTTCTGCACTGGCTTCAGCATACGGCATAGCTGTTACAGGCACCATGATGACGACAACCATTTTAGCATTTATAGTCATTCAGGCTCTGTGGCAATGGAATAAAATCACCAGCATCGGTTTTTTATCCTTTTTTCTAATAATTGACCTGACATTTCTACTACCTAATTGCCTAAAAATCCCCACTGGCGGCTGGCTACCATTAGTTGTAGGTGCTGTATTATTTTTGGTGATGACCACATGGATTAAAGGCCGAGAACTGCTAGCAAGGCATCTAGAAGAAAAACGAGTGCTATTCGAGGAATTGGACGAAAAGCTGAATGGACATCCCTTAGTATCCGTACAAGGCACTGCTATTTATTTAGCCAGAAGCTTACATGGTGTACCTTTAGTCTTACTACACAATCTTGAACACAATCATGTTTTGCACGAAAAAGTCATTGTGCTCACTATTGTCACCAAAGAAGAGCCTTATGTGGACGAAGCACATCGCGTGAAAGTTCGCGCTTTTGGGGAAAAGCGTAACTTTTATCGAGTAAAACTCTATTTTGGCTTTCAGGAAGAACAAGATGTACGTCGAGCATTGCAATTATGCAGCCATGAAGGTTTGACTATAGACCAAAAAACCGTTTCGTTTTTTATCGGCAGTGAACGGCTTTCTTTCCGTCGCCAAAGCCCAATGCCAAAATGGCGTCGTCCGCTATTCAGATTTCTCACCCATAATTCCAGCAGCGCAATAGAGTACTTCAAAATTCCTGTTGAACGCGTTATTGAACTGGGTATTCGCGTTGAACTATAA
>GE000027
ATGAAACTACTCACTTTTAGCCATGAAAATCGCGTCAAAATAGGCGCGATTCTGAATGAAAATGTAGTCACTGCCACTGGCAATATCGACTGTGGTGATAATATGCTGCAATTTTTAGCAGCAGGGCAACGTGGGATGCTTGCTATGCAGAATTTGATCGATTCTGGTCGACATCAATTGGCGTTGGCCGATGTCAAGATACTTTCTCCAGTGCTTCGTCCCGGTAAGTTTTTAGGCTTGGGATTAAATTATCCTGATCACATTAGCGAAACTGGTTTTCAAAAACCAGAATATCCGACTATTTTTACCAAACAAAGTACTTGCGTCATTGGTACTGAGGAGGCGATACATTGTCCGTCAGTGTCCGAAAAACTCGATTATGAAGGTGAGCTAGCCGTTGTAATTGGCCAACGATGTCGGCATGTTAATGTGGAAGATGCGCATCAAGTTATTGCTGGTTACACCATCTGTAATGATGTAACCGTACGTGACTGGCAGCAACGTTCGCCCACTTGGACTTTAGGTAAGTCATTTGATACTCATGGACCACTAGGCCCATACTTGGTGACGGTAGATGAAATAGTTGATCCGCATAACCTTACCCTTAAAACCTGGGTCGACGGCGAGTTACGGCAAAATGCAAATACCAGTGAAATGATTTTCAATTGTTATGAAACGATCGCTTATCTTACTCAAGTGATGACTTTGGAGCCTGGAGACGTAATCAGCACAGGCACCCCAAGTGGAGTGGGAGTTAAAATGAAACCACGTGGCTATTTAAGGCCTGGTCAGGTCGTACGAATTGAGATTGAGGGTATTGGCGTGCTAACTAATCCGGTAATTGCTGAGCCGGATAACTTTGTAGCAATGAGCAATTGA
>GE000028
ATGATGAGAAAAAACAAATACTTAACTAACACTTTTCTAGCGATTTCTCTAGTATCTTTTTGCGTACTGGCTAAAGCCGAAACTAAAAAATACCAGCTAGCAGATAGCCAAACGGGGATAGCTTCTTATTTTAACGACAAGTACCACGGTCAACGCACTGCCAGCGGAGAACCTTACAATAAATTTGCTTTAACTGCAGCGCATGCATCGCTCCCATTCGGCACATTACTGCATGTTGTTAATCTGCGCAACAATCACAGTGTTGATGTACGCATTAACTCCAGAGTTCATCATGCAAATAAACGCTTACTGGACTTATCCAGACAAGCAGCCAAACAACTCGGCTTCATCCAAGCAGGGACTACCAAAATCGCCATTACCATTCTTCGCCTTGGCGAAGCATAG
>GE000029
ATGATCAATTGGAATTATACCTATGCGGCGATCTGGCGACAGAACAAACAATATCTGCGCCCAGTTAAACATCTGGACACAATACGCCTAGAACAACTATTAGGTATAGACGCACAAAAAAAGTTATTAGCAAGCAACACAGAGCGATTCTTATCTGCCTTACCCGCTAATAACGCATTGCTTTGGGGCGCAAGAGGCACAGGCAAATCATCGCTAGTAAAGGCTCTATTAAATGAATATAAAGATAGAGATTTGCGCCTTGTTGAAGTCGACAAACAAGACCTAATTTATCTACCTGAAATTGTTGACGAAATTAGAGAACAACCACAGAGATTTATTATTTACTGTGATGATCTATCTTTTGAAGCTGGCGACAGTCTATATAAACCACTTAAAAGCGTATTAGAAGGTTCAATCGAACTACCTCCAGAAAATGTGCTGTTTTACGCCACATCTAATCGTAGACATTTACTGCCAGAACATATGAGGGATAATCTTGAGACCCAATTGATTGACGGTGAAATACATTATTCTGACAGTATCGAAGAAAAAATCTCGCTTTCAGATCGATTCGGCTTACGCCTTTCATTTTACCCACAAAATACTGACACCTATCTGGAAATTGTGGATAGTTACTTTCCCGATTACCAGGAAAATCGTGAACATCTTCACAAAGCTGCTCTAGATTTTGCTCATCAAAACGCCTCTAAAAATGGCAGAACTGCCAAACAGTTTTACAATAGCTTTTTGGGAAGCTCTCATTTAAAGGTTAAGCTTTAA
>GE000030
ATGGTCTTTGGTTTTTTAAAACGGCTGTTTTTTTCTTCTCAGTCTAAGAGTCAGGTGCAGGAAAGTGTATCTGAATTTAATCCTATTTATCAAGAAAAGCCACAGCAAAAGCCACAGCCATTTGTTCACGCTAGTAAGGATATAAAGATACAAGCCGATTGCGATTATTTATCTTTGGCAACTAGTTTTAACGATTTTTTGCTGGGAGAACATTCTGAAAATAATCAACCTCCAAATGAAATAGAAATTTATATTATCAAAAGTCTTGAGGCAATGTTGGCGGGAGATATTCCAGACTCCGTAGTTCCGCGCTTACCTGATGTTGCTATGTCATTGTTGAAAGAATTAACCGATATTAATATTTCCTCAAGCACGATTATGTCTTATATTAATCGCGATCCGGCTCTTGCATCAGAAGTTTTGAATATGGCGAATAGTTCTTTATTTAGGCACAGTACTGATGAAAAGATAGTTAATCTGAATAAGGCTCTAATTTTGTTAGGCCTGGATAATTTAAAAACTATAGTCAGTTCGGTTTTAATGAAGCGACTTGTGCTGATTGCGCCTATCTATTTTCGTATGTTTGGACAGCATTTATGGCAGCATTCACAAGACTGTGCTGAAGCTTGTCGTGCGCTAGCAAAGTTTTATGGTCAATGTGATCCAAATAATGCTTACTTGGTAGGTTTGATGCATGATATTGGAAAATTGGCAATTTTTGGCTTATTAACCAAAGCCTTAGGTCAGCATCTCGATTATCAGCCAAGAGGTTCAGTATTTTCAGCAATTGTTAGGGATCATTCGCAGTTGTTGTCGGCTAAAATAGCCCGAAAATGGAGTTTGCCGGAGTATTTGTTAATTGCGCTTGCAGAGCAATCTGGAGAGCCCCAAGACAGTACTATGTATGGATTTATTTTAAATCAAGCTAATATTCTGTCAGAGTTTAAGGCGGTGGCTGAAAAAGGAGTAAAAATGGGTGAAAGTTTTGATTCACTGTTGGTAAAATACAGTATTCCTTTGCCTTTGTTTAAAGAAGTGTTTCCTATTGAGTATAAGGCATTGGCCGAAGTCGACTGA
>GE000031
ATGAACGAACATAAAGCATTGACCGACGTGTATTCCAGCTTACTGGGCACAGGTGATACATCAGCATCTGACTTTTTAAACGCGACAACTGAAGAATTGAAAGATGCCATACTTGAACACTTTAAACCAAAACACATGGAAGATCTTTTTAAAGAGGCCTTTATACGCGGCATCAACTATGCATTATTCCAACAAAAGCATAAAGACACTCTCATGACAGAAGAAGATTTCTTTGGTGAAGACGGGCTAATTACAAAACATATCGATTGGGACGAAGCCATGCTTGATTGGTAG
>GE000032
ATGTTGTTTTTTCCTGCCAGTTTTTATCATGCTGAAGAGTTAGTAGCTCTTATCAACTCTGCTTATCGCGGTGCGGTGAGTAAGCAGGGCTGGACATCGGAGGCTGATCTTCTTGATGGACGTCGAACCGATAAAAATGAAATACTGCGGCTTTTAACGGATGAAGACTCATTGTTGATCTGTGGACAGCTTGATGGTCAATTAGTGGCTTCAGTGCTCTTATTGCATGTTGATCAACAGGCACAAATCAGTATGCTTGCTGTTTCGCCACACTATCAGCGTCAAGGTATTGGCAAAAAGTTATTGCAACAGGCAGAATTAATTGCTCAGCAAACTTGGTCCGTAAATCGTTTCGTTATGTATGTGATTTCATCTAGAACGGAGCTGATTGCCTTTTATGAACGAAGATCTTACCAGCGTACTGGCGTTTTAATCGCATTTCCCGAAAAGCCGGATTTATGGGTGTCTAAAGTGCCGGATTTGCGCTTAGAGCGTTTAGAAAAACAGAGCGATACCCATAGTGCAAATAACTTCGCTCCATGA
>GE000033
ATGAAAAAACTATTACTGACATTGCTTGCTGTTATTCTGATTATTGAAGAATGGTTATGGGATATTTTATTAGCTGCTGGGCATTATCTGGTAGAGCTGTTAAGGCTACAAAATTTTGAGCGCTGGTTAAGTCAAGTTTCACCTAATATTGCGTTGTTTGCTTTTATGATTCCTATTTTGATTGTGACGCCTATCAATTTGGCTGCATTTTGGCTGTTGTTACATGGAATGCTATTAGAGGGTATTTTATTGGAGGTGTTAGCAAAATTATTAGGTACCTTGCTTGTTGCGCGGGTTTTTACCATAACAAAAACTCAGCTACTCACGTTTTCTGGCATAGCTCTGGTCTACACTACTATTAGTGGATGGTTGCATTGGGCGCATGCAAAAATTGTAGAGACTCCTATTTATATTTATTCAAAACAATTAAAGCTACGGGTAAAGGCTAGAGTCAGCGCCTTTTTGCGTAAAAGCTGA
>GE000034
ATGCATAAAAACATTTACTTCACATCTGCTTATGCTGTAAAGGTACCACAAATTATATATGGTACAGCCTGGAAAAAAGAACGTACGGCAGCACTTGTGGAACAGGCAATCAATTTAGGCTTTCGAGGCATCGATACCGCTTGTCAGCCAAAGCACTACCAAGAAGCAGGCGTTGGCCAGGGAATAGCAGCCAGCCTACAGAGCGGATTGCAGCGAAGCGAACTTTATTTGCAAACTAAATTTACCCCTTTAAATGGTCAAGACCCTTTACATATTCCTTATGATAAGCACGCCCCTTTGCATGAACAAGTACAGCAATCATTTCATAGCTCTCTACAAAACCTACAAACACATTATCTAGACTGCTTAGTCCTGCATTCACCTTTACCGATTCAGAATCAATTACAAGAGGTTTGGCAAGCAATGGAACGACTGGTATTGGATGGACATGTCAGACAATTGGGCATTAGTAATTGCTACGATCCCAAACAACTTGAATTATTGTATAACACTGTACAAATTAAACCAGCCATCATTCAAAATCGGTTTTATAAAGAATCACAATATGACAAAATCATTCGTGACTTTTGTCATCAACACAATATTATTTATCAAAGCTTTTGGACACTAACAGCAAACCCTCATATTCTGGCAAATAGCATTCTACAAAAACTGGCAACCAGAAATAAAATGAGCAGTGCCCAAATATTTTTCCGTTATCTGAACCAAATCAATATAGTACCTTTAACCGGAACCTCATCAGCTACGCATATGCGCGAAGATTTAGCTATTTTTAATTTTGATCTAAGTCGCGCTGAATGTGATGAAATTAGCTCATTGTTTTAA
>GE000035
ATGAAAAAATTACTGAATTATACGTTGATCGGTATTCTCGCATTCATTCCAATTGTAGTGATAGTACAAATTGTGTTGTTTGTTAAGGATATGCTGACCGATTTGTTCCGATTTGTTTACGGTTATTCTGACAACTATTTTGTTACTTTTTTATTATTTGCTGCTAGTTTTGCCGTTATTACTTATGTTGGACATCGCGTTAGCCAGGGTCGGTTTTCAATTATTGCGGCATTTGAGAATTTGATTGAACGAATTCCGTTATTAAGTACTGTCTATAGAGTAACCAAAAAATTGGTCAATATGATTGCCGGTCATGAGCTTCATGAGCCGCGTGAAGTGGTCTATCTGGAATATCCTAAAGAAGGTATTTGGGTACCCGCTTACGTTACCAATAAACTCGAAAATCAGTATGTCTTATTTGTACCCACATCGCCAAACCCTACATCTGGTTTTGCGGTGATTGTTCATGAGTCAAAAGTTATTAAATCTGAAATGAGTATTGAACAGGTGACCAGTTTTATTATTAGTGTGGGCGCTGATTTTGAGAAAGTAAATGAAATAAACAAATTGCCCCATTAA
>GE000036
ATGTCTTTACTAAAAGCATTGCTTATCCAGATTGTTGCTGGGTTTGTCGTATTTGTTATTAATAGTTATCTGGTAAAGGGGTATCTTAATCTCTGGTTTCTGATTTTTTTTCAAGCGATAGTCTCCGCTAGTTTTTCATTCTTGCTTCGCCAGGCTAGCTGGTGGTGGTTAATCAATCTGCTGTTTTTACCTAGTTTATTGCTAATGATGGCAATAAATCTACCTGCTTGGCTATATTTTGTTGTTTTTGTATTGTTGGTTTTGGTATTTTGGGGAACAGTTAAAGGAGATGTGCCACTTTTTTTATCCTCTTCAGGTGTTGCAGATGAGATACTTGCTCTAGTTAAACGTGAAAATGCGGGTAATTTTGTAGATATAGGCGCTGGAGTAGGTACGGTTATTTTGCCTATAGCGCAACATCTGCCCTGTTTGCATGTTGTGGGGTTGGAGCGAGCCCCCATTCCCTGGCTAATTGCATTTTGTCGTTGTCGGCAGTATACAAATGTTGATGTGCGTCTGGGTAGTTTATGGGATGCGGATTTGACAGAATATGCGGTAGTTTTTGCTTTCTTATCGCCATTGGTGATGGTTAGGGTGGGTGAAAAGATTATTAGGGAAATGCAGGCGGGCCGTTTATTCATTTCTGCCGAATTTCCAGTACCACTCTGGTCGCCTGAGTTTGTGGTTGAAATTGCTGACAGCAGAAAAACGCGTCTGTATTGTTATCGCATTCCGAAAAGTCTTAACACTCTGACTACACAAAACTTTGTGCATAGCTAG
>GE000037
ATGGCTGAGCAACCCATAATATTCAAGAAAGTAATTAAAAAAGCTGGGCATGGTCATCATGGTGGGGCTTGGAAGATTGCCTATGCTGACTTTGTGACGGCAATGATGGCATTTTTCTTGTTGATGTGGCTCTTAGGGACAACCGATGAAAAAACTAAAAAGGGAATATCCGATTATTTTCAGAACCCATGGAGTGTTGCAATTAGTTCGGGTGGCGATGGTACAGGTGATAGAACCCATGTGATTCAAGCGGGTGGTTCGGATATGAAGTCTCAGGACGATGGACAGGTACAAAAGGCTGAAGAGGTACCTGCTCCTCCAGTAGAAGCTAAACCTGAAGATGTGGAAAAATTGGCAGAACAACAGGAAAAGCAAAAACTGGAAAAACTGCAGAGCAAAATCGAAGAAATGTTGGATGCCAATCCTGCTTTGGCTGCATTTCGAGATCAAATCAAACTTGAGTCTACGCCAGAAGGTTTGAAAATTCAGATTATTGATGCCAAAAATCGGCCTATGTTTAAATTGGCAAGTTCAGGCATAGAAGATTATGCGTCTGCAATTCTTAGGGCCTTAGCGCCGGTGATCAATGAATTGCCCAATAAAGTCAGTCTAAATGGGCATACTGATGACTTACCTTTTCCGACTAATAAATCGGGATATTCGAATTGGGAGCTTTCTACTGATCGTGCCAATGTGGCCAGACACGAATTGAATCTAGGTGGCTTGGCCGAAGAAAAAGTTTTAAGAGTAGTCGGGTTAGCTTCTAGCATTCCTTATAATATGCAAAACCCTTCTGATCCGATAAATAGAAGGATTTCAATTATCGTTATGAATAAAAAAACCGAGAATCAAGTATTGCATGATGGTGTTGGCGATCAAGCGACTGGGGTTGATCCATTACCGACAATAGCACCCCATATACAAGAAAATCTGAAAATTACCTCTCCTGGCGCAACGAAATAA
>GE000038
ATGTTTGTAATCATCGGTTATGTTGTCATCTTGGGTTGTGTGTTGGGTGGATTCATGATGGCGGGTGGGCATCTGGGTGTCTTGATGCAGCCAGTCGAAGTGTTGATTATTGTAGGTTCGGCTTTTGGAGCGTTTCTTGCCAGTAACTCATTAACCACTGTAAAGGCTGCTATAGCAGGTGGAACAGGCACGTTGAAAGGTAGTAGTTATACTAAGGAATATTATTTACAGTTGCTTATTAGTTTCAATGCACTTAGTCAGAAAGCACGTAAAGAAGGGCTATTGTCACTTGAAAAAGTGGTGGATGATCCAGAAGGTAGTTCTATTTTTGGAGAAAAGATTGTACACGATCATCATCTAATGGAATTTATCAGCGATAAATTACGGCTGATTTTGACGGGTGTTGATGTCCATCAGCTTGAAGACATTATGGATGCCGAAATTGAAGTTCACCACGAAGTAGGTCATGCACCTATTAAAGCTGTAGAACGTGTAGGTGATGGTATGCCTGCTTTTGGTATCGTCGCTGCGGTAATGGGGGTGGTTCATACTATGGAATCCGTTGGTATTCCGCCTGCTGAACTGGGTAAACTGATTGCAGCAGCTTTGGTTGGTACCTTTTTGGGGATTTTGGTTTCCTATGGGTTCATTGGTCCGGTCGCTGCAGTTATGTCAGATCGATTGGAAGAAGAAGCGAATGCCTATAAATGTGCGCAGAAAGGGTTACTCAATGTTGCAAAGGGAACCTCTCCGCCTATGACGGTAGAGTTTATGCGTACGGCTATTCCTCATCACACGCGCCCAGGATTTTCTGAGCTGGAAGAACAGTTGAAAGCGGCCAAAGGGTAA
>GE000039
ATGTCTACAGAGAAACGTATAGGTATTCTTGCTTACCGCTGGGGTAACTGGCTACTCTATTCCCCAGGTTTATTGCTTTGCGGTATTTTAATATTGGCTTTTTTAGCTGTGCAATACACAAGCACTCATTTAAGTATCAATACTGATACGGCTGAGCTGATAGCCCCTGATGCACCTTTTCAGATAAATAGACGAAATTTTGAAAAGGAATTTGGTCAAGAATTACATACCCTATTGTTGGTGTTGGAGTCTTCAAGTCCAGAATTGACTAAAGCAGCGGCGCAACGCTTAGCACGAGAATTACGTGCGGATTCCCTGCATTTTACTAAAGTATATCGACCTGACGAAAATCCGTTTTTTCACCGTAATGGCTTATTATATTTGGAAAAAGATAAATTAGAGGATTTTTCCATCACTTTAGCCCAGGCTCAGCCTTTTATTGGTCGTATTTCTCAGGATCCCAGTCTTAACGGTTTTTTTTCTATCTTTGAAGATGCTCTGCACGCAGAAACAAAAACACAGGAAGTACCTATTGATTTGTTTTCATTGATAGACAAAGTTAGTTATTCATTGCATAACACGCTGAATGGAGAAACTGATTTGTTGTCTTGGCAAAAACTGATTGCTGAAAATAACATCACTAAACAGCAGTCCGATAAGGCATTTTTGATTATTTCGCCAAAATTTGATTTTAGCCAAATTTTACCAGTAGAACCGGCAATCAATGCAATTCATCAAGCGATTAAGAAAATACAGGATCCCAATTTACCAGAAGTTAAAGTCTGGATTACCGGTGAAGTAGGTTTAGAACACGATGAAATGGCGGGTATGAGTCAGGGAACTTTCACTGCCAGTGTGTTCTCATTGGTACTGGTGTTAGTCATTCTATTAGTTGCTTATCGTTCCTGGTGGTTAATGGTAGCCACATTGGTTACACTGGCTTTCGGGATGATTTTCTGTGGCTTGTTTGCTTCCATTGCAGTTAAACAATTAAATCTGATTTCGGTAGCCTTTGCAGTGTCAAATATTGGTTTGGGCGTTGAGTATGCCATTCATTTTTGTTTACGTTATCGCGATAATCTGGATTTGCATGGTCGAGATAAAACTAAAGCGATACAGGCGGCACTTTTATCCACCAGTCCATCGCTTATTTTATGTGCGGTGACCACTTCAATAGGTTTGTACGCCTTTATTCCAACAGATTATCAAGGTATTTCTGAGCTTGGTTTATTGGCAGGTACCAGTTTGTTTATTTGCTTGTTTGTTACTTTAACTGTGTTGCCAGTGATACTGAAAATTTTGCCTTTGCCACCCATTCATGATCTGCATGGTGAAATGCCTGGTGCATCCCGGTTTTCCAATATATTAGCGACCTTTACCCTACACTACGCAAAACTCATTACTTTCACAACCGTTGTGATTGCTGTGATTGCTGTGTATTTTGTATTTCAGGTGAAAACGGATTTTAATCCAGTAAATTTGCGAGATCCTCATACTGAATCAGTGATCGCATTTAAAGAGCTGATGCGGGATAAGGATGCTTCTCCCATGACGTTGACAGTTTTGGCTAAAAATGAAGCGGAAGCACGCGCAACTCAGAAAAAGTTATTGCAGTTAAAGACGGTAAACAAAACAATCAGTTTGTTTGATTTTGTTCCTGATCAACAAGAAGAAAAGTTGATGGTAATTGATGAAATGGCACTGACTTCGGGTTTAAGGAGTCAAATGTTTCCGCAATTAAAAGTCGGTTCAGATCCCTTGCCAAGCATTAAACGTATGATTGCTGCTATTGATGACAGTTTACCCAAAAAAACCAATGCAGTAGAAATCAAATCTTTATTGACGTTTAAACATGAATTACAGGATGTTTTGATTGAGCTTGATGCACGTTTACAGCCTGATCGTGGCGTGTTTATTGAAAAAATTCAAACCTCTTTGTTAGGTACTTTGCCGTCCGTGATGAACGAATTGCTCACCAGTTTTAATGCCGAAGAAATCAAGCCCGAAAATATACCTCAAGAAATAAAAGAGCGTTGGTTAAGTAGCAACGGTGCATATCGTATTCAGATTTATCCTAAATATGATTTAAACGATTTAGGAAATTTACAAGCATTTATAACTGATGTGCAATCGGTTTCTTCTGATACGACTGATTTACCAGTGATGTATTGGGAATCCATGAAGGCGGTGATTAGTTCATTTCAAGAAGCCATTATTATTGCTTTGGTTGCAATTGCCATTTTATTGTTATTTATCCGACGTTCTATTGTGGATACATTATTGGTAATGGCTCCTCTGGTTTTGGCCGGATTGTTTACTATGGCTAGTACTGTATTTACAGGGACTCCTATCAATTTTGCTAATATTATTGCTTTGCCCCTATTAATGGGTTTAGGCGTTGATAATGGAATACATATGGTGGAAAAATTGCATCATTCTTTAGCAGAAGATCAAAATATTTACCAATCAAGTACTGCCAGAGGCATGTTTTATGGTGCTTTGACCACTATTTCTAGTTTTGTTGGGTTGGCTTTTTCTCCTCATCAGGGAATTTCAAGCATGGGATTAGTCATTACAATTGGCATTTTCTGGATAATGACGTGTACTTTTGTAGTTCTTCCTGCATTAAGCAAATTGGTTCTTAAGCCAAAACTGAATAATCTGCTATCTTCATCTGAATGA
>GE000040
ATGGCTTTGCCGCTATTAATGATAGTTCTTGGCTTGATCTTGCTGGTTTGGAGTGCAGATTTGTTTGTGGATGGTGCTGCAGCCATCGCACAAATTTATGGTATGTCACCGTTATTGATAGGCATGGTTGTAATAGGTTTTGGCACTTCTGCCCCTGAATTAAGTGTATCGGCATTGTCAGCCTTGCAAGGTAATCCAGGCATTGCTTTGGGTAATGCCTATGGTTCTAACATCACTAATATCGCCTTAATTTTGGGTGTGGTGGCTTTGATAAATCCTATTGTCGTTCACTCGCAAGTCATCAAAAAAGAATTACCGGTATTGTTGTTGGTGACTTTCTTTGTTCTCGGTTTGCTTTTTGATGGTGAATTATCACGTTTGGATGCCGGATTACATTTGTTGCTATTTGTTGCAGTAATGGGCTGGATGATAAAGCAAAGTTTTAAGGGCAAAAACGATAGCCTTGAGCATGAAATTACAGAAGAATTAAACGAACATCCTATGTCGCGAGATCAGGCCATTATTTACCTATTGGCAGGTTTGGCATTTTTGATTATGAGTTCTCGCCTGTTGGTTTGGGGGGCTGTATCCGTTGCTCATGATTTAGGTGTGAGTGATTTGATTATTGGTTTAACCGTAGTGGCTATTGGTACTTCTCTGCCAGAGTTAGCTTCGTCCATATCAGCAGCCAGAAAGGGTGAAGATGAACTGGCAATTGGTAATATTATTGGTTCTAACTTGTTTAATACTTTAGGCGTGGTTGGGCTGGCCGGATTGATTCAGCCAATGAGTATTCCTGCGGAAATTTTGCATAGAGATTGGCCATTAATGGCCATTTTAACGGCTTCTTTGTTAGTTTTAGGCTATCACAAATCATCAGGTAGTGGTTGTATTAATCGTGTGGAAGGTGGCATTTTAGTGGCTATATATGGTGGATACACGGTTTACCTGATCAATACGATAGTGAGTGCTTAA
>GE000041
GTGGATGTTGTTTTATTTTTTAAAGCTTTAATTCTAGGTATTGTAGAAGGATTAACAGAGTTTTTACCTGTTTCCAGTACCGGTCATTTGATATTAGCGGGTGATTTACTGGCGTTTAATGACGACAAAGCTAAATTGTTTTGCATTGTCATTCAGGTGGGAGCTATTCTGGCAATTTGCTGGGAATATCGACTAAAAATCACCCAAGTTTTATTGGGGGTTACGCATCAGCGACAAGCGCAAAAATTTGTTATAAATTTGGTGATTGCTTTTTTGCCAGCAGCGATTTTAGGCTTTTTGTTTAGCAAATATATCAAGGCCGTATTATTTAAACCATTACCCGTGGCTTTGGCATTTATTATTGGAGCACTCGTCATTATTTGGGCAGAAAAACGAGAGCATACTGTTCGAGTGCAGGAAGTTGACGATTTAAGTTTTTTGGATGCTTTTAAATTAGGTATTGCGCAAGCCTTTGCTCTGATACCCGGTACTTCACGTTCTGGTGCGACTATTATTGGTGGTTTATTATTTGGTTTGTCACGAAAAGCTGCTACGGAGTTTTCATTTTTTTTGGCGATTCCTACTTTAGTGGCTGCAAGTGCTTACGATTTATACAAACACCGTGATTTGGTTAATTTTTCTGATGATGCGGGTTTATTTGCCGTTGGGTTGGTAACTGCCTTTCTTAGCGCCTTATTGGCAGTTAAAGGTTTATTGCGTTATATCAGTCAGCATAATTTTATAATTTTCGCTTGGTATCGTATTGTATTTGGCTTGGTAGTGCTCGCTACGGCCTATAGTGGATTAGTGCAATGGAGTGTGGATTAA
>GE000042
ATGAGCAAAATATCGGTCAAAAATGCTATTGTCGAATTAGATGGTGATGAAATGACCCGCATAATCTGGCGATTTATTAAGGATAAATTAATCCTGCCTTATGTGGATGTTCAAATCGAATATTATGATCTGGGTATTGAACAGCGTGATCAAACAGATGATGAAGTGACCATTGCTGCCGCAAATGCCATTAAAAAGCACGGTGTTGGCATTAAATGTGCCACGATAACGCCTGATGAAGATAGGGTTAAAGAATTTGGTTTGAAAAAAATGTATAAATCGCCAAACGGAACTATCAGAAATATTTTGGATGGAACCGTGTTTCGTGAACCTATAGTGTGTGCCAATATACCTCGCCTAGTACCTAATTGGACCCAACCTATCTGTATTGGCCGACACGCTTTTGGCGATCAATATCGGGCTACTGATTTTTTGACTAAAGGTCCCGGTAAATTACATATTAGCTTTACACCCGATGATGGAAGTGCTGAACAGGTTTATGAGGTTTATCACTTCGAGGGTGATGGAGTGGCCTTAGCTATGTATAACACTGACGAATCTATAGCGGGTTTTGCACATAGTTGCTTTAATGTGGCCTTAGATAGAGGTTGGCCGCTGTATCTTTCTACCAAAAATACCATACTTAAAAAATACGATGGTCGTTTTAAAGATATTTTTGCTGCTATTTATCAGCAAGACTATCAACAGAAGTTTGAAAACAAAGGTATCAGCTACGAACATAAACTCATTGACGATATGGTGGCTTCTGCACTTAAGTGGAATGGCGCATTTGTGTGGGCATGCAAAAATTACGATGGTGATGTTCAGTCGGATACAGTCGCTCAAGGTTTCGGCTCTTTAGGCTTAATGACTTCTACCTTGATGACTCCCGATGGCAAAATCATGGAAGCTGAAGCTGCACATGGTACGGTTACTCGACATTTTCGCTTACATCAACAAGGTAAAAAAACCTCAACCAATCCAATTGCTTCAATTTTTGCCTGGACACGCGGCTTAGCGTTTCGCGGTAAATTGGATGACAATGCTCAGTTAATCCGTTTTTGTGAAACACTGGAAAAAGTTTGTATTGATAGTGTGGAAAGCGAGCATATGACCAAAGATTTAGCGCTTTGTATTTATGGTGATAACGTTCAAGAGAGTCATTACTTAACGACAGAAGATTTCTTGGAAGTATTACGTGCGAATCTTGAAAAAGTCTGGCATTAA
>GE000043
ATGCAGGAACTTGATACTTTCAAGCTGATCGAGCGCATCAGTTCATTATTACGTTCAGAGGAACGAAAAAAATACGCAGCTATTGGCTTACAGCCAATTCATGGCCAAGTACTTGAATACCTTGCAAAATGTAATAAATACAGCAACACTCATGCAGCAGTTGCTGAATATCTTGGATTAACTAAGGGTACCGTTTCTCAAACCATTCAAATTCTGGAACGTAAACACTATCTTGAAAAGGAAACAGATAGCCTGGATGGTCGCGTAGTTCATATCAAACTGACTGAAGCAGGAATACGACTTATTGATGAACTAAAGCCTCTGGATATGTTCAAACAGGCTGAAACCAAGATCAGTCGACAGGAGTTTGATACTATTGGACAGGCCTTGCAAACCACTCTGGGCGTACTGCAAAAAGTGAATCATTCCAAGAGCTTTGGTTTGTGTCGTTCCTGCCAATATTTTTCTGTAGAGGAACATCATTACTTGTGCGGTTTAACCCAGCAGGCCTTGGATCGCAGTGATACCGAAAAGATCTGCCGCGAACATACACCGACCCCAAATTCATTTATAGACCAAGAGTACTAA
>GE000044
ATGTTTGATCCTAAATCCCTAGATAATATAGCCGAACAAATATCCAAAGCCATCCCACCTGGCTTCACTCACTTTAAAGATGATGTGGAAAAAAATCTGCACGCTCTACTTCAAAGCACACTGTCCAAACTTGACCTGGTCAGTCGTGAAGAATTTGAAGTGCAAAAAGCCGTATTGGCTAAAACCCGTAGTCGACTGGAAGCGCTTGAAAAGCAGCTTGCCGATCTGGAACAGCGCGTACTAAGCGATTAA
>GE000045
ATGTCTTTGGCAGTGGTGTACAGTCGCGGACGATCCGGTATAGCCGCTCCGCTAGTAACTGTGGAAGTGCAGGTCAGTAGTGGTTTGCCTGCGCTTAATATTGTTGGCTTACCTGAAACCGCCGTTAAAGAAAGCAGGGACCGAGTTCGGGGTGCTATCATCAACTCTCGTTTCGAGTTCCCTATTGGCAGGGTTACCATCAATCTTGCTCCTGCCGATCTACCCAAAGAAGGCGGGCGCTTTGATCTGGCCATTGCCTTAGGCATACTGGCCGCCTCTCAACAAATTCCCAAAAATCGCTTAGACGAATACGAATGTATTGGTGAATTATCTTTGGGGGGTGAATTACGCATGATACCAGGTGCATTACCAGTAGCCATCCAAACCCGCAATGCCAACCGGCAATTAATTTTACCCATAGGCAATGCCGATGAAGCCGCCTTAATCAAAGACGCTCAATTATTACCCGCTAACAGCTTGTTAGAAGTATGTGCGCATATTTGCGGCCAACAACTCATTGAGTTGCAAGTATCCCAACCAGAATTAATTGAAGATATTTGTGAAATCGATTTTGCCGATGTACACGGCCAATACCACGTTAAACGTGCAATGGAAATCGCAGCAGCCGGTGCTCATAACTTACTGATGCTTGGCCCACCAGGAACGGGAAAATCCATGCTGGCAGCACGTTTACCGACTATTTTGCCAGAACTTAGCGAACAACAAGCGCAGGAAACTGCGGCGATTGCCTCCATTAGCGACAAGGGACTGGATCTGTCACGCTGGCGCTTACCGCCATTCAGAGCACCGCACCATACCGCTTCAGCCGCTGCTATGGTTGGTGGCGGCAGCAATCCTAAACCCGGAGAAATTTCCTTATCGCACAATGGCACTTTATTTTTGGACGAACTACCTGAGTTTGACCGCAAAGTGCTGGAGGTATTGCGAGAACCTCTAGAAACCGGACACATTACTATTTCCCGCGCCAATCGTCAGGCCGACTTTCCGGCCAACTTTCAATTAATTGCAGCTATGAATCCCTGCCCGTGTGGCTATTTGGGCGATGCATCTGGTCGATGCCACTGCTCATCCGAACAGGTCGCCCGCTATCGCGCCCGGGTATCTGGCCCACTACTCGATCGGGTGGATATGCATCTGGACGTGCCGCGAGTGGCATTGAACATGTTACGCAAAGGCTCGGCAGAAGGCGAAGAACGCAGTTCTACAATACGGCAACGAGTAATTGCTGCTCGGCAAAAAGCATTTAACCGCCAAGGTAAAACCAATTCCGCATTAAATGCAGCCGATATTAAAGTATTTTGCGATTTACCAGAAGCTGGCCATCAATTACTGGAACAGGCTTTGGAAAAGTTTGGTTTATCACATCGCGCTTATCACCGCATTTTAAAACTGGCACGCACCATTGCAGATCTAGCTAACGCCGAAACTATATCCATTACACATTTAAGTGAAGCCATTAGTTATCGAAAATTGGATAGGACACGCTAA
>GE000046
ATGCAACATAAACTAGCTACCACCCAAGTGCAAATTGATAAGCTTATTGCAAGCCGTTGGAGCCCGCGCGCCTTTGCAGCCGACCAGCCTATTAGCAATACAGATCTGATTGCCTTATTAGAAGCCGCTCGCTGGTCACCTTCCTGTTTTAATGATCAACCTTGGCGTTTCATTGTCTGCAATAAACACACGCATGCCTCCGCTTGGGAAAAAGCGTTTAGCGTAATAGTCGAAAAGAATCAGTTATGGGCTAAAAATGCCCCGCTTTTGCTATTGAGTGTCGCCATGAATAATTTTTCACATAACGACAAGCCAAACCGTTGGGCCAGCTATGATACTGGTGCAGCATCACTAAGTTTATGTTTACAGGCAAATGCGCTGGGTTTAGTTTCACACCAGATGGGTGGTTTTGATGCAGAACAAGCCAAACAGGTTTTCAATTTACCTGACAATGCCACTCCTATGGCCATGATAGCCGTGGGATATCAGGCTGACGTAAACCAATTAGCTAACGATTTTCAAAGCGCAGAAGCAGCAGATCGCAGTAGAAACGCTTTAACTAAACAATTTTTTGCCGGAGCATGGGACGAAGAATTACTGCTGAAATGA
>GE000047
ATGGGACGAAGAATTACTGCTGAAATGACGCAACGATTTAGCTCAGACTCCACCCACCCAATACTGTACAGTTTTCGTCGCTGCCCTTATGCCATGCGTGCGCGTCTGGCTATCTGGGTTTCTGGGCTTTGCGTGGTGTTAAGGGAAGTTGAATTACGCCAAAAACCTTTAGCTTTATTGGATATTTCTGCCAAAGCAACTGTGCCAGTACTGCAACTGAAAACAGGCCAAGTACTTGATGAAAGCCTGGATATTATGTTTTGGGCTTTACAACAAAACGACCCTGAACACTGGCTTGCGCCAGCTAGCCTAAAAGAGGCTCAGTACCTGATAGACTGGAACGATACTGAATTTAAAGGTGCTCTGGATCGCTATAAATACGCTGATCGCTACCCTGACTACCCTGCTAACTATTATCGCCAACAAGCTGAATTGTTTTTAGCTGAACTTGAACAACGCTTAACTCATCAAGACTTTTTATGTGCTGCGCATTTCAGTTTGGCAGACGCAGCAATATTACCCTTTATTCGGCAGTTAGCAGCTGTAGATGACGAATGGTTTAAACACTGTCGCTATAACGCTGTGAAACAGTGGCTATTCGCATTTACAAACTCCGCAAACTTTATGGCTATCATGAACAAATATCAAGCTTGGCAAGTTGATGACCCAATAACCCTATTCTATAAAACAGCCTAA
>GE000048
ATGGGAAAACAGGTCGCATTAATTACCGGCATAACCGGTCAGGATGGTTCATATTTAGCAGAATTCCTGTTGGATAAAGGATATGAAGTACATGGTATCAAACGACGAGCCTCTCTTTTTAATACCGAACGGGTAGATCATATCTATCAAGATCCGCATATTAAAAATCCAAAATTTTATCTGCATTATGGAGATTTAACCGATAGTTCGAATTTGACTCGGCTATTGAGTGAGATAAAGCCAAACGAAATTTATAACCTGGGTGCAATGAGTCATGTTGCCGTCTCGTTTGAATCTCCAGAATACACAGCGGATGTTGATGCTATTGGTACTTTGCGATTACTTGAGGCGATGCGATTTTTGGGAATGGAAAAAACTGCCAAGTTTTATCAGGCTTCCACTTCTGAACTTTATGGCTTAGTGCAGGAAATTCCGCAAAAAGAAACCACTCCGTTTTATCCTAGGTCTCCTTATGCTGTAGCCAAGCTTTATGCTTACTGGATTACTGTCAATTATCGCGAAGCATACGGTATGTTTGCTTGTAATGGTATATTGTTTAATCATGAATCCCCTCGCCGAGGAGAAACCTTTGTCACCCGCAAAATTACACGTGGTTTAAGTAATATTGCTTTAGGCTTGGAACAATGTCTTTACATGGGGAATATGGATTCGTTGCGAGATTGGGGGCATGCCAAGGATTATGTACGTATGCAATGGATGATGTTACAGCAGGACACACCAGAAGATTTTGTCATTGCGACCGGTGTGCAATACTCTGTGCGCCAGTTTATCGAACTTGCTGCTAAAGAATTGGGTATTAGTTTGCGCTGGGAAGGCCAAGGTGTTGAAGAAACGGCTGTTGTGACTGGAATTTCAGGTGATAAAGCCCCAAACCTACAAATTGGGCAAACGATTGTAGCAATTGATCCACGTTATTTTAGGCCTGCAGAAGTCGAAACCTTATTAGGCGATCCAAGTAAAGCTAAACAAAGATTAGGCTGGGAACCGCAAATTACGTTTCAGGAAATGGTCAGTGAAATGGTGGCGCACGATCTTCAACAAGCGCAAAAGCATGCGCTATTGAAACATCAAGGCTATAACGTAGCGGTTAGTCGAGAATAA
>GE000049
ATGAATGAAATTTTATTGTTAATGGTGCTGCTGTTTGCGGTTTATTTATTTTTGCCTGAAACTTGGCATGCTAAATTTGCTTTGAAAGCAAAATCGGAACTGACTGGTCAATCTGATGAAAATGCGCTGATTCTTCCTGAAGATTCAGTGCTAAGACGCCACTATATTACCCAATTGCGGGCAGAAATTGAGCAAGGTTTATTTCCGCGCCCAACCGACTTTACCTTACAGCGACATTATGATGCCTTAGTTGAGGCAGAACTGGAAAGCCGTTTATCTGCTCTTGCCACCTTGGCGGCATAG
>GE000050
ATGCAATGCATACGTGCCTTTATGCCGGGAATGAATAAATTCCCTTTAATATTGTTTGTATTGATATTGTCTGGTTGCGCAACAACCGAAAAGCTAAAACTTACCCAGCCAGCAGAAAAGTTTTCGTCTTCTGGAAATAACAAAGCCGCTCAGGAAGCTTTGCAATTACAAGGCCACCCTTATGTTCCGGGTGGAAAATCTCCCAATGAAGGCTTTGACTGTAGCGGCCTTGTATTTTATGTCTATAAAAAACAAGGACTTAATTTACCAAGAGATACCTGGTCACTTGCCAATCAGCTACCCACTATACAACTTAATCAGCGTCAACCGGGGGACTTGGTATTTTTCAACATAAACACCAAACCTTTATCACACGTTGGCATATATGTCGGACATGACAAGTTTGTACATGCCCCCAGCTCTCATACCGGCAAAGTAATGGTTTCCGACCTTAACCAGCCTTATTGGCGAGAACGCTTTACCGCAGTACGTCGTCCTTCTCACAACCCTGTTTCTTTAAACGATACTACAAACCAAATCTGTTTATTGAATTAG
>GE000051
ATGAGTATAAAAAAACAAGAAATTATTGATGCTTATTGGTTTCGGCATGCTTGTAAAGAATTTGATGCGACGCAAAAAATAAGCGATGAGGATTTTGGCTTTATTTTGGAAACTGGGCGTTTATCACCTAGTTCTTTTGGGATTGAGCCATGGAAGTTTCTGGTGGTCCAGAATATGGAATTACGCGAGAAGTTAAGAGTGCATACTTGGGGTGGACAAAAACAATTGCCTACCGCCAGTCATGTGATTGTATGCTTGTTTCGTAAAAGTTGTTTTATGCGTTATGACAGTGATTATGTGCAGAATTTTATGCGTCAAGTACAGGGCTTTCCTGAGCCGGCTGTACTGGCGCGAACAGCTATCATTGAGAAATTTCAACGCTATGATTATGCCTTGTTGGATTCCGAACAAGGCATGAGTGAATGGTCAATCAGACAAACCTATTTGCCATTTGCAAATATGATGACATCTGCGGCAATGATAGGCATTGATTCCTGTCCAATTGAAGGATTTGAGAAGACGGCATTGGAACAGGTGTTGGTAAATGATTTTGGGGTTGATCTGGAAAGTTGGGGGCTTGCTTATCTGCTCGCTTTTGGCTACCGAAAAGGAATACCTGCTCGTGAAAAAACTAGACAAAACATGGAATCGGTGGTTGAGTGGTTTATATAA
>GE000052
ATGTGTTGGAGTGGAGAGGCATCAGGGGTATTGGCTGCGGCAGGTTTGGCTACTGCAGTTTATGTGGCTTATAAAGGCGAATCCAAGGAATTGTGGATTCCTTTGACCTATTTTGCATTGATGGAATTATTGCAAGCTGCAACGTATGTCTATATTAATCTGTGTGACAACCCTAATAATCAGGTTTTAACCTTGTTGGGGTATCTGCATATTGCTTTTCAGCCATTTTTTGTGAATATGGTGGCTATGTATTTCATTCCCGAAAGTGTCAAACTCAAAATTAGAACGACAGTCTACACTTTCTGTGCAATTAGCTCTCTGGCAATGTTAATTAAAATGTTCCCATTTGCCTGGGCTGGTAATTGTGTTCCTGGCGTGGAAGGGTTTTGTGGTGTACAGACTTGTTCAGTATCTGGTGATTGGCATATTGCCTGGCAAATGCCGCTAAACGGCCTCATGTCTAACCCTGTGACTTGGTTACTCGGATTTAACTGGGGTTTGCACGCGTTTTCATATATTTTGGCTGCGTTTGTTATGCCTATTATTTATGGTTCATGGCGTTTTGTCGCTTTTCATTACCTCATAGGCCCTTGGATTTCAGATATTACTACTGATGATCCAAACGAGTATTGTGCAGTATGGTGTTTGTTCTCCATTGCATTATGTGTATCGGTAATTAAAACGCCAATTAGAAAACATTTACATGTTAAAAAATGGCCATTTTATCAGCGTGAAGTCGGTGATAGTCTCTAA
>GE000053
GTGAGTAATAAGCTGCGTATTATTGGTGGAGAATGGCGCAGCCGGCATATTGTCTTTGATGATGTTCCCGGCTTGCGGCCTACACCGGATAGAGTCAGAGAAACATTGTTTAACTGGCTGCAAACAGATGTTGTAAATAGTCGTTGTCTCGATCTGTTTGCGGGTAGTGGTGCTTTAAGTTTTGAAGCTGCATCCAGAGGTGCAAAAAGCGTTGTACAGGTAGAGAGTAATCACTCTGCCTGTCAAAAGCTTCGGCAGAATACTGAGCTATTAGCTGCAAAGCAGGTGCAGCTAATAGTTTCAGATGCATTGCGATTTTTGCAGCAAACGCCACAATGTTTTGATTTGGTGTTTATAGACCCTCCTTTTCGACAAAATCTCATACCTGTAACGTGTCAGCAACTTGAACAAGGAGGTTGGTTGGCTAATTACGCTAAAATTTATATAGAAGCCGAACGAAATGTTGAATTGTCGGATTTGCCGGCTAATTGGGATTTACTCAAGAAAAAATCAGCAGGACAAGTCGATTTTTATTTGTTTCAAGTGATCAAATAG
>GE000054
ATGCGTTTTAAATTGCTTGGATTACTCCTGCTAACTATAAGTCAGCTTGGTTGGGCAACTGTCAAAATTGAACATTGGCAAACCACTCAAGGTGGGCGTGTTTATTACGTATACACACCTACTTTGCCAATGACCGATATTCGTCTAACCTTTGATGCCGGTAGTGCGCGTGATGATACAAAGTTTGGCTTGGCAGCTTTGACAGCTTCATTACTGGGTAATAGTTCGGGTGAATGGACAACCGATGAAGTGGCTAACCGTTTTGAATCGGTGGGAGCAACATTTTCTAACGGTGTGTCAGAAGATATGGCTTGGCTATCGCTACGCACTCTTACCGATAAAACACTGTTAGATAAGGCATTGGCTACCTTTCAAGAGGTTGTCAGTCATCCTGCCTTTAATAGTGTGGATTTTCAGCGTGAAAAAAATCTGACTTTAGCAGCCTTAAAGCATAGAGAAGAATCACCTGCGGCTCTTGCCAGTATTGCCTTTCATAAAGCACTCTATAATAATCATCCTTATGCACATCCTGAAGAAGGTGTCGTGCAAACCGTTTCGAGTTTTGAAGTTGATGATCTTAAGAACTTTTATCGTAAATATTATGTGTCTGCAAATGCCACAGTGGTCATTGTCGGTGATTTAAGCCGTACACAAGCAGAACAGATTGCTCAAACGTTGTTGAATGGTTTGCCGGTTGGTGAAAAACCTGCAGAAATTCCATTAGTAACGATGCCTACGCAATCAAGTAGTCAGCATATTGATTTTCCATCTACACAAACCCATGTTTTAGCAGGTTTGCCAGGTACCTATCGTAAAGATCCAGATTATTTTGCTTTGTACGTGGGAAATTATATTTTGGGTGGAGGAAGTTTAGTCTCAAAATTGTTCGATGAAGTGCGTGAAAAACGCGGATTAGCTTATAGTGCCTCTAGTCAATTTGCACCTTTATATCGTCAGGGGCCTTTTACTATTGGTCTACAAACTCGGAATGACCAAGCTGCCAAAGCTATCGAAGTGATGAATACCACTTTGAGTAACTTTATCTCTAATGGTCCGAGTGATGCTGAGTTAAAAGCGGCCAAGCAAAATATTACGGGTGGATTCGCCATGCGTATTGATACCAATAGTAAATTAACTGATTACGTAACGATGATTGGTTTTTATCAACAGCCTTTAGATTATTTGGAAACTTTTTCCAGTAAGGTGGACGCTATAACCACAGCAGATATTAAGGATGCGTTTCAACGTCGTGTACGCCCAGAATTGCTACAAACGATTACCGTTGGTGGTAAGTAG
>GE000055
ATGAAATATAGGCTTACAGCTTTGCTGTTGTGTTGTCCGATTCTCACCGCGCACGCTGAGAATAGCAAGGTACATGAACATATTTTTGGTAATGGTTTGAAAATATTGGTGAAAGAAGATCGTCGCGCTCCAGTGGTGGTCTCTCAGGTTTGGTACAAAGTGGGTTCCAGTTATGAGCCTGGTGGTATTACCGGTATTTCACATATGCTAGAACATATGATGTTTAAGGGTACCAAACTTTATCCAGCCGGAGAGTTTTCTCGTATTATTGCCGAAAATGGAGGGCAGGAAAACGCTTTTACAGGTAATGATTACACTGCTTATTTTCAAACCATGGAAAAATCTCGCTTGGAAATTAGTTTTAAACTGGAAGCGGATCGAATGCGTAACCTGGATCTAAAAGCTGAAGAATTGGTTAAAGAGTTGCAGGTTGTAACAGAAGAACGGCGGATGCGTACCGATGATCAACCGCGCGCTAAAACGCAAGAACAGTTTAACTCGGTGGCATTCTCAAATAGTCCTTATAAAAATCCAGTTATCGGTTGGCCATCGGATATAGCTAATTACAAAGTTGAAGATCTAAATGCTTGGTATCAACAATGGTATGCTCCAAATAATGCCACACTGGTAGTAGTGGGTGATGTTGACGCAGAGCAGGTAATTAAGTTGGCTGAACAATATTTTGCTGGTTTAAAACCTAGTGATATTAAACCTTTAAAACCGCAGGATGAGATCGAACAGAAGGGTGTCCGGAAATTGACCGTTAAAGCGCCTGCCAAACTACCCTATATCATGATGGGTTACAAAGTGCCGGTACTTAAGACGGTTACCCAAGAAAGTGAAGCTTATGCGCTGGAAGTGTTGGCGGCCATTCTGGATGGTGGTAACAGTGCTCGTTTGCCTACACATTTGGTGCGCGGTAAAGAAATAGCGGTATCTGTGGGTGCTGGTTATGATTTAACCTCGCGGTTACCCGATTTATTCTTGCTGGAAGCAACTCCCGCTGAAGGCCATACAGTATTTGATATGGAATATGCCTTGCTGGACGAGGTTTACCAATTAAAATCTGAGTTGGTAAGCAAGGAAGAATTACAGCGCATTAAAGCACAAGTCTTGGCGAAAGATGTATACCAGAAAGATTCTAATTTTTATCAGGCTATGGAGTTAGGAATGTTGGAAACAGTAGGCGTTGGTTGGCAAAAAGCCGATGATTATCTGAGTAAGCTTAATCAGGTGACTGCCGAGCAAGTACGTGCCGTGGCACAGAAATATTTAATTGAAGATAATCTTACTATTGCTTATCTGGATCCCCAGCCTATTACCGAAGCGCCCAGACCGGCTAAAATGATTGGAGGTCATCATGCGTTTTAA
>GE000056
ATGAGCCATAAACTAACCGTACATTCCTGGAAAAATTATCTAGCACTCTGCAAACCCAGAGTCGTAGCCTTAATTGTGTTCACAGCTATCGTTGGCATGCTGCTTGCCGTACCTGGCATGCCCCCGCTCGACAAATTTTTCTATGGCACACTGGGAATCGCACTGGCTGCGTCATCAGCTGCAGCGCTCAATCATTTTATCGATCAAAAATCTGATGCCGAAATGGCTCGTACCCGCTACCGCCCACTACCGATGGGCGAACTGAATTCTTGGCATGTACTGACATTTGCTGGCATCATTGGCGTAGCCTCGATGCTCATATTGATTATAAAAGTTAATACATTAACTGCCTTTTTAACTTTTTTATCGTTGATAGGTTATGCGGTTATTTACACTGTTTATCTAAAAAAAATGACCCCCCAAAATATTGTAATTGGTGGTGCCGCTGGTGCAGCTCCACCTGTGCTAGGCTGGGTCAGCATCACAGGTGACATACATCCCCATGCACTATTACTATTCCTAATCATATTTGTGTGGACACCGCCTCACTTTTGGGCCTTGGCCATTGCCCGTCGTGAAGAATATGCGAAAGTTGATATTCCTATGCTTCCTGTTACGCATGGCGTCGCTTTCACGCGCTTACAAATTCTGCTGTATACCATCTTACTGCTTATTACTACGATATTACCTTATCTAACAGGCATGAGCGGCTTGATTTATCTATCCATAGCCATATTGCTCGGCTTTGGTTTTATATTTTTTGCGGTACAGATGATGCGTAAAAAAGATAATCAAACCGCAATGCGCACATTTGCCTATTCGATTATTTATCTAATGCTGATTTTTGCTGCGTTATTGATCGACCACTATTTTCGTTTTACTGTGTCATGA
>GE000057
ATGAGTTTGCAAACACCAGAACATCCCTTTGCCGAATTTATCAAAATCTTAGGCAAAGGCAAAAAAGGTTCACGTCCCCTCACTCAGAATGAGGCATATCGCGCTATGCATATGATCCTGACTGGTCAGGTGCAACCCATACAACTCGGCGCATTTTTAATGCTAATGCGCATTAAAGAAGAAACCAGCGAAGAATTGGCTGGATTCGTTCAAGCAGCCAAGCAAAACATTGATGTTTCTGCCTGTCGGGTACAAGTTGACCTTGATTGGTCGTCCTATGCAGGAAAACGTCGACACTTACCCTGGTTTCTGCTTTCAACCCTATTACTTGCCAATAATGGTATTAAAGTCTTTATGCACGGAGCTGGTGGGCATACCGAAGGGCGAATTTATACTGAAAAGGTTCTGGAGATTTTGGGAATACCCGTGGCCGCCTCAATAACAGAAGCTGAACAACAATTATTGCGTTACAACTTTAGCTATCTGTCATTAGCACACTTATGTCCACAACTCTATGACATGATTAATCTTAGGCCCTTAATGGGCTTACGCTCACCAGTGCATACATTGGTCCGGCTATTGAATCCTTTGAATGCCAGCCATTGCTTACAAGGTATCTTCCATCCCAGTTACCGTCAGGTACATCAAAAAGCGGCATTATTACTCAACCAAACGCATATGGCTGTATTAAAAGGCGAAGGAGGAGAAACTGAACGTAATCCTGACGTAGAATGTCTAGTACAGAGCGTGCATGGAGAGATACTTGATGATGAGCTATGGCCCGCGATATTTACGCGTCGTCACTTAAAAGCTGAAGATCTCAATCCTCTGCAACTAACACAACTTTGGCATGGAGAAATACAGGACGAATTCGCCGAGGCCACAGTGATTGCTACCTGCGCGATTGCATTAAAACTGCTAGGCAAAGCCAATAATCAAATCGATGCGCATATGCTGGCAGAAAAGCTATGGATAGAGCGAGACAAACAATCATTGTTATTGGTAAATTGA
>GE000058
ATGGTTGAATTATTACCTGCTTTTGACACACGTATGGCGCGTGAAACTTTGCATGGACTTGGTTGGGTATGTATTGGTTCCGTTGAGCATAAAATTAGTTTATTGAATGTTTCTCTGACTGGGATTCTGGCAGAACTTCAATATAATGATCAAGTACCAGATTACTACGAATTATTTAAGTCTTTACAAGCCGCTCCGTTGATTGATTTTTATCTGCCGGAGATGCGATTGGCTGGCGAAGCGGTGGTGGTAAGGGTTGAATCGATTAAATGTGGTTTTCATTTAGGTATCGAGTTTCGAAATCTGACCAGTAATATCGATGAGCTATTATATAAACGCAGGGTCTTCAGAAAAAATTTAGTTTCCCTCGGCCATATTTTCTTTCATGATAATCATTATAGCTTCAATACCGAGAGTGTTTCCGTGTATGGTATGGTGATACGCATACTCAATCGTATTGATTTCGAAATTGGCAGTGTTACGCGTTTTGAGTTCAAACAGTTGGATTTACAGGGGGAAGTTCAAATAATTTGGGGGGATCGTGATTACAATTCAACCTTACTTGGATTGCAGTTTTTGCAAAAAGCAAGAGGTGTGGCGTCAGATAACAAGCTCATTGATAACGCGCTAAACGTTGCTATTTAA
>GE000059
ATGTATAATAAATTTTTAAGTATTGTAAGTCTAACCCTTTTATCGGCATGTACAACGGTACCTCCCAAAAACACTGAAAATATTTGCCAAATTTTTCGTGAAAATGTGGACTGGTACACAGCGACGCTAAACTCAGCACAACGCTGGGGAGTTCCGATAGCTGTACAAATGGCTATTATCAACCAAGAATCTGCATTTAAAGCCGACGCACAACCTCCCATACCCTTGATTTTAGGCTTTATTCCCTGGTTTCGCTCCAGTAGTGCTTACGGCTATCCACAAGCCAAAGATGAAACATGGGATGAATACCAACATAATGCGGATAACAATTGGGCAAGTCGCGAAGATTTTTCCGATAGTTGCGATTTTGTGGCTTGGTATTGTGATGCAACCCACAAAAAACTTGGAATAGCCAATAATGATACGCTTAATTTATATCTAACCTACCATGAAGGAATTACTGGCTTTAAACGTAGTAGTTATGCACAAAAGCCTTGGCTTTTAAATATTGCCAAAAAAGTTCAGCAACGAGCCAAACGTTATGATGCACAACTAGCCACATGCAGAGAAGAGCTGGATGCTAAAAAATGA
>GE000060
GTGAAAATTACTCAACAACGTATTATCGCAACTTTAATCGCCTTTCTATTAGGATTTGCAATGTTATCAATGGCTAACGCTACCACCCCCGAAGAAAACAAAGCCGCTGGAGAAGCCTTTCTAGCTGAAAACGCCAAAAAACCTGGTGTGATCACTACCAGCAGCGGTTTACAATATCAAATAATTACTGAAGGTACGGGTAAATCGCCCAGCGCCACCGCAAATGTTACGGTGCATTATCAAGGTACCACAATTGAAGGCAAGGAATTTGACAGCTCTTACAAACGTGGAGCTCCTGCCTCTTTTCCATTGAACAGAGTTATTCCAGGCTGGACTGAAGGCTTACAATTAATGAAAGAGGGTGGTAAATCTAGATTATTTATTCCATCTAACTTGGCCTATGGCGAACGTGGCGCTGGCCGCGATATTGGTCCAAATGCTGCTTTAATTTTCGATGTTGAGCTCATAAAAATTCAATAA
>GE000061
ATGTCTGAAAATATTTCCAACAATGCTTTAATCCTTGCCCTACTATCACTAAACGGTGAGATTGCCATTCAAAAAGATTATCTGGAATCTGAAGAAATTCCGGCTGATGATGTTAGCGATGAAGAAGAAGTACTTGAAGACCTTGAGCAAGCTTTTATGGAATTCGTTGATGTCTATAAAGCACGCGCAAAATCGGATAATTCTTTACCTGATTTGGATGATTTATTGGCTGGCGATGCCTGA
>GE000062
ATGTGGGTGATTTACGGCATCAAAAACTGTGACCGGGTTAAAAAAGCCCGGGCACAGCTTGATATTCAACAGATAAATTATCGATTCCATGACTACAAAATTGATGGTCTGGATGCCATTTTACTGCAAAGCTTTATGACCACTCTCGGTCTAGATGCCGTGATCAACCGTAGTAGCACCACCTGGCGACAACTGGGTGAACAAGAAAAACATCAGATAAATTCCGAGCAAGGCTTGCAACTTATCTTGAAAAATCCCACTCTAATTAAACGACCTATAATAGACACTGGTGAAAAATTATTGGTCGGATTTAATCCAAATGACTATGTACAAAACTGA
>GE000063
ATGAGTGAAAGTCTAAAACTATTAGAAACACTGATACGCCTGCCCTCCGTAACACCTGATGATGCCGGTTGCCAGCATTTACTCACCACACGATTGCATAAGCTAGGTTTTAATGCAGAACAGATGGACTTTGCCGACACTCAAAATATATGGTTACGCCGAGGCCAACAATCGCCGCTTTTTGTTTTTCTTGGTCATACGGATGTTGTCCCAAGCGGTCCAATAACCGACTGGGAATCACCGCCGTTTGAACCACAAATACGTAACGGCAAGCTTTACGGGCGTGGCGCTGCTGATATGAAAGGCAGTATAGCCGCTTTTATTACGGCAGTTGAACGCTTTATTACTGAACACCCCCAACACAAAGGTTCGATCGCTATTATGTTGACCAGCGACGAAGAAGGTATTGCAAGTAACGGCATAGTAAAAGTCATAGACGTTTTGACGCAACGCCAAGAAAAAATAGACTGGTGCCTGGTAGGAGAACCTTCAAGCAAAACTGTTTTAGGTGATGTTATACGTGTCGGCAGACGTGGCTCATTATGTGCAAAACTAACAGTATTTGGCATACAAGGACATGTTGCCTATCCCGAACTAGCGGAAAATCCTATTCACCGCTTTGCTCCTGCCTTAAAAGCACTGACAGATGAAATATGGGATTATGGAAATGCTTTCTTTCCACCCACACGTTTACAGGTATCTAACATTGCTGCAGGTACAGGCGCAGAAAACATTATTCCGGGACAACTTGAAGTGCAGTTTAATTTGCGCTTTAGTACCGAATTGAATGAATCTACTATTAAATCCAGAACCGAAGCTATTCTCAATCATTATGGGTTTAAATATGATTTGCAATGGCGCTTATCCGGCCAGCCTTTTCTGACCACACAGGGCGAATTATTGGAGGCTACGCATGCAGCCATTAAAACAATTTGTGGTGTGGACACCGTAAACGACACTGGAGGCGGTACTTCTGACGGCCGCTTTATTGCGCCAACAGGTACTCAAGTCATTGAACTTGGCCCTATTAATGCTAGTATTCACAAGATAGATGAAAATATAGCACTGGCCGATTTAGAGACATTAAGTGATATCTACGAACAGATCTTGCGTAATTTATTAATCGCTTAA
>GE000064
ATGAGTTCTAAGTTATCAAAACTTCTCGGCTTAACTGCTGAAGATCAAGAATCAATCGAAAAAACCACAGTAAATATAAAATCTGTTGCTGAGTTTATTTCGGATATCGTTGAAGCTTGCGAAGATAAAGATTGGCTGTCAAAGCTTTCAGAAATATGCCCTTGGTGGTTGCAAATTATCGGTGAATCTGCATCCGCTGCGGCACCACCAATAAAATTTGTAGCTACGTTATTTAGCAAACTTGGCGAAATTAAGGACCCTGACCGTTTAACTTACCTTGCGTTTACCACAGCGTATCAACGAGCGATTGAGAAGTCGCTAAAAACGATAGGAAATCCCTCAGTAAAATCTGAAAAAATTGAATGGGATCCAAATAAAGATATTGATTTACCAAAAGAAGGAGCAAGCTTTTCAACGTACTCTTTGAGTGATCCATTGAACCATACATTCATTAAGCAAGCAGATGCAATACTTGATGAAGCTTTAAAAGCTGTAGGATACAATGAGAGTGAACGTCGCAAAGTACATAACGAAGTATCTATGCGATTTCCAAGGGAGCTTATAGTTTTACTAACCCACCCAAGCACCCGCGATAAATTTATTTCAATTACAGAAGCTTTCCATTTCGAGAATCCAGAGCGTGTTGATGCGGCATGGCAAGATCATTTTGAATATCAACGTTATTTGTACGAAGATAAACAAGTTTTTGGCGAGGAGCCTTTTACTCTATCTGATGTTTATATAGAAACAGAATGTGGTGTTCTACAATGGCAGGAAATACAAGACGGAAAACTGATTGATAATAATCAGGCCAAAGAGTCTGTTCAACAAGGTAAGGTTAGAATAGATCCTTTCGATTTGCATGTTGGTGGTCAACATGAATTACTGCCAACCGTGATGCAGCTAATTGGAGACAAAAGCTTTAAGGATGCTATCGTAATTCAAGGGCCCGCTGGGTCTGGAAAATCTGCTTTTACCCTGCGCCTAAGCGTTGAGTTATTGAACAATGGACTCAAACCTATTCGCATACGATTTCGAGATTTACCTTTGCATATTGGTAATATTCAAGATGCGCTGCCAGAAGCTATTCGATTTTGGGATATTGAGGATCGCCCAACTGAAACCCCCAAAGCAAAACCGGATGAGCTTTTTGCTGACCAAAGCTTATTTGACCAACAAGTTGATTTTAACGGTTGCCCAATTTGTCCATGGGTATTGATTATTGATGGTTGGGACGAAGTTAGCGTAGCTGTTGAAAAAGGGTTTGCAATTCGCGTAAACGATATTCTTAGCCAAATTCGCGATAAGTTCATTAATCGCGGTAATCGCCCTGTCGTTCGTGTTGTGCTAACTGGTCGTCCATCTGATGCAGTTTCTAGCTCCAGCTTTATGACCAAAACAACTCGCTTATTTACAATCCGTCCTTTACCTCCGAGCAAGCTTGATGGATTCGTCTGTCGTTTGGCCCGCTATTTCACTGATCCTAAACAGCTTGAAATGGCAAATCCAGAACGATTTAAGCCGGTATTGGAAGGATATCGGACAGGGTATCAACAGTTGTTGGAGAACAAGCGAAACAATATTGAGAGGGATATCGACACGATGGAAGTATTGGGCTTACCATTATTAGCGCACTTAGCAGTGCGATTAATGGTCTGTTGGGTTGGATCTGACTTGCAGGTTTTAGTAAATAATCCTACCACTTTGTATCGCCACCTCACTGATATCACATGCATTAAAGGAGGGCGGTATGGTCAAGGAGTCTACGAGCCAAAATTACCAACTACAGAACTAAGGCGATTACTGCATGAAACGGCTGTTTCCATGACTGTGTTTGGACTGGACCATATCCCTTACGATGAACTGGATTACCGCTTGTCAGCATTAGACGAAGAATTAATCCAACGCGTGCAGGAGACAACCAAGGATCATCCTCTCACAGTTTTGATGATTGGATTTTTCTTTAAAGGTGGTCATAGGGAACTTGGTGCTGAATTTCTTCACAAGTCATTTCGTGAATATCTTTTTGCTGAGTGTCTAGTAGAAACGCTTAAAGCCTATGGACGCGGTGCACCTGATTATTTGCCTGAACGCTCTGTATTTTGGAAAGATTTTGATTTAGAAGATATTCGCTTCGGTTTTTCTCGTCGTTTGAGCCAAATGTTGGCCCCACAATGGATTACGAAAGAAGTAGCTAAACACGTGCATGCGTTAATTGAGTGGGAATTAGCGCGTACTTATGACGAACATGACAAAACTATCGTTGGGCAGCCTACGCAAGCACTTGATATACGTGCTTGGCAAAAGGTTCGTGATGGTTTGGCCGATCTTTGGGATTGGTGGGGAGAAGCGGTTCATCTTCGAATGCAGCCAAAATATCAGGGAAAAAAACGCACAGGTTGGGAAAATCCTTATGTCATGGAACTAGTAGAATGGACTATGCCGCAAGCGCCAGATAAAGAGCAATCTCTATTCCCTCCTCGAACCACGGCCATTGATTCGCATTTAGGAGATGGTTTATGCCGATTGACAGCTTTAGTTCATCACTATGTGGCAGTACCTCCTGGAATTGAAGCAAAATGGGGCGAATCTCATAGTGTCAATAATATCGAAGTAAGACGCTATCAATCTATAGGAAGTATCGGCGGCAATAATCAAATACGATTCAAACCCTCTGGTGATAATTCTCACTATTTTTCAAATTATGTCGCGCGTATTAATAGTGCCGGTTGGCGACCCGAATATTATTTCCCAATTTCGTTATTTCTAGACAGTGCGGACTTCACCGATGTCAGTGTTGAGAATTGTATTTTTTTTAGCACTTCACTTGTTGGATCAAAATTCATGAATGCTCAATTAATTGATACTGTATTTGTAAATGCGAATTTGCGATACAGCAATTTCAGAGAGGCATATGCTACCAGAGCAAGTTTTGATAATGCAAATTTGTCAGATGCGGATTTATCTAGAATAATCATTCAAAATGCTAGTTTCAAGGGAGCGTTAATTAAAAATACTCGTCTTGATAATATTGAAGGTAAAATTGATGTGGAGTAA
>GE000065
ATGCCAAGAAAGTTTGTAGAATTCGGAAGATACATCGACAAAGATAATATATCCTTAGTTATCTCTGTCCTGGCGCTATGTATCGGAATACTCTCTTACTATACATCTGCCAACAATAGTATGCTGGAAGCAGAACTTGAATCCAATGACTTAATTTATTCAGCGTGGGATGATCTTGGAGGAAGAGATGGCTCTGAGTACTTTGATAAACCAATCTCCACTTACTCTTTAAATAAAGCAGCTAGGAAAGTTGATAAAGCCTTGAAGCTTTATCGAAAAAATCAACGAGCTATTGCGCTTCATGCAATATTGCTTTATCACAATTCCATTCAGACCGGAGACAAGTCTAAAATGGAAAAAGCATCTGAAATTTTAGAAGATGTCTTGCTCAATCAGCAGTTTAGAAGCGAATCTGCTAGTACATATTATATTAAATCGTTGATTCAACTTCGATCACTCGATAAAGCAAAAAAGTATCTATCTAAGGTTGATGAAAAAAATGGGGATCTTGAATTTTTAACATACGAGGTTTTATACACAAAATCCTGGTTACAAATATTTACCTTGGAGCAAGATTGGCAGAATGTTGAAAAGCAACTGGATAAACTGAAAACAGAATACACGGAAGGACCTTTAGGACGGCCTTTTGATAAACAAGAGATTAAAATTCAAATTGCGTTGGCAGGCTCATATTTAGAGCAAGATAAGAATAAAACAATCGGATATTTGGAAAACGCTCTTACTGAGTCGTCCCTGAAAAACCGCAAATCAACAGGCAACGCATTGATTCATAATTAA
>GE000066
ATGAAGCCAAAATCCCAAGAAACGAGCGGCCAAATCGATTTGTTCAACACCCCGCTGGCCGATCTGCTGAACCCCCGTCACGAGTTGTACCAACTCGCCCAACTGATCGACTGGAAAACGATTGACGATTCTTTCGGTCAGTACTTTGTCGCCACACAAGGGGCGCCGGCACTGTCCACGCGGTTGGTGGCGGGATTGCATTACCTGAAACACGCCTTCGCGTTGTCCGATGAGGCGGTCGTAGCCCGCTGGCTGGAGAATCCGTATTGGCAATTCTTTTGCGGCGAAACCTTCTTTCGGCACGACACGCCTTGTCATCCCACCTCGCTGACCAAATGGCGGCAGCGCATCGGCGAAGCAGGTTGTGAGCAATTATTGGCACTGACCATTCAAGCAGGCATCGACAGTAAGACGGTAATGAAGCAGGACTTTGAAGCAGTGACAGTGGATAGCACCGTCCAGGAGAAAGCTATTACTTATCCGACCGATGGCAAATTGTATGAACGCTGCCGCCAGCATCTGGTGCGCCTGGCCGAGCAACATGAAATCTCGCTGAGGCAGAACTACAATCGCAAAGCCCCGTATTTGCTGCTAATGGCAAACCGCTACAGTCATGCCAAGCAAATGAAGCGTAAACGCAAGATGCTCAAGCAACTGAAAACCCTAGTGGGACGGGTTTACCGGGATATTGATCGCCAATTGCTTGATCAATCCGATGCCGTCAAGCTGGTTTTCAAGGACACCTTGGAGAAAACACAACGTATTCTGACTCAGCAAACCCAGGATAAAAACAAGTTGTACAGCTTTCACGCCCCAGAAGTGGAGTGTATTGCCAAAGGTAAGGTACACAAAAAATACGAGTTTGGCGTCAAGGTAGGGATCACGGTCACCAACAAGAGCAATTTCGTGCTGGGTGCCCGCAGTTTCCCTGGCAATCCCTACGATGGCCATACACTGGAATCCTGTCTGGAACAGGCGGAAATTCTGAGCGGCATCCGCGCCAAAGAAGTGTTTGTCGATCTGGGCTACCGGGGCGTCGAGCTCGCGGGCATCACGATTTACAAAGCCCGGCAAAAACGCGGCGTGGATACCCGACGACTCAAACGTGCACTCAAACGTCGCAACGCCATCGAACCGATTATCGGCCACCTGAAAAACGACGGCTTGTTGGGACGCAACTACCTGAAAGGCGAGATGGGCGATGCCTTGCATGCCGTCCTGTGCGGTGCCGGCCACAACATCCGTTTGATCCTCAGGCGGTTGAGGATTTTTTGGTCTTATTTTTGGCAAGCACTGTCTCGGTTCTGGGGAGTTCCATCTGACGAACAATTCTTGTTGGCAGCATAA
>GE000067
ATGAAAATTTCGGCTTTTTCAGGGACGACTACTGAAGGAATTGATCTAATAGAAGACAAATTGACACTGGCTTCCGTTTATGGTGTATTAACTTCGTTATACGGTGAAAAGGGTGAATATGAGAAAGCAATTCTGTATTTCACAAAGCACATCAAATTGGACCACACTGTCGCCAGGGGATGGCAAAATATTGGTCCCGATTTTGGTCGCGTTGCAGAAGATCCCGAGGTCTTAAGTATTTTTGAAGAGCAGTATGAGCAAGATAAGAAAAATGCAATTCTTGTTGAAAACCTTGGAGTTAGTTACTTTCATTTGAATCGTTTTGAAAGTGCCGCAAAGATTTATTCCGATTGTATTAAAAGATTCGACAAGGACTATTACATTGTGCCAGTTGGAGGTGGTAAGGTTCTAACTTTAAGCAGTTGTTACAGAAAATTGGCGGTCGCAAAGTATATGGCGAAGGATCCTGTGGGAGCAAAAAGTATACTAAATGAGTCGATTGACAAAGGCATAGCAGACGAAACTACAGTCGCCTTGTTTAACGAGCTTTTCCCGCAGGAGGATAACTAA
>GE000068
GTGAAGGAAATGAAAGTGGGGAAACTAAGTAAAGTTTTGGGTATTGCTATCTTGGCACCTTCATCGGTTTATGCCTTAAGTATTGGTGATATTCAATTGAATTCGGCTTTGAATCAAAATCTCAATGCCGAAATCAGGTTACATGTTGATGCTGGAGAAGACCCGCGAGATATTGCAGTCAGAGTGGCAGCCCCTGAAAAATTCGATCGTGCTGGTGTTCCATGGAGTTATTTCCTATCCAAGATTAAGTTTGAAAGTAGTATCAAATCTGATAATACTATCGTGGTAAGACTTACTTCTCAGGACGCTTTAACTGAGCCATTTTTAGATGTTTTACTTGAAGTAGTTAGCGCAGAAGGCAGTCAGTATAAAGAATTTCCTCTTTTGATTGATCCGCCCAGTAATTATAATAATCCACAGTTTTCAGTGGCTGATAATAGCAATTTTCACGAAAAAGCCACGCAGTCTTTAGAGACAACCTATAGCAAGCCATCCGCAGTAGTTTCCAGGCATCATAGTCAACGTCGTCATCAAGCACAACCCGCTTTGGCAGCAGATACCAATAATGCAAATTTACCCATAAATGGTGAATTTGGGCCAACCAAGTCTATGGACAGTTTGTGGCAAATTGCCAAAAAAGTGGCTGCCGAACAGGGTGTCACACCTCATCAAATGATGGCAGCCATTCATAATGCCAATCCTGAGGCTTTTGTTGGCAATAACATTAACGCGCTTAAATTGGGTGTTAAATTAAAAATACCTGCTGTTGGTTCCACTACGCTGGCAGCAGAAAAATCAAAAGCAAATACAGACGGACATAAACCGCCATTATCAAATGGTAAGCCGTTAGAATTACTTTCCCCAGTTGATGCGAATAGTCAAACTGGAAATCAAATTGCTTCCGATCAGAGTGGCAGTGCTGCAAATGCGCAATCGACAGACGGAAAAAGTGTAGAATTACAAACCCGAATTGAAAAACTTGAGCAGCAGCTTGGGTTGATGCAGCAATTGTTGACGCTTAAAGATCAACAATTATCTGAATTACAAAATACTGATAAAGCTTCTCCACAAACTACGCCAAGTTTGTTAACAGTGCAATCTCCTGTTGCAGAGCCAGTTCCAGTGAAAGCAGAGCCTGCTCCTGTTCCACCCCAACAGACAACGATACCACTCCCTGTCGTTGCTCAACCCTTGCCGATAGCTCAAACTCCGACACCTGCACCTGCACCTGCACCTGCACCTGATCAAGGTTTGTTTACCTCAGACTCCTACTATTTAAGTGTTGCAGGTGTGGGTTTTTGCCTATTGTCAGTATTAGGTTGGTTGTGGTGGCGTAAACGTACAATTGATTTGCAAACCAGCAGAGAAAGTATGTTTGCCAATAATGATCAAATTAGTATGCCAGAGCTAGAAAATAGTCTGTCTATACCCATTTTGGATATGGAAAACTCAGCCGCTTTCTATGATGTGGGTATGGTGGGTGAAAGTTCTTTTATTAGTGATTTTACTCCAAGCGATTTTGATGCTTTTGATACAGAACAAAATGAAGTCGATCCACTTTCTGAAGCCGACGTTTATTTGGCATATGGCCGTTATCAGCAAGCGGAAGAGTTGATTCGTCATGCTATTAATCAAGAACCTGAAAAAGATGTTTATAAGCTGAAACTGCTGGAAGTTTTTTATGCTGGCGAAAACAAACAAGGGTTTTCAGATTATGTGCAGGAATTAGTTGCTAAAGGAAAACAGGATGATAGGGCGTTCTGGAGCAAAGTAACTGAGATGGCCCAGGAAATTGTAGTCGATTTACCTGTATTAGGTGGAACAGTTGATAACGGTTTACAAGCGACTAATTTAGAACAATCATTTATCTCAAGTTCAATTATAGAAAGTATCGATAGGCATTTCGATAATAACGATTTTGAGATGGAAGCAAGTGATTTTAATGATTCAAGATTTACAACATCGTTGGATTCCACGGATTCTAATCCCACCAGTCTTGATTTTACGGTTACAAGCCATGAAGCCGCTAATCTAAATGAAAAAATCGATCAGCCTAAAATAGAGAATAGTTTTGAAAGTATAGAGTTTGATCTTGGCGATCTGTCATTTAATGATGCAAGCGAAAAAGTGTTACCCGTAGAAACTGAGAACTCTTTAGATGCTTTCGATTTTAAATTTGATATTGAGACGTTAAAGCCTATACCCGATAAAATCAATTCTGATAATACTATAGAGCTGGAGCATGAGCAGACTTTACAGTTAGAAGATGATTATTTTGCCGATGCTGATTTATTTGCAGGAGAGAGTCTGCAAATGCAAAATGAATCGGAACAACAGTCAGATGATGTTACAAACCAAGGTGGTTTTGATTTCAATTTTGATTTTAATATGCCTGTTACTGATAACAAGGATGAGTTTTCAGAGTATGATTTGGGTGTTGCTGACTTAACAGATATGGATGAATTTGAAACCAAAATTGATCTGGCAAAAGCCTATATCGACATGGGTGATGCTGAAACCGCAAAACTTATTGCGGAAGAAGTATTAAACAAAGGCAACTCCGAGCAGAAAACTCTAGCAAAAACTCTGTTGGATGAAATTAACAGTGTTTAG
>GE000069
ATGTCAAAAACGTATAATATTGCTGTCGTAGGTGCTACTGGTGCAGTAGGTGAGGCGATGATTTCTATTCTGGAAGAGCGAAATTTTCCAGTGAATACTCTTTACGCTTTGGCCAGTGAGCGTTCGGCAGGCAAGCGCATTGCCTTTAGAGGCGAGGCTTTGGTTGTTAAAGATCTGGCTGATTTTGATTTTTCAAAAGTACAGATAGGCCTATTTTCACCGGGAGCCAGTGTTTCTGCCGAATATGCTCCAAAGGCAGCAGCAGCAGGGTGCGTAGTCATTGATAATACATCACAGTTTCGATATGATGATGATATACCTTTAGTGGTGCCGGAGGTAAACCCAGAAAAAATTGCTGAATATACCAATCGTGGCATTATTGCGAACCCAAATTGTTCTACCATTCAAATGTTGGTGGCTTTAAAACCAATATACGATGCTGTAGGTATTACACGTATCAATGTTGCTACCTATCAAGCTGTTTCTGGTACCGGTAAGGATGCCATCACTGAATTGGCAACGCAAACGGCTAATTTGTTAAATGCAAAACCGATAGTTGCCAGTGTTTATCCAAAACAAATCGCATTCAATGTAATTCCCCAGATTGATGTGTTTATGGATAATGGATATACAAAAGAAGAAATGAAAATGGTTTGGGAAACCCAGAAAATTATGGGCGATAAGCAGATTATGGTTAATCCAACTGCCGTGCGAGTTCCTGTGTTTTTTGGGCATTCTGAGGCAGTACACATAGAAACCCGGCAAAAAATTACCGCAAAACAGGTGCGTGAGCTGTTGTCAAATGCACCCGGCATCAGTATCTTGGATGAGCGGGCTGACGGTGGCTATCCAACTGCAGTAACCGAGTCATCTGGACATGATGATGTTTATGTGGGTCGGATTCGAGAAGATATTTCTTGTGAAAAAGGCATAAATCTTTGGGTGGTAGGGGATAATGTTAGAAAAGGCGCTGCTTTAAACAGTGTTCAAATAGCAGAAATTTTAGCAAAAAACTACATGTAG
>GE000070
ATGCCAAAAAAAATTGCAGTTCTGTCTGGAGACGGTATAGGACCTGAAATCATTAGCGAAGCGATTAAGGTTTTGAATTATTTGAATACCGATATGGACTTGGGATTAGTGTGCGATCAAGCGTTGATTGGTGGAGCCGCATATGACGCTTTCGGAACGCCTTTGCCTCAACAGACATTGAATTTGTGTAAAAATGCAGATGCAGTACTGTTGGGCGCTGTCGGCGGTCCAAAATGGGAAGGATTGGCGCATGCCGTTCGTCCAGAGCGCGGTTTGTTGGGCGTTCGCTCGGAACTTGCCCTATTCTCAAATTTACGCCCTGCCTTTTTGTATCCACAACTGGTCGATGCCTCAACGTTAAAACCTGATGTTGTCTCTGGTTTGGATTTGATGATAGTGCGTGAATTAACGGGTGGTATTTATTTTGGTGAGCCACGCGGCATACGTACGTTAGAAAATGGTGAAAAGCAAGGTTTTAACACCAAAATTTATAATGAGTCAGAGATACGCAGAATTGCACATTCGGCATATAGAATTGCTCAAAAGCGTAGTAAAAAACTATGTTCGGTTGATAAAGCTAATGTATTGGAATGTACTGAGTTATGGCGTAATGTCGTCACTGAGGTGGGTAAAGAATATCCAGATGTGCAACTTAGCCATATGTATGTGGATAATGCAGCAATGCAATTGGTAAGAGCGCCTAAACAATTTGATGTGATTGTAACTACCAATATGTTTGGCGATATTCTTTCCGATACGGCTGCCATGTTAACCGGATCAATTGGTATGCTACCTTCTGCCGCCTTAGACGCAAATGCAAAAGGTATGTATGAACCCATACATGGTTCGGCACCGGATATCGCTGGAAAAGGGATTGCTAATCCACTGGCAACAATTTTATCGGTTGCTATGATGTTGCGTTACACCTTTAACGAAGCAGAAGCAGCCGATCGAATTCAAAAAGCGGTGAACGATGCTTTGGATGCGAATGTTCGAACTGCAGATATTTATTCTGAAGGTATGGTTAAGGTGAGTACTTCTGGCATGGGTGATGCTGTTTTAAATGCTTTAAGGGTAAGCTGA
>GE000071
ATGAAAGCCTTTACTGAATTGACTGCTTTAGTAGTGCCGTTGGATCGCGCCAATGTTGATACAGATGCGATTATTCCCAAACAGTTTTTAAAATCAATTCGGCGCGCGGGTTTTGGTCCGTATTTATTTGATGAATGGCGTTACCTTGATAGAGGTGAGCCGGAAATGGATTGTAGTGTCAGACCCAAAAATCCAGATTTTGTGCTTAATTTACCTCAATATCAAGGTGCGCAAATTTTATTGACCCGAGAAAACTTTGGGTGTGGCTCTTCACGTGAGCATGCGCCTTGGGCATTGGAGGACTATGGCTTTTATGCCATTATTGCCACAAGCTTTGCAGATATCTTTTATAACAATTGTTTTAAAAATGGAATTTTACCCATAATACTGTCTGCTGAGTTGATTGATCAGTTATTTAGCGAAATTAAGGATGGCTATCAATTAACCATTTCGTTATCTGCACAAACCATTATTACTCCGAGTGGACAAAAAATTGCTTTTAATATCGATGAAAATCGTCGTTATCGTTTATTAAACGGTTTGGATGATATAGCACAGACCTTGTTGCTTGCCGATAAAATTAAAGCCTATGAAATCGAGAGGGCCAAGCGTGCTCCCTGGTTGTTCAAAGAAGCATCGATACGTTAA
>GE000072
ATGGCGGGTAAAACTTTATACGACAAACTTTGGGATGATCATCTGGTCGCTACTGAGGAAGATGGTTCGTCGCTAATTTATATAGATCGGCAATTATTACACGAAGTAACCTCTCCGCAAGCATTTGACGGCTTGCGATTAGCCAACCGCAAGCCTTGGCGTATATCCAGAAATTTGGCAGTGGCCGATCACAATGTACCAACCACTCAACGTGATCAGGGAATTGCTGATGCAGTTTCTCGTTTGCAAGTGGATACACTCGATAAAAATTGTGAGGAATTTGCGATTACCGAATTTGGTATGCATGATATACGTCAAGGTATTGTGCATGTTGTTGGGCCTGAACAAGGAGCAACATTGCCCGGAATGACCGTAGTTTGTGGCGATTCTCATACTTCGACACATGGCGCTTCGGCTGCACTTGCTTTTGGTATTGGAACTTCGGAAGTGGAGCATGCACTTGCAACGCAATGCTTAGTACAAAAAAAAGCTAAAAACTTTTTAATTAATGTTAATGGGAGAACGCCCGTTGGTGTAACTGCCAAAGATATAGTGCTGGCTATTATTGGTCGGATTGGAACTGCGGGTGGCACTGGTTATACAATTGAATTTGCAGGAGAAGCAATACGTAATTTATCCATGGAAGGCCGTATGACAGTTTGCAATATGGCGATAGAAGCAGGTGCCAGAGCAGGGTTAATTGCCGTTGATGATATCACGGTAGATTATTATCAAGGCCGACCTTACGCTCCGCAAGGTGATGATTGGCATATGGCTGTACGTTACTGGCAAAAATTGCATTCTGATAGCGATGCTGTGTTTGATAAGGTACTTGATGTTGATGTGAGTGAGTTAAAACCACAAGTCACTTGGGGAACTTCGCCAGAAATGGTGGTAGCAATTGATGGTCATGTGCCCGATCCTGCTGCCGAAGCAGATACCGTAAAACGGGAAGGGATGCTACGTGCCCTCAACTATATGGGTCTAAAGGCTGGACAAAAAATTACCGAAATTCCTGTGGATAAGGTATTTATTGGTTCTTGTACCAATTCGCGAATTGAAGACTTACGTCAGGCAGCTGCCGTGGTGCGTGGTGGCAAACAGGCTGCTACTGTTAAGCAGGTGTTAGTGGTTCCAGGTTCTGGGCTGATTAAAAAACAAGCTGAAGCGGAAGGATTAGATAAAATTTTTATTGAGGCAGGTTTTGAATGGCGTGATCCTGGCTGCTCTATGTGTTTAGCGATGAATGCTGATCGATTAGAGCCTGGAGAGCATTGCGCATCAACTTCAAATCGTAACTTTGAAGGACGGCAAGGTTACGGCGGGCGCACGCATTTAGTTAGTCCTGCTATGGCTGCCGCCGCCGCAATTGCTGGTCATTTTGTTAATGTGACTGAATTTGAGCAGGAGTAA
>GE000073
ATGCGCGTAATCTTGTTAGGCTGTCCCGGTTCGGGAAAAGGCACTCAAGCACAATTTATTACTGAAAAATTTGGCATTGTACAGATTTCAACTGGCGATATGTTGCGCGCAGCGGTTCGTGAGGGCACTGCACTGGGTCTTGCCGCCAAACAAATTATGGATGCTGGTGGCCTGGTTTCGGATGATATTATCTTAGGTCTTATTCAAGCCAGAATTGCTGAGAATGATTGTAAAAACGGTTATTTATTAGATGGCTTTCCACGCACGATAGCTCAAGCAGAAGGTCTGGCAAAAATGGGTGTGGAATTAGATTATGTGATTGAAATTGCGGTTGATGATCAGGAGATTATCAAGCGTATGAGCGGCAGACGTGTGCATTTAGGCTCTGGTCGTACTTATCATGTTTTATATAATCCTCCCAAACAGGAAGGTATTGATGATATTTCAGGTGAAGCCTTGATTCAGCGAGACGATGATAAGGAAGAAACCGTGCGTAAGCGTTTACAAGTTTATCATGAACAAACCAAGCCACTGGTCGGTTTTTATTCTGGACCTGAACAATCAGCCAAATTTGCTTCAATACCTGGAGTGGGTTCGGTTAGCGAAATCACCGCCAAGCTTTTTGCTGTATTAGCTTGA
>GE000074
ATGTTGTTTTGCATGCTTTTTTTTACAGCATCCAGAGCTCAAGGGCAAGCGCTTGCTTATTTTGACGGGCAACTTATTACTTCACCTAACCTTGACTCGCTTTTAAGCCAATCCGAAGGTAGTTTCGATTTAAAAGTGGTTAATACGTCTACCGGAAATTATGTAACCTTTACTGAAACAGTTACTAATTCTGATATATTTAACGGCTCCACCGCAGCATTAGCTGCAGATGTTAAAGCCCTATTAAATAGTCGCACCCCAGTAACTATTGATGGACTTTCGCTTTCAGTCAATTGTTATAACAGTTCCAATGTTCAGATTGGTTCTAATTTCAATAGCTGCTTCGACTTAGTAGGAACCGGATCCAAAGAACAGCAAACGACGAATGCCTTGACCTCAGCTACAACAGTCAACTTGCAACTTAACCGAACTACCACTGAAATTAGCAATTCATTACAGTCCATGCGCACGTTGCGGGATAATCCGGGCACATCCAAACAGGGGGCTGGCGCTGGTGATGTTTATGAATTAATGGGGCCTATTGGCTTGTTTTTTAATGCTGGCGGCACATTCGGCACGATTAACTCTACCAATACTCTTGCCGGCTACCATACCTACACGCGCAATTTTAATACCGGATTGGATTACAAAATTAATGAGCGGCTAGTAACTGGTCTACTATTTGGTTACACCAGTTCAGCTGTCAATGTAGGTGACAATGGCGGTAGTTTTGATGCCAATATTTTTAGAGTTTCTCCTTACTTCAGCCTGTCACCTACTGATGATACCTATGTTGATTTTTCAGTAGGCTATGCGCACCATGACAATAATTCGCAACGTAACTGCCTGTTTTGCCTAAGCTCTGCAACTGCCAACTTCGGTACCGAGGAATACAATATACTCACAGGCTTGGGCTATACGCATAGTTTTGGGGCATTAAGTCTGCGTGGATACGGTCAGGCATCGTCTATCTATATGGATATCGGTGGCTATAGTGAAAGCGGCACTGCACTGACAGGCTTGCTAAATGTCAGCAACCAGCACGTGCTATCTATTACCAGCACTTTTGGCACAGAATTGAGTTACTCAACCAGTATGCCATTTGGTGTGGTTATTCCACGAGTATTTGGTGAATGGGTGCGCGAATATGCTAATGACACTAGACAGGTGCAAGCGGTGATTCAAGGTGGCGGCTCTACTACTATTAGTGCTGGCGCAATAGGTAAAGATTGGGCCAATCTCGGAGCCGGGGTACAAATGGTACTGCCGAATGGCTTATCTAGCCTGATCAATTATCGCTCAATGGTCATGCAAGGCGCCGTCAATCACAGCATAGAAGGAACCTTGCGACTAGAATTTTAA
>GE000075
ATGTATTTAAAAAGTTTTCAGGTTCGGCGTTTGGCGGTTTGCATCGCTGCCATTTTATTAAATGCGTGTGCTCATGAGGTAGGTAAAGCCGAAATGGACAAGGCAACCGAAGGTTTTTCTATTCAGGATACCAATAAGCTTTTAGTTGTTGATTGTTTATTGCCGGGGCAAGTGCGCCGCTTGGGTGCGGAAGCCACCTATCTTACTCAACGCCGCCCTGTGCGCACCAGTGCAGCGGATTGCGAAGTACGCGGAGGTGAATATGTCGCCTATGATCGCGCTAATTATGCCAGTGCCTTAAAAATTTGGTTGCCAAAAGCCCAGGAAGGCGACGCTGCCGCGCAATTATACGTAGGTGAAATTTTCGAGAAAGGTTTAGGAGCGCAAGCCGATTATCAAGCAGCAGCTCAATGGTATGAGAAATCGGCAAATCAAGGTAATTTTCAAGCGCAATTAAATCTCGGTCATCTTTACGAAAAAGGGTTGGGCGTGCCGCAGAATCAGGAAACAGCGTTGCGTTGGTATCGTAAATCTGCAGGCTTGGATGATGCCGGTCTGCAATTTACACCAGCCGTGAATGCAACCTCTATCAGTAGTCAGGAAGTGGCTGCTTTGCGACAAGAAGTAGCCAAATCTCATCAGGAAACAGAACAATTACGCGATCAGTTAAAAAATACGCGTGAAGAAGCTTTACAGCAACAAGACAGCTTGCGTCGCGCTCAAGATGAATTGGAAGCACTAAAAACCAAGCTGCAACAACAAAAATCTGCAACGCCAAGCGGTAGTGCTGAAACTGAGGCATTGGAGGTTCAACTGCGAGATAAAGAAAATCAACTGAAATCGCAACAAGCCAAATTAGCGACTCTTACGCAAGCAATGAGTGCTGAACGGCAAACCATGAAACAGGAATTGGCAACTGCACGTAAAGATAAATCCAGCGTTAAAACCGTGGACAATGCCAAAGTTGACCTGGAAAATCGCCTGAATGAAAAAATCGTCAGCTATCAAAACCAATCTGCGGAACTGACAGGTTGGTTAACATCCGGCAGTAAACTTGATCGTTCCCAGATTGATGAGCGCAAACTAGCCTTACAGCAACAAGCGCGTGATATTGCCAGCCTCAAAGAAAAATTAGAACAACAAACGGCAACGCAAGTAGCCATGGGAGATGGGCCAGATATCGAGCTTTTAGAGCCGCCGATGACTGTCACGCGTGGTATACCCAGTATTCAATTTGCTATTGGCGAAGCCAGCAAGCACCTAGTTGGCCACATTAATACTAAAAATGGGTTACGCAAGTTATTGTTAAACGATAAACCGTTAATTGTTGATGCCAATGGCCGCTTTGAAACCGATATTGTTTTAAAGGGAACAGAAAATGAAGTGCATTTTCTGGCAACTGATAAATCGAATCAAAGCAGTAATTTGAATGTACGTATACAGACTGCAGAAGCCACTACTCAAGAGACTTTTCCAGTTACAGATACCAGAAAGGGTAATCAGTTTGGAGATGTTCAGTTTGGTAAATTTTACGCTCTGATCATCGGTAATAACGACTATAAGGCTTATCCAGATTTAAAAACACCGATTAATGACGCTAAAAGTGTGGAATTAGTATTACGCGAGCGTTATGGCTTTAAAACTAAGCTTTTAGTCAATGCCGACCGACACGCCATTATGTCGGCGTTGAACGAAATGAGTCAAAAACTCACTGAACAGGATAATTTAGTTATTTATTATGCGGGTCATGGCGAAATTGACAAAAAATCACAAACGGCTTACTGGTTACCTGTGGATTCGGAAGTGGGAAATGCAGCCAACTGGATTTCTAGCGAAAATATTACTGAGTATCTAAGCATTATGGCTGCTCGACATATCATGGTAGTGGCAGATTCCTGTTATTCAGGCGCATTGACAGGATCTGCGGTTGCTAAGTTGCCCGAGGGTATGGATGATGCTAAGCGCGACCGCTGGCTGAAAGCCATGAACAGTCGAAAAGCACGCACGGTGCTTACTTCCGGTGGCGTGCAGCCCGTGATGGATTTAGGTGGTGGCGATCATTCCGTATTTGCCAATGCCTTTTTAAAAGTATTACGTAGCAATCAGCGCGTGATTGAGGATTATGATATTTTTCGAGATGTTTCTAATCAAGTTAGATTGGTAGCGGCACGCGCAGGGTTTGAGCAGTCTCCGCAATACGCGCCCTTGCAGCATGCAGGGCATGAAGGTAGCCCGTTCTTTTTTGTACCTGAAGCTTGA
>GE000076
ATGACAAAAATACCTGTTTTTTTTATCTATTGCGGGTTCTTGCTGTGTTTGATGGCCTGTAATGCGCCAACTGAGCGTCTGCTTGCTACAGCTAAACAGTTTGGTATGCAAAGTGTGGAATTAAACGCCGAAGGATTTGTACTTAGCTGTTTTTATCAGCCGGGTATCGTGGGAGGTAGAGTATTGCATATATATCTTGAAGGTGATGGACGACCTTGGCAAAATGGTTTGCTGCCAGCCGCAGAACCTACTACACGTGCCTCACTGATGTTACCGTTAATGGCAATGGATTCTAGCCCTGCCCTGTATCTGGGGCGTCCTTGTTATAATGGTCATGCAAACGATGCGGGTTGCAAGCCAAATTTGTGGACCAGCGCCCGTTATGGTGAGCAGGTTTTAGGCTCAATGACTGTGGGTATTAAAGAGTTTGTAAACCGATATGGTTATAACGAATTGGTTCTGATTGGACATAGTGGCGGAGGTAGTCTGGCGATGTTGCTAAGCAGTCGTGTACCGAATACTAAGCATTTGTTAACATTGTCAGGCAATTACGATATTAATCTTTGGGCGGATTATCACGGTTATCAGCACTTGAGTGAGTCTGAAAATCCAGCGGATTATGTTAATAATGGTGCGCTTGAATGGCATTACATGGGCGCAGAGGATAGTAATATACCGCCCAAGTTGTTTATGCATTTATTAGAGTCCCGAGCCAATAGTCGGGTCGAAGTGCTATCAGGTGTAAGTCATCAGCAAGGATGGTTAGTTTACTGGGCAGAGATACTTTCCAGACTTGAGGGTTCGCATTAG
>GE000077
ATGACTTCATTTGATAAGGCATTACAAGCATTTCATCAATCGCAGATTAGCTTTATCGAGCTAATCGCTCTCCTGAAAAAAACAGGTATTGCCGCGCCTGAAGTTGATATTTTGCATAACTTATTAAAAAATGAACACCAGGCGGGCAAATTATCAGATGAAACTTATGCAAATCTGAAAGCCGAGTTGAGTGATACACACCCTAGCGACTTTGATCTGGACAAAACCCAAATACTGATCGAAACCACAAACTACGATACAGATGCTACACAGTTATTACCTCCTTTAACAGGCAGTGAATCCAATCTACCCCCGCCATCACTTACGTCCATGCCCATGCATACCGAGTCGTTATTAACGGGTTTATCACAAGGTCAGGGCCTATCAGAACTTAAAGTGGGGGCAACACTAAACAACCGCTTTGTACTGCAAGAGTTATTAGGTGTAGGCGGTATGGGTTTGGTGTTCAAAGCGGTGGATTTACGCAAAATAGAAGCAGCCGATAAAGAACCTTTCGTGGCCTTGAAAGTTTTAAACCAAGACTTCCAGACCGACCCAATGGCATTGATTGCTTTGCAACGAGAAACCAAGCGGGCACAGACGCTAGCTCACCCCAACATTATCAAAGTTTATGATTTTGACCGTGATGGTGGGCATGTGTTCATGACCATGGAATATTTGCAAGGTCGCCCCCTCAGTCATCTCATCAAAGAGCATGATGTCAATGGTTTATCCTATAAACAAGCTTGGCCTATCATTCATGCCATGGCTGACGCATTAGCCTATGCCCACAAAAAAAATATTGTGCATTCCGATTTTAAGCCAGGCAACGTTTTCATTGATGAAAGCAATGAGGTACGGGTATTGGATTTCGGCATTGCCTGCGCAATAGGCCGTAGTGACAAAGACCATCAAGATGCTACGGTATTCAATGCCCGCTCTTTAGGTGCCATGACCCCTGCTTATGCCAGTCTGGAACAATTACGATTCAGTGAACCCGATCAGCGCGACGATATTTATGCCCTGGCTTGCGTCAGTTACGAGTTATTAACCGGCAAACATCCCTTTGGTCGGCTTTCTGCGGAAAAAGCCCTCGAAGTTAATTTGCAAGTTAAACCAATCAGTAAATTATCGCATCGACAATGGAAATGTTTGCAAAAAGCCCTAGCATTTCAACAAGAACAGCGCACCAGCAACATTAATGAGTTTTTAACCGGGCTAGGCCCTCGTTCCGCCTTATTTTATGGCTTATGGGGCGCAGGTATTCTTAGTATTGGCCTATTAGGCGGTAATATTTACCAAAGCTTTCTGGCACCCCCCACTGTGATAGAAGCACCCATCATTGCTGCCCCTCTAACCCCAGAACAACAACAAAAAATTAAAGACTTTCTGGAATTAGCTAGCATCCATACCGATGTCGGATATTTAACTGCTCCTACAGGCAGCAACGCTTTATGGGCGTATCAGGAAGTGCTTAAAATAGATCCTTATAACCAGCAAGCCAAAGACGGTATGCTCAAAATTGCCGATTTATTAGAACAACAGGCCTGGGAAGCCTATGAAAAAAATGATAGGGCCACCGCACTGAAAAAAGTCCAAGAAGGATTGGAAGCATATTCATCACATAAAGGCTTGCTGAGCTTGCAGGAAAAGCTTAGAACTATCCCTTGA
>GE000078
GTGCACAAACTGCAATGGTCGATAGAACAATCTAAACAACTTTATGCCATTCAACAATGGGGAGATGGCTATTTTTCTATTAACAGTAAGGGTCATGTCTGTGTAAAGCCACGCGCTGATTGTGCAACAGAAGTAGATGTGTTTGAAGTTGCAGAGGCTTTACAAGGTAAAGGCTTAAGCTGGCCGGTGTTAATTCGTTTTCCCGATATTTTGCGTGATCGTATCCGTAGGCTGCAACAGGCTTTTAATGATGCACGTACTCATCATCACTATACTGGTCTTTATACGCCAGTCTACCCCATCAAAGTTAATCAGCAAGGCCATGTGGTGGAAAGCATCGTTTCTGCTGATGGCATTGGTCTGGAAGCAGGCAGTAAGCCAGAGTTATTGGCAATATTGGGCATGGCGAAAAGCGGCGGCACTATTGTTTGCAATGGTTACAAAGATCGATTTTATATCCGTATGGCCTTGATGGGACAATTAATGGGCCTGTCTGTGTTTATTGTGATCGAAAAACCATCGGAATTAGCCCTGATTATCGAAGAAGCCGCTAAGCTGTCGGTTAAGCCTTTAATTGGTCTGAGAGTGCGATTGTCTACTATCAGTGCGGGCAAGTGGCAGAACAGTGGCGGCGAAAAATCAAAATTTGGCTTGCATGCTAGCGAGGTGCTGGAACTGATTGCACATCTTAAACAGCAGAATATGTTGGACTGTTTGCAACTGATGCATTTTCATATGGGATCGCAGATTGCCAATATTCATGACATTAAACTGGCATTAAAAGAAGCGGGTCAATTTTATGTGCAATTGCGTCAGCTCGGCGCACCCATTACTACCGTTGATGCCGGTGGTGGTTTAGGGGTAGATTATGATGGCAGCGGTTCGCGGCGAGAATGTTCTATCAATTACAGTCTGGCTGAATATGCAGAGAATATTGTGCGTAGTTTTGCAGAAACCTGTCACGATTATTCCTTGCCACAACCTAATATTATTACCGAATCCGGTCGGGCAATCACTGCGCATCATGCCATCATGATTACCAATGTCACCGAAATTGAGCGTTTGAAAGGCGACACCTTGCCGCATGAAAACCTGTCCCAAAATGTTTCGGAAACCTATCACAATGCTCAGTTTGATATGGCTGAAGCACGCGCCCAATTTGTACAAGGTGATTTAAGCTTGCCGGAATTGGCTAATGCAGAACAGCATTATGTGGGTTTATGTTGGCAGGTGCAACGCCAATTAAATGCAGAAAATCATCATCATCGCGAAATTTTACAAGAATTGGAAGAAAAATTGGCCGATAAGGTGTTTTGTAATTTTTCTTTGTTTCAATCTATGCCGGATATCTGGGGTATAAATCAAATTTTTCCCATTATGCCTATCCATAATCTGGAATTGCAACCAACACGGCGTGCAGTGATTCAGGATTTAACCTGCGATTCTGATGGCCGTATTGATCAATATGTTGATCAGCAAAATATTAGTCATACCTTGGCTTTGCACGATATTACTGTACAGGAGCCTTATTTACTGGGGTTTTTTATGCTGGGTGCCTATCAGGAAATTTTGGGTGATATGCACAATTTGTTTGGTGATACTCATTCCATTAATATCGAGTTACACGAGCAGACTTATCGATTTGTAGATTTTATGGAAGGTGAGGATGTGAGCGAACTATTGGAATATGTGCATATCAATGCCGAGGACCTAAAGTTGGCCTATCAGCAAAAACTGGATGCCAGCCCGTTAAATGCTGACCAAAAACAACTATTTTTACAGGAATTATTAACGGGCTTAAATGCTTATACCTATTTAGAAAAATAA
>GE000079
ATGTTAGATGACCAATGGTTTAGTGAAGCTGTCCCTTCCGATGGCTCTGCCTTCTCTCTCAAAATCAAACGTAAACTCCACGAAGAACAATCCGAGTTTCAGTTTCTGGAAATCTACGAAACCGAACACTTTGGTAATTTAATGGTTATTGATGGCTGCACCATGGTATCCACCCGCGATAACTTTTTTTACCACGAGATGATGAGCCACCCGGTGTTATTTACCCATCCTAACCCTAAAAAAGTGTGGATTATTGGTGGTGGTGACTGTGGTACTTTAAAAGAAGTACTGAAACATCCCGGTGTTGAACAAGCGGTACAAATTGATATTGATGAGCGTGTCACACGTCTGGCAGAAATTTATTTTCCAGAATTATGTGAATCGAACGGCGACCCACGTGCCGAGCTTAAATTTATTGATGGCATTAAATGGGTAAAAGATGCCGCACCTAACAGTGTTGATATTATTATTGTGGATAGCACAGACCCAGTAGGACCTGCAGAAGGCCTGTTTTGTGCAGAATTCTACCGTGATTGTTTCAATTGTTTAACAGAAAACGGTATTGTCATTCAACAAAGCGAATCAGCCTTGTTTCATATGAAAATTTTGGCAGAAATGCGTGGCGAAATGCAAGCAGCCGGTTTTAAAAATTTACAAACTGTATTTTTTCCACAATGCCTATACCCCTCTGGCTGGTGGAGTGCAACGTTGGCTAGCAAAGCTGAATTAACAGGTTTTAGAGAACAAGACGCTTTAAATAAAGGTTTTGATACTGTGTATTACAACAGCGACATACACAAAGCCAGTTTAGCCAAACCCGAATTTTTCAAAAAAGCGTTTGGTTAA
>GE000080
ATGAATCTTGAAACCAGAATTACCTTTAACCCACTCCAATGTGGCGGTAAACCCTGTGTGCGCGGCATGCGCATTCGCGTCAGCGATATTTTACAAATGCTGGGGGAAGGAGTTAGCAGTGAAGAGATTCTAAAGGATTTTCCTGATCTTGAGCCCCAAGATATCCAGGCCTGTTTCTTGTATGCCGCTCGCCGAGTTAACTTTGAGCGTTTAGTGGCGTGA
>GE000081
GTGATCTATTGGGTTGATGCACAGCTACCACCACAATTAGCCGACTGGCTTAGTTGGACATTTAAGGTGGAAGCTTATTCATTACGCACCTTAAATTTGCGCGATGCTGATGACGAAGTCATTTTTCAAAAAGCACGGCAGGCAAATGTCGTAATCATTAGCAAAGACAGTGATTTTGTGGAATTGATATTACGCTTGGGCACACCACCGCAATTAATATGGGTCACTTGCGGAAATGTCACCAACCTCCACTTACAAGCGCTATTTGGCACAGTATTTCCTCAAGCCCAATCTCTACTGGCATCTGGCGAAGCCATTGTTGAAATTGATACCTTATAA
>GE000082
ATGCAAACTATTACCATAAAACTGTTTAAAAACGGACAAAGTCAGGCGGTGCGGATTCCAAAGCAATTTCAGTTCGTAGGTACTGATGAAGTGGTGATTCGCAGACAAGGCAACACAGTCTTCATTACACCTCAACGCAAAAGCTGGACATCATTTGCCAATGTGGACAAGGCGGATGCCAATTTCATAATTTCGCGTCCAGATCTGATGGAAAATACCAGGAGCATTTTTTGA
>GE000083
GTGAAACATAGTAACGCAACTGCAACCACTAGCGAAAGAAGAGAATTAAAAGTGTTGGGCATCGATTTGGCAAAACAGAGTTTTCAACTACATGGCGTTGATGACCAAGGCCATGTGGTTCTTAGAAAGAAGATCAGTCGAAATCAATTGCTTGATTTCATGGCTAAATTACCGCCGTGCCTGGTTGGGGTTGAAGCCTGTGGTGGAGCGCACTTTTGGGAGCGTGAGTTTACCCAGCTGGGTCATTCTGTCCGAATGATTGCTCCACAGTTTGTTAAACCCTATGTAAAATCGAATAAGAATGACGCGGTGGACGCCGAAGCGATCTGCGAAGCCGTACAGCGGCCAAACATGCGTTTTGTACCCACCAAGAGCATTGGGCAGCAGGATATTCAGAGTCTGCATCGTGTCCGTAGTCAATTGGTTGCCAGAAGAACAGCTCAAACCAATCAGGTGAGAGGTTTGCTGTTGGAATACGGCATCGTCATTCCCAAGGGGATTAATTATGTTAGAAAGGCTCTACCTTGTATTCTCGAAGACGGCGAAAATCGATTAAGTTCCTTATTCAGAGGATTGCTGAATGAGTTGTATGAAGAATTTGTGCATTTGGACAAACGCATTGAATCGACAGAGAAAAAATTAGAAACGTTGTGCACCCAGAATGAAGATTGCCAACGGTTACTCACTATACCGGGCATCGGTTTACTGACGGCTACAGCCTTAATTGCTGCGATTGGCAACATAACGGTATTCAAAAATGGCCGGGAATTGGCTGCTTGGCTAGGGCTTGTGCCGAAACAGCACTCAACAGGTGGGAAACAGACGTTGCTGGGAATCAGCAAGCGAGGTGATACTTACTTACGAACCTTATTAATTCATGGTGGACGATCGACGGTTAGAGTGGCGCACAAGAAGCAAGACAAACGCAGCCGCTGGATCACTGACATCACCAACGTCGCCGTAGCAAACAAAAATGCCCGGATTGCCTGGGCCGTACTGACACACAAGGTCAACTACAAAGCGGCGGCATAA
>GE000084
ATGCCACATAAAACCCACCCAATCGCTACCCAACCTAAAACCCTATTGGGGTTTACCTTAGCCACTCTCGCGGCAATTGGTTTCTCCACCAAAGCTATTCTAGTAAAACTGGCCTATCATTATCCGGTTGATGCGGTGACGCTGCTGGCGTTACGCATGTTGTTTTCCGCACCCTTTTTTTTACTGATAGCCTTGCGCCATGCCCACAGCAATCAGCAAACACCTTTAAATAGAAAGGATTATCTGGCTTTATTGGTGCTGGGATTCTCTGGTTATTATTTATCCAGTCTGTTTGATTTTATTGGCTTGCAATACATTTCTGCTGGACTGGAACGTCTGATACTGTTTCTTTACCCCACGTTGGTCGTAATTTTGTCTGCGGTTTTTTTGCGCAAACCTTTTGGGCGTAAAGAATTGCTGGCTATGCTACTTAGTTATAGCGGTATCGGCGTGGTGGTGTTTGATCAGCTGCATATTCAGGCCGAACATTTATGGTTAGGTGCCGGCTTTGTGTTTGCCAGTACGCTAACTTATGCGTTTTACCTGATAGGTACTGGGGAGTTTGTGGTTAAAATTGGTGCTTCGCGTTTTACGGCTTATGCCATGCTTGTAGCATGTTTAGCAACTGTAGTGCAATTTTTGTGCACCCATCCTATACAGGCTTTAGATTTGCCGATGCAGGTTTATCAATACAGCGTAGTAATGGCCATTTTTTCTACCGTATTGCCGGTATTCATGCTGTCGGCAGCTATCCGCATGATAGGTTCCAGCCATACTTCGCTGATTGGTTCGCTGGGTCCAGTCTCCACCTTATTATTGGCGACCGTATTTCTGGGTGAAACTTTAACCAATTTGCAGATAGGTGGTGCAGTATTGGTAATGTTAGGGGTGTTCAGTTTAACTTTGCGGTAA
>GE000085
ATGAACAAGGCCTCATTATTGCATGAGCGTGCCGGTTTTATAGAGCAACTCCACCATGAGTTTCTCTACTTAAAAGGCTACGGAACCTATACCTATATCACCCCTAAAGATGCCAGTAATTTGTTCGACTCGTATTTGATTCATGAGAACAATATTAGCTCTGCCATTACACAACAACAAGCGCAAATCTGTTTTATACGCGGTTTTATAAAATCTTTATAA
>GE000086
ATGCTGGCAAACCTTAATATAATAGATTTAGCGGTAGTTGATGCTTTGGACCTTAACCTCGAGCAGGGCATGTCGGTGCTGACCGGCGAAACGGGGGCAGGTAAATCTATTTTATTAACCGCACTCGGTTTAGCGTTGGGAGACCGTGCCGATTCGGGCTATGTGCGCCCCAATTGTAAGCGTGCGGAAGTGAATATTGAATTTGAGTTGGCAGATGCGCCGCAAGCTCTACAATGGCTGTTAGATAAAGAGCTAGATGATGATCAGCAATGTTTGATTCGTCGTACTATCAGCGATGATGGCCGCTCTAAAGCTTATATCAACAATCGTCCGGTTAATTTACAGACCTTGCAAGAACTTAGCCGCTTACTGGTGGAAATTCACGGCCAGCATGCGCATTTAACCTTGCAAGATAACGAAGAGCAACGGCGGTTACTGGATGATTTTGCCAATAATCAAACCCTATTGGAGCAACTTAACAGCAGTTATCAAAATTGGAAACAGGCGCATAAAGAATTACAGCACTTAATTAAAACCAGTAGCGAGCAAACCGAACGCGAAGAATTATTACGCTATCAATTGGAAGAACTACAGCAGCTGGATCTCGATGAATACGATTTTCAGGCTATAGCCGATGAACATCATAAACTGGCAAATCTGGGTAAAATTCTAAGTGTAGGTCAGCAACAATTGGATGTTTTATACGATAACGATCAACATTCAGTGGCGGAAATGTTGGGCCATTGCCTACATGGTATTCAAGAGCTATCCCAATATGCACATGAACTGACTGAAATTAGCAGTTTATTGACTGAAGCGGAAATTCAGGTCAGCGAAGCGGCTCAACAATTACGCCGCTTTCTGGAAAACCAGCAAGCCGACCCACAGCAATTTGCCTATCTGGAACAGCAGATTGCTGTTATTCAAAGCCTGAGCCGCAAACACAAAACCGCCCCTGAAGCCTTACCGCAATTAGCAGCACAACTGGCTGCCGAACTTAACAATCTTAGTCACAGTAGTGAGCGTATCGAGAGCTTGAGTGTAGATAGTCAACGATTCCTTGCCGATTATCAAGCCTTATCGCAACAACTTTCTCAGCGCCGTCAACAGGCGGCGGCAGAATTGCAACAGCGCATTTCAGCCACTATTAAGGAATTAGGCATGCCACATGGCGAGTTTTTAGTTAATGTAACGCCTGCCTACCACAGTGAGCCGCAGCGCAACGGTCAGGATGGTATCGATTTTCTGGTAACTACCAATCCTGGTTTGCCTGCCAAGCCACTGGGCAAGGTGGCGTCTGGCGGAGAATTGTCGCGCATCAGTCTGGCCATACAAGTGACCACCAGTCCCGATAAAACCACCCCTACTATGATTTTTGACGAAGTAGACTCAGGTATTGGTGGTGGAATTGCCGAAATTGTTGGTCAGAAATTGCGCAGCTTAAGTAAAAATCGGCAAGTGTTGTGTGTAACGCATTTACCTCAGGTTGCGGCTCAGGCCAATCAGCATTTATTTGTAGCTAAAAATCAAAAAGCGTCTATCACTTCATCTACCGTCAGACGCTTAAGTGATGAAGAGCGCGTTAATGAAATAGCACGTATGCTAGGTGGGATTACTATTACCGAAAATACTTTGGCCCATGCCAAAGAGATGCTAGAAAACGGCAACGTGCAAATCTAG
>GE000087
ATGCTCACCACTTTCCCGCGTATTGGCATCATCGGAAAATTCGGTGACCCCGTCATAGCTCCAACCCTTAGTCAACTCTATCGGTATTTGCTAAGCCGGGGCCATCAGGTACTGGTTGATACTGAAAGTGCCGTTTTACTCAAAGAGACATCTGTTACAAATCTGGACATAGAGCAATTACCCAAACACTGTGATTTAATAATCGCGGTAGGTGGAGATGGCACGTTTTTAACTGCCGCACGGGCAGTAGCGGATGTTGAGATACCCTTGCTGGGGGTGAATTTAGGTAGAGTTGGATTTTTAACCGATATTTCACCAGAACAACTACTCAAACATCTAGAGCAAATATTACTCGGTAAGTTTAAAACCGAACAACGCCGCTTGTTGCAAGCTATGATTATCCGCGATGGTAATATTATCCATCGGCAAACAGCAGTGAATGAGGTGGTGGTACATCGCTGGGTAACACCCAGTATGATAGAAATTGTTACGACTATTGATGGTGTTTATTTAAATACGCAGCGCTCCGATGGCTTAATCGTGGCAACGCCAACCGGTTCCACCGCTTATTCTCTTTCGGCAGGCGGACCAATATTACATCCCGCCTTACATGCATTGGTGCTGGTGCCTCTTAATCCGCATACACTTTCCAACCGGCCTATCGTGGTGGATGACCGTGTGGAAATTGAAATTCGCTTTAGTCAGACCCGGCAGATCAATGCTTTGGTCACCTGCGATAATATGGAAATACCAGATGTACACATCGGTGACAAAATTGTCATTAAAACAGCTGAAAAACCGATTAGAATTTTACATCCTGAAGATCACGACTTTTTTCACATTCTAAGAAGTAAACTAAATTGGAGCGGCGGTTACCCCGTCTAA
>GE000088
GTGATAAAAAATCAGGATTTAAACGAGCGATCGCTGTATCTATTAAAAACTTTAGTTGAACGTTATATTCAGGATGGTCAGCCAGTAGGCTCCAGGCTGTTATCTAAAGATCCGCAATTAAAATTAAGTCCGGCCAGTATTCGCAATGTTATGGCGGATCTGGAAGATATGGGCTTGATACATTCACCCCACACTTCCGCAGGCCGCGTACCTACCGTGAGTGGTTATCGGTTGTTTGTTGATAATTTATTGACGGTTAAACCACTGGCAACCAATGAACTGAACCAATTGCAAACCAGCCTGGGTGTGGACGCCGAAAACATGAGTGATGTAGTTGGCAAGGCTTCCAAATTATTATCCGATGTCACGCAAATGGCTGGTGTAGTGACCTTGCCAAGGCGTGAATCGGTGGTGTTAAGGCAGATAGAGTTTCTACCAATGTCCAGCACCCGAGTATTGGTGATTTTTGTTACCGAAGGGGATGAAGTTCACAATAAAATTATCCATACCAGCAAATTATTTAGTGCCGCAGAATTACAACAGGCAGCGAATTACCTTAACTCGGTTTACGTAGGCCATAGTTTGTCCAAAATACGCGAGATGGTATTAAAGGATTTAGACAATGATCGGCACTTGGTTAATCAGGGCATGATAGATGCCGTGAACATGGCACAATTAACATTTGCCCAACAACCCAAAGATGATTATGTATTGAGTGGCGAAACCAATCTGATGGGCTTTTCAGAATTAGCCGACATGGATTGTCTCAAGCAGCTATTTGAAGCATTCAATCACAAACGCGGTGTTATTCATTTATTGGATCAGTGTCTGGCAGCCGAAGGTGTACAGATCTTTATCGGTGAAGAGTCTGGCTATCGTGCTTTTGACCATTGCAGTCTGGTCACTGCCTCTTATTCAGTAAATGAGCAAGTGGTGGGGGTACTTGGAGTGATAGGTCCAACCCGCATGAATTACCAAAAAGTGATTCCTTTTGTCGATGTCACGGCAAAATTATTGGGTGCGGCCTTGAATCCCAAATAA
>GE000089
ATGAGTCATCAACAATCAAGCCACGAATCGAAGCCGGATAGCGAATTAATTGCCGAGGTTCTTGATCAAACCAATACCGCATTTGAAGAACAAGAAGCCGCTGCAAGCCCTGCGGAAAATCAGGAATTGAGTGTAGAAGCACTGAAAATTGAATTGACCCTGGCACAACAACAAGCCAGTGGCAATCTGGACAAGGCCTTGCGCGTTCAGGCAGACATGGAAAACCTGAAAAAACGAGTGCAAAAAGATTTAGATGATGAACGCAAATACGGTTTAACTAAATTTGCCAAAGAATTATTAAGTGTCATGGATAGCCTTGAATTGGGTTTACGTGCTATTAACAGTGACCACCCAGAAGTGCTTAAACTGCGTGAAGGCAGCGAATTGACATTGAAACAGTTTGAGTCGGCATTTGCCAAATTTAACATAGAAGCCATTGACCCTGTCGGTGAGGTTTTTAATCCAGAATTACATCAAGCCATGGTTATGCAGCCCAGTTCGACTGTTGATCCTGGCAAAGTGATCACCGTATTCCAAAAGGGCTATGTAATTAATGGTCGCTTATTGCGCCCAGCCTTGGTGGTGGTAGCTAAAGCTGAAGACAAACCAACGGATAGTGCAAAAATTGATGAGCAGGCTTGA
>GE000090
ATGGCTAAAATGATCGGAATTGACCTCGGAACAACAAACTCCTGCGTAGCAGTCCTGGAAAACGGTGTAGCACGTGTTATCGAAAATAGTGAAGGCGCCAGAACGACACCGTCGATCATAGCCTTTACCGGCGATAACGAAGTGCTGGTTGGTCAGTCTGCAAAACGTCAGGCAGTTACCAATCCTGAAAATACCTTGTTTGCTATTAAACGTTTGATTGGTCGTCGCTTCAAAGAAGAGGCTGTACAAAAAGACATTAAAATGGTTCCCTATAAAATTATGGAAGCCAATAATGGTGACGCTTGGGTAGAATGCCACGGTAAAAAAATGGCACCACCTGAAGTGTCTTCACGCGTTTTGATGAAGCTGAAAAAAGATGCTGAAGCGTTTTTGGGCGAAGAAGTCACTGAAGCAGTGATCACTGTACCAGCTTACTTTAATGACTCACAACGTCAGGCTACCAAAGATGCTGGCCGTATTGCAGGTTTGGATGTCAAACGCATCATCAACGAACCTACCGCTGCTGCACTGGCTTTTGGTATGGACAAACCCAAGGGCGATACCACTATTGCCGTTTACGATCTGGGCGGCGGTACATTTGATATTTCCATTATCGAAATTGCTGAAATTGAAGGCGAACACCAATTTGAAGTATTAGCGACTAACGGCGATACCTTTTTGGGCGGCGAAGACTTTGACTTACGTATTATTGACTTTTTAGCGGGTGAATTTAAACGCGACTCAGGTATTGATTTACATAACGATCCTTTAGCATTACAACGTTTAAAAGAAGCGGCAGAGAAAGCTAAAATCGAATTATCCTCTTCTGAGCAAACTGATATTAATTTGCCTTATATTACGGCAGATGCCAGCGGCCCAAAACATTTGAATGTTAAATTAAGCCGTGCCAAACTGGAATCTCTGGTTGATGAATTGATTGAAAGAACCAAAGGTCCTTGTCTGCAAGCGATTAAAGACGCCGGTATTTCATCTTCTGCAATTAACGATGTTATTTTAGTCGGCGGTCAAAGCCGTATGCCTAAAGTACAAGCTTTCGTTAAAAGCCTGTTTGGCAAAGAGCCTCGTAAAGATGTTAATCCAGACGAAGCAGTGGCTTTGGGTGCAGCCATTCAGGCTGGCGTATTGGGTGGTGATGTTAAAGATGTGTTGTTGCTGGACGTTTCACCTCTGTCCCTGGGTATCGAAACCATGGGCGGCGTAATGACTAAACTGATCGAAAAAAACACCACTATACCTACCAACGCCGCACAAGTATTTTCAACTGCGGAAGACAACCAAACCGCTGTAACTATTCATGTGCTGCAAGGTGAGCGTGAAGTTGCTTCTGGAAACAAATCGCTGGGTCGTTTCGATTTGCAGGATATTCCACCTGCACCACGTGGCATTCCACAAATTGAAGTATCTTTTGATATTGATGCTAATGGTATTTTGAATGTATCGGCTAAAGATAAAGCCACAGGCAAAAAACAGTCTATTGTAATTAAGGCTTCTAGCGGCTTATCGGATGACGAAGTTGAACGCATGATTAAAGACGCTGAAGCACATGCGGACGAAGACCGCAAAATTGCTGCTCTTGTTACAACACGTAACACTGCAGAAGGCATGATTCATGCTACCGAAAAATCACTAAAAGATTTAGGTGATCAGGTATCAGGCGAAGAGCGTGCCGCTATCGAATCAGCCATTAAAGATTTGCAAGCTGTGGTAAAAAGCGATGACAAAGAGGCTATTGAAGCCAAAACCCATGTATTAACTGAATTATCAGGTAAACTAGCGGAACGTGTCTATGCTCAAAAAGATGGCGCAGGCGCAGGTGATGCAGCTGCTCATGCGGGTGGCAGCTCGTCTGAGCATGCAACAGCAGAGCATGATCACAATGTGGTTGACGCTGAATTTGAAGAAGTTAAAGACGACAAAAAATAA
>GE000091
ATGGCAAAAGAAGATTTTTATAAACTGTTAGAAGTCGATAAAACCGCAAGCGACGCCGAGATCAAGAAAAGTTATCGGCGTATGGCTATGAAGTTTCACCCCGATAGAAACAACGACAACCCTGATGAAGCCGAAAAGAAATTTAAGCAAATCAAGGAAGCATACGAGATTTTATCCGATCCTAAAAAACGTGCCGCTTATGATCAGTTTGGTCATGCGGGTGTTGATCAATCCATGGGTGGTGGACGCGGCGGCCCTGGCGACGCAGGTTTTGGCGATATTTTTAGCGAAATGTTTGGCGATTTTTTCGGCGGTGCTGCGGGTGGACGCCAGCAGCGTAGCAGCGTGCAGCGCGGCGCGGACTTACGCTATAACCTAGAATTAACGCTGGAAGAAGCGGTAGGCGGTACCGAAGCCACCGTAAAAGTGCCTGTATTGACTACCTGTGGTGAATGTAGCGGTAGTGGTGCCAAAAAAGGCAGTTCTCCCATTATCTGTACTACCTGTCATGGCCACGGTCAGGTCAGAATGCAGCAGGGTATCTTTTCTGTACAGCAAACCTGCCCCACTTGTCGGGGTAATGGCAAACAAATTAAAGATCCATGCCCAAAATGTTACGGGCAAGGACGTATACAGGAAACTAAAACACTATCCGTTAAAGTACCCGCTGGGGTTGACACTGGTGACAGGATTCGTTTGGGTGGCGAAGGCGAAGCTGGCGTAAACGGCGGACCTTCCGGCGATTTATACGTGCAAGTACAAGTCAAGGATCACAGCATTTTTACGCGCGACGGCGCTAATCTATTTTGCGAAGTCCCCATCAGTTTCCCTACTGCTTGCTTAGGTGGTGAACTGGAAGTGCCGACTCTGGATGGCAAAGTTAAACTTAAAATCCCGCCTGAAACTCAAACTGGCAAATTGTTTAGATTACGTGGCAAAGGCGTGAAACCGGTGCGTGGCGGTATCACTGGGGATTTATTATGCCGGGTGCAATTAGAAACACCTGTGCATTTAACTAAAGAACAAAAAGCCTTAATCGAAAAACTGGGCGAGTCCCTGTCTGGCGGCGGTAAGCACCACAGCCCTCAGGAACATAGCTTTATGGATGGCGTTAAGAACTTTTTCGATAAATTGACAGGATAA
>GE000092
ATGCAGCGTATCGCATTAGTCGGCGTATCCGGCCGCATGGGGTTAAGTTTAATCAAGGCAGTTGCCTTAAATGATCAAACCCAACTCACTGTTGCTATTTCAAGACCTGAAAGCCTGTCTATTGGTAAAGATGCAGGAGAACTGGCTGGCATAGCCACACTGGGAGTTAAGGTAACGGATGATTTGGCGTCAGTTATTGATGATTTTGATGTACTGATTGATTTTACCCGCGCCGAACCTTCCATGCACATTATTGACATCTGCCAACAAGCAGGTAAAAAAATAGTGATTGGCACTACCGGTTATAACGATGCGCAGAAAGCTGTGATTAATGCTGCCGCTGAAGATATTGCTATTGTTATGGCACCTAATATGAGCGTAGGTGTCAATTTATCCCTAAAACTTCTGGAAATAGCTGCCAAAGTGATGGGGGAGTACACCGATATTGAAGTAATAGAAGCTCATCACCGCCACAAAGTTGATGCGCCCTCTGGAACAGCGTTGCGCATGGGCGAAGTGGTTGCCGCAACTTTGGGGCGTAATTTACAGGAATGTGCCATTTATGGTCGTGAGGGTGATACTGGCGCACGTGATCGTAAAACCATCGGTTTTTCAACTATTCGTGCTGGCGATATTGTAGGCGAACATACGGTTATGTTTGCGGATGAAGGTGAGCGTCTTGAAATTACGCATAAAGCCAGCAGCCGGATGACCTTTGCCAATGGCGCTGTTAGAGCAGCGTTGTGGTTAGCAGACAAACAACACGGTTTGTTCGATATGCAAGATGTGTTGGGATTGAAAGATTAA
>GE000093
ATGTCTACTTTATTCATACATGGTGATGACCACATTCCCTATAATCTCATTAATGCACTGGGCTTAAAACCTGGTGCTGAGCTAGCTTTTGAGCGTCAAGGTGACGCAATTGTTATGCGGCAGGTTAAATCAAAAAAATCTCTCGGGTTGAAGATGGCCCCCGAATTTTAG
>GE000094
ATGCCCACATCTTATCCTAACCCCTACCCCAGCGGTAAAACTATCCACATATATGGTGTAGTGCAAGGAGTTGGTTTTCGACCAACTGTTTGGCGACTGGCGCAAAAGTTTGGATTAATTGGTAGAGTTTGGAATGAGGGTGACAATGTCACTATTCAAGCTTGGGGTGCGCCATCAGCCTTAACCGACTTCATTCAGCAGCTAAGTTTACAAGCGCCACCACTGGCCAGAGTCCTACAAATAACCAGCAAACTACTGGATATGCCAGCTGATATTGCCGAGTTTTGCATTGTTGACAGTGAAATAGGCGCCACCTATACACAAATCGCAGCCGATGCCGCTACCTGTATTGCCTGCTTGGCAGAAATAAACAATCCAGCTAACCGTCGCTATCGTTATGCGTTTACTAATTGTACGCATTGTGGTCCGCGATTTTCCATCATACATAGCCTGCCATATGATCGTAAGCATACCTCCATGGCTGAATTTGAACAATGTCCCGCTTGTTTAAGCGAATATGAAAATCCGGCAGATCGGCGTTTTCACGCGCAGCCGAATGCCTGCCCTCTTTGTGGGCCACAGTTAATGTTAGTAAACCGGCAAGGTTTGTCGCCTGTTTCGCTAGATAACAAAAAAGATGTTATAGCCATCACCGCAGATTTAATTCGTCAAGGTTATATTATTGCCGTTAAGAGTCTGGGTGGTTTTCATCTAGCGTGTGATGCTACTAATCAACAAGCAGTCAGCGAATTACGCAAACGCAAACAACGTGATCAAAAACCGTTTGCGATTATGGTCAGGGATACCGATATGTTACATAGTTTGGCGTCATTCACTGTGGTCGAACAGCATTTATTAAAGCAAGCTGCAGCACCCATAGTGTTGCTGGCAAAAAAAGATAATGAAATGCTGGCAATAGCCATTGCACCTGGACAAAATACGCTGGGCTGTATGCTGCCCTATACACCGTTGCACCATAGCCTGATGCAGGATCTAAATCGTCCTATGGTATTGACCTCTGCCAATCGAAATGCCGAACCACAATGTGTGGATAATCATGACGCTCAACAACGCTTAGCGGATATTGCCGATTATTGGCTGCTACATAATCGACAAATAATAAACGGACTTGATGATTCAGTAGTGCGCGTTATTGATTCCCAAGCTAGGCTGTTAAGAAGAGCGCGTGGCTATGCCCCAGTATCGTTAGCATTACCGGGTGGTTTCGAAAAAGCACATGGCATTATAGGTATGGGAGGAGAATTAAAAAATACCTTTTGCCTGCTGCAAGACCAGCAAGGGATTTTATCACCCTATATCGGCGATCTGGAAAATGCCTTAACACATCAAAATTATCGGCATAAATTAGCGTTGTATCAGGATTTATTCAATTTTAAAGCACAAGTCATTGCTGTAGATCGTCATGAAGGCTATTTATCGACACAATATGGTCGGCAATGGGCAGCAGCACAGTCTCTTAAAATAGTCACCGTACAACATCATCATGCGCATATCGCCGCCTGTATGGCGGAGTATGGTTTAGCTATCGATACTCCTGCACTAGTGGGCGTAGCTTTGGATGGCCTAGGGTTGGGAGAAGATGGGCAGTTATGGGGCGGCGAGTTTTTCAAGGTAGACTATCGTCAATGTGCGCGTTTAGCAACTTTTCAGTCTATTCCTATGCTGGGTGGTACGCAGGCCATTTTGCAACCTTGGCGAAATACCTATGCCCACCTCAAACAGTATTTTGATTGGCAAACCGTAAACCAGCAATTTGCTGAACTGGACATCATGCGCTACCTTAACACGCAAGCTCTCAATGTATTTGACCGGATGCTGGAAAAACAAATAAATACACCACTAACCAGTTCCTGTGGGCGCTGGTTTGATGCCTTTGCCGCAGTGCTAGGTATTTGTTTGGATACTTGCAGTTATGAAGGCCAAGCTGCTATCAGTTTGGAAAATTTGGCAGAACCCATGTTTATTTCGCAGCGCGGTTTCGGGTATGCCTATAAAAGCAGTAGCGAAAATGATGTGTTGATATTAAGCTGGCAACCATTTTGGCTAGGTGTGCTGAACGATTTATTGGCAGGGGTAGATAAAGCCATCATCGCCGCACGTGTTCATCACGGGCTGGCGCAAGCTATTGCTCAAACTGCATTACAGCTATGTACGCAAGTTAATAGTGATATTGTTATTTTAAGCGGTGGCGTGTTTCAGAATCGTTTACTGTTGGAAGAAGTCAGTCAACTTTTACGTTTGGCAAATAAACTGCCGTTATCACCGGCTAAACTGCCTTGTAATGATGGTGGGTTGGCACTGGGGCAGGCTGTGATTGCAGCGGCTAGGCAGGAGAGTTTATGTTAA
>GE000095
GTGACTCCTATCAGGAAACAATTTCAATACGGCGATCGTCTCGTCACACTAGAAACCGGAGAAATTGCCCGCCAAGCCCATGGTGCCGTAATAATCGATGTCGACGGTACTTCTTTGTTGGTGACGGTAGTTGGCAAAAAAGAAGCGAGTGGCGGTGATTTTTTCCCGCTTACTGTCAATTATCAAGAAAAAGCATTTGCTGCTGGCAAAATTCCAGGTGGCTTCTTTAAACGCGAAGGTCGTCCAAGCGAAAACGAAACACTGATTTCTCGCTTGATTGATCGGCCGATACGTCCACTGTTTCCCGAAGGTTTTACCAACGAAGTACAAATCATTGCGACTGTGGTTTCCCTAAATCCAGAAGTGGATACAGAAATTCCAGCCTTGTTGGGTGCTTCTGCGGCATTAGCTATCTCCGGATTACCTTTCAATGGTCCGTTAGGTGCGGCCTGTGTAGGTTATAAAGATGATGCCTATATTCTGAATCCTTCCTTGCCTGCTTTAAAAGAATCGCGTCTGCAATTAGTGGTAGCCGGTACTCAGAAAGCGGTACTAATGGTTGAATCTGAGGCTGATTTACTGTCCGAAGAAATTATGTTGGGTGCCGTTTTATTTGGGCATGAACATCTGCAAGTGGCTATTAATGCCATTACTGAATTTGCTGCTGAAGTGGCTACTCCGGCGATTAGTTGGACACCAGCTGCCAGCAACGATGCATTGAAAGCGGCAGTAACTGCTGCAGCTGAAGAAAGCATTAAAGCTGCTTATCAAGTTGCTGAAAAACTGGCCAGACAAGACCAGCTTAGCGATATTAGACGTGCTGTTGTGGACAAACTGACGGCTGATGAATTGTTTGCCGAAAAAGATATCCGCAATGCCATTGAACAATTAGAATACGAAGTGGTGCGTGGTGCAATTTTGCAAGATCACAAACGTATTGATGGTCGTGATTTAAGTACCGTTAGACCCATTCATATCAGAACAGGGGTACTGCCAAGAACTCATGGTTCGGCACTGTTTACCCGTGGTGAAACTCAGGCATTGGTTGTGGCTACATTGGGTACTGATCGTGATGCACAAATTATTGATGCACTGTCAGGCGAATACAAAGATCCATTCATGCTGCATTACAATTTCCCTCCTTACAGCGTAGGCGAAACTGGTTTTGTTGGTTCACCAAAACGCCGTGAAATTGGTCATGGTCGTTTGGCTAAACGTGGTGTAGCGGCAGTGTTGCCAAACATGAATGAGTTTCCTTACGTGATTCGGGTAGTATCAGAAATTACCGAATCTAACGGTTCCAGTTCTATGGCCAGTGTCTGCGGCAGTAGTTTGGCATTAATGGATGCGGGTGTACCCATTAAATCACCGGTTGCAGGTATTGCCATGGGTTTGATTAAAGAAGGCGATGCATTCGCAGTACTATCAGATATTCTGGGTGATGAAGATCATCTGGGCGATATGGATTTCAAAGTCGCGGGTTCTGAAAATGGCGTGACAGCATTGCAAATGGATATCAAGATTGATGGCATTACAGCTGAAATCATGAAAGTGGCGCTGGAACAAGCTAAACAAGGTCGCTTGCATATTTTGAGCGAAATGAATAAAGCCTTGTCCAGCACACGTGAAAACATGTCTGATTATGCGCCGCGTATCATTACCTTCAAAATTGATCCGAGCAAAATTCGTGAAGTTATCGGTAAAGGTGGTGTGACTATCCGCAGTATTACCGAACAAACCGGAGCAAGCATTGATCTTAATGATGATGGTGTAGTTAATATTGCCTCTGTAGACAAAGCCGCCGGCGAAGAAGCTCGTCGCATGATCGAAGAAATTACAGCTGAAGTTGAAGTGGGTAAAACTTACGAAGGTAAGGTAGTTCGTCTGATGGACTTCGGTGCATTCGTTACTATTTTGCCAGGTAAAGATGGTTTGGTACACATTTCGCAAATTTCTGATGAACGTGTAGAAAAAGTCAGCGACAAATTATCAGAAGGCGATGTCGTCAGAGTTAAAGTACTGGAAATTGATCGTCAAGGTCGAGTGCGTTTAAGCATGAAAGATCTAGAAGACTAA
>GE000096
ATGTCGTTAACCGCAGAACAAAAAAAAACCATCGTCGAAGAATACCGTTTATCAGACTCTGATACCGGTTCCACAGAAGTGCAAGTGGCTTTATTAACTGCCAACATTAATCAGTTGACACCACATTTTGCCGCGCATAAAAAAGACAACCATTCACGTCGTGGTTTGCTGCGTATGGTTAACCAACGTCGTAAGTTGTTGGATTATCTTAAAGATTCTGATATTACCCGTTACCGCTCACTGATTGAGCGTTTGGGTATCCGTAAGTAA
>GE000097
ATGTCTAAACGTAAGTCTGGGTTAAATGTGCATGGCATATTGTTGCTCGATAAGCGTCTTGGGGTGTCCTCTAATCAGGCTTTGCAGGAAGTCCGGCGCTTGTTAAATGCAAATAAAGCCGGGCATACTGGCAGTCTGGATCCACTGGCTACCGGTTTGCTGCCCTTGTGTTTTGGTGAAGCAACCAAGGTTTCGACATTAATGTTGGATCATAATAAGCGCTACCAGGTAACCGTTAAGCTGGGTGTGATGACGGATACTGGAGATGCTGAAGGGCAGATTATTGCTGAAATGCCTATACCTGTATTATCGGAACAAATTTTGCACGATTGTATGCAGCATTTTTTAGGTGATATTGAGCAGGTGCCGCCCATGTATTCGGCGCTTAAGCATCAGGGTAAAAAACTGTACGAATTGGCTCGCGAGGGCAAAACCGTAGACAGGCCCGCGAGGCGTATTCATATTTTTTCGCTCAAGTTGTTAACCTTTACGGCCGACCAGCTAATGTTGGATGTGGCCTGTTCCAAAGGTACTTATATCCGTTCGCTGGCCGAAGATATGGGGCATTACTTGGGTAGTTGCGGCACGGTTACTGCTCTACGTAGAATAGAATCAGGCCCTTTTTCCATTCAGCAGGCAATTACTCTGCCTGAGCTGCAGGAGATGGGAAGTGCGCAAGTGATTGATAAGTTGTTGCCGATAGATCTGCCTTTGGCAGATATACCCATGGTGAATTTATCACCAGAACAATCTATTTGTATCAAACAAGGGCAGCAAATTTCTTACGCTGCGCCCAAGTTGGGATCGGTTAGAATTTACTGTCAAAATGCCTTTTTAGGGTTGGGAGAATTGCTAATAAATGGTAAACTAGCCCCTAAGAAAATCTTTAATTTGGATAATCACATATTAGGATAA
>GE000098
ATGCCAAAAGAGTTCGGTCGAAGCCAGCGCGTAGCATCGCAAATGCAAAAAGAGCTGGCAACGATTATGCAAAGAGATGTGCGTGATCCGCGTTTGGGTTTAGTGACGGTCAACGAAGTGGTGCTATCCAAAGACTTGGCGGTTGCCAAAGTGTATATCACCATTTTGAATAGCGATGACACTAATAAACTGGGCGGTGTGGCTATTTTGAATGAAATGGCACCCTATATCCGTCATGAGTTAGCCAAACGTATGCGTTTACGACATATATCCGAGTTACATTTTTATTATGATCATTCTTTTGATAATGGAATGAGAGTGTCTGCATTACTGCAGGATTTGGATACTCCTCAACAGGAAGAGGATGTCTAA
>GE000099
ATGAGCGATAAAACAGTACAGGAATTAGCGGAAGTAGTCGGTATTCCTCTTGATCGTTTTTTAGAACAACTGAAAGAAGCTGGCTTATCTGCCGATGCTCCTGATGATGTGATAAACGAAGAGGAAAAAGTTAAACTATTAGCGCATTTACGACAACGTCACGGCAAAACTGCAAAAGATCAGGAAGCTGCCGCCCCTAAGCGTATTACCTTAAAGCGCACCACTAAAACTGAGTTGCGACAATCTTCCATGCCCGGCACTGCCGCTAAAACCGTTAGTGTTGAAGTGCGTAAACAAAAAACCTACATCAAGCGTAGTGATACGGCGCAAAATGAAGAGTCTAAATCGGAAGAACTGGTCAATCCAGATCATGAAGAGCTTCAGCAGGCAATAATCGCTACGGAAATTGAGAATCATTCCGTAACGGAACCTCAAGAGCAGATTGAGATTGCACCGCCTGTGGACGTTCAAATTCCCGATCAGCTTGCTCAAGAAGAAGTGATGGCTAAAGTTGATGAATCTCCTGTAGAAACAGCGCCATTAGCACCCGAACCACAGATAATAGACTCAGTTCCAGTTGTCGAGCAGAATATTGAAAAGGTTGAACCGCTTCCTAAACAGGTTGAGCCTGAGCAAAGTGCTGAAGAGTTATTGGAGATTGAGAAAAAACAACGTTTGGAAGCAGCTGTTCAGCGCACGGCCGAAAAAGTTAAAAAACAGGCCGAAGCTAAACAGCAACAGACGCTACATAAGAAAAAACAGGAGTTTAAACCTGTGCGCCCCACTGCGGTAGCTGCAGAAACTGATTTGGATCGGGGAGATGTGGCACGACGTGGTAAAGGTAAAAAAGGTAAATCGCGTCGTGAGAAACCTGAATTTGATATTGGAGGCGTACCTTCCAAGCATAAGTTTGAAAAGCCTGTTATTCCTGTTGTAAAAGAAGTCACTATTCCTGAGTCGATTATTGTGTCAGATTTGGCGGCTAAAATGAGCGTCAAGGCTGCTGAAGTGATTAAGCATTTGATGAAATTGGGCATCATGTCCACCATCAATCAGCCCATTGATCAGGAAACTGCGGTCATTTTGGTTGAGGAAATGGGTCATACCGCAATTATGCAAAGTGAAGATGACTTTGAACAGGAAATGCTGGCCGAAGTTAAAAGCGAAGGCGATGATCGCAAATTGTTGCCAAGAGCGCCGATTGTTACCATCATGGGTCATGTTGACCATGGTAAAACCTCATTGTTGGATTATATTCGTAAAACGCGTGTTGCCGCTGGCGAAGCGGGTGGAATTACCCAGCATATTGGTGCATACCAAGTGAAGACAGATCATGGATCTGTTACGTTTCTAGATACACCTGGACACGCAGCGTTTACTGCTATGCGTGCCCGTGGTGCCGAAGTCACTGACATTGTTATTGTGGTGGTTGCAGCGGATGATGGCGTTATGCCACAAACCCGCGAAGCCATTGATCATGCGCGTGCAGCTAATGTGCCTATTATTGTGGCACTGAATAAAATTGATAAAAATGAAGCGAATCCTGACAAAGTAATGCAGGAGATGGCAACACTCAATGTAGTCCCTGAAGAATGGGGCGGTGATGTACAGTTCTTAAAAGTATCGGCTAAAACGGGTGCAGGCATTGATGAGCTGATCGAAGCCTTGATTGTACAGGCCGAAGTTTTGGAATTGAAAGCACCCGCAGAAGGTATTGCTTCTGGTATCTGTATTGAATCACGCTTGGATAAAGGGCGTGGCGCAGTTGCTACTGTTCTAATTCAGAAAGGTACCTTAAGTAAAGGTGAGTTTGTGTTATGTGGTCATGAATTTGGCCGTATCCGTGCTATGTTTGATGAAAACTCACACGCTATCAAGTCAGCTGGACCAAGTGCTCCAGTGGAAATTTTGGGTTTGTCCAGTACTCCAGATGCGGGTGACGAATTTTTAGTCGTACAAAATGAACGGATTGCCAGAGAGCTGGCTGCGCATCGTGAAGATCGTAAACGCAGTAATCGACATGCCGCGCAACATGCTTCTAAACTGGATGATGTATTTTCCAGAATGTCAGCCGGTGAATCTTTGACCTTGAACGTAGTGATTAAAACTGACGTGCAGGGTAGTTTGGAAGCATTGCGAGAATCTTTGGTTACTTTATCGACTGACGAAGTTCAAGTTAAATGTATTTATGGTGGTGTGGGTGGTATTAATGAAGGTGATGCCAATTTGGCACTGGCCTCTAGCGCCATTCTAATCGGCTTTAATGTACGTGCTGATGCGGTTGCTCGTAAGCTTATCGAAGAAAAAGATATTGATCTTCATTATTACAGCATCATTTATGAAGCTATTGACGAAGTTAAACGGGCTATTAACGGTATGCTTGCGCCTGAAATACAGGAAAAAATTGTGGGTCTGGCTGAGGTTCGGGATGTATTCCGCTCACCCAAATTCGGCGCAATTGCTGGCTGTATGGTAGTAGATGGTCTTGTTAAACGTAACTTACCTATACGGGTATTACGTAATAACGTGGTGATATACGAAGGACAGCTTGAATCTTTGCGTCGCTTTAAAGATGATGTCAATGAAGTAAAAATGGGTATGGAATGTGGTATTGGCGTTAAAAACTACAACGACGTAAAACCTGGCGATCAGATCGAAGTTTTTGAACGTATTGAAGTGAAACGGGAAATATAA
>GE000100
ATGGCAAATAAAGAAATTCTATTGGTAGCAGATGTTTTTGCTAATGAAAAAGAAATTGATAAGGAACTTATCTTTCAGGCCATTGAATCAGCCTTGGAAGCTGCCACTGTAAAGCGTTACGAAAATCCGATTAAGGTTAGAGTTTCAATTAATCGCCACACAGGTGATTATGTTACTTACCGTCGTTGGCAGGTAGTAGAGCCTAATCCAGATATTAATGGTGATGTTGAATTTCCCGGTTCGCAGACTCTGCTAGAAGCCGCGCAAATGGAAGAGCCCAATATAAAAGCGGGCGAATTTATTGAAGAGGAAATAGAGTCCGTTGCTTTTTGCCGGATTGCAGCACAAACGGCTAAGCAAGTTATTATTCAAAAAGTTCGTGAAGCGGAACGTAAAAAAATTGTCGATGCTTATCAGGATCGAGTGGGCGAATTAATTACGGGTATAGTTAAACGTCTGGAAAAAGGTAGTGTTTATCTGGATCTAGGTGGACATGTCGAGGCGTATATTGCTCGCGAGGATATGATTCCCAAGGAACCAGTGCGTATGGGTGATCGTATTCGCGGTTATTTAAAGTCGGTACGCTCTGAGTCACGCGGGCCACAGTTATTTGTTAGCCGTACTGCGCCGGAATTGTTAATTGCCTTGTTTCGACTGGAAGTACCTGAAGTTGGCGAAGGCATGATTGATATTATGGGTGCCGCAAGGGATCCTGGCTCTAGGGCTAAAATTGCTGTTAAGGCTAACGATCCGCGATTGGATCCTGTTGGCGCTTGTGTGGGTATGCGTGGCTCAAGAGTACAAGCTATTTCCAATGAGCTTGCTGGCGAAAGGGTGGATATCATCTTATGGAATCCCAATGAAGCACAATTTGTCATCAACGCCATGTCGCCTGCGGAAATTCAATCAATAGTGGTCGATGAAGACAAGCACAGTATGGATTTAGCTGTTTCTACAGATAGCCTTTCTCAAGCCATAGGTCGCGGCGGTCAAAACGTGCGACTGGCCACTGAATTAACGGGTTGGGAGTTAAATATTCACGACTCGGCACAGGTAGACAAAAATCTAGATGCTATTAAATCAAAAGCCATAAAAGAATTTATTGAATTGTTGGATGTCGATGAAGAAATTGCCGCGGTATTAGTAGAGGTTGGGTTAAGCAATATCGAAGAAATTGCATATATACCAGTAGAAGAAATGCTGGAAATTGAAGGTTTCGATGAAGAATTGGTTGAGGCTTTACGTAGTCGTGCCAAAGATGCTTTATTGATAAAAGCCATAGCCTCAGAAGAAAAAATAGAGACATCTGTTCCTAGCGATGAATTATTGGCGATGGAAGATATGGACGACAAATTGGCGCACGAATTAGCCGCTAAAGGGATCGTCACTATGGATGATCTAGCCGAACAGGCGATTGACGACATCATCGAATTTTCTGGCATGACTGAAGAGCGTGCCGGTAAACTAATCATGAAAGCCCGCGAATCTTGGTTTGCAGAGGACAAGGGTTAA
>GE000101
ATGAAGCAGGCTCCTGAGCATTTGGTAGATTTGATAGAACCAATTGTGGAAGGTCTTGGCTACGAGTGTGTGGGTATTGAATACAATCCGCATCCGCAGCATGGTCTGTTACGTGTTTACATTGATAGCGAGAACGGTATTTTAGTGGATGATTGCAGCAAAGTGAGTCATCAGCTAAGTGGTGTTCTGGATGTGGAAGATCCCATTCAAGGGAATTATCAGTTAGAAGTATCGTCTCCTGGTGCTGATAGGCCTTTTTTTAAACTCAGTCAGTTTCAACATTATATTGGTGGTACAGTCACTATTAATTTGTTTAGTGCCATCGATAAACGTAAAAAATTAACGGGTCAAATTCACGCAGTTGAAGGTGACGATGTTCTGCTACAAGAAGGTGAGCAGATTTTAAGAATTCCATTCCAGGTGATGAGCAAGGCTCGCTTAGTACCGGAATATTTAATATCTAAAGGAGGTCGCAATGGCAAATAA
>GE000102
ATGCAAATTGGTTTTACATTTCAAGAAAATTCAGTTAGAATTGTCGTACTGACTTGCAGTAAGGTTTTTTCCTTATTAGTTATATTATTTACAGAGTATTTGTTTTTTACAAAACTGTTTACGAGCTGTAATTTTATTTTCAAGATTAATACCGCCCAGGTAGCTCAGTCGGTAGAGCAGAGGACTGAAAATCCTCGTGTCGACAGTTCGATTCTGTCCTTGGGCACCATGTCTTGGTTGGTTTTTTTAAACGACCCCTTTATGGGGTTTTTTATTTTGTGGGCTATTGAATTAGTCAGCAGAGTTATTGTTTAG
>GE000103
ATGCAAAACTTTACCGATATACGCGCACTCATCATCGATATGGATGGCGTGCTGTGGCATGGCGACCAGCCACAGGCTGGTTTAGTCGAATTTTTTCAAACTTTGCGCGACATAAAACTACCCTTTGTTCTGGCCACCAATAATGCCAGCATGACTGCCCAACAATACGTGGAAAAACTGGCAAAAATGGGGGTTTGTGTTGCCTTAAATGAAATTTTAACATCAGGTATGGCAACCGCACTGTTTCTTTCAAAACACTATCATCCTGAACACACCCGTGTGTTTGTCATTGGCGGTATTGGCGCTCGTCAACCTTTAATTGATCTGGGTTTTACCCTAACAGGTTTATACGAAACCAACCCAGAACAACGCGCCCAACTGGTAGTGTGCGGACTAGATAGAGACTTATCCTGGGATAAATTAGCAACGGCTACTTTAAACATTCGCGCAGGCGCCTATTTTATTGGTACCAACGGCGACATTTCCTTACCAACTGAACATGGCGTTACTCACGGCAATGGCGCCATACTGGCCGCCCTGCAAACTGCAACAGGCGTTGCCCCCACCATTATCGGCAAACCCGAACCGATTATCTACCAACAGGCCATGGAATTATTAGGAATAGACATGGACTACACCATAGCCATTGGCGACAGACTAGATACCGATATACTTGGCGCAGTCCGCGCTGGTATCCGCAGTCTGATGGTGTTGAGCGGAATTTCCAATGAAAATGACCTAAAACACGTTGAATATTCCCCAACCTGGATCAGACAAGACATTCGAGATATAACTCGTATGCTGCGTGAACTGACCTAA
>GE000104
ATGAAAAAATTTATCGACTCGATAGAAAACTTACTGGAAACCAGCTTGCAAGGCTTTGCCAAGGCACACGCAGATATTGTTAAGTATCATAATGATCCGCGCTTTGTACAGCGTAAAACAGGCAAAACAGACAAAGTCGTCATCATTTCTGGTGGAGGTTCTGGACACGAACCACTGCATAGCGGTTTTGTGGGGCTTGGTATGCTCGACGCAGCCTGTCCCGGCCAAATTTTTACCTCTCCTACTCCAGATCAGATGCTGGCAGCAGCACAAGCTGTTGACGCTGGTCAGGGCGTACTTTTTATAGTCAAAAATTACGCCGGCGATGTAATGAATTTTGAAATGGCTGCAGAAATGCTAGATCTACCTAATGCCACGGTACTGATTAACGATGATGTTTCATTACCGAAGAACCATAGTATAGGGCGACGCGGGGTGGCTGGTACCTTAATTGTAGAAAAAATAGTGGGTGCCGCCGCAGAACAGGGTGCAGATCTGGCTACCTGTAAAGCACTGGCTGAACGCGTAAATGCGGCTACCGCGTCAATGGGGGTCGCCTTAACTAGCTGTACAGTTCCAGCATTGGGTCACCCCACTTTTATATTAGCGGATGATGAAATTGAATTAGGTGTTGGCATTCACGGTGAACATGGTCGAGAAACCACTAAACTTGTATCCGCCAGCCAAATAGTCGAACGACTTTCGGGACATATTCAAGAAGAACTGAACCCGCAACCCGGCCAACAAGTTTTATTGCATGTTAATGGTTTTGGCGCCACCCCAATGGTTGAACTGCATTTAATGTATGCGTTAGCTTGGGAGTTTTGGCAACAGCGCGGTTTACAGATATCCCGCTCATTAGTCGGCAATTACACCACCTCACTGGATATGGCAGGCTGTTCCATTACCTTATGCCTACTGGATGATGAGATGCTCAACTATTGGGATGCACCTGTAAATACTGCCGCTTTACGTTGGGGTTGTTAA
>GE000105
ATGAAATTGCACTGTACTTTAGTTTTGCGCCAATTTAGATTGAGTCGCCTGCTGCTTGCCCTATTGCTGCTTATGCAAGCTGCATGTATGCCTATGACTTATCCGCCAGGTACCAAAACAAGTAACGCCCAGCTTAGTGAGCAAGCATACCTTACCGAAGATGGAGCCAGTTTGCCATTAAGGCAATGGTTACCAAAAAATGAACCCCATGCAGTAATCATCGCCCTGCACGGTTTCAACGATTATAGTCATTTCTTTGATTTGCCAGGTGCCTATTTCAGTCAGCACGGTATTGCTTGTTTTGCTTATGATCAACGCGGTTTTGGTGCAGCTCCCCAGCGGGGTTTATGGGCAGGCAATGAGGCATATGTAAAAGATTTACAGGATTTAGTCAGGCTGGTTAAGCAGCGTTATCCTGCTTACCCCCTGTATCTGCTGGGCGAAAGTATGGGAGGGGCCATTGTTATTACTGCCATGCGTCAGGCAGACATGCCGGAAGTGTCTGGTATTATTCTCGCTGCTCCGGCACTATGGGCCAGATCGACTATGCCGTGGTATCAAACGGGTTTACTGTGGACCCTCGCACACAGCATGCCCTGGTTAACCTTGACTGGCAGAGGTGTGCATGTAATGGCATCGGACAATATCGATATGCTGCGCGCCATGGGGCGTGATCCTTTGGTTATCAAAGCTACACGGATAGAAACGGTCTACGGTTTAACTGATTTAATGGATGCTGCATTTGAAAGTGCCACTTCGCTACGCGTCAATACGTTGATGCTTTATGGTGAAAAGGATGAAATTATTCCTAAGGAACCCACTTATGCATTTTTGCAGCGATTTCTGGCAACCTATGAGGTGGAAAAAACGGTGGCAATTTATCGAAATGGCTATCACATGCTATTACGCGATTTGCAGGCACCCACCACTTGGCAAGATATTGATGCCTGGATTAATAACACGCCAGAGCAGCTACCTTCTGGTGCCGATGTTTGGGCAAAGCAATTGTTAACTAGCCAATCTGAGCATGTTGAATAG
>GE000106
ATGCAAATTTTAGATCTTAAAGACGAGCCTGAGCATTTGCCAACATTGGCCGAATGGCATCATCAGCAATGGTATGCTCTCAATCCTGGTGATAGCATTGAAAAACGCATTGTCTATATGCAATCTTATCTGAGTGCCGATTTTATACCCACCACTTTTATCGCAAAAAACGAAGTGTTACTCGGCTCGGCGGCCATTGTCGCTAACGATATGGATACCGAGATGGGTTTGAGTCCCTGGTTGGCGAGTGTGTTTGTGGCACCTGAATACCGAAATAAGGGGGTGGGTAGTCGTTTGGTTAAGCATGTAGCTCTAAAAGCTCAACAGGCGGGTATCGACACGCTTTATCTTTTTACAGATAGAGTCGGCTTTTATGAAAAATTAGGCTGGCAAGTTTTTTCACAGCAGGTTTATTATGGACATAGAGTTACGGTTATGATTATTGAACTAAATAAATCTTAA
>GE000107
ATGAAAGAATACCAAGGAAGTTGTCATTGTGGCGGTATTCGTTTTTCATTTAGGGGTGCTGAAATTGTGCGCGGTTTGAAGTGTAATTGTTCAATTTGTCTGCGCAAAGGGGCCATTATGACGGATTATTTGCTTGATCCATCTGCACTTAAGTATGAAGTGCAGAATAGTTGTATGGCAACCTATCAATTTGGCAGTCAGGTCGCTAAACATTATTTTTGTAATAAATGCGGTATCTATACCTTTAATGAATCGCTTCGAAAACCCAGTCATTTTCGTATCAATATAGGATGTATTGCCGACATAGATGCATTAGCACTAGAGTATGATGTTTTCGATGGCGCATCACTGTAA
>GE000108
ATGAAATCGAGCAAAGATATTGCAGAAATGTTAGACGAACCGGCTTGTGAGCATAACAAGAAGGAAAAGTCCGGCTGTTCCAAACCCAAACCGGGTTCGGCTGCAGGTGGATGTGCTTTTGACGGTGCGCAAATTGCACTGTTGCCAATTGCCGATGTGGCCCATATCGTTCATGGCCCGATTGCTTGCGCAGGTAGCTCTTGGGATAACCGTGGCACTCGATCTTCGGGTGCAGAATTGTATCGAATTGGCATGACCACTGATCTTACCGAGCAGGATGTAGTAATGGGACGTAGTGAAAAGCGTCTGTTTCATTCAATTAAGCAAGCCATTGATACTTACAATCCACCCGCAGTATTTATTTACAACACCTGCGTACCCGCTCTGGTGGGGGACGACATTAATGCCACCTGCAAATCGGCTACTGAACGCTGGGGTGTACCGGTGGTACCGATCGATTGCGCGGGTTTTTATGGCACCAAAAATCTAGGTAACCGCATTGCCGGTGATGCCATGCTGAATTACGTGATCGGCACTCGTGACCCAGACCCTTTGCCACCTGGATCAGAACGCCCCGGAATTAAGGTACACGATGTAAATCTGGTGGGTGAATACAATATCGCTGGCGAATTTTGGCATGTGTTGCCGTTGCTGGATGAAATGGGCTTGCGGGTTCTGTGTACCTTATCTGGAGACGCACGTTTCCGTGAAGTGCAAACCATGCACAAAGCCGAAGTCAATATGATGGTGTGTTCTAAAGCGATGGTGAATGTGGCCAGACGTTTACAAAAAGACTATGGCACTCCTTGGTTTGAGGGCAGTTTTTACGGCATTACTGATACCAGTCAGGCCTTGCGTGACTTTGCCAGAGTGATTAACGACGCTGATTTAATTAGCCGCACAGAAGCCATTATTGCTCGTGAGGAAGCACGCATACGTATCGAATTAGAACCTTGGAAACAACGTTTACAAGGTAAGCGGGTGTTATTGTTTACGGGTGGCGTGAAAAGTTGGTCGGTAATCTCAGCTTTACAGGATTTGGGCATGGTGGTGGTGGCTACCGGCACCAAAAAATCGACCGAAGAGGATAAGGCACGTATTCGCGAATTGATGGGCGAAGATACCTTAATGATAGAAGATGGCAGCCCTAAAGCATTGCTGCAAATAGTGCGTGATTATAAAGCCGATATTTTAATTGCTGGTGGCCGGAATATGTACACCGCTTTAAAGGCGCGCATACCATTTCTGGATATCAATCAGGAACGCGAGTTTGGTTACGAAGGCTATCAGGGCATGCTGGAGTTAGTACGGCAATTAGCATTGACAATGGAAAGCCCGGTTTGGTCGGCAGTAAGAGCCACACCGCCCTGGAAAACAGCAAGAGTGAAAGTAACAGAATCGGCAGTAGCACTCGACTCACTACAAACACAGGCGGCTTGA
>GE000109
ATGGCGGAGATTATTAAACGTAATAAAGCAATGTCGGTTAATCCACTAAAAGCCAGTCAGCCTATGGGCGGCTCTTTGGCCTGCTTGGGTTTTGATCGGGCCATGCCAATTTTGCATGGCTCACAAGGTTGTACAGCTTTCGCTAAAGTGTTTTTTGTTCGACATTTTCGTGAACCTATCCCCTTACAAACCACAGCGATGGATCAGAGTAGCTCGGTATTGGGTGCAGATGAAAATGTCATAGAAGGCATTAAGGCCATCGCGGAAAAGTCTAATCCAGCCTTGATTATGGTGTTAACCACAGGCTTAGCCGAAACACAGGGCGCGGATGTACATCGCAATGTGCGTGAATTTCGGGAAAGATATCCAGAATATCAGCATGTGGCGGTGGTAGCAGTTAATACTCCCGATTTTACTGGCTGCGTGGAAACAGGTTATGCCGCTGCTGTGTATGCATTGATTGATGCCTTGGTGCCAAACGCTGACACAGCGGGAACAAAAGCGGGAAATCGTCAGCGTCAGGTTAATGTTTTGGTTAGCCCGATGTTAACTCCAGGCGATCTGGAAGCCTTACGGCATTTGATTGAACAATTTAATTTGCGTCCAGTATTGATACCCGATATTTCAGAATCTCTGGATGGCAGCCTGACCGAAGATGAATTCTCGCCAGTCACCATCGGTGGCACCTCTATTTCTGAAGTATATACTCTGGGCGAAGCCGTCGCCACTTTGGTGATAGGAGCATCTCTACAAAAAGCGGGAGATTTACTGCAGGAAAGAACTGGGGTGCCTAGCTATCAATTCGATCATCTGTATGGTTTACAGGCCAACGATACACTCATCATGGCTTTGGCGGAAATCAGTGCCCAACCCGTTCCGGCCATTATAGAGCGACAACGTGCGCAATTACAGGATGCCATGTTGGATACACATTTTATGTTAGGACAACTACGCATAGCTATTGCCGCAGACCCAGATCAATTAAATGCGTTTATTCATTTAGTGAATGGTATGGGGGCAGAGGTGGTAGCGGCAATAGCGGCAGCAAATACACCGGTGCTGGCAACTGCGCCAGTTAAAACTATCAAAATTGGCGACCTAGAAGATTTGGAGTTGCTGGCCAAACAAGGTAAAGCGCAATTGGTTATCGGCAATTCTCATGCGGTTGCCAGTGCTGAACGCTTAGGGATACCTATACTACGTGCTGGCTTTCCACTGTATGACATGATAGGTGCCTATCAAAAAACCTGGATTGGTTATCGCGGCACCCGACAAGCATTGTTTGACCTGGCCAATTTGGTGATCAATTTTGCACATGAAGAGATTGAGGTTTATCACTCGCCGTATGCGCAAAAGCCCGCTTCTGAACGTCATACCTGCTCACCAACATGTCATTAA
>GE000110
ATGGAAACAGCTATTAAAGTGGCTTTTGCCACCTCCGATATGGCGCACGTCAATCAACATTTTGGCTCCGCTCAATGTTTCGCCTTATATGCGGTTGATCCAGAAAATGCGCAAATGCTGGAAGCCTTACAGTTTGGCGAACTATCACAGGATGGCAATGAAGATAAATTGTCAGTGAAACTGCAATTACTGGAAGGCTGCGCAGCAGTATATTGTCAGGCGGTGGGAGCCTCTGCAATTAAACAAATCGTGGCGCACGGCATTCAGCCTATTAAGGTACATGAAGGCTGTACCATTAAAGACTTAGTCGGTGACTTGCAAAACGAGATGAAGTCAGGCCCATCCAGTTGGCTGGCTAAAGCGATCAATCAGCACAAGGGACCCAACTCACAACGCTTTGATGAAATGGAAAATGAAGGCTGGCAGGAGTAA
>GE000111
ATGACTCAAGCTGCACTAGCCGTTGAAATCGGCAACCCACTAATGAGTTCGGATGTGGTGCTAGCCATGCTCAAACAATTACGGGCAATAGACACATATGACAGCTATGAAGGCTGGTCTGAAGAAAAAATTATCGATCCAATCATTTTAACCAAAGAACGTAAACGCGAAATCCCCATCGTCGGCGATCCTGATGAAATTACCCTGGCACGAGTAAAAGCCTATTACAACAGTATTGCTACCTTGGTTGAAAAACAAAGCGGCTTGTTGGCAGTACCTGTAATCAATATTAGCCATGAAGGTTTTGGCAGGGCATTTGTGTTGGTTGGCAAATTAATAGTCGTGGATAAAATTCTGCGGGATGTACATCGCTGGGGATTTCCAAGTCTGGAAGATATGGTAGAAAAAACTGAACAAACAATTAGCAAAGCGGTTAGCCTGATTGAGCAATACCGAGAAGTCGCAGAGGCTTAA
>GE000112
ATGGGGGTGCTTATGACAGAAGAAGAACTTAAAAAACTGGAAAAAGATGTAAAAAAAACCAAACGATTAGCCAGTGAACAGGCCATGGAGTTACACGATTTAATTGAAGATCGTTTGCCCGATGCCTATGCTGAATTGATGGGAATTGCTCAAGCTACTTTTGATGCATGCAAAGCGTGGGATGAAGCGAATAAAAAATTCATGGCCGCTAGTGGCGGCGCAAGCTAA
>GE000113
ATGACTGAATTTGTAACCGGAACAACTTTTGGCGGAACCGTATGGACGCCCGCGTATGTTACTGACTTAAATGCACGTACCTGCATTGGCTGCGGTCGTTGTTTTAAAGTGTGTCCACGCGATGTTTTTGATCTGGTAGATAGGGATGATGTCCTTGAAGCAGAAGATTTTGGCGATGATTATGCGGATTTTGAAGATGACGACAATACTCAGGTAATGGTTTTGAAAAATGCTGCCGATTGTATTGGTTGTGAGGCTTGTTCAAAAGTGTGTCCAAAAGATTGTTTTACGCATCAGCACAAGTCACTAACCTAA
>GE000114
ATGCCCAAACCTAATAAACACGTATTTGTGTGTACTCAAAACCGCCCTGAAGGGCATCCTCGCGGCTCTTGTGCCAGCAGTGGTTGCGCTGAGGTTATGAATGAATTTATGAACGAAATCCAAAATCGTAACTTGTTTGAACAAATTGCGTTGACCAATACTGGGTGTATGGGCCCCTGTATGTTAGGACCAAGTGTATTGATCTACCCAGACGGCGTTATGTATGGGCGCGTTAGCAAGGCGGACGTAAAAACAATTATTGATGAACATTTATTAGGTAATAAGCCAGTAACAGCGCTGCAAGTGCCGGCCGAGGTGTGGTAG
>GE000115
ATGAGCCAGCTCACCTTGCTGGAAGACCGGGTATTATTCAGTCCAAATTTACCGGAAGCAGTTAATAATCTATTGCAAGCAGGTGTGCTGGCAAATCATGCAGATAGACCACGTGCTGAACAGCTGTTTAAACAAGCCCAGCAATTGGATAACAACTGTCTGCAAACTTATTTTGCCTTGTATAAATTTTATTTTTATCAGGGGCGCTTACAGGAAGCCGAAAATCAGGTTTTGGCGGGGCTTGAGGTTGCGGCTAAACAAGCGGGTTTGCCCGGAGAGTATCGGCTGCTGGCGCTTGAGGTAAATTGTTGGGATATGTATGCCAGCGAAACCCGTCTATTTTATTTGTATACTTTAAAAGCGCTGGCGTTTATAAAATTACGTCAGCAACACACATCTGAAGCGCAACAGATTTTGACACTTTTACGTGAGATTGATCCTGAAGATCGCTGTGGCGGTTCAGTTATCATGCAGTTAGCGCAAGCCTTAGATGAGGAATCAGTATGA
>GE000116
ATGACTATAAACGCTCAAATAGCTGACCATATTGCAGAAAAACAAACCTATGGCGATGCTGTATGTCAGAAAATTTGTCAGGTTATCACCAAGCTGGGGTTCCCGACTACTGTCCACCTTAACCTTCCCGTATTTACTGCAGCAGAATTTACTCTGGTCACTGATCCTTATACTCAATCAAAAGATTTAGTGGGCTACTGGTATGCTGAAAATAAAATGCGTATTGGCCAAATCCGTTTTAATGGTGATGGCAGTTTTTACGCAGAATTTGATATAGTACAACCTCACCCCAGCAAAAAACAGTGGTTTGTTGAAGCCATTAATGCCTGGGGCAAACAAGATAATATAAAAGCTGAAGCCAAATTATTGGAAATTCCACAAGAAGCACCGGTATGA
>GE000117
ATGAGCAGCCCAAAACGCCTTTATGAATTATTATTGGATTATTGCAGTGCCGAAGCCGTAATCGATAATATTATCATCGGTTTGGTATGGACACTATGCCAACGCAGAGATTGTTCTTCAGCGGGCCTAGCCATGAGCCCAGGACTTACCACGCGCACTTTACCCTGGTCGGGTACTCTGTTGGATAAACCCGTTATTGATCTGGCGGCCTGGATATTAGAATGGGAACCGTACAAAGCCACGGTAGCCATGGCGGTAATCAATAGCTGTATCAATAGCAGACCATTACCCGAATCACTGGTGCTGGACAGTCACGCAGAATTCCCCAATTTAGCCGTTTTCGATCATTTTTTGCCACAATTACAAGGCAAAAAAGTCGTGGTCATTGGCCGCTATCCCGGTATAGAGCGCTATGAACAGTATATGCAGCTCAATATACTGGAACGGCAACCCAATGCCTGTGACTTACCCGATTCTGCCTGTGAGTTTTTGCTACCACAAGCCGACTGGGTATTTTTGACAGCCAGCACTATTCCCAACAAAACCTTTCCACGATTAGCAGAATTATCGCAAAACGCAAAAACAGTATTGATGGGGCCAACCGTACCCTGGCTGCCACAATTACATGAATTTGGCATAGATTATCTGGCAGGCGTAGAAGTGTATGACATTAAAAGCTTACAACAAACCATTGCGCAGGGTGGTGGGGTACGCATCTTTGGTCATGGCTTACGCTACCGTATTGCAGAACTTGCACCGACAGCCAGCATGAGTTGGTTACAGCAGCAAATTGCCAGTTGCGTAGCCGAAAAAAACCGGATAAGCGCAGAAATGGAAACATGGTATGCATCTGGAGTTACTTCACGATATCCGGCTTATCATCTTCTGGAACAGGTGAATACTCGTTTGTCGCGCATGGATAGCAGTTACAAAACACTGTGGGATCAGCATGCCACCGCAAATTAG
>GE000118
ATGGCTGCGCTGACTCCGTTTAATAAGTATCGCTTATTGTTGTATTACAAAGGCAATATCAGCGCCTTAACCTTATTTGCCCAACAAGCCAGTGGCAGCATATGTTTTCCTGATGCCTTACCTGCTTTATCAGTGGCATTGGAGGAAAATGAAATGGCGCATAACAAGGTAAGCATGCATCCAGCCGCTTTGGTCAATACTATCAACACAGCCTGGCACCTCAACAAAGATTTACTGAGCGTTGAATCTGGATTTAGCGAGCAGATAGATGCCCCTGGCGGCATTATTACTGTTTATATGGCACGTTTTAATGTCCTGGATCCTCCACATAAACTACTGGCTAATCAACATTGTCAGCTGAAAACCTTGCCGGAACTACGTGGCAGGCCTCCGGCAGAAATGGAGTTATTACGCCGCGCTTATGTAAAAGTAATGGAAGGTTAA
>GE000119
ATGTTCGACTTCATGGATATGGATTTTGCAGACTCCTCTGCACTGCCAACCAGCACTGGCCCCTATATTCCAGATGCCAGCGAATGTATGCGTTGCGGCATGTGTGTCAGCAGTTGCCCGACTTTTCGCTTACTAGCTGTTGATGAAGAAACACCTCGGCGGCGTATCCGTACTATCAATAAACTATTGATTGAAGACCAAGCCATCAGTGCCGATGAACAACAACATTTACTAAACTGTCTGCAATGTAGAGCTTGCGAAACGGTTTGTCCCAGCCGTATGGCTTATGGGCAACTGTTTGATCAGGCTCTATTGGCACTTAAGCGCACACCGACGCGTCTGGCCAAGTGGGGATTATGGTTAATCACTTATAAAAAGTGGCGGCGCAGACTGATGCCTGTGTTGGCAATCTATCTGCGCTCGGGTTTGCGTAAGCCACTACAGCGCAGTGGCTTATTAAGAAAATGGGCATTAGCAGAGGCAGAAGCCTTACTTACGCCTCCGGCACTATCCAGTTTGGCTGCATATTATCCAGGTAAAAATACTAATCGTGGTCAAGTAGCCTTGTTTACTGGCTGTATTGCTGAACATTTTGATCGTGAAACCTTGCAAGCCAGCATTAGAGTACTGAATGCGATGGGTTATGAGGTATTAGTCCCCCCTCAACAAGTGTGTTGCGGGGCCATTCATCAGCACAATGGTTTACCCGCTGAAACGATGATGGCGAAAAATATGGCAGTTTTTAATGCATTGTCTGTTGAAGCTGTGCTTTATACCGCCACAGGTTGCGGAGCAATGTTAGCGGATTACCAATCTGATGATAATCAGCAAAGCGCACACTTTAAACAACGCTTGCAAGACATTAATGACTTTGTACTTAAGCATTGGCCGCAGCAATTAAACTTACGTCCACTCAAAGAGAAAGCTGCGGTACACGAACCTTGCAGCCAACGTAATGTGCTAAAAAACACCACAACAGTGTATGCCTTGCTGGCAAAAATTCCCGACTTACAAATTACTTCGTTAGCCGATAATTCGATTTGTTGTGGTGCAGGTGGAAGCTACATGCTCAGCCATCCAGATAACGCTGCTAAGTTGCTGAGCATGAAAAAACAAGTCATAGCGGCTGCCGAAGCAGATATATTGGTGAGTAGTAACTTTGGTTGCACGACATTTATGCATACCGATACGCAGAAATTATTACACCCGATGTGTTTGCTGGATAGGCAACTATAA
>GE000120
ATGTCCCGAAATCTCCATGACCATATTTTGCAAATTGCTTCTGGGCTGTTCTATAGTCATGGCATAAAAGCGACAGGCATAGACGCTATTGTCAAAGCCAGTGGCATTGCCAAAATGAGTCTGTACAAATATTTTCCATCTAAAGACGATTTGGTGTTGGCGTATCTGCATAAAAGTGCAGAAAAAATGCAAAATATGCTGTTAGTGGGTCTTGCTGCGCGGCAATGTACGCCCAGGCAAAAACTACTATTAATCTTCGAAATTTTTGCCGAATTAATTGCTAGCCCTGAATTTCGGGGTTGTCCGTTCTTCAACGCCACAGCCGAATGTGCTGATGCCAGCAGTCCTATCCAACAGGCGTCAACTGCTTTCTATGAGTCGTTTTGCACGCAACTAACAGTGTTGGCAGAACAGGCGGGTGCACAGGAACCTGCAGAACTTGCACGACAGCTTACTCTATTGATTACAGGGGCTCTTGTCAGTGGGCAACTGCAATCCAATTCTCACGCTATGCGTTCTGCATACAACGCTGCGGAAGTTTTGATTAATTGTAGTGTGGATAACAATCGATAA
>GE000121
ATGATTACCCTGTACGGTTTTGCCATTAGCAACTATTACAACAAAGTCAAACTGACTTTATTAGAAAAAAACATCGAATTTATCGAAGTAACAGTTACCCCAAGTCAAGACGCAGCCTTATTAGAACGTTCACCACTGGGAAAAATACCTTTTATTAAAACCGAGTCTGGACAATATTTATCGGAATCACAAGCGATAGTGGAATATCTGGAAGATGCTTACCCGGCACACCCACTCTGTCCGGCCGATAGCTATGAACGCGCAAAAACCCGCGAATTTATTCAGCATCTAGAATTGAATGTAGAACTGATTGCCCGCCGTATTTACATGGAAGCTTTTTTTGGCGGCAAGGTATCAGATGAAGTAAAAGAAGACGTAAAAACCAAAGTCGAAACCGGTTTGAAAGGTTTAACCAGGCTATTAAAGTTAGCACCGTATGCCTTGGGCGAACATTTCAGTGTCGCAGACATAGTGGCCTGGCCACATTTGCAACTGATAAGTGCATCCACCCAGATTATTTATGGCAAAGACTTAGTCGCTGAAATTATTCCTGGTATAGATGCCTATTTCAAACAAATGGAAGGTCGCCCGCATGTGCAAAAGGTGGCTAGTGATCGCACTTTAGCATTGGCTCAGTTTTTACAGAAAAAATAA
>GE000122
TTGGGTGTATCTCATTTGAAAATTAATCTCGCACACATTAGAGAACGAGCAACATCAGGCGGCTGGATAGATTTTGTCGTTTTTGAAGCAAAATCGGCTGCCACGGGTGAGAGTGGCAATGCAAATTTGCTTGCTCTGCTTACTAAAAAATCCAGAGCATTAGGACTGAAAGTTGATCAATCTGCACTGGCTTATAGTCACAATGGGCGTATACAGTACTATGGAACCAAAAGCCTAGTAGACTATCTTTCACGGAGTAGTTTACCTAAATGGACACATGAAATTGATATTTAG
>GE000123
ATGGACATAAATAATAGCGTTGAAATTCCTTCAGAATATATAGGTAGCGTTGATATCGGCTCAATATCGGCTATTGTAGATTTATGGTATGAAATGATGCTGGACGATTATCGAGTTAATCGATTTTTTTATAGCAGACCCATAGCCGAACAATCCGCACCTTTAAAAACATTTCTTGCTGCTGCATTGGGCAGTAATAAGCATAGCTCCACTGATTTGGCCACTTTATTGGGTGATTATTTTATGGCAGCCTTTGCACGAGGTAACGCTCACCCTAGCTTGGTTACTGGTAACGATTTTGCTTTTCTGCTGGATGTCATTGGTGGACGGGAAATTCGTACCGTTACCTTAATTTGCGATGCACATTCACATCTGTTCAAACTCGGTCCAGACGATGAGAATTATGATGTGGTGTTAGAAATTTTAGCCTCCACCCTAAAAAAACTGAACCTCGCCGAACCACAAGCCACTAAAATAATGGCTATGGCAGAAGCAGCCAGAGACGCTGTACTGGCTAGAGGTGCTTTAGTTTTGCAGGCCGCCTGA
>GE000124
ATGCCTATCACAGATTTATTTGCGTTTAATAAATTATCTTTATGCAAAACCAGCAATTTACTATTGTTAGTTCTTTTGGTTGGCTGCGCAAATCCGCCGATAAAACCAGGTGATAACTCTATCGCAGTGCAAACTAATTTGCCACCCACCAGCATTCAACCATCAAAACAGTTAAATCCTACTGTCGGTGCTTACCATGCCAGCGCCCTAACAGGAGATTATGCTGCTTACCCTGCCTTAAAGCAGTTTATAGAAGATATGTCTCAAAAACATGGCTTTAAGCGCGAGTATTTATACGGTTTATTTTCGCAAGCGAAACGTAAACAATGGACTTTAGATTATCTGGCTAAATCTGATCAGGGCCTAAAAGGAAAACCAGCCAAAGGCGGTTGGACTCGCTATCGCTCACAATTTCTTGATGATCACCATGTTAATGGTGGTATCGCATTCTGGCAAAAATATAGTTCCGCTTTGCAACGCGCTCAACAACAGTATGGTGTTCCACCGGAATACATTTTGGGTATCATTGCCGTAGAAACTGGTTTTGGTGCAAATGTGGGTAACCATCGTATTCTGGATGCACTGACCACTTTAGGCTTTGATTATCAGCGTCGTGGTGAGTATTTCCGTTCCGAGCTGGAAAACTTTTTAATCATGACCAATAATGAAAGCATAGACCCTGCAAAACCGGTGGGGTCTTTCGCAGGTGCTATGGGTTTGGGACAATTCATGCCCAGCAGCTTTCTAAAATGGGCTGTAGACCATAATGGTGATGGTCGCCGTGATTTATGGAATCCTGAAGATGCTATCGGTAGCGTGGCTAATTATTTTGCTCAACATGGTTGGCAAGCGGGTAAACCAGTGGTCAGTCCTACTCGTGGCTATTTGTCTGGTGTAGAAAATTTAGAACCCGGCATAGATCAACAATACTCGCTGAGTACATTACAACAAGCTGGTGTAACACCGGTAAGCCATTGCCCATGTGATTATCCATTACGCCTTTTATTGTTAAGACATGATCACAATGATGAATATTTGCTTGGTCATCCTAATTTTGTCACTATTTCCCGTTATAATCATAGTACTTACTATGTTATGGCTGTTCATGAATTAGCCCAAGCTTTTAAAAATAGCTCTAACACCCTTGCGAAAAAATGA
>GE000125
ATGGCAATTGAAATAGAACATAAATTTTTGCTGGCAAATGCTGACTGGCGTAATGAAATTAAACACTCTATTCATTATAAGCAGGGCTATCTTAGTAGCAGTCCACTCAGCTCGGTACGGGTAAGAATTTCTGACAGTCAGGCCTGGATAAATATCAAAAGTGCCACCATAGGCAATCATCGGCAAGAGTTCGAATATGCCATTCCTCTGCCGGACGCACAAACCATACTGGATGATTTATGCATCAAACCCTTGATTGAAAAAATCCGCCATTTTGTGTATCGAGGCCCACATGTGTGGGAAATTGATGAATTTATGGGCGATAATACGGGCTTAATTGTTGCCGAAATCGAATTATCACAATTGGATGAAACATTCCCGAAGCCTGACTGGATAGGTGTTGAAGTCACTACTGACATTCGCTATTACAACAATCAATTAAGCAAGTACCCCTATAAAGACTGGGTTAAAGAGGAAAACTAA
>GE000126
ATGGCACTGCTGATTAGTGATGAATGCATTAACTGTGATGTTTGTGAGCCGGAATGCCCAAACGGCGCAATTTCGCAAGGCACAGATATTTATATTATTGCTCCAGAGTTATGTACTGAATGTATTGGTCATCATGACAAGCCGCAATGCATGGAAGTTTGTCCGGTAGATTGCATTAGTCAAGATCCCGATGTGGTTGAAGACAAAGATAGTCTTTACCAAAAGTTTCTTAAGATCAGTGCTTAG
>GE000127
ATGAACATTACAGCAATTTATCCCGGCACTTTTGATCCAGTAACCAATGGACATTTGGACTTAATTCATCGCGCATCGAAACTTTATCATCAAGTTGTTGTCGCAGTAGCTTCCAGTCAGGGTAAAAATCCTTTGTTTTCGTTGGCTGAACGAGTGGAAATGATTAAACTTGAGGTTGATACTTTTAATAATGTTGAAGTAGTCGGTTTCAATACCTTGTTAGTTGAATGTGCTAAAACACATCATGCCTCAGTGATAATACGAGGACTACGTGCGGTGTCAGATTTTGAATATGAATTTCAATTAGCTGGAATGAATAGGCGTTTGTCACCGGAAATTGAAACGGTATTTTTGACGCCAGCCGAACAATATGAGTTTATTTCGTCCAGTATGATTCGGGAAATTGCAAAATTCAAGGGAGATGTCAGTAGTTTTGTGCCGGATACTGTAAAACAATGCTTAATTAACAAATTTGCAACGGAGTAA
>GE000128
ATGATTAAACAGCGCACTTTAAAAAACACCATTCGTGCCACTGGTGTCGGTTTACATACCGGCGACAAAGTCTATCTGACTCTGCACCCTGCTGAACCTAATACAGGTATTCGCTTTCGTCGTGTCGATTTGGAAAATCCGGTTACTATAGAAGCCCGCCCAGAAAATGTGGGCGAAACCAAACTTTCAACTACCTTGGTACGTGACGGTGTAAAAGTCTCAACTGTGGAGCATTTGTTGTCCGCATTGGCTGGACTAGGCATTGATAACGCACTTGTAGATGTCAGTGCACCAGAAGTTCCTATTATGGATGGCAGTGCTGGCCCATTCGTTTTTTTACTGCAATCTGCAGGTGTAGTGGAACAAGATGTTCCTAAGCAATATATTCGCATCAAACATGCAATAAGAGTTGAAGAAGGTGATAAATGGGCAGCATTTGAGCCTTTTGATGGTTTTAAGGTAACTTTTACCATTGACTTTGAACATCCCGCTTTTTCGGATCATCTTAAAACAGCTGTTATGGATTTTTCTTCTACGACCTTTGTTAAGGAAGTAAGTCGTGCTCGTACCTTTGGCTTTATGAAAGATATTGAGTTTTTACGTGAAAATAATTTAGCATTGGGTGGTAGTCTTGATAATGCCATTGTGGTTGATGAAGACAAAGTCTTAAACGAAGACGGACTGCGTTATGCTGACGAATTTGTTAAACATAAAATTCTCGATGCGATTGGTGATCTATATTTACTGGGTTATAGTCTGATCGGTGAATATCAAGGGTTTAAATCAGGACATGCACTCAATAATAAATTATTGCTGAGTTTATTGAACGATAAAGATGCCTGGGAAATGGTTTCGTTTGATAATGTAGACGAAGCACCCATTTCCTTTATGCGTTCTGCACAAACACCTATTCCAGCGGCAAAATAA
>GE000129
ATGAAATATGAACTAATGGACAATAGTGGTAATGCTGTTATCAAAGTGATTGGTGTTGGTGGTGGCGGTGGTAATGCGGTTAATCACATGGTTAACGGTGGTATTGATGGGGTGCAATTTATTTGTGCTAATACCGATGCTCAAGCATTAAGACAAATGAGTGTAGAAACCATCGTTCAATTGGGTGTCGAATTAACTAAAGGTTTGGGTGCAGGTACCCGCCCTGAAGTGGGTAAAGCAGCCGCAGAAGAAAACCGTGATCGTATCCGCGAAGTAATGGATGGTGCAGATATGGTTTTTTTAACGGCCGGCATGGGTGGTGGTACTGGAACAGGTGCTATTGCAGTATTTGCTGAAGTTGCTAAAGAACTGGGAGTATTAACTGTTGCGGTTGTCTCAAAACCATTCGATTTTGAAGGGGCTAAGAAAAAGGCGGTTGCCGAAGCGGGTTTAAAAGAACTGGAAAAATTGGTTGATTCCTTAATTATCATACCTAATCAAAAATTGTTGCCCACCTTAGGAAATAATCGTTCTTTAGTCGATTCATTTAGAATTGCAAATGAAGTGTTATTGGATGCAGTGCAAGGTATTACTGAATTAATTACCCATCCTGGTCTGATGAATGTCGACTTTGCTGATGTTAGAACTGTTATGACGAACATGGGCAGTGCCATTATGGGTACTGGTATTGCTAGTGGTGAGAACCGTGCCCGACTGGCTGCGGAAAAAGCGATAGCCTGTCCGTTACTGGAAGATATCAATCTGCAAGGTGCACGTGGTATTTTGGTCAACGTAACCTCTAATGGTGATTTAGGTCTGAATGAATTTGACGAAATCGGCAGTATTATGCACAATTTCGCCTCTGAAGATGCTGATATTAAAATCGGTATGGCTGTCAATCCAAGTTTGGGCAATGAAATTAAAGTCACGGTGGTTGCAACCGGGATGGGCGAAAAAGTAAAAGCTAATACACCGATTAAATTAGTGCAAAAAGTTGCAGCTGGCGAAATTAATTATGATCAATTAGAAAAGCCAACTGTTATTCGTCAGCAAAGACAGGAAGCGACTCGTGAATCGCGTGAAACACGTTTTGGTGCTCAACCCAGAAATGATATTGATCTGGAATATTTGGACGTACCTGCATTTCTACGTCGTCAGGCTGATTAA
>GE000130
ATGGCCAAAAAAACAGATCGAAATTTATTAGTAGGCTTAGATATTGGTACTACTAAAGTTGCCGCCATAGTCGGCGAATACCGGGGCGGTGACGAGATAGAAGTCATCGGTATAGGTACAGCACCTTCAAAGGGGTTGAAAAAAGGCATTGTCGTTAATTTGGAATCGACTGTTCATTCCATACAGCGTGCAATTGAGGAAGCTGAGTTAATGGCTGGTTGTCAGATCAAATCGGTATTTGCCGGGATCGCAGGTAGCCATATCAAAAGTTTAAATTCGCACGGTATTGTTGCGATTAAAGAAAAAGAAGTAACGCAACACGATATTGATCGAGTGATAGATTCGGCAAGAGCGGTTGCGATTCCTGCTGATCAGAAGATTTTACATATTTTGCCGCAGGAATTTGTTATTGATCAGCAGGAGGGCATTAAGGAACCTATCGGTATGTCGGGTATTCGCCTTGAAGCGAAAGTGCATATGGTTACTAGTAGTGTTAGCGCTGAACAAAACATTGTTAAATGTATTCGTAAATGTGGGTTGGATGTAGATGACATTGTGTTGGAACAATTGGCATCCTGCTCCGCAGTACTGACTGATGATGAGAAAGAGTTGGGTGTTTGTCTGATTGATATTGGTGGTGGAACCACTGATTTGGCGATTTTTTCTGAAGGTGCCATTAAACATACAGCAGTCATACCGATTGCGGGTGATCAAGTTACCAATGATATTGCCGTGGCATTACGCACACCCACTAAAAATGCTGAAGATATCAAACGTAAATATGCTTGTGCACTAACGCAATTAGCTGATCCACAACAAATGATAGATGTTCCCAGTATTGGTGATCGTGAACCGCGCAAAATTTCTGCACAAAACTTGGCTGAAATTGTTGAACCACGCTACGAAGAATTGATGTTGTTAGTTCAAGCCGAGCTAAGACGGAGTGGTTATGAAGATTTGATTGCCGCAGGTATGGTCATTACCGGTGGTAGTTCACAAATAAAAGGACTAATAGAGTTGGCAGAGGAAATTTTCCATATGCCGGTAAGAATGGGGGTGCCATTGTATGTTTCAGGATTAACCGATGTGGCACAAAATCCTATTTATTCAACCGCTGTGGGTTTGTTGTTGTATGGCAAAGACCATCACGGGAGAGCTTTAGGGTCAAATGATGATGGTTCAGGTGTGTTGTCAAAAATCAAAAACTGGTTTCAAGGTAATTTTTAA
>GE000131
GTGTCCAGGCTGAAGGTTTTTACAATTTTTTTATTGTTAATTGGGGGCGTTTGGCTTGGTTGGCGACAAGTTAAGCTGACTAACGTCTATTTTAGGCCGATTCATTACGTAAAAATTGAAGGCTCATTTCAATACACCAGTAAAGAACGTTTGCAACAGTTATTAAATCCGCTCATGAAGCGCGGATATTACCAAGCGGATATGGAGGCAGTGCAACAAGCCATTAAAACCCTATCAATGGTTGATAAAGTTGATGTAAAACGGGTATGGCCTGATGCGGTATATATAAAAATTACTGAACATAAACCGATAGTACGCTGGGGAAGTAATGCGTTACTCAATAAACAGGGTGAAATTCTAATTCCTGAGAATATTGAAGAATTTAAAAACTTACCTTTAATTACGGGTCCTGAAGGACAGGAAAAAAAATTGCTGGAAATAATGAAAGGTATTTATATCGTTTTAAAGGATAAATCCATGCAATTGGCAGAGTTTCACGTCAATGATAGACGTGCTTGGCGGATCAAACTGGCTAGTGGCTTGGAAATGCAATTAGGTAGGAAAGCACCACTCGAAAACATGCAACGCTTTTTAAAAACAATGGATTTAATAGGTACAGAACAGGTTGAGATGATGGCAAATGTGGATACTCGCTATCCAAATGGATATGCAGTGACCTGGAAACCTGATCTGCCGAAAATCGATTGGAAAGCAATCGTTGAGAAAACAAGAACCTGA
>GE000132
ATGAAGAGATTACACACGCACAGCATGACTGATTTTGGAAAAGTTGCTGTATTGATGGGGGGCTCGGCTGCGGAACGGGAAGTTTCTTTGCGTAGTGGTCACGCTGTCTATCAAGCTCTAAAACAGCAAGGCATAGATGCCGTTGCCGTGGATGTGACAGGCAATGTGATTGATGCTTTAGCCAACATCAAAGTTGATCGTGTTTTCAATATTATACATGGTCGTGGTGGGGAAGATGGTGTATTGCAGGCAGTTCTCGAAGTAATGGGCATACCCTACACCGGATCTGGGGTTATGGCTTCAGCATTGAGTATGGATAAATTACGTACCAAGCTTTGCTGGCAAGGTATGGGTTTGCAAACGCCAAAATGGCAGCTATTAAAGAATGTTCAGGATATTGATATTTGCATAGAAAAGCTGGGTTTTCCTGTGATTGTCAAACCTGCCAAAGAAGGCTCAAGTATAGGCATGAGTAAGGCCGAAAATCGCCAGGAGCTTGTGTCTGCATTTGAGCTGGCGAATCAATTCAATTGTGATGTTTATGCGGAAAAATGGATAAAAGGAAAAGAATATACCGTATCGATACTGGCTGGTGAAGCTTTGCCTGTTATCCATGTACAGACACCTAATGTTTTCTACGATTTTGAAGCGAAATATCAGGCTAACACTACCCAGTACCATTGTCCTTGTGGGTTGAGCAAACCGCAAGAGCAACATCTACAGGAACTTGCACTACTGGCTTGCGATGGATTGCAGGTAAAAGGCTGGGGTAGAGTTGATGTGTTTATTGATAGCGATGATTGCGCACAATTGATTGAAGTAAATACCGTACCAGGTATGACAGATCATAGCTTGGTACCTATGGCAGCAAAAGCTGCGGGTATCGATTTTAAAGAATTAGTTTTGAGCATACTGGAAACCAGTTTAGAAGGTTAA
>GE000133
ATGTCTAAGCAAACGACCTTAAAAGGTACCTTACTTTACAACGAGCCACTGTCTAAATATACCAGTTGGCGAGTAGGTGGTCCTGCATCTCAAATGTATATACCTGAAGATAAGGCCGATTTAATTGCATTTATTTCGAGCTTGCCGACTGGAGAACAACTCTTTTGGATGGGTATGGGCAGCAATTTATTGGTGCGTGATGGTGGTATTAGAGGCACCGTTATCAATACTCGTAGTCGTTTGAAAAATATGTATTTGCTTGATGGTGAACGCGTATATGTAGAAACAGGGGTGCCTTGTGCACATGTGGCTCGATTTTGTAGCGACCTGGGTCTGGTTGGTGCAGAGTTTTTGGCGGGTATACCAGGCACTATGGGCGGTGCTTTAAGAATGAATGCAGGAGCTTTTGGTGGCGAAACCTGGAGTATTGTCGAGCAGGTTGAAATGATTAATGCGCAGGCAGAAGTGACTTTGCGTGGTAAAGAGGCTTTTGAAGTTGCTTATCGCTCGGTTAAAGGTATAGAAAATGAATGGTTTTTATCGGCGCAATTACAATTAGGTAAAGGTGATATTGAAGCCAGTCAACGGCAAATTAAGGCGCTTTTAGAAAAAAGGAATGCGAGTCAGCCAACCAATAAACCAACTTGTGGTTCGGTATTTAAGAATCCTCCAGGCGATTTTGCAGCCAGATTGATTGAAGCTTGCGGACTTAAAGGGTATCAGATTGGCGGTGCCGTTGTTTCTGAGAAACACGCTAACTTTATTGTAAATATGGGTAACGCAACTGCATGCGATATAGAAAATTTGATTGAAGATATTCAGGTCAAGGTAAATGCACAATTTGGCGTCAAGTTACAAACAGAAGTATGCCGGGTAGGTGAAATATTATGA
>GE000134
ATGAATAGACCCAACTCTCAGTTTATTCAACATGCTCTGGGTGATATAGACAAAATACATTTTGTTGGTATTGGCGGTACAGGTATGAGTGGTATTGCAGAAGTTTTGTCTAATCTGGGCTATCAAATCTCCGGTTCAGATATAAAAGCTTCTGCGACAACTGACCGTTTACAAGCATTGGGGGTTAATGTTTATTTTCAACATCATGCCGATAATGTTAATGGTGTTGATGTAGTGGTGACGTCAACAGCTGTAGATAGAAGCAATCCAGAAATCAGTACCGCTTATGAAAACCGCATTCCAGTGATTCCGCGTGCGGAAATGTTGGCGGAATTAATGCGTTTCAGATTTGGAATAGCTGTTGCAGGTACGCATGGGAAAACCACCACAACCAGTTTAACCACCATGATGCTTGCTGAAGGTGGATTAGATCCAACTTTTGTAATTGGTGGGCGTTTGAATAGCGCCGGCAGTAATGCTAAGTTGGGATTAGGTAAATATCTGGTTGCTGAAGCAGATGAAAGTGACGCTTCGTTTTTATATTTGCAGCCTATGGTTGCTATAGTCACCAATATTGATCAAGACCATATGGAAACATATGGTGGTAGTTATCTGCGACTGAAAGAAACATTTATTAAGTTTTTGCACCAGTTGCCATTTTATGGCTTAGCCGTATTGTGCATTGATGATCCAGGTGTTCGGGAAATTTTACCGGATATTTCTAAGCCAGTTAAAACCTATGGTGTAAGCCCTGAAGCTGATGTTCAAGCCATTGACATTAAAAAAGATGGTTTGCGTACGCATTTTACTGTATTGCGCTGGGGAAATATGCCGCCGTTAAAAGTGACGCTAAATTTGCCTGGTTGGCACAATATGCTCAATGCTTTAGCTGCTATCACTGTAGCCACTTCCTTAGGTGTGGATGATGACGCTATTTTGAAAAGTTTAAATGAATTTAAGGGAGTTGGTAGACGTTTTCAAATAAATGGAGATTTAGACATTGAAGGTGGAAAGCTGACTTTGGTAGATGATTACGGGCATCATCCCCGCGAACTGGCTGCCACCCTGGAAGCTTTAAAACAGGCATGGCCAACACGCAGGAATGTCGTTGTTTTCCAGCCACATCGATATACACGTACTCGAGATTTATTTGAAGATTTTGTAGAGGTGCTATCGGGTGTTGATGTTCTGATATTACTGGATGTCTATTCTGCGGGCGAAGCAGTGATAACTGGAGCTGATGGTAAAGCATTATGTCGATCAATCAGAATACGTGGCCAAGTTGATCCCGTATTTGTACAAAATCGTAATGATCTGGCCACTATTTTAGCTGGAATAGTGCAAAAAAATGATGTGATTTTGACAATGGGTGCAGGCAATGTAGGTCAAATTGCAGCTGAATTACCCGGTGATCTGGCAAAGGCGTTGTTGCAATATGTCTAA
>GE000135
ATGAATCAACGCATTGTCATTATGGCGGGTGGAACAGGTGGACATGTGCTTCCTGCTTTGGCTGTTGCTGAGGAAATGCTGTTACGTGGATGGCAAGTCAGTTGGCTCGGAACTCAAAAAGGATTAGAAAGCCGTTTGGTACCCTCGCGGGGAATTGAAATAGATTGGTTAGCTGTCGAAGGCATTCGTGGCAAAGGAATAGTCTCTAAAGTCATCGCAATTTTTAAGTTGATGCAAGCTTGCTTACAGGCGTTGCGTATTTTAAAACAGCGTAAACCTAATGTTGTATTGGGTATGGGTGGGTTTGTTGCAGGCCCCGGCGGATTGATGGCAAAAATATTAGGTATACCCGTTGTTATTCACGAACAGAATCGTATTCCAGGAACTACAAATCGATTATTGGCGAAAATTGTTGCATGCAAAATATTAGAAGCGTTTCCTGATAGCTTTGTGAAGTCAATGCAAGCCATTTGGACCGGTAATCCACTACTCAATACCTTTCTTACTCAACCCGAAAAAGCCGAGTGGAATATTCAAGCTGGAAGATCTCTACGGGTTTTGGTCGTCGGTGGAAGTCAGGGGGCAAAAGTTTTAAATGATCACGTACCTTATGCATTGGCAGAGTTTGGTGGGATTGAAGTTAAGCATCAAACAGGGTATGCCATGCACCAAGAGGTAGAAAAATGTTATAGCGATTTAGGCATAAGTGCAGAAGTATTGGCATTTATTGATGATATGCCGACCGTGTATCAATGGGCAGATCTAATTATTTGCCGGGCAGGAGCCATGACTATCAGTGAGGTGGCTGCGTGTGGCTTGCCTAGCATTTTAATACCGTTATTGAATGCAATTGATGATCACCAAACTGCAAATGCTAATTATTTAACAGATGCGGGTGCCGCACTATTATTACCACAAACCGAATTGAATACTGAAAACTTGCGTAAAAAAATTGAACAAGCCATAAACTCCTTGCCTGCAATGCGGCAAGCTGCCAAACAAAAAGCCAAACTATCGGCAACACAATCGGTTGCTGACATTTGTATTGCGGAGGCGGCGTAA
>GE000136
ATGTTAAAGCCAACTGCAAATCAACGTTCATCTAATCGCATGCATATTGATCAGATACTACTATTGGTTTGTTTCAGTTTGCTCAGTATCGGTTTTGTGATGGTGACTTCCGCATCTTTACATTTAGGTGTAAAGATGGCGAATGATATTTCGCATTATCCATTTAATCAACTAGCACATATTATTCTCGGCTTGGGTTTTGCTGCTTGTATTACACAAATTCCAATGCGTGCATGGGAGCGTTGGGGGCAGAGTCTATTCATTATTGGCATTTGTTTGTTACTAGTTGTTTTAATACCTGGGGTGGGTAGTAAAGTTAATGGCAGTATTCGTTGGCTTTCAATATTTGGTTTACGCATACAAGTATCAGAAGTCGTAAAGTTTATCTCTGTAATTTACGTTGCTGGATACATCAACCGTCATGCTGATCACGTTAGAACATCAGCCTATGGTTTGCTTAAACCGTTGATGTTGTTTTCAGTTGCCTGTGTATTACTCTTACTGGAACCTGATTTTGGTTCAGCTGTTGTTATTTTGATTATTGCCATGGGAATGATGTTCTTAGGTGGAGCCCGAATCTCGCAATTTTTAGTGTTACTGACTTTTGTGACGCTATTGGCCGTGACATTGGTTTATGTTTCCCCTTATCGTCTGGCTCGGGTACTTAGTTTCAGAGATCCCTGGGCCGATGCGAAAAATACAGGTTTTCAATTGACTCAAGCTTTAATTTCTTTTGGTCGAGGAGAATTTTCTGGGGTGGGTTTAGGTAATGGTATTCAAAAACTATTTTATCTACCTGAAGCACATACAGACTTTTTATTTTCAGTACTGGGTGAAGAATTAGGCTTAATAGGCGTCATTCTAATAATTTCCTTGTTTTCTGCTTTGTTAATACGTGCTTTTGCAATTGGTGCGCAAGCTGAAAAAAATGGAGCAAGATTTTCAGCCTTGGTAGCGTATGGTTTGGGTATATGGTTTTGCTTTCAATCGTTTGTGAATATGGGCGTAAACATGGGTATGTTACCAACCAAAGGTTTAACCCTACCGCTAATGAGTTATGGTGGAGGCAGCATGATAGTGATGTGTGGTGCTATTTCGGTATTATTTCGAATTCATTATGAAGTTACCGAACAAAGTAAAGGGACTATCAATAAGGATGTGTACAAATGA
>GE000137
ATGAATACTTCTGAACTACTCAGTGCTTTAGAATTCAATTTCAAGCTAAATGCCATTGATTCGCGCTTATTAATAGTTGGTTTAGGCATTACAGGATATTCAGCTGCGCAGTTTTTACAAAATACACCCATAAAATTTGCAGTTATTGACAGTCGCAGTAATCCACCTCTGATTGATTCATTGCGAAAACAAATGCCAGATGTCCCCGTATTTTTAGGTGGCTTTAATCAATCTGCGTTTGAGGTGGCTACACATTTGTTAGTTAGCCCTGGAGTATCGCTTAGTGAAGTGATGATACAAAAAGCTATAGCAGCAGATGTTACCATCATGAGTGATATTGATTTATTTGCATGTGCGACTGATAAGCCAATTATTGCCATCACTGGTTCGAACGGTAAAAGTACTGTGACTACTATGTTGGGAGAAATGGGTAATACCGCAGGTGTGAAAACTGCAGTGGGTGGCAACTTGGGTACGCCCGCCCTAGATTTATTGGAGCAGAATGCTGATTTATATGTGCTGGAACTCTCCAGTTTTCAATTGGAAAGAACAACGGCCCTTAATGCCATTGCTGCGACAGTTTTAAATATAAGTCCTGATCATCTTGACCGACACGAAGACGTTATCGCTTATTCCAAAGAAAAACAGAAAATTTTTAGTGGAACAGGTGTCATGGTTTTGAATGCTGATGATCCACTCGTTATGAATATGAAAAGTAAAGAACGTACTTGTCTTACTTTTTCTACTCAAAAGCATGCCGATTTCTATTTACGACGCGGTGAAAGCAGCTCTTTAATGCAGGGTGAACAATTTTTGATGTCTACTAGTGAATTACGACTGGAAGGAAATCACAATGTTGCCAATGCCTTGGCTGCTTTGGCTTTAGGTTCTACGATTGGTTTGAATATCGAAGCCATGTGTAAGGCATTAAAAAAATTCAAAGGCTTGCCGCATCGCATGCAGAAAGTCAGTGAAATTGGTAGGGTGCTGTGGATAAACGATTCTAAAGCTACCAATATTGGAGCATGTATCGCTGCACTTGAAGGATATGAGCATAAGGTTGTACTTATTGCGGGTGGTGATGCAAAGGGTGCCGATATGCGCGATCTCTTGCCAGTAATTAAGGCTAAAACAAAAAGCGTTATTTTAATCGGTAAGGATGCCAAGTTAATTGAAGCTGCTTTGGAAGCGTGTGTGCCTATTTATTATGCAAGCAATATGAAAGAGGCCGTGAGAATTGCACAAAATCAGACTATTGCAGGTGACACTGTGTTGTTATCTCCAGCCTGTGCCAGTTTGGATCAATATAAAAGCTATGCAGATAGAGGAAATAAATTTATCGAAGCTGTATTGGAGCTAGGCACATGTTAA
>GE000138
ATGTTACTATTATTCGTAGATTTTTTATCAAACTTGGATAGCGGCTTTAGAGTGCTACATTACTTAACATTCAGAGCAATTCTGGGTGTTTTGACTGCTTTGGCGATATCACTTGTCATTGGCCCTGTCATGATCAGACGCTTAACACGTAATAAAATTGGTCAAAGCGTCCGTGAAGATGGTCCACAAAGTCATTTTTCAAAATCAGGTACGCCCACAATGGGCGGAACCATGATTTTATTTGCGGTGGCGTTCAGTACTTTGTTATGTGCAGATCTTACTAACCGATATATTTGGGTCGTGCTGCTAGTAACACTTGCGCATGGAGTAATCGGTTTTATTGATGATTATCGAAAGGTATTGAAAGGTAATAGTGATGGTTTATCAGCAAAAGCTAAATATTTTTGGCAATCTGTAGTCGCATTGAGTGCCGCATTATATTTATTCAATACCGCTCAACTTTCTGCTGAAACTCAATTTATTGTGCCATTTTTCAAAAACGTAACCTTAGACTTAGGTTGGGGATATGTAATATTAACCTATTTTGTCATTGTGGGTTCTAGTAATGCCGTTAATTTGACAGATGGTTTGGATGGATTAGCCATTATGCCAACGGTAATGATTGCAGCTGCTCTGGCAATATTCGCCTATCTATCTGGACATAGCAATTTTGCCCAGTATTTAGCTATTCCACATATTCCCCGATCTGGAGAACTGGTCGTTTTCTGTGCAGCTTTGGTGGGTTCGGGTTTAGGATTCTTGTGGTTTAATGCCTACCCTGCGATGGTATTTATGGGTGATGTCGGTGCCTTGGCATTGGGTGCTGCTTTAGGCACAGTTGCTGTGTTAGTAAGACAGGAAATTGTGCTGGTAATAATGGGCGGAATCTTTGTCATGGAAACTATTTCAGTCATTATTCAAGTTGCTTCTTATAAAACAAGAAAAAAACGGGTGTTTCTAATGGCACCTATTCATCATCACTTTGAGCTTAAAGGTTGGCCGGAGCCACGTATCATTGTACGTTTCTGGATAATATCCGTGATTTTAGTGCTGATTGGCTTGGCAACTCTAAAGCTGAGATAA
>GE000139
ATGAAAATGCAACTCACTGAAATTGCAAAAGTGATTGATGGCACTTTGCTAGGTAAGGATCGGGAAATTGTTGGTGTAAGTATTGATACCCGCACTCTTGTTGCAGAACAGATATACCTTGCGTTACAAGGCAAAAATTATGATGGACATCAATTTATCAAGCAAGCACAAAACGCGGGAGCTTCAGCATTAATAGTCGAACGTCACTGTGAAAGCGATTTACCGCAGATTATTGTTAAAGATAGTCATTTAGCATTGGCCGAGTTAGCTGGATTTTGGCGTAAACAGCTTAATATTCGAGTGGTTGGCATTACTGGTAGCAATGGTAAAACCACGGTAAAAGAAATGATTGCGGCCATTTTAAGGACTAAGGGAAAAACTTTGTATACGCAAGGAAACTTGAATAATGACATCGGTGTACCTTTAACACTGTTGCAACTTGATAATAGCTATCAATTTGCAGTGATAGAAATGGGTGCCAATCACGCCGGTGAAATTGCTTATACCAGTAAATATGTATTGGCGGATGTGGTCATGATTACTAATGTTGGTACCGCACATATTGAAGGGTTTGGAAGTTTAGACAACATCGCTAGAAGCAAAGGCGAGATTATAGAAAGCTTAGGAAGTGATGGTACTGCAGTGCTGAATAAGGACGATACTTTTTATGATTATTGGCTGCAATTGGCCGCCGAGCGTAAGACCTTAAGTTTCGGTTTTACGGAAACAGCAGATGTTACAGCTAAGAATATTTGTACAGAACTTAAAAGAGATGGTTTTGAAACTAGTTTTACATTAATTACTGCTGGTGAAAACTTAGATATTCAACTGCAATTAGCCGGTGAGCATAATGTCAAAAATGCACTGGCCGCTGCCGCTGCAGTTAAGCCATTCGATATTGATTTGCCAAGTATCAAACAGGGACTTGAGCAAGTAACACCCGTCATTGGACGTATGCAGTTATTACGGGGACGAAAGGGAAATTTTATCATTGACGATACTTACAACGCCAATCCAAATTCACTAAAAGCGGCTTTAGAAGTTCTGGATAAAAACACTAACAACTGGTTAATTTTAGGTGCATTTGCCGAATTGGGTACTGATAGTTTGGCTATACATCGGGAAATTGGAGAAATGATTAAATCCATGCCAGTAGAGCGTTTATTTGCAGTGGGTCGGGATGCCAAACAAACTGTAGAAGCTTTTGGATGCAATGGACAATTCTACGATAGTCAGGAGCAATTGCTGGCAGAGTTAAATAAAACACTAACGGGTAAGGAAACACTTTTAGTCAAGGGTTCACGATCACAAAAAATGGAAAATGTGGTTGCGGCTTTAGTCGATAATTTCAGAGCAGCATAA
>GE000140
ATGAAACTTAAACAGTTACTTTGCGATGTTCTAGACACAGAAGTTGATTTTGAAATCAACGGCTTGGCTATTGATAGTCGTTTAGTGCAGGCGGGTAATGCTTTTATAGCTCTACAGGGTTCATCCCAACATGGCATGGCTCATGTTGATGAGGCCATTGCAAACGGGGCTTGCGTGGTGCTTTACGAACCAGCTGGTTTAATAATGACCAATTTAGACGAATTATTGATACCGCATTTTCCGGTTCCTGATTTGGCTCAACATTTAGGGAAAATAGCAGCGAGATTTTATGATTTACCCGCAAGAAAATTGGCGATCATTGGTGTTACTGGCACCAATGGGAAGACAACTTGTAGTCAGTTAATTGCGCAGGCTTTGGATGATTGTGGGGTAATCGGTACTTTAGGTTGGGGTGTTCCGGGTGAGCTCTCCCCTACTCTGAATACAACGCCTGATGCGCTATCAATACAGCATATGCTAGCGCAATTTGTCAGCCAAGGAAAAGCGGTTGTGGCTATGGAAGTTTCTTCACATGGTTTGCAATTGGGCCGCATTAACTCAGTGAATTTTACGGGTGCTGTTTTTACAAATTTAAGTCGCGATCATTTGGATTTTCACGGCAGTATGGAGGGTTATTTTCAAGCCAAATTGTCACTTTTTAAATCAAGTAACCTGAAATTTGCTGTATTAAATGCAGATGATCAAGCCGTGTTAACAGTCAGGAATCATTTGGCTGCAAATGTAAAGTGTTGGACATTTAGTACTAAGGGTCGATTTGTAGAGGGTGCAGAAAGCATTGTAGCGAAACACATTGTTATGAGTGCCGATGGCATTCGTTTTCAAGTTATTTGGGGGGAGCAGATTGCGGACGCATTCACGCCACTGGTTGGTGACTTTAATTTGGAAAATGTGTTGGCAGTGTTTGCAGTTATGTTAGCCATGGGTACGAGCTTTTCTGTTGCTGTAGCAAATTTGGGTAAATTGAAAGCGACTTTAGGACGTATGGAGAAGTTCGGTGGTAATCATAAACCAACCGTATTTGTTGATTATGCGCATACTCCAGATGCATTAGAAAAAGTATTAAAAGGTTTGAAAGGTCTAGGTCAGCTTTGGGTAGTGTTTGGTTGTGGCGGTAATCGCGATACAGGTAAACGTCGAGAAATGGGACATATCGCAGAAACTTTAGCTGATCAAGTCATTATTACCGACGACAACCCACGTGATGAAATTGCTAGCGAAATTATTAACGAAATATTGATGGGTTGTCAGAGTCAAAAAGTGAAGGTTATTCAAAATAGAAAATTAGCCATTGATACCGCAATTCAACAAGCCACTAAAAATGATTGTATTGTCATCGCGGGTAAAGGACATGAGGAGTATCAGGAGATAAACGGTGTTAAATTTCCGTTTAGTGATCAGGCTGCCGTTCAACATTCCTTAGCGAGTTGGAATCATTGA
>GE000141
ATGCACATTAATACGCGTACAAAAACATTGCAACACAGTTCGGACATTTTTGATGTCAGGCGTAAGTTGCTGTTATACACCATGTTATTAGCTATGCTGATACTGGTTTGTCGTGCCGTGTATTTGCAAATATTAAATAAAGATTTTTTACGTGATAAAGGCGAAAAACAACATGTTGACGTTGTTTTAGTTTCAGCCTATCGCGGACAGATTCAAGATAGAAATGGCGAGCCTTTAGCAATCAGTACGCCAATGCAGTCAATTTTAATAAATATGCACCAGTTAAAAGATAACGGGCAAGAAAAGTTAAATGAAATGGCAAAAATTTTGGCTATTCCAGAAAGCGAATTTCAAGCCATTCTTAAAAAAGAAGCTAAAAAGCATTTTTTTTATCTGAAAAGACAAATTAATCCTGCTTTGGCAGAAAAAGTCAAAGATATTGATTTAACTGGTGTTTATTTTGAACGGGAATTCAAACGTTACTATCCTGCTGGTGCGGTGTCAGGACATTTGTTGGGTTTTACTGATATTGACGATGTTGGTCAGGAAGGATTAGAGCACGGATACGAGCAAATCTTGCGTGGCAAAATTGGCAAAAAACGAGTTATCAAAGATGGTAAAGGTCAAATTATTAAAGATGTGGAGAACATTGAAGAGGCTGAAGCAGGTCGGGATCTGGTTCTGACGATTGATGAACGAATTCAATATTTAGCCTACAGAGAATTACAAAATGCGATGGTTCAAAATAAAGCTCATTCCGCTTCATTAGTCGTCTTAGATGCGAAAAACGGTGATGTGTTGGCTTCTGTTAGTCAACCAGCATTTAATCCGAACAATCGTAAAGAATTAAGTAGTAGTCGTTATCGCAATCGCGCAATGATGGATAGTTTTGAGCCTGGTTCTACCGTTAAGCCCTTTGTTATTGCTGCGGCTTTGGATGGTGGTTATGTGGACCCAAATGTGATTATAGAAACCCATGGCGTCTATCATCTGGGACATAACGTAGTTAAAGATGTTCATAATTATGGCACCTTGGATTTAACTCATGTTTTGCAAAAATCCAGCAATATTGCGGTAACCCAAATTGCCATGACTATGCCGCCTGTTTATTTTTGGAATGTTTATAGCAAACTGGGTTTTGGATCATCCGCCGGAGTTGGATTTCCAGGAGAAGCAAGTGGTTCGCTATTGGATTATCAAAGCTGGCATGAATTTGATCAGGCTTCATTATCATTTGGCTATGGCGTATCAACGTCAATATTGCAATTAGCTCGAGCCTACACTGCATTGGCTGATGATGGCATAGTGCATTCAGTAACCATACTTAAGCGCGATGAGGATCCAGATGCGCAAAGAATCTTCAAACCTGAAACTGCTCGTATGGTTAGAGAAATGTTAGAGCATGTAACCAGCAAAGAGGGTACAGCTTACCAAGCCAGAGTAGAAGGTTATAGAGTGGCCGGTAAAACCGGAACGGTTAAAAAAGCAACGGCGGGTGGTTATGCGGATGATAAATATTTATCGGTATTTGTGGGGATGGCACCCGCGAGTAATCCACGTTTCATTATCGCAATTGTCGTTGATGAGCCAACCTCCGGTCAGTATTACGGTGGCTTAGTTGCCGCACCTGCATTTTCCAAAGTGATGGCAGGTGCCTTGCGAGTATATGGAGTCGAGCCTGATGGTTTGGATAATATGCATTTATTGTTGAGTAGACAATGA
>GE000142
ATGATGTCTACAGCAAAAAACTTATTACTGATTATGCTGGTGGTCGCGCTCATATTATCTGCAATTGCGGTTATTTATAGTAAATATCAAACACGTCTGATCTTTATGGAAATCCAAAAAAAAGAACAGGAACTTGATGATTACGAAGTTGAATGGGGAAGATTGCAATTGGAATTAACTACATTAACTGAAGAAAATCGTATTGAAATTGAAGCAAGAAATCGTTTACTACTCACTTTGCCAACGCAGGACAAAATTATTTACATAAAACCGTAG
>GE000143
ATGTTTGCACATCAGGCTGTTTTATATGAAGAAGCGTTAGAGTCACTTAATATACAAAAGAGTGGTCTTTATTTGGATTGCACTTTTGGGCGCGGTGGACACAGCAGTGGCATATTAAGTCGATTGAATACCTCTGGACGCTTACTGGCTTTAGATAGGGATCAGGAAGCAATCAATAGCCCCGATGCTACCCGGCTGAGTTTAGATCAACGATTTAAATTACATCATGCTTGTTTTTCGGAGTTACTTGGATTTGTTGAAAGCCAAGGGTTCAAGAACAAAATTAATGGCATATTAATGGATTTAGGTGTCTCTTCTCCTCAGCTGGATATTGCTGAGCGGGGATTTAGTTTTTTAAGGGATGGTCCGCTTGATATGCGCATGGACACCAGTCGCGGTTTATCGGCTAGCCAATATCTTCAGCAAGTTGAAGAGCAAGCTTTAACCAAAGTGATTTTTGAGTTTGGTGAAGAGCGATTTGCAAAGCGGATTGCTAGAGCAATTATTGAGCAAAGGCAGAAGCAGCCATTGGAAACTACATTGCAGTTGGCAAAATTGATAGAAGACTGTGTGCCGTTCCGTGACAAATTTAAACATCCGGCCACTCGTACTTTTCAAGCAATTCGAATGGAAATAAATCAGGAATTGAGTGAGATAAGTACAGGTTTAAAGCAAGCTGTTGAAGTTTTGGCTCCTCAAGGTCGTTTAGTAGTCATTGCATTCCATTCGCTTGAAGATCGTATTGTGAAGCGTTTTATTCGGAATGAATCGGGACTTAAAAATAACCCTGGCAGATTACCCGTTAAAGAAGAAGATATTGAAAAGGGAATTTTAAAAAAAGTGGGGAAAGCAATACGCGCTGACGCACAGGAAGTAAAGTTAAACCCAAGAGCCCGAAGTGCGGTAATGAGAGTAGCAGAGAAATTATGA
>GE000144
TTGTTTCGAGGCATAAGTTCTATCAGTTTGGATAATAAAGGGCGTGTTGCAATTCCAACCCGTTATCGGGATGAATTGCAAGAATGCTGTGAGCGGCAATTGATTGTCACTGTTGCGGTGGACGAGAAATGTGTTGGCGAATCCGGCTGTCTGTGGCTTTATCCGCTTCCTGAATGGGAAAAATTGGAACAAACCATCAGCAAATTACCTACGTTGAATAAAATGGCAGGTCAATTACGCCGTTTTGTAATTGGTAATGCCTCTGAATGTGAAATGGACAGTCAAGGTCGATTGTTATTGCCTGAAAAATTAAGAGAGTTTTCAGGGATGGAAAAGCATATTGTTTTGGTTGGACAGTTAAATAAATTTGAAATATGGAATGAAGCTGCTTGGCAGGCCAAGGAGCAGGCATGGCTGAATGGTAGCGATTGCGAGGGCCTAGAGGAGTTGGGCTCCTTGTCGTTTTAG
>GE000145
ATGTCGCAATCACTTTCTATTCTAGGTGCTGGTTCTTGGGGAACCGCATTGGCATTGCTAGCTGCAAGAAATGGTTGCGATACCCTCTTGTGGGGGCATAATTCCCAACATGTTGCTGATTTAAAACATGCTCGCGAAAACCAGCGCTATTTGCCAGGGTTTTTATTTCCAGATAAATTAAAGGTTACGGATGATCTGCGGGATGCTGTACAGTCAAGCTCCATCATTCTAATTACTGTTCCAAGTCATGCTTTTAAAACAACCTTATTAAACATAAAACCCTATTTGAACGGCAGTCCACAAATTATTTGGGCAACAAAAGGATTCGATAGAGAAAGTGGTTTATTGTTAAGTGATGTGGTTTTTGACGTTTTAGGTAAAAATATTCAAATTGCTGTTTTAGCTGGGCCAACGTTTGCGCGGGAAGTGGCTGCCGATTTGCCGACAGCAATTACCATTGCCTCTAACTCGGATACTTTGACAGCACGGCTTACCCAGATACTGCATAATCAACGTTTTAGAACCTATACCAGCACTGATATTGTAGGCGTGCAGGTCGGTGGTGCCTGTAAAAATGTTTTGGCTATTGCTGCAGGTATTGCTGATGGCCTGGGGTTTGGTGCCAATACTCGCGCAGCACTTATTACACGAGGTTTAACAGAAATCATGCGTATGGGTACGAAGTTGGGTGGTCAGCCAGATACTTTTATGGGTTTAACGGGTTTGGGCGATTTGATTTTAACTTGTACTGATAACCAGTCCAGAAATCGCAGATTTGGTTTGGCTCTTGGTCAAGGTAGAGATTGGCAACAAGCTGTTGAAGAAATAGCTCAAGAAATTGAAGGAATTTCAGCTGCTCAAGAGGCTTATGGATTATCTGTTAAATACCAGGTAGAAATGCCTATTACCGAACAGGTCTACAATGTACTGTTTAATAAACTTGACCCCAAGCAAGCCGTGAATAATCTACTCGGACGTGATAAAAGATCTGAAATATAA
>GE000146
ATGTCTGAAACTAACGGCGCAAACGACAAGCAGTTTGCCATTCAAAAAATTTATACTAAAGATATTTCTTACGAAACACCTAATGCACCGAAAATTTTTACCCAACAATGGGAGCCTACGCTAGATCTAAACCTGGGTACCCATGTAGATACGCTGGAAAACTCAATCTATGAAGTGACTCTTAGAATCACGGTTACTGTAAAAATAGGCGAAAGCACTGCTTATTTGGTCGAAGTAAATCAAGCGGGTATTTTTTCGATAGCAGGGTTTTCAGATCAGGAGCTGGGACCAATGCTGGGTAGTTTTTGCCCAAACATTATATTCCCTTACGCAAGAGAAGTGGTTTCTGACTTAGTGAGCAAAGGGGGCTTTCCGCAATTAATTCTAACCCCCGTCAATTTTGATGCTCTTTATGTACAGCATCTACAACAAGCGCAACAGTCTACAGAAACACCGACTTTAAATTAG
>GE000147
ATGGATCAATATATTCAATTTGTTACCAACCATTACCTGCTTTTTTTTGCATTGGTATGCGTTATTTTTTTGTTAATTCAGGATTTGTTATCAAATTCTTTTAACAAGTTTTCTAGCATTTCTCCGGTGATTGCCGTAACAAAAATGAACAGTGATGACACCGTTATTGTTGATATCAGAGAGCCTGCCGAATTTAGTAAAAGTCATATCGAAAATGCGATTAATATTCCTTTAGCTAAGCTTGATGAAAAATTGCCTACATTGGAAAAATTTAAAAATTCGCCATTGATTGTTGTTTGTCAAACTGGAGCACGTTCGGTAACAGGGTGTAAAACACTTAGCAAAGCCGGTTTTGTACAGGTTTTTAATTTGCTAGGTGGTATGCAATCTTGGGAAGATAATAAGTTTCCCATTAAAAATAGCAGCAAGATTAAAGATTAA
>GE000148
ATGGACGCCACTGACAATTTTATCCACTACGACGATGTAGAAATCGACAGAGCGGCGAGGTGTTTAAAGGCTATGTCACACCCTTTGCGCTTAAAAATTCTCTGTGTTTTGGGTAACAATTCAATTAGCGTACAAGATATCGTCAAGCAAGTGGGAACCAGTCAAAGTAATATTTCTCAGCATTTAGCCATCTTACGTGATAAAGGTATACTTGACTTTAAAAAAGAGGCTAACCGCGTATACTACTTTATAGATGACGAGCGTGTAATTCATCTAATCCAAATGATGCGTGGTGTGTTTTGCGGCGCTTGA
>GE000149
ATGTTTACTCATCTAATCAGCATGAAATTTTGTATCGGTCTATTGATTGCAATAATGGGTAGCAGTCCTGCCTTGGCACTTGCAGCTGTTACCGAAAAGCAAAATCAATTAAGTGATGTGCAATCACAAATTCGGCAAGTTACTACGGAGTTAAAAAATCTTAGTGCCGAAAAATCTGTACAGTTGGATCAACTGAAAATTTTAGAAAAACGCTATGGCGAGATGGCAAATATTGTGCTTAGTATTAAAGCAAATATAAAACAGCAAGAAGAGAAGCTTCAAGAAATACGTAACAAAATCACCCTAGCACAAAAAGATTTTCACACCCAAAAACACGCTCTTGAAGGTTTGATAAAATCCGCATATACCATTGGTGACATGGAAGGTCTAAAACTGATTCTAAATCAGCGTGATCCTAGTTTGTCTGGACGTATGTTGATTTATCACGACTATATCAGTAGAGCACGTTTACAAAAATTACAACTAATACAAGAAAACTCAAAAACATTGCATCAACTAGAATCTGAAAAAGACAATGAAAATCAATTATTAAAACTCGCTCTGGAAAAGAAACAACAAGAAACGGATAACATGCAAGCGTTAAAAATTCAGCGAGAAAAATTACTGCTAAAGTTAGATAGTGATTACTTAAGTAAAAACCAGCAAATGGAAAGATTGCTACACGATGAGAAAAAATTAGCAAGCTTAGTGGCGTCATTACAAAAAACTGATGATAATACCGAGCAAGAACCTTTAGCGACTGTTAATAAACAGGAGCCAAACCATGAGATAGATGACCAAAAATCATCAGAAACACAAGCCCGACATGAGCATAAAAGCGGTACGTATCAATCGTTTCTAAACCTACAGGGACAGTTGCCCTGGCCTGTTATGGGTGCGATAACCGAGCATTTTGGTAGTCGCAGATTCGAAACCACTTGGGATGGAGCGATTTTAAGCGCTCGTGAAGGTGCGGATATTCATGCAATAGCTGCTGGAAAAGTGGTCTATGCTGATTGGTTACGTGGATATGGCCTAATGCTGATACTTGATCATGGAGGTGGTTACATGAGTTTGTATGGGTTTAATCAAAGTTTACATAAAAACGTCGGTGAACAGGTAGTAGCAGGGGAAACTTTGGCTTCTGTTGGTCGTAGTGGTGGACGAGCTGAAGCTGCACTTTATTTCGGTATACGAAAAATGGGTAGGCCGGTAAATCCAGAGCTATGGTGCAGAACACCAGGGAAAAATTAA
>GE000150
ATGCGAAAACACAGAAATAGTTTAATTTTATTGGTTGGAATTCTTTTAGGTGCCACGTTAAGCCTATGCAGTAGCGTATTAGCGGAAAAAGAACAACCCCAAATAGCGCCCAAAAGAGAAGAATTGCAAGCTCTACCATTCGATGAGTTACGCAATTTCACCGAAATTTTTGGCCGTATAAAACAGGATTATGTCGAACCCGTTTCGGACAAAAAATTATTGGAAGATGCTATTCGTGGCATGCTGTCAGGCTTGGATCCTCATTCTGCCTATCTGGCCAGCGATGAGTATAAAGAACTGCAAGAAGGTACTACAGGTCAGTTTGGCGGATTAGGCATTGAAGTGGGTATGGAAAACGGCTTTGTCAAAGTTGTTTCACCCATTGATGATACACCCGCACAAAAAGCCGGTATCAAAGCTGGAGACTTGATAGTCAGACTGGATGACAAACCAGTAAAAGGGATGACGCTTGCAGACGCTGTAAAAACCATGCGTGGTGAACCAGGTAGCGAGATAGTACTGACTGTGGTTCGTGAAGGACAGGAAGCGCCCTTAAAATTTGCTATAACCCGCGACATTATCAAAGTTAAAAGCGTAAAACAGCGCTTACTTGAAAAAAATTATGGTTACTTACGAATCAGTAGTTTTCAATCGGGTACTGGTCAAGGTCTCATAGACGCAGTTAACGAATTGAAAAAAGAAAATGAAGGACAATTGAAAGGCGTAGTATTGGATCTTCGTAATAATCCTGGCGGCGTACTGAATGCTGCTGTTGAAGTGAGTGACGCCTTTTTGGATAGCGGCTTGATCGTATTTACCGAAGGACGCATTAAAAACTCTGAAATGCGTTTTAACGCGGCATCGGGTGATATTATTAATGGCGCACCCATTGTAGTTCTTATCAATGGTGGATCTGCATCTGCTTCAGAAATTGTCGCTGGCGCACTACAAGATCACAAACGTGCCATTATCATGGGTGAAAAATCCTTTGGCAAAGGTTCTGTACAAACTATACTTCCTACCACAAATGGGGCGGCTATCAAGCTAACAACAGCACGCTATTTCACCCCATCCGGTAGATCCATTCAAGCAGAAGGTATAGAGCCTGATGTTAAACTGGAACGAGTAAAACTGGAAGCAATTGACAAAGCTAAATTTGAAGGCATTAAAGAAGCTGATCTTAGTCATCATTTAATCAATGCCAACGCTCCAAAGCATAAAGATCAGAAAGAGCGTGAAGAAGAAAAAGACGTTGATAAGGATAAAGATAAAGATGGTGTTGAGGATACCGAAAAAGAGATTGATGATAAAATCTTGCGCGACTATCCGTTAAACGAAGCGCTGAATTTATTGAAAGGTATTGGCATTCTAAAAAAATAA
>GE000151
ATGATAGATGAACAGCTATCCACATTACAAGTTTTTCTCGTTGAGCCTTCGCACACTCAACAACATATAATTGGACAATATCTTGCCGAAGCAGGAATAGTCGATATAAAGTACCTCAAATCGGGCAGTGAAACCATTGCCGAACTTGATCATGCTTTACCTGATCTTATCCTAAGCGCCATGTATTTACCTGACATGACTGGCGTGGATTTGTTGCACACCATTCGTAGTAACAACGCATCTTATGATATGGCGTTTTTATTAGTTTCCAGCGAAACCAATATCAAATACCTTGAACCGATTCGTCAGGCAGGCACTATTGCTATTTTACCCAAGCCTTTTACTAAAGCCGAGTTAATGACCGCACTTAAGGCAACAATCGATTATCTGCATCCACATAAAATCAACCTGCATCAGATTGACATAGTTGATTTACAAGTACTTATTGTCGATGACAGTGATTTTTCACGCAAATACATTATGCGCATCTTAACTGACATTGGTATAGAAAATTTCACTCTAGCTGAAAACGGCAAACAAGCTCTATCTATTTGTAAACAACACTATTTTGATTTTATTGTTACTGATTTTAATATGCCGGAAATGGATGGCCTACAATTAATCAAACATCTACGTGCTGATGATGATAAAAAATTTGTACCTATTTTAATGGTAACCAGTGAACAAAATAAAAATCGGTTGGCCGCTGTAGAGCAAGCTGGCGTATCAGCTTTGCTGGACAAACCTTTCGAACCCGAAACAATCCGAGAATTGATTATCAGATTACTGAGTTAA
>GE000152
ATGGCTAGTTTAAAAAATACTGCGTTTAAATCGGCATTGGATTTTCAAACTCGGCAGCTAACCTTGTCCATGGAAATTATCGCTACCCAAATAGCATTGCTAAATTTGGTTAGAAGTGCATTACCGGATGAAATTGCCGTTCATGTTCAACATTGTGTACATTCGGGTAAGAGGTTGTTGATCTATACCGAAGCGGCAAGCTGGGCATCACAAATCCGTTTTTTTCATGTGGCTATTCTAAACAAAGTTAGCACTGCTGGACAGATAAATATTCAGAATGTGCAAGTAAAAATTAGTCAGCAATCAGTCGAGCAAAATCTAATCCGTTCTGCTCGTTTACCCTCTATGGAAAATATTAGGCAGATTCATGCTCAATCTGCTCAGCAACAGCAATCGGATGTGTTGCAACAAGCTCTGAGCAGACTAGCTAATACTTTGGAACGACGTAAGATCTTAAACAAAAATTAA
>GE000153
ATGAAAAATTTTATTCAAACTGTACTTGCAGAAGCCGAATATCAACCCACTAGGCTGTTACAAATATTAAGAGCAGTTCAAACTCAATACCAGCATATTCCGGCGGAGGCCATTGTTTATTTAGCAGAAATGCTAAATATTCCAAAAACGCGTATCATTGCAGTTATCGAATTTTACAGTTTTTTTCATTTAACGCCACAAGGTCGTTACGATATTCTGATTAGCGATTCAATTACTGATCTGATGCTCGGCAAAGAAAACATCATCAACTACTTATCAGCTGTTTTAGATGTCAAAGTAGGTCAACTGAGCAAAGACGGTTTAGTTAGCCTCAATAACACCTCTTGTACAGGCATTTGCGATCAAGGCCCTGCCGCACTAATTAATGGTTACCCAGTACCACGTCTGGATAGAGAAAAGATAGATGAAATTGCCACATTAATTTTCCAGCAAATGCCTGTCACAGAGTGGCCTTCGCATTTATTGGTAGTGGCGGATAATATCAAAAAATCTGGGTTGTTACTGAATAACCTTATTACTTCAGGTTCCAGCTTAACAGCCAGTTTAACGCGTGGATTACCTGATACCCTGGACGAACTCGAACAATCCGGTTTGCGTGGCCGTGGCGGTGCTGGATTTAAAACAGCCACGAAATGGCGTCTGTGTGCCGAAGAAAATAGCGATCAGCATTTTGTCGTGTGTAATGCCGACGAAGGTGAGCCTGGTACATTTAAAGACCGGGTATTGCTTAATAGCTTCGCTGATCAAGTTTTTGAAGGTATGACCTTATGCGCATTTACCATTGGCGCCCGACAGGGATTTCTCTATTTACGCGGCGAATATCTGTATCTTAAACACAAGCTAGAATTTATTTTGCAACAACGTCGCGCCAATGGCTTATTAGGCAAAAACATTTTGCAGCAAGGATTTGATTTTGATATTGAAATTTGCCTAGGCGCTGGTGCTTATATTTGTGGCGAAGAATCTGCTTTGATCGAATCACTGGAAGGCAAACCGGGTATTCCTCGCAATAGACCGCCTTACCCAGTTAGCCAAGGTTTTTTAAATAAACCTACCGTAGTCAATAACGTAGAAACTTTTTTTGCGGCAGCAGCGATTGCTGTTAATGGCGGTGCATGGTTTGCACAAGTCGGCACTGAAAAATCAGCGGGCAGCAAAATTTTAAGTATCAGTGGCGACTGTGAATCGCCCGGCATTTACGAATATGCTTTTGGCACACCTATCCGCACTATTCTCAATGAATGTGGCGCAAAACAAGTATTGGGAGTACAAATCGGTGGGCCTTCTGGCGTATTTATTTCTAATCAGGAATTAGACCGCAAACTTGCGTTTGAAGATTTAGCCACGGGTGGTTCATTTATTGTCTTTGATGAGACTCGCAATATTTTTGACATAGTCAAAAATTTTACCCATTTCTTTGCTCATGAAAGCTGTGGCTTTTGTACACCCTGTCGAGTCGGAACCTCATTACTGAAAAACCGTTTCGACAAAATTGTCGAAGGGCATGGCTCGGCAGGTGATGTGGTAGAACTAGAGCTTCTGTCGAAGCTGGTAAAAAACCAGAGTCACTGCGGATTAGGACAAACCGCAGCCAATCCAATTCTTACCACCTTGGAACGCTACCCTGAGCTGTACCAGCAACAATTGAAAAAAATCAGTTATGAACCCGGTTTTGATTTGGATGCCGCTCTGGATGTAGCAAGGCGAATGGCGCATCGGAATGATAGCGCGGCTCATCTGATACAAGTGGAGGATTAA
>GE000154
ATGAGTAACACTATCAATATCGACGGCCAGACTATCCCTTTCCAAGAAGGTCAGACTATTATTGAAGCAGCAACCGCAGCGGGAGTTTATATTCCACATCTTTGCCATAAGCCCGGATATACACCACATGGTAGTTGTAAGTTGTGTACCGTGAATGTGAATGGTCGCAATTGCTCAGCCTGTACTTTTCCTGCCGCAGAGGGTCAAAATATCATAAATAATAGCCGTGAACTGACCCATGATCGGCAAAAAATTACACAAATGTTGTTCGTAGAAGGCAATCATTTATGTCCATCCTGTGAAAAAACCGGTAACTGTCAATTGCAGGCAGTCGCCTATCAGCTGAATATGGTTGACAATCATTTTCCGCACTTTTATCCGCACCGAGAAATGGATGCCAGCCATCCAGATATTTTACTCGATCATAATCGCTGTATTTTCTGTAATTTATGCGTACGTGCCAGTGCAGAAAAAGATGGCAAAAATGTGTTTGCCATCAGTGGCCGAGGCATCAATAAACATTTAATTGTAAATTCAGCCAGTGGCAAACTGAAAGACAGTGCAATTGACATCAACGACTGTGCAGCCCATGTCTGTCCAACAGGTGCAATTTTGATTAAAAGAACAGGTTATCAGGTACCTATTGGTCAACGTATTTATGATCACCAATCTATCAGCACGGTGGCCTTAACGCAGGAGCAAGAACATGGCGAATAA
>GE000155
ATGGCGAATAAAATCCGCGTTGCTACCACTTCTCTGGCCGGCTGCTTTGGTTGTCACATGTCTTTTCTGGATTTGGATGAGCGACTGGTTGCGCTAGCTGAGTTGGTAGAATTTGACCGCTCACCACTCACTGACATTGAACACTGCAGCAGCACATGTGACATCGGATTAATTGAAGGTGGTGTGTGTAATTCCGAGAATGTGCATGTATTACGCGAATTTCGGAAAAACTGCAAAATTTTGGTTGCCGTGGGTGCTTGTGCCATTAATGGCGGTCTGCCTGCCATGCGTAACAGTTTTTCGCTGGAAGAGTGTTTACTGGAAGCCTATCGAGATGGAATAGGTGTCGAAAACGCACAAATCCCCAGTGATCCGGAATTACCCTTATTATTGGATAAAGTGCGACCTATTCACGAAGTCGTCAAAATTGATTATTTTTTACCCGGTTGCCCACCCTCGGCTGATGTATTCTGGTCTTTTCTAAGCGATTTACTAGAAGGACGCGAACCGAACTTGGCCAATGAATTAATTCATTTTGATTAG
>GE000156
ATGTACGAACATCTAGAAACCGCAGAAAATCCCACCAACCTGAAACGGGTAGTTATTGACCCCGTTTCCCGTGTTGAGGGTCATGGTAAAGTCACCTTATTGTTGGACGAGAACAATAAAGTTCAGCAAGCGCGCTTGCATATTGTTGAATTTCGTGGATTTGAAAAATTTATTCAGGGACGCCCTTACTGGGAGTTGCCGGTTTTGGTGCAACGTTTATGTGGTATTTGCCCGGTTAGCCACCACTTAGCGGCAGCAAAAGCCATTGATCAATTAGTAGGCATTGACCCGGACAATTTAACTCCTTCTGCCGATAAATTAAGACGTTTATTGCATTTTGGGCAAATGCTGCAATCACATGCTCTGCATTTCTTTCATCTTTCCAGTCCCGATTTATTATATGGTTTTGAAAGTGACATCAGTAAACGTAATGTGATTGCCGTACTGAATGATTATCCAGATATTGGTTTGCAAGGCGTTAAGCTACGCAAATTTGGTCAGGAAGTCATTCGCATGGTATCTGGTAAACGCATACACGGTACAGGAGCGATACCGGGAGGCATGAATAAGTTACTGAACCGGGAAGAACGTGATTATTTATGGCAAGATGTTGCACAGATTATAAGCTGGGCTTCGGGCGCAGTGGCTTTAATAAAAAAAGTGCACACCTCTAATTTACCTTATTACGACAATTTTGCGACTATCCGCAGTAACTACTTGGGACTGATTAAACCCAACGGCGCTTTAGAGTTTTATCATGGTGGTATACGTGCCAAAAATGATCGTGGCGAAACCTTGTTGGATCATTTTAATTATTGCCATTACAACGACATAATCCATGAAGAAGTGCGATCCTGGAGTTATATGAAGTTTCCGTACCTAACCGCGTTAGGTACTGATTTAGGCTGGTATCGAGTGGGTCCCCTAGCCAGAATTAACAACTGTGATTTTATAGACACGCCCTTGGCCGAGGCAGCACGCATCGATTTCAAAGCGCATGCGGAAGAAGCCATGGTGCATAGCACACTGGCTTTTCATTGGGCGCGTCTCATTGAACTACTGCACAGCGCAGAAAGCATCCAATATCTGCTAAACGATCCGGATATTATGCGGGGGGAACTGGTCGTAAAAGCTGAAAAACGCTACGAAGGTATTGGAGTCATTGAAGCACCTCGTGGTACTTTGTTCCATCATTATCAGGTCGATGAAAACGATATTGTCACCAAAGCCAATTTAATTGTTTCCACCACTAGTAATAATATGGGCATGAATGAATCAGTTCGGCAAGTGGCTGCTGAATATTTATCTGGACAAGAACTAACCGAACCGTTGCTTAACAATCTGGAAGTGGCTATCCGCGCTTATGATCCCTGCCTGTCCTGTGCCACCCATGCCGTTGGCAAAATGCCACTACAACTGGAGTTAATCGATGTTGATGGAAAAATAGTCGATCTACTTACTCGTCATAGTGATGGACAATTTGTACGTGGTCAGCAATGA
>GE000157
ATGAAAAAACCGCTACTGGTGGTAGCGTGTGGCAATCTCAGTCGAGGTGACGATGCGCTTGGACCTTTATTGCTGGATTACATTGAGCAGCATGAAACATTAACTGACATTGAATTAGTAACTGATTTTCAGTTGCAGGTTGAACACGCACTGGATATACAACAGCGTACCTTGGTGTTATTTGTGGATGCCTCTGTAACTCATAATGACTATTTTGATTTTATCGAACTGACTGCTGCAAAAGATCACAGCTTTAGCAGTCATGCTCTAAGTCCCTCAGCTGTTTTGCAAGTATACCAAACCGTAACCAACACACCGCCGCCACCGAGTTTTTTATTGGGCATAAAAGGCTTTTCTTTCGAATTAGGCGACGATTTATCCGCTGCCGCCGAGCATAATTTACAACTGGCATGTGAGTTTGCCGCACAGCTTTTAAAACAACCCAATCCATCAGCTTGGCGACAAAAAACAACATAA
>GE000158
ATGAAAGTTTGTTTAAATTACAAAGTTGTACTGTTAGTATGTTTTTGCTCCACATCACTAAGCAATGCAGCCGACCTGACCCGCAAACAAGTAGAAACATTACTGGCTCAAGCAGATAAACAACATCCTGCGGATTTACGCCGTAAAGATTTAAAAGGCGTAGATTTATCAGGACTCGATTTTCGTAATGCTGATTTATGGGGTGCTGATCTGCGCCAAGCCAATTTCAGCAACAGTAATCTAAAAGGCCTGACCCTCGATTTAACGGTTATGACGGGCATTAATCTCAGTCATGCTAATCTGGCCAACACCAGTATCTTTGGGGTAAGTTTGATGCATGCGGATCTGAGTAATACTGATTTGAGTGGTAGCCGTGTAATAGCGGTAATGGATGGGGCTAATTTACAGCATGCCAATCTCAGCAATGCCGATTGGGCTGCCGATATGAAAAACCAATCAATGGGTTTAATGCGAGCCAATCTAAAAGGCGCAAATTTAACAGGCGCTAATTTAAGCCATGCCAAATTGGGGCGCGCCATGTTAAGACACGCCAAATTGAATAATGCTAATTTAGAACAGACTGATCTGTACTCTGCCGACATGGATGGTGCAGACTTAACGGGCGCCAACCTCACAGATGCTAATTTCTCGGAGTCGAAATTACATGATGCCAATTTTAGCAACACCGTCACTATTGGTACACGCTTTGATGGTGCCAAGAACAAACCTGACATTAAATAA
>GE000159
ATGACGCTACCTAAACAATTATTGCAGCGAAAACCCCTGGCACGACTGGCCCTAGAAGAAAATGGCCTTAAGCAAACTTTAACAGCCAAAGATTTAACAGTATTGGGCGTAGGCGGTATTATTGGTGCTGGAATTTTTGTGTTAACAGGTATTGCCGCAGCCAAATATGCAGGACCCGCAATTACCGTGTCATTTATACTAGCAGGTATCGCTTGCGCTTTGGCAGCCATGTGTTACAGCGAGCTGGCCGCTATGATTCCCGTTTCCGGTAGTGCTTATAGTTATGCTTATGCCACACTGGGAGAGTTAACCGCCTGGATTATTGGTTGGGATTTAATTCTGGAATATGCCTTAGCCAGCAGTACGGTAGCCATAGGCTGGTCAGGCTATTTAACCAGTTTTTTAGAGTCTATCGGCATCCATTTACCTGTTTATTTAACCACCGCTTATCTAGCTGATCCTGCCGCGGGTTTTGTAAATTTACCGGCCATGCTCATTATTTTATTACTGACAGGTTTACTAGTCTTGGGCATACGCCAATCCGCTAGCTTTAATTTTGCCATGGTGCTGATTAAATTGGCAGTCATTGTTGTGTTTATTATTGCCGGTAGTGGTCATATACAAACCACTAACTGGGAAAATTTTGCACCTTTTGGTTTCGGCGGCATCTTAACCGGAGCCGGTGTGATTTTTTTTGCTTATATAGGTTTTGATGCGGTATCAACCGCAGCGCAAGAAGCCATTAATCCAGAAAAAGACGTACCGTTCGGCATTATTGGTTCGCTGGTAATATGCACAATTCTGTATATTCTAGTATCGGTGGTATTAACGGGTGTGGTTTCTTACACAACATTGGATGTGCCTGCACCCATTGCTTTAGCGGTCGATCATATGGGCATGCCGTGGTTGTCTCCCATCATTAAACTGGGCGCAATTGCTGGTTTAACCTCAGTGATGTTGGTTTTATTGATGGGACAAAGCCGAATTTTCTTTTCTATGTCCAAAGATAAATTATTACCACCCTTATTTGCCAATATACACCCTAATTTTCAAACACCTTATCTATCCACTTTGCTGGTAGGCGTCGCTGTGGCCATAGTGGCTGGCTTTATGCCTATAGAAAAGCTGGGTGAACTGGTCAGCATCGGTACATTATTTGCGTTTATTCTGGTTTGTGGCGGGGTATGGATATTACGTAACAGCCACCCGGAATTTCCACGGCATTTTAAATGTCCGTATGTACCTTACGTACCTTTGGCAGGCATTTTAGTTTGTCTGGCCTTAATGGCAGGCCTACCCTTTGATACCTGGGTACGTTTGTTTGTCTGGTTGTTAATTGGTTTTATAATTTATTTTGGTTATGGCATCAAGCACAGTGCTTTACGCGAAAAAGGCAACGATACTTGA
>GE000160
GTGGTTGCAACCCCTATAGGTAATCTGGCCGATTTTAGTTTTAGAGCAATCGAAACCCTTAAACAGGTGGATTTGATTGCAGCTGAAGATACCCGCCATATTATTATGTTGTTGCAGCATTATGGTATCAGTAAACCATTAATTTCGCTGCATCAGCATAATGAAGAACATGCCTCTAAGGGGTTAATTGAGCGTATGCAGCAAGGCCAATCCATCGCTTTAGTCTCAGATGCAGGTACACCATTGTTGAGTGATCCAGGTTTACCTTTAGTTAAACTCTGTAAACAATCTGGCATTGATGTAGTCCCTATACCAGGTGCCTGTGCATTAATTGCCGCATTGTCGGCTAGCGGTTTACCGGTCAGTCGTTTTAGTTTTGAAGGTTTTTTACCCCGGACTTCTTCGGCTCGAAAAACCTTTTTTCAGAGCAAGCTGCTGGAAACCAGTACCTGGGTTTTTTATGAATCCAGTCATCGCATTCAAGCTACGCTGGAAGATTTGGCAGAGGTTTTTCCAAGTGAACATCCTATTGCCGTGGCCCGGGAAATGACCAAAATACACGAAACCATCTTGCAAGACAGTTTGGTTAGTATTTTGGAGCGGGTTAAAAATGAAGAAAATATGCGTAAGGGTGAATTTGTCGTCATCGTTGGTGGCGTACCTGACAAACATGAAGACGAATTGGTTAGTGAAGAACAGCGCCGCATTTTGGAACTATTGATGCAAGAATGTTCAATTAAAACTGCGGTGGCTTTAGCGGTAGAGATTACCGGTCAACGTAAAAAAATACTTTACCAATTAGCCTTGGAAATTCAAGAAACTAAAGCCGGATAA
>GE000161
ATGACTGACTCACGCCATGTTTTCATTATGCCCTGTTACGGTGCGATTTGCTGGTTTTTAAGCTTACTAATAATCACCGCCTGTAGTCACGAATCGGTTAAACCTGAGGCCATGCAACGCTCTCCCGCTCAGCAACAGGGCAAGAAAGCGGAACTCCCTCAAAACAATATTAGCCCCTATGCCTTGGCGAACTCTCAAGCCAGTCAGCATTTGCTTAATGCCGAAACCTTTCTAAATGCCGGTAATCAATCAGCGGCTGTTAGAGAATTAGATATCATTAATTACGCCAATTTAGCCAGTGAGCAACGCAGCAAATTTAATCTGCTGGACACACAAATCGCATTAAATAATGGAGACGCCGAACGCGCTCTAACAAAATTGACCAATATCAGACCCAAATTGTTAAACGATACTGACAAAATAAATTATTACCAATCACTTGCTTTTGCTTACTCCCTTACAGGTAATATCATACAGGGCGTTAATGCCAGAATCAGATTGGGCAATTTATTGCTTACCCCACAACAGCAACAGGATAATATTATTAGCATTTTAGATATGCTGAGTACTTTATCCTTAGACGAGTTAAGTGCACCACCAGCAACCATGGATGATCTAAATGGCTGGATGGCTTTGGCCAAAATCTTTAAACAACGAGATCAAGCCGGAGTCGAACTTAACGCACAAATACGGCAATGGCGACAGCTCTACCCCAAACATCCTGCCAATGCGGATTTTTTACAAACTTATCTGGCTAAACCTGCCACAGATATGCAAACCAATATTCCGGAAAGCACCGAATTAGCAACCGTCAATACGGCTCACATTGCAGTACTCCTACCCGCTAGCGGCAGTTTAACCCAAGCTGGAAAAGTAATTAAAGAGGGCTTACAAATTGCGCAACAACTGGCTAGCAAAAGCACTCAAGCCACCCTTCCTTTAAAATTTTATGATACGGAGCAGGGTGATATTAGCACTCTTTACAAACAGGCCGTGGCTGAAGGCGCAAAACAGATCATAGGCCCACTGGTCAAAGAACAAATACAGACTTTGGCAAAATCAGTCGAACTTAGCGTACCCGTACTGGCACTCAACCATGTTGAAGATTTAAGTAAACCTAATCTGTATCAATTTGGCTTAAGTCCAATTGATGAAGCAGAACAACTGGCTTTAAAAGCCTGGCGGGACGGTCGACAAACGGCACTTTTATTGGTACCTAATACCTCACAAGGTCAACGCATTGGTCAATATATGACGACAGCTTGGCAAAGTAATGGCGGCTTAGTGTCCGGCATGCAAAGTTATGATCCTAAACAGCATGATATTGGCGATATGTTAAAAGCGCTACTGAGTTCAACCAGTGATGCTACTAAAACGAATCAGGCTCAAACCGTGTTTGTCAGTGCCAATCCAGAGGTGGGTCGCGAGTTAGCAGTACAATTAAAATATTATCAAAATGCAGATTTGGCCGTGTATGCCATGCCCAATATTTATAGCGGACAACCGGATCCTATTCGGGATGCTGAATTAGGTAAAATTAATTTCTGCGATATCCCCTGGTTTTTTGCCGATTTATATAAAGGCGCGCAGAGTCAGGCCGCCTTGCAACAACATTGGCAAACGTTGAGTGATACACAGATCAGATTATTGGCATTAGGAATGGATGCTTATAATCTGGTCGGCCATTTACCGGAATTAAGCAGCAAAGCCTTTACAGGCAGCACCGGACATTTATCTATCAATAGCGAAAACAGGATAACCCGTAAACTGGTTTGTGCACAGTTTAAAGGCGGAATACCTGTCGCTTCCGGTTTTATCGAGTAA
>GE000162
ATGATATTTTCTAAATCCAAAGCAGCACATTTACAAAAGGGCGAAAATGCTGAGCAACAAGCCCTTAACTATCTGCAAAAACAGGGCTTAAAACTGGTTTCCAGCAATTTTCGCTGTAAACATGGGGAGTTGGATATAGTCATGAAAGACAAGGATATACTGGTCATCGTCGAAGTCAGATTCCGTAATTCTGATCGTTTTGGCGGCGCGTTGGCCAGTATTACCACACAAAAGCAGGCACGAATCATTGCAGCGACTCAGTACTATGTCATAATCAACAAACTACACCACCTCGGCATTCGTTTCGATGTGGTAGCCATCACCAGCGATCAGAAATTCGACTGGATTAAAAACGCTTTTCAAACCTGA
>GE000163
ATGAGTTTACACGACCGCATCATTAACCATTTTTCCGATAGCATCCAAACCAAACAGGATGCCATGACCAGTCTTTGCGAATTGATTGAATTCGCCTCGCAGAAAATAGTGGAAAGCCTGGTAAACGATAAAAAAGTACTAGCCTGTGGTAATGGTGGCTCGGCTGGTGATGCGCAACATTTTTCCTCAGAAATGCTTAATCGTTTTGAGCGTGAACGCCCATCACTACCGGCCATTGCCCTAACCACAGATACCTCCACCATTACCTCCATAGCCAACGATTATCATTATGATGAAATTTTCGCCAAACAGTTACGCGCGCTTGGACAAGCTGGCGATATTTTGCTGATTTACACCAGTAGTGGCAATTCCGGCAATTTGATAAAAGCGGCAAAGGTGGCACATGATCGTGAAATGACCATTATTGCGCTAACCGGTAAAGACGGCGGTAGCCTAGCCACCGTTTTGGATGAAGCAGATATTGAAATCAGAGTACCTTCTTGGTCAACTGCCCGAATTCAAGAGGTACATTTACTCATATCGCATTGTTTGTGTGATTTAATCGATCATCAATTGTTTGGTAATTAA
>GE000164
ATGGCGGCAATCTTGATTACTTTTGAAATCATTCATTTTGGTAAAATTTGTCTTGCAATAGGGGGGAAGTCCATATATGGTGACAAGGTGGTGTTGTTGGGTATCAGTAAACGAGGTAATGGCTATCTGCGAACTTTACTGATTCACGGCGCCCGATCAGTCTTGAAAAACTGCCAAGGTAAAACAGACTCGCTAAGTCGATGGTTGCAGGCGCTAATTGAACGACGTGGTTTTAACAAAGCGGCCGTCGCACTGGCCAATAAAAATGCCCGAATTTTGTGGGTAATGGCTACACAAAATAAGAGGTATGAGGTTAGGTCCGCCGATGTAGTCATGTCGTAG
>GE000165
ATGATCAAGAATAACGTAATTGGTTTAGATTTAGCAAAAAACATTTTTCATCTGGTGAGTTTTAATGCTGAACTGAAACAGATTAAAAAGAAAGTAAAGCGAGCGGATTTATTGTCGTACATAGCGAACTTGCCAGTCAGTATCATTGGTATGGAAGCCTGTGGAGGCTCGCATTATTGGGCGCGAGAAATCAAGAAACTGGGGCATGAAGTGGTATTGCTGAATGCCCGTTATGTGAAAGGGTTTGTGGTGGGCAATAAAAATGATTATAACGATGCAGAGGCTATTTGGACGGCAACACACCAACCGAAAAGACGAACAGTTTCGCTTAAGACGCTTGAGCAGCAAGATATTCAAATGCTGCATCGATTGCGTCAAAGTACAGTGGATGAACGGACGGCGGTGGCGAATCGAATTCGGGGTTTTTTAGGTGAGTGGGGAATTGTGCTGCCTATAGGCATCAATCAGCTCAGAACGCACCTCACTGAAATTATTGAAGATGCTGAGAATGGTTTAAGCGTGATCAGTCGAAATCTGTTTGCCAAACAGCTTGAAAAACTCAAGGAATTGGATAAAACGATCAAAGAGTATGATAAGCAGATTGATCAACTCTGTATTCAGAGCGAATTATGTCAACGATTTGTAGAGGTTCCAGGTATAGGAGCCATTACGGCTACTATGGCTGCATCGGATATAGGGGACGGTAAAGGCTATACCAAAAGCAAAAATTATGCAGCCAGTTTAGGCATTGTACCCAAACAGCACACGAGTGGTGACAAGGTGGTGTTGTTGGGTATCAGTAAACGAGGTAATGGCTATCTGCGAACTTTACTGATTCACGGCGCCCGATCAGTCTTGAAAAACTGCCAAGGTAAAACAGACTCGCTAAGTCGATGGTTGCAGGCGCTAATTGAACGACGTGGTTTTAACAAAGCGGCCGTCGCACTGGCCAATAAAAATGCCCGAATTTTGTGGGTAATGGCTACACAAAATAAGAGGTATGAGGTTAGGTCCGCCGATGTAGTCATGTCGTAG
>GE000166
ATGCTAACTGCAAATTTTGCCACATTGAATGCGCTAGTCCTTGGTATCCCCCTGATGGGTTTAGCTTTCGCAGCCTGGCTGGCTCGATGGGTGTTGAGCAAAGAAACCGGCACTGCAGCGATGCTTAAAATTTCTGATGCCATAAAAGAAGGCGCAGAAGCCTTTCTAAAACGTCAAAATCGCACTATTTTGGGTCTTAGCGCAGTGTTTGCCCTGCTGTTATTTATAGGCTATGGCCTGATACGTACCCACCGCGAGTTTGATCCAGTCTCAACCGCCATGCCATTAGCGATTTGGATAACTGTTTCCTTTATATTGGGTGCAATATGCTCGGTGTGTGCGGGTTACGTGGGTATGTGGGTGAGTATCCGCGCCAATATTCGTGCTGCCGCTGCCGCCCGCACCAGCTTGAACGGCGCATTACAGATTGCTCTGCGTGCAGGCGGTGTTACCGGCATGGTGGTAGTCGCCATGAGTTTATTGGGAGTAGCGGGATTATTTGCCCTGGTAAAATTACTGACGCCTGAAATCCATATCGTTAAAATTCCATTGCTCATTGTCGGTTACGGTTTTGGTGCTTCATTTGTGGCGCTCTTCGCGCAAGTAGGTGGTGGTATTTATACCAAAGCCGCCGATGTGGGTGCCGATCTGGTGGGCAAAGTGGAAGCCGGTATACCCGAAGACGACCCGCGTAATCCTGCGGTTATTGCTGATTTGGTGGGTGACAATGTAGGCGATTGTGCGGGGCGGGGAGCCGATTTATTTGAATCCACAGCGGCAGAAAATATAGGTGCCATGATACTGGCGAGTAGCTTGGCAGTCGCTGCTGAAAATGCAGGCATGGGTTTTAGCAACGGACTATTGGGCGTCATGATGTTTCCATTAATTGCCCGCGCCTTTGGCATACTCGCCAGTATGGTTGGCATACTCAGTGTGCGCCTTAACAGTGAACAGCAAGAGCCCATGCAGGCGTTGAATCGTGGTTATTTCATTAGTGTATTCCTGGCCATGCCCTTGTTTGCATTGGCTGCAAAATGGCTGCTGGACAATCCACTGGCCAGTGACGCCTGGTGGCATTTTACCCTATGCGGCATTATTGGCGTGTTAACCTCGGTCGCTTTTGTTTATATTACCCAATATTACACCGAAGCCCGTTTCCGGCCGGTACAAGCTATTGCGGCCGCCAGCACCACTGGTCCTGCGACCAATATCATAGAAGGGACTGCTGTCGGTTTTGAATGTACCTGGATGCCAACCATCGTCATGGCATGTGCCTTATTAAGTTCATATTATCTGGGCGTAACCAGCGGTTTACCACACGCGGGATTATTTGGTACGGCTGTTGCCACTATGGGTATGCTGGCAACTGCCGCTTATATTCTAGCCATGGATAGTTTTGGGCCTATCACCGACAATGCTGGCGGCATTATAGAAATGACCGAACAGCCACCCGAAATACGTGAGCGTACCGACAAACTGGATGCGGTGGGCAATACCACCAAAGCACTCACCAAAGGTTATGCCATAGGCAGTGCCGGTCTGGCTGCCTTTCTGTTATTTCAAGCCTATATGGACGAAATTAAAAATTATGCCGGTTTGCCCGAATCCAGCGAATTTGTAGTCAATCTGGGCAAACCCGTGGTGTTTGTGGGTGCCTTACTGGGTGCCATGCTGGTATTTTTATTTTGCTCGATGACCATTCGTGCAGTAGGCAGTACCGCAAAAAGCATTATTGAAGAAGTGCGTCACCAGTTTGCCAGTTTGCCGCGCGTTAACGACATTATCCAGTTTAGTGACGACTTTAAACCGGATTATGCAGCATGTGTGGATATTGTTACCCGCGCAGCGCTACGTAAAATGATCGCTCCCGGCTTACTGGTGGTGTTGGCACCGCTGGTGGTGGGTTTGCTGTTTAAAGCGTTTATCGGCGTAGAAGGTCCGCTCATCGCCGCAGAAAGTGTTGCTGCGCTGTTGATGGTGGCTACGCTGGTGGGAATACTGATGGCACTGTATCTGAATAATGCTGGCGGTGCCTGGGATAACGCCAAAAAATATGTGGAATCAGGTGCGCATGGCGGCAAATATATGACAGATGCCAACGGCCAAAAAATTAAAAACCCCACCCATGCGGCCACTGTAGTGGGGGATACGGTGGGCGATCCGTTTAAAGATACAGCAGGCCCGAGTCTGCATGTGTTGATTAAGCTGTTGGCAACGGTAACTTTGGTATTGGCTCCGTTGTTTTTATAA
>GE000167
ATGCAAAGAATTGAGAAAGGTTTTACATTGATTGAACTGATGATAGTTGTTTCTATCATTGGTATTTTAGTTTTGATAGCACTCCCAGCGTATAGTAATTATGTAGCAAAATCACAATTAGCAGAGGCTACAGGCTTGTTGTCCGGGTTTAAGATACCCGTTATGACTGCAGTAGATACGACTGGTTTGGTTAATTGTAATAATAGTGCTAGTGGCGCATTATCGAGTTTGGTTTCATCTGGGAACTACGTTAATAATATAACTCTCAGTACCGACAACACATCTTATTGCAAAGCGTTAACCAGTTTTAATACCAATACCGGGGTTGCATCTTATCAGGTATCAAATACCTATTGGTTTGGCGGTGCGAAAATTGGCTGGACATGCGCGGCCAATCTACCTGCTAATTTAATGTTACCGGGTTGTAGTTACAGCTTAAATCCGTAA
>GE000168
ATGACAAATTTTGTCAATGAATGGCTGGCCTTTCTGCTGGGAATTTTGGTGATTGCGAGCTATTTATTTTTGGTTAAGCCGAAGACTATAAAGATTCCAGCTATTATTGTGTTGCCGATTAGTTTGGTGGGATTAGTGCTAGTGCAAATGCTGTTCAACACTGCCATGGTATTTAGCAGTGCACATTTGGCTATTTTGTATTTAATTTGGGCTGCTTTTTTGTTGGTTGTTGTAGCAAATATTCGAGATCAACTAGGGGTTAGCAAAATTTCTTTGGTGTTGAGTGGCTATTTTGTCGCAGGCGGTTTTTGGAATTTTTTCATAGAGTTTAGGCATTTTGGGTTTTCAGCAACTGGTTTTCAGATACAACCAGAGTTAATGGGGGTGGGTAGCCTGGGCCAAAGAAATCATCTGTGCGATTATGTATTTTTGTCCAGTTGTTCTTTGCTGTATTTGTTTGCTCGTAATCGGGTTGGCTGGTGGATTTTAAGTCTTGGGTTATTATTCTTTACTGCTGAAATGACGTTATCAACCTCTCGAACTGCTTTTCTATATTTTTTGGCAGGCGCCGTTCTGATCGCTTTCTGGCGTAAAATGCAGGATAAAGTTGTTTATCAGCGTTTGTTTAAAGGCTATTTACTGTTTGCCGTACTTTTTATAGTTTGGCAGTCCTTATATCCTCTATTGGTGCAAGCCGTGCAACCTTTGCAAAGTCATGGTGGCGCGGGTGTCACAAGGTTAATAATGGGTGGCAGTTCAGCCAATACGCCCTCTGTGCGTTTATTTTTTTGGCAAGAAGCCTGGGAAATTTTTCTACAAGCACCTTGGTTGGGTGTAGGTGTTGGTGAATATGATTGGGCATTTTTTATGCATAGCCAAGAGCATTCGCATGCATTAATAAACAACCATATCGAGCACGCACATAATCTGTTCTTGCATATCATGTCAGAAATGGGTCTGGCTGGTTTGTTATGTGTTTTGATTTGTGGCGGTTTGTGGTTAAAACAGGTTTGGCAAACACAAGTGAAGTATTATGAGATTGGGAGTTGGTGGTTGTGTGCATTACTTATAACACTGGGCATTCACAGTATGCTTGAATATCCCTTGTGGTACAGTCATTTTTTAGGTGTTTTTGCAATCATATTAGGCTGCTATGATAGTCGCCATTATACTTTACACTTTACTAGGTTGATGCATGGTGCCTTGTGTTTCATTCCAGTGTTTGCTCTGTATTTATTGATCGATACCGGGCGCAGTTTTTTAATTCTGGAAAAGTATTACGAAGCGGCCAGACTGGGCCACTCTATTCCAGGTGATGGTCAAGAAGTGGTAGCCATTAGTAATGGCGGATTGCTAAAACCATATGGCATGAAATATTTTGCGGTAATGTTCAAGCTGGAAAGTGCACATGCCGATGAGCGTGCTACCTTTACTGAAAAAGCCATGCATTTTGAACCTATACCGCCTTTAGTCTATAAACAGGCCGCTTATCTGGCATTTGATGACAAACCACAGGAGGCTTTGCAGTTATTTCATAGGTCTGTAGCTTCGTATCCTACCTTTCTTCCCGATTTTGTGGAACAGATAAATATGCTACCACAAGGTGATCAGGATAAACTGGCCTTTTTATTTGACGCTAAAACCGCAGAATTGGTTGCTGGACATTAA
>GE000169
ATGACTATGCAATTCCAAAAAGCTCAACAAGGTTTTACGTTAATCGAGCTGATGATCGTGGTTGCGATTATCGGTATTTTATCGGCCATGGCAATTCCAGCTTATACAAACTATACCACCAGAGCACAAGTTTCAGAGGCTATGATACTTTTAGACGGTATTAAAACACCCACTGTTCAGGGTATCTCTGAGCTGGGTATTGCAGGTGGATGTAGCTCTACTAATAATCCTTATTTGACGAATAGTTTTGTTTCGAAGGGTACTTATGTAACTATTGCATATCAAGCCGTATCTGGTTCTAACTGTCCGATAAGTGCAACATTCAACGCAAGTTCTTCGATAAATTCAGCTACGATCACATTTACTTACAATGTTTCTAGCGGGTCTTGGCTTTGCACAACTGCTAATGTTGGCGCAGCTAAACCAGCTACGTGTAGTTAA
>GE000170
ATGGCAGAATACAGAAAATATAAATGTAAAACCTGTGGTCATATTTATGACGAAGCGCTGGGCGACCCTAAACAAGGCATACCACCGGGTACCTTGTGGGAAGATGTACCCGAAGATTGGGGCTGCCCAAAATGTGGTGCTGTGAAAGTTATGTTTACCTTGGTACGTTAA
>GE000171
ATGCGCACTTCTCAATTTCCACTTAGTACCGTTAAAGAAATACCTGCCGATGCAGAAATAGCCAGTCACAAACTAATGATACGTGCCGGTTTAATACGTAAACTGGCTGCCGGGGTTTATACCTGGTTGCCACTGGGGTTACGGGTGTTGCGTAAGGTTGAACAAATAACCCGCGAAGAAATGAATAAAGCGGGTGCATTGGAAGTGTTGATGCCTGCCTTACAACCAGCCGAACTTTGGCAGGAAACCGGACGTTGGGAAAAATATGGGCCAGAACTGGCGCGCTTGAAAGATCGACATGAGCGTGATTTTTGTTTGGGGCCTACCCACGAAGAAATTATTACCGATTTGGCGCGTAATGAGCTAAAAAGTTATAAACAATTACCAGTCACCTATTATCAAATTCAGACTAAATTTCGCGACGAAATTCGGCCACGTTTTGGCATTATGCGTTGTAGAGAGTTTTTGATGAAAGATGCTTATTCCTTTCATTTGGATCAAACCTCCTTGCAGGAAACATACGAGGTAATGTATCAAACATATACCAATATATTTAATCGTTTTGGTCTTAAATTTCGCGCGGTGATTGCCGATTCCGGCGCTATAGGTGGCGCGGTATCTCACGAGTTTCATGTGTTGGCCGATTCAGGTGAAGACGCTATCGCTTTTTCAACTGGCAGCGATTATGCCGCCAATGTCGAAAAAGCCGAAGCATTACCAGCAACTGGCAGCCGAGTAGCAACCAGTGCCGAGTTTCAGCGCCAGGATACACCCAATCAGCACAGTATTGCCGATGTCAGTGAGTTTTTTAAAGTCAGTCCAGCGCAATGTTTAAAAACCCTGATAGTCAGAGGCGAAGAGCAAGGTTTGGTAGCCTTATTGTTACGCGGTGATCATGAGTTAAATCCCATTAAAGCGGAAAAACTACCCGGTGTGTTTTCGCCGTTACAATTTGCCACCGAAGCAGAAATTCAGCTGGCTTGTGGCTGTAAACCGGGTTCCATTGGCCCTATTGGTTTACGTATACCCATTATTGCCGATCATAGTGTTAGCCTGCTGGCCGATTTTATTTGTGGTGCTAATCAGGACGGGCAACATTATGTAGGCGTTAATTGGGAGCGGGATGTGCCACTACCTACCCAGATTGCCGATTTACGCATGGTGGTCAATGGCGATCCCAGTCCAGATGGTAAAGGCGAGATTACTATTGCTCGAGGCATAGAAGTGGGACATATTTTTCAACTGGGTAACAAATACAGTCAGGCCATGAATGCTGCGGTTATCAACGAAGCCGGTAAAAATCACATTATGCTGATGGGCTGTTACGGTATTGGTATATCGCGGGTTGTGGCAGCCGCCATTGAACAAGGTCATGATGAGCGCGGCATCATCTGGCCGAACGAGCTGGCCCCCTTTCAGGTAGCACTGTGCCCCATGAATATGCATAAATCTGATCGCTTGGGAGATACAGTAGACAAACTGTATCAGGAACTACAGGTGGCAGGGATAGAAGTGTTGCTGGATGACAGAAAAGTGCGTGCCGGTTTTATGTTTTCGGATATGGAGTTGATTGGTATACCGCATCGCATCGTATTAAGCGATCGCGGTTTGGATAGTGGTACGGTTGAATATCAGGGGCGTACCGATACAGAAAGTCAGGAATTGCCGTTTGCGGAGATTGTCAGCTTTATTAAAAGTAAACTGGCTTAA
>GE000172
ATGACTGACAACGATTACCCCACAAAAACCTGTGCTATTGAACGACTGGTGACACAACCCAAACTAGTGGCTGCTGCACTTGCAGGCCATAAAACCCAGCAACGCCGTGATGGACTGTATGCTTATCCAGGCGAAACTTTCATTCTGGAAGGGGTAGAATTTGAAGTAACCAGTGTTGAGAGACACAAAATAGGCGACATGACCGATGCGGATGCTCAGGCTGAAGGTTTCCCCAGTTTAGCCTTGTATAAAGACATCATTTTAAAAATGCATGCCAATATGGTATGGAATGATGAAGGTTTAGTTTGGGTGCATTCCTTTAAACGCCGTCAGCCGGAATAA
>GE000173
ATGGCTGTCGATTTTAAAAGCAAGCAGGCTGAGTTTGCCGCCTATATTCGCGACCCGCTTAAGAACGTGCCGCCTGCGGATGTACACCCGCAGCGCATGGTCATGTACCATGAATTATTTTTCAATAATTTCGATAGTTTTTTAAGCAGTAATTTTCCAGTTATTAGGACTTTGTTCGACGACTCGCAATGGCAGGCTTTAAGTAGCGATTTTTTTGCCACGCATCGGTGTAAAACGCCTTACTTTGCAGAGTTTGCAGAAGAATTTATCAGTTATCTGCAAAATCGTCCGCCTGTGGAAGGTTATCCGTTTTTACTGGAATTGGCGCATTACGAATGGGTAGAAATGGCGTTATCTATCGCTGAAGCAGAGCCTCGGCTTGCCGATAGCACATTTATCGAAAATTTATCCACACAGGCACTCGCATTGTCACCCTTGGCCTGGCCTTTGGCTTATCAGTACCCGGTGCAACAGATTTCTACACAGTATTTACCGCTCACCCCGCCCGATTTTCCCACCTATCTATTGGTGTATCGCGATCAGGACTATAATGTACATTTTGTGCAAATTACACCACTCACCTACAGGTTGCTGGATATTCTTGAGCAACAACCTGGCAGTAGTGCGATGCAGTGTATAAACAGCCTAAGTGCCGAAATACAGCAGTTTGATGCGGATACGTTGAGTAGAGAAGGTCTAAAAATCTTTCAGGATATGTTGCTAAAAGGCATTGTTATTCCGGCTGACGGCGTTTAA
>GE000174
ATGCGTACCACTCAGCAACTAGTTTACGGTGCAGGATTGGGCTTACGACGCTCATTCTTGAGCGAGATAATTGACCATCCCGCTGAACAGGTTGATTTTTTCGAAGTTGCACCGGAAAACTGGATGAATATAGGGGGTAAACTTGGCAAACAATTTCGTGCCATGACAGAGCGCTATCCTTTTATTTGTCATGGATTGTCTTTATCCATAGGTAGTACCGATCCGCTAGATCTGGCTTTTGTGCATAATCTTAAGCATTTTATGCTTCAGCACGGCATCAAGTTTTACAGTGAACACCTCAGTTACTGTAGTCAGCAAGGGCATCTTTACGATTTGATGCCTATGCCGTTTACCGGAGAAGCCGTTAAACATACGGCGCAACGTATCAGGCAAGTGCAGGATATATTAGAGCAAAAAATTGCTATCGAAAATATTTCCTATTACGCGGCACCGGGTCAGGAATTACCGGAAATTGAATTTTTCAATGCGGTGGTGGCTGAAGCCGATTGTGATGTTTTACTCGATATTAATAATATTTATGTAAACAGTGTCAATCATGGTTACGATGCCGAAGCGTTTCTGCGGGCGATTCCGGCAGAACGAATTAGCTATGCTCATATTGCCGGGCATTTTGTGGAAGCCGACGATTTTTTGATCGATACGCACGGTGCCACGGTGATTGATCCAGTTTGGGATTTGCTTGGCAAAGCTTATCGTTTGTATGGGGTGTTTCCTACCTTATTAGAGCGGGATTTTAATCTTCCGCCTTTAGCCGATTTGCTGGAAGAGGTGGCGATAATTGCTCAAATACAGCAAGCGTCGCGTGTCAGTCAGGTGGCCTAA
>GE000175
ATGGACTTTTTGCAATACCTTAATGATTATGGCTATTACGCCCTATTCATCATTACTTTTCTTGAGGGAGAAACCGTGCTTATCATTGCCGGTTTTTTAGCAAGTACCGGACACTTGGCCTTACCCTGGGTCATTGTCTCTGCATTTCTGGGTACCTTTGCCGGAGATCAAACCTTTTTCTATTTGGGGCGCTTTAAAGGTATCGCCTTTTTGGAAAAACGTCCGAGTTGGCATCGCAAAACCGACAAAGTCTTCGATTTACTACGCCGCCATCAAATTAAAGTAGTATTGGGATTCAGATTTATCTACGGAGTGCGTAATGTGACACCTTTTGTTATTGGTGCAAGTCGTATGAATCCGGCCAAGTTTTTTGCACTTAATTTTATTGGTGCTTTGGTATGGGCTATCATTTTTGGTTGTGTTGGATATCAATTCGGGCATGTGGCAGAAGCGATGATAGGCGATATTAAAAAATACGAAGTATATTTGTTGAGCGCCTTGGTATTAGCTGGTGTTTTGCTGTTTTGGCGTTCAACCCAGAAAGCCGAAAAGTAA
>GE000176
ATGAAAAAATTTAACAAAACTCCACTAGTTTCCGCAATGGGTACTATGGTTATTTCCGGTTTTGCAGCTAATGTCACTGCTGACAGCAATCCGTTTTCAATGACTGAATTGTCCAATGGCTACATGCAAGTGGCTGCTGATACAGCCAACAAGGTAAATGAAGGTGGCTGTGGCGCAAATGGTAAAACGGCTGCAAACACCGTCAAAAAAGCTGAAGGTGCTTGCGGTGAAGGTAAATGTGGCGGCATGATGAACAATGGCAAAATGAAAGCGGGTATGGAAAGTACCTGTGGTGCCATGATGAAAGGTAAAGAAGGTTCTTGCGGAGCCATGGATGCAAATAAAGCTGCAGACAATAAAAAATCTACAGAAATGTCTTGTGGGGCTATGATGAAAGGCCACGAAGGTAGTTGTGGTGCCGCAGTCGATGCCAAAAAAGCGGCAGGCAAATAA
>GE000177
GTGAATAATGAAAAGCGGCTTAAAATTTTTGCACAGTTAAGCGAAGCCATACCCAATCCTGTAACAGAACTAAATTATAGTACAGCATTTGAATTATTGATTGCAGTGGTATTATCTGCGCAAGCTACCGATAAAGGTGTTAACAAAGCAACGGAAAAACTGTTTGCGGTTGCCAATACGCCTGCGGCCATTTTGAGCTTAGGTGAAAGCGGCCTTAAGGAATATATAAAAACCATTGGCCTGTTTAACAGTAAAGCCAGTAATATTATTAAGCTTTGTACGGCGTTAATGACTCATCATCAGGGGCAAGTGCCGGAAAATAGAGAGGCATTGGAAGCCCTGGCAGGTGTTGGACGTAAAACGGCAAACGTCATTTTAAATACCGCCTTTGATCAGCCGACTATTGCGGTAGATACTCATATTTTTAGGGTTGCAAACCGTACCGGTTTAGGGCCGGGTAAAAATGTGATGGACGTTGAAAAAAAACTCGACAAAACGGTGCCGAAAGTTTACAAAAAAGCTGCACATCATTTGCTTATTCTACACGGTAGGTATACTTGTACTGCCAGAAAACCAAAATGTCAAAATTGTTGTATAGCGCTATGGTGTGAATTTAAAGAAAAGAAATAA
>GE000178
ATGCAACAATACCTTGATTTATTAAATAAAATCCTCAGCGAAGGTTATCGCAAAGCGGATCGTACCGGCAGCGGTACGCTCTCTATTTTTGGTCATCAATTACGTTTTGATTTGGCGCAAGGTTTTCCGTTGCTGACTACCAAGAAAATACATTTAAAATCAATCATTCATGAGTTATTATGGTTTTTAAGCGGTAATACCAATATTAGTTATTTACAGCAAAATGGAGTCACTATCTGGGATGAGTGGGCCAATGAACAAGGAGAGTTAGGTCCTATTTATGGAAAACAATGGCGAAACTGGCCGGTGGCTAATGGCTTGGCGATTGATCAGATCTCTGAAGTACTGAGGCAAATACAGCAGACCCCCAATAGCCGCCGTATGCTGGTATCTGCCTGGAATGTGGCAGATTTGCCCGATGAAAGCTTGTCGCCACAAGTCAATGTCGCTAATGGCAAAATGGCTTTGGCGGCTTGTCATACTTTGTTTCAGTTTTATGTTGCAGAGGGTAAATTGTCTTGCCAGCTTTATCAGCGCAGTTGCGATACTTTTTTAGGCTTACCGTTTAATATTGCCAGTTATGCTCTGCTAACGCACATGTTGGCAGAACAAGCAGATTTACAGGTAGGCGATTTTATTTGGACGGGTGGCGATATTCATTTATATTTGAACCATCTTGAACAGGCTCAGGAACAATTGTTAAGGCAGCCTTTGTCGTTACCCAGTATACAGTTACAGCGTAAACCGGAATCAATTTTTGCCTATTGCTATGAGGATTTTCAACTGCTTAATTATCAAGCACATCCAGCTATTAAAGCGCCTATCTCGGTATAA
>GE000179
ATGCACTCATTAAAACCCAAACATATTAAAAAAGACCGCTTGCTAGAACAGGGTGTCACGATCTTACTGGAAAAAGGCTATCACGCTACCGGACTGAAAGAAATTCTGGAAACCGTGCAAATTCCCAAAGGTTCGTTTTATTCCTATTTTAACAGCAAGGAACAATTTGCCGCCGAAGCAATCAATCATTACATAGAGCCATTTATTCAGCGACTTAGCTTACATTTACAAAATCCGGCTTTAACTGGGCTTGAGGCATTGCGCACTTATTACAAAGAGTTGATTGCTGAAGTAGCAGAAAGTGGTTTTAAAGGCGGGTGTTTACTGGGTAATTTGATGGGAGAAATTGGTGACACCAGTCCATTGTGTCGAAATGCGTTACTGGAAGCGGTAGCACGTTATAGCGATTTACAAAAAACAGCTCTGGAACGTGGGCAGCAAGAAGGTGTGGTACGCAAGGATCGTTCCGCCAAAAGCATGGCTGATTTAATGCTAAATAGCTGGCAAGGCGCATTATTACGCATGAAAGTGGAGCAATCGGTTGCTCCACTTAAAGCGTGTTGTGAGGATTTACTGGAAGATTATTTTATGGTTTAG
>GE000180
ATGCCTAAATTCATTATCGAGCGCGATATTCAGGGCGCAGGCCAGTTAACAGCAGAAGAGTTACAGAGTATTGCGCAAAAATCCTGCGGCATTCTGCGCAACATGGGGCCACAAATACAATGGTTAGAAAGCTTTGTTACCGCTGACAAAGTTTATTGCATCTATATTGCCGACGATGAAAACGCTATTCGTGAACACGCCGCACAAGGTGGCTTCCCCGCGAATCGAATCGAAAAAATCCATACCATTATTGATCCAACTACCCGCAGTAATAGCTAA
>GE000181
ATGAATAAATTATTTTTAGCAAAAAATCTGCCGTCGTATTTTAAAGCTACGCTGATTGCCTCTATACTCAGCGTGAGTGCATCATCTGCCCAGGCAGACGAAACCTGTACCTCACCCTATGCACCCAAAATCACGGGTCAAGAGGATTTTGTCTACATCTGGACATTGGGTGTAGAAGGCTTGGGAGACGAACAAGATAAACTAGTCACGGCAGATGTTAACCCCAAATCGCCTAACTATGGCAAAGTTATCAATAGCGTGTCTGTTGGCGGACGCAATGAAGCCCATCACTCTGACTTTACTGATGACCGTAAATTTTTATGGGCAGGAGGGCTGGATACCAACAAAATTTTTGTATTTGATGTGTATAGCGATCCAGCCAAACCGAAACTCACTAAAGTAATTACTGATTTTGTCTCCAAAAGTGGTGGCGTAGTGGGGCCGCATAGTTTGTATGCCTTACCGGGGCGTATGCTGATTACCGGTTTATCCAACAACAAAGATCATGGTGGACGCACTGCATTGGTTGAATATAACAATGCAGGTGAATACATAGCAACCTACTGGTTACCCACCGATAGCAATTTACAGGGTGCCATTAAATCCGGTAATTATGCTGATGGCTACAACTATGATGTCCGTGCCTTGCCACGTCACAATCTGCTTTTGACCTCCTCATTTACTGGCTGGTCGAATTACATGATGGATTTTGGAAAAATGCTCACCGACCCCGAAGCAATGAAACGTTTTGGCAATACTGTCGTGCAATGGGATTTACATAGTCATCAGCCCAAAAAAGTATTTGATGTTCCGGGCGCACCGCTGGAAATTCGTTGTGCATTGGCCGATAAACACGATTATTGTTTTACCAGTACCGCGCTGACATCTAAAATTTGGCTGATTAATACCGACAGCAAAGGCGAGTGGCAAGCGCAAGCAGTAGCTGATATTGGCGATCCTAGTAAAATTCCACTGCCTGTCGATATTTCTATTTCCAGTGATGACAAAACGTTATGGGTGAACACCTTTATGGACGGCAAGACTCGTGCCTTTGACATTAGTGACCCACTCCACCCCAAACAATTTTTTGAACAAAAAATTGGCGCACAAGTGAACATGGTATCGTCTAGCTGGGATGGTAAGCGCTTATATTACACCTCCTCCCTATTAGCTAACTGGGATAAAAAAGGCGCTGATAACGAGCAGTTTTTTAAAGCTTATCACTGGGATGGCAAACAATTGACCCAACAGTTTGCTATTGATTTTACCAAGGAAAAACTAGGACGAGCACATCAGATGCGCTTTGGTGCTTATGCTTTATATGACAAAAAAAATAAGTCATAA
>GE000182
ATGCGCAGAAAAGCAACTCCAATTTATGTTTATATAACGGCTTTACTTTGTTTGGCGTGCAACGTTAGCCAGGCAGATACGTCTACAGCAGCGCCTGGTTACTATCCACTGGCTTTCCAACCCGCTGCTCCGGGTAGTTATCAGTTACCTATCATTGGACAGGCTGGCAACGGCGAGGTAATTACAACCGATAATAAAGCCACCACACTTTATCAACTTATGGATAATAAGCTGGTATTGCTGAGTTTTATCTATACCTCCTGTAGCGATGTCAATGGCTGCCCGTTAGCCACCCAAGTACTCCATAAATTATCCCGCCAGCTGCAAAAACAACCCGAATTAGCCAAACATGTGCGCCTACTAACCTTAAGTTTTAATCCCGAACATGACAAGCCAGCCGCTATGCAACATTATGGTGAAGGCTTGAACAGTAATACGGTCAACTGGCAATTTCTGACCACTCAGTCAGAACAACAACTAAAGCCTATTCTTAACGATTATCCGCAAAATATTCAAAAAATTGTTGATAAAAACGGCGAATTTACGGGAACCTATTCACATCTACTCCGCGTATATTTAATAGATACTCACCAGAAAATTCGCAATATCTATAACGTAGACTTTCTACATGCCGATACAGTCATTAATGACATCAAAACCTTATTGGAAAACCCTGCATCGGCCAAGCCAAAGACAATTATCAGTCATGAAAACCTGTTTCGGCCGGGTGACGATAAGCAAAATTATCAACAAACAGACTATCAAACCCACTCTCTCGCTCTGGAACTTCGCCAAGGCCATGCTGCCAACTTGATTGAATATGCTTTGAAACCACCCTTAGGTTTACCCAAATTACCTCAACCAGCCAACAATGCTGTAACCACCGATAAAATAGCCTTGGGTCGGAAATTGTTTTATGACCGCCGACTATCATTTAACAATACCTTTTCTTGCGCCATTTGCCATATTCCCGAACAGGGCTTTAGCAGTAATGAATTGCGCACGCCGATAGGCGTGGAAGGGCGTAGCATTCGCCGTAATGCACCGACTTTATACAATGTGGGTTATGCTAGGCTATTATTTCATGATGGACGTGAAAATCAGCTGGAACAACAAGCTTGGGGACCTTTATTGGCACATAATGAAATGGCTAATCCCTCTATTGGATATGTGGTAGATAAAATTAAAAACAGCGCCGATTATAATGGCCTTTTTGAATCAGCGTTCCACAAACCCGCTGGCATGGAAACTATAGGTCAGGCACTGGCAAGTTATCAACGCACACTGAATGCAGCAGATTCTGCATTTGACCGCTGGTATTACGGCAAACAACTTCAAGCCCTAAGTTTGCAGGCACAACGTGGTTTTCGCTTATTCACTGGCAAAGCCGCTTGTAACCAATGTCATAGTCTAGACAAGCACTATGCATTATTTAGTGATCAAAATCGGCATAATACCGGCATAGGCTATCGTGAAGCCATGCAATTAACGCCTGCAAAAAAGCAAGTACAAATAGCCCCCGGCACTTTTATAGACGTTGCCAGTCAACAACTCAATACTATTTCCGAAGTGAAAGAAAATGATCTTGGCTATTATGAAATCAGCCAAACCCCAAACGACCGCTGGGCATATAAAACGCCCTCGTTACGCAACATAGCACTTAGCGCACCCTATATGCACAATGGCTCTATAGCAACACTGGAAGAAGTGGTGCGTTTTTACAATGCTGGAGGTGTTGTAAACGAAAACTTATCGCCTTTGATAAAGCCATTAGGCTTATCCGAGCCAGAAATTGCAGATCTGGTAACTTTCTTACAAGCATTAACTGCAAACAATATTGCAGCCTTGGTAGCCGATGGTTTTGCGGCCCCCGTAGGTGAGAGCCATTAA
>GE000183
ATGCATTGTCAAAACCCTTCCAAATATGACATCTACAAAGCAATTGGTTATATCGCAGTTTTACTGATTTTAGCCGTGCCTTTTTCATTTCTTGGCTTACGATTACTTAATTTTGCGTTAGGCAATCTGCCCATTTAG
>GE000184
ATGAATATTTTACAAAGATCAAAATCGCTTAATAAAAGACAGCTATTAATAGTTTGTGAACTTGTTTTTTTTATAAGTATTTCCAATACTGCGTTTGCACTACCCAGTTTTACCCGTCAAACAGGCATGGCATGCATTAGCTGTCATACGCAGGCATTTGGGCCCAATTTAACCCCCTTGGGTAGGCAATTTAAGTTGAATGCTTATTCCTCTGGTGGAGGTGATTCATTTTTAAGTCGCTTTGGAGGTACGATTCAAGGTTCTTTAACCAACACGAAGAGGAATGACGATAAATTCATCAATCCAGATAATCCAAATTTCGATGCCAATTTCAAAAATCGGGGCTACAACAGCAATAACAACCTAGCACTCGATCAGGCATCAGTCTTTTTTGGCGGTAAAGTACTCCAACAAATGGGAGCATTTGTCCAGTTTAGCTATGATGGGATATATAACCGATTATCACTGGACAACACAGATATTCGGTTAAGCTCTGAATCTGATGTGTTAGATAAAAACCTGATTTACGGCATCTCTTTTAATAACAACCCAACGGTTCAAGATTTATGGAATACCACTCCAGCATGGGGATTTCCATATGTAGGCTCATCTCTGGCTAACACTCCCGCGGTAGGACCCATTATTGGCGCTTTGGGTCAACAAGTGGGCGGTGCAACATTGTATAGTATGATTGATGACTTGGTTTTTCTTGAAGCAGGTGCTTACACTAGCTTTGCCAAATACGCGCAAAAAGGCCTGGGTGAATGGGATAACGGTGCAGTTAAAATTGATGGAGGCGCTCCCTATTGGCGAATTGCGTTGCAAAAAGATTGGCACGGGCATTATTTTTCACTGGGTCACTTTGGTTTTAGGGCAAACATTCAACCTAATGTAAATATTGCGGGTACCGACCGTTACACCGATTTAGGCATGGATTTTAACTATCAATATCTAGCCAATCCATTGCATATATACGAAGTTAAGGCTAGCTATATTCGTGAACAGCAAGAATTATTGGCTACGGCAAATCAAGGCGGAGCAACACATCCCCAACAGCAAATAGGATTTCTGGGCTTAAATGGCTCTTATACTTATGATCAAACCTATAGTTTTGCGGCTGGCTTTAATCATTTATCTGGAAGTACCGATACCACTCTCTACGCATCGCCAACCAACAAACCCAATTCTGAATATTTTACATTCGAACTCGACTATGTTCCGTTCGGCAAAACAGCTTCAGCCGGGATCGAATCTTATTTAAATATTCGCTTTGCTTTGCAGTATGTAGCCTACACCCGATTTAACGGCTCAAGCAAAAACTATACGAATGTACAACCCGGTGACACAGGCATGCCTCGAAACGCTAGCGACAACAACACCCTGTATTTAAATACTTGGCTGATTTTTTAA
>GE000185
ATGACGACTATGAACAAACACTGCACGCGCTTTAGCGACATATCTACCAGCGAAAAAATATTGAATACCGTATTTTTGTTAACCATAACTCTGGGTTATATTGTCGCTTTAATGAACACTTATTACTCCCATCAGGGTCGTGATGGTAAACGTGGCCTGTCGATTGACGATATTGCCATCATGTACCATGGCTCTTACAACCAAAGCCGATTAGAAACAGCAATTAACGGTATTATGGAACCCAATTTGAAATTTAAAACTGATAAAGAAATTATCAGCAAATGGATACATAAGGGCGCTGAAGAAACGACTTACCAAACAGAGATTGCACCAATATTGAATCGGGATTGTGCGATTTGCCATACACCTACGATTAACGCGTCACTTCCGGATTTATCCAATTATAAAGGTGTCAAAGAAGTCACACATTCTGGCGGAGCGCCTTTGCCTAGCCTAGTGAGGGTGTCTCACATCCATTTATTTGGTATTGCTTTTATTCTATATTTTATAGGTAGAATTTTTCTACTCTGTGACATTAATATCTACGTTAAACGCGTGGCGGTCGTTATACCCTTTATTGCAATGTTATTAGATGTACTATCCTGGTTCATCACCAAAGCGCTTCCCGAGTTTGCCTATGTTGTTGTTATTAGTGGTACATTGATGGGCTTGTCGATGGGAATGCAAATCATTATAAGCATTTATCAAATGTGGTTGCCTGTACCGCAAAAACTATCCTAG
>GE000186
ATGTTTGGAAAGATGAAAATTTCAAGCTTGTTGGCATGGACTCTAGGTGCCATTATCCTGCTGAATATAATTATGGTAAGCATGTCTCAATTAATGAGCAGTAAAGTAATTGCTGGAACAGAAGTGATTGCCAAGAATGTCTACCCCACCAGTATACATGCCAATAATGTACGCACTAATGTGTTAAAAAACTGGAGTAATACTCTTTTACTCCAAGAAACGACCAATTTAGCCGAAATTAATGCCATCAATGATGAAATTTCCGCCAATAGCAAAAGTATTACAGATAGCTTTGATCAATTACAAAAACTGGTAACGAGTGTCAATGAAAAAGAGTTATTAGCACAGGCACTGGCTGCACGTAAAGTTTATACTGAGCATAGGCAGTTATATATACAAAAAATTAAAACCGGCTATGTAGACGACGCCAAGCATTATCTAGTTAGTACTTTGCATCAAGATATACGTGAATATACTGCATTAATAGGCAAACTTGAGCAATTTCAATCTACCGAAATGGATAAAAACATTGCAATTATCATAGCGGACTCATCAAATCTTAAGTTTGCTAATTTATTGCTTGGTTTGATTGTCATTATATTTTCTGCGGGTACTGCTGTGTTTCTAGTACGCATAATATATGAAAAATTGGGCGGCGAAATAAATTATGTAACAAATGTAGCACGTGATATTGCATCAGGAAATCTTCAGACAGAGATACCTCTAAAAGCTAACGATACTACCAGCTTAATGGCTTCTATTGTGGCAATGCGCAGTAATCTTCGGCAAATTTTTAGCGAAATTGAAAACAATGCCCATATGGCTAGTGAAGCAGCAAAACGTTTAGTGCAAACGGCACAAGAAGTTGCTCATGCCTCTCATATACAACGCGATGCTACCACTACTACTGCTGCGGCAGTAGAAGAAATGAATTTAAGTATTGCAGAAGTTTCAAAAAGTGCGCAAACCGCTCAAAATATTAGCAGCGAGACTGAAACCATTTCCGAAAATGGAAGTCAAGTTATCCACAAGGCGGCTTCAAGTATGAACAACATTGTACGTTCTGTAGAAGATTCCGCTCAGGTGATTGGGGTGTTGGAACAACACTCTAAGGAAGTTTCCACAGTCGTCAACGTCATTAAAGCTATTGCTGAGCAAACAAATCTACTGGCATTAAATGCCGCAATCGAAGCCGCTCGGGCCGGGGAGCAAGGTCGTGGCTTTGCTGTAGTGGCAGATGAAGTGCGTAGTTTAGCGGAACGTACTCGATCTTCTACATTGGAAATTACCGCAACCATCGAAAAAATTCAGGCTGGAACCAAGAACGCTGTTACTTGCATGAAAACAGGCGTTGAACAGGTCAGTTCAGGCTCGGTATTGGCTTACCAAGCAGGGGAAGCTATTAATGATATCAAATCCAGTACAGGTAAAGTCGTTGAGCGGATAAATCAAATTTCAGTCGCTATTAGAGAGCAAAGCAAAACCTGTAGCGAAATTGCTCAAAATGTGGAACGTATTGCGGAAATGACCGGTGAAAACAGTATAGCTGTAGACAAAACATCTGAATCAGCAAAGCAATTAGAAGTTATCGCAGCGTCTCTGGAACGCAGCATTGCCTATTTTAGAATTTAA
>GE000187
ATGCAACGCATTTACTACTATTACGCAGGACTGGTGGGTTTTTTTGGTTTATTTTTTCTACAACTTGCCTGGCATACTTTGCTATTTCCAGTGAGCGGATTTCCGACTGCCTTGTTAATTATAATGACTATCGGTCCACTGTTGCTGCCCTTTAGAGGTTTTTTAAACTGCCAGCTCAAAAGTTGTACGTGGATGACGTATCTAAGTTTACCGTATTTTGCCCATGCTATAGCTGAAGCATACGTTAGTGAGCCTGAGCGGCCTTATGCTCTACTGGAACTAACATTTAGCCTGTTGTTGTGTTTTGGGGCAGGCATGTATGTATATAAGGCAGAAAAAATCTGA
>GE000188
ATGCAAATCCCCATCGCATTTGAATTCCAAAGTAACCAGACTTTTACCAGTTATTTTCCCGGCAATAATGCAGAAATTATCAATCAATTACATACGTTTGCAGAAAAAGAACAAGAACAGCAAATTTATCTCTGGGGTGACTCTGGAAGTGGCAAGAGCCATTTGCTGCATGCTTGTTGCCAATTAGCAAAATCATTAGGTAAAGACCCCTTTTATCTTTGTTTTAATCAAGATAATCTTCCCTCACCAGCTATTTTGGAAGGCCTTGAAAACATGGAAATCGTCGCTCTGGATAATTTACAACATATTGCCGAAAATGCCGTTTGGCAACTATCATTATTCAATTTTTATAACAACCATCGGCAAAATAATGGTCGCTTGTTACTCACCGCTGACTGTCCGCCCAAATTTTTACCGTTTAGCCTATTGGATCTTAAAACGCGGATGGGATGGGGGCTTACCTTGAAAATTCAGTCCTTGCGCGATGATCAGCTAATTGAAGCTTTAACCTATAAAGCACATGATTTAGGTTTTGATATCCCTCCCGGCGTGGGAAAGTTTCTACTCAATCATTATGTGCATGATTTGTCAGCTTTGTGGGTATTACTTGAAAAAATTGATCGCGCCACCTTGGTAGCAAAACGTAAACTAACCATCCCTTTTTTGAAGCAAATTCTGGAAGAACAGGCTTAG
>GE000189
ATGACTGATCTATCGCTATACAGAAATATCGGTATCTTCGCACACGTAGATGCCGGTAAAACAACCACGACCGAACGGATTTTAAAATTGACCGGAAAAATCCATAAAATCGGTGAAGTACATGACGGTGCAGCGACAACAGACTTCATGGAGCAAGAGCAAGAACGCGGTATTACCATTCAGTCTGCCGCAACATCTTGCGAATGGAATGGTCACCGTTTAAATATTATTGATACTCCGGGTCACGTTGACTTTACTATCGAAGTTTATCGTTCACTGAAAGTATTGGATGGTGGTATCGGTGTATTCTGTGGTTCTGGTGGTGTTGAACCCCAATCAGAAACCAACTGGCGCTATGCCAACGACTCTGAAGTTTCCAGGATCATTTACATCAATAAACTTGACCGTTTAGGCGCTGACTTCTATCGCGTGGTTAAACAGGTAGAAGATGTATTAGGTGCACGCCCTTTAGTGATGACACTCCCTATTGGTACTGAAGAAAATTTTGTGGGTGTAGTTGATTTGCTGACCCGCAAAGCTTGGGTTTGGGATGATTCAGGGGATCCATTGAAATACACTATTCAAGAGCCACCTGCAGAAATGGCAGATCTTATTGAAGAATGGCGTGAAAAACTGATTGAAACTGCTGTTGAGCAGGATGATGATGCCATGGAAAAATATCTGGAAGGTATTGAACCCGACATGGAGACCGTTAATCGCTGCATCCGCACTGGTACCCGTGAACTGGCATTTTTCCCTACCTATGGCGGCTCTTCTTTCAAAAACAAAGGTGTGCAGTTGGTATTGAATGCTGTTGTTGATTATTTGCCTGATCCTACCGAAGTTAAACCACAACCTGAAGTGGATCTGGAAGGTAACCCAACCGGTACTTTTGCGATTGTCGATGCAAGCAAACCTTTACGCGCCTTGGCATTTAAAATCATGGACGACCGTTTTGGTGCTCTTACCTTCTTACGTATATACTCAGGAAGACTGGAAAAAGGAACTACGGTTTTAAATACCTTTACCGGAAAAACCGAACGTATTGGTCGTATCGTTGAAATGCACGCTAACTCACGTGAAGAGCGCGATTCTGCCCAAGCAGGTGATATCGTGGCAGTTATCGGTATGAAAAACGTACAAACGGGTCATACTTTATGTGATCCAGACAAGCCAGCAACATTGGAACCAATGGTATTCCCTGATCCAGTTATTTCTATTGCTATTTCGCCTAAAGATAAGGGCAGTAACGAAAAAATGGGTATAGCACTGGGTAAGATGATTCAGGAAGATCCATCTTTCCGCGTTGAAACCGACCAAGAAAGCGGCGAAGTCATCATCAAAGGGATGGGCGAATTACATCTTGACATTAAAGTTGATATTTTAAGACGTACTCATGGTGTGGATGTAAACGTAGGTAAACCTCAAGTTGCTTATCGGGAAACGATTACACAACGCATTGAAGACAGTTATACCCATAAAAAACAATCAGGTGGTTCTGGACAGTACGCCAAAATCGATTACATCATCGAACCAGGTGAAGTGGGTAGCGGCTTTGTATTTGAATCTACCGTTACTGGTGGTAACGTACCTAGAGAATACTGGCCAGCTGTGGAAAAAGGTTTCAAAGCAAGTATCGATAAAGGTGTTTTGGCGGGCTTCCCATTGTTAGACTTCAAAGTCAATCTGACCGATGGTTCATTCCATGCTGTTGACTCGTCCTCTATTGCTTTCGAAATTGCCGCACGCGCTGCCTATCGTCAATCCATTCCTAAAGCGAGTCCACAACTGTTGGAACCGATTATGAAAGTTGATGTATTCACACCAGATAGTCATGTGGGTGATGTTATTGGCGACCTTAACCGTCGTCGCGGTATGATCAAATCACAAGATCCAGGTGTAACAGGGGTTCGAATTAAAGCCGATGTTCCGCTTAGCGATATGTTTGGTTATATTGGTGATTTACGTACCATGACTTCGGGTCGTGGTCAGTTCTCAATGGAGTTTTCTCACTATACACCTTGCCCTCGCAACGTAGCAGAAGAAGTCATCAAAGAAGTTAAAGAACGTAACAAAGATAAATAA
>GE000190
ATGGCTTTTGTCATCACCGAAAACTGCATCAAATGCAAATTCACCGATTGCGTTGACGTCTGTCCTGTCGACTGCTTTCATGAAGGACCTAATTTTCTGGTTATCGATCCTGATGAATGTATCGATTGCACACTTTGTGAACCAGAATGCCCTGCTAACGCAATTTATGCTGAAGATGAAGTGCCTGAAGGGCAAGAACAATTCATCGCGTTGAATGCAGAATTGTCAAAATTATGGCCCGTTATCACTGAAGTGAAAGACGCTTCACCCGATGCCGACGAATGGAACGGCAAAACTGGGAAGCTTAGTTATTTAGAACGATAA
>GE000191
ATGTCTACCCAAGCAAACAGATATACATTAGACAACTTAAAATTTGATAATCGTTTTGTGCGTGAACTTCCTGCTGATGCTGAAACTGACAATTATCGCCGACAAGTTTACCAAGCCTGTTATTCTCGCGTAATCCCTACTCAAGTAGCAGAGCCTACCTTAGTGGCCTATTCTCCAGATATGGCCGCACAACTGGATTTATCTGCAGACGTCTGTCAATCTATAGCTTTCAGTCAAATATTTGTTGGCAATAGTTTAGCTGAAGGAATGGACCCTTATGCCTGTTGTTATGGAGGGCATCAATTTGGACATTGGGCAGGACAGTTGGGTGATGGTCGGGTCATTAATCTTGGAGAAGCTGTTACGCGTCAAGGCGAATATCTGACTTTACAATTAAAAGGTGCCGGTCTGACACCTTATTCACGCAGTGCAGACGGACTGGCTGTGTTACGTTCATCTATTCGCGAATTTTTATGCAGTGAAGCAATGTATTACTTGGGAGTACCCACTACCCGTGCGTTAAGCGTCATTCTAACCGGAAAACAGGTTAGACGCGATATGTTTTACGATGGTAATCCGCAATGGGAGCAGGGTGCAGTGGTTTGCCGAGTTGCACCTTCTTTTACTCGATTTGGCAGTTTTCAAATTTTCACCTCCCGTGATGATTTGGGTACCTTAAAAAAACTGGTAGATTACACTATAGCACATGATTTTCCCCATCTAGGATCTCCAACCCCAGCGATTTATTTGCAATGGTTCACAGAGGTTTGTGAAAAAACGGCCGATATGATTATTCATTGGCAACGCGTAGGATTTGTACATGGTGTAATGAATACAGACAATATGTCGATACTGGGGCTGACCATTGATTATGGTCCCTATGGATGGTTAGAAAATTATGATCCTGATTGGACACCAAACACTACAGATGCACAGGGTCGTCGTTATCGCTATGGAAATCAGCCACAAATCGCCTATTGGAATTTGGTGCAGCTGGCCAATGCTATTTACCCATTGATTAAACGCGCAGAACCTCTACAGCAGGCGGTAAGTCATTACTTCTCACGATTTGAAAAAGGTTGGCAAACTATGCAAGCCGTTAAGTTGGGATTAGAGACGTTTAATCCAGACAGTGATGAGAGTTTGTTGACAGATTTATTTAAATTGTTACAGATAGCAGAAGTTGACATGACCTTGTTTTATCGAGGTTTAGCCAATTTGAATGTCAATTCGACGCTAAGTGAGTTTTACCTTTTTATTGAACAGGTTAGTTATAAAGCGCTAGATCACGAGAGTACGATATTAGCCGAAGCATGGTTTAATGACTATTTACAGCGGTTGCGGAAAAATACCATCAATGATCAAGATCGTATTACGCAAATGCAAAGTGTTAACCCTTGTTATGTATTACGAAATTATCTCGCTCAAGAAGCCATTGATCAGGCTGAACAGGGAGATTTTGCTTTGGTGGAAGAATTGTTAGACGTGCTACGTCAGCCGTACACTGAGCAGCCAGGTAAATCACGTTTTACTGCCAAACGACCCGATTGGGCTAAACAACGAGCGGGTTGTTCAATGTTATCCTGTAGTTCATGA
>GE000192
ATGAAAACCCATAGCTTACTGACTGGAAAATTTAACTTATTATTGCTTATTTGCAGTATTACTGCCACACAATTGACAGGCTGCTTTACGGTGGGACAAGAATTCGCGGCCAGCCGGGTTTCCGAAATCAAAATTGGTCAAACCCGGAAACAGGACATTAACGATCTCTTTGGTACACCCTGGCGCACTGGCTTAGAAGATGGACACACCACCTGGACGTACGGCATATACAAGTATTCCATATTTGGAAATAACGATACACAGGATTTATTACTTCGTTTTGACCCTCAAGGTCTGGTGCGCTCTTATACGTTTAGTACAACACGTAAATAA
>GE000193
ATGAGAAATCTGGAATTTAAAGAAGAGTTGCTAGACTATTCACATTGGCGGGATAAGTTAATACAATCAATTGAATTGTATAGGGAATGGCGTCGATATAATAAATTCAATGATGAACAAAGTAACGATACTATACTGAGTATTTTACAAAGTCTGCGTGCTGATCGAGTAACATTGGCGTTTGTTGCTGAGTTCTCCCGTGGTAAAACAGAATTAATCAATGCACTTTTTTTTGCAGAAACCGGCGTGCGACTTTTGCCGTCTTCGCCCGGACGCACCACGATGTCACCCACCGAGTTATTTTGGGATCAAAAAGGTGGCAGTTATATTCGTTTGCTCGACATTGAAACTCGTCTTGAAGATACTTCCTTATTAAATTATAAAAGTCAGCTTGATTGCTGGACACAAATTGATTTGGATTGTGACTCGCCCACACAGATGCAGGAAGCCTTTAAATCACTGATTGCAACCAAGCAGGTTAGTAAAGATAAGGCGTATAAACTAGGTTTATGGAATGAGCGAGAAGCTGCCGAACAAGGTAATATTAATCCTGAATATGTGGAAATACCCTGTTGGCGTCATGCTTTAATTAGTTTTCCACACCCGTTATTGAAGGAAGGTTTATGCATACTTGATACTCCAGGTTTAAATGCATTAGGCTGTGAACCAGAGCTAACTTTAAATATATTACCCAGTGCCCAGGCTATTATTTTTGTACTGGCTGCAGACACGGGAGTGACGAAGTCGGATCTGGAAATGTGGAATTCCCATGTTTGCAATGCTAGTGGTCAACAGCGTCAAGGTTTGGCTGTAGTGATGAACAAAATCGATTCCATGTGGGATGATTTGGCTGAAAATCACAACTGCGATGCTGCCATTCAAAATCAAATTCAATCCACTGCATCTATTTTAAATATCGACCAGAATTTTATCTTTGCGGTATCTGCAAAACAAGGATTATTGGCAAAAATCAGAAATGATGCTGATTTGCTTGAAAAAAGCCGTTTGCAAAAGTTAGAAAACTACCTATCCAAAGATATACTCGATCAACGTCGTAACATCCTGACAGCGGGGGTACGCAAAGAAATTGGGTATATGGTTAGTGAATCTTTGAAGTTGATGGAAACTAAAATTGTTAATGCAGAAAAACAATTAAAAGAATTTAAGCAGATTGATTTCAATAATCAAGAAATGACAGAGAAATTGATGGCGGAAACCCGTGAACATCAAAGTACCTATTTGCTAAATGTGGAAAATTTTCAAGCCAGTCGTAAAGTGTTTGCTGTACAAGCCAGAATGCTGATCAATAGTTTCGCGAATGAAAAAATTGACGAAATTATCAAGAGAACCCGGGTGGAAATGGACAAAAGTTTAACCACCTTTGGTTTAAAACAGAGTATCCGTAAATTATTTGATGAGTTGCGAGATCTGCTGCAAGATTCTTTAGATATTACAGATGAAACGCGTCGTTTGGTAAAGGCTATTCATAAAAAATTTCGTGATGATTATGGTTTTAATGAAATTGAACCAGAGTTATTTTCAATTAAATATTATCAATTCGAATTAGAACAGATTTTTGCAGAGGGTGATGCATTTCGAAATAGCGCCAGAACCACCATGACTGAGCAAAGTGTCGTCATCAATAAGCTTTATACCACCCTGATTTATAAAGCCAGATATATTTTGCAACAAGCTTACAGAGATTCTGCAATTTGGAGCAATAGCGTACTAAATCCACTTATTCATCAGATTAAAGATCATAAAATTCAAATCGAAGGTCGGTTGCAGATGCTTAAAAAAATCAATCAGTCAAAAGATATGGTTGCCGTCAGTATCGCTCAGCTTGAAGCAGAGCTGGCACCGATAAAACTTCAGCGCCAGCAATTGGTTGGTATCATCAAAGCCATGCATTTTGAAGTCAAAATTAATTAA
>GE000194
ATGCAAGTCTTTAATGCAAATGTCACTATAGCGACTGATTGCCAAATCAGGCTATACGATTGGTCTTGTTTAAAATTTGTGATCATTATGTGCTTATATGAGTTAGTCAGCAGAGTAGGTTTACTATGA
>GE000195
ATGCTTGCATATCAACAACAATTTATCCAATATGCCTTGAATTGTGGCGTGCTTAAATTTGGCGAATTCCAATTAAAATCTGGACGCACTAGCCCTTATTTTTTCAACACAGGTTTGTTTAAAACGGGGGCTCAACTGGATATGCTTGGGCAGTTTTATGCGGAAGCCTTAATTAATTCAGGTTTGGAAGTCGATGTTCTTTATGGACCTGCCTATAAAGGCATTCCCTTGGTCAGTACAACCGCTATTGCCTATTCACGTAAGAAAACAGATATTCCGTTTGCTTTTAACCGTAAAGAAGCGAAAGATCATGGTGAGGGTGGTGTTATAGTGGGTTCAGCATTATATGGTAAAGTTTTGATACTGGATGATGTGATAACTGCGGGTACCTCTGTGCGTGAATCAGTAGAGATTATTAATGCTGCAGGCGCAACGGTAGCAGGGGTATTGATTGCTTTGGATCGTCAGGAAAAAGGTCACTCTGCGCGTTCAGCAGTTCAGGAAGTCTCTGCGCAATTTGGCATTCCCGTTTTATCGATTATATCTTTAGAAGATATTATTGAATTTATTCGGCAAGATGTCTCAAACTTTGAAAAATTAGCTATTATTAATGATTATCGTCAAGAATATGGTATTAATACCAATTCCTGA
>GE000196
GTGGTAAGCGAGAAAGCTTTGTCGCCACTTAGCTTGTATATTCATTTTCCCTGGTGTATTCGCAAATGCCCCTACTGCGATTTTAATTCGCATGAAACAAAATCGGCTATACCAGAGGCGCAATATGTTGACGCTTTACTGGCTGATTTACAGCGTGAACTTAGTTTGCTGGTGACCCAACCCCAAATAATCAGTATTTTTATGGGGGGTGGTACGCCTAGTTTATTTTCGGCGACAGAAATTGGACGCTTACTGTCTGAAATCAAACAATGTGTAACTTTGGCGGATGATTGTGAGATCACAATGGAAGCTAATCCTGGTAGTTTTGAAAGTGCCAAATTTCACGAATTTCGGTCAATAGGTATTAACCGGCTATCTATTGGCGTCCAAACATTTAACGACCAGTATTTGAAAGATTTAGGCCGTATTCATAATGCTAAAGAGGCTATTCGGGCGGTGGAAATTGCACGTGCTGCCGGATTTGAAAATTTTAATCTGGATTTCATGTTTGGTTTACCGGGGCAAACCCTTGCTGACGCCATGCATGATATTCAAACCGCAATCGCTTTAAAACCAACGCATATCTCTTTTTACCAATTGACATTGGAGCCCAATACTTATTTTTACAAGTATCCTCCGTTATTACCCGATGATGAAGATATATTCAGTGCACAAAAAGCCTGTCAGCAACAATTGGCAGAAAATGGTTATCAGCAGTATGAAGTTTCCGCGTATGCTTTACCGGGTTATCAGTGTCAACATAATAAAAATTATTGGCAATTTGGTGACTACCTGGGCATTGGAGCTGGAGCACATGGAAAAATTAGTCAAACTTTACCAACCCATATTATACGAACAGCTAAACCTAAAAATCCTGAGCAGTATTTAAAACAAGCCTGTGTTGATCAGCGTACTGTTATTGAAGTTGCGCAATTGCCTTTGGAGTTTTTAATGAACGCCCTGCGCTTGAGTAACGGTTTTAGTCTGGATGACTATCAGCGAGTCACCGGTTTAGACAGGAAAAGTCTGGAACCCACATTAACGCAATGTTTAAAGCAAAGTTTATTGGTAGAACATCAGCAACGCTTTCGTTGTTCCGCTAAAGGCTGGGATTTTCTTGATGTGATTCTCGAAAAGTTCTGTCCTTAA
>GE000197
ATGCGTTACCTGCATACCATGATTCGGGTTAAAAACCTGGAAGAATCATTAGATTTTTACTGTCAAAAGTTGGGTTTAGTGGAAGTAAGACGGTTGGAAAGTGAAGCGGGGCGTTTTACGCTGGTTTATTTATCCGCATCTTTTGATTTTGTGGCGGCAAAAAACATGGATGCGCCCTTGTTGGAACTTACCTATAACTGGGATACAGAGGACTATACTGGCGGACGAAATTTCGGACATTTGGCCTTTGAAGTGGATAATATTTACGATTTTTGTCAAGACCTCCTAGAGCAAGGCGTGAGCATACTTCGGCCTCCACGTGATGGTTGGATGGCTTTTATTCGTTCTCCTGATCAAATATCCATAGAACTATTGCAAAAAGGTAGCCCTTTGCCTATTCAGGAGCCTTGGGCATCTATGCCTAGTGTGGGTGTGTGGTAA
>GE000198
ATGTACCCAACCAGCACTGAGATAGCCGCATTTCTTAACGAAGATATAGGTAGTGGCGACTTAACTGCAACTATTATTCCAATCAATACTAAGGCGACCGCCAACGTAATAACACGACAGGATATTGTTCTTTGTGGACAAACTTGGTTCGAAGCTGTGTTTAAACATTTAAGTACAGACGTATCGATTGAGTGGTTTTGTAAAGACGGCGATTTTGTAAAAGCTAACACCATACTTTGTAAGTTAAATGGGCCCGCCCGCAGCCTGCTAAGCGGCGAACGTACGGCATTAAACTTATTGCAAACGCTTTCTGCGACAGCAACATCCGCGCGCTTATACGCAAATGCCGTTGCAGGTACGGACTGTAAGGTACTCGATACACGCAAAACCATTCCTGGCTTACGCCAAGCCCAAAAATATGCGGTAAGGTGTGGTGGCTGTTTTAATCATCGCATCGGCTTATTTGATGCCATTTTAATTAAAGAAAATCATATCATTGCGGCTGGCTCAATATCTCAAGCCGTATTGTCTGCCAGACAGTGCAGTCAGGCAATGGTGGAAGTTGAAGTGGAAAACCTGGATGAATTTGCACTAGCCTTGGCTGCAAAGCCTGACCGCATCATGCTGGATAATTTTTCAATTGCCGATATCGTAACAGCCGTAAATAACAATTGCGGCAAAGCGGAGTTGGAAGCTTCAGGAAATATAACTTTAGACAATATACGTGAGTATGCGCGAACAGGTGTAGATTTCATTTCTATAGGCGCATTGACCAAACATTTAACTGCGGCCGACCTGTCAATGCGTATTGAACTAAGGTCGACCGAATAA
>GE000199
ATGACAAAAGTTAAACATGTAACCGAACCTGATGCCTTTGGATTTCAAGTGCGTATTGTTCGTCGCGGCAAAGAAAGCAGCCGCTATTTTTCCCATAAGCTGTGGGGAAGTAAAACAAAATCTCTAAAAGCCGCAATTACTTGGCGGGATCAAATGCTGGTTGTGCTAAAAGGGAGCAAAACCCGCTTTTTGAAACCACCTAAAAATAAGACCACTACCGGTGTTACTGGTGTGTCTAGAACCATTAAGTTTGACCATCGTAAAGATAAAAGCTATTTATGCTATACAGTATTCTGGGTTAAAGACGGTAAATCACGTAACAAAACTTTTCAGGTTGGTAATGTACAAATTGTTACTGCTGATGATGAGCTACATGCTTTCCGTACAGCGCGCCTTTTCCGTAGTTGTTATGAACATGCAATTGATCATGACGCAGAGTTCGATGATACCAAATTTGCAAATTGGAAAAAACTGCGCCTTTATGAAAACGAAAGGTTAGACGCAGTTAGTTAA
>GE000200
ATGAGCGTTTTAGTTGGCAAACAAGCACCTGATTTCACAGTACCTGCAGTTTTAGCTGATGGTGAGATAGTTGATTCTTACAGTTTTTCCGCTGCAACTAGCGGTAAATACGCGGTTATTTTCTTTTATCCGCTAGACTTTACCTTTGTCTGCCCCAGCGAATTAATCGCTTTTGACCATCGCATCGATGAATTCAAAAGTCGTGGCGTAGAAGTGGTTGGCGTTTCCATTGATTCACACTTCACTCATAATGCTTGGCGTAACACACCTATCAATGCAGGAGGCATTGGGCCAGTTCGTTATACTCTGGCAGCAGATATTAAACACACTATCGCAAAAGATTACGATGTAGAATCTGAGGGCGGCGTCGCTTATCGTGGCAGCTTTCTGATTGATAAATCCGGCAAAGTCCGCCACCAGGTAGTAAATGACCTACCCTTAGGTCGTAATATAGACGAAATGTTGCGTATGATTGACGCGTTACAATTCCATGAACAACATGGCGAAGTTTGCCCAGCAGGATGGAATAAAGGCGATGCAGGCATGAACGCTAACCCTAAAGGTGTAGCCGAATACCTGACAAAAAACGCAGACAAATTATAA
>GE000201
TTGAGTTTATTGTTTTATATTATTATTTTTACCGCTATCGGTGGCGTTCTTAGTGTGTTAGCGGCTAGTGTATTTTTATTGTTACCAGAACAACAACGGCAACGTGTATTGCCGCATGGAATTAGTTTTGCGATTGGTGCATTATTAACAGGTGCTTTTTGCGGTTTGATTCCACATGCTTTTGAAGAGGTTGCTAGTTCCGAAATATCGGTATTATCCAGTACGCTATTGATTGGTATCCTGCTGTTTTTTGGATTGGAAAAATTATTGATTTGGCGGCATTGTCATTCACATGCGTGTGAAGCGCATGGCGAAGAAGCGCATGCTGATCATGCCTTTCATGGGCATGGTCACACCAGTCAAGCTGTTCAGCAAAATCATCGTCCGGCGGGTACTTTTATTATTTTGGGCGATAGTATTCACAATTTTGTTGATGGTGTACTGATTGCTGCAGCATTTATGACTGATGTACAGCTGGGTATTGTGACGAGTCTGGCGGTAGCTGCCCACGAAATTCCACAAGAAGTAGGGGATTTTGCAATTTTGTTACATAGTGGTTATAGCCGGAGAAAGGCACTTATCTACAATATTTTATCAAGCTTGGCAACAGTATTGGGGGGAGTGTTGGCCTATTTCAGTTTGGGTGATTTGCATACATTATTGCCTTATTTTCTGACTTTGGCGGCTTCCAGTTTTATTTATATTGCGGTAGCGGATCTGATACCCTCGTTACACCAAAAAACGGATCTCAAAACATCGTTACAACAGATCGGATTTATATTGGCTGGCGTAGGATTAATATTGTTAATGCAAACGATTGCGCATGGAGTGACTGGATAA
>GE000202
ATGAACTGGATTAAACCTGATTGGCCTCTACCAGCCCATATCCATGCTGCTGTGACCCTCAGGTCTGGTGGCGTCAGTGTTGGTGCGTTTTCGACATTAAATCCAGCTACGCACGTTAATGATTATTCAGACCATGTAAATCGTAATCGAGAAATTATCAAGGAAATGTTGCAATTGCCAAGTGAACCAGTTTGGTTACAGCAAGTGCATGGCGTGCGGGTGATTAAAGCTGATACTGTTAATGGCTTGGAATGTGCAGATGCTAGTTATACTGATCAGCCTGGCGTGGTGTGTGCAATACTCACTGCTGATTGTTTACCCGTACTTTTTTGTGGTGATGGGGGGCGGGTGGTTGCTGCTGCCCATGCTGGATGGCGAGGGTTACAAGCTGGAATCCTTTCTGAAACTTTTAAACAAATGAATTGCCAATCGGTTCTTGCATGGCTTGGTCCTGCCATTGGACCTCGGCATTTTGAAGTAGGCGAAGCTGTTTATAATGCTTTTGTTGATGACAGTGCTGTTTATAAAACAGCTTTTCAGGCAATTTCGTCTGGTAAATGGTTGGCAGATATTTATCAATTGGCGCGAATTCAACTTAACCATTTGGGAGTCAAACAAATTTACGGTGGCGGTTTGTGTACGGTTACAGATGCCGCTCGATTCTATTCATACCGTCGAGATGGCGCTGTTACCGGTCGCATGGCGAGTTTGATCTGGAGTTCAAAGTCTTGA
>GE000203
ATGCGCCTCGATCAATGTTTGGCAGAAATGTTTTCTGACTATTCTCGCAGTAAGCTGCAAACCTGGATTAAAGCCGGGCGAGTGCAGGTGAATGGTGTGGTCTTGAAAGGCAGAGACAAGCTAGATGGTGGTGAAGAAATTGAATTAGATGCAGAAGCTGAAGCGGTCTTGGACTATGATGCTGAAGATATTCCTTTGGACATCATTTACGAAGATAACTCACTTTTAATCATTAACAAACCCGCTGGTTTAGTAGTACATCCAGCAGTTGGCAATTGGAATGGCACTTTAGTCAATGCTTTGCTTAATCACGATCCTGAGCTAAATACTCTTCCTCGTGCGGGTATTGTGCATCGTATTGATAAAGATACAACTGGGTTATTAATGGTTGCCAAAACTCTACAGGCCCATAATAGTCTAGTTGGGCAATTGCAGGACAGGAGTATAACCCGCGAATATCTAGCGCTGGTTAAAGGCTGGATGACGGCTGGGGGCAGCGTTGATGAACCCATTGGGCGTCACCCAGTTGATCGTAAGCGTAATGCGGTAAGACGAGATGGTAAGGAAGCGGTTACTCATTATCGATTGGAAAGGCGTTTTAAACGCCATACATTGATTCGCGTTAAGCTGGAAACAGGGCGCACTCATCAAATTCGTGTACACATGACCCATATCAATTATCCGTTGGTGGGTGATCAGGTCTATGGCGGGCGCTTTCAAATGCCAGCTGATTGTAATCCTGCCCTTGCTGATGCTTTACGTAGTTTCAAGCGGCAGGCCTTGCATGCAGTCAAATTGGGCTTGGAGCATCCTGAAACGGGTGAATATTGCGAATGGGAACAAGCATTGCCAGACGATATGCAGCATTTGCTAAATGTGCTGGCCGAAAATGAACTGGATTAA
>GE000204
ATGCGATTTCTTTTAGTAAAAATTATTTTTCTTGCAAGTTTAATCTTAATTTTATCAGGCTGTGAAACCCTGGGAGGGTTATTTGACAAGGGCTCATCATCCAGTAAAGAAAAAGAAGATGAGTTTGCCAACTGGGATGAAAAAAAATTCCATGACGAAGCAAGAACCGCTTTGGATAAAAAAAGTTACCAGAGAGCCGTTGCTTTATACGAAGCATTAGAAGCTCGTTATCCTTTTGGCGAATATGCTCCGCAAGCACAAATAAATGTGGCTTATGCTTATTACAAAAATGACGATCCAGAAGCGGCCATTGCGGCAGCAGATCGGTTTATTAAAACCCACCCACGCAATCCTAATGTCGATTATGCCTATTATTTGAAAGGCTTGGTGAATTATAATCGTGGGATTGGTTTTATTGATCGTTTCTTACCAACCGACTCATCGCAACGCGATCCGGGAAGCGCCCGCGATTCTTTTGACAATTTTCAGGAGTTAATTCGTCGTTTTCCCAATAGCCAATATGCACCCGATGCAAAACAACGTATGACAGCACTACGAAATAATCTGGGTATGTACGAAATTCATGTTGCTGATTTTTACATGCGCCGCAAAGCTTATGAAGCAGCAATCAATCGTGCAAATTATGTTCTGAAAGAATTTCCGCGCACTCCTGCAATTCCAATTGCATTGCAAATGATGGCAGACGGTTATCGAAAACTGGGTTTAGAAGATATGGCTGCGGATGCTGATCGAGTATTTAAACTCAATTATCCTAACGGAGCACCGATGGGTGATTATAAGGATGAAGGCGTTATTCAAAAAATATGGGATACCATGGGCTTAGATCACCATTAA
>GE000205
ATGATGCGTCTAGTCTGTCTGTTACTCTGCCTGCCACTGTTAACATACGCTGACAGCAAAGCCGAAACTCTGTTTCAGAACAGATTTTTTTCACTATCGCAAAATACCGATTTATTATGCGCAACCAGCCAACAAGAGTACGCTCCCATTGGCGCATTGGCTGCCATTATCGAATTTTACGAAGCTAATCATCCTGGCTTGCGAAAACAGGCTGTTTTAGTGCTCACCGATCATAATAATCCCGAGCATCTGGCAGATTTAATTGGCTTCCGTCGTGATTGTGCCAACAATCAAGCCGATGATTTATGTGTATTAGAAAAATACTGGGGTGACCGTGATGCAGCCTGGCGAGCATTGGCATTATTTTACGACACCAAAACCATCATTAAACATAGTGATGATTACCAGTTGCCTCGCTTTAAAGCCGATCATTTACGGATTTTCGAAAAAGCCATTCGTAAAATTCCAGCTTTTTTACGAAAATCAATTAGCAAAGCTAAGCCAAATGATCATTTAGCTCAAGAAATTGCTAACAAACCCAGCGCATTACAAGCACTGATTCTTGAAGCGTTTCCCGATGATTACAAAACCAGCATCTGGCAAGATCATACTCACCCACTGACACTGGTTCCTGGTTACGGGTTCCGCAACCAGACAGTAGCACAAGTGTATAGTGGTCAGAATCTAATTATTTTTACAATTAAGGCTTTCGATAAAGGTAAGGAAGGATCGTCTTATCGTGACATTGATCTTGAATATCTGGTTGATTTCCGTTTACCCATTGTAGTGCATGAAATTGCTCATACCATTGATAATTTTCACTTTTGGAACGGTACAGACGATTTATACTTTTTCTATCAATATCGAAAAATTTCTAACGCTGAAGAGACTGAGAAAATTATAGCAGAAGCCAAACTGGCTCTTTGGCCATCTAAATGGTTTGAAGCTTTTGAATATTTATGGGAAGTTAACGAAGGGCGTTACGACGGTAACACACAGGAAAAACTGGCAGAACTGATGGCACAGTATATCCTGATACCGGAGCGCCTTCAGCAAAGCGCACCTGTTGCTTATTTGTGGTTACGTGACGAAGTATTTAAAGGAATTGAATATCAAGGTTATGATCATTGCAATACAGCTCTCACCCGCCCTTTAAAATGGTGGCAAGATGCCACATCTAAAATGCTGGGCCGCTAA
>GE000206
ATGAAAAAACCACAAACATTATCTTTACAGGAGCAACTTCTCCAATCTGGCCTGGCTAGTGATGCAAAAGCCAAACAAGTTAAAACTGACAAGCGTAAGCAGTCCAAGCTACAGCGCAGTCAAGGTATTGAAATTGTTGATGAATTAAAGATTAACCTGGAACAAACCCGCTTGCAGCAAGCAGAACGCGACCGAGAACTCAATCTGCTACGCAAACAAACTGAGGAAAAAAAAGCCTTATTGGCACAAATTAAACAAATCGTCACCCTTAATCGTATCGAACAGGATGTCAATGGCGTCCTATACCAATTTAACCATCTGAATAAGGTCAAAACAGTCTATGTCAGCGAAAATGTTCGTTTAGCTTTAATTTCTGGTCGAATTGGAATTATTTGTGTTGATAACCAATATGAAATGGTACCCGCAGAAATCGCGCGTAAAATAGTGTCTCGCGATGCAGAAAGCGTAGTTCTGCTCAATGAAAATAGTCAAGAAGTGCATGCCACGGAAGATCCTTATGCGGCTTATCAAATTCCTGATGATCTAATTTGGTAA
>GE000207
ATGAATCAGATACGTTCAAAAGGCTTGATCAGACCTTTACATTCTCAGTTGCAGGGTCTTACACGTGCTGTTGATAGTTTGCTGATTGTTGGTTCGCTATTAGCTTCTTTAAAGGTTTATAACATTCCCTTAGCTCCAGAGTACTTATTTGTTAGTTTAAGTAGCATTGTACTTTTTAGCCTGTTTGCTGAAAATCAGGAGATTTATCATGGTTGGCGTGGTGCGCCCATGTTTGATGAGGCAATACGGATTTTGTTTTCATGGTTAGCAACATTTGTGTTTATCTTTACGGGATTATATTTATCCAGCGACACCTTTCATTTTTCAAGGACCGTAATTGAGTTGTGGCTGCCATTGGTGCCTTTGTTAATTATCCTTGTTCATTCAACACGTCGAGCTATATTGGCTTACTTGAGACGACATGGTTTAAATAGTCGTAACTACGCTATATTGGGGGCTAATAGTCTGGGGCAAAGATTAAAAACAGCTTTGACTGATATGCCTTGGTTAGGCTACACCTTTGTCGGATACTATGATGATCGTACTTTTGGTAAGGACTCCCGGCTTGACGAATCGCAGCAGACGGCTGGTAATTTTAAAGACTTGTTGTCGATGGCTCAAAATGGTGAGATAGACCACATCTATATCACTTTACCTCTGCGTGCAGAAAGAAGAATCAATCAGTTGATTCAGGAATTGGCGGATAGCACCGTTTCTGTAAACATCGTGCCAGATTTTTTTACCTTTAATTTAATTCAGTCGAAATGGAGTAATGTACAAGGTATCCCAGTAGTCAGTGTATTTGATACGCCATTTAATGCGATGAACGGGGCAACAAAACGTATAGAAGATCTAATATTGTGTTTAATTATTTTGCCCATTATTTTTTTTCCGATGTTGGCTATTGCCATAGCGATAAAGTCCACATCGCCAGGCCCCGTCATTTTTAAACAGAGACGATATGGCATCAAAGGCGAACAAATCGAAGTTTGGAAATTCAGGTCTATGTCGGTCTGTGAGAACGGTGATAATATTAAACAGGCAACTGCCAACGATAGCCGGGTTACGCCTTTAGGTAGTTTTTTAAGACGCACTTCTTTGGATGAGTTGCCTCAGTTTTTAAATGTACTGCAAGGCACAATGTCTGTAGTGGGACCACGTCCGCATGCCATTGCGCATAACGAGTATTATCGTAAACAAATTCAAGGCTATATGCTACGTCATAAGGTTAAACCGGGTATCACTGGGCAGGCACAAATTAATGGATGTAGGGGGGAAACTGATACGATTGAAAAAATGGAGGCCCGTATTCATCACGATCTAGAATATTTGCGGCATTGGTCTTTGTGGTTGGATGTTAAAATTGTGTTTATGACTTTATATAAAGGTTTTATTGGCAAACAAGTTTATTAA
>GE000208
ATGACAAACTCTGCATTTATCTCTACAAAAGCCATTCCTGTTCGCGAGCGACTAATCATGGCGTTGGATGTATCCAGTATTGCCGAAGCACAAAATTTAGTTGAAGAACTAGGGGATGCGGTTGTTTTTTATAAGGTAGGCATGGAACTGTTCATGTCTGGAGATTATTTCGGATTTATCGACTGGTTAAAAGCCCGCGATAAAAAAGTTTTTGTAGATTTAAAATTTTTTGACATACCCGCCACCGTAGGTAGGGCAATAAAAGCCTTAAGCATTAAAGGCGTCGATTTAGCCACTATTCATGGTAATGATGCCATCATGGAAGCCGCAGTTCAAAACAAAGGCAATTTGAAAGTTTTAGCGGTTACCGCATTGACTAGCCTTGACCGAGGTGATCTTGACGATCTGGGATTTCAATGTAACATTACAGATTTAGTGTTATCCCGTGCAAAACGCGCTTTCCAAATTGGTTGCGATGGCATTGTGTCGTCTGGATTGGAAGCCCCTCTGATAAGAGAACAACTAGGACAAAACCTGTTGGTCATCACACCTGGAATTAGGCCTGTTGATAATCGCGAGGACGATGACCAAAAACGTGCCGTCAGTGTTGATGAAGCCATTCAAAATGGGGCTGATTTTCTGGTAGTTGGCAGGCCAATCCGAGACGCCATTGATCGTAAAGCAATGGCAGAAAAAATTCAGACTCAAATTGCTGCCCATTTTAAAGAGTTAAGATAA
>GE000209
ATGAATAAAATGGAGAATATCTACCTTATTGGTTTAATGGGGGTTGGTAAAACCACCATAGGAAAACAACTTGCCAAAGCCTTACATCGCCCGTTTTATGATAGCGATAAAATTATTGAGCAAAGCACTGGTACGAGTATTTCCACTATATTCTCCTACGAAGGCGAAGAAGGCTTTAGAATTCGTGAGCAAAGTGTCATTGCCGAATTGACTGCTTTGCAAGGTATCGTCATGGCAACCGGCGGAGGAGCGATCCTTAAAGCTGAAAATCGTGAAGCCATAAAACAAACGGGTTTCGTGGTCTATTTATATTGTTCAATAGATAAAATACTTTACCGAACCCGACACGACACTCAAAGACCTTTGTTGCAAACGGCCAACCCCAAACAGCGCTTGCAATCATTGCTTGCTCAACGAGAACCACTTTATAAAGAATGTGCTAACTTTAAAATAGATTCCGGTTCTATTCCTGGTAAAACCGTCGTTAAAACCATTCTACAACAGTATCGAACAGCTTTGGACAATCATGAAAGAATTGATAGTTGA
>GE000210
ATGAAAGAATTGATAGTTGAATTAAATAATGATAGAAGCTACCCCATTTACATCGGCTCTGGCTTGTTAAACCAATCCCGATTATTGACTCAACACATCCAGTCAAAACAGGTAGCGATTGTCAGTAATGTTACTGTAGCACCTTTGTATTTAGCAAAGTTAGAAGCAGTGTTGCAAGATTACACAGTGCAGTCGGTTATCTTGCCGGATGGTGAGCAATACAAAACTTTGCACTATCTGGAACAAATTTTTGATCATTTGCTAGCAAACAAATTTAGCCGCAACTCTACTTTAATAGCACTAGGTGGTGGCGTTATCGGCGATATGACGGGATTTGCTGCTGCCTGTTATCAACGTGGCATTGCTTTTATACAGATTCCCACCACATTATTAGCCCAAGTCGACTCATCAGTAGGTGGTAAAACGGGCGTTAATCACCCTTTGGGCAAAAACATGATAGGCGCTTTTTGCCAACCCAAATGTGTGATTGCTGATGTAGATGTGCTGGATAGCCTAGAAGATAGACAACTATCGGCAGGTCTTGCAGAAGTCATAAAATATGGTTTGATTCGTGATATCGACTTCTTATTTTGGCTGGAAGCCAATATGAAAAATTTATTGGCCAGAGATAAATCTGCACTTACCTATGCAATTGAACGATCTTGTATAAACAAAGCCGAAGTGGTTGGTGAAGATGAGTTTGAAACCGGAGTACGTGCTACATTAAATTTGGGACATACTTTTGGTCACGCCATAGAAACGGGTACGGGCTATGGCCATTATCTACATGGGGAAGCCGTTGCAATCGGATGTTGTTTGGCAGCAGATCTTTCCAGACGTATAGGTTGGCTAAATTTACAGGAAGTTGAGCGCATTATTGCCATTTTTAAATCAGCACATTTGCCTGTGTTAACGCCTGAACAAATGACAGTTGATCACTTCCTTGAACTAATGTCGGTGGACAAAAAAAATCTGGATGGCAAAATCCGGCTTATTCTACTGGAAGCAATGGGTAAAGCTTCGTTGCCCATCAATGTCGATCATGCACAGCTGCTTGCAACGCTGAAAAATTATGCAGGATAA
>GE000211
ATGCAGGATAATAAAAAAATTACTCAAACTAATTCAAAGCTGACTGCCAGCAATACTACTATGCGCACGTTACTTTCTCAGGAACGTTCCCAAAAGTTAGACTTGCTGATTCATTTACTTAGCAATTTGCGTCAACCACTTGTCGTGTGCGGCCCTGAGGGCATAGGTAAAACCACATTTCTAAACACATTACAAGAAAGCCGTGGCGACCAGTGGTGGATATGTCCGCAGCAAGGATCTGCTAATCTAAGCTTTGAAACTATTATTAATAATTTGAATCGATTTCTAGATATAAAAGATACAGATAATCGATTTGATCTGACTGTGCTACGCCACTTTTGTGAACAGCAAAAAGTAATATTAATGATCGACGATGCAGGAGAACTGGTGCCAGGTCTCTTAGGCGAATTAATCGCATTGTCCGAATCAATGCCAAAATTACAACTTGTTTTTTCTATGACTTATGATCAATTTCATATTAAACACGCTTCGGATAAAACAGTAGACGATTGTCATTTCATTGAATTACCCCCTCTGAACTTAAAACAATGCCGAGAGTTTTTACAAAACTTATCAGCTCAACCTGGAGCAGCATTATCGTTTCAAGCTGTCGACGACAATCTGGTAACGGCGCTTTATCGTGAAACGCATGGCATACCTGGCAAAATTCTGCAAGAACTCCCCAAGCTTGATCGCTACCAAAATCGGAAAAGAAGTCGGATTGGATTATGGCTAAGTATCACCTTAATAGTTGTTATTACTGGCTGGTGTATCACACTGCTTTTGCCATCCTTTCCTATATCAACAAATACCATAGAGACTTCCATCGCTAATCAGCCCGAAGACGACAAGAAAGTCACAAAATCACTGTTAGCCATCCCAACATTTTCTGACGTAAAGCCCGATACTCCTGCAACAACTATTCAGAATCAAGACATAAAAGAAAATGTTTTAACGCCTAGCCAAATTGAACCCGTTAAGAATGATGCATTTAACAAAGCAGCATTGCCGACAATAAGCACCAGCGAACCTTCGTCAACTCAATCACTAAACCAAGACAAGGACATTATCTCGCAAGAAATAAAGCTACAGCCATCTAATTTGCCGGTTATCCCTGCCTTGCCGTCCACCAGTACAAATGCAAGTACTGCTCAGATCGTTAAATCTGCGCCTGTTATTAGTTCTCAAGCTGAAAAACCAACATTAACCACTCCGCCCGTAGTTGAGACAACTACTCTCGCCAAAACACCGGAATCCACTGTCCATACCGCTGAAAAAAAACCTGACAAACCTGTCAGCGAGACTGACACTGATGATTGGATACAAGCACAACCAGCGAACAATTATACATTACAAATCATGGTTTTATCTAATAAACTAGCTGCAAGCCGTTTTATTAAGAAATACGATGAATATAGCGACAATCTAAAATACTATCCAATCACTAAAGGTATCGGCGAGCCAGAAAAATACGTGCTAATTTACGGATCTTTTAAGACCGCTAACGAAGCCAAACAATACAAAGCCACGATGCCAAATGAATTTAAACAAGCACTGGAAAAACGCTTTCGGGCCATTCAAATTGAAAGCAGACACCGAAATTAA
>GE000212
ATGACTATCCTAGAAAACGATTTATTTATCAGAACCCTACTTAAACAAGAAGTTGAACGCACTCCGGTTTGGATGATGCGCCAAGCAGGCCGATATTTGCCAGAGTATCGTCAAACTCGCAGTAAAGCAGGTAGTTTTATGCAGTTATGCACCAACCCAGAACTGGCTTGTGAAGTAACACTACAACCCTTAGAAAGATTTAGTTTTGATGCCGCTATTTTGTTTTCAGATATTTTGACAATTCCTGATGCAATGGGCTTAGGTCTATCATTTGCTGAAGGCGAGGGGCCACAATTTGCACACCCCATCAAAACTGCTGAGGATGTTAAAAATCTCCCTATCCCTGACCCAGAAATTGAGCTGCGCTATGTAATGGATGCTGTACGTCTGATAAAAACTAATTTGCATGGTCGTGTGCCATTAATTGGTTTTTCGGGTAGCCCCTGGACATTGGCAACCTATATGGTAGAAGGGAAAAGCAGTAAAAACTTCCAAAAAGTTAAAGGCATGCTATTCGAACAACCACTATGCATGCATACCTTACTAGCCAAACTAGCACAATCTGTTGCAGCTTATCTAAATGCTCAAATTGCTGCAGGCGCAGATGTGGTGATGGTCTTTGATACTTGGGGTGGCATGCTAAGCCATGATGATTATCTAGAGTTTTCACTCCAATACGCTCAGCAAGTTCGACAATTGCTGAACACAACGCGTGATGGCCAACAAATTCCCTGTATTTTGTTTACTAAAGGTGGCGGACTGTGGCTAGAATCAATGGCCGATAGTGGATACGACGCACTCGGATTAGACTGGCAAACCGACATTGGCAATGCCAGAAACCGTGTGGGTGAAAAAGTCGTTTTGCAGGGTAATATGGATCCCATTACGCTCTATGCTTCACCTGAAGTAATCCGTAATAAGGTAGGCAAAGTTTTAAACAGTTACGGTCACGGTAGTGGCCATGTGTTTAACTTGGGGCATGGCATTTTGCCAGACATTAATCCTGAGCATGTAAAAGCGATGGTTGATGCAGTGCATGAACTTAGTCCACAATATCATGTGCGCAGCTAA
>GE000213
ATGTGGATGCAAAAGCAGTTGCATTTAAGTGCTAAACCGCGCGGCTTTCATCTGATAACAGATGAAATACTACAGCAGCTGCCTGATCTTAATAAATTTAGGTTAGGGCTGGCACATATTTTCTTGCAGCATACTTCTGCTTCTTTAAGCATTAATGAAAATGCCGATGTACGTCGCGATCTGGAGAGTTATTTCTCAAGGGCAGTTCCTGAAAATCAGACTTATTTTCGACATATATTGGAAGGCGCAGATGATATGCCTGCACACATAAAATCCGTCTTATTGGGCTGCTCCCTTACTATACCCATATGTGATGGAAAACTTGCACTGGGTATCTGGCAGGGTATTTATTTATGTGAACATCGAAATCAAGCTGGGATGCGCTCTATCTTGATTACCATTAATGGCGATTAA
>GE000214
ATGAAAACTTTCAAATTGTTCAGCATACTGATGTCATCCTTTCTAAGCTTACCCATTTTGGCTGACGAATCTATCACTCCCGTGGAAATGACCGTCTATCGAAGCCCCTCCTGTAGTTGTTGCGGCAAATGGTCCGAACATGTTGAAGCTAATCAGTTCAATATTAAGACCATCATTACCGATGATATGCAAGCTATCAAAGCCAAATATGGTATCCCGGACAAATTAGCATCCTGCCATACTGCTCTGGTTAATGGCTACGTCATTGAAGGACATGTGCCAGCGAATGATATTAAAAAGCTTTTACAATTAAAACCCGATGTGGCGGGTATCTCTGCACCCAGAATGCCGTTAGGCAGTCCGGGTATGGAAACTGAAGGGCAAAAACAAGCTTATCAAGTTATCTCTTTTGATAAACAAGGAAAAATGACTGTGTTTGCTGAGCATGAAGGGAATTAA
>GE000215
ATGGACAAAAATGCAAAGATATACGTAGCTGGACACAATGGACTGGTGGGATCTGCCTTAGTCCGTAACTTGCAAGCCAATGGCTATTCCAACCTGTTACTACGCAGACATGCAGAGCTGGACTTAACTGACCAGCACGCTACCGAAGCATTTTTCGCTGAGGAAAAGCCCGAATACGTTTTTCTTGCTGCTGCTAAAGTAGGAGGTATTCACGCCAACAACTCTTATCCTGCCGAATTTATTCGACAAAACTTAGTTATTCAAACAAATGTTATCCATGCTGCTTACAAAACTAATGTTCAACGATTGTTGTTTCTAGGCTCCAGTTGCATTTATCCCAGAAACTGTCCACAACCAATTAAAGAAGAATATCTCCTTAGCGGTCCGTTGGAACTGACTAATCGTGCCTATGCAGTTGCAAAAATTGCAGGCATTGAAACCTGTCGGTCATACAATAAACAATTTGGTAGCAAATTCCTTTCTGTGATGCCTACCAATCTTTACGGGCCCAACGACAATTACGATCTGGATAACTCACATGTGCTACCCGCTCTAATACGAAAATTCCATACAGCTAAAATTTCCGGCTCATCAGAAGTAGAAATATGGGGAAGCGGAAATCCTCGTCGTGAATTTTTATATGTAGATGATATGGCGTCTGCATGCATTTTTCTTGCTAAACTTTCTGCGCAAGCTTATCAAGAATTACTCAACTATTCAGTTGTTCCTGGTCTTATAAATGTTGGTTATGGCAGTGACTTATCTATTCAAAATCTCGCCGAGAAAATTGCCAAAGTCGTTGGTTTTACAGGTCGTATAATAAAAGATCAAAACAAGCCTGATGGCACTCCCCAAAAACTACTTGACTCGTCCCGGATTCATGAACTTGGGTGGAAACCTGAGTTTAGTTTAGATGAGGGTATAAGTAAGACATATAGCGCTTACACTACTGGAATAGATTTAACTTGA
>GE000216
ATGAAAATCTTTCCTGACAATTCTTTGCACCAAGAAAACCACTTAAAATTGTTGCCTCTTCTTGAGTCAAATCCACAGATGAGCCAGGGCGATTTGTCTAAAGCCTTAGCAGTGAGCTTGGGCACGACCAACTACTGCATTAAAGTTCTTCTCGACATAGGACTCATCAAGTTGCAAAATTTTCATAAAAATAACAACAAAATGACTTATGTTTATTTGTTAAGTCCTCTCGGCATTGGGCAAAAAGCGCGTATGACCTTAAAATTCTTGAAAATTAAGATGCAAGAATATGAGCAGTTGCGTGTTGAAATTGCAGACTTGAAGCGTGAAGCGAAACTTAACAGCATCACAAAGCAAGACTATAAGCGTATCGGAAAATTAATTTTGGAGGTCCGCTAA
>GE000217
ATGCCTGAAAAATTAATAAAAAAAATGAAGCGCCAAATCGTGCATGCTGCATATTTAGCTGGCGAAGGGCATGTGGCAAGCGCATTCTCCATCCTTGATTTGCTTTGGGTACTTTACGATAAAGTAATGAGTTTTGATGCAACTCGACCCGATGAGATATATCTGGATCATTTTGTGCTTAGCAAAGGTCACGCATCACTTGCTCTTTATGCGGTTCTGGCAGAAAAAGGGATTTTAGCTGACGATAGCTTAAACAACTTTTGTCAGTATGACGGCAAATTAGGTGGGCATCCTGACTGTAACAAGATATTAGGTGTGGAGGCCTCCACGGGTTCTCTTGGCCATGGGCTGCCAATCGCTGTGGGCATGGCTTTAGGCTCTAAAATCAGTCAGTTCAATAATCGAATTTTTTGCTTGATTGGTGATGGTGAATGCAACGAAGGCACTATTTGGGAGTCCTCTCTTTTAGCGGCTCATCACCAGCTTTCGAATCTATGCTGTATTGTTGATTATAATCACTCTACTGACCGTGCATTAGATTTGAATGATTTGGCAGGAAAGTTTAAATCATTCGGCTGGGAAGTTCTTTCGATACCAGGACATGACCACCAGGAAATTTTCCATGCTTTAAGTCATCGGCATCCACACCGTCCTTTGGCAATTATTGCAGAAACCATTAAAGGATACGGCATTAAAAGTATGGAAAACGAGCCTGCCTGGCACCATAGATCACCTAACGCCGAGGAGCTTAACAGCATGATAAAGGAATTGTCATGA
>GE000218
ATGAGCATGAGACAACAATTTGTTAAGACTGTCGAATCGCAGTTAGCTTGCGATGAAAAAATTGTCCTTCTGCTAGGAGATATCGGTATTTTTGGCTTTCGCAAGGCATTCCATAACTTTGCCAACCGGGTATACAATATCGGCATTTTGGAGCCAGCCACCATAGGCTTGGCGTCAGGGTTGGCCAAAACAGGATTTATCCCTATTGTCCATACTATTGCTCCTTTTTTAGTCGAGCGTAGTTTTGAGCAGCTCAAAATCGATTTTGGCTATCAACGCTTGGGCGGCAATTTTGTCAGCGTTGGCGCATCTTATGATTATGCGTCGCTAGGATGCACTCACCATTGCCCTGGCGATGTCGGTGTATTGCAGAATATTCCTGGAATGGAAATTGTGGTGCCTGGAACCGCAGCTGAATTTGATGCGCTTTTCCAACAATCCTATGCCAACGGCAATCCCACATATTATCGCCTCAGCGAGCGGGAAAACAACAAATCGCAATCGGTAACATTTGGTCATGCCAACTTGCTCAAAAAAGGGACACTGGCTACCGTTGTTATTGTTGGCCCCACTCTCGATTATGCCCTACCGGCAATCGAAGATCTTGACGTTAGTATCATCTACTACACCACGCTTGCGCCATTCGATGGTTTAATGCTCCGCAATAATTTAGCAAATTCGGGCAAGATTCTGTTGGTCGAGCCCTTTTATTCAGGAACGCTGGCCCGCGAGATCTTCTCTGCTGTTTATCCCAAACCGGTAACGATAGACTCGGTAGGCGTTCCTCGCGAATTCCTGAAACATTACGGAAAAGCCAACGAGCATGACCAAGCCATCGGCTTTACTTGTGACAATATTCTAGCCAAACTGGAGGCGTTGATTAATGGCTAA
>GE000219
ATGGCTAATTTACTGGTTTCAATTATTGAAGAAGATGCGCAAAAAGTAGTAGCGGCAGCTAACCTCCAAAAACTGGCTGGTAAATCTATTTTATTGACTGGCGCATCAGGATTGCTTGGCACCTATTTTTTGGCCAGTTTGAGCGAATTGGCACGACAGGGTTTCGCACCTTGCTCAGTAACCGCTGTAGTGTATTCTGAAGTCTCTGCATCGCTCAAGCCATTTTTAGCTTTTGACGGAGTTCGAGTAATACAGGGCGATTTGACCGATTTAAATTTTGTCGACGGTTTGGGAGAATTTGATTTTATTATTCATGCAGCAGGTTATGGTCAACCTGGTCGGTTCATGGAAAATCAAATTAAAACACTACAACTAAATACATCAACTACTTTGGCTTTGTTTGATCGCCTTGCTAGCGGTGGAAGCTTTCTTTTTCTTAGCACTAGCGAAGTATATAGTGGACTGAACAATCCACCCTTTCGCGAAGACCAGATCGGCACCACCAATACCACTCATTTCCGTGCCTGTTACATTGAGGGCAAACGTTCGGGGGAGGCAATCTGTAACGCTTATCGGGCTAATGGCATTAATGCCAATTCAGCTCGATTGGCATTAGCCTATGGACCAGGAACCAAACCGGCCGACCGTCGGGTTATTAACTCATTTATAGAAAGAGGCGCTACCCAGGGAAAAATCATACTTCAAGACATGGGAATTGCAAAACGCACTTATTGTTATGTTTCGGATGCTGTTGAAATTCTGTGGCATATCCTCCTTCTCGGACGTGAACCGATTTACAATGTTGGCGGATTTTCCCGGACAACCATTGCTGAACTTGCCAAAAAAGTAGGCAGCAACATGAACGTGCCAGTGGAATTTCCCAAAGATGTTCAGGAATTGGGCGGCGCACCGGAAGATGTATATCTGGATATGAGCTTAGTACAACAGGAATTTAAAAAAACAAAGTACATTACATTAGAGGAAGGTTTAACTCGTACCATCGAATGGCAAAAAGCGCTTTATGCCACAGGCTATTTTTGA
>GE000220
ATGAAGGAATCATTTAAAAAGTTTATCGGGATAAATAAAAATGAAGAAGCTCGAAATCAATGGCTTTCAGAAACATTGGCTGCTATTCCCCCTGGTTTACGTATACTGGACGCGGGTGCTGGAGAGCTTCGGAATAAGCCCTTATGTACTCATCTGAACTATGTATCGCAAGACGTATGCCAATATCAAGGTGACGGAGATGGTCAAGGCCTGCAAACAGGCACATGGGATACCAGCAACATTGATGTAGTATGCGATATTACAAATATTCCTGAAGCGGATGCTTCGTTTGATGTGATCCTGTGTAGCGAAGTTTTTGAGCATCTGCCTGATGCGCTCAGAGCACTCGATGAGTTTTCCCGTTTACTGAAACAGGATGGCAAACTGATAATCACTGCGCCTTTCGCATCATTGGTTCATTTTGCCCCTTATCATTTTGTCAGTGGTTTTAGCCGATATTGGTACGAGTATCACCTGCCTCTACGGAATTTCATCATCCTAGAGCTTATCCCGAATGGCGACTGGTTTTCTTATACCAAACAGGAAATATTGCGGCTACCGGGCATGGCCCGCCATTACGGCAGTTGGTGTTGGCCGCTAGCTTATTTGGTAACAGCAATCGGATGTCTTTATTTTTCACTGCATGGAAAATCAAGGACTGCAGAGGATGTTGGGTGTTTTGGCTGGCATTGCATTGCAGTAAAATCATAA
>GE000221
TTGAACTGGAAATTATATATTCGAAGTAATCCGATACTATTTCGTATGGCGCGACCTTTGCAACGTTGGTTACGCCCACTTTATGCACAGCCCGTAACAGGCTGCTTTGAATACCTACGTTTTTTTAAAGATTGGCAACGTTATCGGGCTGCGGGCGGTATCGCCTATCTGAAAGATTTTTATCCCTGTTTAACGGACCGAACACACGAAACACCAATTGATCCTCATTATTTTTATCAGGCGGTCTGGGGAGCTTCACAAATCTGGTCACATTTACCGCAGGTTCATGTGGATGTTGGTTCTGATGTTAAATTTGTCGGAATGCTCAGTGCAGCAATCAAAGTCGAATTCGTTGATATTCGCCCTCTATCTGTGAAATTAGAAAATCTGGTTTGCCGCGAGGGAACAATTTTAAACTTACCTTATGCCGATTCGAGTGTTCAATCTATTTCTTGCCTGCATGTTATTGAGCATATTGGCTTAGGTCGATACGGTGACCCTATTGATCCAGACGGAACAGCAAAGGCTTGTGCCGAATTAGCGAGGGTGCTGAAACCTGGCGGGTATTTATATCTCTCCACCCCAATAGGAACTCCCAGAGTTCAGTTTAATGGGCACCGCATACTTTCACTTAGTGAAATATGGCAATTTTTATCAGAACTTAGTCTAGTTGAAATGGCATGGATTGATAATCACGGGGTATTTCACCAACATATAACACCGGAATGTATCGTCTATGATGAAAACGCCAGTTTGGATTGTGGTCTAGGATGTTTTGTGTTTACCAAGGGTGCTGTCAAATAA
>GE000222
ATGATAAATAATACATACGTCCCTATTTCAGTAATTGTTCCTTGCTTTCGTTGTGCAAACACGATACATAGAGCGGTACAGTCAATTGAACAGCAAACCAAAAAACCTTGTGAAGTCATTTTAGTTGAGGACTCAAGTGGTGATGGCACCCTTGAAGTATTGTACGAGATTGAGCGACAATATAGCGGTTGGATAAAGCTTATCACCTTACCTAACAATTTTGGAGCAGCAACGGCACGGAACTTAGGATGGTCGGTAGCTAGTCAGCCCTATATTGCTTTTCTTGATTCAGATGATTCTTGGCATCCTGATAAACTGCTCATACAGTATCAAGTTATGCTAGAAAACCCTGACATAAGCTTATGCGGGCACCAAACTATCTGGTTAAAGGCTGGCAGTTCTACCCCCAATATTACCCAAAATGCCAGCATCACTAAAATCTATCCTTATAGTTTGTTATACAAGAATGCCTTCTCTACACCATCGGTGATGCTGAAACGTAATATACCTGTTCGTTTCCAGAGTAATAAGCGTTATGCTGAAGACTTACTATTATGGCAACAAATTGCTTTTGCAGGTCTAGGAGTACTAAGGATTGAAAGCCCATTGGCTTATGTTTACAAGCCACTTTATGGTGCAACTGGGTTAAGTGCGAATTTGTGGCGAATGGAAAGTGCTGAATTGGATAACCTTACTGTATTATATGCTGAAAAAAGTATCGGATTTACGCATTATGCCTTAGCTACATTATTTTCTATTGCGAAATTTATAAGGCGCTTAGTTCTAATTAAGTTATTCAATTGA
>GE000223
ATGACCAAAACCATAGTCACAGGCGCTAACGGCTTGGTAGGGTACGCCCTGCGGCAATTAAACCAACCAAATACGACTTATTTGAGCCGAGAAACGCTGAATTTAACCGATTTTGTGGCAACACAAGCACATTTTAAAGCCTTGGCTCCTGAGAATGTGATTCATTTGGCGGCTCAAGTAGGTGGTATTGGTGGCAATTTAATTCACTCCGGTGAGTATTTTCGCAACAACATCCTGATCAATACTAATGTACTGGAAAGCGCTAGAATAGCAGGTAGTAAAAAACTGATTTCGTTTATGTCTACCTGTGTGTTTCCCGATAAATGCATCTATCCACTCAACGAAAAAGACCTACATAATGGGCCACCGCATCCGTCAAATTTTGGCTATGCCTATGCCAAACGCATGTTAGAAGTACAAAGTAGCGCCTATCGCAAAGAATGGAACTGTAATTATATCGTCGCCATTCCAACCAATATTTATGGTCCTAATGATAACTTTAGTCTGACCGAAGGGCATGTAGTCCCTGCGTTGATCCATCGTACTTATTTAGCCAAACAGCAAGGTACCGACCTGATAGTCTGGGGTAGTGGCAAACCCTTACGTGAGTTTGTCTACTCCGAGGATATTGCCCGATTAACGCTGTGGGCGTTAGAAAATTATTCCGACGATACACCGATTATTTTTACCTCGGGTATTGAAGTTAGCATCCGAGAACTGGTAGAAATTGTAGCCAAAAAAATAGGTTTTCAAGGTAATCTGCTGTTCGATGCAGAGAAACCAGATGGGCAATACCGCAAACCCTCAGATGCCAGCAAGCTAAATAGCTACTTACCCAATTTTAAGTGGACGCCTCTCGAAGAAGGGATAGAACGCACGATCGATTGGTTCTTAAGCCATTACCCAAATGTAAGGTTGTAA
>GE000224
ATGGTAAATACGCAGACAAATCCCCCGATTAAATCATTGGCAGTGGCCGATTTTGCAGCTGCTTTTGGTGAACTTCTCAGTGCTTATGTAGAGGAGCGCATTCGCGCATATGCGTTTGAATACACTGAGTTTTCGCCAGCTGAAAAAGAAGGCTTGTTGATAAAAGTAGTGGAAACCTTACTAGATCCAAATTTATTGCAATCGGGTGAACATAGGCTTGACCAATGGGAATTAGGCTGGGGAGAGAATTTGGAATTGATTTTACACAATCCAGGTAATATCGACTTGATTGTGCCGAAATACTTTAATAAATATGGAGCTATCCGCTGGCGCGGTGATTTTATCCGGCCGATCTCTGAAAAGTTTGAGTGTCATTCATTAGCGATTATTTTAGACTGGCTATTTGATAAATATTTACGTCAGGCCAGTGCGATTTATGAATTCGGCTGCGGCACTGGACATAACTTACTGCGGGCTAGGGGTGTAAATGAACAAGCTAGTCTCTATGGGCTTGATTGGACAGTAGCCTCGCAACGTATCATCGAAAACTTAGCCCGGCATCAAATCGACCCGGATATACATGGTCATCGTTTCGATTATTTTAATCCCGATCAGGATTTTCAGTTGGCAGAAAATGCCGTTGTGTATACCGTGGCGTCTTTAGAACAAATCGGTTCACGCTGGGAACCATTTTTAAACTATTTGCTGAAAAACCGCCCAAAACTGTGTATTCATATAGAACCCATAGCGGAATTGCTGGATGAAAGCAAACTGATAGATTATTTATCGGTGGCTTATTTTAAAAAGCGTAATTATCTCAACGGCTTTTTAGATGGATTGCGACAGCTCGAACAAATCGGGCAAATTAAAATTCACAAAGCTCAACGTACTTACATTGGCAGTCTGTTTATAGAGGGTTATTCAATTATAGTCTGGTCTCCTGTTTAG
>GE000225
GTGAGTAATTTTGTATTTGATCTTAAATGTCTGCCCGCTGAGCATCCTGATATATCAGTGATTTGCATAAATAGAAATCATGAAAAATATATCGAAGACACCATACTATCGGTACTAGCTCAGAAATTCGACAATTTTGAATTTCTGATAGCCGATGGCGGTTCTACGGACTCCTCCCTTGACATTATTCGTCAATATCCGTTTATTCAGTTGGTGACGGGGCAAGATACATGCCGTGAAGAGGGCTTGCTTCGCGCGTTAAATGCAGCACGGGGCCGTTACGTCATGGTAACGACCTCGACCGACGGCTATCTTTCCAGAGATTGGTTCAAACGGGCAGCTACGATCTTAGATCAAGATTCACAGGTATCGCTCGTATTTGGTGGCAGTGCGGCCATGGGTAGTGAAGGCACACTAGGTGCAATTACCTATCCGGTGCAATTCCCTTTTCAGGAAGAGCAGGAAAAAGGGCGTTTATCCCAATTATGGTTACAATACGGTTTGGAAGCCTCGTATTTACCAGAGTTAAATTATTGTGTGCGTATGGAGGTTTTCAAACAGTTAATGGGGCCCAGCTCAGAGTTTCCAACTTTGAATGACATTGATCCAATTTTACGCTTTCATTTCGAGTTTAATCGTTTAGGCTATATTTCCAGTTATCAACCTGTTTTAGCCAATTTTGGTCGTACACACCCCAATCAAGCCCAGATTAGTGAAAAAAATAATCGTTATTTACGGATTTATAATGAAAATTGGCGAAACTATCGCAAATCAGTCATGTTGGGTAAACTTGAGCATGTTTTTCGAGATGGAAATGGCAATCCAATCGCTAAAAATAAACAAACAACAATAAATCGGTTACAACTATTTTTACCAAGAATTCCATACTTTCAGATTCGCCAATTTATTAAAAATATAATATGA
>GE000226
ATGGGAATTGTTTTTACGCCCTTGTACGTTCATTATCTTGGCATTGAAGCCTATGGTTTGATTGGTGTGTTTACCATGCTGCAAACTTGGCTATTCCTTTTGGACATGGGTATTACACCTACACTAAGTCGTGAAATGGCTCGATTTGATGCAGGTGCGTACGACTCACAGAAAATTCGAAATTTTGTTCGTTCACTGGAGATAATCTATATATTCATAGCCATAACTGTGTTGATTGGCTTGCTTTTGGTTAGTGATTGGATAACCATTAATTGGTTGCAAATTGAAACGCTTAATGCATCCGTGGTAGCAAATGCATTGTCTTTATCAGGCGTATTTATTGTTTTACGCTGGTTTTCAGGACTATACCGTGGGGCTATTATGGGTCTTCAACAGCAGGTATGGCTTAATTACACTAGCGCCCTATTTGCTACCGTGCGTGGTTTAGGGGCAGTAGGCGTTTTGGCGTGGATTTCTCCAACTGTTTTTGCATTCTTAATTTTTCAAAGCGTACTTGCTGCTATTGAGGCGATAGTATTGGCTGTTAAAATGCATTTTTTACTGCCAAAATCTGATAAGCCTTCTTATTTTAGTATAGATTCACTGCAACATGTTTGGAAATTTGCAGCAGGTATGAGTGCAAATTCGTTGCAAGCACTTTTACTTACCCAAGTTGATAAACTATTGTTATCCAAACTTTTACCCATTGCTGAATTTGGTTATTATAATTTAGCTATAACTTTGGCTGGTGGATTGTATATATTGATGGGTGCCATTACGAATGCCGCATATCCGCAATTTGTATTATTGATTGAACGTGGTGATAGTCAAACTTTGATTAAAACATATCACAAATTATCACAAATGCTCTCGATGGTTGTTGCTCCAACAGCAATAGTGCTCGCTTTTTATTCAGAAAACGTATTACTACTTTGGATGAATAACGAGTCTACAGCAAAGGCAGTTGCGCCTTTAGTATCTTTATTGGTAGTAGGTTATTTATTAAATGGTATGCTGCAAATACCTTATTTTTTGCAACTTGCTTACGGCTGGACTAAACTTAACTTAACTACAAATTTCATATCAATATTGATTTTGGTACCAGCCGTATATATAACAGTGCCTATCTATGGAGTCAAAGCAACCCCTATTATTTGGATCATTCTAAACATTGTCTATATCGTTGTAACTATACCAATTATGCATAGTAGATTGCTTCCAAATGAAATGTGGAGCTGGTATCAAAAAGACATTGTTCTGCCATTGCTTAGTATTTTTGCAGCAATTAGTGCTCTTTACTATGTAATGCCAGTTCCTAGTATTAATCAACCAATAGTTAATATTATCGATATTTTACTTGCAGCAATACTAGGAATTATCGTTGCATTTTTAGTTACTCCTTTAGGCAGAAACCTACTAAAAAGGAATATTCATATTAAATCACTAAAGTTTCGATAG
>GE000227
ATGATTATTGTCAATCTTATCGGTGGCCTTGGCAATCAAATGTTTCAATATGCATTTTGCCGAGCTTTAGCATTGGAACTTGCTGAACCTACTTTATTAGATATTTCAGGATTTTCTTCTTATACTCTACATCAGGGGTTTGAACTAGATCGATTATTTTCATGCAAAATTGAACTAGCTACTGAATTAGATTTTAAAAGTGTATTGGGCTGGCAGTCTCCATCTAGAATCAGAAATATTTTATTGCACCCTTATATGAGTGCTTTCCGAAAAAATAATTTTGTCGTTGAACCGTATTTTCAATACTGGCCTGAAATAAACTCTATTCCAAAAAAATGTTATTTATCGGGTTACTGGCAATCTTTTCAATATTTTCAAAAGTACACTACAGAAATTCGTGCTGACTTTACATATAAAATACCGTTAGTTAATAAGAATGCCGAATTCGCAGATCAGATAAAACAAGTTAATGCAATTAGTTTACATGTACGCCGAGGAGATTACGTAAGCAATCCTGCAACGCTTAAAAATCATGGTGTATGTTCATTAGACTATTACGATTTGGCAATACAGTACATAGCCAACCATGTATTAGATCCAGTTTTCTTTATTTTTTCTGACGATATCGATTGGGTTAAAAAGAATATTAATATTAATTATAAAACATATTATGTTGATCATAACTCAGGTAATGATAGCTTTAATGATATGCGCTTGATGAGTTTATGTAAGCATCATATTATCGCAAATAGCTCATTTAGTTGGTGGGGGGCTTGGTTAAACTCCAATCCGAATAAATTGGTAATTGCACCTCAAAAGTGGTTTGCTAATAATAATGACACTAAGGATTTATTGCCAACTGACTGGATAAAATTGTGA
>GE000228
ATGCAAAGCCTCCCCAAAATTTCTGTAATATTGCCCATCTATAACGCCGAAAAATATATTGCCGAGGCAATAGAATCCATTTTGCATCAAACCTATACTGACTTTGAGTTAATCGCGATTAATGACGGTTCAACCGATAACAGTTTGTCAATTCTACAACATTATCAAAACTCAGATAGTCGTATTCGTATATTTTCCCACGCCAACACCGGGCTTATAAATACACTAAATGAAGGCATAGATTTAGCCCATGGCGAATGGATAGCTAGAATGGATGCTGATGATATAGCCTTATCACAGCGTTTTGAACGACAATTATTCTATTTAGAGCAAACAGGGGCTGATATTTGTGGTAGTTGGATCAAATTATTTGGAACTAAAGATTCCCGAGTGCTTAGGCATCCACAGTCAGATTCCGCAATAAAAATGGCATTATTATTTGGATCTGCGTTTGCTCACCCAACAGTGATGATGAAAACAGCTTTAGCGAAAAAATTATATTACGATTGCGAATGGGAAAATGTTGAGGATTATGATTTATGGGTGCGAGCCACCCAAAATCACAGTGTAATGGTTAATGTTCCTGAGGTGTTGTTATGGTATCGGCAACACACAGCACAAATTTCTAATAAAGCATTTATTCAACAACAAATAAAAACACAGGAAATTAGACGCAGATATTGGGAGTTTTTAGCAGAGTCCATAAAAATAGAACCAGAATGGATAGATGAAATAATAAAAACTCGTGAACAGCATATATTTAACTTAAATATTGACTATATCGACTACGCATTTACAAAGCTATTACAAGAGCTTGATGGCGAGGCGCAACAGGTAGTATTTGACCATATTACGAGATTGTATTTTCGTCTAGCTGCTAATTACCCGAATGTAGTAAACAGATGGAGTGAATTGCATAAAAAATTTGGTCGTGGCTTTTCTATAGGCACTAAATTAAAACTTTTTTTACTTAGTTTTTTTCAAATTGGGCCTAACAGTCTGTGGTTTAATAGAATAAAAACATTCTATTTTTATTGTATTTCTTTTATCGAAAAACTTTCCTGA
>GE000229
ATGAATTCAAAAGCCCAACTTACTGTTGATATAATTTTCAAAATCGCTCAAGGTGAGATAAAAATTATCAATGCTTCCATGCTGTTAAATAAATCACGTCGAACAATTTAA
>GE000230
TTGCATAAAAAAAAGAACTGGTTGTTTACCGGTTCAGAACGAGCCGGTAAACGCGCGGCTGCCATTCAAACCTTGTTAGGTACAGCTAATCTGAATGGACTTAATCCGGCCGAATGGTTAAGGGGGACTTTGGAAAAATTACCCACATGGCCTAATAACCGTATCGACGAATTATTGCCTTTAAGTCCAGAGTGGATTGCGAACATTAAACTCAATCCGCCGAAAAAATCTACGTGGTAG
>GE000231
ATGAACAGTTTGCTAACTAATCCCGCTGAATTTGCCGCCTTAGTTCAGCGCTTCTTTGTCGAACGATTACTTCAGCAGAGAAATGCCAGCCCCAGAACAATCGCTGCCTATCGTGATACCTTTAGAATGCTCTTATGTTATGTCGAGCGCAAAATAGGTAAATCACCAAACAAAATGGCTTTGATCGATTTTAATGTGGCATTGATACTCGACTTCCTGGCATACCTTGAATCGGAACGCCACAATACGATAAGAACACGAAATGCTCGTTTGGCGACTATACGAGCTTTTGCACATTATGTGTCGCTACAATGTCCAGAGGCCATGCAGTTGACTCAACAAATCCAGGCGATTCCGATGAAGCGCTTTGAAAAACCTATGTTAGGCTTTCTATCTCGTGAAGAAATTCAGGCTTTGCTGGAAGCGCCCGACGATCAAACTTGGTATGGGTATCGGGATCGCATTTTGTTGATTTTGCTTTATAACACTGGAGCTCGGGTGTCTGAGTTAATTGGTATTCGAGTGGCAGACGTTGAGTTAACCATTTCACCTTCGGTACGTCTACATGGTAAGGGCCGCAAGCAACGCACTGTACCATTATGGAAAGATACCGCCACCAAAATACGTCAGTGGCTGCTGTATGCCAAGTTAAATCCAGAGCAATCATTAGTGCCAACACGCAAAGGCTTACCAATGACTAGATCCAATGTGGCTGAGCGAATTGCATTAGCGGTCAGCTCGGCAATAAAGCATTGTCCTCAGTTACAAGGTCGAAAAGTAACGCCACATACACTCCGCCACACTACAGCCATGCACTTACTACAAGCAGGTGTAGACATTACCATTATCGCTTTATGGTTGGGTCATGAAAACCCAGCAACTACCCATGGATATATTGAGGCTGACCTATCTATGAAAGAACGTGCTTTGTCGACAATAGCTCTGCCACCTGAAATTGGGCAGGTGCGCTATCATCCATCTGATGACCTTCTAAAGTTTTTGGAGAGCCTATAA
>GE000232
ATGAAATCCAATTTCTGGAAGTTGCGGGTCGAAGCTTATTTAGTACATCGCCACAGTCTAGGTTATAAACTATCCATTGATGAAACCGTACTTAATGGATTTGCCCGCTACGCTGATGATCAGGGCGATCAGTATTGCCTGACGTTAGAACTTGCCGTGCAATGGGCTCGCCAATCGAAACGAAGTCAACCCATCACTTGGGCGCGCCGACTTGAAGTTCTACGTGGATTTGCTCGATTCTGTTTGCGGATTGATCCCGCTACGGTGATTCCACCAATAGGATTATTCGGCCCTGCCCATCGGCGACTTATTCCGCATATCTATACAGAAGCCGAACTCATTGCGCTGCTCAATGCAACTGATAATCTCGTTTCTCATCACGGCTTACGTCCCGCCACCTGTCGAACTGTTTTCGGTCTATTGGCTTCAAGTGGATTACGCATATCCGAAGCGACATCGCTAACTTGTAGTGAGGTTGATCTTGATGATGGCGTGCTTTATATCCATGAGACCAAATTCCTGAAAAGTCGCTGGGTTCCGTTACATCCAAGCACCACCCAATCACTAATCGACTACGCCAAGCTACGTAATCAAATCATATCTCATCCAGCCTGCAATCGTTTTTTCTTGTCTGACGAAGGACAGCCCATTAAACGGGCAAATATTATGTATGCCTTGCATTCGATTTGCCAAGAATTTGGCTGGAAGCCTCGTGGAGATTATGTACATCATCGACTACATGATTTTCGACATACATTCATTGTTCATAGCATGTTGCGATTTTACCAGCAAGGTATTGATGTTGACCACGCCGTGCTTGCTTTATCAACTTATGTTGGACATGCGCGAATCAGCGATACCTACTGGTATTTCACTGGCATTCCAGAACTGATGTCAATCGCAGCGGAACGTTTTGAAAGATATTCGAAGGAGATCAGCAATGAACAGTTTGCTAACTAA
>GE000233
ATGCCTACCAAAATTCAACCAACGGGATTATCCCGCCTAGCCTTGCTCGTCGATGCACCGCTTAGCTGCATTGCCACCCCATACATTGAAGCATTACAAAAACAGCAATATGCCAAACATACTATTGAACTTTACCTTAAATGTATTATTCGTTTTAGTTGCTGGCTAAAAACAGAAAACCTAGATTTATCAAGTGTCACACCTAAACTGATTGACCACTACCTTAATGATTTAATGTTGCTGTACCCAGCAACGGTAGATGCCCGCTACTTCATTAGAATGGACAGAGCAGCTTTAAGGTGTTTGCTAATTCTTTTGCCTAAACAGCAGGTACAAATCACAAAAAAACCGATAGAAGCAGAACTTGATCGATTTTCTGATTATCTGCTTAACATTTGCGGGATTTCGCCACAGACCTGTGTAAATCGTCGCCAGCATATTTGCGCCTTTCTTAAACATCGATTTGACACAGCTCCACCTGATATTTCTCAGATTTCCGGTGACGATATTGATGCCTTTTTTCAACACCTAGCTTTGAAGTGGCAGCCAGCATCGCTTAGAGAGGTTAGCTCAAGCGTACGCAGTTACCTGCGCTTCCTCGCCTTGCAGGGGAAGCACATTTCTGTATTGCTGGCTTTTATTCCAAAAATTTCATCCTGTTCGCATGCGACACTACCCAAGGTGCTAACTGACATCCAAGTCGATGCTTTTTTAAAGGCATTCGATTGTTCTTATCCGGTCGGTATGCGCGATTATGCCATAGCTCGCTGCTTGCTCGACCTGGGTTTACGCGGTCAAGAAACAGCCTATTTAACGCTGGATTCTGTGGATTGGCGTAACGCAACGCTGACCATCAATATTAACAAGAGCAAGCGAGTACAGCAATTGCCACTTTCCACTTCAACTGGGCAAGCAATCGCTCAATATCTGTTCGCAGGCCGACCACAGACAACCAGTCGAATCCTGTTTATTCGGCATAGAGCCCCTTTTAATCAACCGTTAGGTGTACCTGCCATCCGCAGCGCGATGAATCGTGCATTTGTTCGTTGCGGTTTACGAAGTCAATTTTGCAATACCCATGCTCTACGGTCAACAACTGCGACACGACTACAAAAGGCAGGAGCATCCATTAAGGAAATTGCGGATTTACTAAGACATCAAAGCCTTGATACCGCAAAGACGTATGCCCGAGTTGACATTGAGCTTTTGCGTACTGTGGCGTTACCTTGGCCAGGGAGTTGCTCATGA
>GE000234
ATGAAATCGCTGACTGAACTTGATCATTTAAACCTTGATCCCACGACTAAAACGCAGGTGGCCGCTTTACTGCAATCATTACTGGAGCAAGCCGAACGCGATACCGCTCTGTTGCAATCTAAAGACGCACTCATCAAAGCAAAGGATGCCGCCATTATAGCCAAAGACTTCAAAATCGAAGCCTTGACGCATGAAGTGGCCTATTACCGCCGTATCCGCTTTAGCGTTAAAAGCGAATCCCTTTCGCCCATGCAACGGGATTTGTTTGAGGAAACCTGGAATACCGACATGTCCGCGATTGAAGCGGAACTCGAACAACTGAAAGACGATCAGCCCTGCGAAACAGTAGCCAAACCCAAACGTCCGCGCGCAGGCCGCCAACCGTTACCCGCTCATTTACCCCGCATTGAACATCGTCACGAACCCCAGTCATGCGCCTGTGGTCAATGTGGCAAAGATTTAGTCAAAATCGGTGAAGACATTACCGAGCAGTTAGACGTTGAACCCGCTAAGTTTTTTGTTCACCGTCATATTCGCCCACAATACGCCTGTCGCGTTTGCGAAACCATCACAGCCGAACCGATTCTACCCGCCGTTATCGATGGCGGCATGGCGGCCATCGGTTTACTGGTTTGGGTGATGATTAGTAAATTCCAAGATCATCTGCCTCTCTATCGTTTGGAACAGATTGCAGCGCGTGACCAGGTGATTCTTTCTCGCTCGACCTTGGCAGACTGGGTGGGACGCATCGGTGTGACCTTACGGCCTTTAGTGGATCGTCTGATCTGGCATCTCTTGCAAGGCAATACCCTTCATGCGGATGAAACGCCGGTGTCACAGCTTGAACCTGGCAAAGGCAAAACCCGCAAAGCCTATCTGTGGGCTTACCGCAGCAATGATCTGGATGACGTGCCACGCATGATCGTTTTCGATTACCAAACGGGGCGGGGTGGCGAACATGCCCGCCACTTTCTGGGCGATTGGCAAGGCCATTTGATGGTCGATGACTATAGCGGCTATAAGGCGTTGTTCTCAAGCGCAGGCTGCACCGAGTTGGCTTGTCTGGCGCATGCGCGTAGAAAATTCTTCGATCTGCATCAAGCCAATCAAAGTGCGATGGCTTACGAAGCGTTGCAACGTATTAACATTCTTTATACAATCGAAGCCGAAGGTAAAGAGATGACTGCAGCAGAGAGGAAACAATTACGCCAAGAAAAAAGCCTACCGCAACTTAACGCTTTTCATGCATGGCTACTGCAATCGCGGATCAATACCGCCAACGGCGGTGCTTCGGCTAAAGCTATCGACTATACCTTAAAACGATGGCCTGCACTGATCCGCTATGCTGAAACAGGACATCTACCGATAGACAATAATCCAGTCGAAAACTGTATACGACCCATTGCCCTTGGAAAAAATTATGCTCAGTCAGTTATTATGCTGAGTTTACCTGTAACTATGCGGAAAGCCGCGTAA
>GE000235
ATGCCTGGATTGATTTCCTGTCCGCCGCAAATTTGGTTAGCCGTCATGCCTGTGGATATGCGTCGAGGTATTGATGGTTTGTCATTCATTGTACAACAAGCGCTAGGCCATTCGCCGTGCGCTGGTTCCGCGTTTGTGTTCCGCAATCGGGCGGGTAATCGTTTGAGATTATTGGTTTGGGATGGCGCGGGAGTCTGGCTATGTCAGCGGCGTTTGCATCAGGGCAATTTTGTTTGGCCCAAGTCAACGGCGGTGAATTATTCGATGAGTCAGGAGCAATGGCAATGGTTAATAGCCGGTGTTGATTGGCAACGATTGTCGGCGATTCCGCAGGCGCATTGGCAGGTTTGA
>GE000236
ATGAGTTTACCCAGTAAGTGGATTAGTCATATTGAAAACTGGCAGCGCAGCGGTCTAAAGCAAGTCGATTATTGCCAGCAACAGGGGCTTAACTATAATACGTTTTCAGCACGCTTGTGTGATTATCGAAAGCGGTTCGATCAATCGCTACCTGCCTTGATTCCAGTTCAGGTACAAGGTGCGGGTAAAGCATCTGATGCTGACAGAGCAATTATATTAAAGCATAGCAAAGGCCATCAGCTCGATTTACCCGTGTCTACTTCAGCCTTATGGTTGGCAGAGTTGCTGCGATGCCTGGATTGA
>GE000237
GTGATAGATTTAGCTTATCCTATTTGTTTATTTTTTGTAGTGTACAGAAGACTCCTTAACATTATTAAAGAAGGTGAATATTTTGGCAATTGTGGTGGCGAAGACTATAATCTATGGTTACGTTTATCAGAAAAGAAAAATTTAATTTTTGCTAACATACCGGAAACACTCATTGGCTATCGTATACCTATCCAAAGCAAGGCTCGGCGTTCACGTCTAGCCTATATTCACGTAGCTTCCACTCTGTTTGAGACCTTTATGCGCTCCGGTAAAATTAAATGGCTGTTTGGATCAGTGTTATTTTTCGCAAAATCAGTGTTTAGAGCTACACAATCATAA
>GE000238
ATGAAATTAATTTACTTTGTTACAGAAGATTGGTTTTTTTGTTCCCATTTTCTGGATAGAGCTGTTGCTGCAAAAAATGCTGGATATGAAGTTTCAGTATTAACCCGTGTTAATAAGCATGCACAAATCATTTTAGATCAGGGTATTAATCTTATTCCGCTGGTTATCGATCGCAGTAAAATAAATCCCTTTAATGAAATTAAACTAATTAAAAAACTGGTCACCTTATATCGTCAGGAACGTCCACAAATTGTTCATCAAGTGGCATTAAAACCAATTCTATATGGCAGTCTTGCAGCTAGAATTGCAGGTGTACCTTATATAGTTAATGCTCCAGTTGGTTTGGGTTATGTTTTTAGTTCTAAACAACTAAAAGCCCGACTTTTAAAACCCCTGATTTTATTAGCCTATCGTTTTCTATTGAATCCAATCAATAGTATTGCTATTTTTGAAAATCCTGATGATAGAGCATTTTTTGCCAACAAAGGAATTATCAAACTTGAACACACGCGTCTAATTCGTGGTGCCGGTGTCAACATGCAACAATTTGTGCCAACTAAAAAACCGGATGGTTTACCCATTGTTATTTTAGCGTCACGCATGCTGTGGGATAAAGGCGTTGGAGAATTTGTTGAGGCGGCTAAAATAATTAATAAAAATACGATTAATGCTCGTTTTGTTCTGGTTGGCGCTCCTGATACGCAAAATCCTGAATCAATAGGAGAAAATCAATTAATTGCCTGGCAAAACGCAGGCTGTATAGAATGGTGGGGGCATCAGGACGATATGCCATCCGTTTTCAGCCAAGCACATATCATCTGTCTACCTTCCTATGCAGAAGGACTTCCAAGAGTATTAATTGAAGCAGCCGCTTCAGGCCTCCCCATTGTTACCACAAATATACCAGGCTGCAGAGAAATTGTGCACAATGCAGAAAATGGTTATTTAATACCCCCAAAATCCATAGACAGCTTAGTAAATACACTAAACTTATTAATCTCAAATTCTGGATTACGTTTAGAAATGGGGGAAAACGGGCGAAATATAGCAATCAATGGCTACTCTACAGAGCAAGTCAATCGAGAAACGCTGGCCATCTATGAACAATTACATGCATAA
>GE000239
ATGAACAATTACATGCATAAAGTACTTATTACAGGTTGTAATGGTTTCATAGGCTCTCAGCTTGCACACACATTACAAAACTTATCTCGAGATTTTACTACCTTAACCCGACAGCCCTGCGATTTTGGCTCTAAAAATTGGGTTTTGGATCTAGCTGTAGACCCCTGTCCAACAGAGCTATGTGCGGGCATTGATACTATTTTCCATCTGGCAGGAAAAGCCCACGCCTTAGCAGAAACACGGCAAGATGAACACGAATACTTCCAAATCAACACCGAAGCTACCCGTAAATTACTGGAAGCAGCTCAACAAGCAGGTGTGCAGCATTTTGTTTATTTCAGTAGCGTTAAAGCTGTCGGTGACAGTCTGCAACAACCGATGGATGAATCGGTAAATCCGCCTGCCGATACTCCTTATGGACGCTCCAAATATGCAGCAGAACAACTGGTATTACACGGTGGTTACATACCCCATCCGGTTGTAATACGCCCCAGCATGGTTTACGGCAATAGCCGCAAAGGCAATTTACCCAAGATGATAAATGCTATTCAACGTGGTTTTTTCCCGCCGCTACCCGAATTTAACAATCGTCGTTCAATGGTACATGTTAATGATGTGGTTTCTGCAGCATTATTAGCTTCGCAAAAAACACAGGCTAGTGGTCAAATATACATCATTACCGATCAACAAAATTATTCAAGCCGACAACTTTACAACTGGATACGTGCTGCATTAGGTAAACCTAGCAGACATTGGGCAATCCCGTTTGAGGTTTTACGTCTGTTAGCAAAAACTGGGGACATGATCAGTCGTGTTACCGCTAGACGTTTTGTGTTTGATAGTGATGCCTTACTAAAATTATCCGGTTCGGCTAGCTATTCGTCTGCTAAAATTACTAGTGAGTTGGGATTTAGCCCACGACACACCCTCTCAGAATCATTACCTGACATCATTCGTTATCTAAACTTAATCTAA
>GE000240
GTGCTAATCCATTTTCTGTTTGTATTTATCATTAGTCTGTTGCTTACGCGCCTGATTCGTTATTATGCTGTTGCGCGCAATGTACTCGACATCCCTAATCAACGCAGTTCTCACAGCACACCCACAGCTCGCGGTGGTGGTCTGGCTATAGTCTTGGTGTTTTATTCTGCTTGTGTGTATTTATTTTTAACCGCACAGATTAGTAGCGCGTGGTTTTATTCATTTAGTGCAACTCTTCTAGTCGCAGTTATTGGTTTTTGTGACGACCACACACCTATAGCTTCCCGTTGGCGTTTTTTGACTCACTTATGTAGTGCATTTTTAGCCTTGTATTTTTTTAATGGCTTACCTTTACTTTTGATACCCGAACCGTTTGCCAGTTTACTTGGTAGTAGTACCTTAATTATGGGTTGGTTGAGCTATATACCCCTAGTAATTGCACTTGTTTGGATATTAAATTTATTTAATTTCATGGATGGTACAGACGGAATTGCTGCCTCGGAAGCTGTTTTCGTTAGTGCCGCGCTTGCCGCTTATTTACTAAATATCGATACTTCATTATTCATGGTTTCAATCAGCTTAACCGCCGCAGCTTTGGGCTTTTTAATCTGGAACTGGCCAAAAGCCAGTATTTTCATGGGTGATGTCGGCAGCGGATTTCTTGGACTGGTATTGGGTATACTAATTTTGCTGGCCTCACAACAACTGGCAGTGTTGTTATATTGCGGTTTAATTCTGTTCGGCTTATTTATTGTCGATGCCAGTTATACTTTACTGGTGCGCATCAAAACCGGACAAAAATGGTATTCTGCCCATTGTTCACACACTTATCAACGTGTTGCTAAATTGCACGGGCATCTCACTGTATTAAAAATGTGCTGGGCTATTAATTTACTCTGGTTACTCCCTATCTCATGGCTGGTTTTTTTACATCCCACGGCAGCCTTGTTGGGTATATTTATTGCCTACCTGCCCTTATTTGCTATAGCCCATCATTTTAAAGCGGGTCAAGCCGCTAGTACTCATGAAATTTAA
>GE000241
ATGATCCCCCTTGCCTGGTTTGGTGCCTACTGGCTTCGCTTTAACCTGCAAACTATACCGGATGAATATTTTTATTCTGCCACACTTATTTTACCCGCAGTGATAGGTCTTCAAGTTAGTCAATTCTGGTATTTTGGGTTGTATCGTGGTGTATGGCGATTTTCTTCACTTCCCGATCTGATACGTATTGGTAATTCAGTACTCGTGGGTGTTTTCTTAATTGCCAGTAGTCTGTTTCTTTATAACCGTCTGCAAGGCGTACCTCGTTCGGTTTTGCCTTTATATGCACTCACTTTACTGACTTTTCTAAGTGTTCCGCGCTTAGTCTATCGATTTTGGAAAGAGCGGTTATTTCTTCAATGCACTGGACAACGGGCGTTGATTGTAGGTGCAGGCTCTGCTGGAGATTTATTGGTCAGAGACCTCTTATCCAACCGCAATAGTGGTTATATACCAATTATTTTTGTCGACGATTCGCCGAATAAAATTAACCGAGAAATTCGCGGCATACGTGTTGTAGGCAACATCTCGCAAATACCCGAATTAGTTAAACAATGGGATATTGAAGTTATGCTTATTGCAGTTCCTTCTGCGACGGATACCCAAATGCGCCGCATTGTTGAAATCTGTGAGAATAGTCCAGTACCGTTTCAAACCCTGCCTTCTGTAAAAGAATTATTAAGCGGTGCGGTCACAAAAGCCAATCTTCGTAGCGTATCCATAGCGGATATACTGGGACGTGACCCAGTTCAACTCGATTGGCTAGCCATCAAAACCCATCTACAAGGTAAAGACATACTGGTAACTGGTGGCGGCGGCTCAATTGGTTCTGAACTTTGTAGACAATTGGCAAAAACTTTACCCCGCAGCTTAATTGTATTCGATCAATGCGAATTTAATTTATACAAAATTGACGCAGAGCTCACTCGACTTTTTCCAAATATCCAACATCATACGGTACTTGGTGATATTACAGATCGGCTATCAGTCGAACATGTTGTTCGCCAACATCATCCAGACATCATATTTCATGCAGCTGCCTATAAACATGTACCCTTATTAGAAGGACAAGCCCGAGAAGCAGTACATAATAATTTGATTGGCACTAAAATTATTGCAGAAACAGCCTTAGCTTCTGGTGTAGGACGATTTGTTTTAATCTCTACCGATAAAGCGGTCAATCCAACCAATGTGATGGGAGCAACTAAACGCGCCGCTGAAATTCTTTGTCAACACATGAATCTTAGCGGAAATACCCGTTTTACTACTGTTCGCTTTGGTAATGTGTTAGATTCAGCTGGAAGTGTGGTACCGTTATTTCGCGAACAAATTAAAGCGGGTGGGCCTGTAACAGTTACGCATCCAGATATTATCCGTTACTTTATGACCATTCCAGAAGCCTGCCAATTAATCATGCAAGCAGAAACCATCGGTAAAGGCGGCGAAGTATTTGTATTGGATATGGGAGAACCAGTCAAAATTGCTTATCTTGCCGAACAAATGATTCGTTTAAGCGGTAAACTGCCCGACAAAGATATTGAGATAAAATACGTTGGCCTGCGACCTGGTGAGAAATTATATGAAGAATTGTTCCATGATCAAGAACAATTATTAGCGACTAGCCATGAAAAACTACACTTGGCTAAAGCCAGATTATATGAAAATACTGAATGGTCTATTCTAATAGAAGATTTGGTGCTTGCCTGTCAACATCGCGACCAAAACGCCCTATTAATACTATTAAAACAACTAGTGCCTGAATTTACTCCAAACATATTCTGA
>GE000242
ATGTCGAACTCTAAAAATTACCTTTTAGTCATCACTTTCTGCTTCAGTGTTACCGTATCAGCACAAGATTTCTATGTATCACCACTAGGCAACGATCAAGCAACGGGTATTAGCCCAATTCCTGATTCAAGTAATACAAATGGACCTTTTCAAACCTTGGCGCGTGCCCAACAAGCCATTCGTGACTTAAAAACCAATGGCCAATTTAAAGAATCAGTAACAGTTCATATTGCTTCAGGTACCTATCAATTAGCAAAACCGCTAACTTTTGATGTACGAGACACGGGTTTTGCTGAGAGAAAGATCATTTGGAAAGCAGAAACAACCGATACTATTATTAGTGGTGGTATTGCATTATCAAACTGTTCTGCAGAAAACCAAACAGTTTGGAGTTGTACAGCTGCCGGTATACATTTACCAGAAAGTAGCCCCAACAAAGAAACCATTAAAAACATCACTATTCCTACATTCAACCTATACGTTGACCAAAATTGCTTACAACTGGCGCGCTGGCCAGATAGTGGATGGGCTCATATTAAACATCCTTTAACTGAAAAAAACAGTTATACCAGCCATGAACAACTACCTGATGTAAACAATAGCGAACAAATTCAGGTACATATTTTTGCTGGTAATGACTGGTTTGACGAGTACATACCCGTAACGTCTGTCGATAGCCATTTAAATCAAATCAATCTAGCTAAAAATACAACTTATCCAATTATTAGTGGTGAAAGATTTTATCTAGAAAATATTCAATCAGAACTCAATGTCCCAGGCGAATGGTACTACGATCAGATAAACGCTAAAATATTATTTATACCACCCGAACAAAGCACTACACCAAAAGTGATTGTCGCCTCTTCTTTAGCCAATCTTATCAATATCAAAGGCGCACATTTTCTGGACTTCCAAAATCTTAATTTTCGTTATACTACAGGTATTCCTATCCTCATTACAGATGCTAGCCATATAACATTTGATAATATCGAAATTAATGCTGTGGACTTATCAGCGCTGGATACTCAAAATTGCACTGAATTGACAATTAGCAACAGTCGTATCCACGATACTGGCGGAATGGGAATAGCCATAAATGGTGGTGATCGTGCCACACTTAAACCCGCTAATAATTTGATCCATAATACCCATTTTCATCATCTTGGTAGACACTTTTTTGCTTTCACTCCAGCTATCACAACTACAGGCGTGGGTAATCGATTTACACATAATCTGATTGAAAATCTACCTGGCACAGGCACAGCCATCAATGGAAACGATCATTTATTTGAAAATAATGAGCTTAGTCATATTTGCGAACAGTCTTCTGATTGTGGCGCAATATACAGTGGTCGTAACTGGACAAATCGAGGCAATATCATTCGTTCTAACAGTATTCATGATATTGAAGGTTATGGACTACAAAGCGTTGATCCACAAACCCTCGCCTTTAAATATACTAAGCATGGCGCCGTGGGTTTGTACCTGGATGATGGTGTCAGCAGTTTTAGCGTCATAGGCAATATTTTTAACAAAGCGGGTGCTAAAGCTATTCAATTGGGTGGTGGACGTGATCATCGAATTGAAAACAATCTGTTTTATACTGAAAATTGTGCAATTTGTATTGATGCACGTTGGCCAAATTACGACTGGAGTGCCAACCGAAAATCGCTAACTGAAGTGCCATACCAAAACGCTATATGGAAAACAAAATATCCCGAATTGGCATTACCCATGCAGCATGATACTTGGCCTGAAGGTAACGTGATTACACATAATATTATCATTTCCACCGTTAATGAAAGCCTACCTATCAACTATACCCTACCGGCACAATCGTCAAACATTTCTAATAATCTAGTGTGGAATACAAACGGCAAAGTCAGGGTTGCTTATACTATTCTAGATAATCCTAAACTGAATGGTATTGCTTACTGGCCTGAATGGTACGCAATTGGCCTTGAAAAAAATAGTATGAATGCTGATCCATGTGCAACCATTACCGGAAATAATGTAACATTTTGTGCAAACACACCCGCTAAAAATATTGGGTTTCAACCATTGAGTAATGATATAGGACTCATTAAACCCTAA
>GE000243
ATGAATAAATTGGATTATGGCGTTTCTATGCCTTTCAGACGGATAATAAATATTACTGATAGCCTATTTGTTACAGTTATTTTATCGACTCTTTTTCTGGGTTTATTCATATTTTTAAAGTATCCGCCAATTGTCTGGGTTGACCTAATCATGGATGATGCCTATTACTATTTAGGCATAGTGCGTAATATCATAGAGCATGGTGCTAGTAGCTTTTTACCTCCATTTTCCACTAATGGCTATCAACCGCTCTGGTTAGTAGTTTTAACTTGCTTTGCAGCCATTTTTGGCACCGATGAAGTTTCTCTGGTCATTCAGAATTATCTGGTTACTTGCCTATTTGTTCTCTGTTTTATAGCATTATCCAGACGTTGCTATGCTATGGCTTTTCCTGCCATTATTTGTTCTCTTTCATACGCTCATATCACTATTAATGGTATGGAGTCTGTCATGATTCCAGTCTATTTTATACTGTTCATGACTTCAAAATCTTGGCAATTTCGGGGCTGCTTTGGCTCTCTATTATTTCTTAGCCGTTTAGATGCTTTGTCTGTGGTTATAGCAAGAGACTTATATTTTGTACTAACAAAACGCAAAACTGATTTTAAACACTATCTCATTATAATTCCGGTCATACTGGTTTATGGCCTAATAAACTACTTACTATTTGGAATTCCGGTACCGGTTTCTGGACTTGCCAAATCGATTGGTAACAATTTTGGTGAGAACATCAATGCCGGTTTAGGTTATTTATTAACACTTAAAACCTCTTTTCGACTCATTATTGTCATATTATTTGTTTATATTGTTCGTAAACAAAAAATAGGCGAGTTGCGCTATCTGGATGAAATTTCAATACTATTAATTTCATGCTGCTTTGTAGCATTTTATTATAGTACCAAATCCGGTTGGGGATTTTGGTCATGGTATTACTGGGCACCTTTTTTACTAATTTACTATGCCTTGCTTGAAACTGCGTTTCTACTCAATAAGCTGATAATTTCTAAAGAAAATAATGTTAAATTTGTCTATTTAACTTTACTAACATTGGGTATTGTTTATACCATAAAGCCCTCTGTTGATTTTATATCTGATCGTATAATTTTTTTTACAAATGCCCCAACGATTTCTGCTCTAGATGCAACTTTTGGCCGGAAGAATATCGAACTGGTTGAATTAATAAAAAAATACAACATTCCAGAAAATAGCTTTTTTGCCATGGGTGATCGGGCTGGGTCTTTTGGTTACTTTTTAGGTAATCATTATCGTTTTCTACATACAGAAGGACTGGTTGGCCCCACAGCATATTATCAAGCCATGAAAACAGATAATGCACTAGATTTTATAGATACACAAAATATAGATTACTGGATAGCTGAGAGGGAGAATTTCTTGGAAGCCAATGAAACGATTGGTGTTATAGAGCCTATCCAGGGTTTATCAGCACATAAGGGTCCTTACCTAATTTGTTTCCAAAAACAAGGAATAGTGTTTGATCAAAGCTATATCCCCTCTAAGTATACTGCTAGCCAAAAATATGAATATCGGTATGTTTTCAACATGAAAAATCGGGTGGTATGCCCAGACGAATTCACAATTAAGCTAGCTGAATTAAAAAGGGTTTACGGTGGAGTTAGAAAATTTTCATTGCCAATTGAAACACAGAAATGA
>GE000244
ATGAATTTAATATTAAATAAAAACCTCTTATACTTCAATAAAATAATCAATATTTTTGATATATTTTCAGTTTTAATTATTATTATTTTTTTCTCGGTTGGCATCTATATTATTATTTCTTACGATGCCTTAGTATGGGTTGATATAATTACTGATGACGCCTATTATTATTTGGGTATCGCACGGAATATGGTTGAAAACGGCATAAGTAGCTTTATGCCTCCGTTTAAAACAAACGGTTATCAACCGCTATGGTTATTATTGTTGACATTAACAGGATTTATATTCGGAACCAGTGACTTAAGCTTGGTTATACAGCTATATTCCTTAACATTTTTATTTGTTGCCGCCTTTACCTATTTTTCAAAAATACAATATCTTATTGGATTTAACTCAGCACTCAGTTTTTTAGCCTTTTCCAATATTATCTGTGGTATGGAATCGGTATTGATTCCCACTTTTTTTATATTATTTATCAATGCCTTAAACTGGAAGCTTCGTGGGGTTTTTGGTTCATTTTTATTTTTAAGTCGCTTAGATACATTATCAATTATTGTCGCTAGAGATATCTATTATTTTTTTATAAAAAAACAGGTCGATTTACGTCATTATTTGGTAATAATCCCAATGATTGCTGTTTATGCAGCCATCAATTTTTATTATTTTAATATTCCTGTTCCAGTATCAGGATTGTCAAAGTCCGTAGGTAATCATTTTGCAGAAAACTTCTTTATTGGCGGATATATCTATTTAAAAGGACTCATTTATCCTGCAGAAGTTTTTTTAATCATCGTAGTTATACTTAAACTAAAGAAATATAAAATAAATGAGCTAAATTTTTTATCTGAAATAGTGATAGCCACTGTAGCCTGCTTCTTATGCTTATTATATTATGGCACACTGTCCGGTTGGCCGATATGGGCATGGTATTTTTGGGCAACTTTCCTAATTAATTTTTTTATAACTCTTGAATGTATTTATTTAATAAAAAAATTATTAAACGATAATTTTAGTTTTTTTAATTATATTTATGTCGGTGTTTTATGCTTAGTTATATTTTTTACCTTAAACCCTGCCATAACCTCAATGTTGTCCAGAATAAACATGGCAGTCTCAGCAGCAAATGCTAATTCTGTTGAAGAAACTTTCGGCAGTAAAAATCTGGAATTAGTTAATTGGATTCACAAAAAACAATTACCGGAAAACACCTATTTTGCAATGGGTGATCGTGCCGGATCGTTTGGCTTCTTCTTGGGTAATCATTATCGTTTTTTTCATACCGAAGGTTTGGTCAGTTCAACAGAGTATTACAAAGCTATGTCAACCGATAAGGGTCTTGATTTTGTTGACCATTTAGATATCAATTATTGGATAGCGGATCGCGAAAACTATTTGGTAGAAAATGACATTATTGGCGTGATTGAACCCGTGCAAGGGCAATCCGCACATATAGGCCCTTATATGGTGTGTTTCCCTAAAAACAGCATCGTTTTAGATCAACGTTATCTAGACGCATCCATGAGTTTTCATGGAAATTTGTATTTTCAACGTTATGTATTTGATGCACAGCAACGTACAATTTGTCCAGATGCCATGAATCAAAAATTTTTAGAGCTAAAAAATCGTTACGGCGGTGTTGCCGCTTACTCATTTCCTTATTCAATCAAACCAAATAGCTTTTCTTATCGAGCCATTGAATATTTTAGGTCTATAGGTTGGATTCATTAA
>GE000245
ATGACTGTTATTCGCCAGGACGATTTCGTTGATAGTATTAGCGATGCATTGCAATTTATTTCCTACTACCACCCTTTGGATTTTATCCAGGCCTTGCAGATAGCTTACGAAAAAGAACAAAGCCCAGCGGCCAAAGACGCAATGGCACAAATTCTGATTAATTCCCGAATGTGTGCTGAAGGGCATCGGCCTATTTGTCAGGATACAGGTATTGTTACTGTTTTCCTTAAAATAGGTATGAATGTGCAATGGGACGCCAAACTCAGTGTCACAGAAATGGTAAATGCTGGCGTACGTAAAGCTTATTTAGATCCAGATAATTTATTACGCGCATCCATACTGGCTGATCCAGCAGGCAAACGAATTAATACTCAGGATAATACGCCAGCAGTGATACACATGGAGTTGGTACTCGGTGATAAAGTTGAGGTGGAAATTGCTGCTAAAGGCGGTGGTTCAGAGGCAAAATCAAAATTTGTTATGTTGAACCCTTCAGATAGTATTGTGGATTGGGTAATGAAGACAGTACCTACTATGGGCGCTGGCTGGTGTCCACCGGGTATTTTAGGAATAGGTATAGGTGGAACTGCAGAAAAATCCATGATTTTAGCAAAACAGGCCTGTATGGAAAGTATCGACATTCAGGCGTTGATAGCGCGTGGTCCAGAAAATGCATTGGAAGAACTGCGTTTGGAGTTGTATGAAAAAGTAAATGCTCTGGGAATAGGTGCGCAAGGTTTAGGGGGTTTAACTACTGTCCTGGATGTGAAAATAAAAGATTATCCTACGCATGCTGCCAATAAACCGGTGGCGATGATTCCCAATTGTGCGGCGACTCGGCACACCCATTTTGAATTAGATGGTTCGGGTCCTGCTCAATTTATTCCGCCAAAATTGTCTGATTGGCCAGTGATTACGCAGACAGCTGGTAATGCACGTCGCGTGAATCTTGATTCTCTTAACAAACAGGACATTGCAACATGGCAAACGGGTGAAACCTTGCTGCTAAGTGGTACATTGTTAACAGGCCGGGATGCGGCACATAAGCGTATAGTTGAATTATTAAAGAATGGCGAGGCTTTGCCTGAAGGTGTCGATTTTACAAATAAAATGATCTATTACGTAGGGCCAGTCGATCCAGTACGTGACGAAATTGTTGGTCCGGCAGGCCCAACTACGGCAACCCGAATGGATGGTTTTACTGAGATTATTCTGGAAAAGACTGGCTTGTTGGGCATGATAGGTAAGGCCGAACGTGGTGCAATGGCAATTGCTGCTATCAAAAAGCATCAGTCTGTATACTTGATTGCAGTTGGTGGCGCAGCGTATTTAGTCTCTAAAGCAATAAGAAAAGCACGTGTTGTCGCTTTTCCAGAATTAGGGATGGAAGCCATCCATGAATTTGTGGTTGAAGATATGCCGGTAACTGTTGCTGTCGATAGTCGTGGATCTTCTATTCATACCAGTGCGCCACTGCACTGGCAGGCAAAAATTGGCAAGATTCCAGTAATACAAGTAAATTCCAATTAG
>GE000246
ATGAACCCGCACTTAGCACTGCTGCATCCTTATCCGTTTGAAAAACTGGCTGCGCTTAAACAACATATTACGCCACCCGAAGACAAGCTCCCAATTACCTTGTCGATAGGTGAACCTAAACATAGTACACCAGCTTTTATTCAGGAAGCATTGGTAAAGCATTTACCAGGTTTAACGCAGTACCCAACAACGAAAGGCTTATTAGAATTACGTCAGGTAATTGCGGGCTGGCTTAGTCGGCGTTTTGCAATTCCGGTGTCTGATATTGATGCAGAAACTCAAATTCTGCCAGTTAATGGCACACGTGAAGCTTTGTTTTCATTGGTACAAGCAGTGATTACTCCCAATGCCAATGCAGTGGTTGTGATGCCTAATCCGTTTTATCAGATTTATGAGGGTGCTGCTATTCTTGCGGGTGCAGAGCCTTATTATTTGAATACCATAGAGGAAAATGTATATTTACCCGACTTTGATTCTGTACACGATAGCATTTGGGAACGCTGCCAATTATTATTTATCTGCTCTCCCGGTAACCCTACAGGTACCGTGATGGAAAAAGCCAGTCATCAAAAATTAATGACGCTTGCGGAACGATTTGATTTTATTATTGCATCTGATGAATGTTATACAGAATTGTATGATGACGAAACACGACCACCGCAAGGCTTATTACAAAGTGCTTATGCAAGCGGCAACACTTTATTTAAACGTTGTGTCATCTTTCAAAGTTTGTCCAAGCGTTCTAACGCACCCGGGTTACGCTCCGGTTTTGTGGCAGGCGATGCCGAAATATTAAATCAATACTTAAAATATCGCACTTATCACGGTTGTCCTATGCCTGTTCCCAGCCAACATGCCAGCATTGCAGCTTGGCAGGATGAAGAACATGTTCGACAAAACCGGCAGTTATATCGGGAAAAATTTACGGCATTTATAGACATTTTACAAAATGACTGTGTCATTTACCGACCACCCGCCAGTTTTTATATATGGCTAAAAGTTCCAGCATTAACTGATACTGATTTTGCCCAGCAACTTTTTGCCCAACAAAATGTGACAGTTTTACCAGGCAGTTATCTGTCCCGGGAATGTAACGGCATTAATCCCGGTGCAAACCATGTGCGAATTGCGTTGGTTGCACCCTTAGCAGAATGCATTGAAGCAGCTCAACGCATCAAATTTTTTATTAACTCTATAACATAG
>GE000247
ATGTCAAATTTGGAAAACATAATTAATCAAGCTTTTGAAATCCGCGCTGAAATCAGCCCCAGTAATGTGACTGCCGAAGTCCGTTCGGCAGTTACTGAAGTGCTAAATTTACTCGATAAGGGTGTAGTTCGGGTTGCCGAAAAAAAAGACGGTGACTGGGTAACAAACCAATGGTTAAAAAAAGCGGTGCTATTATCCTTCCGTATCAATGAAAACCGGATGATGGAAAGTGGCGCGTTACGCTATTACGACAAAGTTGAAACCAAATTTGGTCAATACAGTGAAGCTGAATTTGCCGCTGCTGGCGTACGCGTAGTGCCTAATGCTGTGGCACGCTATGGTTCGTTTATTGCACCTGGCGCAATTTTAATGCCCTCCTATGTGAACATCGGTGCATATGTTGATAGTGGCACTATGGTGGATACCTGGGTAACGGTAGGCTCTTGTGCGCAAATAGGTAAAAATGTACATTTATCCGGTGGTGTGGGTATTGGTGGTGTACTTGAACCCTTACAGGCAAATCCAACTATTATTGGCGATAACTGTTTTATTGGTGCCCGCTCCGAAATCGTGGAAGGCGTCATTGTCGAAGACAATTGTGTGGTGTCTATGGGGGTTTATATTGGTCAAAGCACCAAAATTTATAACCGCATGACTGGCGAAGTCAGTTATGGTCGTATACCTGCAGGCTCGGTGGTGGTTTCTGGCAATTTACCGTCTAAAGATGGTAGCCACAGTTTATATTGCGCGGTTATTATTAAACAGGTTGATGAAAAAACCCGTAGTAAAACCGGCATTAACGAATTATTAAGGGATTAA
>GE000248
GTGGACTTTAATGCTCTTTTGGCTTTGATGGTAGAAAAAAAAGCCTCTGATCTATTCATTACTGCCGGAAGGGCACCTGCTATGAAAATTGATGGCAGAGTCATTGATGTTTCAAAAACAGCATTAAATTCCGAACAGTCCGCGGCGGTGGTTTTAGGTATTATGGATCATCGCCAAAAACAGGAATTTGAAAATACTAAAGAATGTCAATTCGCGCTTAGTGTCACTGGATTAGGACGTTTTCGGGTTAGTGCGTTTACGCAGCGTGATTCGGCCGGTATGGTGTTAAGACGTATCGAAACGGAAATTCCGTTACCAGAAGACCTGCATTTACCAGAAATTCTAAAAGAACTGGTTATGCATAAACGCGGTCTGTTGATTTTCGTCGGAGCTACCGGTACCGGTAAATCCACCTCGCAAGCAGCCTTGATACGCTATCGGAATGAGAATAGCGCGGGTCATATCATTACTATTGAAGATCCTATTGAATTTGTGCATCAGCATCGTGGTTGTATTATCACTCAGCGTGAGGTGGGTTTAGATACCGCCTCATTCGAAGTGGCATTGAAAAATACTTTGCGGCAAGCACCCGATGTAATTCTGATTGGTGAGGTAAGAACCCGCGAAACCATGCAACATGCCATTACTTTTGCTGAAACAGGCCATTTATGTATCTGTACCTTACATGCAAATAATGCAAATCAGGCTTTGGATCGTATTCAGCATTTTTTCCCGGATGATTTACAAAGTCAGTTGTATATGGATTTATCACTGAATTTACGCGGCATTGTTGCCCAACAATTAGTAAAACGGGCCGATGGTCAAGGGCGCTATCCGGTTATCGAAATTATGTTAAACACTCCTTTAATGGCCGATTTAATCCGTAAGGGTGAAGTGCATAAACTTAAAGAATTGATGAAGAGTTCGCGAGAACTGGGTATGCAGACTTTTGACCAAGCATTGTACGAATTATATACAGCAGGCAAAATAAGTTATGAAGATGCATTAAATTCTGCAGATTCACGTAATGAAGTGCGCTTAATGATCAAATTGGGTGCTGAGCAAAATAGTAGCCATGAAATGCATTTGGCAGAAGACGATAGTTACCGAAAATAG
>GE000249
ATGGATATTGCAGAATTATTAAGTTTTTCTGTTAAAAATAAAGCTTCGGATTTACATTTATCAGCTGGATTACCCCCCATGATTCGGGTAGACGGCGATATACGTCGTATTAATATTCCAGCTCTGTCGCATAAAGAAGTTCATGCACTGATTTACGATATTATGAATGACAAGCAACGCCGTGATTATGAAGAATTTATGGAAACCGACTTCTCTTTCGGTTTACCCGGTGTAGCCAGATTTAGGGTTAACGCATACAATCAGGATAGAGGTGCGGCAGCGGTTTTTCGGACTATTCCTTCAAAAGTGTTATCGCTGGAAGAGTTGGATGCACCCAAGTTTTTTCAAGAGCTTTGTACTAAACCACGTGGCTTGGTATTAGTAACCGGGCCTACCGGTTCCGGTAAATCGACAACTTTGGCTGCTATGATTAATCATATTAACCAAAATGATTATTCGCATATTCTGACGGTTGAAGATCCCATTGAGTTTGTTCACGAAAGCCAAAAATGCTTAATCAATCAGCGGGAAGTGCACAGAGATACCTTGGGTTTTTCGGAAGCATTGCGTTCAGCATTGCGGGAAGATCCCGATATTATTCTGGTGGGAGAAATGCGCGATCTAGAAACCATTCGTCTTGCTTTAACCGCTGCTGAAACTGGACATTTGGTGTTTGGTACTTTGCATACCACCTCAGCGGCAAAAACCATAGACCGGATTATCGATGTGTTTCCATCTGCGGAAAAGGACATGATACGTTCGATGTTATCTGAATCCTTGCAGGCTGTTATCTCACAGACATTGTTGAAAAAAAATGGTGGCGGGCGAATTGCTGCTCACGAAATTATGGTCGGCACCTCTGCCATTCGAAATTTAATCCGCGAAGCCAAAGTCGCGCAAATGTATTCGGCCATTCAGACAGGACGAAAAGATGGTATGCAAACTTTGGATCAAAATCTTAGAGATCTAGTAGACGCTGGTTTAGTCACTAATAAAGTGGCTGCGGTAAAAGCAGTTAATAAAGAGTTGTTCCGATAA
>GE000250
ATGCTTAGCGAGGACATTGTTATTATGAAAGAACATCAAATAGTGCGTAAAAATTTAATCGATATGCTGGAAGAGCTTGACGATAAATTAAGTAGAATCAGTGATGATGTCAAGCATGTTGATAACCCACCAGAACAGGATTTTTCAGAATCGGCTGTTGAAAACGAAAATAATGAAGTTATAGATGCATTAGGTATTGCTGCACGCAATGAAGTAGAAAAAATAAAGCAAGCGATTCATAGAATTGATGCGAGTACCTATGGTAAATGTTTAATTTGCGGTCAACCAATTAAGCAGGAAAGACTAGCTGCTTTACCCTATGCCAATTACTGTATCACTTGTGCGGAACAAGAAGAGAGAAAATAA
>GE000251
ATGAATACCTTGATTTACTATTCTCTCGAAGTTCTAATTTTGTCAGGATTAGTGTTAATTGTTGGTTTAATAAAACCAAACTGGATTTTTTTGTGGATGGACAAACCGGGTCGTATGCCGGTCATTTGGCTGGCAACTGCCTTATTTATGATAGGGATGGTTTTAAATGGTGAGGGCAGAAAAAAATTGAAGCTGGAAACCCCTCCTGCCGTTCAATCGGAGCAAGTAAAACCAATCAGCGAAATACCAGTACCTGAAAGTACAGTCGTTCAACCACAAACTAAGTAA
>GE000252
ATGAAAAAATCAATTCATTTTTATAAAGATATTACGATAAGTGTGTTTTTTATTTTAGGAATATTGGCATTTATGTCGGGTGAATTTATTTTATCGACTACATTGTTCGGTGCATCTTCATTAATCAGCAATCTCGATTTTCGCTCCGACTCCTTGCAAGCATAA
>GE000253
ATGAAATTTATTATTAACCGCGATCAACTATTACCACCCTTACAGCAAATTGTAAGTGTTATAGAAAAACGCCAAACCTTACCTATTTTGGCTAATGTGTTACTACAAATTGACGAACAGCAATTAGTGCTGACTGGAACCGATACCGAAATCCAAATTGTCAGTAAAATAACTTTAGATTCTTGTCAGGCAGTTGGTAACATTACCGTGCCGGCTAAAAAGTTTTTGGATATCTGTCGTTTATTACCCAGTAACTGTGATATTAGCTTTGAAGTTGTTGAAGACAAGGTAAAACTGGTTTCTGGACGCAGTCGTTTTTCTCTTAGTACCTTACCCGCAGAACACTACCCGGAATTTAGTGAGTTTGAATTTGAGCATCATTTCCTCATCAATGCGGGTATGTTTAAGAATGCATTGGATAAAACCCAGTTTTGTATGGCGCAACAGGATGTCAGATATTATTTAAATGGTTTACTGTTGAACATCAGCAATACCAAACTGAAACTGGTTGCATCTGATGGCCATCGTTTAGCTATTTATGAAGATGACATTGGCCAAGCCACGGGTTATGAAGCACGCATTATCATTCCCAGAAAGGCGGTTCAGGAATTAAGTCGCTTACTGGATGACGACGATGCTGAATTGAATGTGCAATTTTCAGTTAACAACATCAAGGTTTTTTATAAAGACGTGATATTTTCGTCAAAACTGATAGATTCTAAATTTCCAGATTTTAGTAAAGTGTTTAATCAGCCGTTTATGAGCCCTATGCTGATTCAAAAGAACATTTTAAAAGACGCTTTAACTAGGGTTGCTATTTTGTCTAATGAAAAATACAAAGGCATTACCTTTGATATTACCAGTAATCTGCTGAAGCTGAGTTCGCACAATCCTGAGCATGATGAAGCTGAAGAAGAATTAATCATCCAATACCAGGGCGAACCATTACGGATTTCTTTTAATTCTCAATATCTGTTGGAAGCGGTTGCCAATTTGGATGCAGAATTAGCTGTGTTAACCATTGCTAGCAACGCCAGCAGCTGTTTTATAGAAGAACCTGAACATTCTTTATCTAAGTTTATTGTGATGCCTATGCTCATGTAG
>GE000254
ATGACATTGTTAAAACTGGATGTATATGCGCTGAGAAACATCCATACCGCTACTTTATATCCCGCACCGACGCTTAATTTGATTACCGGTGCGAATGCCAGTGGGAAAAGCTCGCTTCTGGAAGCCATTTTTATATTGGGCAGAGCGCGCTCTTTCCGTACCAGTTACCTTAAACAGGCCATTAGCTTTGAGCAAACACATTTGATTATTACTGCTCAAAAACGGATGCAAAACGCCTTAATTAGCCATATCGGCATACAGGTAGACAATAAACAATCGCAAATCCACATTGACTTGGAAAATCGTTTAAAAGCTGATTTAGCTTATGCCTTACCTGTGCAGATGATTCATCCTAAAAGTTATCGTTTATTGGATGGTGGCCCACAAATTAGGCGTGAGTTTTTGGATTGGGGTATTTTTAATCAGCATAAACAGTTTTTAGCTAATTGGCGGAAGTTTAATAAAGCTTTGCATCAACGCAATGCTTTATTAAAAAGTCGGCAATATAAACAACTCTCTGCCTGGGATAAGGAATTTAGTCACTATGGTGAAGCCGTTAATCAATTTCGCCAGCAGTACGTGCAAAGCCTGCAACCAGTGTTTATTGAAATGGCAAACTACTTTTTAGGCTCTACAGCCATTGATTTAAAATTCTATAGCGGATGGGAAGAAGCACAAAGCCTGGAAAATGTGTTACAAACCCAGTTAGAGAAAGATATGCGCTATGGTTTTACCCACAATGGCCCACATCGAGCAGACTTTTTTACCTACCTGGAAAACCGCTTGGCTAAAGACTATTTATCGCGTGGTCAGCTTAAGTTACTGGTGCTAGCCCTGCTACTTTCTCAAGTTAAATTAATGGATGAAGCTAGCCAAAATAACTGTTGTATCCTAATTGATGATCTTACTGCCGAATTGGATACAGAAAACAGGCTAAAGTTGTTAAAATACCTGTCTCTGTTAGGTTGTCAGGTTTTTATGACAGGAACAGAGCTGGCAGATTTTGGAAATTTGCAAGCAATAGAGAATTACAAAATGTTCCACGTGGAACAAGGTTGCATTAAACAACTTGAATAG
>GE000255
ATGAGTGAACAATACGATAGTACGAATATCACTGTATTAAAAGGATTGGATGCGGTTAGAAAGCGTCCTGGCATGTATATCGGCGATACCGATGACGGCTCCGGTTTACATCACATGGTGTTTGAAGTAGTAGATAACTCCATCGACGAAGCCTTGGCAGGTTACTGTAAAGGTGTGGATGTGGTAATCCACGAAAATGGTTCTATCTCTGTTTACGACGATGGTCGTGGTATTCCGGTGGATATACACAAGGAAGAAGGTAAATCCGCTGCAGAAGTGATTATGACTGTGTTACACGCAGGTGGTAAATTTGATGATAACGCCTATAAAGTATCTGGCGGCTTACACGGCGTAGGGGTATCGGTAGTAAACGCCTTATCCGAAGAATTAATCCTTAAAATCCGTAAGAACGGCAAACTGCACATGCAAAAATATTTGCTGGGCGAACCTGTTGCACCTTTGGCCATAGTGGGCGATGCAGAAGGCACCGGTACTTATATCAACTTTAAACCCAGCCCTACCATTTTTACCAATATCGAGTTCCATTACGATATTTTGGCTAAACGGTTACGCGAGCTATCGTTTTTAAATTCTGGCGTGCGTATCTCGCTACGTGATGAACGCAGCGGTAAAGAAGATGTGTTTGAGTTTGAAGGCGGCATTAGCGCTTTTGTACAGCACTTGAATAAAAACAAAACCCCACTATTCGAAAAAGTGTTTCACTTTGTTGCTGAGAAAGAAGGCGTAGTGGTAGAAGTGGCTATGCAATGGAACGACTCTTACCAAGAGAATGTATTCTGTTATACCAATAACATCCCACAACGCGATGGTGGTACGCATTTGGCCGGGTTTAGAGGGGCTTTAACCCGTACCATTAACCAATACATCGAAAGCAATGGTTTGGCTAAGAAAGAAAAAGTAGCCACCACTGGCGATGACGCACGGGAAGGTTTAACCGCTGTATTGTCGGTTAAAGTGCCTGATCCTAAATTCTCGTCACAAACTAAAGATAAACTGGTTTCGTCGGAAGTTAAGCCTTTGGTGGAATCCACCATGAATGAAAAGCTGCAGGAATTTTTGTTGGAACAACCGCAAGTTGCCAAAGCCATTGTTAATAAAATTATTGATGCCGCTCGTGCCAGGGAAGCAGCTAGAAAAGCCAGAGAGATGACGCGGCGTAAAACCACGCTGGATATTGCCGGCCTGCCAGGTAAACTGGCTGACTGTCAGGAAAAAGATCCGGCTTTGTCTGAATTGTTTATAGTGGAAGGGGACTCTGCGGGTGGTTCTGCCAAACAAGGCAGAGACAGACGCACACAAGCCATATTACCGTTGAAAGGTAAAATCCTGAACGTAGAACGCGCCCGTTTCGATAAAATGATTTCGTCTGAAGAAGTAGGAACCTTAATCACCGCTTTAGGCTGTGGTATAGGCAAAGACGAATACAATATCGAAAAACTGCGTTACCACCGCATCATTATCATGACCGACGCGGACGTGGACGGTTCGCACATTCGTACCTTGTTACTGACTTTCTTTTATCGGCAATTACCCGAGCTGATAGAGCGCGGCTATATCTATATTGCGCAACCACCGTTGTACAAAGTTAAAAAAGGCAAGCAGGAACATTACGTCAAAGACGACAACGCATTAAACCAATACCTGATTCAATTGGCGTTGGATAAAGCGCAATTACAAACCGATGCGGATACCCCTATTATTCAAGGCCAGGGCCTGGAAAAATTGGCAACCGAGTATGCGGATGTTATGGCGGTAATTAATCGCCTATCCAGACGTTTTGACGATTTGTATCTGGAACAAATGACTTACCAACAGGTATTAAGTAATGAGATTAAAGCCGACCGCGAACAATTGTTAAACTGGTTCATGACTTTGGAAACTGCTTTAAATAATGGCGGACATAAAGTCATTTTTAGTACCGAGCTGAAATATCGCGATGCAGACGATTTTGATGTAACCATCAGTAAACGGTTACACGGCATTACCAAAACTTTTGTATTACATGCACCGTTCTTCTCTGGCAACGATTATCAAAAAATTGCCCGTTATGTGGAAAAAACCCTGAGCATGTTTAGTGATGCTTCTATGATGCGCATGGGTGAACGCGAACAACAGGTAAATACCTTTAAACAAGCTTTTGAATGGATGATGAAAGAAGTTAAAAAAGGCCAGCATATCCAGCGCTACAAAGGTTTGGGCGAAATGAACCCCGAACAGTTGTGGGAAACTACTTTGGATGCCAATGGCCGCCGCTTGTTGCAAGTAACCATTAACGACGCTGTGGGTGCTGATGAGGTGTTTACTACCTTAATGGGTGATGTGGTAGAGCCTAGAAGAGATTTTATTGTTAAGAATGCGTTGGATGTGGCTAATTTGGATGTTTAG
>GE000256
GTGAATAAGCACGATGACATGCGCAGAATTCACGAGCATCTGCCGGAGGGGCAAGATATAACGCTCATAACATTAAAAGCGCATTTGCTCGTAGAAGAGTTGCTAGATGACATTATTTGGGCGCACTGCAGAAACAGCGCAATTCTCGAAGACGTTCAGATTAGTTTTTCTATAAAGCTGAAGCTGGCCGCCGCTCTATCGGGACGAGATGATATGTCGCACGGATGGAAAATGGGCGAGAAACTTAATTCGCTGAGGAACTCGCTGGCGCATAGATTGGATCATCCATTGGCACAGCGACGACTGGATAGTTTTTTATCTCTATATTACGAGCACCCTGGTGATACCTCGAAAACCAGCACTGCAGATGACCTCCGATCAGCGATCTATCTCCTCTTCGTTTACATTCTGGGCGTACGAAGTTCATCACTACATCCAGAGAGCGAGGCGCCGAATGCCTAA
>GE000257
ATGCCACATTTCAAAGAGACGCCTGCCAATATTAATGAATTGGTCAAAAATGCCAATCGCAAAGACTGCTGGGAAACACGCTTAATTGCTTTGAATGAACTGAAAAAATATGATTGCCAACAGTCGCGTGATGTAATTAAAAGGCTCGCACTACATGACAAGGTATACAAAGTCAAAGAAGAAGCATTTCGTGCTGCCCAAGAATTGGCATAA
>GE000258
ATGGAAGAATTGGATCTTGCAGAATTCAAAGCTGTCTTTCAAATCCTTAATCCAGAAATGCTTGATGTCCTGTCTTTTGAGAAAGGCAATAAACTTGATGATTGGATTGAAACTGCATTTAAAGGGCTGCCCAAGAGATAG
>GE000259
TTGGAGCTAGCATTTACCGACAAGAATTTTCGAGATTTGTGCCTAAATGAATTCCTTGCAATACAGGTGCTAGGAGCGCCGCTTGCTGGAAAATTAAAAAGGCGTTTAGCTGACCTAGCTGCCGCAACATTCGTATCAGATTTATTCGCACTACCGGGAAGACCACGTGAGCTAATGAATAATCGATCAGGTGATATGGTGATAGATCTCATCAATGGGCAGCAGCTTGTCTTCCAAAACGGCCATATTAAAGTAGGTTTCTTGCAATCTGGCTCTGTCGATTGGACGCGCGTTAGGCGAGTCAAAATACTAGGCTTGGAAAACGGTCATGATTGA
>GE000260
ATGATTGAATTAGCCAATTTTCTTCCGGACTGGGCATCTCCTCCTGGTGCGACAATTAGCGACATACTTGAGGAACGTGGACAGTCTATTGCTGAATTTGCACAGGCTATGGGGGATTCTGTTGATGATGCGCATAAATTGCTGAAAGGTTATACACATATTACCGATGACGTTGCCGATCATCTTGCCAAAGTATTTGGCATTTCTGCTGGGTTCTGGATATCTCGCGAATCTCAATTCAGAGATGCCCTGGAGCGGTTAGCAAAGAACGAAGAATGGCTCAAGGAATTGCCGGTCAACGATTTAATCAAATTCAAGTGGATACGGAACACCAGTAACACAGCTGATAAAATAGCTGCATGCCTTGATTTTTTTGGAGTGTCCGCAGTTTCAGATTGGCACAGACGCTACGAAGGTGCAGCAAGACTGGCGGCCTTTAGAACCTCCAAAACCTTTTGTTCTGCTGAGGGCGCGGTATTAGCGTGGCTGAGAAAAGGAGAGATAGACAGTGCAACTATGGACTGTAGAGAATGGAGTCTGGAAGAGTTTCGTTCTACACTACCAAAAATTCGCGCACTAACACGTAAAAAAGACCCTTCAGTTTTCATCCCTGAATTGCAAAAGCTATGTTCAGAATGTGGCGTGGCTGTTGTAATTGCAAGAGCACCATCTGGTTGTAGGGCAAGCGGGGCTACTCGCTTCCTTTCAAACAACAAAGCTCTTTTGATGCTTAGTTTCCGATATCTCTCAGATGATCACTTTTGGTTCACATTTTTTCATGAGGCCGGTCACCTTATTCTCCACAATACGAAAGAGCTTTTTCTCGAAGGTGGCGATTTTTGTTCTGGTAAAGAGGAGCAAGAGGCAAACGATTTCGCATCTAACCAACTTATAACGCCAGAGCACAGGAGTGAGATGAGATCACTGCCAGTAGACGGACGTGCAGTAATGCGCTTCGCAAGAAAAATTGGCGTTTCACCGGGCATCGTCATAGGTCAACAGCAATATTTGGGTAACTTTACTCAAAGGCAGCTTAACAATCTGAAAGTGAGATACACTTGGGCCGAGGAATAA
>GE000261
ATGAGTACATTGGATATACTAGCAACGATGGTTAATCGTTTGGAAAACCCATCGCTAAGTGAATTAGGTGTAATACCTTGGGCTGCTCCTGTGATCTCCTTTGGCAATCTATCGCAATCTAAAATTGCTACACTTGGCTTAAATCCAAGCAACCGGGAATTCGTAGATTTGTCAGGAATTGAATTGGACGGACATGATCGTCGTTTTCATACCTTAAGGTCTCTAGGACTCAATACATGGTCTGATGCAACAGATGATCACCTCCATCGTATCCTTGATTCATGCAACAATTATTTTTACGGCAATCCTTATGATGGCTGGTTTCGAGCACTAGACAGACTGATTATTGGAACAAGCGTTTCATACTATGGAATATTCTCAGAAGCGTGCCACCTAGATCTGGTTCCCTACGCTACAGCTTGTAAATGGGGGGAATTGACTTCTACACAGAAAGCAACATTGTTAAATTCAGAGGGAGACGCCCTTGGATTGTTGTTACGCGAATCATCTATTGAAGTTATAGTGCTAAACGGCCAGTCAGTTATTGAAAACTTACAAATGATTGCAGAATGCACACTCAAAAGAAAGGCAGTTCCAGACTGGACATTGCCTAGGCGGACGAGTACTGGTGTGACGGGTTATGCATATACGGGTAAAATTTGCAAAATTTCAGGAGTGGATCTAGGTCGAGAAATATCGGTTCTTGGCTATAGTCATAACATTCAAAGCAGTTATGGGGTAACTACTCAGGTTAAGACGGCAATTCAGCAATGGATTACTAATAGGACTAGTGAGGTTTTTGTTGAGAGATCAGTTTATTGA
>GE000262
GTGGCTGTCTATGTTGATAACGTACAGGTTGTATGGAGAGGACGTCAGTGGTGTCACTTGGTGGCAGACTCTACTGAGGAATTGCATGAATTTGCAAAAAAACTAGGAATGAAGCAGATTTGGTTTCAACGTACAGCGTCTTACCCACATTACGATATCACAATGGAAGTTCGAGCACGCGCCTTGAAGTTAGGGGCGATTGAAGGTAACAGAATTCAGGTCATTACTTGTGCTCGTAAGCTAAAAGCCGAGTTGACGAAGTCTAAGTTAATTTTACCTGAACAGCTTTCGTTGTTTTAG
>GE000263
ATGCTCGGCATGACGCTTAAGGATATTGAAGCATCACAAAAAATAAACTGTGGACAATTATCACGCTTTGAAGCTGGAGATTTCAAAACAAACTCCAAAAATTTGCAAAAATTATGTAATTTTTTGCAAATTTTTAAGCAGCCAATCGTATCCCAAAAAAGCGATCTTGGTATGAGATTGGAACATTTTGCTGCCCGTTCACCGCAACATTGTGCTGCGGCAGAAGAAATACTTAGCGCATTAGAACGGTTATGTCAGCCAGAAAAAAGCATGTAA
>GE000264
ATGAGTCGGCATGATTCCACAAATATGCAACAATTGAGCGACTTATTAACTCGTTACGAAGCCGAACAATTTCCGCTGCCCGGTATTCATAATCATCAACATAAAACAGTTTTAGTAAAACAAATTATAGACAGTACAAGGCGAGTCAACTACGTTTCCAAAATAGCTAAAAAACCATTACGTGCTGATCGAGCTAATCCGAATAGTACATTGTTTGACCCGATTAGAGCAGCACTGATACATAAAACTGCTGGCAATTTTGATGAGGCGTGTTGGCTGGTCTTTTTGTTTATTCATTTTGGTAAGCATCGTAAATCTGAGTGGCGATTCGTCAAAGAAGTTTATGGCAAACTTGGGGGGCATCCTCATTGGACATGGGCAGAGATAGTTGTGAACCCTCAACTCTTTCGTAATTGGCTGGGGCTAAATCAAGTAAAGTTGTTGCGAGGTAAGAACCGAGGGTTTGGCAATCACCGTAAATACCAAAGCATGGATGCCTACAAGCCGACTGGGACGGGATCAGCAGTACTAAGTTATGTGGACTGGATCATGGCATTTGGGGGGCACCAGCAACTTATCAATCACTCTTTGCAGCAATGCCAAAACAACCCTGAGCAGGCATTTGACTGGCTCTATAATTCAATGAAAAAAGTTGTATCATTCGGGCGAACGGCTAAGTTTGACTATTTAACCATGCTAAAAAAAATGGAATTGGCGCAAATTCAACCAGGTTCAGCTTATCTAGCTGGTGCCACGGGACCTATTTCTGGTGCAAGATTGATTCTTCAAGGCAATATGACTAGTAATCTTTCGCTGAAGACCATGGAAACTAGGCTAGCTATACTGGCTAAATATTTGAATGTAGACATGCAGGTTATCGAAGACTCGCTATGTAACTGGCAGAAAAATCGGAGTCATTACATGCTTTTTTCTGGCTGA
>GE000265
ATGCATAAAGGCATTTATTTTGAAGCAGATACACTTGATGATTTACTCACGGATGTATTTAAACAATTACTTGATAATCGGAAAATTATTAATGCAAGTCGAGGAAACTTTACAGAAATATTTGGGGCAATGCTGGTATTGAATAACCCAAGAGCAAGACTTAGTAGAAGTGAAAGTAAAGGAAAAATATTCACTGCGCTAGGGGAGTTATTTTGGTATTTGTCCAAAAAAAATAACTTGGAATTTATGGAATACTATCTTCCAGGTCGCTATACAAAAGAATCAGATGATGGTGTTTCAGTTAGAAGTGGATATGGTGAACGTTTATTTGGACATAATGGAAACAATCAAATCCAGAACATAATTACATTGCTAAGAAAGAAACCGACCACCCGTCAGGCTGTAATTCAGCTATTTGACGCTAGTGATCTTTCAATCAACTTCAAATCTATACCATGTACATGCACTCTTCAATTTATTATTCGTGATAATAAATTAAATTTGATGGCTAATATGAGATCAAATGATGCATTTATTGGATTGCCTCATGATGTTTTTACATTCACTATGTTACAGGAAATTATCGCACGCTCAATTGGTATCGATATTGGAATATATAAACATTCTGTTTGTAGTTTACATCTCTATGAAGATAATCACGAAAAAGCAAAGACATATCTAAGTGAAGGATGGCAATCACCTATCGCAATGGATCCAATGCCTATAGAGGATCCTTGGGAAGCTATAAAAGTTGTACGTAATATAGAAGAGCAGGTAAGAACCAATATGGAAATAGATTTATCTAGCATCAAATTATCCCCTTTCTGGGTTGATATTTGTAGACTTCTAGTAGTTTTTCAGAAATGGAAAGCTTCTCAAAATCATAAAGCGGACATGTTCACTGCTTGTCAGGAAATTAAAACACAAGTGTCAAGTAAGGTCTATCACATGTTTATAGATGCGAAACTGGATTCGTTAAATCCACTGGGAGATGGTAGATGA
>GE000266
ATGATACCAGACCAACTGATTGAAGAAATTAAACTAATACCTGAAGATAGACTTGCGGAAATTTACGATCTTATCCATTTTTTCCGCTTAGGATTGAAACAGGAATCCACAGTAAAACCCATAAATTTAGAACGTCCTATTGGCTTGGCCAAAGGTAGTTTCCAAGTACCCGCTTCATTCTTTGAACCGTTGCCAACTGATTTACTTGACGCTTTTGAAGGTCATTAA
>GE000267
ATGCTTGGCAAATTGCCGCTACCTGAAAATCCAACAATTTTTATCAGACATCAGTGCCAGATTCACCAAATTGAATTGATTTCATTAGACGAATTGGCAGTATATCAACTACCGATATTGCCTAACATACTTAGAGATCCACTTGACAGAATTTTAATTTGTCAGGCATTGCAAAAACAGCTTACCATTCTGACATCAGATGAAATGATCACACAATATCAAGTTGACACAATCTGGTAA
>GE000268
ATGATACTTCTGGTTCATAAAGATATGTCACAAATCAAGGACTTCATTATGTGGGCAGACGTAGAGTTTGCCATACAGCTAGAACTTCTTGAAACCCAACGCTTCCAAACACAGGACTGCACTATCATTGATCTTTTAGGGTTGGATCAGCTCAAAGACATTGACAGTTCTGAACCTCTATATGTTATTTGTCACGGTGGCAAAAATTCAAATGAAACTTACCTTGATGGATATAAACACGATTGGACAAGTCTTGGAGACCTTATCGGAAAACATCTTTCAGTTAAGGCGAATAAAATAGTGTTATTTGCCTGCTATGCTGCTTACGGTACAGTAAATTATCGCCCTATCGATCTATTTGCCAAAGGACTAAGCACATTTCGGAAAGGCGTTAAGATTACTGGCTATAAAGGAGCAACAGTTACCAACACTATAGGCACGGTTACCGCGCGCGAACAACCAGGTGGTTCATCGCACGACCCGTTTTTGGTTGCAAACGACAGTACCATGAAGCGAGCTGGCGAAGTGGATACAGAACTTAGAAATAATTATACTCCGCAGTTACAGTTCGATTCCTTTTTGCAGTCTGAGCCAAAAGCAAGCCCAAGAAAGAAGGCGATTACTGCGGCTAACAAAGCCGAACAGTTCTACGCAGCATTTAGCAAACAGTTTATGGAAGAAAGCTTGTATTATGCCGTTGGCAGTAATCTAGGACTACCAGTTGTGGTTACTAGCTAA
>GE000269
ATGTCCAAACAAACTTACCCAGTCGCTATAATTGCATTAGAAGCACCTGTGCGCACTAAACCGTCGAACTATCCTGAACCTTTCGCCGCGCTTATGACTGGTAGAGTAAAGCGGGCACTTGGGGATATTTTTGGTCTCGCAAATTTTGGTATAAACCTTACAAGCCTAGCCCCCAATGCCGTTTCGGCGCTTAGACACGCGCATACCAAGCAAGATGAATTCGTCTATATTTTGAAGGGGCATCCCACGCTTCATACCGACGAAGGCAGGACCGTACTTTCACCAGGAATGTGCGCAGGTTTCAAGGCGGGTACCGGCAACGGACACTGTCTGATCAACGAAACAGTTGAAGAAGTATTGTTTCTTGAAGTTGGCGATAGAACGCCGGGAGACGAAGGCTGTTATCCTGATGATGATTTGAAAGCTTTGCTGGTGGATGGTAATTGGCAGTTTTTGCATAAGAACGGTGCATCGTATTAG
>GE000270
ATGCAAACAGCTCAATGGCAAAAATTGCAAAATCAGCAGGCATTACCCGCGAAACACTTTATAAAGCGCTACACCCTGGCAGTGAACCAAGCTTTGATACAATTAACCGCGTTTGCGCCGCCTTAG
>GE000271
ATGCGAGCATTGGAACTAAACACCGTCATCAATGAGCAACATCAAATCCATTTGCAATTACCTGATTCCATCGAGGCTGGAAAAGCAAAAGTAATAGTATTACTCGAAGAAGCCTCAGAAATAATACCGCCGCAAAAACGGGTATTCGGTCAATTTCGCGGCAAAATCAAAGTGGGTGATGATTTCGATAACGAGTTACCCGAAGATTTTTGGACAGGTAAGGAAGCATGA
>GE000272
ATGAATCTGTTACTCGATACCCATATATTCCTCTGGCTGAACGACACACCGGAAAAGTTATCGCCTGCGGCATTGTCTGCTTGTCAAGATGAAAAAATACCCTGTATCTGA
>GE000273
TTGGTATCGGCTTGGGAAATTCAAATCAAACAGCAACTAGGCAAGTTAGAACTTAGTGAAAATTTGCAGACCCTTATCAGCACCCAACAGCAACAAAACGGTTTGCAGTTATTGCCAATTGAATTGGCACACATTGAGGCACTTGCAAATTTGACATCGCCCCACCGCGATCCATGTGATCGCTTACTGATAGCTAAAGGCATCAAACAGCAAATGCACATTATTAGTGCTGATCAGGTATTTACCGACTATCCGGTAAATCTTATCTGGTAA
>GE000274
ATGGCAGCATTAATTCAAGGCAAAGTAAAATGGTTCAACGACGATAAAGGCTTCGGCTTCATTGAACAAGAAGATGGCAAAGATGTATTTGTACACTTTAGTGTTATTCAAGGGAGTGGTCGTAAAACCTTAAAAGAAGGGCAACGCGTTAGCCTGGAAGTCACCGATGGCGCTAAAGGTCCGCAAGCTGAAAATGTGACGCCGTTATAG
>GE000275
ATGCCTAGACTCCCCAGAATTGATATTCCGCATATACCGCAGCACATCATTCAACGCGGAAATAATCGCCAGCCGGTATTTTTCCATGAGGATGATTACACGGTTTATCAGGATTTTTTGCGTGAAGGCTTAGTTAAAAATAACTGTAAATTATACGCATACGTGCAAATGACTAATCATGTACATCTGCTGGTATCTGGGAATGCGTTAGGTGCTGTTTCTGGTTTAATGCAATCCATAGGTCGCCGTTATGTACGTTATATTAATGCTACCTATAGTCGAACAGGTACTTTGTTTGAAGGACGCTTTAAAGCCAGTATGGTGGAAAGCGAAACCTATTTATTGACTTGCATGCGTTATATTGAATTAAATCCGGTAAGAGCAGGCATGGTTAAGCAGCCTGACGATTATCCTTGGTCTAGTTATGCGCAGCATATTGCTAAAAGTAATATTGATTGGATATCAGAACCAGTTGAATATCATCGGTTAGGATTAACAGCAGAATTACGCGCTTTAGCTTACCAAGCGCTTTGCAAGCAAAAATTAGCCACGTTCGAGCTTGATGCTATTCGCGCGCATTTGAATAAAGATAGGGTACTGGGTTCAAGCCATTTTCAAGATAAAATTGAGTTGGTATTGGGGCGACAGACTAGAATTGTTCCGCAAGGTAGACCTAAAACTAAGGATTTTGATAAATTTAAGTAA
>GE000276
GTGTTGAAATTATTTTTGATTGTTTTTGTGTTGCTCAATGGTTGCGCATTCAATGGAGAGCTTGCTATGACCAAGCAGGTTCAAGAAAAAATTGAGGCAGTCGATGTGGTCTTGATAATTCCTCAAGATCAGATTGATATTGAATTGCAAAATCATGTAAACGTGCCAGGTTACACAAAATTTACGCAATCTTCAGTAGAAAACGAATATCCGCTCTTTCAAAAACCGAATCAACCTGTGGTTGGTTCTGGTCTAGCGGCTTCCATTAATGAAGCAGCCAATCAGGCGATACTTTCTATGGATATGAAAGAACTGGAACCTATTATAACTCAGTTGCAAAACTATGATTTCCGGTCAGTGGTTTATAAAAATTTTTCATCCGCTGTTCCATCCGTTCAAAAAATAAAGATTAACACGCCTGTGATGCTTGTAAAATCGGATACCAGTGTCTGGCGTAAACTGTGGCTGTCTCAGTCTAAATCTTCAGCGGTATTGTTTGTCAAACTTGAGTATATGTTGTCTTCCAAAACTTTAAATATGTGTTTAGCGGCTGAAATGTATCCAAAATCCAATGAATTACTTAAGTTAAGAAAAAATCCTGACGAGTCGCGTCCGTTAGAAGCGGGTAATCGACTTTATCGGAATGTGTTTTATTTAAACGATTCAAACGTTACCTCAGAAAATATCAAGGGAAAATTGGCAGATGGCTCGGCTAATATTATTAAGAAGTTGGTTACGGATTTAAATACACCTTTGTAA
>GE000277
ATGAAATTTGCTGACTTTGGATTAATAGAATGGGTATTCTTAAGTAGCAATCTACTTTTAGGATTACTAGGTAGCTTTTTTTTAATTTGGCTTTACTGGTATTCTTTTCATGACAAAAATAAATTATCCAAAATTGAAAAGCATTGTGAAAATTTGAATAAGTTGTTGAACGGATCCAAATCTTTTATGCAATTGGATGATGCAAACCTCATAGAAGCAAAATGGAATAGGGAAAATCTTGATTTAGTTAGCAATGTGCTACAAGGTTTAAGCCGGGAAGAAATTCGTAAATTGACTGAAGATGTTAATAAATACGGCGAACTGATTGTTGAAATGAATGAAGTAGAACCGGCAGATTTCAGTAACTGGAAACGTTCTAAACAAGCAAAAATCAATAGTGCCATGCAATCCGTAACTAACGTACAAAAAAACTCTGAAAGCATTCAGGAAAAACTGAAAAATGCCAATTCTATGATTCATTCTGTTAAATCTAGAGCGACAAGCACAGATTCAACGGAAACATGGCTAAATGACAACGGAGTTATTCGCGAAAAACTTGATAATAACGTAATCCAATATCAAATTCAGCACGCCCAAACAGAAGCAGAATTAAAAGCAATTAAACGCTCCGAAGCGCGTTTACGGAAAGAATTAACTCTTGAACAAGAACGCTTTGATTCTTTTAAAGCACTTACAAAGCAAAACGAACAGCTTCTTAGCAATGAACTAGCAGTTTCTCGCTCTAAATACGATGAACTGAAAAACAAATTTGATCAAATACTGTTAGAAAAAACCTTTATTGAAAAAGCGTATATGCAAGAGAGTAATCAGTAA
>GE000278
ATGAAGTTTCTGATTGTAGATGATAGTCGTGCTGTTCAAGCGATTATCAAAAGAGCATTAGAACAATCTGGAATAGCGGGAATGGAATTTAAAATGGCTATGAACGGGGAACAAGCCATGACCATTATTCCTGACTGGCAGCCAGACTTGGTAATTACTGACTGGCACATGCCAACAATGACAGGAATTGAATTATTAAAATTATTACGTCAATCAAATTTTGGTCACATTAAAGTCGGATTTGTAACGACTGAAACCGCTGCACACTATCTTGACGAAGCCATAAACCATGGAGCCTGTTTTGTAATTAATAAGCCTTGTAGCGATGTTGAATTGCAAAACGCAGTTTTTTCGGTTTTTCCAAAAGCCAAACAGGTTAACGCACACGATTCCAAATCTGCAGACGATAAACTTGTTGTATTTGCTGCTAACTCTAAAACTGAATTACTTGAATTTTTAAAAAATGAGCTGCAAACAACCTTGACACTTACACCAGTGTTAAGAAAACCACTTGAAGAGCTGGTAGGTCCAATGGTAATTGGGGCTTATAGACTACAGGATGGCAAAAACGTAGTTGGAATTTGCTTACTAGACAAAAGTGCAGCAATCCTGATTGGCGGCAAAATGTCAGGTAAGGCTGTTAAGGACATTGCAAAATTTATAAAAACTGAAGGGCTAGAAAAAGAATTTAGTGACCACGCAATCAAAGTTTTATCAAAATGTGCAAATATAGTTTTTTCTGCAAATACAAACAATGCCTTAGAACTGGGTGCAAGTAATGTAGTAAATCGACCTTCTGAAAAACTCAGTGCGGTCATTGAAAATTCTGCTTCCCGCTTCGATTACATTATAAGCCACCCAGACTTTGGTAACGGTTTGATTTCGATTATTTGTAATTAA
>GE000279
ATGGATCAGAACCCTATTGCAGCAAAGATCACAAATAGCTGGGAAGTACTTGCCGGTTATGCTTTGATTTTTATCGAAGATATCTGTCCCTGTAAACCGGATTTGCTTGCATTACACTTTATGGTACCCATTAATATTGTTGATGAAACCCGCGAAGCAACTACTGTGCTTGAAATTTCTGAAACCCATGCAAAATATTTGACATCATCAATGTTTGCTATTAGTGAAAATGATGTTAAAAATGATGATGTTATTGATGCCTGTGGTGAATTATGCAATGTCTTTTCAGCGAATGTCAGATCAGCAATTATTAGTACATCAAATATTGATTTAGGTGTCCCAAAAAATTTGAAGCCAGCAGAATTTCAAAGCATAATTGATGCCAGCCATTTAGACCTCTGCTTTAAAGGACAAACCAATGAGGGGTCGGTGATTGTTTATTTATTTAATGCTTACCGAAATAAATGA
>GE000280
ATGAAACTGCATACCACTTTAAAATCTGCTTTATTGGCGGCTATAGTAGCGGTCTTAACTGGCTGTACCCCAGAAATTAGAGATCAATCCTCAGCAGAAATTCAACAGCAAATCAGTGTTAAAAGTTTGCCCGATAGCCCTAATCGTATTTTGACTGCGCCGGACTTGAATGTTCAGCAGTTTCGCATGGCGTTTTATGGATACAATACTGTTTCTTATCTTTTGGCCGCAATTAAGGATGATCAGTCTTCAGGCTTAAATTACCAACTGCAATTTGATGCTAAATACGGCATTGTTGGTAGCCGTTACATTAGACACTATGACATGGCGAAAATGCAAAATGGTGTTGTTATACCAACCACACAACTTAGGCATGATGCGTTAAGCTGTCAGATGTACGGCGACATGGTTAATGGCTGCCTGTTTCGTGATCGGGCAAATGTGGCGATTAGTCTGGAGCAGTTGCAAAGTGGTCGTCAATCCGGTTTAACTTTGATACTGAGTTCTGCTGACAAAAACTACGAAACCTTAGACCTGCCTGCCCAGTATATCGATGGATTTCTCATAGCAGTACAAAATAAGTGA
>GE000281
ATGACTACTCTCTTGCAACTCCAAACTGATATCGAAATCCGCGTAAACGCTATTCGCGAGGGTCATCCCGATTGGTTATGCAGACAGGGCTGTGATAACTGTTGTAAGCGGCTTGCCGAAGTACCAAATATTACCGAGGAAGAATGGAATTGGCTAAAAGTGGGATTACTAACCTTATCGACTGAACAGCTTCTGGACATCGATAAGAAAATGGCCGCTATGGGTAATCAATCCTCTCGCCCTTTCGTATGCCCGTTTTTGGACAGCATGATAGGTGCCTGTAAAGTATACGCCTATCGACCTGTAGCTTGCCGAACCTACGGATTTTATGTCCAACGTGACAAAGGCTTGTACTGTAAAGAGATTGAAGCGATTGTAGAGGATGGTTGGTTGGCCGAGGTGGTGTGGGGCAATCATGACGTTATTGATCGTGGTCTTTGTGGTCTGGGTGAATCACACGAATTGACCGTTTGGTATGCTGAATGGAGGAAGTAA
>GE000282
ATGAACAAGTTTAGTTTGGCATTAATTTTAATATTGGTTAGCTCTGCTAGCCAAGCCATGGAAACTACTGGCTGGTGTGCGCCTGAGTTTGACAGTTGCGGAGATGAGAGTGATTCAATATTTGGTAGCGGAGGCGGTGGAGGTGGCGGTGGCGGCGGAGCAGATACTTTAGCGGGCTGTAGAGATGGCGTAGATTTAAATATTGCTCGTTCGGGTAAAGATGTAGCAATACGCTGCGAAACCTCTGGCGGGGCAGCCTATCCAGACAGTAATAATGGTTGGCTACAAGGATTTGAATGCATAATTAACGGCGTCTCAGACTATACCAGTCTGGGTACTCCTCAAGCATGTTACGATTCCTGCTCAGTAAACTCTAACTGTTAG
>GE000283
ATGACCAATAAAATAGCAATCGTTACCGGTGGTAGTCGCGGTTTGGGCAAAAGTACGGCCTTAAAACTGGCCGAAGCAAGTATTGATGTCATTTTGACTTATCACACTAATCAGGTAGAAGCTTTGGCTGTGGTCGCCGAAATAGAAGCGCTGGGTGGTAAGGCGGCGGCTTTGCAACTGGATGTTGGTAACATAGCAGGATTAAACGACTTTGTGCAACGTGTTACACAGGTATTAACTAATAAATGGCAACGTAATACATTCAATTTTTTGGTCAATAACGCCGGAATTGGTGGGCATGCCAGTTTTGCCGAAACCACAGAAGCACAGTTTGATAATTTGGTTAATATCCATTTTAAAGGGGTATTTTTTCTAACCCAAAAGTTATTGCCATTATTGGCAGATCAGGGGCGGATTGTGAATGTTTCTACGGGAATGACTCGATTTGCTTTGCCGGGCTTTTCTGCCTATGCGGCTATGAAAGGCGCTATTGAAGTGTTAACCAAATATCTGGCTAAAGAGTTGGGTGAACGCGGTATTGCAGTTAATGTGGTGGCTCCTGGCGCAATTGAAACCGATTTTGGTGGTGGAGTGGTGCGGGATAATACGCAGCTAAATACATTTATTGCTTCTCAAACCGCTTTGGGCAGAGTGGGTTTGCCGGATGATATTGGTGGAGTGGTTGCTGCTCTATTAAGCGAAAACAGTGCTTGGATTAATGCGCAACGTATTGAAGCTTCTGGCGGTATGTTTATTTAA
>GE000284
ATGCGCAACGTATTGAAGCTTCTGGCGGTATGTTTATTTAATCTGAATATTTCCTTATTTATGCTGCCTATAGATCCGCCTAACCCGACTAATCAATTTTATGCCGATCATATTCAGTTGCTGCTGGATAGTTATCAGCGTTTGTTAAACAAGCCTTTGCTGCTGGTTGCTCCAGATTTAACGCTTGCAGAGCAGGTGTTTAAGGGCGGTTTTGCTTTGTTATCGCATAATACTGATAATGAGCCTTTATTCAATTATGCCAATGTTACTGCTTTGCATTTGTTTGAGTTGGAGTGGCAAGAGTTAGTGGGTATGCCATCGCGCTTATCCGCAGAACCGATGCTACAGATGCAACGTGAGCAGTTATTAAAAGAAGTGGCTGATAAGGGCTATATTGATCATTATTCTGGGGTGCGTATCGCAAAAAGTGGTAAACGGTTTTTGATCAACAATGCAGTGGTTTGGAATGTATATGATCAGCAACAGCATTTTTATGGTCAAGCGGCTTATTTTAAAGATTGGGTAATGATGCCATAG
>GE000285
ATGCTTAATTTTAAAAATATCGCTATTCGTCGCGGCAATCGTTTGCTGTTTAGCGAGGCATCATTCACTATTCATAAGTCGCAGAAAATAGGATTAACCGGAGCCAATGGAACGGGTAAATCCAGTTTGTTTGCCATGTTGCGGGGCCAATTGCAAAGCGATGAAGGCGATTTTTCCATGCCGCCTAATCTGGAAGTTGCTCATGTGGCGCAAGAAACACCCGCATTAACCTGTTCGGCACTGGATTATGTGCTGGATGGTGATCGTGAGTTACGACAATTGCAAGCGCGCTTACTGCAAGCCGAACAATCACACGATGGCCTTAAACAGGCAGAACTGCATGCAGCACTTGAGCATATTGGCGGTTATACCGCTCAGGCCAGGGCTTCACGTTTATTAAATGGTTTAGGCTTTACTACTGCTCAGGAAACACAACCAGTTAATTCTTTTTCTGGTGGGTGGCGGATGCGCTTGAATTTGGCGCAGGCGCTGATGTGTCGTTCCGATGTGTTGTTGTTGGATGAGCCAACCAACCACTTGGATTTGGATGCAGTGATCTGGTTGCAGGAATGGTTATGTCGATATCCGGGTACTTTATTGCTTATTTCACACGACCGGGATTTTCTGGATATGATTACTGATCATATTATTCATATTGAGCAGAATAAAGCGGAAATTTATACCGGTAATTATTCCGATTTTGAACGCATGCGCGCGGAAAAACTTTCACAGCAACAATCTGCTTTTGAAAAGCAACAACGCGAAATTATCCATATACAGAGTTTTATAAACCGTTTTAAGGCGCAGGCTACCAAGGCGAAACAGGCGCAAAGTCGGATTAAATCGCTGGAAAGAATGGAAATTATCGCTCAGGCGCATGTCGATTCACCGTTTAATTTTAGCTTTCCTGCACCTAAAAAACTACCCAATCCCTTGTTGAAGATTGAGGACGCAGAAATTGGTTATGCTAATAAAGTAGTGATTAATAGTGCCAGTTTGTCAATATCACCTGGGGATCGTATAGGCTTATTAGGTCCTAATGGCGCAGGTAAATCCAGTTTAATTAAAGTGTTGGCTGGAGAAATGAAGCCCTTAAGCGGTAAATTGCAAACGGCAGAAGCCTTGCATATTGGTTATTTTGCACAACATCAGCTTGAGCAGTTACGTTTGGACGAGAGTCCGCTGTGGCATTTGCAAAAATTGGATAATCAGGCCACCGAGAAAGATTTACGCAATTTTTTGGGTGGCTTTGATTTTTGTGGTGACAAAGTCACCGAGGCTGTCGAGCCGTTTTCGGGTGGCGAAAAAGCACGATTGGTACTGGCTTTGCTGGTTTATCAAAACCCGAACTTATTATTGCTGGATGAGCCTACCAATCATCTGGATTTGGAAATGCGACATGCTTTGAGTGTCGCTTTGCAAGATTATCAGGGTGCTATTGTGCTGGTATCGCATGACAGGCATTTATTACGTTCGGTTACAGATCAATTATTATTGGTTGCAGATGGTAAGATACAAAACTTTGACGGTGATTTGGATGATTACCGTACTTGGTTGGCGGAGCAAAAGAAAACAGGTGATGATGCATCCCTGACGGATGCAAGCGGTGTTTCGCGCAAAGATCAGCGTAAATTAGATGCAGAGCGGCGAATACGTTTAAAACCGTTTCAGGATGCGGTTAAAAAAGCGGAAGCGGCTGTGGAGAAATTTCATCAACAACAGCGCGAATTGGAAGATATGTTGGCTGATCCGGGGATTTATCTGGATGAAAATAAGGAAAACTTAAAACAATTACTAAACAGAAAAGGTCAGATTGATAATGCTCTTGAACAAGCAGAAATTGATTGGCTGACTGCCGAGGAAAATCTGCAACAAGCGGAGTAA
>GE000286
ATGTACCCATTAATCGTACTGTTTTTTAATATTACCTTATTACGCAAAGGCCCTCAGGATGTGCCAGCTTCTGTTTGGGTAATACGTGTGGTTTTGCCTGTCTATATCGCCATTAATATGCTGATACTACTATTGAGCGAGGAAAGTGCAACGGCATTTTTGCAAATAGCGGTTGATTTTTTAATGATGGTAGCGTTTATTTGGCCTTTATTGTACTTTTCAGCCAAGACTGCTCGCTTTTCGCAAACTCTATGTGCTTTTCTTGGCACGGATGCGGTGATTAGTTTTTTTGCAATTCCGGTCGTTAGTACACTGAGTGCGCAGCCCTCAGGATTCGCCATTTTCATGATGTTTATACTCATGATATGGCATTGGTTGGTCAGTGGACATATTTTAAGGCATGCACTGGATAAACCTTTATTTTTTGGTTTAGGTTTAGCTCTTTTATACAAATTGATCTTATCCCAGGTCATGGCTTTGCTGTTTCCTGTTATTTCTACCCAAACATAG
>GE000287
ATGTCTCTCTACACGCATATTCTGATTGCAGCTGATTTTTCCGATCATGGCCATGAAGTGAGTCATGTGGCCAAGCAGCTCGCTGAACAAAATCAGGCGAAACTCAGTGTCATACACGTATTTGAAAATATTCCTATTGCCGAACCTTTGTATGCGCCCATGACCTTTGATGCTGATATTGCCGAAGAGTTGATGAAAAATGCACAAATTGGTTTGCGGAAATTTGCGGATGACTTGTCCGTTCCAGAAGAACGTCAGTGGTTTGAACTGGGTAGTCCTAAATTGGAAATTGTGCGTGTTGCGGAAGAAAATCAGGTCGATTTAATTGTGGTAGGCTCTCATGGTCGGCATGGTTTGGGTTTATTGCTGGGTTCTACCGCCAACGGAGTTTTGCATCACGCTAAATGCGATGTATTGGCGGTACGCTTAAAAGATGACTAG
>GE000288
ATGCTTGGACATATAGAAAGTTACGACGAAAAATTTCAAACCGGTATCGTTAAGTATCAGGATGAGTTTTACGAATTTCATCTTGATCAATGGACTTCTAATCAACCACCTAAAACAGGGGATGATGTTGATTTTGATCATGATGAGGGTAAAGTCACCGAAATTGGTTTAGTGGGTGCTTATTTGGTGGAATTAAAGCCGGTAAAAAGTCGCATTTTAGCTGCCTTATTGGGTATTGTTTTAGGTTTTGTAGGCATACATCGTTTTTATTTGGGTTTTTATACTTTAGGTCTTGCACAAATTGCGGTGACCTATCTAACTGGCGGTTATGGCGTTGTGTGGGGATTTACAGAAGGTATTTTGATTTTTTTGGGTCACATCTATAAAGATGCTAAAGGCAGGCCTTTAAAATAA
>GE000289
ATGACACCCGCACAATTTATAGAATATGCCCAACAGGGCTATAACCGCATACCGGTATGTCGCGAAGTATTGGCTGATTTAGATACCCCGCTTAGCGCCTATTTCAAACTGGCAGATGCTCCTTATTCCTATTTATTTGAATCGGTTCATGGTGGAGAGCAATGGGGACGCTACTCTATTATTGGGTTGCCTTGTAGAATTCGCATTAAAATCAGCGGGTTGACTATTCGTATAGAAACAGAGGGTGCTGCTACTGAATGCTTTGAGCATAGTCACCCATTGCAATGGATAGAAGAATACCGTTTGCAATTTAAAGTGCCTGATATAGAAGGCCTACCCCGTTTTAATGGTGGCCTGGTTGGCTATTTCGGCTACGAAACTATTGCCTATATTGAGCCACGTCTGCAATCAAAGGGTAAACCCGATCCGATTGGCACACCCGATATACTATTGATGGTGTCAGAAGATTTACTGGTGTTCGACAATCTATCCGGGAAGATGCTATTACTGACGCATGCTGATCCGTCTAAGGCCGATGCTTTTAACGCAGCCCAAGCTAGATTGGATGAACTAGTGGTAACGTTGCGCGAAGCTAAAGCAAATCCGCAGCCCCATGTACAACTAAAATGTGTAGAGGAAGCTGATTTTGTATCCGGTTTTACCCAGCAAGGTTACGAAGATGCGGTATTAAAAGCCAAACAATACATTTCGGATGGCGATATTATGCAGGTCGTATTATCGCAGCGCATGTCTATACCGTTTTCTGCCTCCCCACTTGATTTGTATCGCGCTTTGCGTTGTCTGAATCCTTCCCCGTATATGTATTATCTTAATCTGGAAGATTTTCATATCGTTGGTTCTTCACCGGAGATACTGGTGCGTCTGGAAGATGATTTGGTCACTGTACGCCCTATTGCCGGTACGCGTCCGCGTGGTGCTAGTCAGGAACAGGATTTGGCTTTTGAACAAGAGTTGCTTGCAGATCCTAAAGAAATTGCCGAGCATTTGATGCTGATAGATTTGGGCCGTAACGATACGGGGCGGGTGGCTAAAATCGGTACCGTTAAATTGACTGATAAAATGATTATAGAGCGCTATTCTCATGTCATGCATATTGTGTCTAATGTCACTGGCGAATTGCAGGATAATAAAAATGCTTTCGATGTGTTGGCGGCAACTTTTCCGGCTGGCACTGTCAGTGGTGCGCCTAAAATTCGAGCCATGGAAATTATCGACGAGCTGGAGCCAGTAAAGCGTGGTATTTATTCTGGTGCAGTGGGGTATATTTCCTGGTCGGGTAATCTGGATACGGCTATTGCTATCCGTACTGCGGTAATTAAAGATAAAACCTTACATATTCAGGCGGGTGCTGGCATCGTTTACGATTCGATACCACGTAGCGAATGGGAGGAAACCATGAATAAAGGTCGAGCAGTGTTTATGGCGGTGACTATGGTCGAAGCAGGTTTGGAAGGAGGTAAGGCATGA
>GE000290
ATGAGCACTGTTAAATTGGTCATGATCGATAATTATGATTCGTTTACTTATAATCTGGTGCAGTATTTTGGCGAGTTAGGCGCAGAGGTAACCGTTGTGCGTAACGACGAAGTCAGTGTCGAAGCTATAGATGCATTACGGCCTGATAAGATTGTTATCTCGCCTGGACCCTGTACACCAAAAGAAGCCGGTATTTCTGTTGATACTATTCGCACCTATGCAGGCAAATATCCAATTTTAGGTGTCTGTTTGGGGCATCAAAGTATAGGCTATGCGTTTGATGGCAATATCATCCATGCAAAGTCAATTATGCATGGCAAAACGTCACAGGTATATCATCATAATCTGGGGGTTTTTTCCGGTTTGAATAACCCCTTTATTGCAACTCGCTATCATTCTTTGGTTATTGAACAGGCCTCTCTGCCAGACTGTTTGGAAGTAACTGCCTGGACGCAGGATGCGGCTGGTAATTTGGATGAGATTATGGGGGTGCGTCATAAAACGCTGGATATTGAAGGTGTGCAATTTCATCCGGAATCGATTCTGACTGAACATGGACACGATATGCTGCGTAATTTTTTGCAGCGTTAA
>GE000291
ATGCCCGATTACGCACCTCTGCAAGTCGCCATTATTGGTGGAGGTCCGGCTGGTCTGATGGCTGCTGAAACCCTTGCTTTTGCAGGTGTGCAGGTCGATGTATACGATGCTATGCCCTCATTCGGCCGTAAAATATTGCAGGCGGGAGTGGGTGGTTTGAATATTACTCACAGTGAACCCTATGACAGTTTTTGCTCACGTTATGGCGATAGACAAGCTCACTTACAAGCAATAATAGACAAACTACCTCCTAGTCGCTTGTGTGCATGGGTACACGATTTGGGTATTGATACCTTTATCGGCAGTTCCGGCCGTGTATTCCCTACGCAGATGAAAGCCGCACCCTTATTGCGTGCCTGGTTGCATCGCTTGCGTGGCGCGGGTGTGCGTTTGCATGTGCGGCATCGCTGGTTGGGTTGGGATAATGCGGGTGCATTAAGAATGGTAAATCCCGATGGTGAAATTTCGCTCAAACCTCAAGCAACTGTATTGGCGTTGGGTGGTGCCAGTTGGCCGCAACTGGGTTCTGATGGTGCATGGTTACCGTTATTACAGGCAAAGGGTGTTGAAATTGCACCCTTGCAAAGTGCCAATTGTGGTTTCGAAGTAGGCTGGAGCCAGTATTTACGTGACAAATTTGCCGGTACACCGCTTAAAGCGGTGGCTTTAACCTTTACTGATGCGCAGGGTAATACTGAACGACGCCAAGGAGAAATGGTGATCAGTACTGGCGGGGTGGAAGGCAGTTTGATTTATGCGTTCTCGAAGCGCTTGCGCGAACAACTGCATGCAGATGGCAGTGCTACATTCACGCTGGATTTGATGCCTGATCGGGATATAGTGAAGATAATCGAAACGCTGAGTCATCCGCGTGGCTCCCGTTCGTTATCCAGCCATTTACAAAGCCGTCTTGGTTTGACAGGCCTTAAGGTTGCTTTATTGCATGAGGTACTTGGCAAGGAACAATTCAATCATGTGACTACCCTGGCGGCAACCATTAAGGCTTTACCTATTAGCGTACATGCCACTCGGCCACTTGTAGAAGCCATTAGTACTGCAGGTGGTGTGTGTTTTAGTAATCTCGATAAAAATCTGATGCTCACCAATCTACCCAGTGTGTTTGTGGCTGGCGAGATGCTGGATTGGGAGGCGCCAACAGGTGGTTATCTACTCAATGCTTGTTTTGCCAGCGGTTTGTGCGCGGGGCAGGGAGTGCGTGATTGGTTAAATTTAACTGTTTAG
>GE000292
ATGCAAATCCAGGCTACGTTAGAAAAACTTCTTAATAAACAAGATCTCAATACCGAAGAAATGCAGGCCGTTATGTACGCGATGATGCGTGGCGAATTAACCGATGCGCAAACCGCAGGATTTTTGATTGCGTTGCGTTGCAAAGGGGAAACAGTAGAAGAAATAGCGGCGGCAGTGTCTGTGATGCGCGAATTGGTGCAACGTGTACCGGTTGTAGGTAAACACGTGATTGATACCTGTGGTACGGGAGGAGATGGCGCCAACACATTTAATATTTCTACAGCAGCGGCGTTTGTCGTGGCAGCAGCAGGCGGCAAGGTGGCAAAACACGGTAACAGATCCGTTTCCAGTTGCTGTGGTAGTGCGGACTTACTGGAAGCGGCTGGCGTAAATCTGGATATGTCTGCTGCCAAAGTATCAAAATGTATTGAAGACATTGGCGTTGGTTTTTTGTTTGCAGCCAAGCATCATAGTGCAGTGCGCCATACTGTCGATCCACGTAAACAAATGGGCGTGAGGACACTGTTTAATTTGATTGGTCCGCTAGCTAATCCAGCCAATGCTCCACATCAGTTAGTGGGAGTATTTAGCCGCCAGTGGCTATTACCCGTGGCGGAGGTATTAAAAAAATTGGGTAGTAAGCATGTGTTGGTGGTGCATGCTCAGGATGGTTTAGACGAAATTAGTATTTCTGCCGATACTGATGTGGCCGAATTAAAAGATGGAAGTATCAGTTGTTATACCTTATCACCCGAAAAACTGGGAGTGGCTCGTGGTAGTTTGGCCAGTTTAGCCGTAGATAATGCGCAAGCCAGTCTGGATATGATTAACGCCCTACTGGATAACCAGCCTGGCCCTGCAAGAGATATTGTGGTTTTAAATGCTGGTGCAGCTATTTATGCAGCAGATTTGGTGACTACTTTGCAAGCAGGTATTGAAACAGCCTTACAAGTCATAGAAAACGGCACAGCTAAACAAAAATTTGCGCAGTTAGTTAGTTACTCTAATAATTTGTAG
>GE000293
ATGGAAATACAATCAAAATTATTAGGCAAGCAGGAAATCGATCCAAATACCATTATTAGCTTTCCGCTGGGTATTCCTGGATTTGAAGATCAGACGCGTTTCAAACTATTTCATCAGGAAGGTAGCGAGATTGTGTTCTGGCTACAAGCAGTTGATAATGCCGATTTAACATTTTCAGTATCTAATCCACTGTTATTTAATATTAATTACAGCTTTACTCTGACTGACGAGGAAGAAAAGTTGTTACAGATTACTAACAGTGAAGAGCTAATCATTCTTATTGTTTTGCACAAAGATGAAGAGAGCTCTGAGATTGGTCAGCCTATTATTAAAGGTTCAATCAAGTCGCCTTTGCTGATTAATATCGAAAAGCGTGTAGGCTATCAAAAAGTATTGGCTGTTGTTGAACAGAGTATTACTTTAATTGAAAAAAAGAGTGAAATTCAATTAACTGAAGTGTAA
>GE000294
ATGCTTAAAGCCAAGTTACACCGAGCGCGTGTAACGCACTCAGAATTGGATTATGAAGGCTCCTGTGCTATTGACAGCAAGATCCTGGAATTTTCAGGTATCAGGGAATATGAACAAATCCATATCTACAACATTAACAATGGTCAGCGTTTTACGACCTATGCAATTCGCGCTGAAGAAAATTCAGGTGTTTTTTCCATTAATGGTGCTGCCGCGCGCTTAGCTTGCCCAGGCGACCTAATAATAGTCTGCGCTTTTGCCAGTATGGATGAACAGGAACTAAAGGACTATAAACCTACTTTGGTATATTTTGATGGCAATAATACTATCAGCCATTCCAGCCATTCTATTCCGGTGCAGGCGGCATAA
>GE000295
ATGCAAACCATCACTACCATTAAAGCGTTACGAGGCTGCATTCGCCAATGGCGACAAGCAGGGTACAGTGTAGCTTTCGTACCTACCATGGGTAATTTACACGCCGGACATATACAACTGGTAGAAACTGCCAAACAAAAGGCGGACAAAGTAGTGGTGAGTATTTTTGTTAATCCAACACAATTTGGCGTTAATGAAGACTTTAACAGCTACCCTCGCACAGAACAACAAGATCAAACGGCACTACAGGAACATAGTGCCGATGTACTGTTTTTACCCAGTATTGCAGAAATGTATCCACAATTGCCACAAACCGTCATTAGTGTCAGCGAATTATCCAAATTACATTGCGGCAGCAATCGCCCTGGTCATTTTGATGGGGTTGCCCTGGTAGTGTGCAAGCTATTGAATATTGTACTGCCGGATTTATTGCTTCTAGGCGAAAAGGATTTTCAACAATTAACAGTCATCCGCAACATGATTACTGATTTAAATATACCGGTGGAATTGCAAGGTGTTACCACTGTAAGAGAAGCAGATGGCTTGGCGCTGAGCTCACGTAACGGTTATTTGACAGATGCACAACGTCTGGTCGCACCTATGCTGTTTCAAGCCCTGTGTTGCGTACGTGATGCCGTTTTAACGCATTCTGACAATTATCATCATGTTTTGGCCGAACAAAAATTAAGCTTGCAACAAGCAGGTTTTGAGATTGATTATTTTAATCTTTGTCGCAGCAGTGATTTATTGCCAGCAAAGTCAGATGATCAACACCTAGTGTTGATGATTGCAGCAAAACTAGGCAGTACACGCTTAATCGATAATATCTGTTTTAACCGACAAGCAACTGATAGGACTGACTATTTAAATAATAAATACTATGCTTAA
>GE000296
ATGAATTTATATGGAACACCCAACCAAACACTGACCATCACCGATCTACAAGCCATGAAAGTTAAGGGTGAGAAAATCAGCTGTTTAACTGCCTACGACGCCAGTTTTAGCGCCTTGCTAGATGAAATTGGCATTGATGTGTTGCTGGTTGGTGATTCTCTAGGCATGGTCATCCAAGGGCATAGCTCCACCGTACCTGTTACGGTCGATGATATGGTCTACCATAGCCGACAAGTTGCGGCAGCCCGTAAACGTGCTGTTATCATTACAGATATGCCATTCGCCAGCTATGCAACTCCCGAACAAGCGCTGGAAACAGCCACCCGCCTGATGCAAGCAGGTGCGGCACAAATGGTTAAACTGGAAGGAGCCAAACCAGATATTATTCGCTTTTTGGTTGCTCAGGGTATTTCTGTCTGTGGTCATTTGGGTTTACTGCCGCAATCCATCAATTATCTTGGTGGTTTTAAGGTACAGGGAAAAGAGCCTTCTGAAGCTCAACAGATTATTGAAGAGGCTAAAAAAATTGAACAAGCCGGGGCAAGCTTATTAGTTCTGGAATGTATTCCAGCCAGCTTAACCCAGCAAATCTGCCAACAACTGACTATTCCAGTGATCGGTATAGGTGCCGGTCCTGATTGCGACGGTCAGGTACTGGTACTTTACGATATACTGGGCATTAGTATTGGCAAGCAAGCACGCTTTTCTAAAAACTTTATGCACGGAGCCAACAGCATTGAAGATGCCATACGCCGTTATCATCAGGCCATAAAATCCCAACAATATCCAGACTTAGAACACTGTTACTAA
>GE000297
ATGAGTTTATCAGAGTCATGGAATGAAGTATTTATAGGCTTAGGCAGCAATCTCGATAACCCAATCCAGCATATCCAACAAGCAATATCCGCAATTACTCAACTGACGACTGTTGAGTTTATCGCTTGCTCTTCGCTTTATAATAGCCTGCCCGTTGGTCCTCAAGATCAACCCAATTTTGTAAACGCCGTTCTCCGTATCAAAACCTGCCTGACACCTCAAAATTTGCTTAAGGCATTACAAAACATAGAAAATGATCATGGTCGAGTCCGAAATCAACACTGGGGAGCCCGAACCTTGGATTTAGATATTTTATTATATGGTACGGATATTGTTAAAGAACCCAATTTGCAGATACCCCATGCAGAAATATCAAATCGTGGTTTTGTGTTATATCCCTTGGCAGAAATTGTTGCAGAAGATTTATTCATACCTGGCAAAGCGTATCTGTCAGAACTCTTGACGGCTTGTCAAGCTGATGGCTTATGGAAGATACAGTCATGA
>GE000298
TTGAAGGTCTTGATACGCCTGAAAAAAGCAAATTTCGAAGCCTATCTGGTCGGTGGGTGTGTACGCGATTTACTTTTGGGACGAGAACCCAAGGATTTTGACGTAGCAACCAATGCCAGTCCGGAACAAATTAAACAAATTTTCCGAAATTGCCGGATTATTGGCAGACGTTTTCGTCTTGCCCATGTATTTTTTGGACGGGAAATTATCGAAGTAGCCACCTTTCGTGGCTCCGAACCGGATGAATCTGATCAACAGGTGGTTCACGAAGATGGGCGCTTACTACGCGACAATGTTTTTGGTACTTTAGAACAAGATGTGTGGAGACGCGATTTTACTGTCAATGCTCTGTACTATAATATTCGCGACTTCTCTGTAGTTGATTATACAGGTGGAATGCAGGACCATACTGCGGGCGTATTACGCCTGATTGGCGATCCTGCCACTCGTTATCGTGAAGATCCGGTTAGAATGTTGCGTGCCATTCGCTTTGCTGTGAAATTAGGTTTTAGCCTGCATCCTGATACCAAACAGCCTATTCATCAATGTGCAGAGCTATTAAAAAGTATTCCGTCCGCACGGTTATATGACGAAATGCTTAAACTATTTCTATCGGGCTACGGATTACAAACATTCGAAATGCTTAGACATTACGGTCTGTTCGCCATTTTGTTTCCGGCTACGGATAAATGCCTAGAAACCCAAGAACAAGATTTTCCGCGTCTGTTTTTGATTAAGGCCCTAGATAACTCCGACAAGCGTTTTGCTTCTGGTAAAAGCCTAACACCCTATTTTCTGTTAGCGGCCATACTCTGGGAGCCGCTACAACTTGCCGTTAAAAAACGTATGTTAGCTGGCGAAAACGAAACCATCGCTTATCAAAATGCCGCCAATCAAGTGTTAAGTGATCAAATTAAAATTACCGCTATGCCGCGTCATATTACTCAAGCCATGCGCGATGTATGGTTTTTACAAAACAAATTTACCCGAACAGTAGGGGTCAGACCCTTTCGTTTACTGGAACAAGTAAAATTTAGAGCCGCTTACGATTTTCTAGAACTTCGTGCAGCAACTGGAGGCTCTGATCCGCAACTAGTGGAGTGGTGGACACAATTTCAACTAGCGGACGAGGAATTACGTCAAAAAATGACCACCCCAACTAAAGGCAGCCAAGGCAAACCTAGACGCAAATCAGGGCGCTACCGCAGTAAAGTAAAATCGGCTATTCAGGAATGA
>GE000299
ATGCTTAAAAAACTGCTTAATGGTTTGATAGACCAACCTGTTTTTGCTAGTTTATATTTGGCCGATTTTTTTATACTACTTTTTCACAGACCGCCATTTCTATTTTCAATCGTGATGGTAGGTGCATTAGTAGCAATGAGCATGTATTTGGGCCAAAAACTCGAATTATTTAACAAGTAA
>GE000300
TTGCCAAAAATTGTTAATAAAAATCCCAAAAAACCCGGCGCAGAATTAAATTCTGCACCGGGTTTTTTAATCAGAATAGCCGCTATTTGCTACGATATACTGTTATTGTTGGCCGTGCTTTTTCTGGCCACACTACTGGCATTGCCATTCAATGCCACTCAGGCATTTTCTGCCGAACAATTTTCTTATCGATTCTATCTTATTTGCGTAAGCTTTATTTTTTACGGCTGGTTTTGGGTTAACGGTGGGCAAACCTTGGGTTTACGTGCCTGGAAGTTAAAACTGGTCCGTTTTGATGGTGGTGCAATCACTTGGCAACATGCGACATTACGTTATTTGGCCGCAATATTATCGTGGGCGTGTTTGGGGCTGGGTTTTTTCTGGTGTTTATGGGATAAAAATCGCTTATGCTGGCACGATTATCTGTCTAAAACCCGCCTCTATAGGGACAAATGA
>GE000301
ATGAAAAAAATAACAACACTCTTAGCCGCGTTAGCAGTAATGCTAAGCATTTCAGCACACGCAGAAGACATTAAGCTGCAAGATAACAGCAAAATTCTTGGAAAATGGAAGGTGAATGCCGAATCTCTTGGTCTGGATAAAGAAAAAAAGGCATTGCATGTCAGTTGGGATTTTCAAAAAAACGGTACCCTGCTGACCATTGGTGAAGATTCTCTGGGACGCACCAAAGAAATGGATATAGCGATTAAATACAGCGTTGAAAATGGTGTCATTAAAAAGCAATCTGCGCCTGGCAGAGAAAAATATGAAGATTGTGCCGTTGTGGAGATGAGTGGTAAGGATATGACTTTAAAATGCAGATCATTGTATTTTTTTCTTAGCCGCATCTAA
>GE000302
ATGGTTATTTCAACATTTCCGGGAAACGTGGCTACCATGAAAGTATTAAGCATTTATATTGTTAAAGAGGTACTTAAGGGTTCGCTAATTGCCATATTATTGCTGGTGACACTATTCAATTTATTTACCTTCACTGACGAATTAAAAAATTTGGGGCATGGCAACTATGGCATGAAACAGATTTTAATGTTTTTAACGCTCACCACGCCCGGCTTGTTTTACGAGGTCATACCCTCAGGTGCTTTAATAGGCAGTCTGGCCGTGGTTGGCGCTATAGCCAACCATCGCGAAATTATAGCTATGCGTGCCGCAGGTTTATCAACTGGGTGGATAATAAGACGCATCATGCTGGCGGGCCTTTTCCTGGTTTTGCTTTCCATAACAGTGGGTGAATTTATTGCCCCTACCTGCGAACGCGCCGCGCAGTTACTTAAAAATACCGCACAAAATGACAGCGTCGTGATGCGTACCCGCTATGGCATGTGGCTTAGAGAAGGCAATAGTTTTATCAATGTGCGTAAAATCATGGAAGACAGTTCGCTCTCTGATATACGGATTTATGACATTAACCCACAACATAAACTTGAGCGTTTTACCCATGCGGACCATGCAAAGTTTTTAGGGAATCAACAATGGCGATTAGAAAATGTCAAACATTCGGAATTTGATGCCAACCGCTTTACTGCCGACACTCAATCTGAACAAATCTGGCAATCCAGTATTGATTCAGATCTACTAAAAGTAGCTGTTGTCTCCGCTGATAATCAATCCTTATACGATTTATACATGTATATCGATTTTCTAAAACAAAATAATCAAAAATCACAACGTTACGAGGCCGCGTTTTGGAACCGATTGATTAATCCTTTCGTCACCTTTGTTATGTTGATGGTTTCTGCACCGTTTGTCATTGGCATTGGTCGCGGCACCAGTACTGGAGCACGTATTTTGGTAGGTGTTTTAATCGGTGAGCTTTTCGATGCTTTCGATAAGATGATAGGGCATGCAGGCTTGATTTATGAGCTTAATCCAATACTGACGGCTGCATTACCCAGTACTTTAGTCTTTTTTGCCGCCCTATATGCTGTAAAAAGAGTAGGATAG
>GE000303
TTGAGCATTGCAGGAACTTCAGGTCGATCTTTCAGGTTGCTAAGAGTGTTAGATAGAATGATTATTGTAGATTTAATCAAAACATTCTCTGCAATTCTGCTGGTACTGGTCATCATCATCGTCAGTCAAAAATTTATCAAAGTATTAGCGCAAGCGCTGGAAGGCAATATTGCTAATGACACCGTATTTATGCTTTTAGGCCTAAAAACCGTGATAGTCACTGCTTCTTTTTTGCCTGCAGCTATTTTTATGTCGGTACTCATTGTTTTGGGCCGTATGTATCAGGAGCAAGAGATAGCCGCTATTGCTTCAGCTGGTTGTGGTATTTTTTCGCTTTACCGTGGCATATTTATGTTGATGATTCCATTAACCGTCATCGCCATGGCTTTATCCATGTTTGCTGCACCTTGGGCAGAAGAAACGTCCCAAGAACTTATGCACGATGATAAACAAAGCGCGGATATTCGGGGTATTTCTGCCGGTGGCTTCAGTGAATACAGCAACGGCGAATTAATTTTTTACACTGAAAAAATCGATGCCGATGGTGAAATGCATCATGTTTTTGTACAAAATCTGCAAGGCGATAAAACCGGGTTGGTAAATGCTGATGCGGGTCGTTTAAAAATGCTGCCAGGTGGTTTATATCTGATACTGGAAAATGGCGAACGACTCCTAGGAATCGCTGGACAAAAAGATTTTGTGCTTGAAACATTTCAAGAATATGCAGTACTGATTGAAAAAAAAGCCACTGTCTTAAACTTGAATAGTCAATCAATACCCACTCAACAGCTACTGTCTTCTTCTGGGCTACGGGAAATTGCAGAATTCCAAAGCCGCTTAAACACTCCATTAGGCGTCTTATTATTAGCCTTTTTAGCCGTTCCACTGGCTAAAGTGTCACCACGCGGTGGTATCTATAGCAGTGTATTCATTGCCTTTGGCATTTATTTTGTCTATGGCAATTTGCAACGTTTAACGTTTAGTTGGGTTGTGAGCGGCGTTATGCCAACCTGGCTAGGCTATTTCTGGTTGAATGGCTTGTTATTTCTATTGGGCCTACTCACTTTGATCCGCTCATACGGATGGAAATGGTTATTTCAACATTTCCGGGAAACGTGGCTACCATGA
>GE000304
ATGGACTATTCTATAGTAAGCTTATCTTTAGACAAACTGCAAAGCGACTGTCTGCTGGTCGGTATTTACGAAAACCAGCAATTAAGTCCGGTTGCGACTGCTGTAGACACACTGTGTGAGGGCTTGCTGACCAAGCTGATTGCACGCGGAGACATAAAAGGTAAAAATGCCGAAACCTTACTGATTAATAATGTGCCGCATGAAAATTTTCAGCGCATCATTTTGGTAGGATTTGGTGAGTCCGGCAAAGTGACTCGTAAGTTATACCGTAAAGCATTGGCTGCAGCCATTAAAGTTGTTAAAGAAAGTAAGGTGAGTGTGGCAACTAGTGCTTTGCTGGATATTAATGTTGAAAATGTTGATACGCAATGGTTGACCCGACAAAATATAGAAGTATTTAACGACGCTATTTACTTATATAGTAAAACCAAAGTGTGCGAGGAAATGCCTGCCTTGCAACAATTGTATATCTACGCCGATAAGCTCGTTTCGTCACAGGCTGAATTGGGTTTATTACAAGGTAAGGCCATTGCTAAAGGCGTCGAATTGACCAAACAATTGGCGGATTTACCCGGTAATATTTGTACGCCAACTTATTTAGCCGAACAGGCAATCGAGTTAGCTACACAGCATGAAAAATTAAAGTGTGAAATTTTAGAAGAGAGCGATTTGCAAGCCTTGGGTATGGGTGCTTTCCTGTCTGTTTCTCGTGGTAGCCGCCAGCCTGCCAAGCTGATCAGTCTTTTTTATCAAGGTGCGGAAGCCAGTGTTAAACCCATCGTTTTAATTGGTAAAGGTTTAACTTTTGATGCCGGAGGTATTTCGTTAAAACCTGGTTTAGGCATGGATGAAATGAAATACGACATGTGTGGCGGAGCCAGTGTTCTGGGCTTAATACGCATGGCTACCTTACTGAATTTAAAACTGAACATTGTAGGACTTGTACCTTCATCTGAAAATCTGCCAGATGGCGATGCCAACAAACCTGGTGATATTGTTACCAGTATGTCCGGTAAAACCATTGAAATTTTGAATACCGATGCTGAAGGGCGTTTATTACTGTGCGATACCCTTACTTATGCAAAAAAATTCAATCCAGAAGTGGTGATCGATATGGCTACCCTAACAGGTGCCTGTATTGTAGCTTTAGGTCGGGTACCCAGTGGTTTATTTGGTAATGACGATGCGCTGTGTGAAGAATTATTAACAGCGGGTGAAGTTGCTTGCGATAAGGTTTGGCGTATGCCGATTTGGGAAGAATATCAGGACCAAATCAAATCCAACTTTGCTGATTTGGCCAATATCGGCGGTCCAGATGGCGGTAGTATTACCGCAGCTTGCTTTCTGTCGCGCTTTGCTGAAGATTTTCGCTGGGTGCATCTGGATATTGCGGGTACAGCGTGGCGCACTGGGGCTGCTAAAGGCGCAACCGGACGTCCGGTGCCACTGGTTAGTCAGTTTTTGTTAAATCGCGCTTAA
>GE000305
ATGACCTACTCTGATAAGCCGAAAATTACCTTTTATGTGCTCAGTACGCAATTGCAACCTGAGCGCGAGATGTTTGCATGTAAATTAATCGAAAAAATTTATCGCAGTGAGCAAAACTGCTATGTATTAACCGACTCCGCAGAACAAGCTGGCAGTATGGATAAACAGCTTTGGACATTCAGGGCGGGTAGTTTTATACCACATCAAATTTATAAGGGCATACTGCCCGACTTAAATCAAACTATCTTGATTGGCGGCAGTGATATTCCTGAAAGCAGACAAAATATCATCATCAATCTGTCGTCTATCTTCCCCACTTTAAGCGAACAAACTAAACGTATTATTGAAATTTTGGATGCTAGCGAAACCAGTAAACAAGCAGGTCGCCAACGTTACCGGCATTACCAGGAATTGGGGTTGGAGATTGAGACACATAAAATTTAA
>GE000306
ATGAAAGAAAGCAACAAGTTACTGATCGACCTGCTTGACTACATTAAACAAGTTGAAAAGCTCAATCGAAAACCAGTCTATACTGTTCCAAGCGATATTTTTGAAGCCTATCAGAATGATCTTAAAGGACTTCCTGGTATCGACTTCAACATACAATCACAACATGATGATGTTTGGTTACGTGTAACTCGATTGAAAGAAACGCCTGCACCTGAACCAAGTGAGACTTTAAAGCCTTGGGTAATCGTTTCCAAATCACCTGACAAACAGGCAATCCTCAAGGATGAATATACTGTTTATGAGAACAAGGTGGCAGTCAAAGTCGAAACGATAGACCGTCATCCTGAAATTCAAGCTGAATTTGATACCTATATCAATTTGTTCTGGGAACCGTGGTCAAATGCAGAGAAACCACGACGAAAAACCATAAGTTATTACAACAAGTTATTTGCCGTTCAACAAACTATCGCATCTGATAGTGCCGATTCACCAATAGAATTAGCTTGGGGCATTGGTTTTGCGCTTTGGTCTATTCCTGATAGTAAAAACACGATTAAGCATCCATTATTGACTCAATCATGCGAAATTTATCTTAATCCATCAAACTTTGATATTGAGATTAGGCCGCGTGATTTAGAACCTAAACTTGAATTGAGTTGTTATGAAGACAATGAAAATCAAGGCATTAGACCATTAATTGAATTTTGGAAAAGTGCTAATGAAAATGCAGCTGACCGTGTTAATCCGTTTGAATCTTCAACTTATGAAGGCATTTTAAAAGCGGCTGTTTTGCATTTAGACCCTAATGGTCTTTATTTTGCCAAACAATTAGACCCTATATTACCATCACCAACTGATAAGCTAATCATCACTGATACTTGGGTCTTATTTGGTCGAAAACGCTCTGAACACATTTTTATTCAAGATGTTGAGCGACTAAAGAAAAATATAGCTGAAGACATAAAAATACCAGCAGTAATTGAAGGCTTTGTCCAGCCAGGTGATTCAATTATTAGACCAAGGGAATCAGTAGGTTTCAGAGGTCTGTCATGCAGTGATGCAAAGCCAGGTTTAAAAGAGCTCTATTTCCCGATGCCTTATAACGACGAACAAGTTTCCATCATTGAAAAGCTGGAAACAAATGATGGTGTTGTAGTACAAGGTCCACCAGGTACAGGGAAAACTCATACTATAGCCAATGTGATTTGTCATTTTCTAGCTCAAGGGAAACGTGTATTAGTAACGGCATCCGGCGAATCTGCATTGGCCGTTCTGCAAGAGAAATTACCACAGCAAATCAGGCCATTAAGTGTCGCCTTGTTAACTGATGAACGAGATGGCAGACGTCAATTTGAATATTCGATTCAAGAAATTGCCACTAGTGTAAACAGTTTAAATCCAAATCAGACTAGCAAAACTATTCAAACACTTGAAGATAAATTAAATGGATTGCACGCAAAAATTTCTGTGGTTGATCAAACTATTAATAGTTTTGCAGAAAAACACATGAAACTTTATACGTTTCAGGGTAAAGAAGTTTTGTCCGTTCAGCTTGCAAAATTCGTCTTGGATCATGAGGATAATTACAGTTGGCTAGAAGACGAAGTTAACTCAAAATCTAATACTTTGAAATTTTGTGATGATGACATCAAATTGTTGAGAAATGCTCGCGCAACGATTGGTAATGATCTTATCAATCTTGAACATTCTTTTCCAGTTAGTGATGCATTTCCAGAATGGCAAGTTTTATATAATTTGCATAACGACCTCATTCGTGCGAAACAATTTAAGGAAAAAGTTACCACAGGCACAGTATTGCCATTATCGAATGCCACTGTCGAGGTTTTTGAGCAAGCGAAAAAACTATTGGAATTTATTGCTCATAGGCAAGCTATTGAAGAAAAGATAGAACGGGAAGGAATTAAATGGTCAATTGCACTTCGAGAAAAGTTTTTACAATCTATAAATGATCAAGCTATCAATCATTTGTTGTCATTGTGTGATGAAATTAATACGCTGGATTCCATTCGTAAATCTAATTTATCGCATGCGGTATCTATTCCAGATGGATCAGAACTTAACGAACAGTTTATTCAAGCCATTCAGCGCCTTTCACATGGTAAAAGCGCGTTTAAGTTATTTGGACCAAAAGAAGTTAAGCAATTATTAGCGAAAGTCCTGGTTACAGGATTGAATCCTAAAGCTGAAAATCGTGAAGCATGGCAAGCAGTAGCGAGCCACATTGAATATCGATTGGATGCGCGAAAACTCATGTCTCGCTGGAATGTTATTGCTTATGAAATGGAGATCGAAGTTGTTGATGGTGATTTAGAACGGTCATTTCGCCTAGCTGCCCGTTATAAAGATCACATTATTGAACTCAAACGATTGGTTGATGATTTTGACCGTTCCCTTGGCAACAAGATTTCGGTTGTTTTTGGTCATACAATTGCCGAATCACTCCATATCTCAAAACAACAGATTGAAACTATAAAATCCAGTCTCTCTCAGCATTTGGATCGAGATCGATTTACGTATGCTCTACAGCAAGTTTCCGCATTAATCAAAAAATTGGATGGTTATTCAGGATCCATCATCGAAGATATTTCAGTATTTTTAAATCAATCATTGGGGAATTCCATGATTGATGACACATTATTACGTGATACATGGCATACACATATTAATGAGCTTAATAGGTGGAATAGTCTTCAACCATCGTTCAGAGAAATTAAAAGAATTTCAGCTCTGTTGATTGAAGCGGGTGCGCCAAAATGGGCGCATGCCATCCAATCAATACCCTACCAAGAGAATGAACGGATTACCTCTTTTGATTGGTTGGAAGCTTGGAATTGGCGATCAGCTAAAACATTTATTGAGCAAATCGATGGACACCATAAGCTTAAACAACTATTCGATGAAAGACATTCACTTGAAAAAAACTTATCTAAAACTTACCAGAAGTTAATTTCAGAAAAAACCTGGCTTGGCGTCTACAACAACTCCCCGAATGATATTCGGCAAGCTTTACAATCCTACTTAAATGCAATTCAATCAATGGGGTCAGGCAATGGTATAAGGGCCATCCGCTTTAGAAAAGATGCACGTGCTGCAATGGAACGTGCTTATAAAGCAGTACCTTGTTGGATTCTTCCGCAGTGGCGTGTATCTGAAACCATTCCGGCAGAGGTAGGCTTATTCGATTTAGTTATTATTGATGAAGCTTCTCAATCAGATATCTGGGCATTGCCAGCACTATTACGAGGTAAAAAGCTATTAGTTGTTGGCGACCATAAGCAGGTTTCCCCATCAACAGTTGGAACAAAAGAATTAAAAATTCAAGAGCTTAAAAACCGCTTTTTGAGAAATCAACCGCATGGTGATCAAATGACACCAGGCAAGTCGATTTACGATTTGGCAAGAGTGGTATTCGCAGGAAATTCAGTGATGCTGAAAGAACACTTCCGATGTGTACATCCAATTATCGAATTTTCTAATCGTGAATTCTACGATGGTCAGATCAAGCCTTTGCGTGTACCAAAAAGCTCGGAACGCATTGACCCGCCATTAATTGATGTCATGGTATTAGGTGGCTATCGTAAAGGTAATCACAATCCACCCGAAGCCAGGGCGATTGTTAACGAAATTAAAGGTATTATTGCCAATCCAGAAATGGTTGGCAGAAGCATTGGCGTTGTGACCTTACTAGGTACAGAGCAGCCTAATCACATATGGAACTTGATCAATAGTGAAATCTCACAAGCTGATATTCTTGAACGATCAATTTCTGTTGGTGCTCCACCCGTATTTCAGGGGCGTGAGCGCGATATCATGTTGATTTCAAATGTACTTGAAAAAGGCGATAGAGGTATTTCAAATGATTTAACCTATGAACAACGATTTAACGTCGCCTTATCACGCGCACGGGATCGAATGTATCTTTTTCGGTCTATCGATGAAAGCCAAATAAACAGTAACAGCTTAACAGCAAAAGTTTTCCGTCATTTCAAGCAACCTTTTACGCAAAATGCTAAGCAAGTTTCATCGCTGCGTGAATTATGCGAGTCGGATTTTGAATTAGAAATTTTTGATTTATTGGTTGAGCGAAACTATCGAGTGAAGCCCCAGGTTCGGTGTGGTGCTTATCGTATAGATTTTGTCGTTGAAGGTTCAGAAGGTCGTAGACTGGCGGTTGAATGTGACGGTGATAAATTTCATGGACCAAGCCAATGGATGAACGATATGGTACGTCAGCGCGTACTTGAGCGTGCCGGTTGGACGTTCTGGCGTTGTTTTGCGTCAAGTTTCGTAATGCGCAGGAAAGAAGTTTTTGATGATTTGCTTTCGACACTCAATAAAATGGGAATTGAGCAATTAGGTTCTGATGCTGTTGATAATTCTCTATGGGTTTGCTCGAAAGTTGTCGATCCATATCAAGTGTTGAATGATGTTGAAGAGGATGAATCAGAAGAATTAACATTTGAGGTAAAGGAAATCGATATCGATGATGAAACTAAACCTCAAGTTACATCACAAAAAAAAGACATCTTTGCTGAAAACATCATTGAGGAAGTGATTGAGTCTGCTGATCATCGAATTCTGGATATTATTGAATTATCTGAAATTCAACAAACAATTCTCAATGTACTTACCAATTGTCCAAATCAGTCCTGCACAATCGAATCAATTCCAACAAGAGTACTTAAAGATCTTGGGATAATTACTCGTGGTAAACCACGAATCGACTTTGAAAAAAAAGTATCCAAAGCTCTTGGAACTTTGATTAGAAAAAATAAAGTAGAAAAGTACAAAGCCAAGAACGAGCGTATTAGGCTTCAAGATAACGCCTGA
>GE000307
ATGACTAACCATTACCACGTTGTTATTGAAACCATTGAAGGTAATTTATCAGCTGGCATGCGGCAGTTAAATGGGGTTTATACTCAAAGCTTTAACCGCAGGCATCAACGGGTAGGGCATGTCTATCAGGGAAGATTTAAAGGAATTTTGGTTGAAAAAGAGAGCTATTTACTGGAATTGTCGCGATATGTGGTTTTGAATCCCGTTAGAGCGTTAATGGTGTCATTACCTGGACAATGGAAATGGAGTAGTTATAACGCTATGATTGATAGTGTAATACCCCCTAGATGGCTGCAAACGGATTGGTTATTGAGCCAATTTAGCCTAAATAGAGCACATGCAATAATTCAATATCTTGATTTTGTAAATGCTGGCGTTGGTTTGCCACCAATTTGGCAGAATTTACGCAATCAAATTTATTTAGGAAATAAAGACTTTGTTCTACAACTACAAAGCAATTTAAAAGGCAATTCCGAACTTATTAATGAAATTCCCAAGGCTCAACGGCGTCCACCCACTGAACCGTTAGAGTTCTATAAGAATAATTATCAAAATAGGAAAGAAGGTATGAGGTTAGCATTCAAAACAGGCGACTTTACTTTACAACAAATAGCGATTATTTTTGGTGTGCATTACTCAACAGTTAGTCGAACGGTAAAATGA
>GE000308
ATGGACTGCTTTGTTAGACTCAAAATAACTTTAGGTGACGATAATGTCTCGGATTTTGAAGAATTACATAAATTTCATCCTGATCGAATATGGTCAAAAGGTGATACGAGACCTAATACTAAACTTATTGAGAAAAAGGCTGGTTGTATATTGAATTCAGGTCTTGAAAAAGAAGCCTCACTTGATCAGCATATAGAAGCTCTGCTTCTTCGGACAAAATCCATTGCCGATGTAATTAAAAAGCTATCGGCGCGACATACTGTCGAGGTTCTATGCTCTATATATGCTGATGATATTCCTTCTCTATATTTCGAAAAAAACATAGTTGAAGGAATATCAATTCTTGGAGCAAATTTTGATATTGATCTGTATATAAAGTCGAATACAGCATAA
>GE000309
TTGAAAGACCTGACCCCATTGCATTCCGAAAAAAGACAGCGACAGCTTCAAGCGCAGTATGGCGTCAGTGCAGACCAGGACTTCGCCAACCTCACGGCTGATAACGCTCTCTTACTGATAAAAAAAGAAGGGTTGCAGCGTGATATTGCGGAACTGGAACTGGAGAAACGGCAGCGGCTGGGACAGGATGTGTCCGTTAGCGATATTGGGCCTTTGGAGATCAGCAACCCGGCGGCAAAGGTTCGAACCGTGGCGGTGAACAGAGGACGGCAGGGGCCGTCCTTGCGGATGTAA
>GE000310
ATGGCAAGACCTTTAAGAATTGAATTAGCGGGCGGTTTGTATCATGTCACTTCGCGAGGAAATGCTCACCATGATATTTTTTTAGACGATGACGATAGATTATGTTGGCTGGAAATATTTGGTCAAGTTTGCGAGCGATTCAACTGGATATGCCATGCTTATTGTTTGATGACTAACCATTACCACGTTGTTATTGAAACCATTGAAGGTAATTTATCAGCTGGCATGCGGCAGTTAAATGGGGTTTATACTCAAAGCTTTAACCGTAGGCATCAACGGGTAGGGCATGTCTATCAGGGAAGATTTAAAGGAATTTTGGTTGAAAAAGAGAGCTATTTACTGGAATTGTCGCGATATGTGGTTTTGAATCCCGTTAGAGTGTTAATGGTGTCATTACCTGGACAATGGAAATGGAGTAGTTATAACGCTATGATTGATAGTGTAATATCCCCCTAG
>GE000311
TTGAGCCAATTTAGCCTTAATAGAGCACATGCAATAATTCAATATCTTGATTTTGTAAATGCTGGCGTTGGTTTGCCACCAATTTGGCAGAATTTACGCAATCAAATTTATTTAGGAAATAAAGACTTTGTTCTACAACTACAAAGCAATTTAAAAGGCAATTCCGAACTTATTAATGAAATTCCCAAGGCTCAACGGCGTCCACCCGCTGAACCGTTAGAGTTCTATAAGAATAATTATCAAAATAGGAAAGAAGGTATGAGGTTAGCATTCAAAACAGGCGACTTTACTTTACAACAAATAGCGACTATTTTTGGTGTGCATTACTCAACAGTTAGTCGAACGGTAAAATGA
>GE000312
ATGTTGGAACATCATGACCGCCGCTTGAGGGTTTTGTCGCAAAGAATCAGCAAAATTTGCGACAAAACCATTCGTAACGGCTCGGTCTCCACCTGGAAGCATTTCAACCTGCATGGGGAGTTCGATTTCTCGGATGAGCGAATGGTCGACTCAATGGGCTTAGAAGTTCCCAAAAATCCGGACTGGAAGTCGGACTAA
>GE000313
ATGGCTGATTTTATTCTTTTTGGTACAGAAGCCTGTCATTTATGCGAAGAAGCCCAGCATCTTCTCTACGAAAATAACATCCAGTTTCAATTAAACGACATCCTGCAAGAACAGGAATGGCAAGAAAAATACGCTCTGTTAATTCCCGTGTTAGTGCATAGCAAAACTCAACAACAACTTAACTGGCCTTTTACTGGGCAGCAAGTGCAAGAGTTTTGTGCAGAAAGAATATAA
>GE000314
ATGAATCTAAAAATCGAACATTTTCTAGAACGAGTCATGTATGCCAGTCGCTGGATCATGGCTCCGATTTATCTAGGCATGAGTTTGATTCTTTTTGCTCTGGCCATTAAGTTTTTTCAGGAGCTGTACCATTTTATCCCGCATATACTGGCATTGCCGGATTCGGAAATTATTTTAAAATTACTCACCATCATTGACTTAACACTAGTCGGCAACCTAACGGTAATCGTCATGTTTAGTGGTTATGAAAACTTTGTTTCCAGAATTGATATAGAGAATGATACCGAAAAACTTGGCTGGTTGGGTACTCACGATTATGGCTCGTTGAAAACCAAAGTCACCTCCTCGATTGTGGCGATTTCTTCCATACACTTGCTAAAAATATTTATGAATCTAGAAGCCACTTCGAGTGACAAACTCATCTGGTACGTAATTATTCATTTATCATTGTTATTTTCAGCCTTTTTTATGGGTTATCTAGATAAAATTACTAAACACTAA
>GE000315
ATGAACAGTACACAACGATTAAACCAGCAATTATCCGAACGCATATTGTTTCTGGATGGCGCCATGGGAACTATGATACAGGGCTATAAGCTAAGCGAAAAGGATTATCGTGGCACCCGTTTCGCAAATTGGCACACTGATTTAAAAGGTAATAACGATTTACTGTCCTTAACACAACCCGACATTATCAAAGCCATTCACCGCGCTTATCTTGATGCTGGCTCTGATATTATCGAAACCAATACTTTCAATTCCACTCGCGTAGCAATGGCAGACTATGCAATGGAAGAACTGGCTTACGAGATTAATGTTGCTTCTGCACAAATAGCCAAACAGGCAGCTCTGGAAGTCAGTGTATTAACCCCCGACAAACCTCGTTTCGTTGCAGGGGTATTAGGACCTACCAATCGCACCTCATCAATGTCTCCTGAGGTTAACGACCCAGGTTTTCGCAATATCACTTTCGATGATCTAGTTAACACCTATAGCGAAGCAACCCAAGGTTTAATCGACGGTGGTGCCGATATTATCTTGATCGAAACAGTTTTCGACACATTGAATGCCAAAGCCGCTATTTTCGCCGTTGAAGAAATTTTCGATAAAGTGGGCTATCAGCTACCTGTAATGATTTCTGGCACTATTACCGATCTTTCTGGCCGTACATTGTCGGGCCAAACAGCGGCTGCATTCTGGAATTCTTTAAAACATATCAATCCTATCTCGATTGGTTTTAATTGCGCTTTAGGTGCCAAAGATTTACGTCAATATATCGCCGAACTGTCCAGCATTGCCAACACGCATATTTCAGCGCATCCCAATGCAGGTTTACCAAATGAATTTGGCGAATATGATGAAACCCCCGAGGAAATGGCTGCCGAATTGGCTGATTGGGCAGCCAATGGCTATCTAAATATTATTGGGGGATGCTGCGGAACCTCACCCGATACTATCCGCGCCATTGTCAATGCGGTCAGTAAATCCGCACCCCATAGAGTTGCGCAATTGGAGAAAAAATGCCATTTGTCGGGCCTGGAACCCATGGTGATTGGACCTGAAACGCTTTTTGTCAATGTAGGTGAGCGTACCAATGTTACGGGCTCTGCTGCATTTAAAAAACTGATCATCGAAGAAAACTACGAAGCCGCCCTGGAAGTCGCCAAACAACAAGTTGAAAGCGGTGCACAAATTATCGATATCAACATGGATGAAGGCATGCTCGATTCCAAAGCGGCTATGGTACGCTTTCTGAATCTGGTTGCTGCAGAACCCGATATTGCTAAAGTACCGGTAATGCTAGATTCTTCTAAATGGGACATTCTGGAAGCTGGATTAAAATGCATTCAGGGTAAAGGCATAGTCAATTCTATTTCCATCAAAGAAGGCGAAGCCAATTTTATCAAACAGGCCAAATTGGTACGCCGCTATGGCGCAGCGGTTATCGTGATGGCTTTTGATGAGCAGGGTCAGGCCGACACCATGGCCCGCAAAGTCGAAATCTGTACCCGCGCCTATAAAATCCTAACTGAACAAGTCGGTTTTCCGCCAGAAGATATTATTTTTGACCCCAATATCTTCGCGGTAGCGACAGGTATTGAAGAACATAATAATTATGGCGTCGATTTTATCGAAGCCACTCGCATTATTAAGCAAACCCTGCCTCATGCCTTAATTTCGGGCGGCGTATCTAATGTTTCATTCTCGTTCCGTGGCAACAATCCAGTACGAGAAGCCATACATGCAGTATTTTTATATCATGCCGTCCAAGCTGGGATGGATATGGGTATTGTCAATGCCGGACAATTAGCCATTTACAACGACATTCCCACCGAACTGCGCGATATCGTTGAAGATGTCATTTTAAATCGCAGCCCAGAAGCCACAGAACGATTACTGGAAATTGCGGAAAAATTCCGGGGCAGTGGTCAAGTCATTAAACAAGAAACGCTGGAATGGCGTGAATGGCCAGTTAATAAACGTCTGGAATATGCCTTGGTAAAAGGTATTGCCGATTTTATTGATGAAGATACCGAACAAGCACGTCAGGAAGCAGAAAAACCACTGCACGTAATCGAAGGTCCATTAATGGATGGCATGAACGTGGTTGGCGATTTGTTTGGTGAAGGCAAAATGTTTTTACCGCAAGTGGTTAAATCAGCACGCGTAATGAAAAAAGCCGTGGCTTATTTACTGCCATTTATGGATGACGCCAAAGATGGGGTTAGGCAAACCAATGGTAAAGTATTAATGGCAACCGTAAAAGGCGATGTACACGATATAGGTAAAAATATCGTTGCAGTAGTCTTGCAATGCAACAATTATGAAGTCATTGATCTGGGCGTAATGGTCTCAGCCGAAACCATACTTAAAACTGCGCGTGAAGAAAAAGTCGACATTATTGGTCTTAGTGGCCTGATTACACCGTCTTTAGATGAGATGGTACATGTTGCCAAAGAAATGCAACGTCAAAATTTTAAAATTCCGCTGATGATAGGAGGAGCAACCACTTCTCGTGCGCATACGGCCGTTAAAATCGAACCTAATTATGATTTTCCTACGATTTATGTAACCGATGCATCAAGAAGTGTGGGAGTGGTCAGTGCCTTGTTAAGTACCGATCAGCAGGCAGAATTTATTGAAAAAACGCGCACTGAATATGCCTTGGTTAGAGAACGTCATAAAGGTCGTCAGGCCAAAACACCACAGCACAGCCTGGAAGCGGCAAGGCAAAATAAATTTAACTTTGCCCAATATCAGCCCGTCACACCCAAATTCACGGGTAATAAGGTTATTGATCACTTCCCGCTGGATACACTGGTCAGGTACATCGACTGGACACCGTTTTTCCACACATGGGAATTGGCTGGACATTATCCAGCCATACTCAACGATCAAGTGGTAGGTACAGAAGCTCGCAAATTATTTGCAGATGCAGAGGATATGCTGAAACAGCTGGTAAGCGAAAAATGGCTAACGGCTAAAGCTGTTGTTGGCTTTTATCCTGCCAACAGTGTCGATGATGACATTGTGCTGTATACCGACGACACGCGTACTGAAGTTTTGGAAGTATTACATCATTTACGCCAACAAAATATTAAAGCACCCGGACGTCCAAATTATTGTTTGGCCGACTTTATTGCTCCGCAAGGAAGTGGTGTTCAAGATTATTTGGGTGGCTTTGCCGTGACGGCTGGCATTGGTATTGATGAAAAACTCAATGAATTTGCAAAAGAACACGACGATTACAAAGCCATAATGCTAAAAGCATTAGCAGATCGTCTGGCAGAAGCGTTTGCCGAATACTTGCACGAAACGGTAAGGCGTGATTACTGGGGCTATGCTGAAAATGAAGATTATGATGCACTAGCCCTTATCCAGGAAGCCTACCAAGGTATTCGCCCAGCGCCTGGTTATCCTGCCTGCCCAGATCATACCGAAAAAGCCAAGCTATTTGAGCTATTGAATGTGACCGAACATACCACAATCGAATTAACCGAAAACTACGCGATGACACCTACTGCCGCAATCAGCGGCTGGTATTTTTCTCATCCCGAGTCACAATACTTTAACGTGGGTAAAATCGATCAGGATCAGTTACACAGCTACGCACTGCGTAAAGCTATGCAGGTTGAAGTGGCTGAACGCTGGCTAGCCGCACATTTAAATCATTAA
>GE000316
ATGTCTAAACCCAGCCTATTACAAATTGTAAAAAGCGTTATTGCAGGATTAATCGGTGTGCAAAGCGGAGCTAACCTGGAGAAAGATTTTCAACATGGTTCTTTGACTTCTTATGTTGTTATTGGAATCATCGTAACGCTGTTATTTATTTTTGCGCTAGTTAAAGTTGTTAGCTTGGTCATTGCCTAG
>GE000317
ATGATAAGTGGTGTAGTGATGATTTTGGCAGCGATATGGGTATACCAATCGTTAATTAAAGTAAAAAAAGGTAATTTGCTATTGTGGGTAACAGGCAGTTGTATCGTTTTCTTTGCTATCCTGTTCTTAAGCGATTTATTTTGCATCGAAATTATTGATGCACTGAATGGCAAAGATATTGGTGGTGAATACGATCCAAGCTTAACCGATGTGGGTGATCGTAAAACTCAAGAAGGTGCCGGTGGATTATTTATGCCTGCTGTTTGTGAATTATTACCTTCGATACTGGCTTTTGTGGGCGTAGCTTTTATTCGTACGTTTTTTATTACCAAAGAAGCCTTAACCCCTGCAAATTTGTTCAGCGGGCTTAAAGAACTGCTTATTAGTATCAAAGACAGCTTTAAAACTACAAGCAATTAA
>GE000318
ATGGGAGCGATCTTAGATTTAACAGAAATGCTGAAAGAACCGTCAGGCATGATTGGAGCGGTTGTAATTATCGCTGCAGGATACTTCTTCGTAAAATGGGTGTTTAAAGAACCTAAAGACGAAGAATAA
>GE000319
ATGTACACGCTACTCCTGTCTAAAATAAATGCACTGTATCTTAAAAAATCACCCGCAACGGGGGTAGGCTTGTTCAGAATTCTGTTCGGGCTGGTGACTTTTCAAGAGGTTTTATTTCTTATATTTTTTAATCATCTGATTTTCGATCCCATTCCTTTTTTGGATGTCGAATTTCCTATGATCGTGTTTTTTCTGTGGTTATGGGCCTTAGTCGCTTTGGCTTTAGCGGTGGGTTATCGGTGTCAAACCGCAAGTATTGTTAATTATTTATTTTGGCTGATTTTCGTTAATTTTACGCCTATGCAGCGTGATTTTGATGGTGGCTTCGATCTGTTTATGATAGGTGCCAACTTTTTCCTGATTTTTATGCCTATTGATAAGGCTTTCGCTATTGATAGCCTAAGAAAAAAATGGTCAACCCCTTTTGTACACTATTCACACTATAAAGCTGAAGAAGTTTCGAGATTAGTCTATTACTTACCTGTTGTTATTTGTTTGGGTTTTCTGTACTTCGATTCGGCAATACACAAAATGTTTGCTCAACATTGGCGCAATGGTTTAGGCGCTTGGTTGCCGTCTTCAATTCCATACTACATTTCTGCACTCGATTTGTCGTGGTTGTTAAATATTGAGTTTTTGCAAAAGTTTTTTGGTTACACCATTATCGTTTTTCAGTTCACTTTTTTGTTTTTTTTTCATAATCGACGTTTTAGACCGCTTTATTTTTGGGTAGGTGTGAGCATGCATTTGGGCATTGCTTTATCGTTCAATATTTACCCGTTTGGATTGGGTATGTTGATTTTTTATAGCTTGGTGGCACCTTTTTCCTGGTATCGGTTTTTGGGAAATCAGTTTAGATTAAAAAAACCTGTGTTAACTGTGTTTTATGATCAGCAATGTCCATTATGTTGTCGTACCGTTTTACTCTTAAATCATTTTGATATTTTGCAGGGGGTAGATTTTAAGCCTGCTCAAGTGTTTGCTAAAAATTATCCTGAACTGAATTCGTTGGAAGAGCAGCAATTATTAAAAGATTTATATGCATTGAATAGCAAAGGTCAGCTGTTTGAAGGTGTGGCCACTTATGCGCAAATTTTAATAGCTATGCGTTATCCTATGCTTTTTGGATATGTGTTGAAGTTACCACTTATCTACCAGTTCGCTTGTAGTCGATATCGAAAAATTGCTGATAATCGTGTGCGCATGGTGTGCGATGTTAGCTGTGATACTGGGCCAGATATCCGGTTTGAAAAAACCTGGTACGCACGTATTTTTGAAACGGAGACGACACAAACCGCAAAAATAAAAGTATTTATGATCACTAAAGTATTAGTGGTTTTAATCATTCTGCAACTTAACAGCAGTTTTCATTATGGATTGCTATATCGATTACATGTTGATACTAGGCAAACTGCGCTTACCAGCGTTATGACTGATATGAGTAATGCTTTACTATTAGTTTCAAATACATTTTTGGGTATTACGCCGCATGCACTGTATTTACATGATCATTTTGCCGAATATAACCATTTGTTGGCGATTACGTATCTGGATGCTAAAGGCGGAGAGCATTTTCTGCCCTTTATTAATGAGCAAGGTCGTATGTTGGCACCAAACTGGGGAAGAGTGCATTCTATGTGGGCCAATATTGCCGTTACTCCCAATATAGACGAAGTGAGACTTAAAAAATTTATCATGAAAGTAACGGCATTTTGGGGAATAAAATCGGGTCTTGATCTGCAAAACACCCAATTTTTGATTAAAATGAAAAAAATAGATGCGCCGTTTGAATGGGAAAAAGATCTCAGAAGTAAAAACTTATCGGGTGAATGGCGAACAATTGGTGAAGCCCGGTGGCAAGGTAAAGAAGTAAAAATAACTCTCCCTACGGATATAGATGCTTTGTAA
>GE000320
ATGAAAAAAATATTTTCTGTCTTAGTGACGGTTCTTATACTTATGAGTCTAACTGCTTGCATGGATAACCCAGATGGTGGCAATAAAAAGCCAGCCAATTATGGTAGCGGTCCAGGGCAACAAAAAGGCTAA
>GE000321
ATGAAAAAAGTATTGTCTCTATTGGCTGTGGCGTTAATGATTGTTGGTTTGACTGGCTGCATGGATAACCCAGACGGCTCTAAACAAAAAGTTTCAAGCTCTACATCTTCAGTTCAGCTTTAA
>GE000322
ATGACGCAGCAACCTACATCGTCTCGACGTAACTTAAGAGTCTATCTCGGCTCAACATTCTTATTTATTTATATCGTTTTTTCGACCTTAATTGTTGGTATATTAATCTTATCGACCGCTTTTTTACCTTTCTCAGTACGTTATCGCATCTCTGATTACTGGATTTGCACACTGCTGTTTATGCTAAAAATTTGTTGCGGCTTAACTTATGAAGTGCAGGGTTTGGAAAATATCCCAGTTGACGGTCCAGCCATCATCCTTAGCAAACATCAATCTGCTTGGGAAACCATTGCCTTACGGCAATTTATTTCGCCACAAACCGCAGTGCTCAAAAAATCACTATTGCAAATACCTTTCGGCGGCTGGGCATTAGCAACCCTTAAACCCATCGCCATTGACAGACAAAATCAGAAAGAAGCCTTACGCATGCTTATAGAACAAGGTACCGAACGCTTACAGGAAGGTTTTTTTGTCATCGTTTTTCCTGAAGGCACCAGAGTAGCGCCTGGCGAATATAAAAAATTTAATGCGGGCGGAGCGATGCTAGCACAACGTTCAACCTACCCAGTCGTTCCATTGGCGCATAATGCGGGTGAGTTTTGGCCGCGGAACAGTTTTTTAAAATATCCTGGCGTGATAAAAGTAAAAATAGGGCCAAAGATCGAAACTAAGGGAAAAAAATCAAAGGACATTAATAACGAAGCTGAAGCGTGGATCAATCAAGCTATGCAAGAAATTACTTCTGAAAATCCTTGA
>GE000323
GTGACACAAGCCTATGTTATTTTAGATCGTGATGGGGTCATCAATATCGATTCGGATGACTTTATTAAATCACCACAGGAATGGCTGCCGATTCCCGGCAGCCTGGAAGCCATAGCCTTGCTAAACCAGCACGGCTATCGGGTAGTGGTCATCACCAATCAATCTGGCGTGGCAAGGGGCTTATACGATTTAGCCACTCTGGACGCTATACACGCCTATATGCATCAACTAGTCATTGCCGCAGGCGGCCACATTGAAGCCATCTATTTTTGTCCACATGGGCCGGATAGCCATTGCAACTGCCGTAAACCAAAACCCGGATTATTCAAAACTTTTGCGGAAGAAAAAAACATAGACTTAACACAGGTATTTTCAGTGGGCGACTCATTACGCGATCTTGAGGCCAGTTGGGCAGTATCTGCCCAACCCATACTGGTAAAAACCGGAAAAGGACTACAAACTCTGCTTAACAATCCACAACTTAAACTACCCATTTTCGATAACCTCTATGACGCAGCAACCTACATCGTCTCGACGTAA
>GE000324
ATGACTGCAAGTAATCACTTATTATTCGAATTAGGTTGCGAAGAATTACCGCCTAAATCATTAAAAGCCCTGAGCCAAGCCCTGTTGGATAATATATTGTCAGGGCTAACTGAGGCAGGACTCGCTTACCAACAAGGTCATGCTTTCGCCACCCCACGTCGTTTGGCAGTGCTGATTGACGATATACAAACCTTTCAAGCAGATAAGAGCGTAGAAAAACGTGGACCAGCTGTGCAAGCGGCTTTTACTGCTGATGGATCTCCCAGTAAAGCCGCGCTGGGTTTTGCTAGTAGTTGTGGTACTACAGTGGAGCAATTAGCACGTATAGCTACCGATAAAGGAGAATGGCTGGTATTTAATGAAGAAGTAAAAGGCCGACCCACGACTGATTTACTTCCAGACATTATTCGTAAAAGTCTGCATAATTTACCGATAGCCAAACGCATGCGTTGGGGTAATTTTGATTGTGAGTTTGCCCGTCCGGTACATTGGTCGATATTATTGTTTGGCGAACAGCTCATAGAAACAGAAATTTTAGGCACACAAACTAGCAAGCTCACTAGAGGCCACCGATTCCATGCCCCGCAACCCGTGCAGATAGATAACCCACAAACCTATCAGCAAACGTTACGCGTGCAAGGCAAGGTCATTGCAGATTTTGCTGAACGTATGTCTGTCATCCGCGATGCGGCTAATCACGCCGCAGCCAAAGTCGGCGGCACAGCTCATATTGAAGAAGATTTACTGGAAGAAGTAGCAGCACTTAATGAATGGCCAGTACCTGTAGTTGGCAATTTTGACGCGCGCTTTCTAGAACTGCCTATGGAAGTATTAATTACCACCATGCAAGCCAACCAGAAATATTTTCCGGTCAAAAATGCACAAGGTGGCTTACTACCTTACTTTATCACTTTCAGTAATATTGAAAGCTCCAACCCTAGCTCTATACAGCAGGGCAACCAGCGGGTGGTGTTGCCAAGACTGGCCGATGCCGAGTTTTTCTGGAAACAGGATAGAAAACTATCTCTGGCTGATCGAGTTGAAAGTTTATCCAGTATTGTTTTTCAGAAAGACTTGGGCACTTTAGCTGACAAAACCACGCGGGTTAGTCATCTATCCGCTTATATTGCTGAATTATTGAATGCGGATGTTGCTCAGGCACAGCGCGCTGCTTTATTGGCCAAAACTGATTTAATCACCAATATGGTCGGCGAATTTGCCAACTTACAAGGCATTATGGGCCGTTATTACGCGCTGGCAGATCATGAAGCGGCTGAAGTTGCCTTGGCTATTGAGGAGCACTACTTTCCCAAACAATCAGGTGGCCCCACCCCAAGTGGTGTCATCGGTCAGATTTTGGCAGTTGCGGAAAAAATAGATACCCTCAGTGGAATTTTTAGCGCCGGATTAATTCCCACAGGCGATAAAGATCCTTACGCTTTACGACGCGCAACACTGGGTATTTTAAGAATACTGATCGAAAATCGGATTTCGATTGATGTAGTAGCTCTTCTTGATACGGCATTAGCGCAATTTAGCCATCAATTCAATAAAGAAGAAACGCGGGAACGAATTCTTGAATTTATTTTTGATCGTTTAAAAGGCTATTGTCTGGACCAAGGTTTTAGTAGTGACGAATTTGAAGCAGTGCTGGCCGTTAAGCCTACTCAACCATTAGATTTTATGCTTCGTATCCGTGCTGTACAAGCTTTTAGGCAGCTACCTGAAGCAGCAAGTCTAGCGGCAGCCAATAAGCGTATTAGTAATATTCTGAAAAAATCTGATCAGCCTATATCCACTAGCATAGGTCAACTGGTCGCTACAGAAGAAAAAATCTTACTGGCGGCTGCAGAACTATCATTCACCGATATTCAACCATTATTGGCTGAGCAAAATTATTCGCAAGCTTTAAGTCGCCTAGCTCAATTGCGTGACAACGTGGATGCTTTTTTCGATCATGTCATGGTTAACACCGATGATCTTGCGCTGCGTAATAGTCGACTGGCATTATTGTCGATGATATCGGCACAATTTCTTAAAATTGCTGACATCTCCAAATTACAATCGTGA
>GE000325
GTGGCTCCCAACGTGTCGACTAGCAAAAATGATGTCTCTACTTTTCAGGGCCTGATCTTGACCTTACAGGAATACTGGTCGAATCAGGGATGTGTGTTATTGCAACCATTAGATCAGGAGGTCGGTGCTGGCACCTTCCACCCAGCTACTTTTTTACGCGCTATAGGCCCTGAACCTTGGAATGCCGCATATGTACAACCTTCCCGCCGCCCTACCGATGGTCGTTATGGCGAAAACCCCATGCGTCTGCAGCATTATTATCAATTTCAGGTGGTCATGAAGCCTTCGCCAGCGGATATTCAAGACTTATACCTGGGCTCTTTGCAACACTTGGGGCTGGATTTACTGGAACATGATGTACGCTTCGTAGAAGATAATTGGGAATCGCCCACTTTAGGTGCTTGGGGCTTAGGCTGGGAAGTATGGTTAAACGGCATGGAAGTCACCCAGTTTACCTATTTTCAACAAGTCGGTGGTCTGGAGTGTAGGCCCGTAACGGGGGAAATAACCTATGGTCTGGAACGTATCGCCATGTATTTGCAAGGTGTCGAAAGTGTGTTCGATTTGGTGTGGACGCGCGGCCCACAAGGCATAGTGACTTATGGCGATGTCTTTCATCAAAACGAAGTCGAAATGTCTGAATTTAATTTTGACTGGGCTAATGTTGAATTTCTGTTCCAATGCTTTGACACTTATGAACGTGAATGCTTGATGTTGCTGGAAAAAAATCTGCCATTACCTGCATATGAAATGGTTTTAAAAGCCTCACATGCGTTTAATTTATTAGATGCCCGGCATGCCATTTCTGTCACTGAACGCCAACGTTATATCCTAAGAGTACGCAATATGGCCAAATCTGTGGCTGAAGCCTATTACAATCGCCGGGAAGCATTAGGCTTTCCTATTCTTGCCAGACAGGGAGTGTAA
>GE000326
ATGCCTTCTTTTGATATTGTTTCTGAAATTGACAGCCACGAAATTACCAATGCCATTGATCAAGCTAATAAGGAAGTATCGACCCGATTTGATTTTAAAGGCTCTAATGCCTTATTTGAACAGCAGGATGACAGTATACTTATGAAAGCCGAATCAACCTTCCAGCTGCAACAAATGTTACCTATTTTGTATGCAAAAATGGGTAAACGCGGTATTGATATCAGCAGTTTGGAAAGCGGTAAAATTCAGGATACTGGTAAAACTGCGCAACAACCCATTACGCTGAAACAGGGGTTAAGTAGTGAGTTTGCCAAAAAAATCGTTAAGCTGATTAAAGATAAAAAATTAAAAGTACAGGCAGCGATTAATGGTGACAAGGTGCGTGTTACCGGTAAAAAGCGTGATGATTTGCAAGAGGTAATCCAGATGTTAAGAACTGAGGAACTGGAACAACCCTTACAATTCAATAATTTTCGAGATTAA
>GE000327
ATGAAACGATTGTTTTTTGCACTCTGGCCTGAGACTGCGGTGCGAGAACAGTGTGTTGCGGTTTATAAAAAACTGCCTAATTCAATGGGTAAACCCGTACTAGCCAGTAATTTACACTGCACCTTGTTATTTTTGGGTAATGTGTCTGCCGCGCAGAGCAGGCTGTCAGCATAG
>GE000328
ATGAATCTGGTTTTTGACCAACTCAGTTATTGGCAACAGCCCGGTATACTGTGCATTACTGGCAGTGCTGCATTTGATCATGAAGTGACAAGACTGGCAGAACAATTGCTGGCTATTGCTATACAAAATGGGATTAGCATTGATACACGCTCCTACAAACCACACATTACCCTGATGCGTAAAGCCAAAGCGCTGCCAGATATCGAATTTGAGCCGATTATCTGGACAACTGCCCGCTTTTGTTTGCTTGAGTCCTGCTCTTTAGCCTCAGGAGTGGAATATCAAGTGGTAAGGTGTTGGGAGTAA
>GE000329
ATGACAATTAACCTCACAATTCCAACATCTTCAGTGAGTCAGGCCCTTAGTGCCTATCAAACAAATAATAATATTGCTGCTCTAAGCATTGCTGATAGTTCAGTGCAGATTGCTGCCAATATTGATGCTCTGAACATTATGGCCTTGGCTGGCAAGATTGTCGGTATCACGCAAACTGGCAGCATTACCCCTTTGACCATTAGCGCTCCGCAATTAGTTAATGACATTGCAGTACTGAATGCCATTACCAATATCTATACGCTGACAATTTCGGATACAGCGTCAAGCGTTTTATTCAATATATCTACTTTAGAGAGCAATTTGGCAAATATTGCCTCTATTGAATTAGTCAATACCAGCACACCAACTTTAACCATTTCTTCAAGTCAATTACAGCTTTATCTTTCTGTATTTTCAAAAATTACAAGTAATTATACGATTACGCTAACAGATACCAACGCACCAACTTTGGCAGCACTGGTCTACAGCGATTACAACACCGATTTAACTGTTCTGAATAAAATCAGCAGCGCCTACAGTCTGACCGTCAGCGCTGTCAGTGCCACTAACATAGCCAGTGTACTCGGCAACAGTCATGTCAGCAGTATTACCGTATCGGATAGTGCCGCTAATCTTGCAGCCAATCTGGCCAGCAATACCCCCACGCTGTCAACAAGCATCACCAAAATTACCGCGATCACCGTCTCAGACAGTGCAACGCTAACGCTCACCTTAACAGCAGCGCAACTGACAAGCTATAAAAACGTACTCAATCTCATCAGTACGAATGGCGGTACGCTCAATCTGACCGTCACTGGCGTCACTCTAGCGAATCTGCCGAGCGTGTTCGCCACCACGGGCGTCAGCCACATAGCCATACTGGACACGGCAGCCAATGTCTTCAGCAGCAGTAACTTATCCAGCTTGCTGAATGATGTAACGAAAATCAGCGCCATCACCCTGAGCGACACCGTAACACCCACGCTGACGTTAACGGCAACCACGCAATCGATTCTGACTACTGACGCCGCAGTGCTGGCCTTGATCAACAGCAGTTTCAAGGTAGCTGGTGTTGCTGCCGGCAGTGTGGCTAACCTGTTAAGTACCTATAGCCATATCGCCTCCGTAACGGTCACCGATAGTCTGGCCAATGTCATCAGCAATGAAAATGCCTTGCTAACCAGCCAAACGACCGGCATTACACTTTCGCCGTTGCCCACCACGGCGGCAGCACTGGTCTACAGCGATTACAACACCGATTTAACTGTTCTGAATAAAATCAGCAGCGCCTACAGTCTGACCGTCAGCGCTGTCAGTGCCACTAACATAGCCAGTGTACTCGGCAACAGTCATGTCAGCAGTATTACCGTATCGGATAGTGCCGCTAATCTTGCAGCCAATCTGGCCAGCAATACCCCCACGCTGTCAACAAGCATCACCAAAATTACCGCGATCACCGTCTCAGACAGTGCAACGCTAACGCTCACCTTAACAGCAGCGCAACTGACAAGCTATAAAAACGTACTCAATCTCATCAGTACGAATGGCGGTACGCTCAATCTGACCGTCACCGGCGTCACTTTAGCGAATCTGCCGAGCGTGTTCGCCACCACGGGCGTCAGCCACATAGCCATACTGGACACGGCAGCCAATGTCTTCAGCAGCAGTAACTTATCCAGCTTGCTGAATGATGTAACGAAAATCAGCGCCATCACCCTGAGCGACACCGTAACACCCACGCTGACGTTAACGGCAACCACGCAATCGATTCTGACTACTGACGCCGCAGTGCTGGCCTTGATCAACAGCAGTTTCAAGGTAGCTGGTGTTGCTGCCGGCAGTGTGGCTAACCTGTTAAGTACCTATAGCCATATCGCCTCCGTAACGGTCACCGATAGTCTGGCCAATGTCATCAGCAATGAAAATGCCTTGCTAACCAGCCAAACGACCGGCATTACACTTTCGCCGTTGCCCACCACGGCGGCAGCACTGGTCTACAGCGATTACAACACCGATTTAACTGTTCTGAATAAAATCAGCAGCGCCTACAGTCTGACCGTCAGCGCTGTCAGTGCCACTAACATAGCCAGTGTACTCGGCAACAGTCATGTCAGCAGTATTACCGTATCGGATAGTGCCGCTAATCTTGCAGCCAATCTGGCCAGCAATACCCCCACGCTGTCAACAAGCATCACCAAAATTACCGCGATCACCGTCTCAGACAGTGCAACGCTAACGCTCACCTTAACAGCAGCGCAACTGACAAGCTATAAAAACGTACTCAATCTCATCAGTACGAATGGCGGTACGCTCAATCTGACCGTCACTGGCGTCACTCTAGCGAATCTGCCGAGCGTGTTCGCCACCACGGGCGTCAGCCACATAGCCATACTGGACACGGCAGCCAATGTCTTCAGCAGCAGTAACTTATCCAGCTTGCTGAATGATGTAACGAAAATCAGCGCCATCACCCTGAGCGACACCGTAACACCCACGCTGACGTTAACGGCAACCACGCAATCGATTCTGACTACTGACGCCGCAGTGCTGGCCTTGATCAACAGCAGTTTCAAGGTAGCTGGTGTTGCTGCCGGCAGTGTGGCTAACCTGTTAAGTACCTATAGCCATATCGCCTCCGTAACGGTCACCGATAGTCTGGCCAATGTCATCAGCAATGAAAATGCCTTGCTAACCAGCCAAACGACCGGCATTACACTTTCGCCGTTGCCCACCACGGCGGCAGCACTGGTCTACAGCGATTACAACACCGATTTAACTGTTCTGAATAAAATCAGCAGCGCCTACAGTCTGACCGTCAGCGCTGTCAGTGCCACTAACATAGCCAGTGTACTCGGCAACAGTCATGTCAGCAGTATTACCGTATCGGATAGTGCCGCTAATCTTGCAGCCAATCTGGCCAGCAATACCCCCACGCTGTCAACAAGCATCACCAAAATTACCGCGATCACCGTCTCAGACAGTGCAACGCTAACGCTCACCTTAACAGCAGCGCAACTGACAAGCTATAAAAACGTACTCAATCTCATCAGTACGAATGGCGGTACGCTCAATCTGACCGTCACTGGCGTCACTCTAGCGAATCTGCCGAGCGTGTTCGCCACCACGGGCGTCAGCCACATAGCCATACTGGACACGGCAGCCAATGTCTTCAGCAGCAGTAACTTATCCAGCTTGCTGAATGATGTAACGAAAATCAGCGCCATCACCCTGAGCGACACCGTAACACCCACGCTGACGTTAACGGCAACCACGCAATCGATTCTGACTACTGACGCCGCAGTGCTGGCCTTGATCAACAGCAGTTTCAAGGTAGCTGGTGTTGCTGCCGGCAGTGTGGCTAACCTGTTAAGTACCTATAGCCATATCGCCTCCGTAACGGTCACCGATAGTCTGGCCAATGTCATCAGCAATGAAAATGCCTTGCTAACCAGCCAAACGACCGGCATTACACTTTCGCCGTTGCCCACCACGGCGGCAGCACTGGTCTACAGCGATTACAACACCGATTTAACTGTTCTGAATAAAATCAGCAGCGCCTACAGTCTGACCGTCAGCGCTGTCAGTGCCACTAACATAGCCAGTGTACTCGGCAACAGTCATGTCAGCAGTATTACCGTATCGGATAGTGCCGCTAATCTTGCAGCCAATCTGGCCAGCAATACCCCCACGCTGTCAACAAGCATCACCAAAATTACCGCGATCACCGTCTCAGACAGTGCAACGCTAACGCTCACCTTAACAGCAGCGCAACTGACAAGCTATAAAAACGTACTCAATCTCATCAGTACGAATGGCGGTACGCTCGATCTGACCGTCACCGGCGTCACTTTAGCGAATCTGCCGAGCGTGTTCGCCACCACGGGCGTCAGCCACATAGCCATACTGGACACGGCAGCCAATGTCTTCAGCAGCAGTAACTTATCCAGCTTGCTGAATGATGTAACGAAAATCAGCGCCATCACCCTGAGCGACACCGTAACACCCACGCTGACGTTAACGGCAACCACGCAATCGATTCTGACTACTGACGCCGCAGTGCTGGCCTTGATCAACAGCAGTTTCAAGGTAGCTGGTGTTGCTGCCGGCAGTGTGGCTAACCTGTTAAGTACCTATAGCCATATCGCCTCCGTAACGGTCACCGATAGTCTGGCCAATGTCATCAGCAATGAAAATGCCTTGCTAACCAGCCAAACGACCGGCATTACACTTTCGCCGTTGCCCACCACGGCGGCAGCACTGGTCTACAGCGATTACAACACCGATTTAACTGTTCTGAATAAAATCAGCAGCGCCTACAGTCTGACCGTCAGCGCTGTCAGTGCCACTAACATAGCCAGTGTACTCGGCAACAGTCATGTCAGCAGTATTACCGTATCGGATAGTGCCGCTAATCTTGCAGCCAATCTGGCCAGCAATACCCCCACGCTGTCAACAAGCATCACCAAAATTACCGCGATCACCGTCTCAGACAGTGCAACGCTAACGCTCACCTTAACAGCAGCGCAACTGACAAGCTATAAAAACGTACTCAATCTCATCAGTACGAATGGCGGTACGCTCAATCTGACCGTCACTGGCGTCACTCTAGCGAATCTGCCGAGCGTGTTCGCCACCACGGGCGTCAGCCACATAGCCATACTGGACACGGCAGCCAATGTCTTCAGCAGCAGTAACTTATCCAGCTTGCTGAATGATGTAACGAAAATCAGCGCCATCACCCTGAGCGACACCGTAACACCCACGCTGACGTTAACGGCAACCACGCAATCGATTCTGACTACTGACGCCGCAGTGCTGGCCTTGATCAACAGCAGTTTCAAGGTAGCTGGTGTTGCTGCCGGCAGTGTGGCTAACCTGTTAAGTACCTATAGCCATATCGCCTCCGTAACGGTCACCGATAGTCTGGCCAATGTCATCAGCAATGAAAATGCCTTGCTAACCAGCCAAACGACCGGCATTACACTTTCGCCGTTGCCCACCACGGCGGCAGCACTGGTCTACAGCGATTACAACACCGATTTAACTGTTCTGAATAAAATCAGCAGCGCCTACAGTCTGACCGTCAGCGCTGTCAGTGCCACTAACATAGCCAGTGTACTCGGCAACAGTCATGTCAGCAGTATTACCGTATCGGATAGTGCCGCTAATCTTGCAGCCAATCTGGCCAGCAATACCCCCACGCTGTCAACAAGCATCACCAAAATTACCGCGATCACCGTCTCAGACAGTGCAACGCTAACGCTCACCTTAACAGCAGCGCAACTGACAAGCTATAAAAACGTACTCAATCTCATCAGTACGAATGGCGGTACGCTCGATCTGACCGTCACCGGCGTCACTTTAGCGAATCTGCCGAGCGTGTTCGCCACCACGGGCGTCAGCCACATAGCCATACTGGACACGGCAGCCAATGTCTTCAGCAGCAGTAACTTATCCAGCTTGCTGAATGATGTAACGAAAATCAGCGCCATCACCCTGAGCGACACCGTAACACCCACGCTGACGTTAACGGCAACCACGCAATCGATTCTGACTACTGACGCCGCAGTGCTGGCCTTGATCAACAGCAGTTTCAAGGTAGCTGGTGTTGCTGCCGGCAGCGTGGCTAACCTGTTAAGTACCTATAGCCATATCGCCTCCGTAACGGTCACCGATAGTCTGGCCAATGTCATCAGCAATGAAAATGCCTTGCTAACCAGCCAAACGACCGGCATTACACTTTCGCCGTTGCCCACCACGGCGGCAGCACTGGTCTACAGCGATTACAACACCGATTTAACTGTTCTGAATAAAATCAGCAGCGCCTACAGTCTGACCGTCAGCGCTGTCAGTGCCACTAACATAGCCAGTGTACTCGGCAACAGTCATGTCAGCAGTATTACCGTATCGGATAGTGCCGCTAATCTTGCAGCCAATCTGGCCAGCAATACCCCCACGCTGTCAACAAGCATCACCAAAATTACCGCGATCACCGTCTCAGACAGTGCAACGCTAACGCTCACCTTAACAGCAGCGCAACTGACAAGCTATAAAAACGTACTCAATCTCATCAGTACGAATGGCGGTACGCTCAATCTGACCGTCACTGGCGTCACTCTAGCGAATCTGCCGAGCGTGTTCGCCACCACGGGCGTCAGCCACATAGCCATACTGGACACGGCAGCCAATGTCTTCAGCAGCAGTAACTTATCCAGCTTGCTGAATGATGTAACGAAAATCAGCGCCATCACCCTGAGCGACACCGTAACACCCACGCTGACGTTAACGGCAACCACGCAATCGATTCTGACTACTGACGCCGCAGTGCTGGCCTTGATCAACAGCAGTTTCAAGGTAGCTGGTGTTGCTGCCGGCAGTGTGGCTAACCTGTTAAGTACCTATAGCCATATCGCCTCCGTAACGGTCACCGATAGTCTGGCCAATGTCATCAGCAATGAAAATGCCTTGCTAACCAGCCAAACGACCGGCATTACACTTTCGCCGTTGCCCACCACGGCGGCAGCACTGGTCTACAGCGATTACAACACCGATTTAACTGTTCTGAATAAAATCAGCAGCGCCTACAGTCTGACCGTCAGCGCTGTCAGTGCCACTAACATAGCCAGTGTACTCGGCAACAGTCATGTCAGCAGTATTACCGTATCGGATAGTGCCGCTAATCTTGCAGCCAATCTGGCCAGCAATACCCCCACGCTGTCAACAAGCATCACCAAAATTACCGCGATCACCGTCTCAGACAGTGCAACGCTAACGCTCACCTTAACAGCAGCGCAACTGACAAGCTATAAAAACGTACTCAATCTCATCAGTACGAATGGCGGTACGCTCAATCTGACCGTCACTGGCGTCACTCTAGCGAATCTGCCGAGCGTGTTCGCCACCACGGGCGTCAGCCACATAGCCATACTGGACACGGCAGCCAATGTCTTCAGCAGCAGTAACTTATCCAGCTTGCTGAATGATGTAACGAAAATCAGCGCCATCACCCTGAGCGACACCGTAACACCCACGCTGACGTTAACGGCAACCACGCAATCGATTCTGACTACTGACGCCGCAGTGCTGGCCTTGATCAACAGCAGTTTCAAGGTAGCTGGTGTTGCTGCCGGCAGTGTGGCTAACCTGTTAAGTACCTATAGCCATATCGCCTCCGTAACGGTCACCGATAGTCTGGCCAATGTCATCAGCAATGAAAATGCCTTGCTAACCAGCCAAACGACCGGCATTACACTTTCGCCGTTGCCCACCACGGCGGCAGCACTGGTCTACAGCGATTACAACACCGATTTAACTGTTCTGAATAAAATCAGCAGCGCCTACAGTCTGACCGTCAGCGCTGTCAGTGCCACTAACATAGCCAGTGTACTCGGCAACAGTCATGTCAGCAGTATTACCGTATCGGATAGTGCCGCTAATCTTGCAGCCAATCTGGCCAGCAATACCCCCACGCTGTCAACAAGCATCACCAAAATTACCGCGATCACCGTCTCAGACAGTGCAACGCTAACGCTCACCTTAACAGCAGCGCAACTGACAAGCTATAAAAACGTACTCAATCTCATCAGTACGAATGGCGGTACGCTCAATCTGACCGTCACTGGCGTCACTCTAGCGAATCTGCCGAGCGTGTTCGCCACCACGGGCGTCAGCCACATAGCCATACTGGACACGGCAGCCAATGTCTTCAGCAGCAGTAACTTATCCAGCTTGCTGAATGATGTAACGAAAATCAGCGCCATCACCCTGAGCGACACCGTAACACCCACGCTGACGTTAACGGCAACCACGCAATCGATTCTGACTACTGACGCCGCAGTGCTGGCCTTGATCAACAGCAGTTTCAAGGTAGCTGGTGTTGCTGCCGGCAGTGTGGCTAACCTGTTAAGTACCTATAGCCATATCGCCTCCGTAACGGTCACCGATAGTCTGGCCAATGTCATCAGCAATGAAAATGCCTTGCTAACCAGCCAAACGACCGGCATTACACTTTCGCCGTTGCCCACCACGGCGGCAGCACTGGTCTACAGCGATTACAACACCGATTTAACTGTTCTGAATAAAATCAGCAGCGCCTACAGTCTGACCGTCAGCGCTGTCAGTGCCACTAACATAGCCAGTGTACTCGGCAACAGTCATGTCAGCAGTATTACCGTATCGGATAGTGCCGCTAATCTTGCAGCCAATCTGGCCAGCAATACCCCCACGCTGTCAACAAGCATCACCAAAATTACCGCGATCACCGTCTCAGACAGTGCAACGCTAACGCTCACCTTAACAGCAGCGCAACTGACAAGCTATAAAAACGTACTCAATCTCATCAGTACGAATGGCGGCACGCTCGATCTGACCGTCACTGGCGTCACTTTAGCGAATCTGCCGAGCGTGTTCGCCACCACGGGCGTCAGCCACATAGCCATACTGGACACGGCAGCCAATGTCTTCAGCAGCAGTAACTTATCCAGCTTGCTGAATGATGTGACGAAAATCAGCGCCATCACCCTGAGCGACACCGTAACACCCACGCTGACGTTAACGGCAACCACGCAATCGATTCTGACTACTGACGCCGCAGTGCTGGCCTTGATCAACAGCAGTTTCAAGGTGGCTGGTGTTGCTGCCGGCAGTGTGGCTAACCTGTTAAGTACCTATAGCCATATCGCCTCCGTAACGGTCACCGACCTGGCGGCCAATGTCCAAGCGGATTTAATAGCCACGCCCTCCAATCTTGAAAGCAATGTCACCAAAATTACCAGCATTATCCTGACTGACAACGGTACACCCACTATTACATTGGCTGCGCAAACGCAGGATACCAATGTACTGGCTTTGATCAACAGTGCCTTTAAATTAAGTGGCGTTACCGTCAGTAATATCAGCACCGTACTAGGCAATAGCCATTTGACGGGATTTAGTGTCAGCGACTCGTTGTCCAATGTACTGGGTGGCATGAGCACTCTGGTGAGTGATAACAGCAAACTGGGCAGCATCAGCTTAACTGATAGCGGCACAGTGACCATCAATTTAAGCTGGTCAACCTATAACACTGATAGTGCCGTGCTCAGCAAGATCAATACACCTTACAGCCTTACGCTGGCGAGCGTTCCTGCAGCCAGTGTGACGACCGCGCTGAGCAATAGCCATGTCAATAGTATTGCGATAGCTGATACCGCAGGCAATGTGGCGAGCAACATCACCACTCTGGTGGCGGATAAAAATACTATTAAAGCGATAGCCATTACTGATACGGCTGCCAATATTATCAGCCAATTTAGCGTTCTGAAAAATAACGTTGCCAATCTCACTGGCTTAAACATTACCATCAGTGACAATAATAACCCGTTAAACTTAACCGTTACTCAAATCAGTAATAGCAATTCACTTCTGCAAAGTATTAATAATAGCTATACATTGACTGTATCTGACTTAGCTAGCAATATTTTTAATAACTTAAATGCTCTATCGTCTTTTAGCTCACAAATCAGTTCAATACATTTTACGGATACCACAGAACCCACATTTACCTTAACACCCTCAACACAATCTCAGATAACAAGTTTTGCCAATGTATTCGGATTAATTAACAGCAATTTTATGGTTGCGGGGGTAACCATCGGGAATGTCGAGACACTCCTCAGTAGTTATAGTCATGTAACCGCTGTTGCTATTGCGGATTCAGCGGCATCTATCTCAACGAATTTTGATGGCTTACAGGCTTTGGCTACCGATAGAGTACTTAATGCCATTACTATATTGGATTCAGCACCACTTACACTCTCTATCGCGCAAATTTTAAACGATAGTAATGCTCTTGCTAAAATTTCAAATGCTTTTAGCGTTGCTGTCACCGACAATAGCACCAATATTTCCGCTAACCTGGATGCCTTGGAAAGTCTTTATAAAAAGAACGAACTGTCTAGTATCACCGATACTACTTCCAGCACTCCTATAAGTGTGTCTCTCGCTCAAATCACTACTGATAAAGATGTACTTGCCAAATTAACAAACTATACGCTTGCTGTTACAGATACTTCAACAACCCTTGCCAACCTGTTAAGTGACTTTACAAACTATCTTGAACCCAACGCCAACCATATCAATAACATTACCCTACCCAGTAATGTTGCGTTAACACTCACCAGTCAACAATATGCTAGCAATATAGACGCTCTGGCCGAGATTAGTACTCCTTATACATTAAACATTTCTAATTCAAATAATGCGCTAGCCCCTTTAAAAATATCGCCTTTCATCGTACGCGCACCCTTTGGCAGCAGTGATACAGTAACCTTGACAGTAAATGTCTCCATCAACGGCGCTGCTGCTATAGCTGTTGGAACGTTAACCACCAATGGCAATACGCCTGTTGAGTTTTCACCCAGTCTAAATACTCAACCTGGTGATCAATGGACTATTTCCGTTACTGCCAGTAACGCAAACGGCTCTCTGGGAGCAGGGCAAATTGAGATTGCGCCTGGTTTTATGGGTAGTACGGTCAGTAGTAGCTTTGGTACAGGTATCAGTGTTCAGTTTGTCAGCTTAAGTGCTGATGGCACAATCACCGGACTACCCAGCACGTATTCCGCAACGGATAACCATTATTATGTTCTACAGGGTGACAGCACTGGCTTTACGCCCAATTTAAGCACTATTACTGCCGCATTTAATAGTACATCTGATCCAACATATTACAACTCACTGTTGCAATATCTGAAGGCTGGCCGCTTGATTATCGATACGCTGGATGGAGCCAGTGCTCCAGCTGGAAATTTTCTGGCAACACCCGCTGCACACATTACTGTTGGCAGTACTACTTATAGCGTTCCGGTGATCAACGAAAACTTTGATGCACAACAAGGTGCCATATTGGTGAATACCGATAGTAGCACCAATCAAGGTGTAGAAATGTATGTAACGCCGACATCAACAAATGCAACCGGAGGTGTTTACACAAGTCTTCTGCAAAGCATCGCTACGACAGAACAGTTTTACGGATTTAATGCGCCAACTGGCTTGACAGCTGGTAGCTATAACTTGTATTTTTACGATCCCATCACTGGTAGTAATTTTACAAATTTACAAGTTGCTGTTAGCTCTGTGAGCGGCGGTGCGCCCTCTCAATGGACAACGGTTAATTCAATATTCGATCCTAACACCAATCAGGTAACCAATCCTATTTCTCTACAAGTCGACACTGTCAGTAATCTGGAAGCTTATGCAAAAACTCACACTAACAGCAATACTTGGTACATTATTTCAGACACCACTCAAAATATACAAAATGCAGGTAGCGGTTTAAGCATTTTGATGAATGGCAGCCAACATCTTATTGGCGCTTATCCAACAGATGGTTTTGTGAATAATAGCAATGCGCAACCTACTGCATTGGCCGTAACAGTTGGTAGCAGTGTAAGCTATGTACGGGTACTACAGGATACTGGCACAAACCAGCAGGCTTACAGTGTTTTAGCACTGCAAACTAAAGACAGTAGTGGAAATCCACTGCCGGCAACCAGTAATACAACCACTTATACTGTACAGTTTTATCTGGGCGGCGTAATAATAGGAACTACCCCATTTATCATTGACGGCATACATACTGCACAAGCTATACAACTTCCAGATGGCCTAAACCTAACTAGTGGTACATTGACGGCTAAACTCAGCTTGAATGGTGGATTAGCCACTGCAATTGGACTGGGATTAGTACCCGCAGGTGGCGGCAACCCCAGTTTTACATCGGCTATCACCCTCTGGGCAGGCTCAGCAAATCAATTACCAGCAACAGTGTCGGCCATAAATAGTAGCACCTTGTACATTATTCTAGACACGGCACAGAATATTGCCGCGCTGACAAATTCGGCAGTGGAAACCAGTGTATTGAAAACCTTATCAGCAAATGGGCAACTGGCATTTGATTTATCCCGCAGTGGCGACAATCAATTGAGCTATATGCAACACCAATTGATAGAGCAATCGAATGTTAATATTGCTAATGTCACAGGATACACTCTGGCTGATAGCCTATTTGCTTTGCAAAAACTACCCTCAGCAGAAACGGGTGTAACTATAGCCATTCATGACAGCATAGCCGGAATCAGCCAGCTATATGCACAAGCCGCGGCTATTTATAACTCTACAGCCGTCCAAAACCTTGTGTCTACGCCTGTCGCTACCGCTTTAACTAACGGACAAATATGGCTGACAGATACTCTGGCTAATCTGACCAACAGTCAGAGCATGCAAAGTCTAACAAGTATCAACGTACAAGGCATAGTCGTTGCAGATTCTATAGCCGATTATCAATCGCAATTTTCTACTGTTAAAACAAACCTTAATACCTTAGCAACCCATTTTCATACTACTTTGAGTTATGAAGTACAAGACAGTGTTGCTAATCTACAAGCGGCCCTGACAAATGCCAGTGCGCAAACTCAAACCAATTTGCAACTCACATCAGTTCAAATAGATGTAGTTGACAATGTGTTTAACCTACAAACCGCTTTTAACGCTGGCAGCTTTGCCAGTCTGTCTACAGCTTTGGCTGGCTATGGTGATTCTAATCAAACTATTGCCATTACTGCCAAAGATACAGTTGCAAATTTAAATGCATTGCTAAATCATTACACTAACAATGGCTTGTATTCACATATACATGATGTCACTGTCATTGATAGCGCAAACAATATAAATACAGCTTTAGCTAATCAAAATTACAATAATATTAATCCGTTACAGATAGCCAATAACATCGCCATTCAGGATAGCTACCAAAATGTAATGAACGAAACGTTGGGGAATTTAACTCTGCTTGATAATGTCTCCACCTTAATTCTTACTTCGGGTGCCAACAACGGCGACTTGCCGATACAGATTCTATCTCAACCACAAACTAATGGTAATACCGCAATCAATTTACCAGACCTGATTCTGCCTTTCATGAGCGGCACATTAACAGCTACTGAGGCCATAGACAGTGCAGGCACTGGCACGCTTGTTACTATTTCTGACACGAATAATCATACGGTTATCATCGATTTTGAAAATTATCTGGATAATTCATCCGCCAAAAATGCTTTTACCCAAGGCGGCTGGTACCAAATCGGTAATAACAACGCAGGCATAAATCCGACGGTAAGTTCGGTTAGCTATGATGCCAGCACAGGCATACTGACTCTTCACGGCACCGACCTTAGCACTAACACGAACGATTACCAGACCAACGACCTCACCTTAACCGGAAAAGGCGGGGGGCACTATACGTTAACCAATAGTAATGTGATCGGCAATCCAAATAGTAGCAGTGTTAACATTCAATTATCTGCCAACGATGAACTAGCAGTAAACGCTTTGTTTAACCAAAATGGAACGACGGCAAACGACAGCACTAATACAGTCTATCAGTTATCTGCAAGCAATGGCTGGGATACGTGGACTTACAACGCAGATACCATTACCGCGAAGACTATTACTGTCAGCAATGACGCAGCACCCACTATTAGCCAAGTAAGCTACAACACAGCAACAGGCACTTTGACTTTTAGCGGCACGGGTTTTATCACCTTAAACAACAATAATTACAACTTACTGCAAAACGGTTTTAGTATCGTTGCAGGCAATTCGACATATAACTTTACAATTAGCAATAGTGATACATTCAGCAATGTTAGTACTACTGGCTTTACTGTCACTTTAAACGAAAGTAATGAAGTACAACAAATCAATAGCTTGCTCAGCTCCAAACTCCAGAATTATACTTTTAAAACCGCAACGAATTGGGATAACAATCTGGGAACAGCCACCAACCAGACTCTGGCAATTACCCGCCAACCCTACTCAGCACTACAACTAATTGCCGAGGACAATTCCAGTAATATTTTACCCGCAAACACGGTTATCCAGTTTTCAGAAAACGGAAGTATCTTAACCTCTACAGTAAGCGTAGATGGGACTACGATATTCTTACCCTTTCAATTACCCGCAGACGCAATATCGGGTAGTTTAACTGCGACAGCAACTGTTCTGGGTGCCACTTCAAATCTGAATATAGGTTTAATGCCTTTGGGTGGCGGCGGTTTACCAGCCAACTTTAATTCATCAATCAACTTGTGGGTAGGAACAGTAAGCGCATTTAATCAACTCACACTAACATCACCCGCTGCCAATACACTTTATGTAGTCAAAGATACTGCACAAAATCTGGAAGCATTTGCTGCCGCCACCTCCGCAACCGGATTAGCAGCAAACCTGTCTAGCAATGGTGTGCTGGCTTATGAAGTAACCAATTCAGAACTAAGCTATTTACAGCAGCAATTGATAGAGCTACCAAATCTGAATTTTATTAATGTTGCCGACACATCAACACTGTCTAATTCACTTTTAGCGCTGGCGCAGGTACCACAATTATATACGGGTGAAACCATGGTAGTGCATGATGACCTTGCCCGCCTGATGTACGCCAGCAATGTGAATGAAACGTCATCGTTAGTAAACAACACCTTAACTAATAATAACGTTTGGCTAACCGACAACTTGGCAATGTTGACCAACACCAGTAATTCATCGGCTTTGAATGCAATTATGAGCGATACCAGCTCACAGTTACACTCGTTCAGTACCTTGCAAGGTATTCAGGTTGCAGACACGCTAGCACAGTTTGAAGCCCAAACTCTCTCGGTTTCGAGTATTAACACAAAGTTGAGCAGTGCCTACGGCACCAATAATATTCATTATATTGTAAACGATACTTATGCTAACCTCACTCCACCCACCAATACTACAAAAGAAGTATTGGAAACAGCTGTATTAAAAAACTTTACAGCCGCTGTAAATATAGTGGATAGCGTTTCCAATCTGGAATCTGCCTATAGTTCAAGTTTTTCTGGACTAACCAATGAACTTATTGCTGCACAAGATAGCAGTGGTTATACCCTTACCGCAAAAGACACCATTGCCAATCTGCAAGGTTTGTTTAGTAATTCCAGTTATACTGGGTTATATACTCTTTTAAAAAATATTAACATCATTGACTCGGCACAAAATATTGCAAATGCCATCGAAAACAAAGTGGTCAACAACAATGCTTTAAATCCCATCGAAGTTGCCAATAAAATTATAATCAGCGATAGTTTTGATAACGTTAACAGCGCATTACATATTGATGCAAACTTACTGGGACAAATTTCGGAACTGGATCTAACCACAGGGGAAACAAAAACTGAAATTAACAATCATATGGCTTTAATTGTTAATCCAGGCACAACCAACAATAATGTAAGTGCAGTAGCCTCAATCCCAGAACTGGTTTTATCGTTTATGAGCGGCACTTTAAATGCTACCGAAACACAATCGGGTGCAAATCTATTTGTTAGTATTAGCGATACCCATGCAGATACCGTTACAATTGAATTAGTGGGTGTTACCGATGCAGCCCTTAACACTACAACCCATCAGGGAACCTTCACGCAAGGCGGCTGGTACCATACCTAA
>GE000330
ATGCAAATCATTAAAGATAAACAAATCGTCCCTAACGACTGGATTTATGTTGATAATGAAACCGAAATCGGTGATCAAGGCAACATCACTGTTTCCCTTGATCGCTGGAAAAATCATCATCAGCAATGTTTAAATCATTCTGGAAAAAGAGGGGTGCGCCTAACTTCAACTGATAATGTTAACGATTTATCCGATACCTTAAACAGTCTTGATCTGATTGAACTAGATTTTCCTGGCTTTGGTGACGGTCGTATATTTTCGCAAGCCCGCTTGTTACGCACGCGATTGGGATATCAGGGTGAAATTCGGGCAACAGGTCATTTTCTGGCAGATCAAGTATTTTATTTGATGCGCGTTGGTGTCAATGCATTTCAATTAGAAAACGAACAACAACTTCCTTTAGCGCTATCCTGCATGAATGATTTTTCTGTCACTTATCAGCCTTGA
>GE000331
ATGTATCAATACACAAACGACGATCAAACACTTATTGAACAGCGAGTTCTCCAATTCAGAGGCCAGACCCAACGCTTCCTAAACGGAGAACTTGGCCCTGATGAATTTAGAGCCTTACGCTTAATGAATGGCCTTTACGTGCAAACCCATGCACCGATGTTGCGTGTAGCTGTACCCTACGGGTTACTGTCTTCTCGGCAATTACGTATGCTGGCAAAAGTGGCCCGTAAATACGACAAAGGCTATTGCCATTTTACAACCCGGCAAAATGTCCAATATAACTGGCCCGCATTGGAAACAGTACCTGATTTGCTTGCAGAGCTTTCTACAGTGCAAATGCATGCTATTCAAACCAGTGGTAATTGCCTGCGCAATACTACCTCAGACCATCTGGCGGGTGTCTGCACAGATGAAATCGAAGATCCACGTCCCTACTGCGAAATTATCCGTCAGTGGACTACTTTACATCCTGAGTTTGCTTACTTACCGCGAAAATTCAAAATTGCAGTCAGCGGATCTGAACACGACCGCGCTGCTGTGCAATTACATGATATTGGTGTCTATCTGGTTAAAAATGCAGAGGGAGAAACAGGTTTCCGCGTTCTGGCAGGGGGCGGTCTGGGCAGAACACCGATTATCGGGCAAACCATTAGACCGTTTCTGGAAAAAAAATATTTACTCTCTTATCTCGAAGCCATACTGCGCGTATACAACCAGCTAGGCAGACGTGATAATAAATATAAAGCTCGCATTAAAATTTTAGTTAAAGAAACCGGACTGGAAAAATTTACCGCCCTGGTTGAGAATGAATGGTTACACATTAAAAATGACCAACTGGTTAGCGATGAACGTATTGCTGCTATGCAGGCACAGTTTTTACCTCCTGCTTACGATACAAAAGCAGCAGTAAATACTACGCACACAGATATTGCCGCAACCAATACCGACTTTTCCAAATGGCTTAAATTTAATACAGTACAGCATAAAATACCTGGTTATCGAATAGTTTTTCTGTCGTTAAAAGCACCTGATTCACCACCAGGCGACATCACTGCCGATCAACTTGATGCTGTAGCTGAACTGGCAGATTTGTACAGCTTTGGCGAAATCAGAAGCACTCATAGACAAAATCTGGTTTTAGCAGATATAAAACAAGCGGATCTATTTACCCTATGGCAAAAACTGACTGCTTTGCAACTGGCAACACCTAACATTGGCACAGCCACCGATATGATCTGCTGCCCAGGCTTGGATTTTTGTTCTTTAGCCAATGCCGGCTCGATTGGCGTCGCAAAAGAAATTAATGAAGCACTGGATGATCTTGATTATCTGCACGATATTGGCGATATTAAAATTAATATGTCCGGCTGCATGAATGGCTGCGCTCATCAAAGTGTCGGGCATATTGGTATTTTGGGTGTCGACAAAAAAGGCGAAGAATGGTATCAACTCACTTTGGGTGGATCCTCTGAAAATGAGGCTGCAATTGGCGAACGCCTCGGACCTTCAGTCCCTAAAAGTCAGATCACACAAACTGTCGTTGATATTCTTGATGTCTATGTACAAAAACGCCTGGAAGACGAAGCTTTTCTACAAACCGTAAAACGGATTGGACTAGAACCTTTTAAAGACAAAATTTATGCAAATCATTAA
>GE000332
TTGTTGCGCTTACTGTTAATATTAGCCGGTTTGCTGTTGATACCGGAAATGGCCATGGCCGAAGAATTTAAGAACCTGGGGTTGACAGGTACTGAACGCGGAATTTACACCGTTTTAATCTTCTTGGTCGCATATGGATTTGTAATGGCTGAAGAGTTTACGCATTTGCGTAAGTCAAAACCAGTCATTTTTGCCGCAGCTGTTATTTGGGCTCATGTTGCCGTTTTAGCGAGTGATGCGGGAGTTCCATCTGAGGAATTGCATCAGGCTTTCGAGCATGATCTGAAAGAATATGCAGAACTGATGTTGTTCTTGCTGGTAGCGATGACATATATCAATTCAATGGCTGATCGTAATGTATTTGAAGCATTGCGTTCTTGGTTGATTAGAAAACAATTCGGTTATAAACAATTATTCTGGATCACTGGCATTATCACCTTTTTCTTATCGGCTGTAGCGGATAATCTGACTTCTGCCCTTTTGGTAGGTGCCGTGGTATTAGCAGTAGGTGCGGATAATGAAAAATTCGTTTCGGTTGGTTTTGTTAATCTGGTGATTGCCGCTAATGCTGGTGGTGCATTTTGTCCATTTGGAGACATTACCACCTTAATGGTTTGGCAAGCAGGTTATGCTGAATTTTTTGATTTCTTCAAATTATTCATTCCATCCATCGTCAATTTCGTTGTACCTGCCTTTTTTATGGCGCAAGCTGTTCCCGCAGGACAACCCTTGGCGACCAATGAAGCTGCAGTGCAACTTAAACCCGGCGCAATTCAGGTGTGTGCATTATTTCTGTTAACCATTATTTTTGCGGTCTGCTTTAAACAATTCCTGCATTTACCTCCATTCATGGGCATGATGTTAGGTTTGTCTGTGTTAATGCTTTACGGATACTACATAAAAGTTACTTTCCCTGATCCTGAAAACGGCGAGCGTTTTGATATTTTCGAGAAAGTAAAAGGCGCAGAGTGGGATACATTATTGTTCTTCTTTGGCGTGGTTTTCGCGGTTGGTGGGCTGGGTTATATCGGTTACTTGGAATTATTATCGGGAGCCATGTACGATGGTCTTGGTGCTACCACAGCTAACATCTTGGTGGGTATTATTTCTGCTATTGTTGATAACATTCCTGTGATGTTTGCAGTATTAAATATGAACTTGGATATGGATCTGTATCAGTGGTTGTTGGTTACTTTAACTGCGGGTGTGGGTGGATCACTGTTTTCAGTGGGTTCTGCTGCTGGTGTAGCATTGATGGGTCAGTCTAATCATAAGTATACATTTTTCAGTCACTTAAAATGGACGCCAGTGATTGCTCTTGGGTATGCTGCTAGTATTTTTACTCATTATTTAATTAATGGCTAA
>GE000333
ATGTCAAAATATAACGCCAGTTGGCGTAGCGCTTTCTCCGTTTATGCCCAGTCAAAAGTGCTGGGCATGATTTTTCTCGGATTTTCGGCAGGGTTGCCGTTTTCGCTCATTTCTTCCACTTTATCTGCCAGACTGGCAGATGAGCAAATATCTTTATCTGTCATTGGTTATTTCAGTCTGGTAGGAATTGCTTATTCTATAAAAGTGTTTTGGGCTCCTATCGTTGATCGCGTGTCATTACCTTTGCTGCACAAACTGCTGGGTAAGCGACGTAGCTGGATGTTGTTAGCTCAAGCTGGCATAGCTGCAGGGCTTTTTGGTATAAGTGCTGTTGATATGCATCTGCATTTACATCAAGTTGCTTTATTGGCTGTGTGTGTGGCTTTTTGTTCTGCAACGCAAGATATTGCTATTGATGCTTATCGAATTGAAGCCGTAAATCCCAAGTATCAGGGGGCTATGGCGGCAATGTATGTGTTTGGCTATCGATTGGCGCTTTTAATTGCTGGTGCAGGTGTATTATATATAGCCGAGTACGGTAGCTGGAAGGTGGCTTATCAGGTTATGTCCAGTGCTATGTTGGTTGGTATTGTAACCACCTTGATAATATCAGAGCCGGAACATATTGCGGATCAACGTACTAAAGCCATAGAGGAAAAGGTAGAGTCGGCATTAGGTGTTCACAAAGCCGTGCCTATTTTTTCTAACTTTTTAAAGTGGTTTTCCGATGCTGTTGTTAGTCCTTTTGTAGAGTTTTTTCAGCGTAATGGCCGTGCAGCAATTTGGATTTTATTGCTGATTGCTGTTTACAAGATAAGTGATATAGCTATGGGGGTAATGGCTATACCTTTTTACCTGGATTTGGGCTTTAGTAAAAAAGACATTGCAGATGTTAGCAAATTGTTTGGTTTTTTTATGACCATTTTCGGTACTTCGTTGGGCGGTATAATGATCGTGCGCTTGGGGATCATGAAGCCTTTGCTGATTGGTGCTATTCTGGCGGCAATAACTAATCTGTTGTTTGCTTTACTCGCGTCAAGCCAGCCAAGCATTGCTTTGTTGGCAGGAGTCATCAGTATCGATAACTTGAGTGGTGGCATTGCTGCTGCCAGTTTGATTGCCTACTTATCAAGTTTAACTAATACCGCCTATACGGCCACCCAATATGCGTTATTTAGTTCCTTAATGACTTTGCCTGCCAAGTTAATTGGTAGTTTTTCTGGCGATGTGGCAGCCACTTATGGTTATAGCGCATTTTTTATCTATTCGGCAGTCATAGGGTTACCGGCTATCTTTTTGGTTATTTTTTTGATGCGTTCACCTGTTGCTGTGAATACATTACGTGAATAG
>GE000334
ATGCAACCATTTAAATTATTAGTCACAGTCTTGTTGTGTTTTATGCTGTCCATTCAGGGCGGTGTGAGCCAGTCTTTGCTTGGAGATATGTGCTCTAAAACAGATGGTTCAGTTAGTCAAACCCAAGTAGATGATGAACACAGTTGTTGTCAAGATACGCTTAAAGTCACTAAAACAGGTAAGATCTGTAAAGCGGAACAGTCCTGTCAGGGCTTAAATTATGCTGTGTTAAACAAGCTTGAACCTTTAACGGTGGTGGTAACTACTAATAAAATACCGCTATTAGCTAATCAGTTGGTTTTATCATTTCAGCCTTTTAATACTTGGCGACCTCCCAATTTAATCTAG
>GE000335
ATGTTTATTCCATTTCCATCTAGACCATTAAAATTTATATCCCTATTTATTACCATACTAGGTATTTTGCCACTTAATGTTTCAGCAATAGAGTTATCTTTTGCCGATGCCCTTAAACTCGCATTGGAGAATGCACCAGTATTGGTTGCCAATCAGGCACAAATCGAGTCGGCTAGACAGGCAGCGATTCCAGCAGGCGAACTTCCTGATCCACAATTAGCTTTGGGTGTCGACAATTTACCCATTCAGGGTAATGAAAGTTTTAGTCTGTCTAGAGATTTTATGACTATGCAAAGGGTGGGGATTATGCAGTCATTTCCTAACCTGGCTAAGCTGGATGCAAGAATAGCGATTGCCGAAGGTCGTTTGGCTGTGGCAGAGGCGCAAACCCGATTGGTACGATTGCAAATATTACAAGAGACTTCAGTCGCTTGGATTAATCGTGCCGGTATTGAACGCCAATTGCAAAAAATGACTGAATTAGAAATCGAAAATCAACATCTCGCGCAATCAGTTAAAGCGCGTTTTGCTGGGGGAGCGGGTATGCCTAGTGAATTATTGGCTCCACGTCAGGAAGCAGCAAGAATTGCTGAACGCCGAGATGATTTGGAAAGTGCCAAGCAGCAAACAATTGCTCAGCTTAAACGTTGGATTGGTGGTGCAGCAGAACAACCTTTGTCGGGTGAGGTGCCAGAGTGGCCAATTAGCTATGAAGACTTATCGCATGGTTTGCACCGCCATCCGGAACTAGATTTGTTTATGCCAAAAGGTAAGGTTCTGGACGCAGAAGTCGCTGAAGCTAAAGCCGATAAAATTCCAGATTGGGCACTACAGCTTGCCTATCAACGCCGTGGTCCAGCTTATGGTGATATGGTGTCTATGCAAGTAAGTGTGGATTTGCCCTTATTTGCAGACTCCCGGCAAGAACCAAAGATTGCCGCTAAATTAGCGGAGCGTAATGCTTTAGCTGCAGAACATAATGCTGCTCTACAAGAGCATAATGCTATGTTGGAATCAGGATTGGCAGAATATAAACGCTTGTGTAAAGCAGAACGACGTAGTCAGGAGGTATTAATTCCGTTAGCAAAGGAAAAAGTGGCATTAACACTAGCAGCTTGGCAGAGTAATCGTAGTGATTTAGCGACGCTTATTACGGCTAGACAGGAACTTATTGACACTGAATTGAAAGCTATTACGACGGAAAGTGAGCGCAAGCAGCTTGCGGCGCGATTGCATTATACCTATAGCAAAGAAACGTTGGTTTATGGAGAGGGGCAATAA
>GE000336
ATGTATAACGCAAAATCTATTGTTATTCAATTAACCATTGCCTTAGTTTTATTGCTGATTGGAACTGGAAGTGGTTGGTGGTTTGCTACGCACCAGCTCTCACAAGAAAATCAGACGATGCTGGCACCAACTGAACTGATTAATGAGAGTCAACGCCGCGTGTTGTACTGGTATGATCCAATGATGCCACAGCAGCATTTTGAGCATGCCGGAAAATCACCATTTATGGATATGGAATTAATGCCTAAATATGCAGATGAACAAGCTGCAGCAGGTGTGCAAATTGATCCGTTACTTGCCGAAAATATGGGCATGCGTCTCGTAACAGTAAAACGTCAGCCACTAAGCCGACAAATTGAAGTATCGGGTTTATTGGCTTTTAATGATCGTGACGTTGCCGTGGTGCAGACTCTCAGTAATGGCATTGTGAAACGTGTTTGGTCATTAGCTAGTGGCGATATAGTCCAAGCGGGACAGCCCTTAGCAGAAATTTTGCAACCCGAATGGGTAGCTGCACAACATGAATTTTTGGCAGTTCAGACTATGAACGATGCCAGTTTACTTACCGCAGCACATGAGCGCTTGCTTTTGTTAGGAATGCCGGAGTCTGTTATTCAGCAGTTGCAGCGCAGTGGGGTTGTGCAACTAAACTATACCATTAAGGCACCTATTAGTGGTGTGATACAGAGTTTAGAGCTACGTAATGGTATGAGTGTTACGAATGGACAAACAGTTGCACGTATTAATGGGTTATCTAGCGTTTGGTTAGAAGCAGCAGTGCCGGAAGCTCAAGCGGATGTTTTACATGTGAGAGATACGGCTGAAATCCGCTTAACCAGTTTTCCAGAAAGGTCGTTAGTTGGAAAGATTGCAGCCATTTTACCCATGTTAAACGAAAGTAGTCGAAGTGTAAGGGTACGTATTGAACTTAAAAATCCACAACAACAATTTAGGCCGGGTCAAACAGCGCAGATTAAACTTAGCAGTAATGGTGGTGGTGCAGCGTTATTTGTTCCAACTGAAGCCTTGATTCGGACGGGTAAACGCACCTTAGTCATGCTTGCTGTTCAAGCAGGACGGTATCTTCCGCGTGAGATTACTATCGGTCACGAATGGGGCGATAAAACAGCGGTGATTGCTGGTTTGGAAGAAGGTGAAAATATCGTTGCCAGTGGACAGTTTTTAATTGATTCTGCCGCCAGTTTAAATGGTATAGAAGCTCAGAAGTTACCCATACAGTCCATACCTATGGAGGCAAAATGA
>GE000337
ATGATTGCCTCATTAATTCGCTGGTCTGTTGCAAATCGTTTTTTGGTGCTACTGAGTACCTTGTGTTTATGCGTTTGGGGCATATGGTCGGTAAAAACAACGGCCATAGATGCGCTGCCAGATTTATCGGATGTGCAAGTGATTATTCGTACTAGCTATCCGGGGCAGGCTCCACAAGTGGTTGAAAACCAAGTCACCTATCCATTGGCAACGACTATGTTGTCTGTGCCAGGTGCAAAAACTGTACGGGGTTATTCCTTTTTTGGAGATAGTTTTATCTATGTGCTTTTTGAAGATAATACCGATTTATACTGGGCTCGATCTCGCGTCTTGGAATATCTTAATCAGGTACAAAGCCGATTACCTGTTACGGCACGCACCAGTTTAGGACCGGATGCCACGGGTGTTGGCTGGATTTTTCAATATGCATTGATAGATAAAAGTGGTCAACATGATTTATCGCAACTACGTTCAATACAAGATTGGTTTTTAAAATACGAGTTAAAAAGTTTACCGAATGTCGCCGAGGTTGCTACGGTTGGTGGTATGGTAAAACAATATCAGGTTCTGCTTGATCCGCTGAAATTGGTGAATTATGGGCTTAGTCAACAACAAGTCAGTGATGCCATTACGCAGGCTAATGCCGAAGTGGGTGGTTCCGTACTGGAATTGGGCGAAGCCGAGTTGATGGTGAGATCCAGTGCGTATTTAAAATCTTTAGATGATTTTAAAACAATTTTTATAAAATTAGCTGATGGGGTACCCGTTTTATTGTCAGATATAGCCAGTATACAGCTAGGTCCAGAAATGCGGCGTGGTGTGGTGGAATTGGATGGAGAAGGCGAAACTGTGGGTGGGATAATTATTTTGCGTACCGGTAAAAACGCAAGAGAAACCATTGCTGCCGTAAAACATAAACTTGAAACGCTGAAAGCTAGTTTACCCAAAGGGGTGGAGATAGTTACAACTTATGATCGCAGTCAACTCATTGATAGAGCAGTTGAAAATTTAACTGATAAATTAATTGAAGAGTTTATGGTTGTTACGCTGGTATGCATCCTATTTCTCTGGCATTTACGCTCTGCTTTTGTTGCAATCATTGCCTTGCCGATCGGCGTATTAACCGCCTTTGCCGTTATGCGTTACCAGGGTATTAATGCCAATATTATGTCATTGGGTGGTATTGCAATCGCCGTAGGTGCTATGGTTGATGCCGCTGTGGTCATGATAGAAAATGCGCATAAAAAGATTGAACTGTGGCAGCATCAGCATGTAGGTGAAAAACTACAAGGTGAAACACATTGGCAGGTAATGACTGAGGCAGCAGTGGAAGTTGGCCCTGCTTTGTTTTTTTCCTTATTAATTATCACCTTATCATTTTTGCCTATTTTTACCTTAGAAGCTCAAGAAGGACGCTTGTTTAGCCCACTGGCATTTACCAAAACTTATGCCATGGCGGCTTCTGCCGGACTATCAGTGACCCTGATTCCCATCCTTATGGGATATTGGATACGCGGTAAAATTCCAAATGAAGCAGATAATCCCCTTAATCGCTGGTTGGTAAAGCGTTACTGGCCGATTTTAAATAGCGTGATTAGTCAGCCTAAAATCACGCTCAGTGTTTCTTTTTTGATTTTTTTAACGATTAGTTGGCCACTTAGTCAATTGGGTGGGGAGTTTTTACCACCTCTGGATGAAGGTGATTTGCTGTATATGCCTAGTGCTCTGCCTGGTTTGTCCGCACAAAAAGCGACAGAATTATTACAACAGACAGATCGTATGATTAAATCTGTACCCGAAGTGGCTCGAGTTTTTGGCAAGGTTGGCCGAGCCGAGACCGCAACTGATCCAGCACCGCTAGAGATGTTTGAGACCACTATCCAGTTTAAGCCGCGACAGGAATGGCGAAAGGATATGACTCCAGAAAAATTAGTGGAAGCGCTGGATAAAGCCGTGCAAGTGCCTGGGCTTTCTAATATATGGATACCACCTATACGCAATCGTATAGATATGTTGGCTACCGGTATTAAAAGTCCGATAGGAATTAAAGTTACCGGTAGTAAGCTGGCCGATATAGACAGAGTTGCACAACTTGTGGAGCATTCAGCTAAACAAGTACTCGGTGTATCCTCGGCATTGGCAGAGCGATTGACGGGTGGGCGTTATATCGATATTGATATTGATCGTGCTGCCGCTGCACGCTATGGACTCACTATTGCGGAATTACAAAGTGTAGTGGCTGGTTTGATTGGTGGTGATAACATAGGCGAAACTATAGAAGGTCTGGCCCGTTACCCAATTAGTTTACGCTATCCTCGTGAGTGGCGTGATTCACTACAGCGGTTGCAAGAACTACCTATCATGACTGCAACAGGTATACCGATCACCTTAGGCAGTGTTGCACATGTGCATATTAGTGATGGTGCGCCTATGTTAAAAAGTGAAAATGCACGTCCAAGTGCCTGGGTGTATATTGACGCGCATAGTCGAGATTTAGCGTCAGTTGTCGCTGATTTGAAACGAGTTATACAACAGGATGTAAAGCTGGAGCCCGGTATTACCCTAAGTTATTCAGGTCAGTTTGAGTTTATGGAACGCGCCAATGCTCGATTAACTGTGGTGGTGCCTATTACCTTATTAATTATTTTTGTATTACTCTATCAAACTTTTTCTCGATTTGATGAGGCGTTGTTGATTATGTTGACTCTACCCTTTGCCATGACGGGTGGAGTCTGGTTTTTGTATTTGTTAAATTTCAATTTGTCTGCTGCATCAGGTGTCGGATTTATTGCTTTGGCAGGAATTTCGGCAGAATTTGGCGTTATCATGCTTCTTTATTTAAAACAGGCCTGGGAAAAACGTCTTAGCAGTGGAGAAAATACCGAAATTGGCTTATTGGCAGCCATTCGTGAAGGTGCCGTATTGCGAGTGAGACCTAAAGCGATGACGGTAGCGGTAATAATAGCGGGTTTACTACCCATTTTATGGGGTAGTGGTACTGGCAGTGAAGTAATGAGTCGTATCGCCGCACCAATGATTGGCGGTATGATTACTGCTCCGCTTCTCTCAATGCTGGTTATTCCGGCTGCGTATCGATTGATGCGCGGTAGAGCGTTGCAGAAGGCTTAA
>GE000338
ATGACCCAAACCCTGCAATTTAATTTGGTCGCCTGTGGAGATGATCATGACCCCACTGCCTTGCCAGTGGATCAAGCTCGACAACGTATTTTGGATACTATTACACCTTTAGGTGCAAATGCCACTGAACGTTTGGATTTGTTAAATTGTTTGGATAGGGTGTTGGCGGAAGATATTGTTGCAACGTCGAATGTTCCACCACATATGAATTCTGCAATGGATGGCTACGCTTTAACAGCTACGGATATCCCAATAAATACTACACGGGAATTGCGCGTAGTGGGTAGTAGTTTTGCTGGGCATCCGTTCCAGGAGGTTTGCGGAAGTGGGGAATGTGTACGCATTATGACTGGTGGGCTGGTACCAAATGGTTTGGATACAGTCATTCCACAAGAGTCTGTGCAATTATTACCTGAAAATTACATACGCATTGATGGGCGAACTCGATCAGGTGACAATGTGCGCTTGGCCGGTGAAGATCTTCAGATAGGACAGACAGTCTTAAGCAGGGGGCGGCGTATAACAGCTGCCGATCTGGGGTTGATTGCATCGCTTGGTATCGGTGAAGTTGCCGTTAAGCGTTATTTGAAAGTTGCATTTTTTTCTACTGGTGACGAATTATGCAGTATAGATACACCACTAATGCCGGGACAGATTTACGATAGTAACCGATATACCTTGTTTGGTATGTTAAGTCATCAACATTGTCAAATCAAAGATTTTGGTGTTGTGCGTGATGATCCTGCGCAATTACGATCTACTCTTCTGGCGGCGGCTGATGGTTATGATGTCGTTATTGCCACGGGAGGTGTCTCTGTCGGCGAAGCAGATTATGTTAGAGATGTGTTAGCTGAACTAGGCAGCATTGCTTTCTGGAAAGTTGCTATGAAGCCCGGTCGTCCTTTAACCTTTGGCTATTTGCGGCAGGCTTTATTTTTTGGTTTACCCGGTAATCCAGTAGCCGTGATGGTTAATTTTAGCCAATTCGTGCAACCTGCTTTAAAGCGTCTGGCGGGTGAAATTAGTCACCCTCCTTTGATGTTGAATGCCGTAACAACGTCAACATTAAAAAAGAGAGCTGGTCGCACTGAATATCAGCGGGGCATCCTTAGTCAAGCAGAAGATGGTAGTTTGATAGTAACTAAAACGGGTAATCAAGGATCGGGAATTTTATTATCAATGTCGCGTGCGAATTGCTTTATTGTCTTAAACGCTCAGCAAACTCATATTGATGTTGGTGAAGTGGTGATGGTACAACCTTTTGTTGATTGTCTGTAA
>GE000339
ATGAATAGTCGCGACAATAATTTATGGTTAAAATTCTGGCTAGATCAACGCACCGATTTTCACCAAAACAATGTTAATCAATTACTGATACGTTTTTGGCCCAGTTTCCATACTCAACCTGGCAGCCGGGTATTTATACCTCTGTGCGGTAAAAGCCTGGACATACTCTGGCTAGCAGAACAAGGGTATGAGGTGATAGGTGTTGAGTTAAGTCCGATAGCCGTAAAAGCCTTTTTCCGAGAAAACCATATGCAACCCAGTAAACGGCGTATGGGTAAATTTACCGTTTGGCAGCAGGGAAAAATTAGCATCCTGTGTGGGGATTATTTTGCTTTGTTACCAGAAAATTTAGGTGTAATCGATATAGTTTATGATCGGGCTGCATTAACAGCTCTACCAGAGGATATTCGTAAACACTATGTAAAACATTTACGTTTAATTGTACCTGACGCGGAACAGATTTTTTTGCTGACAGCCGAAGACGTTGAAGGAACTAAAGAATTTAGCTCCAATAATGAGGTAGACAGTGAAATTAGCAGTCTTTATGCAACTGAATATAATATTGAAGTTGCGCATACTGAATGCGTATCCGTCACTGACTCCGCAAATTCAGAACTAGTGGAACGGATAGAGTATAAAGTTTACCAACTGACTAGCCATAGATAA
>GE000340
ATGCTCGATTATCAAGTCAAGTTCCAGACTGTCACTGTCGGTGGTACCGACTATGTAATCCGTTCCTTGTTGGATCTTCAACAATATGCAGATACCGACGGGGAAGCTGCTTTGACAGGTATTTCACCCGCCAGTTGGTCTTTATTTGGTCATTTGTGGCCATCTGCACGCATATTAGCTCTGTGTATGGATAGTTATGAGCTTACCGGAAAACGTATCCTGGAAATTGGAGCTGGACTTGCACTAGCCAGCCTGGTAATCCATCGTCGACAAGGTGATATGACTGTTAGCGACTGGCATCCGTTAAGTGAAATTTTCTTAAATGAAAATTTACTATTAAATAAAATGCTACCCATGCATTATCAAATTGGCAACTGGGAAACAAGTAATCCAGAGTTGGGCCAGTTTGATCTGATTATTGGTAGTGATATTCTCTACGAACGCCAACAAGCAAGTCAGCTCGCTCATTTTATCAATCAGCACACTACTGAAGCGGCTGAAATTATTATTGTCGACCCTGACAGGGGAAATCGGGTACGATTTTGTCGGGAAATGAATGAGTTAGGCTATGGATTTAACAGTAGACGTGCAGAGAGCTTCACTGAAAACGGCGATCCGTATAAAGGTTGTTTTCTAACATTTAGTCGATCACTGTTTCAAGTCGACTTATGA
>GE000341
ATGCGTTATTTTTTCCCGCTCAGTTTGTTGCTAATTTTGCCGTTGTTGTGTCTTGCCGCAGAAAACGAACCTGCTGACGTGCCAGAACCTCCAGAACTACCTTTACCTGTACAATCAGGTGAAGAAATGCAACCAGACATTACCATTATTCGTAAAGGTCAGGATACCATTCAGGAATATCGCCGTAACGGCAAGCTTTACATGGTAAAAATTATTCCGCAAGTGGGTCCACCTTATTACATGCTTGATACCAATGGCGATGGTGAAATGGATACCAAAAAAAACGATATGGATAAGAATACAAATATCAACAAATGGACCCTATTTGAATGGGACTGGCCATAA
>GE000342
ATGCAAAAACCTAATTTGATGAATAGCTTATTCGGGATAATCCCGACTTTTTTCTTCAACACCCCTTCAGCGAACAGCAGCAGTGATAGCAATAGAGAAGAATTGCAATTAACTGGCGTTGCCCGTTATCTGAAAAAAATTGAAGACATTGAAAACTTAACCGGTGTTGCTAAATATCTGGCTCGCCAAGCATTGGTTGAAGAAGCTTTACTAGAGAAAAAACAGGCTCTGCTTGCCGAACAACAAGCACAACAAGCAGCATTAGACGCTGAAGCCGCAGCAGCTGAATCCGCCAGGATTGCCGTTCAAGAAGCGTTTGAGAAACTGCCAAGCGGCGTTGAAAAATATCTGTCACAACAAGAAGCTAATCCTATTACACGCGTTGCCAAATATTTACTTAAGCAAAAATTTCTAGCGAAAGAAGCGCCTGTTACAGGTGTTGCTAAATACGTAACTATCCATGATCGTGAACCGCACACTGTAACGGGTGTGGCTAAGTATTTAACCAGACAACATTTATTGGCTGGTGATGCTCCCACAATCACAGGTGTCGCTAAATACGTAATGAAACAGGAATTACAGGCAAAAGAGGCTCCAATTGCAACTAGTGTTAGTAAATACGTCAGTAAACAAACTAAGTTGGCAAAAGATGCTCCTGTCATCACGGGTGTCAGCAAATACATACAAACTCAAGAACGCTTGCTAAAAGAACAGACCCCATTAACCGGAGTAGAAAAGTTTTTAGCCGAACAGGCTATTGTTGCTCGAAAAGCAGCAGCGGCTGCACTGATTGCACACTACCAAGAACAGGAAGCCAGAATGCAACAAGAAAAAGCTGAGGCAAAAGTGCCGCAAGTTGAAGAAAGTGCAGAACAGGTTGTTGAAGAAGAGTTTGTTGGCTCTAGTGTTGCCAAATACCTAGCCAAACTAGCAGCTTCCGAAAAAAATGCACCTAAAACAACGAGTGTCAGTAAATATATTGCTCGCCAAACACAACTGCAAAGCCAAGCTGAGCCTTTAACAGGTGTAGCCAAATATGTGGCAAAACAAGCTATTCTAGCTAGACAACAACCACCTTTAACGGGTGTTGCAAAGTATCTGACTAAACAGCTGTTACAAGTTAAACCTGCCACGACTATTACTTCAGTCAGTAAATATTTGGCACAACAAAAATCTCAAGAAAAAGTTTCTGTGGGATTAACTGGAGTTGCCAAGTATTTAAATAATCAGGAAGATGCCCCCGCTATTTCAGGTGTGGTTAAATATCTAGCCAAACAACATTTACACGCGAAAGAAACAGTTACCACCAGAACCACTGGCGTTGAAAAATATCTTCGTAAACAGGCTTGA
>GE000343
ATGAAAAACTCACAATTGAACCAAAGATTACTCATAGCATTATTGCTATCGACTTCCGTAGCGCATGCTGAGGATTATCCGGCAGCAAATTTTCAACCGAAAGTCATCTATAGCACTGAAGCGGTAGCGACAACTTCAACTGCCTCAACGTCCACCCCCTGCGAACCCAAAGCGACAAAATCGTCTCAAGTTGAACAAACTCAATTTGATGCAAAATATCCCGCTGCCAGTTTTCAGCCAAAAGTTATTTATAGCAACCAAGGTTCCTAA
>GE000344
ATGCCTTCGCGTAGAGATTTAGCGAACGCCATCCGCGCCCTCAGCATGGACGCCGTGCAAAAAGCCAATTCAGGACACCCAGGCGCACCTATGGGTATGGCCGATATAGCAGAAGTACTGTGGAACGATTTTCTGCAACACAATCCTGCCAACCCCCACTGGCCAAATCGCGACCGTTTTATTTTGTCCAATGGTCACGGCTCCATGTTGCTGTACTCGTTACTGCATCTGGCAGGCTATGATTTGCCGATAGAAGAACTTAAGAATTTTCGTCAATTGCATTCACGTACCGCCGGTCACCCGGAATATGGTTATGCACCTGGCGTAGAAACCACTACGGGTCCTTTGGGCCAAGGCATTACCAATGCCGTGGGTTTTGCACTGGCAGAACGTACGCTGGCAGGCCAATTTAACCGTCCAGGACACAGTATTGTCGATCACTACACTTATGTGTTTTTGGGTGATGGCTGCTTAATGGAAGGCATCTCGCACGAAGCCTGTTCACTGGCGGGTTCCATGCAACTGGGCAAACTGATTGCAATCTACGACGACAACAACATCTCGATTGATGGTGAAGTGCGTGGTCATGGTAATGTAACGGGCTGGTTCCTGGACAACACACCAAAACGCTTTGAAGCGTATGGCTGGCATGTTATCCCTAAAGTAGATGGTCACGATGCTGAAGCGGTGAAAAAAGCGCTTGAAGAAGCCCGTAAAGTAACTGACAAACCGACTATTATTTGCTGCCAAACCATCATTGGCTGGGGTTCACCCAACAAAGAAGGCAAAGAAGAATGTCACGGAGCGGCACTTGGCGAAGCAGAAATTGCAGCAACGCGTGAACGTATTGGTTGGCCACACCCTGCATTTGAGATCCCTGCTGACATTAAAGCAGGCTGGGATGCACATAGCAAAGGTGCGCGTCTAGAAACAGAGTGGAATGCACAACTGGCCGCTTATCGTGCCGCTCATCCTGAGCTGGCTGCCGAATTTGAACGCCGTGTGTCAGGCAAACTACCCAGTGACTGGAACGAAAAAGCCAACGCATTTATAGCTGCGGTGGATGCCAAAGCTGAAACCATTGCCAGTCGTAAAGCGTCACAAAATACCCTGAATGGTTTTGGGCCTTTATTACCTGAGTTATTGGGCGGCTCTGCTGACTTGGCAGGCTCCAACCTGACGCTGTGGTCTGGTTGTAAAGATGTTAACGCCAGTGGTCATGACGGCAACTATATTTACTATGGCGTACGTGAATTTGGTATGTCTGCCATCATGAATGGCTTGGTTCTGCACGGTGGCTTCAGACCTTATGGCGCAACATTCCTGATGTTCTCGGAATATGCGCGTAATGCACTGCGGATGGCGGCGTTGATGAAAATTCCGACCATTTTTGTTTATACGCATGACTCCATCGGCTTAGGCGAAGACGGCCCAACCCATCAACCCGTTGAACAAACGGCAACTTTGCGTATGATACCCAATATGCAAGTTTGGCGTCCTTGCGATGCGGTTGAATCAGCGGTTAGCTGGAAAGCAGCGATTGATCGTCAAGAAGGCCCAAGTACACTGATTTTCTCACGTCAAAATCTGCCACACGTTCCACGTACAGCAGCACAGATTGAGGCTATCAGAAAAGGTGGCTATATTCTGAAAGACAGCGTGGGTAGCCCGGATGCCATTATTATTGCGACGGGTTCTGAAGTGGAATTGGCGCTGAAAGCAGCAGAAGCACTGTCAGGTAAAGGCAAAAACATTCGCGTGGTTTCTATTCCCTCTACGAATGTTTTCGAAGCGCAAGATCAAGCTTATCAAGACAGCGTGCTGCCACCCAGTGTCAGCAAACGGGTCGTGGTAGAAGCAGGTGTGACCGCAGGTTGGTGGAAATATGCCGGCAGCCAAGGCAAAATCGTCGGCTTGGATCGCTTCGGCGAATCAGCTCCGGCAGGCCAACTTTTCAAAGAGTTTGGCTTTACCGTCGATAATGTTGTCGCAAATGTCGAAGCAGTGCTTTAA
>GE000345
ATGGCAAGACCATTAATTCAAATGGCGTTAGATTCACTGGATTTCAACCAAACTGTCGCACTGGCTGACCAAGTAGCGCCATATGTTGATATTTTTGAAATTGGCACTCCTTGTATCAAATACAATGGTATCAATTTGGTAAAAGAATTGAGAAATCGTTACCCAGACAAACTGTTGCTGGTTGACCTGAAAACTATGGATGCTGGCGAATACGAAGCAGGTGCGTTTTATGATGCTGGCGCAGATATCTGTACCGTATTAGGTGTTTCTGGTTTGGCAACAATTGCTGGTGTTATTAAAGCAGCTAAAAAAAGCGGCGCTGAAGTACAAATCGACCTGATCAATGTTGGCGACAAAGCTAACGTTGCAAAAGAATCAGTGAAACTGGGCGCTCAAATCGTCGGTATTCACACTGGTTTGGATGCTCAAGCTGCAGGCCAAACACCATTCTCTGACTTGCAAGACATTGCTCGTCTGGGTTTGAACGTCAGAATTTCTGTTGCTGGCGGTATTAAACAAGCGACTGTTCAACAAGTTGTTGAAGCTGGCGCAAACATCATCGTCGTCGGTGCAGCAATCTACGGTGCACCATCACCTGCTGAAGCGGCACGTGAAATTCGCGAACTGGTAGACGCTGCAGCTGCATAA
>GE000346
ATGTCAAGTACAAATTTTTCCGAAATTTTAAGTGGATTATATGATAACCAAGTCATTCCTTACCTGGGTCCTGGTGTATTGAATGATGTCGTTAATACGATTAATGGTGAGTCAATTCCAGCTGATAGTAACAGCTTGATTCTGGCGATGAATGGTGGCAAACCCATGGCTCCCAAGCTAATGTACGAATTTCCGCGCGCAGCAATGAATCAAGAGCTAAAGCGTGGGCGCAGTTTTGTTACACAATTTTTGGATAAAACGTATGCACAAAACCAATGGAGCAGGGCTGCCGTACATAATTGGTTAGCTGAATGGCGCCCGAAGTATGTCATTGACATCAATCGGGATACGCAATTGCAAGACAGTTATGCCGATGAAGAACACACTCTAATAGTTGGTTTAGCGCGTGTGATTGGTAATTCGTTCCGCTTCAAAATTTATCATTATGACGGCAGCAGTTATTTTGAAATTCCCCAACATCAGGTCGACTTAAACTTGCCTGTTCTATTTAAGCCAATGGGTACGCCAAGGCCAGAATCTAACTATGTGGCTTCGGATGCAGATTATGTGGATTACATTACGGAACTGATGGGTGGATTTGCTATTCCGGATTTTTTAAAAGAATATCGTAAGGATAAAAAATATTTATTACTGGGTTTGCCGTTAAATCGCGATTCTGAGCGAATGGTTATGAGTGATATTGTCTATGCTGCCAATGAACATAGGGGGTGGTTTTTAAGAAAAAATCCAACCGATAAAGAAAAGCGCTTTAGTGAGCGCATGGGCTTCGAATTGATAGAAATCGAATGCCAAGAATTTTTGCAAAGTTTGGAAACAGCAGCCACCATTGCTGCTTAA
>GE000347
ATGATAGAACAGCAGGCAGTTGTCACCCGTGTTGCATCCGGTCAGGTTTGGATTAAAAGCCAGCAAACCGGTTGCGGGACTTGTGCACAACTAGCCTCCTGTTCCACTGCCAGTCTGGCAAAACTATTACCAAAACGAGAGTTCTCGCTGGAATGTGAGCTTAATTTACAAGTAGGTGATGAAGTACTGGTGGGAATTGATGATTCGCATCTACTCTCTACTTCTATGTTGCTATATCTACTACCCATAGTGATAATGTTGCTATGTGTGGGTTTTGCCAATATGACATTATCCGTTGCCGCAGCCGATCAGTGGTTACCTGTGATCGCTCTATTATCCCTGCTATTAGTGTTCTGTTTATTGCATCGTTTTCAAGCCATATTGCTATGGTATTTTTGTTTTAAACCACAAATTATCCGTAAGACGCATGGCATTAACAATAAACAACAGGCATAG
>GE000348
ATGGCTAAAGTGGGCATTTTTTTTGGAACAGATACCGGTAACACCCGTAAAGTTGCCAAGAATATACACAAGCAATTGGGTGATGAAATCGCCGATAAACCCGTTAACATCCGTAACGCCAGTGTTGACGATTTACTGGCTTATGATGTACTTATTCTGGGTTCTCCCACCTATGGTGAGGGTGAGTTACCTGGTTTAACCAGCGGTAATCAAAACGAAAGTTGGGAAGAGTTTTTACCGACACTGGTGGGCGCTGATTTTTCCGGAAAAACCATAGCCTTATACGGTTTAGGCGATCAGGTTGGTTATGGTGATAACTTTGTTGATGCACTGGGTTTTCTTTATGATGCATTCAGCGATGTGGGTGCCAAGATTATCGGCCTAACGAGTACAGACGGTTATGATTTCAATCGCTCCAAAGGTCTGCTGGATGACCAGTTTCTGGGCTTGGTATTAGACGAAGATAATCAAAAAGAGCTGAGCGAATCACGCCTGAACGACTGGTTAACGTTAATTGGTCCTGCTTGGCAGTAA
>GE000349
ATGAGCAGCGTTAAAGAAAAAATCCTTACCCAACTAGCAGAAAATCCTATCATTCTGTACATGAAAGGGGTACCGAGTGCACCTGAATGTGGCTTTTCCGCAAAAGTCGTTGCCATCCTGAATGCTACTAAAATTCCGTACACCTATGTCGATGTGTTGAGAGCGCCTTTTATCCGCGAAAAATTACCTACTATCTCGAAATGGCCGACTTTTCCACAATTATTTGTTAACGGGGAATTAATTGGCGGTAGTGATATTGTCGAAACACTGGATAAAGACGGTAGCTTATTGCCTTTACTGCAGAATGCTGTGCAGATTGAAACTCCTCATAATCCAGCTGTCATTTCACATTCCGAGGTGGAAGTATTAATCACCAACGGCTACCAGGATGCTGAAATTCATATAATTGGCGAAGCGTGTAATCTGGAGATTATTGTGATTAGCAGTCAATTTGCTGATTTACCCATGCTGAAACAACATCAGGGAGTGATGCATACTCTACAAACCGAACTGGCAAGTGGCCGCTTACATGCAGTTACTTTAAAAACTTTTACGCCTGAGCAATGGCAGGCACAGCAAACAAAGTCCAACTCTGGCTTGTTGCAAATTCAGAATTGA
>GE000350
ATGACAAAAGAACTCAAACATTGTTCGTTTTGCGGTATAGAAGCATCAGCCGCAGTGCCCATGATCGCTGGCACGGAAGGCTTTATCTGTGAAGCTTGCGTTATGCTTGCCAGCCAAGTGGTTTCAAGCTGGAGCAAGAAAAAGGAACTTAACGACATGCAAGGGCCGCTACCCAAACCTGTTGGCATTAAAGCTTTGCTAGATCAATATGTTATAGGCCAAGATCTGGCAAAAGAAATTTTATCTGTCGCTGTTTACAACCACTATAAACGCCTAAAACAAGAAAGCAGTAAAACCGGAAACTTGGGTAATGCTGAACAGTTGGTAGAAATTGGCAAATCCAATATTTTATTGATTGGCCCATCGGGTACCGGCAAAACCCTTATGGCTAGCACACTAGCAAAAATTGTTGGAGTGCCGTTTGCTGTAGCTGATGCCACCACTCTCACTCAGGCAGGCTATGTCGGTGACGATGTGGAAAATATTTTGGCACGCTTGCTGGATGTCGCTGATGGACAAATCAATAAAGCCGAATGGGGGATAGTCTATATTGATGAAATTGACAAAATTGCCCGTAGCCCAGAACAGGCTTTTGGTACCCGAGATGTATCCGGCGAAGGTGTGCAACAAGCCCTGTTAAGACTGGTTGAAGGTTCGCAGGTTAAAGTCTCCGTGAAAGGCCGGCGTAAAGATGCACATGGCAGCGATTCGGTGATGATCGATACGCGTAATATTCTGTTTATTGCCGGCGGGGCATTTCCTGGCCTGGAAAAACATGTTGAAAAACGTTTACACCCCCCCAAAACGGCCATTGGTTTTCACGCAGAAGTCACCAATAGTGCAGACAAACCCAGTTTAGAAGCCTTACTGAATGCCACCCAACCTGATGATCTGAAAAAGTTTGGCCTGATTCCCGAGTTTATTGGCCGCTTTCCAGTGCTAGCACCCTTGGAACCACTGGATGTAGATGCATTAATACAAGTGTTAACCGAACCGAAAAATGCTTTGGTGAAACAGTATCAGCAATTGTTCGCTTTTGATGATATAGAGCTAGAGTTTACTCAGGACGCCTTGGTGGAAATTGCCGAAAAGGCCATAGAACGTAACACTGGAGCGCGAGGTTTACGTGGCATTATGGAACATGTATTAAGAAAAGCCATGTTTGATGTGCCTTCCAGAGAAAATGTACAGCGTTGTATTGTAACTGCTGAGCTTATTCGTGGCGAAGCTGAGATTCAAGTAGTAGAAGGCGAGTATCATGAACCCTTAGAACCTTCGGCTATATTGGTTTCTGCGGGTCAATAA
>GE000351
ATGCAGCAGGCTTTGGATATGAGCATTGAACCTTACACACTATTACGCGCAGCTTTAAGTTTATTTCAAAAGCCGCCTGCCGACCTGGAATCTGAACAGTTACATCAGGTACAACGACAAGCTCGAAACGAATACGCCATTGAAAGCCGGGTCATCAACTCGCCAGAAGCGGCGAGCGTAATTGTTACTGATCAGGAATTAGAGCAAGCCATTGCAGAAGTACGTGGCCGCTTTGTTGACGATGAGAGCTTTGCATCGGCATTGGCCAGCAATCACCTCAATACCGAAACTTTACGCGCCGCGCTAGCCAGACAATGTAAAGTCAATGCAGTATTGGAACGAATCGCCGCGCGTTCTCCTAAAGTTAACGAGGTAGAGGTGGGTATTTTTTATCACTCACATCCAGAAAAATTTCACCGTCCGGAACAAAGACAGGCCAGACATATTCTGATCAGTATAAATCCAGACTTCCCTGAAAATGAACGAGAAACAGCCCAATTGCGCTTGCAAGAAATTGCCCAATTATTAAAACGCAAACCGCATAAATTTGCTGATTTGGCTCTTAAACATTCGGAATGTCCTACTGCATTAAATGGTGGTACATTAGGAAACATAGTGGCAGGAAAACTCTATCCAGAGCTAGATAAGGCTTTGTTTTGTTTAAAAGAAAATGAAATTAGTGATATTGTAGAAACCGAAATGGGATTCCATTTAATTCAGTGTCAGAAAATTATACCGGCGGAAACCTTATCCTTGAAAAAAGCCACACCTAATATTCGTAAACTGATGCAGGAGCGTTATCGTCGCAATTGTCAACGTACCTGGTTGGCTAGTTTACCAAAGTTAACAGATTAA
>GE000352
ATGATTGAAGAGCGCTTTGACGAAGGTCGTTTCGATTTTGGCGAAGCCGTACGTGTAACACGTAACGTCCGTAATGATGGCACCTATCCTGGTATGGAAGTAGGTGAATTGCTGGTACGTCGTGGTAGTGTCGGCAATGTGGTTGAGAAAGGTACCTTTCTACAAGATCAGGTTATCTTTACTGTGCATTTTCTGGATCAGGGCCGCATGGTAGGCTGTCGACTGGAAGAATTATTACCTGCTGAGGCTTATTGGAACCCCAGTCGCTTCGAATTTCGTGACAAAGTGCTATGCAGCATCGATTTAGGTGTACAAGGCAATGTTATTGTTAGTAAAGGCAGTGAAGGCGAAATTTTAAAAATTTTACGTGAATTATCGCCTATTCAATATCACGTTCGCTTCCCTGGTAAAACCTTACAAGTACCGGAAACAGCACTGGAACCCGCTGATCCTGCCAACTTTAAAGAACCCGAGGATTGA
>GE000353
ATGAGTTTTGTTGATGAAATAGAAGAACTGGAAGCTGCAGAAGATTTTTTACAGTATTTTGAACTGGACTACGATGCCAGTATCGTCCATGTAAATCGGCTGCATATTTTGCAACGTTTTCATGATTATCTAAGTAAAGGCGGCGAGTTTATGCCTGCCGACGAAGACAGCAAAAAGCAGGTTTATAAGCAATTACTGTCTCGTGCTTATAACGATTTTGTGCAATCTGATGCGCAAACCGAAAAAGTGTTTAAGGTTTTTAAAATGGCCGAACCACAAAGTGTTTTTGTTTCGCTTAGCGACATAAAAGTATGA
>GE000354
ATGCTTAAACAAAAATCTGATCCATTTCTCGCCCAAACATCGGCAATACTGGCTATTTTGCTAGTGGTGTATATTTTCGGTGGCGATACTACGGTAGTAGAACATTTAACGGCAGCGAGGTAG
>GE000355
ATGGATTTGCTGGAATTTGATGCCAAAGACTTATATTTTGAGCAGGAAGACGCGCCGGAAGTGCAAGAATTAATTAAATTTGCATCTGAGTTATACAGTAGTGGCACCGCAGAATTACCCTTGCTTAAAGCCTATCTGCGCGCACCAGAGTCTTTAAATGTATTAGTGGCATTGAATCGATTTTATTACTACCAGCATCGTTTAAGCGAAGCACTACTGATTTCTGAAAAAGCCTTGGCTCTAATTAGAATCGGCATTGGTTTTCCAGACGATTGGCGGCAATTGGAGATGCACACTATTAGCATGGCTCCCAAAGACGATTTGTGTCGGATTCGTTTGTATTTATTTACCTTGAAATCTATTGGCTTTTTACATATGCGTATGGAAAACCTGGCATTAAGTCGCAGTATTTTTGAAAAACTGGTATCACTGGACGAGAAAGAACGTATTGGTGCCAAAGCTTTATTGGACTTGGTAATACAAAGACAAGAGACAGGGGAATTGATTTCTTAA
>GE000356
ATGATGTTCTTTTCGCCACAGGTTTCCAGCCCGACTCCCAGCTTGTGGCTGGAATGGCATGAGGATGTGGGTTGCGTTTTCGCCCGTGATCCTGCGGCGCGAAACTTGGTGGAAGTGCTACTGGCTTATCCTGGGGTGCACGCTGTTATTTTGTACCGGATTAGCCATCGCTTATGGCTGGCGGACTGGAAATTAACCGCTCGCTTGTTGGCCGCTTTTACGCGTTGGTTAACCAATGTGGATATTCATCCAGGTGCTTGTATCGGTAAACGTTTTTTTATCGATCATGGTGCAGGGGTGGTGATTGGTGAAACCGCCGAAATTGGTAACGATGTCACTTTGTATCACGGCGTTACGTTAGGTGGCACTTCCTGGAACCAGGCCAAACGCCATCCTACACTTGGCGACAATGTGTTGGTGGGTGCGGGTGCCAAAATTCTGGGTAACATCAAACTTGGCAATAATGTCAGGGTAGGGGCCAATTCGGTGGTGGTTAAAGATGTACCGCCTTGTTGCACCGTTATCGGTATACCTGGGCGTATTATTCAAACCAAGGGCTTAAAAATACAGGATCCCAGAGGCATTGATCTTGATCATCATCTGCTTTCTGACCCGATAGGCAAAGCAATAAATTGCTTAAGCGAACGTCTGGATCAACTGGAAGAAAAACAGCAGCAATTTCGGGTGAACGTAACAGAAAGTTGTAACCAGTGTGACGCAGAAAGCGTTTGTCACTCCGAAGAACACGATATGCCAAAACGTGCAGCAGGTGGTCAATAA
>GE000357
ATGAGTAATATTCCGCAAAAACCACTACTGCCCGTCACCGAAAAAATTGTTGCTCAACCACAGCTACAATCCGATGAAAGTCCAGATGACCGTTATCCCGGTACATTTTTTCGGATTCCCGGCGTACCCATGCCCGGCAAAACCACATGGAGCTTGGCAAAATGA
>GE000358
ATGAAAAACCAGTCTCGCACCATTATTATTGATGACACCACGCTCCGTGATGGCGAACAATCGGCTGGCGTGGCATTTTCGTTGGAAGAAAAACTTAGCATAGCAGGGCAATTGGCAGCACTGGGTGTACCTGAGCTGGAAATTGGTATACCTGCTATGGGTACTCAAGAGCGCGAAGAGATTAAAGCCATAGTGGATTTAAAACTACCCAGTACGTTGTTGGTGTGGTCGCGGATGCGGCACGAGGATTTACAACATTGTTTAGGTTTGGGTGTTGGAATGGTGGATTTATCCATTTCTGCATCTGATCAACACATTCAGCACAAACTTAAACAAAGCCGCGCCTGGGTTCTTAGCACCATAGACAGCTGCGTTAAAACTGCGGTGGATGCCGGTATGCAGGTATGTGTGGGGGCGGAAGATGCTTCCAGAGCCGATAGTGATTTTCTGGCACAAATGGCACAAACCGCTCAAGCTGCAGGGGCCTGTCGTTTCCGCTTTGCAGACACTGTAGGCATTATGGAGCCGTTTGGGGTGTTGGCTGCCATTCGTAACCTATGCTCAGTTACCGATCTAGCTATTGAAATGCACGCGCATGATGATTTAGGTCTGGCAACCGCCAACACCTTGGCAGCCGCAGTGGGTGGGGCCACACATGTAAACACTACTGTAAATGGCTTGGGTGAACGCGCAGGTAATGCTGCTTTGGAAGAAGTGGTGGTGGGCTTAACGCAACTGTATGGCTTACAAACTGGCGTAGATTTACACGACTTTACCCGCTTATCTCAACAAGTAGCCACGGCTTCTGGCGATACCATAGGCAGCCGCAAAAGTTTAATTGGCCGTGATGTGTTTAGCCACGAAGCGGGTATTCATGTCGATGGTTTGTTGAAAGATCCAAAAAACTATCAAGGGGTGGACCCCGCTTTAGTAGGTCGCCGTCATCAACTGGTATTAGGTAAACATTCCGGTAGTCAAGGTGTCATGCATGCTTACCGGCAGCTGGGTATTGCCATTAATCGTGGTCAGGCAGGTCGTTTATTGCCGTTGATACGCCAATTTGTCAGTTTTAACAAACGCTCGCCACAAGCAGTCGAGTTAAATCAATTTTTACACAGTCTGTAA
>GE000359
ATGAAAACCACCACAGAAAAAAGACAAAATTTCGAACGCTTGATTGCCGCAGCAGAACGGGAAATCCAACAAAACCCACGATTGTATAACATCAAAGTTGCTTGTTTAGCATTGCTGGGCTACGCAGTGATTTTCAGCATGTTATTAATATTAATAGCTATCGTCGGTGGTATCGGTTGGGCGGCTTTGGCCAGTTCCACATTTCTGATTATGCTGATTAAAACAAAATTAATCTTTGTGTTACTTGTCACCATTTATGTATTGTTGCGCGCACTCTGGGTAAAATTTGGCAAGCCCACTGGGTTTACCCTCAAGGCCAAAGACTATCCGCAATTTTTTTCCGAACTAAGACAACTTACCAAGCAACTTAAAGCGTCTAAAATACACCAGGTTATTATCACACCCGAACACAATGCTGCTATTGTGCAAATCCCACGCCTGGGTATCTTTGGTTGGTATAAAAACACCTTGTTTCTCGGGCTGGAACTGTTACTAGTTATGTCGCCGGAACAGGCTCGTGCGGTTATCGCTCACGAACTAGGTCATTTATCCGGCAAACACAGCCAGTTTTCCGGTTGGATATACCGTGTCAGATTGAGTTGGCATCGCATCGTCTCTGCGCTACAGCAACAAAGTAATTTTGGTGCCAATATTATGCGGCGTTTTTTTGATTGGTACTCACCTACGTTTGCCGCCTATTCTTTTGCGTTAGCGCGCGCCAACGAATATGCAGCCGATGCAGTGGCTGCGCAACTGACCTCTGCACCGGAAGTTGCCAAAGCCTTGGTCAACAGTCATGTTACCAGTCAATTAATTGTCGAACACTACTGGCAACCTTTTGTAAAACAGGCGGAACAAATTCCACAGCCGCACAGCTCACCTTATAGTCAGTTACAAACTTTTTTACAACAACAGGCTTTTGATGAAACAGCCGTAGCTGCACAGCTGCAAAAGGCTTTGGCTATTAATACAAGTTATTATGATACCCATCCCGCCTTAAAAGATCGGCTAGCGGCGATTCAGGCTGCGGCGCTGCCTCCGCAAGCAGTGACTAAATCAGCTGCTCAATATTGGTTAAGCCAGCATTTACATAAAATAATTGCTCATTTCGATCAACAATGGCTGCAAAATAACCAAACTAATTGGCAGGAACGTTACCAGTATTTTCAGGAAGGCCGCGCCAAATTAGCAGAGCTACAAGCCATACCGCAAGATGAGTTAAATGCAGAGCAACTTTGGGAACTAGCGGTTAATTTGGAAAAATTTATAGGCGAAGCAGCCTGTTTGCCACTCTTCAATCTCTACAAAAGTAAATATCCGGATGAAGTCAAAGCCGATTTCGTTATTGGCAGATTGCTATTGGTCAATGATGACGTTAGCGGAGTTGATTATCTGCAACGGGCAATGGATAAACAGCAAAACCTAAAAGTGGATGCTTGTGAATGGTTAATTTATTACTACCACAAAATAGCTGACAACCAAGCTGCAGAGTATTGGCAATTACAACTTGAAAAGCAGATAGATATCAATCAGGCTGCAAAATTGGAAAGACAAATAATTACGCTACGTGATGACTACATCGCGCCAGACACTGCTACGGGTATTTGTGACCATATTGCCGAGCAGATTCGCAACATGAAAGTGATAAAACATGCCTGGCTGGCAGAAAAGAAAATGCAACACTATCCAGAAGTTAAAACCTATGTTCTGGTATTTAGCAAAACCTGGTGGAAATCGGAAAAATATATGGTAGAGCAAATCATCGCTATCCTAAAAGTTGAAGGTGTCTGCTTTGTGGTTATGAAAGGTGGTAGACAAAAAGCCATAGCCAAACGCGTGATGCGCGTTGGGGTGAGTTTGTTTTAG
>GE000360
ATGGTAAGGGTAGGGATTTCTGTAGAGGGCATAACTGAAGAACGATTTATAAAAACTTTGTTGGTACCTTATTTACAGTCAAAAGGCATTTTTGTTACTCCGGTACCAATGAACGGTAATATTAGTGTGGATCGGGTAAGTTACGAATTGGAAAAGCTAGCTTATAGTTTCGATTATGTCACTACTTTCTACGATTTCTATGGCTTTAAACATAAACATGCTAGCGAAACCAAAGAGACCTTGCAATCCAAAATTAAGGAATCAATTAAAGACCATTTACAGCGAAAACTGCTACCCTATATTCAAATGTATGAATTTGAGGGTTTGTTATTCTCGTCCCCTGAAGCAATTGCCGCAGTATTGCAAAACGAATCGCATTTGACTTGGGCTAATAGTATCTTGGCCGAGTTTGATTATAATCCTGAAAAAGTAAACGATTCCAGGGAAACTGCGCCATCGAAGCGCTTTGAAAACAACACACATTATAGAAAAACCACGCATGGACCCGATATAGCCGAACGAATTGGTTTGGTGAAATTACGAGAAATGTGTTTGGGGTTTGATCAATGGCTGACAGCACTAGAAAGACTTGTGAGTTGA
>GE000361
GTGCGGGCTAAAGTTAAAAAAGAACCGCATGATTTTTATGCGTTAATTTTCCATGAAATTATGTCAGAACAACAAAACACAAATCTTCATCAAATTACGCTTAAGGGATTTAAATCCATAAAAAAGCTTAATTTGAAGATGAATCCGATCAATATCCTAATTGGTGCGAACGGTGCTGGCAAGTCGAACTTTATTTCTTTGTTTACCTTTTTGCGGAATTTATCTGAAGGCAAGTTGCAGACCTATACTGAGAAACAAGGTTATGCCAATACCTTTTTTCATTTTGGGCCAAAAACCACGCCTAAAATCATTATTGATATCGAGATTGGTAACAATGGTTATCATGTCGAGTTCGTACATAGCGAAAACAACGATGCCCTCGTATTTACTAATGAATATTGCACAGTTACATCTTCTAGTAGATTATGGTCAATAAAAGGTCAAATGGGAGAAAGCGGGTTGTTGCCAGGCTCTCAGTCCGACAGTGAATACGTTCGTAGATATACCCGACAGTATATGCAAAACTGCAGAGTCTACCATTTCCACGATACCAGCCCTTCTGCAGGATTTAAACAGGCGCAAAAACTGAGTTCAAATGCGTTTCTATATGCTGATGCCAGTAATTTAGCACCTTTTCTTGTTCGTGTTAAAGAACGTTACCCAACTCATTACCAAGATATTATCTCGACAATCAAAACCGTTGCACCATTTTTCCACGACTTTTACCTTGAACCAAGTGGGGAAAAAGGGGATGAGTCGGTGTTATTGCGCTGGCTGCATCGTGATTATGAAACGCCGTTTTCAGCAAATCAGCTTTCAGACGGTACTGCACGTTTTATCTGCATGGCCACATTGTTTCTTCAGCCAAAATTTCATAGGCCTAACACCATAGTACTTGATGAACCTGAGCTTGGTTTGCATCCTGCGGCGTTAAACGTTTTAGCCGAAATGATCAAGTTAGTTTCCAAAGAAAACCAAGTGATTTGTTCAACGCAATCTATCTCTTTTGCCAATCAGTTTGAGCCCGATGATTTTATTATTGTTGATCAAGTTAAAGGCGTTTCTACCTTTAGCAGACCTGATATAAATGCACTTAAACATTGGCTTGAAGATTACAGTATGGGCGATATCTGGTCGAAAAACCTGATTGGGGGACGTCCAGAATGGTAA
>GE000362
ATGCTTGATCATTTAAAACTGCCCGCCCACTCCCTAAAACTGACCATCGACTTGCCAGACATAAACTCTCTGGACAAAACCAAGCACACACAAGGTATTTTAGGTCAAAACCGTGCGCAATCGGCGCTGGCCTTTGGTACCGCCATGAAAGCACCTGGCTACAATATTTTTGTAATGGGGCATTCCGGTACCGGACGCCTATCCATGGTCAGCAATTATTTGTCGGGTTTTGCCGAACAACAAGAAGCACCCTTATCGTATGCCTATGTGGAAAACTTTGAAAATCCACGCGAACCAGTCGCCGTTGAACTGCCATCTGGCGAAGGGCAAGCATTCAGCAAAGATATAGAAAAACTGATTGATGACATTCTGGCCACCTTTCCAGCCGCTTTCGAAAGCCCTAGTTATCAGCAAAAAAAAACCGCCATAGAACGCCGTTTTAATCAACGTTATAACTCGACCATCGATCTGGTAGACGCCAAAGCACGCGCTATGAGCGTGGCTTTGTACCGCGATAGCGAAACTATTACGTTTCTACCTATCCGCAACGACAAAGCCCTGGACGAAGAACAGTTTACCTTACTGCCTCAGGCAGAGCGCGATGCCTTTCATCAGCACACCGAAGAACTGGAAGAATATCTGGGTGATGTATTGCTGGAATTACCGCAATGGCGACGCGCATTGGTTGAAGAAATGCGACAATTGGACAGCGACACCATTAAACAGGCATTGGAACCGCTGTTTGCAGAGCTAAATAGTAAATATCTAAATGTCGATGACGTAATTACCTATCTTGCTGAAGTTGAAAAAAATCTTAGCAATACCATTTGCGACTTTTTAATGCCATCCCGCAGCCAGGATAGGCGGGAAAGTTTAGGTAAACGCCAAACCCTGATTGAACAATATCTGCCCAATATTCTGGTAGATTGCAAACAAGACGGCTTTGGCGCACCGGTTATTTACGAATCGCATCCTATCTATCAAAACCTGTTTGGACGCATAGAATACATCAGCGACCAAGGCACACTAGTCACCAATTATCGGCGTATTTGTCCCGGTTCTTTACACCGCGCTAACGGCGGCTACCTGATACTGGATGCCGAAAAAGTACTGACTTATCCGTTTGTTTGGGAAGGTTTAAAACGCGCATTACAGGCCGGTTGCATCGAAATTGAATCGCCGTATTCCGAACTGGGTATTAATACCATTACCCTAAAACCGGAAGTAATACCCCTGAATGTTAAAGTGATACTAATCGGCTCTCGCGATATTTATTATCTGCTGGAAGAGCTGGATAGCGAATTTAACGAAATGTTTAGAGTACTTTGCGATTTTGATGATCACATCAAACGTAATCAAGAAAACATCAGCCAATTTATTGCCTTGATGAGCAAACAGGCGCACGATTCCGGAGCAAAACCGCTCACTTCTGCCGCCTTATTACGCCTGATAGAACACAGTTGCCGCCTGGCTGAAAACCAATCCCACCTATCCGCGCATATTAACAACTGCCTGGAAATTATTGCCGAAGCCAATCTACTTGGTAGCCAAACTGGTGCCAGCCAAATTGATAAAACCGAAGTAGAACTGGCCTTGGCCGCCCGCGAACAACGGAATGGCCGCATTGCGGAAGCTATACTGGATGAAATGCTGGAAGGCACTATTCTGATAGACACACACGGGCTAGCCATCGGCAAAGTCAACGGCCTTACCGTCATGGACATTGGCGGCAGCAGCTTTGGCGCACCGGCACGCATTACCGCTACCGTGCATCCAGGCTCACGCGGTATTGTCGATATCGAACGCGAAGTAGAACTCGGTCAACCCATCCACTCTAAAGGGGTGATGATCTTGACTGGCTATCTGGGCCACAGTTATGCGCAACTTTTTCCACTGGCAATTTCCGCCAGTATTGCCATGGAACAATCCTATGGCCACATCGATGGCGACAGCGCCTCGTTGGCGGAATTATGCTGTTTAATCTCGGCGTTAACCCGCATTCCCATACGCCAGGGTTTTGCGCTGACCGGCTCTATAAACCAATATGGCGAAGTGCAAGCCATAGGCGGCGTTAACGAAAAAATAGAAGGCTTTTTTAACCTGTGTGCCGCACGTGGCCTAAGTGGTGAACAAGCAGTGATTATTCCCGCCTCTAACAAACGCAATCTGATGTTAAAGCAAAGTGTGATTGATGCAGTGGAGCAAGGCCAGTTTGCTATTTATTCGGTATCGAATGTTAACGAAGCACTGAGTCTGTTAATGAATCGTGAAGCAGGGGAAATAAACGCGGACGGGCAGTATCCGGAGGATAGCATCAACTTTAAAGCCGTTGCCCGGTTGAAAGAGATTTCTGATATGTCTGGGGATGAGGATAAGGATGTTGAGGGGGGGTAG
>GE000363
GTGAAAGTAACTATAGAAAATAAAGTTAAAACCAGAATCCCAACCAAACACGGTGAATTCACCCTGTATTACTACACCAACAGCATTGATGATAAAGAGCATATCGCCTTTGTTAAAGGTGAGGTTGCCGATAAAGACGATGTACCCGTGCGCATACATTCGGAGTGTTTTACTGGCGACGTACTCGGCTCGCGCCGCTGCGACTGTGGGCCGCAACTGGATATGTCACTCAACATTATCAATCAGGCCGGTTTTGGCGTTTTGATTTACCTGCGTCAAGAAGGGCGCGGTATAGGTCTGCTGAAAAAACTGCAAGCCTACAATTTACAGGATCAAGGCCTGGATACCGTAGATGCCAACATTCATTTGGGGCATTTGGCCGATGAACGCCAATATGACATTGCCGCCTTGATTCTTAAAGATTTAAAAGTACGCTCCATAGCCTTGATAACCAATAACCCGCAAAAAATTGACGAACTGGTTAAACTGGGCACACAAGTCAATAATCGAATTGCTATTGAAACCAATGTTCATCTCGATAATGTTGATTACCTTAAAACTAAAGTCGAACGCATGCACCACATGCTTTCCGTACCCGACAGCCAATAA
>GE000364
ATGAGAAAACAAAACAAAACAAAGGGCTTGCCCGAAATAGCCCCAAATAATCCGGTTGCAAAATTTGCTCACCAGTTCAATAAAGCCCTGGTTTATGCCGATAAACGCAAATATCAACGTAAAGCTAAACACTCTGGCCTGGAGCCTTTCTTAGTGGCTTTTGCATAA
>GE000365
GTGAAATTCCAGAAAGACTTTGATGTGATAGTGATAGGTGGCGGCCACGCGGGTACTGAAGCGGCTTTGGCAGCGGCGCGCTGTGGTGTTAAAACTCTGTTATTGTCCCAAAATATTGAGACTTTGGGGCAAATGAGTTGCAATCCGGCAATAGGTGGTATCGGTAAAGGTCATTTGGTCAAAGAAATCGATGCCCTGGGTGGTATTATGGCCAAAGCCATCGATCACGGAGGCATACAGTTTCGCATGCTTAATGCTAGCAAAGGCCCGGCTGTGCGTGCCACGCGTGCCCAAGCAGACCGGCAATTGTATAAACAGGCCGTCCGTACTGCGCTGGAAAACCAGCCAAATTTATCATTATTTCAACAAACTGTCGCGGATTTAATTGTTGAGGGTGATCGGGTCGTCGGTGTTAAAACGCAAATGGGTCTGGATTTTCATGCCAAAACCGTGGTGTTAACCGCGGGTACTTTTTTGGCGGGCCGTATCCATATTGGTTTAGAAAATTACAGTGGTGGTCGCGCAGGTGATGCTGCCTCTGTCTCGCTTGCCGAGCGTTTACGCGAATTACCGTTCCGTATTGGCCGCTTAAAAACGGGTACACCGCCGCGTATTGATGGGCGTAGTATCGATTACAGTAAATTGCAGGAGCAGCATGGCGATACGCCTGTGCCAGTATTTTCGTTTATGGGAAACCGCAATCAGCACCCGCAGCAAATCTGTTGCCATATTACGCGTACCAATGCACAAACGCATGACATTATCCGTTCTGGGTTGGATCGTTCGCCCATGTATACCGGGGTGATAGATGGTATAGGTCCGCGTTATTGTCCGTCTATTGAAGATAAGGTGGTGCGTTTTGCCGAACGCGATTCGCATCAGATTTTTGTGGAACCGGAAGGCTTGCTAACTAATGAAGTCTATCCTAACGGTATTTCTACCAGTTTACCGTATGATATTCAAATTCGCTTTATCCGTACCATGCTGGGCTTTGAACAGGCAGAAATCGTGCGCCCCGGTTATGCCATAGAATATGATTTCTTCGATCCGCGTGACTTAAAATCCTCGTTGGAAACCAAACATCTGCAAGCTTTGTTTTTTGCCGGACAAATAAATGGTACTACGGGTTACGAAGAAGCGGCTGCTCAAGGTTTGTTGGCTGGTGTGAATGCGGCGCGTCTGGCGCAGGGTTTGGATAGCTGGTGTCCGGGACGCGAGGAAGCCTATATGGGGGTTATGATTGATGACCTCATTACGCGTGGAACCGCAGAACCCTATCGCATGTTTACCAGTCGCGCCGAATATCGTTTGCAACTCCGTGAAGATAATGCCGATTTGCGCTTAACTGAACAGGGACGCAAACTAGGATTGGTTGATGATGCGCGTTGGCAGCATTTTGAAGCAAAACGTGAAGCGATTACCCGGTTACAAACCAGTTTTAGTAAAAAATGGATTAGAGCAGAAACTGACGAGGCGGCACAAGTTGAAGCTATTTGGGGTAAAAAGCTGTTAAAAGAAGCCAGTTTGATGGAGTTGCTGAGACGCCCGGAAGTCGATGTCGAGCAATTAATGGGTTTTAGTGATGAAACGGGTGTTGATGAACAGGTTGCCGAGCAAGTTGCCATCCAGGCTAAATATGCCGGCTATATTGATCGTCAGCAAACTGAAATTAATCGTACCTTGCGTTATGAGCATTTGAAACTGCCAGATAATGTCGATTACAGCTTGGTTTCTGGTTTATCGAATGAAGTCAGTGAAAAACTTAAAAAACAGCGTCCTGAAACCTTGGGTCAGGCCGCGCGAATACCGGGTATTACCCCTGCAGCCATTTCGCTGCTATTGGTACATTTAAAGAAGAAAAGTGCTTAA
>GE000366
ATGGATAGCTGTCGAATTAAACTTCAGCAAGGCCTTGCTGACATGATGTTGGAGCTGCCAGAAGTCCAACAGGAAAATTTGCTGCGCTTTATAGCGCTAATTAATAAATGGAATAAAGCCTATAATCTGACAGCGGTGCGTAATCCTGACGATATGGTCAACTTGCATGTACTGGATAGTTTGGCAATATTAGCGCATATAAAACCAACCCGAATTGCCGATATTGGCACAGGTGCGGGTTTGCCGGGTATACCACTGGCGATATGTAGGCCCGATTGCGAATTTGTGTTGGTAGATTCTAATGCCAAAAAAACCCGTTTTGTTACCCAAGCCGTACTGGAATTACAATTGAAAAATGTTGAAGTTGTACATAGCCGTGTGGAATTATTTAAACCTGCTAATTTATTTTCAACTGTAATTACCCGGGCCTTTGCAGAGATGACGGACATTATAAAACTGACCAAGCATTTGTTGGCTGCGGAGGGTTTATTGTTGGCTATGAAAGGTCGACAACCCGATCAGGAGCTGCAGTCCTTGCAGCTTGAATTCGATATCGTGCCGCTAATGGTGCCTGGTATTGATGCCGAACGTTGCTTGATTCGAGTGGAGAATGCTCAGCATGGCTAA
>GE000367
ATGGCTAAGATTATTGCCATTACCAATCAAAAAGGCGGTGTAGGTAAAACCACCACCAGTGTCAATTTATCGGCTGCTCTGGCTGCAGCAAAGCGTAAAGTTTTGTTGATCGATTTAGATCCGCAAGGTAATGCGGCCATGGGGTGTGGTGTCCTGAAAGAAGATACTGAATATTCAAGTTGTGAGTTATTGCTGGAAGAAGTTCCTGTCAGCGAAATTATCGTCAAAAATAAAGATTTGGGTTTTGATTTGATTCCTGGTAATGCCGATTTAACAGCTGCCGAAGTCAAGCTGATGGCTCTTCAGCATCGGGAAAGGCGTCTGGCAGACGCTTTGCTGAGCGTGCGCGATCAGTACGATTATATTCTGATAGATTGTCCGCCCTCATTGAATATGCTGACCTTAAATGCGCTGGTTGCCTCGAATAGCATTATTATCCCTATGCAGTGCGAATACTATGCACTGGAGGGTTTATCTTCATTAATGGCTACCTTGAAGAGCGTGCGCGACAATATCAATCCTGATTTATATCTGGAGGGAATATTACGCACCATGGTCGATACGCGCAGTCGTTTATGTAAAGATGTTTCAGATCAGTTAGTAGAATATTTTAACGATAAGGTATTTCGTACAACAGTACCCAGAAATATCCGGTTGGCTGAAGCGCCAAGTCATGGTGTATCAGTTTTAACTTATGATAAATCTTCACGCGGTGCTGTTGCTTATATTGCGCTGGCCGGCGAGTTAATCAGAAAAGAAAAAGCGGCAAAAAAATGA
>GE000368
ATGATACAAAAAAAACGTGGTTTAGGGCGGGGGTTAAGCGAATTGCTGGGTGATGTTACCCCTACTTTGCATAAAGAAAAATCACAAGAGGTACAAACGCTACCAATTGAGTTTTTGCAGCGCGGAAAATATCAGCCACGTAAAGATATGGACCCTGAAAAACTTAAAGAATTATCCGATTCTATACTTGCGCAAGGGATTATTCAGCCTATCATCGTGCGCAAAATTCCGGGTGATAAGTATGAAATTATTGCTGGCGAACGTCGCTGGCGGGCAGCGCAACTGGCAGAATTACAAGATGTTCCTGTGGTAGTTAAGGATATTGATGATCGCGCTGTTATGGCAATGGCGTTGATTGAAAATATTCAGCGTGAAGATTTAAGTGCTTTAGAGGAGTCGGAAGCATTAAAGCGCTTACAAGATGAGTTTGAATTAACCCATCAGCAAATTGCTTCGGCAGTGGGTAAATCCCGTGCCACAGTCACCAATTTGCTGAGATTGCTAGATTTGCCAATTGAAGTTAAAAATTTGTTAGGTAAAGGCTTGTTGGAAATGGGGCATGCGCGTGCCTTGTTAGGGCTAGCTGAAGATCGGCAGGTTGATATTGCCAATAAAGTGGTAAGGCAAGGTTTAACGGTTAGAGCGGTGGAAAAGTTGGTGCGTGAGCAGCAGGAAAATAAGCCCGTCGCTAGCAAAGTTGTCGATCCCGATACCTTAAGCTTGCAGCGTCAGTTAAGTGAAAAAACTGGTGCCAAGGTTGAAATTAATCATCAACAAAATGGTAAAGGTAAGCTGGTGATTAGTTACAGCAGTCTTGAAGAGTTGGATGGTATTATTCAAAAGATTCACTAA
>GE000369
ATGGCAGTTGAAAATCAGTTTTCTACTGTCGCCAAAGTATTGTGTGTGCAAGCCCTGATGGCAGTTTTGATTGCCGCGGTCTTTTTTGGGCTTGGTGGTTGGGATCGTACGTTTTCTCCTCTGCTTGGCAGTGGTATCGCGTTGCTGCCAAATATCATATTTGCATACAAAATATACCTTGCCAGAAATTTGCAAGCGCAGGGTGTCGTCAATGCCTTTTATGTAGGCGAAACGATAAAGCTAATCCTGACAGCCGCTCTGTTTGCATTAGTTTTGCAGATACCCTCTGTAGATTTTTTGACGCTGCTCATTGGTTATGTAGCAGTTTTATCAGTTTTTTGGTTTGCGCTATTTTATTGGCGCAATTAG
>GE000370
ATGTCTAGTGAAGGTGGCGCAACAGCATATATAGTCCATCACCTTACCCCCCTGACAGTGGGTGAAGGTTTTTGGACATTACATCTGGATACCCTGTTTTTTTCTGCGGTGTTAGGTGGGCTGTTTATTTTGTTTTTTAAATATGTAGCTGATAGAGCAACTGCTGGTGTGCCGGGTTTGGCCCAGAATATTGCCGAAATGCTGGTTGAATTTGTAGACACGCAAGTAAAAGACAGTTTCCATGGTCGCAACGAACTGATTGCGCCACTTGCCTTGAGTATTTTTTGCTGGGTATTTCTGTGGAATGCCATGGATATGTTACCTGTGGATCTGGTACCCGATATAGCTGGTTTTATGGGTATGGGTTATATGCGTGTTGTTCCCAGTACTGATTTAAATTCTACTTTTGCATTATCGCTCAGTGTTTTTTTCCTTATTTTGTTTTACAGCATTAAAGTAAAGGGTGTTTTGGGATTTGCCAAAGAAATGACCTGTACGCCTTTTGGTCCTTGGCTAATGCCGTTTAACCTGATGTTAAAATTGGTAGAAGAGGTTGCAAAACCTATCTCCCTCGCTTTACGTTTATTTGGCAACCTGTATGCTGGCGAACTGATCTTTATTCTGATTGCTTTGTTGCCACCGTTAATTCAGCCTTTGCTGGGTTTTCCTTGGGCAGTATTCCATATTTTAGTTATTACCCTGCAAGCATTTATATTCATGGTACTTACTATTGTATATTTAAGCTTGGCGCATGAAGAACACTAA
>GE000371
ATGGAACTCGCATCATTAATAGCCAACGTTCAGGGCTTAACCGTAATCGGAGTTGGCATCATTTTAGGTTTAGGTGCTGCTGGTACTGCGATCGGTTTTGGCTTGCTGGGTGGTAAGTTTCTGGAAGGCGCAGCTCGCCAACCTGAGCTGGTTCCTATGTTGCAAGTAAAAATGTTTATCGTTGCCGGTTTGCTAGATGCTGTAACCATGATCGGTGTAGGTATGGCATTATTCTTTACTTTTGCAAACCCATTCCTTTCAGCTGTACAAGCGTCTGTTGCAGGTTAA
>GE000372
ATGAGTATCAATGCTACTCTTATCGGGCAGATGATCACTTTTACACTTCTGGTGTGGTTTACCATGAAGTATATCTGGCCCCCTATTATGGCTGCCCTTGAAGCGCGTAAAGCCAAGATTTCTGAAGGTTTGGCTGCCGCAGAGAAAGGACAAGAAGAAATCAAACTGGCTGAAAAGAAAGCTAAACTTATTCTTAAAGACAGTAAAGAAAACGCGGCTGAAATTATTAGTTCTGCTCAAAAACGAGCTAATGAGTTGGTTGAAGAAGCCAAATTACAGGCTAAAAAAGAAGGTGAACGCTTGCTGGAGTCTGCAAGATTGCAGGTCGAACAAGAGATGCAACTGGCTAAAGAAACTCTTCGTAAAGAGGTATCTGCACTGGCTTTACGTGCCGCTGAACAGATTCTGAAAGAAGAAATTGACAAAGCCAAGCATCAAAACATTCTAAACAGAGCCGTAGACGAGTTAGGATAA
>GE000373
ATGGCTGAGTTAACGACATTAGCAAGACCCTACGCTGAAGCAGCTTTTAAACGGGCAAAGCAAACCAGTTCAGTTACAGAATGGTCTGAAGTATTACAGTTTTTATCAACTGTAACGCAAGATCAGGGCTTAATGGAAATTGTGAGCAACCCCAAGGTCGGAAAACCAAAAATAAAAGAATTATTTTTGGATATTTGTCAGGATAAGGTTTCTGCTGAAGCACAAAATCTACTTAAAATTCTGATTGATAATGGAAAGTTAAGTTTATTGCCTACCATATCAGTTATGTATGAAGAGCAAAAAGCGGAAGATGAAGGCTATGTCAATGTAGAACTTTACAGCGCTTATCCGTTAACTAAAGTTGAGCAAAGTAAATATAGCGCGATGCTGGAAAAGCAATTGCACAAAAAAGTCAATGCAGTCGTTTCGGTCGATAAATCATTGATTGGCGGCATATTGGCCGTAGCCGGTGATAAAGTGATAGACGGTTCTATCCGAGGCCAGATTCATCAATTAGCCAAAAGGCTTTAA
>GE000374
ATGCAATTAAATCCATCAGAAATAAGTGATCTAATCAAAAAGAAGATCGAGAATTTCGACGTCCATCTTGAAGCACATACAGAAGGTACTGTTGTCAGTGTAACTGACGGTATCGTTCGTGTTCATGGTTTGTCGGAAGCAATGCAGGGAGAGATGCTGGAGTTTCCCGGCGGTTCTTACGGTATGGCTTTGAACCTGGAAAGAGATTCAGTCGGTGTAGTAATGCTGGGTGCTTATCAGCATATCAGTGAAGGAGATACCGTTAAATGTACTGGTAGAATTCTGGAAGTACCTATCGGCACAGCGTTGTTAGGTCGTGTTGTCGATGCTTTGGGTAATCCAATCGATGGCAAAGGTGCAATCGATACGGATTTGAGTTCACCCATTGAAAAAATTGCTCCGGGCGTAATTGCCAGAAAATCGGTTGATCAACCTGTACAATTAGGTTTAAAAGCCATTGATTCCATGATACCCGTTGGTCGTGGTCAACGTGAATTGATTATCGGCGACAGACAAACAGGTAAAACTGCGATTGCTATTGACGCCATTATCAATCAAAAAGGCACTGGCATTAAATGTGTCTACGTTGCTATTGGACAAAAACGTTCATCCATCGCCAATGTTGTGCGTAAACTGGAAGAGCATGGCGCTATGGAGCACACGATAATCGTTGTTGCTTCTGCTTCCGAATCTGCTGCACTACAATTTATTGCACCTTACACAGGTTGTACCATGGGAGAATACTTCCGTGATATCGGTGAAGATGCGCTGATTATTTATGACGATTTAACCAAGCAAGCTTGGGCTTATAGACAAATTTCCTTGTTGTTGCGTCGTCCGCCAGGTCGTGAAGCTTATCCGGGTGATGTATTTTACATACACTCACGTTTGTTAGAGCGTGCCGCTCGCATCAATGAAGCTGAAGTCGAAAAACTAACCAATGGCAAGGTAAAAGGCAAAACAGGTTCTTTAACTGCTTTACCAATTATTGAAACTCAAGGTGGTGACGTATCGGCGTTCGTACCGACTAACGTTATTTCCATTACAGACGGCCAAATATTTTTAGAAACAGGTTTGTTTAACTCAGGTATCCGTCCGGCGGTAAACGCAGGTTTATCTGTCTCCAGGGTGGGTGGTGCTGCGCAAACCAAAATTATTAAGAAGTTGGGTGGCGGTATTCGTCTGGATTTGGCTCAGTTTCGGGAATTAGCGGCTTTTGCTCAATTTGCATCTGATTTGGATGAAAGTACACGTAAACAAATTGAGCGTGGTCAACGCGTCACTGAACTGATGAAACAAAATCAATATGCGCCGATGTCGGTGGCGGAAATGAGTGTTTCTCTGTATGCAGCAAACTCTGGCTTTTTAGATAGTCTGGAAATCAAAAAAGTCCGCGATTTTGAATCGGCACTTTTAGGTTTTATGAAATCCGAAGAATCGGTTTTGATGGCTAAAATCAACGAGAAAGGCGATTTCAATGATGAAATTAAAGATGGCATACATGCTGCCATAGAACGTTTCATTAAAACAAGTAGCTGGTAA
>GE000375
ATGGCTGTTGGCAAAGAAATACGTACCAAGATCGCAAGTATTAAAAATACTCAGAAGATCACGCGTGCCATGGAAATGGTTGCGGCGAGTAAAATGCGTAAAACCAAAGATCGCATGCAGGCAACGCGACCATACTCGAAGAAAATTAGCCAGATAATTAGTCATCTGGCTCTCGCGAATCCTGAGTATAAACATCCGCTCATGGCGAATCGGCCTGTTAAGCGTATAGGATTGATTGTGATCAGTTCTGACAGAGGCTTATGTGGCGGGCTAAATGCCAACCTGTTTCGTAAAGTGCTTATTGAAATGCAACAATGGCAAAATGAAGGAATAGAGGTTGATGTTTGCTCTGTAGGGAGTAAAGCAGCCAGTTTCTTCAGCATGATTAAGGCCAATTTACGTGGACAAGTCAGCAAATTAGGTGATACGCCCAGGCAAATAGACGTACTCGGCATCATAAAAATCATGATGGATAGTTTTACTGCGGGTGAAATTGATCGTTTGTATGTGGTAAACAATGAGTTTGTTAATACCATGACTCAAAGACCCGATATGCAGCAGTTGCTTCCCGTTATTGCTGCTGAAAAAGATGAAGAATATCGTGGGCATTGGGATTATCTGTATGAACCCGGTGCAAAAGAAGTACTGGATCATTTGTTGGTACGCTATATTGAATCGATGGTTTATCAGGGATTGGTCGAAAACAATGCCTGTGAACAGGCGGCGAGAATGGTTGCCATGAAAAGCGCATCTGACAACGCAGGAAATATTATTAAAGAATTACAACTTGTGTACAACAAAGCCAGACAGGCGGCGATTACGCAGGAGATTTCAGAGATTGTTGCTGGTGCTGCCGCTGTTTAG
>GE000376
ATGAGTTTGGGTAAAATCGTTCAAATAATTGGAGCAGTTGTAGACGTGGAGTTTCCACGCGAAAATCTGCCGAAAGTATATGACGCATTGAATGTTAAAAATGGTTTAGTCTTGGAAGTTCAACAGCAATTGGGTGATGGTGTAGTCCGTACAATTGCGATGGGTTCTACCGATGGTTTGAGTCGCGGAATTGAAGTTAGCAATAGCGGCGAAGGCATTAAGGTACCTGTGGGACAGGCAACACTAGGCCGCATTATGAATGTGTTGGGTGAAGCCATTGACGAAAAAGGTCCTATTGGCGAAAAAGAAAAATGGGTCATTCATAGAGAAGCACCCAGCTATGAGGATCAGGCACCTGCTAACGAATTGCTGGAAACCGGTATTAAGGTAATCGATCTGGTTTGTCCTTTTGCAAAAGGCGGTAAAGTGGGTCTGTTCGGTGGTGCTGGTGTAGGCAAAACCGTTAACATGATGGAACTGATTCGTAACATTGCTATCGAACACAGTGGTTTCTCTGTATTTGCTGGTGTGGGTGAACGTACCCGTGAAGGGAACGATTTTTATCACGAAATGACAGATTCTAACGTTATTGATAAAGTATCATTAGTCTACGGACAAATGAACGAGCCACCCGGAAATCGTTTACGCGTTGCTTTGACCGGTCTGACTATGGCGGAATATTTCCGTGAAGAAGGTCGCGATGTTCTGTTCTTCGTTGACAATATCTATCGTTACACACTGGCGGGTACTGAAGTATCGGCGTTGTTGGGTCGTATGCCATCTGCAGTAGGTTATCAACCAACTCTGGCAGAAGAAATGGGGGTATTACAAGAGCGTATTACTTCAACCAAAACAGGTTCTATTACGTCTATTCAAGCGGTTTATGTACCTGCTGACGACTTGACCGATCCATCACCAGCCACAACATTTGCGCATTTGGATGCAACCGTTGTATTGTCACGTCAAATCGCCGAATTAGGTATCTATCCTGCTATTGATCCTTTGGATTCAAGTAGTCGTCAGTTAGATCCATTGGTTATTGGTCAAGAACATTATGATGTGGCACGTGCAGTGCAAGGTATTTTGCAACGCTACAAAGAATTACGCGACATTATTGCCATCTTGGGTATGGATGAATTGTCAGAAGAAGATAAATTGACAGTTTCAAGAGCACGTAAAATTCAGCGTTTCTTGTCACAACCATTCTTCGTTGCGGAAGTATTTACCGGTTCTCCAGGCAAATATGTATCCTTAAAAGATACCATTGCCGGATTTAAAGGCATCATTAGTGGCGAATATGACAGTTTGCCAGAACAGGCTTTCTACATGGTAGGTACCATAGACGAAGCTATTGAAAAAGCCAAGGGCATGTAA
>GE000377
ATGGCAATGACCATACATGTTGATATTGTCAGCGCTGAGAATGAGGTCTTTTCAGGTTTAGCTCAGATGGTGTTTGCACCAGCGGAGATGGGTGAAGTGGGTATTGCTCCACGTCATGCCCCGCTGATCAGTATGCTAAAACCGGGCGAAGTCAGGGTTAAAATTAGTGATAAGGAATATCAGGAGTTTTATGTGTCTGGTGGTTTACTGGAAGTTCAACCGCATCTTGTAACCGTATTGGCTGATACTGCAATTAGGGCTCATGATCTTGATGAAGCTGCCGCATTGCAAGCTAAAGCCAGAGCAGAAGAATTACTGAGCGATAAATCTGGAAAAATTGATTATGCGACTGCAAAAGCAGAATTGATACAAGCTATTTCCCAGTTAAGAACTTTGGATAGATTAAGAAAACGTGGGGCATAA
>GE000378
ATGTCGATTAAAACTATCATTTTGGCAGCAGGTCAAGGTACGCGTATGCGTTCATCGCGGCCAAAAGTATTGCATGAAATAGCTAACAAAGCTTTATTGCAGCATGTCTATGAAACCAGTTTAGCACTGACGGATAATACAATTTTTGTTGTATATGGTCATGGTGGTGAAGTAGTAAAACAAACATTAGCAAATCTTAATGTTAGCTGGATAGAACAGAAGCAACAATTAGGTACCGGTCACGCCGTACAACAAGCGATCAATTACATTGAAAACACAGATACAGTATTGATATTGTATGGCGATGTGCCTTTGCTGAAAGCGCAAACCCTACAGAATTTATTAACGCTGGTTAGCGAAACTTCTATTGCGTTATTGACAGTCGAATTAGATGACCCAACAGGCTACGGACGTATTGTGCGTGATAAAAATCATGCTGTACTTAAAATTGTCGAACAAAAAGATGCAAATGAATCTGAATTAGTCATCAAAGAAGGTAACACGGGTATCTTGGCTTTAAATGGTCAACGCTTAAAGCAATGGTTAGCTAGATTAAGTAACAATAATGCCCAGAACGAATATTATTTAACGGATATTATCGAGATGGCGGTGGCCGATGGTCTCATTGTTAATACCACGCAAGCCTTAAGTCAGGACGAAGTGTTGGGAGTGAATAACCGCAGTCAATTAGCTCATTTGGAACGTGTGTATCAATTGGAACAGGCGGAAAACTTGATGCGACTGGGTGTTACTTTAAGAGATCCACAGCGAATTGATGTACGGGGCGAATTTATAGAATTGGGTCAGGATATCGAAGTTGATGTTAATGTTATCTTTGAAGGCAGCAATCGTATTGCTTCGCATGTCAAAATAGGCGCAAATTGCATAATCAAAAATGCCAACATAGCTGAATATGTTGAAATACTGCCAAATAGTATCATTGACGATGCCAGTATCGGTGCCTATAGCCGCATTGGACCGTTTGCCAGACTTAGACCAGAAACAACATTGGCTGAACACGTACATATTGGCAATTTTGTCGAAATTAAAAAATCCACAGTTGCAACTGGCAGCAAAATTAATCACTTGAGTTATATTGGTGATAGTGAAGTGGGTAGCAAGGTCAACATTGGTGCTGGCACGATTACCTGCAATTATGATGGAGTCAATAAATTTAAAACAGTGATAGGCGATGGTGCGTTTATCGGTTCCGACAGCCAATTGGTGGCACCCGTGGTGATTGGTAAAAATGCAACTATTGGTGCCGGTTCAACCATAACCAAAGATACGCCAGCTGAGCAATTAACTTTAAGTCGGGTAAAACAAGTGAGCGTTGCAAACTGGCAACGTCCACAAAAGCAGGAGAAATAA
>GE000379
ATGTGTGGCATAGTTGCGGGCATTGCGCAGCGCAATGTGGTACCAATCTTACTGGAAGGTTTGAAACGGCTTGAATATCGTGGCTACGATTCAGCTGGACTGGCAGTCGTGAATAATCAGCAAATTTTTAGAAAGCGTGCGTTGGGAAAAGTTAAAGGTCTGGAGGCACTCATTAATAGTGATCCTATCGAAGGCAATTTAGGAATTGCTCATACGCGCTGGGCAACCCACGGCAAACCAAGTACCAATAATGCACATCCACATCTTAGTTGCGAGAAAGTGGCAGTAGTGCATAACGGTATTATTGAAAACCATGAACAATTACGCTTTGATCTTACCCAAAGTGGCTTTGAGTTTACCTCCGAGACTGATACAGAAGTCATTGTCCACAAAATTGCCGAACAATTAAAAATTAACAATGATTTGTTAATCGCTGTCAAAAATACGGTAGCGTCTTTAAAAGGTGCTTTTGCACTGGGTATTGTCTCCAGCGATCAAGCGGATACATTGATAGCCTGTCGTAAAGGCAGTCCGTTAGTCATTGGTATAGGCATCGGTGAGTTTTTTATTGCATCCGATGTAGCGGCCTTATTACCAGTAACACAATGTTTTATCTTTCTTGAAGAAGGCGATATTGCCGTACTTAAAATAGATAGTCTGTTAATTTATGACGAAAATGATTGCCTGGTTGAGCGTCCCATCATCGAAAGTCAGTTAAAAGCAGATGCGATTGATAAAGGTAAATACCGCCACTATATGCTTAAGGAAATTTATGAACAGCCCTGGGCTGTTTCAGAAACTCTGGAAGGCCGTTTTATAGACAACCGTTTTCAGGAAATTGCGTTTGGGCATAATGCCAGTGCAGTTTTTGACCAGATAAAGTCAGTGCAGATAATTGCTTGTGGAACCAGCTATCATGCGGGCTTAGTGGCTCGATATTGGTTTGAAGAATTGGCCCGGGTACCTTGCGCAATAGAAGTAGCTAGCGAATTCAGATACCGTAATCCGGTAATTTCTGCCGATACTTTGGTCGTTACCATTTCGCAATCGGGTGAAACTGCCGATACCTTGGCGGCTTTGCAGGAAGCTAAACGACTGGGAGTTAAACATTCGCTAGTGATTTGTAATGCCGCAGAAAGCTCGCTGGTTAGAGAGTCAGAACTCGTGTTAATGACACGCGCTGGTCCAGAAATTGGTGTGGCTTCCACTAAAGCGTTTACTACGCAATTAGTGGCGTTGTTAATGTTGGTCATTGCGGTAGGCAGACGTTTTGCGTTAAGCGCCGAACTGGAAGCGCAAATTGTTTCGGATTTATTTGCGTTACCTGGGAATATGGAAAAAGCCATTCGGCTGGATTCGACTATAGAAAAACTGTCGCAACGTTTTGCTGATAAGCACAATGCCTTGTTTTTGGGGCGTGGCACCCATTATCCCATTGCAATGGAAGGCGCGTTAAAATTAAAGGAAATTTCTTATATCCATGCTGAAGCTTATCCTGCGGGGGAACTGAAACATGGTCCTTTGGCACTTATTGATGCGGAAATGCCGGTAGTCACTGTTGCGCCGAATAATAATTTGTTGGAAAAACTAAAATCCAATATTCAGGAAGTGAGCGCTCGTGGCGGTCAATTAATTGTATTTATGGATGAAAATCTAGCGAATACTGAAAATGAAAATGTGCAAATTGTAAAAATGCCGAGCGTTAGCAATATTATTTCACCCATTATTTATACTATTCCGTTGCAGTTATTGTCTTATCATGTGGCGGTATTAAAAGGTACCGATGTTGATCAGCCACGTAATTTGGCTAAATCAGTTACGGTGGAATAA
>GE000380
ATGAAGATTTCCTTTGAAATAGTCCCCAGAAGTTTTCCGGCTTTTGCTGAACAGTATCAGTTTGTGCAAACGTTGGGAGCTGCGATTAATGTTATCAATGTGCCGGATATTCAGCGCTTTTCGTTACGTAGTTGGGAATTAAGCACGCACATTGACACAACACAATACCAATTTATTCCACATTTCAGGGCAATTGATTTCAGTTTAACTGGTGGGGAAATCTTCAGAATTATTGAAGAACAGGAATTGTCGCAAGTATTGTTGGTATCTGGAGATCCACCCGAAGGTTTAAAGCGCGCTTTTTATAATACCGATGTGGTGAGTCTGATACGAGTATTAAAACAACGTTATCCTTTGTTGCGGATTTATGCGGGCTTTGATCCGCATCGACAAGGACTACAGGATGAATGTGAATATATACAACGTAAAATTGATGTCGGTATTAGTGGCTTATTTTCACAACCGTTTTATGATACTAGGCTAATCGACATATACACCGAACATTTGCAAGGTCTAGACACCTATATTGGTATAAGTCCTATTACAAATATGGCTTCTAAAAATTATTGGGAAATAAAAAACAAAGTCAAATTCCCTGCCAATTTCCAGCCAGACTTAAATTGGAGTGTAAACTTTGCTAATCAGGTGATTGAATCTGCCAAAAATAGTGGATTCAATATTTATTTTATGCCGATTAAGATTGATTTGGAACTATACTTTAGTCGGATCAATTTGTTAAAAGGCAACTCGCCCTGA
>GE000381
ATGTCACAGCCAAAACTTCTCTCGAAGAATATTCAGTTTTATCTGAATATGATTTTTTTCCTTTCTACTTTAATTTATTCCGCAAGCACTTACGCCGAATCGGCGGAGCCCTCATCACGAGAAGATGGTTACGATTTAATGCAATTACTAGCGGATAAAGGTCTGCATGATATTCATGATGAACGCTGGAATGCTTACGGACAAATGACGTTTATTAATAGCTGGAAAAGTACCTTTCCTGCTCAATATACCAACGCGAATGATAGCGGTAACTCTTTATTAAATTCGCAAGAGCGCAGTTTTACCGGTACAGCCACATTGTATTTGGCGGGAAAAGCCTGGCAAGGTGGCGAGTTTTATTTAGTGCCTGAAGTGATTTCCGAACGTTCGTTATCCGGCCTAAAAGGTTTGGGTAGTGTCATTCAGAACTTTGAGCTGCAAAAAGCGGGTGGACAAGAACCTTCATATTACATCTCCAGAGGTTTTTATAAACAAACTTGGGGGTTTGGGGGCAGTAAGCAAATTGTCGCCTCTGATCCGATGCAGTTAGGCACGACTGAAGACAGTAGACGTTTTGTGTTGCGAGCGGGTGAATTTAGTATTCTGGATTTTTTTGATAAAAACAGTTATTCCGGTGATTTGCGCAGGCAGTTTAATAATATGGCCTTTTTAACTTATGCAGCTTACGATTTTGCCGCAGATGCCAGAGGATACACTTGGGGTATGGTGGGCGAGCTTGATTACGATGATTGGTCGTATAAGTTCGGTCATATTCTCGCTCCAGTGAATCCGAACCAACTGGCCTTGGATATAGAGCCATTTAAATATTTTGGGCAACAGATTGAAGTAGAGCATCGCCATGAAATAGACGGTCAACCAGGGGCGGTAAGGTTGCTGGCTTATCGAAATGTGGAGAATATGGGTAAATTCAGCGATGCTATTTCCGCTTTTAATGCTTCAGCAGGTGCCAAAAACGCAACGACCTGCACAAGCTTTAATTACGGTTCTGCAAACGCTTCTGCTCCAGATTTATGTTGGGCGCGACAAACTAATATCAAAATGGGTATAGGCTTAAATGTTGAGCAGCAGTTATATGATGATCTTGGTCTGTTCTTTCGCGGCATGTACTCAGATGGAAAAACAGAGGTTTATTCCTACACTTCAACTGATCGATCAATATCGCTAGGGGGTATTCTGAAAGGTACGCGCTGGGGAAGAAGCAAAGATTCTATTGGTCTTGGATATGCAGCCGGTTTTCTTTCCAAGGAACATATACAGTTTTTGAATCTGGGCGGTATAGATGGATTTATCGGTGATGGTCGAATTAAATATCGTCCTGAGCAGGTAGTTGATATTTATTACAGCTATAACGTTTGGAATGAAGTGTGGGTAACCGCCGATTATCAATATATTGCTAATCCCGCCTACAATGCTGATCGAGGTCCTATTGATATTTATGGTGCCAAAATTCACGTTCAATTTTGA
>GE000382
ATGACCGATACACCTGATATTTTAAAAACCATCCTCGTAAAAAAAACAGAAGAGGTTGCGCGTCGAAAACTTAATATGCCTATTTCGGCATTACAGGAAATCGCCAACAGCGCTAGCAGCCCACGTGGATTTTACCATTCGTTACGCAGTAGAGCCGATGCGCATAAACCAGCCATTATTGCTGAAATTAAAAAAGCGTCTCCGAGTCAGGGGGTAATCAGAGAAAACTTTCAACCGGTAGAAATTGCCCAAGATTATGCTATGAATGGTGCCAGTTGCTTATCGGTTTTAACCGACAAGGAGTTTTTTCAAGGTTCCGAGGCCAATTTGCAAATGGTAAGAGATCGCTGTCCGTTGCCAGTTATCCGCAAAGACTTTATGATAGATCCGTATCAAATATACGAATCACGCGCTTTAGGAGCCGATTGTATTCTTCTAATTGCAGCCGCTCTAACAGACCCTTTAATGCACGAACTTTGTACTATCAGTACCTCTCTAGGCATGGATGTCTTGGTTGAAGTTCACAATGCAGAAGAAATGCAACGTGCTTTAGCTTTAGATACTAAATTAATAGGAATTAACAACCGAAATCTCCACACTTTCGAAGTTTCTCTACAAACCACACTGGATTTAAAAAATACAGTACCAGCAGACCGTTTAGTGGTAACTGAAAGTGGTATCCATACCCAAGAAGACGTAAAACTGATGCAAGATAATGGTATTTACACTTTTCTGGTTGGCGAAGCTTTCATGCGCGCAGAACATCCAGGACAAAAAATGCGAGAGTTATTTAGCTGA
>GE000383
ATGAAAATCTGGATCTGCATCCCGGTATTTAACCGCAGTGCTTTCACCTTAAAGTGCTTAACCTCACTTAGCACACAAACATTCCAACAGTTTACTATTGTCGTTTGTGACCATGGCTCTACTGATGGTACCAGTGATGCTATACGTCAACAGTTTCCAGAAGTTGTTGTTATTAATGCTAATAATAGTTTATGGTGGACAGGTGCAATTAATCGAAGTATTGCCTATGCGTTAGAACATGCCAATAATGACGATCTTTTGTTAACCATGAATAATGATAACGAAGTACCATCAGACTATCTACAAAATTTACTGAATAATTACCATCAACATCCCAATGCAATTATTACTTCCGTTATCCACGACATTAAGACCGGCGAACTAGTATCTTGGGGGTATCGGCAAAATTGGCTGTATGCCACCGCTTATCCGGTAAATTTTGCAAAAGAACATATTCCTGATGATACTACGCTCGCAGAAGTTACCCACGCTTCTGGACGTGGCACCTTATTTCCAATATCTGTTTTTAGAGAGATAGGGCTATACGATGAGCAGCATCTACCCCATTATCTAGCTGATTACGACCTGACCTTTAAAGCTGCCCGTGCTGGCTATCGAATCTATTCCAGCTTGAATTGCAAAGTATTTTCGTATATTGACGAAACTGGCTTAGTAAAAGTGCTTAATAAATTTACCCTAAGCAGTTTTATCAATTACTTTACCAGTATCCGTTCACCAGGCAATTTAAAAGCACGCTGGTGGTTTGCATGGCATAATTGCCCTAGATGGCTATTGCCAATATATGTTTCGCTAGATCTGCTTAGGGTTTCTGGTGGCTACTTCAAAAACATACTTAGCCTCTAA
>GE000384
ATGGCAGTCGGTCAAAATCCTTTCCCCAGTATGCGTGTAATCAATGGTATCAGGCTTGGTACAGGTAATGCAGGAATTAAACAAACCCAACGCGATGATATTTTAATTATCGAAATGGTAGAGGGTGGGAGTTGTGCGGCAGTATTTACGCAGAACGCTTTTTGTGCGGCTCCGGTACATATTGCAAAATCACATTTACCTAATATGCCACGCTGGTTATTGGTTAATTCGGGTAATGCTAACGCGGGTACTGGTAAACAAGGTTTACAGGACGCATTTGCCTGTTGTACCAGTCTGGCTAATGAGGTTGAAGGTTTGGCGCAGCAGGTATTACCCTTTTCAACGGGTGTGATAGGTGAACCTTTACCCGTGTCCAAAGTCGTTGCTGTATTGCCAACTGTTTTACAAAGTTTGGATGAAGCTCATTGGGATAGAGCGGCGCACGCAATCATGACAACTGATACGTTTCCTAAGGGTGCTTCGCTGGTTCTTGATATTGCAGGTAATGCAGTCACTATCACGGGTATCTCAAAAGGTGCCGGCATGATTCAGCCAAATATGGCCACTATGTTAGGCTTTATTGCAACCGATGCTAGAATTGATCAGGAACTGTTGCAACAATGTTTGTCGGAAGTGGTAGAACAGTCATTTAACCGTATAACGGTGGATGGTGATACTTCCACTAACGATGCCTGTGTCATCTTAGCCAGCGGCTGTTCTAAGGCTCCACATATAATGGCAGGCACTCATCATTATGAACAGTTTAAAGCGGGGCTTTTGAGTATTAGCCAGCGTTTGGCTGAATTGATTGTCAGAGATGGTGAAGGTGCAACCAAGTTGATGCATATTCAGGTTAATAGTGCGCAAAGTGAGGCCGAAGCGGTTCAGGTTGCAAAAACCATAGCTCATTCGCCTTTGGTGAAAACTGCATTTTTTGCCAGCGATCCTAACTGGGGTAGAATTTTAGCAGCAGTAGGTCGGGCGGGTATCGAAAACATCAATCTGGATAATGTTGAAATTTATCTAGGTACAGTCTGTATTGTTGAAAATGGCGGCAGAGCAGTATCGTATACTGAACAGGATGGTCAGCGAGTAATGAATCAGGATGAAATTACCGTTACCGTTTGCTTAGGACGTGGCAAAGCAAGTGCAGAAGTGTTGACTTGCGATTTTTCCTATGATTATGTCCGCATTAATGCTGAGTATCGCTCCTGA
>GE000385
ATGATTATGTCCGCATTAATGCTGAGTATCGCTCCTGATAATTCGGTTACAGCCTTGCATGTTGCCGTAGGTGTCATTACTGATAATTTGGGTAATATTTTACTTACCCAGCGTGCTAAACATGTTCATCAGGGTGGCTTATGGGAGTTTCCGGGTGGCAAGCTGGAGCTTGGCGAATCGGTAGAGCGCGCTTTAATTAGAGAATTGCAGGAAGAAGTGGGTATTCTGGTTGAATTAGCCACGCCCCTAATTAAAGTCCGGTACGATTATGGTGACAGATGCGTGTTACTGGATGTGTGGCGTGTTTCCCGGTTTTCTGGTCAGGCTATGGCGTGTGAGGGGCAATCTATGTGTTGGTTGCCAGCTAAGCGTCTTGGTGAATTATCGTTTCCTGCGGCTAATTATCCCATCATTAAAGCAGCGCAATTACCCAGTTTATATGCAATTCTCGAAGGCCAAACTGTCGAGGAAGTCTTGAGCAATTGTCGATGTATATTGCAGCGTGACATTAAGTTGTTACAACTGCGTATCAAATCGTTGTCTGTGACTGATGTTGAGTTTGTTCTGCCGAAAATACTGGCAAGTTGTCAGTTACAGCAGGTTAAGCTGTTAATTAATTCGGATTTGCCTGTAGCGACTGCACAAGGTGATGGCATACATCTTACGAGTCGAGCACTGTTAGCCTGCCGAGTTAGACCGAAAAATTATGCTTGGGTGGCAGCCTCTTGTCATAATCTTGCCGAGTTAAAACATGCCGAGCAGTTGGGTGTAGACTTTGCGGTATTGGCCGCTGTTCAGTCTACGGCTACCCATCCTAAGCAACAACCCTTAGGCTGGGATCTGGTCAGTGATTGGATTGATCAGGTGAATATACCCGTTTATGTGATGGGAGGCTTGACGTTGGGTGATCTGGATCGGGCGTTTTCTGCGGGTGCACAAGGCGTGGCGGGGATTAGTGCCTTTTTGGATTGA
>GE000386
ATGAATAATATCAAGCCAAGCACCGTTAAATGTCCAACCTGCAAAAAAGCCGTTGTTTGGACACCAGAAGAGATATTTAAACCCTTTTGCAGCGAACGCTGTAAATTGATTGATTTAGGTGACTGGGCCACGGAAGCACACAAAATTCCGGGTCCGGCCTTATATGACCCGGAAGAAGAAATCGAATGA
>GE000387
ATGCGACTGGAACAATTGTTCAATCAGCTCAATCATTTCATGAAGGGATTATCCGTTTTTGATAAACGTGCTGCCATTGATGTTTTACTCGATATTTTGACTATTTTTAGTCGGAGTGATTTGAAATCTGAATTAATTAAGGAACTGGATCGCCATACGAAAGTATTAAACCAATTGATAGATAGCCAAAGTGTAGACACTATTAAATTACATGAAATACTTGCCGAACTTAATCAAGCCAGCCGCAGTCTATACAGTTCTAATGGCAAAATTGGTATCCGTGTAATGGAAAGCGATTTGTTTCAAAGCATTTCGCAACGTAATTCAATTCCTGGAGGTAGTTGTTCTTTCGATTTACCCGCCTTTCATTACTGGCTGGAACAGGATCAAGCCGAACAACAAAAAGATCTGGAACGCTGGACACAACCCTTTAACAATATCCGAACAGCTATAGACCTGATACTGGGTTTTATCCGCCAAAGCAACACTCCAAGTCAGGAAATAGCAGCCGCAGGCTTTTACCAACTTGCTCTTGATAAAAACCATCCCGTACAATTATTACGGGTGAGTATTGACTTAGATTTAAATTGCTTTGCTGAAATCAGTGGTGGCAAGCATCGCTTTAGTGTCAGATTTATGAAACCATCCAGCGACGAAAACCGCCCAAGTCAAGTGAGCGAAGATATTCCCTTTTCACTTACACGCTGTATGTTTTGA
>GE000388
ATGCTAAAAATCGGCTTAACAGGTGGCATAGGCACTGGCAAATCGACAGTTTGCAAGCTATTCGAGTCTTTAGGTATTAAAACCTTCGATGCTGACATAATAGCCAGACAATTAGTAGAACCCGGCATGCCAACTCTAAACCTACTGGAAAACACGTTTGGTGCAGATATTATTCAAGCTGACGGAACCCTGCATCGAGCGAAATTAAGAGAACTAATTTTTTCCGATCAAATAAAAAAAAAGCAGCTTGAAGATATCATGCACCCCTTGATTTATGCAAAAATTGCTGAAGAAACAGAAAACGCTAGCGGCCACTATTGTGTAGTCGCTGTACCGTTGTTGATGGAAACTCAAAAAACCGATCTGTTTGATCGCATACTGGTAATTGATTGCAGCAAAGAAATTCAACTAGAGAGAGTTATTCGTCGTAACAAGCTAAGTCGTGAACAAGTTTTAGCTATAATCGATAGTCAAATTTCAAGAGAACAAAGGTTGACACTTGCTGATGATGTGATTGAAAATTCATCTTCACTTTCCCGACTTGCAGAACAGATTAAAAGACTGCACAATTCCTATATTTTATTAGCCACTGCCAGGACAACTTCGGCTTGA
>GE000389
ATGATATTCAGTCTCCTACAAAACTCTACACCCCTGTTAATCAGTTTTATTTTTTTGACGGGACTGATGGTTGGCAGTTTTTTAAATGTGGTGATTTATCGACTTCCAGTCATGATGCAATATAAATGGCGACAGGAATGCCAACAGTTTTTAAATTTGCCCGTAGAAGAAAATACAGAAACCTTTAATTTATTATTGCCAAGATCGCGTTGTCCTGCTTGTAAATCCTTAATAACAGCAACGCAAAACATACCCGTAATAAGCTATGTTTTTTTACGTGGAAAGTGTGGCAACTGCGGTATTGCCATTTCACCTCGTTATCCATTGATCGAAGCACTTACGGGCGTGTGTTCTGCCATTATTGCCTGGCGATTCGGATACAGCGCCGCCATGTTATTTGCTTTGTTATTGACTTGGTGTTTAATTGCCCTCAGTTTTATTGATATTGACCAGCAACTACTGCCTGATTCAATCACATTACCACTTGTTTGGCTTGGATTAGGGCTAAGTCTGTGGAATGTATACACCGATTGCCAAACCAGTATTATTGGTGCCATTACCGGATACCTGAGTCTATGGAGTGTCTACAAGCTTTTTAAGTTAGTTACCGGAAAAGAAGGTATGGGCTATGGAGACTTTAAACTATTAGCACTGTTTGGGGCTTGGTTAGGCTGGCAATATTTACCCCTCATCATTTTACTGTCATCGCTGGTCGGAGCAATTATTGGTATCAGCATGATTATTTTAAAACGACAGGATGCAAGTAAACCCATACCCTTTGGCCCTTATCTGGCTACTGCAGGTTGGTTAGCACTTATCTGGGGTAATGACATTAATCATCTGTATCTACAAGCAACAGGCTTTTAG
>GE000390
ATGGTTACTCCGAAAGAACAGATCGACTTTATCTGGGAAGGCTTTGACAAACAAAATCACAAAGTCAAAAACCAGCTAACTGCCAAAAATGAAACCACAGCGCGTGCAGAATTAAGGCGCATGGGATTTAGGGTTGTGAAAATCAAACCTAAACCAAAACCCTTATTTACAGCCAGTGCCCAAAAAATTACCCCTGCAAATATTGCGGTATTTTCAAGACAGATGGAAACCATGTTAAAGGCGGGGATACCTTTAGTACAATCACTGGATATTATCGCTAAGGGACAAACAAATCCCAGTATGGCAAAAATGCTTTTCTCTATCAAAGCCGACATAGAAGGCGGAGACACTCTAGCCCAAGCTTTAGGTAGAAAGCCTTTATATTTTGACGATCTGTTTTGCAATTTGGTTTACTCCGGGGAACAGGCAGGGGTATTGGATACCATGCTGGCCAAAATCGCCACCTACAAAGAAAAAACCGAAACCCTCAAGAAAAAGATAAACTCCGCTTTCCGCTATCCAGCAATAGTTTTCACCGTTGCCATCGGCGTGACTATTATCTTACTGATTTTTGTTGTACCGGTTTTTTCTGAATTATTTAAAAGCTTTGGCGCTGAACTACCCGCTTACACCCAAATGATTGTGGAGTTATCCAATTGGGTACAAAAATGGTGGTGGCTTGTATTAGGTATTATAGGTGGAGCTTTCTTTACTTTTACATACTTTAAAAAACGCTCACGAGCCTTAAACCAGTTTTTGGATAAATATCTTTTAGTGCTTCCAGTGGTTGGCGCTCTTCTGCATAAGTCTGCAATTGCACGCTTTGCACGCACCCTGGGTATTATGTCTACTGCAGGTGTACCTCTAGTTGAAGCCTTATCATCAGTTGCAGGAGCCTGCGGCAATAGTGTTTACTATGACGCACTTATGAAAGTACGTGATGACATTGCAACCGGTCAACAATTACAATTTTCCATGACACAAACCGGCCTGTTTCCCAGCATGGTTGTACAAATGGTGGCGATTGGTGAAGAATCAGGCTCTATTGATGCTATGTTAGGTAAAGTGGCCGACTTCTACGAAGAAGAGGTTGACCAAATGGTAGAAAACATGAGCAGTATGATAGAACCTATCATTATTGTGGTGATGGGAACTTTAGTGGCAGGCTTACTGGTGGCCATGTATTTACCAATATTCAAATTAGGTTCTGTTGTTGGCTAA
>GE000391
ATGCAGACTGCACTCTTATCAACTCATTTGACCGGCTTGACAAAATGCCTTATAAAAAATGGCTTGCTGACAGAGCAAGTTGCTGTCACCTGCACACAAGAAGCACAAAAACTTAAGCAACCCTTGATCAGTTATTTGATCAAAAATAAATATACCGATAGCTTAACCGTTGCCTCATTGGCTTCTATCGAATTTGGCATACCTCTTTTCGATTTAGATGCTATGGATACCAGTTTATTACCCATTAAACTGGTCAATGAACGGCTTATACATAAACACCATGTGTTACCACTGTTTAATCGCGGTAACCGCCTGTTTATCGCCACATCAGATCCAACTAATTTTCAAGCACTCGACGAAATTAAATTTCAAACGCGGCTAACCACTGAAAACATTCTGGTCGAAGAGGATAAATTGACCAAGATGATAGAAGTGGCTCTGGAAGCTGCTGACTCTTCATCCATGAAAGATCTGCTGGATAGCGATCTGGAAAATATTAATATTTCCGCAGATGCTGAAAAACCAAATGATGAAATCTCTCCCGATGTTGACGATGCTCCTATAGTTCGTTATGTCAACAAAATTCTGCTTGATTCAATCAAACGCGGGGTATCGGATATTCATTTAGAACCGTTTGAAAAAAAATTTCGAATTCGTTATCGCGCAGATGGAATATTGTCAGAAATTGCCAATCCACCCAATAATCTTTCCAACCGAATTATTTCTCGTATCAAAGTAATGTCAAAGATGGATATTGCTGAGCGCAGAGTTCCTCAGGATGGCCGGATTAAAATGTTAATCTCCAAAAATAGAGCGATTGATTTTCGTGTCAGCTCATGCCCCACCATCTACGGCGAAAAAATTGTTATTCGTATTCTCGATCCTACCAGTGCCCAAATTGGCATTGAACAACTGGGATTTGAAGCAATACAGCAAGAACAATTTTTAAATGCTCTACAAAAACCCTATGGCATGGTATTGGTTACAGGACCAACGGGTAGCGGAAAAACAGTTTCTTTATACACAGGCCTCAATCTCCTTAATAGCATTGAACGTAATATTTCAACTGCCGAAGATCCTGTAGAAATTACAGTGGAAGGCATTAATCAGGTTAATGTTAACCCTAAAGCTGGCTTAAGCTTTGCTGAAGCCCTACGCTCTTTCCTACGTCAGGATCCAGATGTAATCATGGTGGGGGAAATTCGTGACCTAGAAACGGCTAGTATCGCCATCAAAGCAGCACAAACGGGTCATATGGTGTTATCTACCTTACACACTAACGATGCACCTGGCACCATTAATCGGCTGATGCAGATGGGTATTGAGCCTTTTAATATTGCATCTGCAGTCATCTTGATTGTTGCGCAACGTTTGGCACGTCGCTTATGCGAAAAGTGTAAAAAAGAAGCACAGTTACCCGACAACATCTGGTTATTAGCAGGATTTAATAAAGAAGAGATAGGCTCTTTTAAAATTTACGAGCCCGTCGGTTGCCAACACTGTACCAATGGTTATAAAGGACGAGTAGGTATATATCAAGTCATGCCTATTACTGATAATATGCGCAGCTTAATATTACGTGGTGGTAATTCAATGGAAATGTCTGCACTGGCCAAAAGTGAAGGCGTTAATGATCTCCGAGCTTCAGGCTTACTAAAAGTTCGTCAGGGTATTACTTCGCTGACAGAAATTGACCGTGTCACCAAGGAATAA
>GE000392
ATGACACATCAAGCTCGTAAACGATTTGGCCAAAACTTTCTACAAGATCAAAGCATTATCTACAATATTCTTGCACAAGCCCATCCAGTTAAGGGTGAGCATTGGCTGGAAATTGGTCCTGGCCTGGGAGCATTAACAAAACCTTTGCTAAAAACTCAGGTAAGACTGGACGTGGTTGAACTGGATCGCGATCTGGTCAAACACTTGCAACAACAGTTTGCTGATCATCCTAATCTGACTATCCACAGTGCAGATGCCTTAGAGTTCGATTTTTCGGCACTCGCTCACGCAAATGAAAAACTCAGGGTAATAGGCAATCTACCTTACAATATTTCTACGCCCTTAATGTTTCATTTACTGGAAAACACTAACTGCATTCAAGATATGCATTTTATGTTACAAAAAGAGGTGGTGGACAGAATTTGCGCAGCACCCGGCAGCAAAACCTATGGTCGCCTTAGCGTTATGATGCAATATTACTGTGCCACTGAAATTTTGTTTGATGTACCACCTGAAAGTTTTGATCCGGCACCCAAAGTGATGTCGGCCATCGTAAAATTAACACCGCATCTACAAGCGCCTGTTACTATCAAAAATTTAGTCAGTTTTAAACAATTAGTCACCCAAGCATTTTCTCAGCGTCGTAAAACCATCCGCAACTCACTCAAAAATTGGGTCGATGAACAACAAATGTTAGCATTGGGTATAGACCCCAGTCTTCGTGCTGAATCACTCAATCTGGAACAATTTGCCAGTCTTAATATGCATGCTAATAACGATGAGGTTGGTTTACCTCCATTAAAACCTATTTAA
>GE000393
ATGACTCACTCATCACTTATACCCAGAATTGCTCTCACTCCAGGCGAACCTGCAGGTATAGGCCCAGATCTATGTATACAATTAGCGCAACATCCACAAAATTGCCAGTTGCTTGCTATTGCTGATCCTGAACTGCTCAATCAACGCGCCAAACAATTAAACTTACCCCTAAACATTCGTATTTTTGAGCATTCTGAACCTGTTATTGTGCCAGCATCAACGCTGACCGTAATACCCATTTCCTTAGCAAGTCACGTAGAATGTGGCGTGCTAAATCCTGCGAATAGCCACTATGTGATTGAAACTATTCGGCGTGCAACTCAAGCTTGTCTTGAGGGCTATTGCGACGCAATGTTAACCGCTCCTGTTCATAAAGGGGTTATCAATGATGCGGGCATTCCGTTTAGTGGTCATACCGAATTTATTGCAGAAATCACAGGAGCTAACCCGGTCATGATGTTAGTCACCCCGGGTTTAAGAGTAGCATTGGTTACCACTCATTTACCTTTATCAGCTGTTAGTTCTGCTATTACCACTAATTCTCTGACAACCGTCATACGTTTGCTGAATAAAGATTTACAAGACCGCTTCGCCATTAAAAATCCACATATATTGGTGTGCGGTTTAAATCCACATGCGGGTGAAAATGGTCATCTTGGAAGAGAAGAAATTGAAGTAATAGAACCGGTACTAAAGCAATTGCGCAACGAAGGTATTAATTTGCAGGGCCCTTTACCTGCCGATACTTTATTCACACCTAAATATCTGCAAACAGCAGATGCCGTTTTAGCCATGTATCACGATCAGGGATTACCTGTTCTAAAGCATATGGGGTTTGGTCAAGCTGCCAACATCACTCTAGGTCTGCCTATCATCCGTACTTCTGTTGATCACGGTACTGCGCTTGACTTGGCGGGTACAGGTAAAGCTCAGCTGGGTAGCATGCAATTCGCCTTACAAACAGCATTAGAGATGATCCCTCAATCTAAATTTAAAAATAACAATCATTAA
>GE000394
ATGTTTGATGTTTTTGTTAGTGGTGTTAATCCAAATAGACTTGGAGAATTAGAGGATATTAAACAAAACATTAGCAGCACTTTGGGTATTGAGGGCGAAAATCTGGAAATGTTGCTTGCATCTGACGGCGAATTAGTTTGCATACAGGAAAATATTCCAGAAAACCAAGCCATCAAAATTTGTAATATTCTGACGGAAATGGGTTTACTGTGTTCCTTTGAAGTTACAAAAACCACACGCTGGGATCATTTATCAGTAGAACCGTCAAACAATCCTTCCCCAAAAACATTTATCTGTAGCGTTTGTGAAAAAGAAACACCCGCTGTTAACGGACAAAAATCTCAAATTTGTCCTAGCTGTAAAGAAAATATAGAAAAAATCCAAATACAGGATGAAATAGCTGAAATTGAAGCTTTACGGAAAAATCTGCTTCTGGAAGCAAAACTTGAAGAACAGCGTGAAGAAGAGGAAAAACGTCAAAAACAGCAGCATAATGACAATGCAAACATTGAAGAGCAATTCGCGAAAGATTTAGACGAACAAAACCAGCATCAATCATTTAATTTCGACGCACCAACTTTTAAGAATAAATATGTCATCCCCCTTATCCTGTTAGCACTTGGCTTGACTGGACTCACAACTTATTTATTTTGGCCTGAAAATAATACTAGCAACGCAGCACTGTTAAACAATAATACTGGAAAAACACCGAATCAGACTCAATCGGCCACTTTCGGAAATGACAATACGGTTAAAAACCCACCAGAAAATATTGGGGAAGCAGGGCAATTACCTAGCCTGTTGGATATCAGCAATTCTATTCCTGCATCTGCAGAAGGCGAATTATACGTCCAACCCCTCATATCCAGTTATCAGGCTATCAACAAATTCTTGCAGTCTTATAATCTTGGCTCCCAAAATTCCGAAGCAACTACCCAAAACAGAGTCTTTGAAACCACCTTGTATCATCAATTAGGTGCAGATATTGAATGGAATACCTTCCTTTATCGCAAAGCACAACAACTAATTAGTGACAAAAAATTTAAATCTGCCTATTTACTGAGTCAATTTCAAACTAATTTAGCTGACCAGAATAGCATTATTGTCAAACTAGTAACTGAATACGCCAAACTTAGTCGTCAAGATTTGATAAATGCCACTCTCACTAAATTAAACCAACGCATTAAAAACCAACCAGCTGAAATGCAAGCCATCTATTCCCTACAGCTTGACTTGGCTCTGCAAAACATCACCAATAAAAAAAATGGGCTTGAAGAGGGCGAAAACCAAGCATTTAAGTTGATAGACCCGGTTAAACAAAGTATGGTTTTCAGCAAAATTGCCGTTATAGAAAACACTCTTGGTAATGCAGATGCCTATAACAAGCATTTTTCACTTGCACAAGAAAAACTTAAAGAAGCACAACCTAGTCTGGAGCAAATTTCAGGCTTTATTGACCTTGCCGCTGATTATGCAAAAGTTGGAAATTCCCTAAATGCAGAAGTATCATTGATATTAGCCGAATTATCCTTGCTCAAATTAGATCCTGTAAAACAGGAAATAGGACTAGCATTATTGCTAAAATCCGCTTATCAAATCAATAATGCAACTTATATCAAAAAATATGCTGAATTGATTCACTCTGCTACTAGTCGCTCCAAGACCAGTTTTGAAAGTATTGAATTACAATACCACGACAACCTCTCAACCGATGTTAGTAAACAACTTAGCTATATAACTAACCCGGATTTCTCAGCCATAGCGACTGCATTTTCGGCTTTACTGGAAGAGGATCCCGTCATACAAAAAACGCTGTTTGATACTGCCATAAAGAAATTGTCGCAAATTACCGATAATGAGTCTAAAGCGTTGGCAAGTAGTAAAGTAGCGCGCTATATGTATCGACTGGGACACATTAATCCGGCAATTAGTTTATTTGATGAGGCGCTTGATCTGGCGCTCAAATTACCTAAAGACCAACAACAAGATGCAGTTCTTATCCTGTTGGCTGACGACAAATCTAAGGTATTTTTTACAGACAGTGCTAATAGGGTCGCGCATTTAATTCACGATGAAACTTTAAAATCCGACACCCTTGATATGCTTGGTAACATAACAGGGGTTTCAAACGAATTGAAATTATAA
>GE000395
ATGCTAATTACTTTACTAAGACACGCCAACGCAGAAGACAGAAGCCTTACAGTTGCAGACGAAAAACGCATATTAACTGAAAAAGGTATCAAACAAAGCAAACGCGTAGCAGACTTTTGTGAATCAAAGCAATTGCTACCAGAAATATTGCTATCTAGTCCACTCACACGCGCTGAACAAACTGCAAAAATAGTACAAAAAAACCTGAAAGCTTGCCCTGAAGTGACTCTGGTAACCTGGCTTGAAAATGGCACGCCACTCAAAGTGGTCGTTGCAGAACTTGGCAAACTTGCAGAACAACAACTAGATAATATCTGGCTGGTAGGTCACGAACCTGATTTTTCTGAGCTGATAGCTTATTTATTACAATCTAAAGGTGATCACTTCAGCATAAAAAAAGCATCACTTACCAGTCTTGATGTTTGCTTTACTGGAACGCCAACCGCTCGTTTGCTATGGAGCATCCCTTGCTCACTAATTACTTGA
>GE000396
ATGGCAACTCAAACTATCACAATAGTCCGTATTTATCTTCGTGAAGGCGAACATCTCCTCACGCGTATTTTCAATTTTCTACGTGATCAGGAACAAGTTTCAGGCGTCACTGTATTACGTGGTATCGCAGGTTTTGGTACTGATGGCAAACTGCATACCAGCTCACTTGCAGATTTATCACTGGATTTGCCTTTAATTATTGAATTCTATGATTTACCGGAACGTATTGACAGCATTCTTAAAAATTTAGAATCCTTTACGGGCATTACGCATGTTATCAGTTGGCAAGCCTTTGCCCATTTAAGAGATCACTAA
>GE000397
ATGCAACAATTGATAGCGATAGCCATAGGCGGTTCAGTTGGCGCAATCACACGCTTTCTGGTTGCTAATTTAATATATGGCTTTTTGGGACGTAGTTTTCCAATTGGCACTTTATTCATCAATGTATCTGGCTCTTTTTTAATGGGCTTTCTGACAGAATTATTGTTACAGCGCTTTGCTTTAGCCATTGAATTACGTGCGGGAATACTGGTTGGCTTCCTTGGTGCTTACACCACTTTCTCAACTTTTGCACTGGAAACACTCTATCTTTTTGAAGCAGGAAGCCTGAGTAAAGCATTTTTAAACGTATTTTTGAGTACCGTATTTTGTATTGCTGCATGCTGCCTTGGCTTGGTTTTGGGGCGAAGCCTATTTAGCGATACCTTAGTTAACTGGCAAATACCAGCGCTACCCTATATCAATTTACTCAATATTTTATTGCTTACGTTTTTTAGTTCTATGCTGACAAAATTCCTAATGCACCGTTTTAATTTGAGTATAGAATGGCAAACTACCAGTTTTATTTTACTACTGGGTGTGGCGACCATTGCGTCAACCTTAAGTTTTGTATTTAAATCTGCGGATTTAAGCCTGGAATTTCATACGTTATTAAGCCTGTTCATCATTAACGCCCTATTAGGCGTTACTATGCTGTGGCTTGGTGCTTTGGTCGGGAATTGGTTATGGCAACTCAAACTATCACAATAG
>GE000398
ATGAGTGAACTGCAGCAAGGCTTAGTGATTGCCCACCTCGGCCAAGGTATAGCGGTTGAGGTGGGTGAGCAAACACTACTCTGTCAAACCTTACGTAAACTGGACACAGTAGTTGTTGGCGATCAAGTTATGATCTCCATAATCGCAGACCAACAAGGACGTATCGAACAACTATTACCCAGACGCTCAGTTTTGCAACGCCCTAGTCGTAGCAAACAAACCCGACCTGTGGCTGCCAATATCGACACTATTTTTGTCGTTTTTGCAGCGGAACCCGAATGCGACTTTTTGCTTCTGGATCAATATTTATGCATCTGTGAAAATTGCAATATTAATGCTGCCATCGTATTTAATAAGATTGATTTACCTTTTGCAAATACTATTGAGCTAGAATTACAGTATTATCAATCTCTTAGCTACCCTCTATACAAAGTCAGTAGCAAACTAAACATCGGCATTAGTGATTTGCAAGCCGTTTTAAGCCAGCAAACCAGTATGTTCGCCGGACAATCTGGGGTAGGTAAATCATCCTTAACCAACGCTCTGTTACCCGATAAAAACTTACGTATAAACAGTGTTTCAGAAACCACTCGCCATGGTAGACACACCACTACCGCCGCTACACTCTATCACCTGCTTGGTGGTGGGCAGTTGATTGACAGTCCTGGCGTGGCCATTTTTGGACTTGCCGGATTATCGGAAGCACAATTGGCGTGGGGATATCGTGAGTTTCAGCCTTTCATAGGTCAATGTCGGTTTAATGATTGTCGCCATGTAACAGATAAAGATTGTGCAGTCAGATCGGCTGTCACGAAAGGTGAAGTTTCTACCAGCCGTTATCAAAGATTTTTAAAACTGCGGGAAAAAATGCCGCCTACTCAGCCAGGCAACAACCGATAA
>GE000399
ATGACTACTTTTACTGTAATTTTTATTATCGCTTTAACTCTATCCTATGGTGTTCAATTTTGGTTAGCCTTGCGCCAGAAAGCCTATGTATTATCACATCGAGAGCAAGTACCCGCCGCTTTTAGCGACCGGGTATCGTTAAGTGCGCATCAAAAAGCTGCCGATTACACTATCGAAAAAAGTCGCTTGGGCGACATTGACAGTGTCGTTGGACTGATTTTTTTATTACTCTTGACGCTGGGTGGTGGCATCAGTTTAGTCTTCGAATTTTGGTCGACTTTCGATCTTTCCCCCTTGTTATCCAGTTTAATAGCGGTAGCTAACATTTTTCTGTTGATGACGTTGGTGGAAATCCCCTTCAGCCTCTATCAAACCTTTGTGATAGAAGAAAAGTTTGGTTTTAATAAAAATACCCTGCCGCAATTCATTAAAGATCAACTCATCTCCTTTACCCTGACCATGGGTATAGGTTTACCGATTATGGCCTTGATTTTGTGGGTGATGGATAGTATTGGCAGCTTGTGGTGGTTATACGCCTGGTTGATTGTGATGAGCTTTTCATTGCTAATGAGCTGGCTGTTTCCTACCGTGATTGCCCCGCTTTTCAACAAGTTTACGCCTATGGAAGACGGCAGTTTAAAAGAACGCATCCAAAACTTATTAAGCCGTTGTGGCTTTAATAGTCAGGGCATTTTTATTATGGATGGTTCAAAGCGCTCTGGACATGGTAATGCTTATTTCACTGGCTTAGGTAACAATAAACGTATCGTGTTTTTTGACACTCTCATTAATTCACTGGATGAAGACGAACTGGAAGCGGTACTGGCTCATGAACTTGGTCACTTTAAACGCAAGCATGTTATTAAAATGCTGGTTGCTTCGTCGATAATGACACTGATTAGTTTTGCCGTATTAGGTTGGTTAATCACACAGGATTGGTTCTTTGATGGCTTAGGCGTCAGCATACACTCAAATGCTGCAGCCTTGTTGTTGTTTACTTTGGTATCTCCGGTATTTACCACGTTCATGCAACCCATTAGTGCATATTTTCAGCGTCAATTTGAATTTGAAGCTGACGACTTTGCCACCGAACAAGCACAAGGCAGCAAAATGATCAGCGGCTTGGTAAAACTATACGAAGAGAATGCCAGCACCCTGACCCCTGATCCACTTTATTCGGCTTTTCATTATAGCCATCCTCCGGCTGCCATTCGTATCGCACATATCGAAGCGAAAATGCAGTCCGCTGGATGA
>GE000400
ATGTCTCAGGATGCTAATAACCTCATATGGATTGATTTGGAAATGACAGGTCTGGATCCCGATAATGATAGGATTATTGAGATAGCCACCATAGTAACCGATAAAGACCTTAATGTTCTAGCTACAGGTCCTCTTATGGCCGTAAAACAGAGCGATGAGGCACTTGCCGCAATGGATAATTGGAATCAGGAACATCATGGACAATCTGGTTTGATTTCACGCGTTAAAAATTCAACGATTAGTGAGGCTGATGCAGAACAGCAAACTATTGAGTTTTTAAGCCAGTGGTTACCTGTTAGAACGTCGCCTATGTGTGGCAATAGTATTTGTCAGGATAGACGTTTTTTATATCGTTATATGCCTAAACTGGAAGCGTTTTTCCATTACCGTAATTTGGATGTTTCTACCGTAAAGGAATTGGCTGGGCGTTGGGCTCCTCAGCTCAAAGACGGATTTCAGAAAAAATCTGCCCATCAAGCATTGGACGATATTATCGAATCCATAGAAGAACTGCGTTATTACCGAGAACATTTTTTCAAGTTTTAA
>GE000401
ATGTTAGACCCTAGATTATTTAGAAGTGAACTTGATTATGTTCAGCAACAATTGCAAAGACGTAATTTTAATTTTGATGCAAATGGTTATCAGATTTTAGAAGAACGCCGTAAAGATATTCAGGTTAAAACTCAAGAATTACAAAGTGAGCGTAACACCCGATCTAAAATTATTGGTCAAGCTAAAGCGCAAGGTCAGGATATTCAGCCCTTACTGGATCAAGTAGAGAATTTAGGCGATCAACTTAAATTGGCCGAAACAGAATTACAAGATGTGCAAGCGCAATTAACTATTTTATTGGAAGGCATTCCCAATATTCTGGATGAAAGCGTGCCAGCAGGTAAAAGTGACACGGATAATATCGAAGTAAGTCGGTGGGGAAATATCCCTGTTTTTGACTTCGCTCCGAAAGATCATGTAGATTTGGGTGAACCTTTAGGAATGAATTTTGAGCTGGGCGCTAAAATTGCCAGTGCTCGTTTTGTTGTGCTAACTGGAAAGCTGGCAAGCTTGCAGCGTGCCATTATTCAACTGATGCTGGATACGCACAGTAATGAACATCAATATCAAGAAACCTATGTGCCGTTTATGGCTAATGCAGCCAGTTTGCGCGGTACAGGACAGTTACCTAAATTCGAAGCGGATTTGTTTACCGTTAAAAATGATCCTACTTTGTATCTTATTCCAACCGCCGAAGTGCCTGTTACCAATATTGTGCGGGATGTCATATTGGAGGCTAAACAACTGCCTTTAAAGTTTGTCTGTCATTCACCCTGTTTTCGTAGTGAAGCGGGTGCTTATGGCAGTGATGTACGCGGTATGATTCGTCAGCATCAGTTTGAAAAAGTTGAGCTGGTGCAAATCGTCAAACCCGAAGAATCTGTGCAGGCCCACGAGGAATTAACCGCGCATGCCGAAACTATTTTGAAAAAACTGCAACTGCCTTACCGAAAAGTGTTGTTATGCGCAGGAGATACCGGATTTTCTTCCGCTAAAACTTACGATTTAGAAGTTTGGCTACCTGGGCAGCAAAAATACCGGGAAATTTCTTCGTGTAGTAATTTTAAAGATTTTCAGGCGCGTCGTTTGCAAGCACGTTGGCGTAATCCTGAAACAGGCAAGCCTGAATTAGTACATACCTTAAATGGTTCGGGCCTTGCCGCTGGTCGTACCTTGATAGCCATTATGGAAAACTACCAAAATGCAGATGGTTCTATAACTGTACCAGAAGTGTTACGGCATTATTTAGGGGGGCTTGAGAAAATTAGCTAA
>GE000402
ATGATTGACAATTTGATTAAGAACGCTCTCCAGCAACGTATTCTTATTTTGGTGCTGGCGGTGGCTATAACTGTGCTTGGTCTGCGTGCCATGCAACTATTATCAGTTGATGCATTTCCTGATGTCACCAATATTCAAGTGCAAATAGCCACTGCAGCAGGCGGACGCTCACCCGACGAAGTTGAACGCTTAGTCACTGTACCTTTGGAAGTGGCAATGGCCGGCTTGCCTGGTTTGGAAGAAATGCGTTCGCTCAATAAAAATGGCTTATCTTTAATTACCCTGATTTTTAACGATAACACTGAAGTCTATTTCGCCAGACAACTAGTCATGGAACGTCTGATCGAAATTAAACAGCAAATGCCTAATGATGTAAATCCAGTACTAGGGCCCGTGTCTACGGGTTTGGGCGAAATTTATCAATACACGCTGGATAGGGAAGATGACGGCCAGCGCGCGCTAAGCTTAGAAGAATTACAACAACGTAGAGAAATACAAGATTGGATAGTACGTCCCTTGTTACGTGGAATTTCAGGTGTTGCAGAAATCAACTCTCAGGGTGGTTATGTCAAACAATATCAAGTATTAGTCAATCCAGATCGGCTTAACCATTACCGGATTTCTTTAACTGAGGTTTTTAACGCCTTGGCTCGAAATAACGCAAATAGCGGTGGAGGGGTACTACCGCATTTTGCCGAACAATATCTAATCCGTGGCGTTGGTTTAATTAATAATCTTGAAGATATTGGCAATATAGTACTCAAAGAAGAGCGTAGTGTTCCCATCCATATTTTGGATGTGGCCGATGTTACCATCGGCCATGAAGTGCGTACCGGCGCAGTCATTAAAAATGGCTATACAGAGTCAGTCGGCGGCATAGTCATGATGTTACGTGGAGAAAACGCAAAAGAGGTGGTCAATCAAATCAGGGAAAGAGTAGATGAAATTAATACAAAAGCCATGTTACCAAACGGATTGAAAATTGTTTCCTATTATGATCGTGGCGATCTTGTTGATGCCGCGCTACACACTGTCATTAAAGTGCTATTAGAAGGAATAGGGCTTGTAGTCATTATATTGTTTCTATTTCTGGGCGATATTCGTTCCAGTCTGATTGTGGCTAGCACTTTAATCGTTACACCGTTAGTTACCTTTATCATCATGAATCAGTTTGGCATTTCTGCCAATTTAATGTCACTGGGTGGCCTAGCGATTGCCATCGGTTTGATGGTAGATGGTTCTGTTGTGGTGGTTGAAAATGCTTTTCGTTTGCTGAGTGAACGTAAAGGCCGAACCTCTAGCCGAGTTCAAGTGGTAATGTTTGCGGCTCAAGAAGTAGCAACGCCAGTTTTGTTTGGCGTTGGCATTATTGTACTGGTTTTCTTACCGCTCATGACATTACAGGGAATGGAAGGCAAAATGTTTGCACCGCTAGCCTATACTATTGCCATAGCTCTGCTGATTTCGCTTTTACTTTCTCTTACCTTGTCCCCGGTACTGTGTTCCTATTTACTCGAAGGACATGACGGCGAACACGATACAAAGCTTATTGCTGTCATGAAGAAACCTTATTTAAATGTTTTGGATTGGTCCATGGCTAACCGACATAAGGTTGTGATTGCAGCAATTACTGTATTTTTTGCCACATTAGCCTTACTACCGCTATTGGGTACTTCATTCATTCCTGAAATGAAAGAAGGTTCCATTGTTCCTGGCATTACCAGAGTACCCAATATTTCTCTGGAAGAGGGCATTAAAATTGAGATGCAAGCCATGCAGATGGTCATGGAAACTCCCGGTGTAAAAATGGTGGTCACCAATATTGGCAGAGGTGAAAGCCCTGCCGATCCGCAAGGTCAGAACGACTCCACCCCTATAGCAACCCTAAATCCGCCGTCTGAGTGGCCGAAAAATTGGACACAAGACACTATAGCCGATGCCATACAGACAAAACTGACTACCAATCTACCCGGTGTACAGGTGGTGATGGCACAACCCATTTCTGATCGAGTGGATGAAATGGTTACCGGGGTGCGCTCTGATGTAGCGGTAAAAGTATTTGGTGACGATATGGCACAATTAAAAATAATTGCAGAACAAATTGCCGCGATTGCCAATGACGTGACTGGCGCACGTGATATTCGTATCGAACGACTCAGCGGTCAACAATATCTTAATATCAATATTGATCGTCATGCCATAGCTCGTCATGGTCTCAACGCCTCGGATATTCACGACATTATTGAAACGGCAATTGGAGGTAAGATTGCAACCGAAATCTATCAGGGTGAACGCCGTTTTTCGGCAGCAGTACGAATGGATGAATCATTTCGCAACAATATTGCAGCAATTGATGCCATCATGCTGACATCCCCCAATGGTGCCAGAGTACCATTGGGGGATGTTACCCAAATTAGCTTGAACGATGGCCCCGCTCAAATCAGCCGAGAAATGGGTAAACGACGTATTGTCATCGGCATCAATGTCCGTGATCGCGATTTGGGGGGATTCGTTTACGAACTTCAACAGGAAGTCAGTAAAAAACTAAACTTACCCTCTGGATATTATCTGAAATGGGGAGGACAATTTCAAAATATGGAGAGGGCTTTAGGACATTTGAAATTGATTATTCCCGTGACAATCGGCGCAATTTTCTTTTTGCTGTTTATGTTGTTTAAATCAGTACGTTTTGCAGCGCTAATTATTTTGGTTCTTCCCTTTGCTTCAATTGGTGGCATCATTAGCTTGTTTGCTACCGGTGTTTATTTGTCAGTACCCGCATCGGTGGGATTTATTGCTTTATGGGGAATTGCTGTATTAAATGGCGTGGTGCTGGTGTCTTATATCCGTAACTTACGTGCCCTGGGTATTCCACAGGCTCAGGCGATTCGCCAAGGGTGCGAACAGCGTTTTAGACCCGTAATGATGACCGCAACAGTTGCCTTATTAGGTTTGGTGCCCTTTTTATTCGCCACAGGCCCAGGGTCAGAAGTGCAAAAGCCACTGGCTATTGTTGTGATTGGTGGACTGATCAGTTCAACACTGTTGACGCTGATAGTTTTACCTGCTTTATATAGTTGGTTTGATAATCGAGATAGCGAAAAGCCTTTAAACAATTTTCGTAACTATTCAGAGTAA
>GE000403
ATGCAAAACGCCGGTTACCAGCCGTTTATACTGATTTCAACACTACTCATCATTGTCTTTTTTAGCCTACCGATTGTCCATGCAGAGTCATTACAAAGTATCGAAGCTAATCCAGCTTTGTTAAAATTGATAAAAATAGAGGAAATTAAACCGCGTAACATTGCAGACTCTTTACAGCTATCTGCTCGAGTAGAGCTAGATCAGAAACGCGTAGCTCGCATAGGCGCCTCCGTAACAGGGCGTGTGACAGAAATCAAAGCGGAATTAGGTCAAGCCGTTGAGAAAGGCCAATACTTAGCTCTATTGAATAGCAATGAGTTAGGTAAAGCTCAATCTGATTATCTAAAATCCAGCTCGCAAGCCAATCTGCGCCGATTAGTGGTACAACGTGCAGAACGCTTATTGCAGAGTGGCGTAATTGCTGAATCCGAACTACAAGACCGCCGAGCAATTTTGAATGAAGCAGAAGTAGATTTACAAGCTGCACGAGATCAATTACGCGTCATGGGCATGAATGAATCAGATCTTAAAAACTTAGCCAAAGAACGAACCATACACTCATACTCGCCAGTGACATCCAGTATAAAAGGCATTGTTATTGAGCGACATATTACTTTGGGACAAGTAGTACAACCCTCTGACAGTCTTTATACAGTCGCCGATCTTTCTCAATTATGGCTAGTAGCCGAAGTACCCGAGCAACAAGCACAGTGGGCGCATGAAGGTGATCAGGTAGAAGCAGAAATCCCCGCACTTCCAGGCATGGAAATCAAGGGGAAATTGATCTATGTTGCCGATTTGGTTAATCCAGAAACACGAACAGTCACAGTGCAAATGGAGCTTGCCAATCCACAACGACTATTAAAACCTCAAATGTTAGCAACATTAAAAATCAGTAAACACGGCTCACAATTGCTGGTGGTGCCTAGTCAGTCCGTCGTGCGAGATAATGATAAAGATTATATCTTTGTGCAAACGGCTACAACACGCTTCGAAATGCGTCCGGTAAAACTTGGTCGCGAAGAAAACGGAGTACGCGTTTTACTAGAAGGTTTGCCAAGTGGCGTGCATATTGTTACTGATGGTGCTTTTCATCTTAATAATGAGCGTCTACGTAGCACTTTGGAATAA
>GE000404
ATGTCGATCAAGGTAATAAAAGCGTTTTCTGAACAAGCAAAAAGTGATGAGGCGCTGAAAGAAAAACTAAAAGCATGTTTAAAGATCAAAGAGTTAATTAGCCTGGGACGGGAGTATGATTTTGAGATAGATGAGGTTGAGCTGTATCCACCCAACGAACCCCAATTTACCGAAGATCAACTTTCAGAAAGATTAGCAAAAGCATTGCTTAGAGTTTAG
>GE000405
ATGATACAGGAACAAATCAACGAAAATCTAAAAAAGATTGAAACCTGGAAACGTATTATCTTTATGTTGATTTACGCTCTCATCGACAGCATGGTCAAGTTAATATTGTGGCTGGTCGTTTTCTTACAGACTGGATCAGTTTTATTGACTGGCAATACTAATCCACATATTCTGGAATTTGGTCGCAGTTTATCGACCTATCATTACCATATTGTGCTGTTTTTGACTTTCAGTACCGAACGGCTACCGTTTCCATTCTCTGACTGGAATATTGTTAAAACCGATAGTGAACTACTGAAAAATGACTGA
>GE000406
ATGTCAGAAAACACATACGCATTTGAAGACACAAAGTCTAGGGGCATCCTCTGGGGGGCCGGAACATTGGTGGGCATTGTTGTCGTTATTTTGCTAGTGCTGGGAGAATGGTGGAGCCGCGAACCAGAGCAATTCAACGTTCAGGACGAAGCCATTGAACGCATGAATGTAACCCACACAGATCAAATGCCTATCGGTTATGTTTATGCAAGCACTCTTGCCCATATAGCCGATGTTATCCTGTTTAAGCCTGGCGGTTATCTCTCCAATGATGTAGCACCACCTGGTTTATTTTGCGATAACATACAGAGTTTCGAATACGGCGCACTGGTCATGCTACGTGATGGTACAACAGCCTTACGTAACCATTTTGCCCGCGATCAATCTCAATCAGCAGAAGATCCCGATCTGGCTAAAGCAGAGCCCAGTTTCTATTACGAACCTAACTCGTGGGCATTACCTTCCACTGAATCCGAATATGTTAAAGGTATTGAGGCCCTGCATGCCTATATGGGACGCCTGCAAAATCCGTCTGCCACTTCAAAAGCGGCACAATTCCATTCACGTGCTGACAATTTATGGCAATACACGGAAGTTGTCATTAAACGCTTAGGGGGTTTAAATACACGATTGGCAGCTAGTACCGATAAATTTTCTGGCGCGACACATGGTGATCCATCAAACCCGGTGGATATTAATATGCCTACCATAGGCCAAACACCCTGGATGGAAATTGATAACGTGTTTTACGAAGCACGTGGCTCCTGTTGGGCTTTATTGCACATTCTTAAAGCCATTAAGCACGATTTTGCGGATATTTTATTAGACAAACGTGCTATGAATACTCTGGATAACATGATACAGGCATTGGAAAATGCCTTGACACCAACTCTGAGTCCAGTGGTATTAAATGGAGATGGATTTGGTTTGTTTGCTAACTATTCCTTGGCAATGGCTAACTATATTGCCCGTGCAAATGCTGCGGCTTTAGACTTGCGGGATGTAATGAACAGAGGCTAA
>GE000407
ATGCAATGTTTTATCTACAAAAGCCAAAAAAAAGACGAGCTATATCTTTATCTTGATAAGCTTGATGATTTCTCCGCGGTTCCCGACCCCCTACTAAACAGTTTGGGACGATTGGTTTTCGTAATGGAATTACAGCTTACTCTACAGCGAAAACTTGCCAGAGAAGATGTTAAAAAAGTGATGCATAGCTTACAAACCAAACACTTTTTTGTGCAGATGCCACCAGCATTTATCAATTTGGCAATAAACAAAACAACCGGACAACTACACTGA
>GE000408
ATGTTCAGCATGAAAAAAACCTCTTTAGATACTAATTTTTTTAAAACGGCTTGTTTATTTGAGGGGGCTTTGATTGTTGTAGCCATCGTGTTGGGTTGGTTAACAAATACCGATCCATTTGCCAATCTTCACTTTTCTGAAGCGGCTCTTGGTTTAGGATTATTGGCAACCTTGCCAATGTTAATTATGTTTTTTGTGATACAGCAATTGCCTAATTTAGCCGTACAAAAAATCAGAGATTTGTTATTGGCAACACTTGGTCCGCCTTTATATCGTCGTCACTGGACAGATTTATTTGTTTTGTCCAGTATTGCGGGTATTTCTGAAGAATTGTTATTTCGTGGCGTTTTACAGCCTTGGTTGGAAAATTCATTCAATATGATGACTGGTTTGGTTGCCAGTAACCTGGTTTTTGCTCTAGTTCATGCTATAACGCCAATTTATGCCCTTTTGGCCCTACTTATAGGTCTTTATCTTGGCGTTAGCCTTGATTATCAGGGTGAGCGAAATTTATTAGTACCTATGGTTATTCATGCTCTTTATGATTTTGTAGCATTTATTGTCATATTGCGTAATTACAAAAAGTCGTTAATAGGTTGA
>GE000409
ATGATGCAAGAACCTAAATTTTCACAGGCGGATCTGATTCCTCATTGGATACTTTTAGTTTTTTTTCTGTTGTTTTTAATCGGTTACAATTTGATTTGCTATGGCTGGGGAAACGAAATACAGATTAATTTTGAGGCAGCGGATAGACAGCTGTTAAAAGGTGTGTTGTACGCTATAACAATACTGTTATTTCCATTGGTCAAGTTACTGAGATATATTTTACTGCGACTTAATCAAACCATGCCATTAGATAATAAGCATGCCTATCAGCGTTATTTTTTTACAGTGGCGCTGACAATGACAGTGATAGAAATCGTGGGAATGTTTGGCTTTTTACTGTTTATTTTGGGGGATGGATACAATACGCTCTCTATTTTTAGCGTGTTGGCAGCATTAGGATTGTTTTTACATAAACCCGATTTACAGGAATATTTGCGGATTTGTGAGGCATTACATACAAAAAGCCAGTCAACTTGA
>GE000410
ATGCAAATCATTCAAGAAGCACTCACGTTCGATGATGTTTTATTAGTTCCTGCCCATTCGATAGTGTTGCCACGCGATGTTGAGCTTAAAACTCAATTGACCAGAACGATTACCCTGAATATCCCTTTAATTTCAGCAGCCATGGATACTGTAACGGAAGCAAGGCTGGCCATTGCTATAGCCCAGGAAGGTGGTATCGGTATCATACATAAAAATATGACGATTGATATGCAGGCTCGTGAAGTATTACGCGTAAAAAAATATGAGAGTGGCGTAATTAAAGACCCCATTACGGTATCTCCCAATGTAACCGTGCGTGAAGTTATAGAATTGACACGAGCTAAAAATATTTCGGGTGTGCCTGTTGTGGATGGTGAAGAGTTGGTGGGTATTGTTACCAGTCGTGATCTTCGCTTCGAAACTCGATTGGATGAAGCTATCAGTACTGTAATGACACCCAAAGAACGTCTGATTACTGTCAATGAATCAGCCAGCCATAAAGAAGTAATAGCCTTACTGCACAAATATCGTATCGAAAAAGTATTGGTCGTCAATAATGATTTTCTGTTGCGGGGTATGATTACTGTCAAAGATATCCAAAAAGCTAAAGATAATCCACAAGCCTGTAAAGATGAGCAGGAAAGGTTGCGAGTAGGTGCGGCGGTAGGAAATGGTAGCGATACCGATAGCCGGGTAGACGCATTAGTGAGTGCCGGGGTTGACGTAATTATTGTGGATACTGCGCATGGGCATTCGCAAGGCGTATTAGATAGAGTTCGCTGGGTGAAACAAAACTTTCCAAAAGTACAGGTCATTGGTGGCAATATAGCTACCGCTGCTGGAGCAAGGGCTTTGGTTGAAGCTGGAGCAGATGGAGTTAAAGTAGGTATTGGTCCAGGCTCGATTTGTACCACCCGTATAGTAGCAGGGGTAGGTGTTCCACAAATTTCTGCGGTTAGCAATGTGGCTGCGGCATTAAAAGGAACTGGCGTACCATTAATTGCTGACGGCGGGATTCGTTATTCGGGAGATGTCGCCAAAGCACTGGCTGCTGGCGCTCATTCTGTTATGTTGGGTGGTCTGTTTGCAGGAACAGAAGAAGCACCGGGGGAAGTAGAATTATTCCAAGGCCGATCTTATAAATCCTATAGAGGTATGGGGTCGTTGGGAGCGATGTCTCAATCACAAGGTTCTAGTGATCGTTACTTTCAAGAAGAAATTGAAGTGGTAGAAAAACTGGTACCAGAAGGTATTGAAGGTCGAGTTCCTTACAAAGGTAGTGTTCTCGCTATCATTCATCAATTATTAGGCGGTATACGTTCCAGTATGGGTTATACCGGCAATCACACCATTGCAGCTATGCATGAAACTGCACAATTTGTGAGAGTAACCAGTGCCGGAATGCGAGAAAGTCATGTGCATGATGTAACCATTACTAAAGAAGCGCCTAATTATCATTTGAATTAA
>GE000411
ATGATGCCAAGCAATTCCATATTAAATTCGGAAAACAGCTTAATGCCCTGTAATTTGTGCGAAAATCACGATGTTTCAATTCTAGGTACCCGAAGCAGAAGTGGTAATCCTTTAAGAACGGTCATTTGTAAGCATTGTGGTCTGGTTTGGAGCGATCCTTTTCCTCATGACCCCAAACATTTCTACGCAGAAGAGTACCGACTTAATTATAAAAATACGTATTCGCCTAAGTCTAAACATGTGCTGAGAGCGGGCAAAGTAGCGCTAGGACGATATCAAAAAATCAAGCACTTATTAGAAGAGAAAAAAACTATACTGGATGTGGGAACGGGTGGTGGTGAATTTGCCTATTTGCTTAAATCATCGGGTCATGAGCTGTTTGGTATTGAACCAAATAAAGGTTATGCCGAGTATTCAGTTGCAGAGTATGGATTAAACCTGCATATCGGTTTCATTCAGGATAGTCAGTTTAGTCTTGAAAGTTTTGATCTTATTACTATATGGCATGTGTTGGAACATACAGAAGATCCGTTTTTTGTACTCTGCAAATTACGAGATCTGTTAAAGCCACAAGGTGTATTGGTTGTAGAAGTGCCTAATATTGAAGCGACTTGTCAAACACCAAAAAGTACTTTTCATGAAGCCCATCTGTTTAATTTTAATCTGGAAACACTGGTTAAAATGGGATTGAAAGCCGGATTAATTGCACAAAAGCCTATTTATTCTGAAGATAGAGGTAATATGACTCTGCTTTTTAGTAAGGCCCTAGATTGCGTACAACCCGCTGAGAGTTGGTTTATAGCCGATAATGCAGAACGAATTAGCCATTTGGTCAAAAATCATACAAATCTCAATCATTTTTTCTCTACAAAGCCCTACATACGTTTTCTTAAGCGTATGTATAGAAGCGTTTCGGAAAAAGTGTATATTAACCGCTTAAACAAGAATAAGAGGCTGTTAGATCAAATTTACCAGAACGCAGGACATGTTTATCACGAATACTGA
>GE000412
TTGACTAAATCACCTGCCAGTATTCACGCTGATAAAATTCTCATTCTTGATTTCGGTTCACAATATACGCAATTAATTGCCCGTCGAATAAGGGAAATTGGTGTGTATTGCGAGATCTATTCTTGTGAATGCAGTGATGAAGATATCGTTCAGTTTGCTCCGAAAGGTATCATTCTTTCGGGCGGACCAGAAACCGTTACCAGTGAAAATACCCCACGTGCACCGCAAGGTTGTTTTGAATCAGGTATACCGATACTGGGAATTTGTTATGGGATGCAAACCATGGCCGAACAGTTGGGTGGGAAAGTAGAGTCATCAAATCATCGTGAGTTTGGTTATGCACAGATTAGGGCGCGAGGCCATTCTAAATTACTATTGAATATCGAAGATCATACCTCTCCAGAAGGTTACGGTTTGTTGGATGTATGGATGAGTCATGGTGATCGGGTTGTAGAGCTTCCCAGTGGTTTTGTCTGCATCGCCAGTTCTGAAGGTGCGCCGATAGCAGGTATTGCTGATGAGAATAAGCATTTCTATGGTTTACAATTTCACCCCGAAGTAACTCACAGTAAACAAGGTGGGCGCATACTCAGTCGTTTTGTATTGGAAATTTGTAACTGTCAGGCGCTATGGACAGCCAACAATATTATTGAAGACAGTATTCACGCTATACGTGAAAAAGTGCAGGGAGATCAAGTCATTCTTGGTTTATCTGGCGGTGTAGATTCTTCAGTGGTCGCTGTTTTATTACATAAAGCAATTGGTGCGCAACTTAATTGTGTATTTGTGGATACTGGATTACTTCGATTACACGAAGGTGATCAGGTAATGAGCATGTTTGGCCAACATTTAGGTATTAAAGTGATTCGTGTGGATGCTGAGCAGCGCTATATGGAGGCTTTAGCTGGTATTAGTGACCCAGAGCAAAAACGAAAAATTATTGGAAAGTTATTCGTAGAAATTTTCGATGAAGAAGCTGCCAAATTGACCGATGCTCGCTGGTTAGCGCAAGGCACTATTTATCCTGATGTTATTGAGTCTGCTGGCTCGAAAAGCGGCAAAGCGCATTTGATTAAATCGCATCATAATGTGGGCGGTTTACCCGAAAATATGAGTTTGAAATTAGTAGAACCCCTACGTGAACTTTTTAAGGATGAAGTTCGTAAGTTGGGTTTGGAGCTTGGCTTACCCGCCGATATGATTAATCGGCATCCGTTTCCCGGCCCGGGATTAGGGGTACGTATTTTGGGGAATGTCACTAAAAATTTTGCTGATCTACTGCGTCAGGCGGATGCTATTTTTATCGAAGAACTCTATCGTCACGATTTGTATGACAAGGTGAGTCAGGCTTTTGCCGTGTTTTTACCAGTAAAATCAGTCGGTGTTATGGGGGATGGACGCCGTTATGATTATGTAATCGCAATTCGCGCAGTAGAAACCATTGATTTTATGACGGCACGCTGGGCACATTTACCGTATGAATTTTTGGATTTGATTTCCCGACGTATTATTAACGAGGTGCCTGGAATTTCCAGGGTAACCTATGATATTTCTGGCAAACCGCCCGCGACTATTGAGTGGGAATAA
>GE000413
ATGTTGCCCGAACAATTTCAGCAATTACTTTTAAATTGGTTCGAGTTACATGGGCGTAAGGATTTGCCTTGGCAACAGCAAATTAGTCCTTATCGGGTTTGGCTTTCAGAAATTATGTTGCAGCAAACCCAAGTAAGTAGCGTTATTCCTTATTTCAATAAATTTATCGCGCAATTTCCTACACTGGAAAGTTTGGCGAAGGCTGACTTGGACGAGGTCTTAAATTATTGGTCTGGTTTGGGATATTACGCACGTGCCCGCAATTTGCATAAAACTGCTCAGCTTCTTAGTGCAAAGGGTGGTCAGTTTCCCCTTACCGTTGAAGAGTTGAGTGATTTACCGGGTATTGGTAGGTCAACTGCTGGAGCAATACTCAGTATTGCTTGTGGACAAAGTCAGCCGATATTGGATGGAAATGTAAAGCGCGTGTTAACGCGTTTTCATGCTATTTGTGGTTGGTCGGGAAATAGTCAGGTTGCTGTGCAACTTTGGGAGATCAGTCAGCGTTATACTCCGACTCATTCCTGTGCCGCTTATACACAGGCAATGATGGATATGGGCGCTACTGTTTGTACGCGTAGTAAACCAAAGTGCCATAATTGCCCTTTGGTGTCAGGGTGTCAGGCTCTGGCGCTTAAGCTAGTTAAAGAGATACCCGTTCCTAAACCTAAAAAAATATTACCCGTAAAACAATTGTTTTTTTTGGTATTACAAAATGCCGAACAGCAAATTCTGTTAGAAAAACGTCCGCCTGTTGGTATTTGGGGTGGTTTATGGAGTTTGCCAGAATTTACAGATTTACAACAATTACAAGATTGGTGCCAACAACAAGGTTTTCTGATCATGGAACTTCAATGCCAGGACGCACAACGCCACAGTTTTTCGCACTATCATCTTGATTATACAGCCGTATTGGTAAACTGTATAAACCATAAGAATTATGTGATGGAAGCAAATGCTCAGCTTTGGTATAAACCTATGCATATTGATCCTATCGGATTGCCAAGTCCCATTAAACGTTTGCTACAACAATTTAATAAAGAGGAGAGTTATGACCAGAATGGTTAA
>GE000414
ATGACCAGAATGGTTAATTGCGTAAAACTCGGTATAGAAGCCGAAGGCTTAGATTCACCACCTTTTCCAGGTGTGAAAGGCCAGCGCATTTTTGAACAGGTATCAAAACAGGCGTGGAAACAATGGTTAGCCATGCAGACTATGATTATCAATGAACAACGTTTAGCCAGTTTTGATCCGGAGGCTAAAAAAATTCTGGAAGCCGAACGCGAAAAATTCTTGTTTTCGGGAGGATTTGAAATGCCGGACGGTTACGTGCCAAAATAA
>GE000415
GTGGACAGCTTATCACTCAATCCCTCTGAAAACGAAAAGTTGCTATATAAATTAGTGATTCAATTTCTGATTTTTAGTCAGGGTAGTCACAAACAGTTAGAACCTCATTTACTGCAAATAGGTAAACGCTTGAGAAACGGTGCCAACCTTGGACAATTGGTTCCAGAGTTGCAATCCATATCTAAAACCTTAGTTCATATTTCCAAACAAACCAAACAAGTCAAGCAAGAGAACCTCAACGATACCGTAGAGACAACAGAGGAAATACTTGCCTCTGATCGACCCATTGATCAAATAAATGAATATCTGTTCAAACGCATTGATGAATTACTGGATGAGATTGGCGTATCACCACGTTTTCAAAAACAAGCTACAGCCTTAAAACGACAAACACGAAACGAATTAACTAACGACTCCTACAGATCAGTTATAGACATTGCTGTAGCCTTATTAGTTGAAATAAAAGGATATGCCGAATGCGAACAACAAGGACTGGATGCTTTCTTGATAGGTATGACTCGCGAATTAAACTTGATTGAACAACAGGTTGAAATCGCCGGACAAGCTAATCGCTTGTCTATCGAAAATCGTGAATACCTCAATACAACCATGAATCATCAGCTAGGCAATATTAAAGATGCCACCGAAAAAGCGCAGGAACTATCTGTCTTAAAAAGTCAAACCAGTTCCCATCTGGATAGCCTCATGCAACAACTCATTGAGCATAAGCGCGAAGAAGACAAACGCCAATGGCAAGCTCAAACACAAATTGAGCTGATGACACAAAAACTCATGGATTTAGAGTGTGAAACTGAAAATTTACGCACCAAACTCAAGCTTGAACATGATAAGGCTATGAATGATCCCTTAACCGGATTGCCAAATCGTTTGGCTTACAATACCAGAGCCGAGTTTGAGGTTAATCGTTGGAATCGTTATAAAATACCTTTATCACTCGCTATTTTGGATATTGATCATTTTAAACGCATTAACGATACCTATGGTCACAAAGCTGGCGACAAAACGTTGGCATTGGTAGGGCAATTGATTAGCAGTCATTGTCGACAAACCGATTTTGCCGCTCGCTATGGTGGGGAAGAATTTGTAATATTAATGCCGAGCACAGATGCTAAACAAGCACTGGAAATGGCAGAAAATATAAGAGTACTTATTGAAAGTAGTGGCTTTAATTACAACGGTGAAAAAATCAACCTTACCCTTTCATGCGGAATTAGTGAATTTATGGAAGAAGATCAACTCGACGATGTATTTATTCGAGCTGATCAGGCACTCTATCGCTGCAAGCAAACTGGACGCAATTGTTGCATGATATTTAATAGTATCGATTAA
>GE000416
ATGGCCTTTCTAAGAAACAAGGACGACAATCAGGATAAGTGGAAAGATAAATACTACCATTTATTGGATAGCCAAGAGCAACTCGATAATAGCTATAGAGCCAATGAAGAATTACTGTGTAAAACTATTGTTCGTTTTGCACTAGCCATTAAAGGACTTAATCGGGAACTAGATCCTCATCTTAATCGCATTCGAAATATATTAAAAGATAGATTACAAACTGAGCAATTAAAAACTGAGCTAGAAGCTTTTTCAAACGTCCTAATGACCTTGGGCGACAATAATTCCAAACGTGAATTTGATAGTTTTTTATTGTTCGAATTTTTGCACAATCAATATCCCCAGCATCAAGCCGTACTCGACACGATTCAGGATAAATATGATCATCAGGGCTTTAAAAATACGCAAAGCCTGATTGTCTCTTTATTAGAAGTCGTTGATGAAAAACCAGCAGGAAGTGTTTATTTTGGCATCGAATTACCCGATTCAGAACACAAGGCTATTCGCGCTCATTTAATGCATTTGCTGGAGTTTACCGATATCCCATCAAGTTTCTCCGAACAACTTGAGCAAATTAAAGCGCGATTAACATCAGAAATTAATATCAAATCGCTCGTCTCTATTTTTGATAATACGGTTTCCTTGCTGCTTGCTGTAAAAAAACATCAGGCTCTGGAACAATTCGAAATGACCCAGTTTTTATCTCGACTGACTGAACAATTGGCAGAAATAGCCATAACAGCCACCGGGGTTGATCATGCCACAGAAAAAGCCAGCCTAAACCGAAATCATTTTGATGAATCAGTTACCAGACAAATGGTTGATCTACAAAACATTTCGAACAGTGCAACTCACCTGGAAGCTTTAAAGCAATTGGTCAACACGCACCTTACTAGTATTAGCCAACAAATTCAAGTACATAACCAACAAGAACAATTAGAACGTGAAAACTTTCAAGTCGACTTACATAGCTTGACACAAAAAATAAGGGAAATGGAAACAGAATCCACCGAACTTAAAGTCAAACTAGAAGTCGCTCAACAAAATGCAACTCGTGACCCGCTTACTCATCTACCTAACCGACTTGCTTTTGAAGAACGCATGACGAGTGAAGTTGCACGTTGCCAACGTAATGGTTTACCGTTAACCATGCTGATTTGGGATATTGATTACTTTAAAAAAATCAATGATAGCTATGGACATAAAACAGGTGACAAAGCATTGATTGTGATTGCCCAAATACTACAAGAACACTGTCGAAAATCTGACTTTGTAGCGCGTTTTGGCGGTGAAGAATTCGTTATGCTGTTTCCAGATACGGATGTACAGACAGCTTTACTTGTGGCCAATAAGTTACGAACCACTGTTGAAAAAGCTAATTTTAAAGCATCAGGCGATAAAATTTCTATCACTTTATCTTGCGGTCTTAGTCAGTATTTAACTAGCGATACGCATGAAACTATTTTTGAACGTGCCGATAAGGCTTTATATCAGGCCAAGCAAAATGGTCGTAACCAGTGTATTGTTATCTAG
>GE000417
ATGTTGAAAAAAATTATATTTTTACTGCTATTGTGTATTGGTCAAGCGGCTTATGCTGAAGACGGCTATGAAGTTATTTCACCTGCACAACCGGTAGAAAACCCAGATAAAATCGAAGTCATAGAGTTTTTCTGGTATGGCTGTCCGCATTGCTATCATCTTGAACCAGCAATGTCCGCCTGGCTAAAAAACAAACCCGCTAATGTGCGCTTCATACGTCAACCAGCCGTATTTAGTGAAGCATGGGGCAAACACGCCAAAATATTTTATACCGCAGAAGCGTTAGGTATTCTGGATAAAGTGCATGCTGATATTTTTGATGCTATCCAAAATAAAAAGGAAAAACTGCTTACTGAAGAAGAAGCCGCAAAATTTTTTGTTGATCATGGTGTGAAAGCAGAAGACTTTCACAACGCATATAATTCATTTGCGGTTTACACCAAAGAACGTCAGGCTGAAAGCATGGGATCACGTTATGGAATATCTGGAGTTCCAGCCCTGATTGTTAACGGTAAATATCGTGTAACAGGGCCATCAGCAAAATCGCAGGAAAACATGCTCAATGTGGTTAATCAACTGATTCAAAAAGAAAGTAACAAATAA
>GE000418
[truncated: 4,249,988 more chars]
