# Supplementary material for: Genome of Methylomonas sp. AM2-LC, representing a methanotrophic bacterial species isolated from water column of a boreal, oxygen-stratified lake
Source: Front Genet. 2024 Aug 30;15:1440435. doi: 10.3389/fgene.2024.1440435 (PMC11392852; doi:10.3389/fgene.2024.1440435)
Supplement: Supplementary file 3 [file DataSheet2.ZIP › Supplementary_File_2/01.genomic_gene/genomic_gene.gff]

Contig00001	Prodigal_v2.6.3	gene	1	1317	134.6	+	0	ID=GE000001;
Contig00001	Prodigal_v2.6.3	CDS	1	1317	134.6	+	0	ID=cds000001;Parent=GE000001
Contig00001	Prodigal_v2.6.3	gene	1475	1681	27.3	+	0	ID=GE000002;
Contig00001	Prodigal_v2.6.3	CDS	1475	1681	27.3	+	0	ID=cds000002;Parent=GE000002
Contig00001	Prodigal_v2.6.3	gene	1727	2488	63.2	-	0	ID=GE000003;
Contig00001	Prodigal_v2.6.3	CDS	1727	2488	63.2	-	0	ID=cds000003;Parent=GE000003
Contig00001	Prodigal_v2.6.3	gene	2636	2923	62.1	+	0	ID=GE000004;
Contig00001	Prodigal_v2.6.3	CDS	2636	2923	62.1	+	0	ID=cds000004;Parent=GE000004
Contig00001	Prodigal_v2.6.3	gene	2981	4621	307.7	+	0	ID=GE000005;
Contig00001	Prodigal_v2.6.3	CDS	2981	4621	307.7	+	0	ID=cds000005;Parent=GE000005
Contig00001	Prodigal_v2.6.3	gene	4762	6057	150.2	-	0	ID=GE000006;
Contig00001	Prodigal_v2.6.3	CDS	4762	6057	150.2	-	0	ID=cds000006;Parent=GE000006
Contig00001	Prodigal_v2.6.3	gene	6059	6412	16.4	-	0	ID=GE000007;
Contig00001	Prodigal_v2.6.3	CDS	6059	6412	16.4	-	0	ID=cds000007;Parent=GE000007
Contig00001	Prodigal_v2.6.3	gene	6354	7091	106.4	-	0	ID=GE000008;
Contig00001	Prodigal_v2.6.3	CDS	6354	7091	106.4	-	0	ID=cds000008;Parent=GE000008
Contig00001	Prodigal_v2.6.3	gene	7088	9421	281.2	-	0	ID=GE000009;
Contig00001	Prodigal_v2.6.3	CDS	7088	9421	281.2	-	0	ID=cds000009;Parent=GE000009
Contig00001	Prodigal_v2.6.3	gene	9551	9997	57.5	-	0	ID=GE000010;
Contig00001	Prodigal_v2.6.3	CDS	9551	9997	57.5	-	0	ID=cds000010;Parent=GE000010
Contig00001	Prodigal_v2.6.3	gene	10168	13116	378.4	-	0	ID=GE000011;
Contig00001	Prodigal_v2.6.3	CDS	10168	13116	378.4	-	0	ID=cds000011;Parent=GE000011
Contig00001	Prodigal_v2.6.3	gene	13240	13638	39.8	-	0	ID=GE000012;
Contig00001	Prodigal_v2.6.3	CDS	13240	13638	39.8	-	0	ID=cds000012;Parent=GE000012
Contig00001	Prodigal_v2.6.3	gene	14186	14854	71.6	+	0	ID=GE000013;
Contig00001	Prodigal_v2.6.3	CDS	14186	14854	71.6	+	0	ID=cds000013;Parent=GE000013
Contig00001	Prodigal_v2.6.3	gene	14914	17046	209.0	-	0	ID=GE000014;
Contig00001	Prodigal_v2.6.3	CDS	14914	17046	209.0	-	0	ID=cds000014;Parent=GE000014
Contig00001	Prodigal_v2.6.3	gene	17413	17766	3.7	-	0	ID=GE000015;
Contig00001	Prodigal_v2.6.3	CDS	17413	17766	3.7	-	0	ID=cds000015;Parent=GE000015
Contig00001	Prodigal_v2.6.3	gene	18123	21632	389.1	-	0	ID=GE000016;
Contig00001	Prodigal_v2.6.3	CDS	18123	21632	389.1	-	0	ID=cds000016;Parent=GE000016
Contig00001	Prodigal_v2.6.3	gene	22205	25591	372.6	-	0	ID=GE000017;
Contig00001	Prodigal_v2.6.3	CDS	22205	25591	372.6	-	0	ID=cds000017;Parent=GE000017
Contig00001	Prodigal_v2.6.3	gene	25839	28169	270.8	+	0	ID=GE000018;
Contig00001	Prodigal_v2.6.3	CDS	25839	28169	270.8	+	0	ID=cds000018;Parent=GE000018
Contig00001	Prodigal_v2.6.3	gene	28255	28752	71.4	+	0	ID=GE000019;
Contig00001	Prodigal_v2.6.3	CDS	28255	28752	71.4	+	0	ID=cds000019;Parent=GE000019
Contig00001	Prodigal_v2.6.3	gene	28954	29397	39.5	+	0	ID=GE000020;
Contig00001	Prodigal_v2.6.3	CDS	28954	29397	39.5	+	0	ID=cds000020;Parent=GE000020
Contig00001	Prodigal_v2.6.3	gene	29398	30168	90.3	+	0	ID=GE000021;
Contig00001	Prodigal_v2.6.3	CDS	29398	30168	90.3	+	0	ID=cds000021;Parent=GE000021
Contig00001	Prodigal_v2.6.3	gene	30216	30734	48.6	+	0	ID=GE000022;
Contig00001	Prodigal_v2.6.3	CDS	30216	30734	48.6	+	0	ID=cds000022;Parent=GE000022
Contig00001	Prodigal_v2.6.3	gene	30743	34237	441.5	+	0	ID=GE000023;
Contig00001	Prodigal_v2.6.3	CDS	30743	34237	441.5	+	0	ID=cds000023;Parent=GE000023
Contig00001	Prodigal_v2.6.3	gene	34294	34704	70.7	-	0	ID=GE000024;
Contig00001	Prodigal_v2.6.3	CDS	34294	34704	70.7	-	0	ID=cds000024;Parent=GE000024
Contig00001	Prodigal_v2.6.3	gene	34710	35375	88.5	-	0	ID=GE000025;
Contig00001	Prodigal_v2.6.3	CDS	34710	35375	88.5	-	0	ID=cds000025;Parent=GE000025
Contig00001	Prodigal_v2.6.3	gene	36103	37989	176.5	+	0	ID=GE000026;
Contig00001	Prodigal_v2.6.3	CDS	36103	37989	176.5	+	0	ID=cds000026;Parent=GE000026
Contig00001	Prodigal_v2.6.3	gene	38205	39083	87.0	-	0	ID=GE000027;
Contig00001	Prodigal_v2.6.3	CDS	38205	39083	87.0	-	0	ID=cds000027;Parent=GE000027
Contig00001	Prodigal_v2.6.3	gene	39335	39739	34.5	+	0	ID=GE000028;
Contig00001	Prodigal_v2.6.3	CDS	39335	39739	34.5	+	0	ID=cds000028;Parent=GE000028
Contig00001	Prodigal_v2.6.3	gene	39847	40626	65.4	+	0	ID=GE000029;
Contig00001	Prodigal_v2.6.3	CDS	39847	40626	65.4	+	0	ID=cds000029;Parent=GE000029
Contig00001	Prodigal_v2.6.3	gene	40640	41716	105.9	-	0	ID=GE000030;
Contig00001	Prodigal_v2.6.3	CDS	40640	41716	105.9	-	0	ID=cds000030;Parent=GE000030
Contig00001	Prodigal_v2.6.3	gene	42235	42528	34.6	+	0	ID=GE000031;
Contig00001	Prodigal_v2.6.3	CDS	42235	42528	34.6	+	0	ID=cds000031;Parent=GE000031
Contig00001	Prodigal_v2.6.3	gene	42562	43104	52.2	-	0	ID=GE000032;
Contig00001	Prodigal_v2.6.3	CDS	42562	43104	52.2	-	0	ID=cds000032;Parent=GE000032
Contig00001	Prodigal_v2.6.3	gene	43136	43612	44.3	-	0	ID=GE000033;
Contig00001	Prodigal_v2.6.3	CDS	43136	43612	44.3	-	0	ID=cds000033;Parent=GE000033
Contig00001	Prodigal_v2.6.3	gene	43722	44567	73.0	+	0	ID=GE000034;
Contig00001	Prodigal_v2.6.3	CDS	43722	44567	73.0	+	0	ID=cds000034;Parent=GE000034
Contig00001	Prodigal_v2.6.3	gene	44676	45254	70.1	-	0	ID=GE000035;
Contig00001	Prodigal_v2.6.3	CDS	44676	45254	70.1	-	0	ID=cds000035;Parent=GE000035
Contig00001	Prodigal_v2.6.3	gene	45436	46215	52.8	-	0	ID=GE000036;
Contig00001	Prodigal_v2.6.3	CDS	45436	46215	52.8	-	0	ID=cds000036;Parent=GE000036
Contig00001	Prodigal_v2.6.3	gene	46378	47340	114.9	-	0	ID=GE000037;
Contig00001	Prodigal_v2.6.3	CDS	46378	47340	114.9	-	0	ID=cds000037;Parent=GE000037
Contig00001	Prodigal_v2.6.3	gene	47347	48195	127.6	-	0	ID=GE000038;
Contig00001	Prodigal_v2.6.3	CDS	47347	48195	127.6	-	0	ID=cds000038;Parent=GE000038
Contig00001	Prodigal_v2.6.3	gene	48269	50950	317.0	-	0	ID=GE000039;
Contig00001	Prodigal_v2.6.3	CDS	48269	50950	317.0	-	0	ID=cds000039;Parent=GE000039
Contig00001	Prodigal_v2.6.3	gene	50952	51926	128.4	-	0	ID=GE000040;
Contig00001	Prodigal_v2.6.3	CDS	50952	51926	128.4	-	0	ID=cds000040;Parent=GE000040
Contig00001	Prodigal_v2.6.3	gene	51984	52811	99.5	-	0	ID=GE000041;
Contig00001	Prodigal_v2.6.3	CDS	51984	52811	99.5	-	0	ID=cds000041;Parent=GE000041
Contig00001	Prodigal_v2.6.3	gene	53054	54280	165.3	-	0	ID=GE000042;
Contig00001	Prodigal_v2.6.3	CDS	53054	54280	165.3	-	0	ID=cds000042;Parent=GE000042
Contig00001	Prodigal_v2.6.3	gene	54382	54969	50.6	+	0	ID=GE000043;
Contig00001	Prodigal_v2.6.3	CDS	54382	54969	50.6	+	0	ID=cds000043;Parent=GE000043
Contig00001	Prodigal_v2.6.3	gene	54974	55225	36.7	+	0	ID=GE000044;
Contig00001	Prodigal_v2.6.3	CDS	54974	55225	36.7	+	0	ID=cds000044;Parent=GE000044
Contig00001	Prodigal_v2.6.3	gene	55881	57389	174.3	+	0	ID=GE000045;
Contig00001	Prodigal_v2.6.3	CDS	55881	57389	174.3	+	0	ID=cds000045;Parent=GE000045
Contig00001	Prodigal_v2.6.3	gene	57500	58108	72.1	+	0	ID=GE000046;
Contig00001	Prodigal_v2.6.3	CDS	57500	58108	72.1	+	0	ID=cds000046;Parent=GE000046
Contig00001	Prodigal_v2.6.3	gene	58081	58776	58.8	+	0	ID=GE000047;
Contig00001	Prodigal_v2.6.3	CDS	58081	58776	58.8	+	0	ID=cds000047;Parent=GE000047
Contig00001	Prodigal_v2.6.3	gene	58799	59920	151.7	-	0	ID=GE000048;
Contig00001	Prodigal_v2.6.3	CDS	58799	59920	151.7	-	0	ID=cds000048;Parent=GE000048
Contig00001	Prodigal_v2.6.3	gene	60210	60512	52.1	-	0	ID=GE000049;
Contig00001	Prodigal_v2.6.3	CDS	60210	60512	52.1	-	0	ID=cds000049;Parent=GE000049
Contig00001	Prodigal_v2.6.3	gene	60852	61406	44.8	+	0	ID=GE000050;
Contig00001	Prodigal_v2.6.3	CDS	60852	61406	44.8	+	0	ID=cds000050;Parent=GE000050
Contig00001	Prodigal_v2.6.3	gene	61411	62082	67.6	-	0	ID=GE000051;
Contig00001	Prodigal_v2.6.3	CDS	61411	62082	67.6	-	0	ID=cds000051;Parent=GE000051
Contig00001	Prodigal_v2.6.3	gene	62089	62841	60.1	-	0	ID=GE000052;
Contig00001	Prodigal_v2.6.3	CDS	62089	62841	60.1	-	0	ID=cds000052;Parent=GE000052
Contig00001	Prodigal_v2.6.3	gene	63009	63563	32.2	-	0	ID=GE000053;
Contig00001	Prodigal_v2.6.3	CDS	63009	63563	32.2	-	0	ID=cds000053;Parent=GE000053
Contig00001	Prodigal_v2.6.3	gene	63566	64861	184.0	-	0	ID=GE000054;
Contig00001	Prodigal_v2.6.3	CDS	63566	64861	184.0	-	0	ID=cds000054;Parent=GE000054
Contig00001	Prodigal_v2.6.3	gene	64851	66221	213.0	-	0	ID=GE000055;
Contig00001	Prodigal_v2.6.3	CDS	64851	66221	213.0	-	0	ID=cds000055;Parent=GE000055
Contig00001	Prodigal_v2.6.3	gene	66326	67216	74.8	+	0	ID=GE000056;
Contig00001	Prodigal_v2.6.3	CDS	66326	67216	74.8	+	0	ID=cds000056;Parent=GE000056
Contig00001	Prodigal_v2.6.3	gene	67213	68223	109.9	+	0	ID=GE000057;
Contig00001	Prodigal_v2.6.3	CDS	67213	68223	109.9	+	0	ID=cds000057;Parent=GE000057
Contig00001	Prodigal_v2.6.3	gene	68237	68881	66.4	-	0	ID=GE000058;
Contig00001	Prodigal_v2.6.3	CDS	68237	68881	66.4	-	0	ID=cds000058;Parent=GE000058
Contig00001	Prodigal_v2.6.3	gene	68923	69513	56.4	+	0	ID=GE000059;
Contig00001	Prodigal_v2.6.3	CDS	68923	69513	56.4	+	0	ID=cds000059;Parent=GE000059
Contig00001	Prodigal_v2.6.3	gene	69554	70033	65.6	+	0	ID=GE000060;
Contig00001	Prodigal_v2.6.3	CDS	69554	70033	65.6	+	0	ID=cds000060;Parent=GE000060
Contig00001	Prodigal_v2.6.3	gene	70614	70856	43.6	+	0	ID=GE000061;
Contig00001	Prodigal_v2.6.3	CDS	70614	70856	43.6	+	0	ID=cds000061;Parent=GE000061
Contig00001	Prodigal_v2.6.3	gene	70862	71200	26.1	+	0	ID=GE000062;
Contig00001	Prodigal_v2.6.3	CDS	70862	71200	26.1	+	0	ID=cds000062;Parent=GE000062
Contig00001	Prodigal_v2.6.3	gene	71200	72330	130.4	+	0	ID=GE000063;
Contig00001	Prodigal_v2.6.3	CDS	71200	72330	130.4	+	0	ID=cds000063;Parent=GE000063
Contig00001	Prodigal_v2.6.3	gene	72780	75836	316.0	+	0	ID=GE000064;
Contig00001	Prodigal_v2.6.3	CDS	72780	75836	316.0	+	0	ID=cds000064;Parent=GE000064
Contig00001	Prodigal_v2.6.3	gene	76147	76944	72.8	+	0	ID=GE000065;
Contig00001	Prodigal_v2.6.3	CDS	76147	76944	72.8	+	0	ID=cds000065;Parent=GE000065
Contig00001	Prodigal_v2.6.3	gene	77023	78369	95.2	+	0	ID=GE000066;
Contig00001	Prodigal_v2.6.3	CDS	77023	78369	95.2	+	0	ID=cds000066;Parent=GE000066
Contig00001	Prodigal_v2.6.3	gene	78382	78951	54.6	+	0	ID=GE000067;
Contig00001	Prodigal_v2.6.3	CDS	78382	78951	54.6	+	0	ID=cds000067;Parent=GE000067
Contig00001	Prodigal_v2.6.3	gene	79221	81833	350.5	-	0	ID=GE000068;
Contig00001	Prodigal_v2.6.3	CDS	79221	81833	350.5	-	0	ID=cds000068;Parent=GE000068
Contig00001	Prodigal_v2.6.3	gene	81891	82913	124.4	-	0	ID=GE000069;
Contig00001	Prodigal_v2.6.3	CDS	81891	82913	124.4	-	0	ID=cds000069;Parent=GE000069
Contig00001	Prodigal_v2.6.3	gene	82916	83998	153.2	-	0	ID=GE000070;
Contig00001	Prodigal_v2.6.3	CDS	82916	83998	153.2	-	0	ID=cds000070;Parent=GE000070
Contig00001	Prodigal_v2.6.3	gene	84011	84658	94.0	-	0	ID=GE000071;
Contig00001	Prodigal_v2.6.3	CDS	84011	84658	94.0	-	0	ID=cds000071;Parent=GE000071
Contig00001	Prodigal_v2.6.3	gene	84663	86075	199.2	-	0	ID=GE000072;
Contig00001	Prodigal_v2.6.3	CDS	84663	86075	199.2	-	0	ID=cds000072;Parent=GE000072
Contig00001	Prodigal_v2.6.3	gene	86114	86752	109.1	-	0	ID=GE000073;
Contig00001	Prodigal_v2.6.3	CDS	86114	86752	109.1	-	0	ID=cds000073;Parent=GE000073
Contig00001	Prodigal_v2.6.3	gene	87147	88508	120.6	+	0	ID=GE000074;
Contig00001	Prodigal_v2.6.3	CDS	87147	88508	120.6	+	0	ID=cds000074;Parent=GE000074
Contig00001	Prodigal_v2.6.3	gene	88523	90781	329.0	-	0	ID=GE000075;
Contig00001	Prodigal_v2.6.3	CDS	88523	90781	329.0	-	0	ID=cds000075;Parent=GE000075
Contig00001	Prodigal_v2.6.3	gene	90853	91662	71.4	-	0	ID=GE000076;
Contig00001	Prodigal_v2.6.3	CDS	90853	91662	71.4	-	0	ID=cds000076;Parent=GE000076
Contig00001	Prodigal_v2.6.3	gene	91751	93421	217.3	+	0	ID=GE000077;
Contig00001	Prodigal_v2.6.3	CDS	91751	93421	217.3	+	0	ID=cds000077;Parent=GE000077
Contig00001	Prodigal_v2.6.3	gene	93438	95264	261.5	-	0	ID=GE000078;
Contig00001	Prodigal_v2.6.3	CDS	93438	95264	261.5	-	0	ID=cds000078;Parent=GE000078
Contig00001	Prodigal_v2.6.3	gene	95347	96192	121.7	+	0	ID=GE000079;
Contig00001	Prodigal_v2.6.3	CDS	95347	96192	121.7	+	0	ID=cds000079;Parent=GE000079
Contig00001	Prodigal_v2.6.3	gene	96508	96729	26.7	+	0	ID=GE000080;
Contig00001	Prodigal_v2.6.3	CDS	96508	96729	26.7	+	0	ID=cds000080;Parent=GE000080
Contig00001	Prodigal_v2.6.3	gene	96726	97064	21.2	+	0	ID=GE000081;
Contig00001	Prodigal_v2.6.3	CDS	96726	97064	21.2	+	0	ID=cds000081;Parent=GE000081
Contig00001	Prodigal_v2.6.3	gene	97229	97462	20.4	+	0	ID=GE000082;
Contig00001	Prodigal_v2.6.3	CDS	97229	97462	20.4	+	0	ID=cds000082;Parent=GE000082
Contig00001	Prodigal_v2.6.3	gene	98116	99147	70.2	+	0	ID=GE000083;
Contig00001	Prodigal_v2.6.3	CDS	98116	99147	70.2	+	0	ID=cds000083;Parent=GE000083
Contig00001	Prodigal_v2.6.3	gene	100196	101107	90.9	+	0	ID=GE000084;
Contig00001	Prodigal_v2.6.3	CDS	100196	101107	90.9	+	0	ID=cds000084;Parent=GE000084
Contig00001	Prodigal_v2.6.3	gene	101273	101494	31.0	+	0	ID=GE000085;
Contig00001	Prodigal_v2.6.3	CDS	101273	101494	31.0	+	0	ID=cds000085;Parent=GE000085
Contig00001	Prodigal_v2.6.3	gene	101499	103178	256.4	-	0	ID=GE000086;
Contig00001	Prodigal_v2.6.3	CDS	101499	103178	256.4	-	0	ID=cds000086;Parent=GE000086
Contig00001	Prodigal_v2.6.3	gene	103183	104067	87.8	-	0	ID=GE000087;
Contig00001	Prodigal_v2.6.3	CDS	103183	104067	87.8	-	0	ID=cds000087;Parent=GE000087
Contig00001	Prodigal_v2.6.3	gene	104382	105422	109.8	+	0	ID=GE000088;
Contig00001	Prodigal_v2.6.3	CDS	104382	105422	109.8	+	0	ID=cds000088;Parent=GE000088
Contig00001	Prodigal_v2.6.3	gene	105475	106116	115.9	+	0	ID=GE000089;
Contig00001	Prodigal_v2.6.3	CDS	105475	106116	115.9	+	0	ID=cds000089;Parent=GE000089
Contig00001	Prodigal_v2.6.3	gene	106194	108137	351.6	+	0	ID=GE000090;
Contig00001	Prodigal_v2.6.3	CDS	106194	108137	351.6	+	0	ID=cds000090;Parent=GE000090
Contig00001	Prodigal_v2.6.3	gene	108263	109405	143.7	+	0	ID=GE000091;
Contig00001	Prodigal_v2.6.3	CDS	108263	109405	143.7	+	0	ID=cds000091;Parent=GE000091
Contig00001	Prodigal_v2.6.3	gene	109409	110215	134.3	+	0	ID=GE000092;
Contig00001	Prodigal_v2.6.3	CDS	109409	110215	134.3	+	0	ID=cds000092;Parent=GE000092
Contig00001	Prodigal_v2.6.3	gene	110454	110624	15.1	-	0	ID=GE000093;
Contig00001	Prodigal_v2.6.3	CDS	110454	110624	15.1	-	0	ID=cds000093;Parent=GE000093
Contig00001	Prodigal_v2.6.3	gene	110821	113187	250.5	-	0	ID=GE000094;
Contig00001	Prodigal_v2.6.3	CDS	110821	113187	250.5	-	0	ID=cds000094;Parent=GE000094
Contig00001	Prodigal_v2.6.3	gene	113409	115484	351.8	-	0	ID=GE000095;
Contig00001	Prodigal_v2.6.3	CDS	113409	115484	351.8	-	0	ID=cds000095;Parent=GE000095
Contig00001	Prodigal_v2.6.3	gene	115564	115833	41.3	-	0	ID=GE000096;
Contig00001	Prodigal_v2.6.3	CDS	115564	115833	41.3	-	0	ID=cds000096;Parent=GE000096
Contig00001	Prodigal_v2.6.3	gene	115942	116856	100.2	-	0	ID=GE000097;
Contig00001	Prodigal_v2.6.3	CDS	115942	116856	100.2	-	0	ID=cds000097;Parent=GE000097
Contig00001	Prodigal_v2.6.3	gene	116849	117220	56.5	-	0	ID=GE000098;
Contig00001	Prodigal_v2.6.3	CDS	116849	117220	56.5	-	0	ID=cds000098;Parent=GE000098
Contig00001	Prodigal_v2.6.3	gene	117224	119917	456.9	-	0	ID=GE000099;
Contig00001	Prodigal_v2.6.3	CDS	117224	119917	456.9	-	0	ID=cds000099;Parent=GE000099
Contig00001	Prodigal_v2.6.3	gene	119932	121443	276.9	-	0	ID=GE000100;
Contig00001	Prodigal_v2.6.3	CDS	119932	121443	276.9	-	0	ID=cds000100;Parent=GE000100
Contig00001	Prodigal_v2.6.3	gene	121433	121918	76.9	-	0	ID=GE000101;
Contig00001	Prodigal_v2.6.3	CDS	121433	121918	76.9	-	0	ID=cds000101;Parent=GE000101
Contig00001	Prodigal_v2.6.3	gene	121969	122283	11.6	-	0	ID=GE000102;
Contig00001	Prodigal_v2.6.3	CDS	121969	122283	11.6	-	0	ID=cds000102;Parent=GE000102
Contig00001	Prodigal_v2.6.3	gene	122700	123518	97.5	+	0	ID=GE000103;
Contig00001	Prodigal_v2.6.3	CDS	122700	123518	97.5	+	0	ID=cds000103;Parent=GE000103
Contig00001	Prodigal_v2.6.3	gene	123543	124529	119.4	+	0	ID=GE000104;
Contig00001	Prodigal_v2.6.3	CDS	123543	124529	119.4	+	0	ID=cds000104;Parent=GE000104
Contig00001	Prodigal_v2.6.3	gene	124557	125594	104.7	-	0	ID=GE000105;
Contig00001	Prodigal_v2.6.3	CDS	124557	125594	104.7	-	0	ID=cds000105;Parent=GE000105
Contig00001	Prodigal_v2.6.3	gene	125869	126330	59.8	-	0	ID=GE000106;
Contig00001	Prodigal_v2.6.3	CDS	125869	126330	59.8	-	0	ID=cds000106;Parent=GE000106
Contig00001	Prodigal_v2.6.3	gene	126375	126728	19.3	-	0	ID=GE000107;
Contig00001	Prodigal_v2.6.3	CDS	126375	126728	19.3	-	0	ID=cds000107;Parent=GE000107
Contig00001	Prodigal_v2.6.3	gene	127048	128487	197.6	+	0	ID=GE000108;
Contig00001	Prodigal_v2.6.3	CDS	127048	128487	197.6	+	0	ID=cds000108;Parent=GE000108
Contig00001	Prodigal_v2.6.3	gene	128489	129886	192.5	+	0	ID=GE000109;
Contig00001	Prodigal_v2.6.3	CDS	128489	129886	192.5	+	0	ID=cds000109;Parent=GE000109
Contig00001	Prodigal_v2.6.3	gene	129931	130362	59.0	+	0	ID=GE000110;
Contig00001	Prodigal_v2.6.3	CDS	129931	130362	59.0	+	0	ID=cds000110;Parent=GE000110
Contig00001	Prodigal_v2.6.3	gene	130479	130952	81.4	+	0	ID=GE000111;
Contig00001	Prodigal_v2.6.3	CDS	130479	130952	81.4	+	0	ID=cds000111;Parent=GE000111
Contig00001	Prodigal_v2.6.3	gene	130952	131179	40.8	+	0	ID=GE000112;
Contig00001	Prodigal_v2.6.3	CDS	130952	131179	40.8	+	0	ID=cds000112;Parent=GE000112
Contig00001	Prodigal_v2.6.3	gene	131189	131503	33.8	+	0	ID=GE000113;
Contig00001	Prodigal_v2.6.3	CDS	131189	131503	33.8	+	0	ID=cds000113;Parent=GE000113
Contig00001	Prodigal_v2.6.3	gene	131555	131878	40.3	+	0	ID=GE000114;
Contig00001	Prodigal_v2.6.3	CDS	131555	131878	40.3	+	0	ID=cds000114;Parent=GE000114
Contig00001	Prodigal_v2.6.3	gene	131881	132387	71.4	+	0	ID=GE000115;
Contig00001	Prodigal_v2.6.3	CDS	131881	132387	71.4	+	0	ID=cds000115;Parent=GE000115
Contig00001	Prodigal_v2.6.3	gene	132384	132779	56.1	+	0	ID=GE000116;
Contig00001	Prodigal_v2.6.3	CDS	132384	132779	56.1	+	0	ID=cds000116;Parent=GE000116
Contig00001	Prodigal_v2.6.3	gene	132776	133741	98.3	+	0	ID=GE000117;
Contig00001	Prodigal_v2.6.3	CDS	132776	133741	98.3	+	0	ID=cds000117;Parent=GE000117
Contig00001	Prodigal_v2.6.3	gene	133754	134197	44.3	+	0	ID=GE000118;
Contig00001	Prodigal_v2.6.3	CDS	133754	134197	44.3	+	0	ID=cds000118;Parent=GE000118
Contig00001	Prodigal_v2.6.3	gene	134199	135434	119.2	+	0	ID=GE000119;
Contig00001	Prodigal_v2.6.3	CDS	134199	135434	119.2	+	0	ID=cds000119;Parent=GE000119
Contig00001	Prodigal_v2.6.3	gene	135462	136034	44.4	-	0	ID=GE000120;
Contig00001	Prodigal_v2.6.3	CDS	135462	136034	44.4	-	0	ID=cds000120;Parent=GE000120
Contig00001	Prodigal_v2.6.3	gene	136149	136802	100.5	+	0	ID=GE000121;
Contig00001	Prodigal_v2.6.3	CDS	136149	136802	100.5	+	0	ID=cds000121;Parent=GE000121
Contig00001	Prodigal_v2.6.3	gene	137090	137383	2.5	+	0	ID=GE000122;
Contig00001	Prodigal_v2.6.3	CDS	137090	137383	2.5	+	0	ID=cds000122;Parent=GE000122
Contig00001	Prodigal_v2.6.3	gene	137607	138152	75.9	+	0	ID=GE000123;
Contig00001	Prodigal_v2.6.3	CDS	137607	138152	75.9	+	0	ID=cds000123;Parent=GE000123
Contig00001	Prodigal_v2.6.3	gene	138260	139417	126.4	+	0	ID=GE000124;
Contig00001	Prodigal_v2.6.3	CDS	138260	139417	126.4	+	0	ID=cds000124;Parent=GE000124
Contig00001	Prodigal_v2.6.3	gene	139490	139972	47.2	+	0	ID=GE000125;
Contig00001	Prodigal_v2.6.3	CDS	139490	139972	47.2	+	0	ID=cds000125;Parent=GE000125
Contig00001	Prodigal_v2.6.3	gene	139969	140214	33.5	-	0	ID=GE000126;
Contig00001	Prodigal_v2.6.3	CDS	139969	140214	33.5	-	0	ID=cds000126;Parent=GE000126
Contig00001	Prodigal_v2.6.3	gene	140217	140702	47.5	-	0	ID=GE000127;
Contig00001	Prodigal_v2.6.3	CDS	140217	140702	47.5	-	0	ID=cds000127;Parent=GE000127
Contig00001	Prodigal_v2.6.3	gene	140867	141793	144.0	-	0	ID=GE000128;
Contig00001	Prodigal_v2.6.3	CDS	140867	141793	144.0	-	0	ID=cds000128;Parent=GE000128
Contig00001	Prodigal_v2.6.3	gene	141878	143044	218.1	-	0	ID=GE000129;
Contig00001	Prodigal_v2.6.3	CDS	141878	143044	218.1	-	0	ID=cds000129;Parent=GE000129
Contig00001	Prodigal_v2.6.3	gene	143069	144295	177.2	-	0	ID=GE000130;
Contig00001	Prodigal_v2.6.3	CDS	143069	144295	177.2	-	0	ID=cds000130;Parent=GE000130
Contig00001	Prodigal_v2.6.3	gene	144320	145057	69.3	-	0	ID=GE000131;
Contig00001	Prodigal_v2.6.3	CDS	144320	145057	69.3	-	0	ID=cds000131;Parent=GE000131
Contig00001	Prodigal_v2.6.3	gene	145059	145994	116.5	-	0	ID=GE000132;
Contig00001	Prodigal_v2.6.3	CDS	145059	145994	116.5	-	0	ID=cds000132;Parent=GE000132
Contig00001	Prodigal_v2.6.3	gene	145991	146881	112.4	-	0	ID=GE000133;
Contig00001	Prodigal_v2.6.3	CDS	145991	146881	112.4	-	0	ID=cds000133;Parent=GE000133
Contig00001	Prodigal_v2.6.3	gene	146874	148316	202.1	-	0	ID=GE000134;
Contig00001	Prodigal_v2.6.3	CDS	146874	148316	202.1	-	0	ID=cds000134;Parent=GE000134
Contig00001	Prodigal_v2.6.3	gene	148316	149377	134.2	-	0	ID=GE000135;
Contig00001	Prodigal_v2.6.3	CDS	148316	149377	134.2	-	0	ID=cds000135;Parent=GE000135
Contig00001	Prodigal_v2.6.3	gene	149374	150543	128.1	-	0	ID=GE000136;
Contig00001	Prodigal_v2.6.3	CDS	149374	150543	128.1	-	0	ID=cds000136;Parent=GE000136
Contig00001	Prodigal_v2.6.3	gene	150537	151907	163.3	-	0	ID=GE000137;
Contig00001	Prodigal_v2.6.3	CDS	150537	151907	163.3	-	0	ID=cds000137;Parent=GE000137
Contig00001	Prodigal_v2.6.3	gene	151910	152992	103.7	-	0	ID=GE000138;
Contig00001	Prodigal_v2.6.3	CDS	151910	152992	103.7	-	0	ID=cds000138;Parent=GE000138
Contig00001	Prodigal_v2.6.3	gene	152992	154353	187.8	-	0	ID=GE000139;
Contig00001	Prodigal_v2.6.3	CDS	152992	154353	187.8	-	0	ID=cds000139;Parent=GE000139
Contig00001	Prodigal_v2.6.3	gene	154355	155812	183.2	-	0	ID=GE000140;
Contig00001	Prodigal_v2.6.3	CDS	154355	155812	183.2	-	0	ID=cds000140;Parent=GE000140
Contig00001	Prodigal_v2.6.3	gene	155809	157530	221.3	-	0	ID=GE000141;
Contig00001	Prodigal_v2.6.3	CDS	155809	157530	221.3	-	0	ID=cds000141;Parent=GE000141
Contig00001	Prodigal_v2.6.3	gene	157531	157806	37.5	-	0	ID=GE000142;
Contig00001	Prodigal_v2.6.3	CDS	157531	157806	37.5	-	0	ID=cds000142;Parent=GE000142
Contig00001	Prodigal_v2.6.3	gene	157803	158732	93.5	-	0	ID=GE000143;
Contig00001	Prodigal_v2.6.3	CDS	157803	158732	93.5	-	0	ID=cds000143;Parent=GE000143
Contig00001	Prodigal_v2.6.3	gene	158733	159200	44.2	-	0	ID=GE000144;
Contig00001	Prodigal_v2.6.3	CDS	158733	159200	44.2	-	0	ID=cds000144;Parent=GE000144
Contig00001	Prodigal_v2.6.3	gene	159761	160759	112.3	-	0	ID=GE000145;
Contig00001	Prodigal_v2.6.3	CDS	159761	160759	112.3	-	0	ID=cds000145;Parent=GE000145
Contig00001	Prodigal_v2.6.3	gene	160765	161232	69.7	-	0	ID=GE000146;
Contig00001	Prodigal_v2.6.3	CDS	160765	161232	69.7	-	0	ID=cds000146;Parent=GE000146
Contig00001	Prodigal_v2.6.3	gene	161255	161695	34.6	-	0	ID=GE000147;
Contig00001	Prodigal_v2.6.3	CDS	161255	161695	34.6	-	0	ID=cds000147;Parent=GE000147
Contig00001	Prodigal_v2.6.3	gene	161729	162040	20.9	-	0	ID=GE000148;
Contig00001	Prodigal_v2.6.3	CDS	161729	162040	20.9	-	0	ID=cds000148;Parent=GE000148
Contig00001	Prodigal_v2.6.3	gene	162463	163716	146.7	+	0	ID=GE000149;
Contig00001	Prodigal_v2.6.3	CDS	162463	163716	146.7	+	0	ID=cds000149;Parent=GE000149
Contig00001	Prodigal_v2.6.3	gene	163754	165133	212.5	+	0	ID=GE000150;
Contig00001	Prodigal_v2.6.3	CDS	163754	165133	212.5	+	0	ID=cds000150;Parent=GE000150
Contig00001	Prodigal_v2.6.3	gene	165594	166388	90.7	+	0	ID=GE000151;
Contig00001	Prodigal_v2.6.3	CDS	165594	166388	90.7	+	0	ID=cds000151;Parent=GE000151
Contig00001	Prodigal_v2.6.3	gene	166385	166852	46.4	-	0	ID=GE000152;
Contig00001	Prodigal_v2.6.3	CDS	166385	166852	46.4	-	0	ID=cds000152;Parent=GE000152
Contig00001	Prodigal_v2.6.3	gene	166891	168669	210.5	+	0	ID=GE000153;
Contig00001	Prodigal_v2.6.3	CDS	166891	168669	210.5	+	0	ID=cds000153;Parent=GE000153
Contig00001	Prodigal_v2.6.3	gene	168671	169387	70.5	+	0	ID=GE000154;
Contig00001	Prodigal_v2.6.3	CDS	168671	169387	70.5	+	0	ID=cds000154;Parent=GE000154
Contig00001	Prodigal_v2.6.3	gene	169377	169919	76.4	+	0	ID=GE000155;
Contig00001	Prodigal_v2.6.3	CDS	169377	169919	76.4	+	0	ID=cds000155;Parent=GE000155
Contig00001	Prodigal_v2.6.3	gene	169961	171460	195.6	+	0	ID=GE000156;
Contig00001	Prodigal_v2.6.3	CDS	169961	171460	195.6	+	0	ID=cds000156;Parent=GE000156
Contig00001	Prodigal_v2.6.3	gene	171457	171933	55.7	+	0	ID=GE000157;
Contig00001	Prodigal_v2.6.3	CDS	171457	171933	55.7	+	0	ID=cds000157;Parent=GE000157
Contig00001	Prodigal_v2.6.3	gene	172126	172866	94.6	+	0	ID=GE000158;
Contig00001	Prodigal_v2.6.3	CDS	172126	172866	94.6	+	0	ID=cds000158;Parent=GE000158
Contig00001	Prodigal_v2.6.3	gene	172885	174291	175.4	+	0	ID=GE000159;
Contig00001	Prodigal_v2.6.3	CDS	172885	174291	175.4	+	0	ID=cds000159;Parent=GE000159
Contig00001	Prodigal_v2.6.3	gene	174326	175159	108.2	-	0	ID=GE000160;
Contig00001	Prodigal_v2.6.3	CDS	174326	175159	108.2	-	0	ID=cds000160;Parent=GE000160
Contig00001	Prodigal_v2.6.3	gene	175201	177024	223.3	+	0	ID=GE000161;
Contig00001	Prodigal_v2.6.3	CDS	175201	177024	223.3	+	0	ID=cds000161;Parent=GE000161
Contig00001	Prodigal_v2.6.3	gene	177031	177399	36.9	+	0	ID=GE000162;
Contig00001	Prodigal_v2.6.3	CDS	177031	177399	36.9	+	0	ID=cds000162;Parent=GE000162
Contig00001	Prodigal_v2.6.3	gene	177405	177992	66.6	+	0	ID=GE000163;
Contig00001	Prodigal_v2.6.3	CDS	177405	177992	66.6	+	0	ID=cds000163;Parent=GE000163
Contig00001	Prodigal_v2.6.3	gene	178579	178920	19.2	-	0	ID=GE000164;
Contig00001	Prodigal_v2.6.3	CDS	178579	178920	19.2	-	0	ID=cds000164;Parent=GE000164
Contig00001	Prodigal_v2.6.3	gene	179154	180188	116.1	-	0	ID=GE000165;
Contig00001	Prodigal_v2.6.3	CDS	179154	180188	116.1	-	0	ID=cds000165;Parent=GE000165
Contig00001	Prodigal_v2.6.3	gene	180494	182743	313.3	+	0	ID=GE000166;
Contig00001	Prodigal_v2.6.3	CDS	180494	182743	313.3	+	0	ID=cds000166;Parent=GE000166
Contig00001	Prodigal_v2.6.3	gene	182776	183222	22.3	-	0	ID=GE000167;
Contig00001	Prodigal_v2.6.3	CDS	182776	183222	22.3	-	0	ID=cds000167;Parent=GE000167
Contig00001	Prodigal_v2.6.3	gene	183314	184981	162.4	-	0	ID=GE000168;
Contig00001	Prodigal_v2.6.3	CDS	183314	184981	162.4	-	0	ID=cds000168;Parent=GE000168
Contig00001	Prodigal_v2.6.3	gene	185164	185604	36.6	-	0	ID=GE000169;
Contig00001	Prodigal_v2.6.3	CDS	185164	185604	36.6	-	0	ID=cds000169;Parent=GE000169
Contig00001	Prodigal_v2.6.3	gene	185968	186138	21.3	+	0	ID=GE000170;
Contig00001	Prodigal_v2.6.3	CDS	185968	186138	21.3	+	0	ID=cds000170;Parent=GE000170
Contig00001	Prodigal_v2.6.3	gene	186324	188033	260.9	-	0	ID=GE000171;
Contig00001	Prodigal_v2.6.3	CDS	186324	188033	260.9	-	0	ID=cds000171;Parent=GE000171
Contig00001	Prodigal_v2.6.3	gene	188203	188544	41.8	+	0	ID=GE000172;
Contig00001	Prodigal_v2.6.3	CDS	188203	188544	41.8	+	0	ID=cds000172;Parent=GE000172
Contig00001	Prodigal_v2.6.3	gene	188522	189277	81.2	-	0	ID=GE000173;
Contig00001	Prodigal_v2.6.3	CDS	188522	189277	81.2	-	0	ID=cds000173;Parent=GE000173
Contig00001	Prodigal_v2.6.3	gene	189277	190119	104.0	-	0	ID=GE000174;
Contig00001	Prodigal_v2.6.3	CDS	189277	190119	104.0	-	0	ID=cds000174;Parent=GE000174
Contig00001	Prodigal_v2.6.3	gene	190127	190681	52.8	-	0	ID=GE000175;
Contig00001	Prodigal_v2.6.3	CDS	190127	190681	52.8	-	0	ID=cds000175;Parent=GE000175
Contig00001	Prodigal_v2.6.3	gene	190789	191241	68.1	-	0	ID=GE000176;
Contig00001	Prodigal_v2.6.3	CDS	190789	191241	68.1	-	0	ID=cds000176;Parent=GE000176
Contig00001	Prodigal_v2.6.3	gene	191359	191988	46.2	-	0	ID=GE000177;
Contig00001	Prodigal_v2.6.3	CDS	191359	191988	46.2	-	0	ID=cds000177;Parent=GE000177
Contig00001	Prodigal_v2.6.3	gene	191994	192827	94.7	-	0	ID=GE000178;
Contig00001	Prodigal_v2.6.3	CDS	191994	192827	94.7	-	0	ID=cds000178;Parent=GE000178
Contig00001	Prodigal_v2.6.3	gene	193012	193608	78.8	+	0	ID=GE000179;
Contig00001	Prodigal_v2.6.3	CDS	193012	193608	78.8	+	0	ID=cds000179;Parent=GE000179
Contig00001	Prodigal_v2.6.3	gene	193851	194129	36.6	+	0	ID=GE000180;
Contig00001	Prodigal_v2.6.3	CDS	193851	194129	36.6	+	0	ID=cds000180;Parent=GE000180
Contig00001	Prodigal_v2.6.3	gene	194262	195605	167.6	+	0	ID=GE000181;
Contig00001	Prodigal_v2.6.3	CDS	194262	195605	167.6	+	0	ID=cds000181;Parent=GE000181
Contig00001	Prodigal_v2.6.3	gene	195915	197804	192.9	+	0	ID=GE000182;
Contig00001	Prodigal_v2.6.3	CDS	195915	197804	192.9	+	0	ID=cds000182;Parent=GE000182
Contig00001	Prodigal_v2.6.3	gene	198881	199018	7.1	+	0	ID=GE000183;
Contig00001	Prodigal_v2.6.3	CDS	198881	199018	7.1	+	0	ID=cds000183;Parent=GE000183
Contig00001	Prodigal_v2.6.3	gene	199208	200617	114.4	+	0	ID=GE000184;
Contig00001	Prodigal_v2.6.3	CDS	199208	200617	114.4	+	0	ID=cds000184;Parent=GE000184
Contig00001	Prodigal_v2.6.3	gene	200713	201453	49.8	+	0	ID=GE000185;
Contig00001	Prodigal_v2.6.3	CDS	200713	201453	49.8	+	0	ID=cds000185;Parent=GE000185
Contig00001	Prodigal_v2.6.3	gene	201552	203183	225.9	+	0	ID=GE000186;
Contig00001	Prodigal_v2.6.3	CDS	201552	203183	225.9	+	0	ID=cds000186;Parent=GE000186
Contig00001	Prodigal_v2.6.3	gene	203340	203684	16.1	+	0	ID=GE000187;
Contig00001	Prodigal_v2.6.3	CDS	203340	203684	16.1	+	0	ID=cds000187;Parent=GE000187
Contig00001	Prodigal_v2.6.3	gene	203696	204388	81.9	+	0	ID=GE000188;
Contig00001	Prodigal_v2.6.3	CDS	203696	204388	81.9	+	0	ID=cds000188;Parent=GE000188
Contig00001	Prodigal_v2.6.3	gene	204559	206643	296.8	+	0	ID=GE000189;
Contig00001	Prodigal_v2.6.3	CDS	204559	206643	296.8	+	0	ID=cds000189;Parent=GE000189
Contig00001	Prodigal_v2.6.3	gene	206801	207124	29.2	+	0	ID=GE000190;
Contig00001	Prodigal_v2.6.3	CDS	206801	207124	29.2	+	0	ID=cds000190;Parent=GE000190
Contig00001	Prodigal_v2.6.3	gene	207165	208760	177.9	-	0	ID=GE000191;
Contig00001	Prodigal_v2.6.3	CDS	207165	208760	177.9	-	0	ID=cds000191;Parent=GE000191
Contig00001	Prodigal_v2.6.3	gene	208861	209193	26.5	+	0	ID=GE000192;
Contig00001	Prodigal_v2.6.3	CDS	208861	209193	26.5	+	0	ID=cds000192;Parent=GE000192
Contig00001	Prodigal_v2.6.3	gene	209199	211130	244.2	-	0	ID=GE000193;
Contig00001	Prodigal_v2.6.3	CDS	209199	211130	244.2	-	0	ID=cds000193;Parent=GE000193
Contig00001	Prodigal_v2.6.3	gene	211127	211255	0.1	-	0	ID=GE000194;
Contig00001	Prodigal_v2.6.3	CDS	211127	211255	0.1	-	0	ID=cds000194;Parent=GE000194
Contig00001	Prodigal_v2.6.3	gene	211510	212160	90.7	-	0	ID=GE000195;
Contig00001	Prodigal_v2.6.3	CDS	211510	212160	90.7	-	0	ID=cds000195;Parent=GE000195
Contig00001	Prodigal_v2.6.3	gene	212209	213357	105.8	-	0	ID=GE000196;
Contig00001	Prodigal_v2.6.3	CDS	212209	213357	105.8	-	0	ID=cds000196;Parent=GE000196
Contig00001	Prodigal_v2.6.3	gene	213351	213791	48.4	-	0	ID=GE000197;
Contig00001	Prodigal_v2.6.3	CDS	213351	213791	48.4	-	0	ID=cds000197;Parent=GE000197
Contig00001	Prodigal_v2.6.3	gene	213946	214776	72.9	+	0	ID=GE000198;
Contig00001	Prodigal_v2.6.3	CDS	213946	214776	72.9	+	0	ID=cds000198;Parent=GE000198
Contig00001	Prodigal_v2.6.3	gene	214785	215297	41.4	-	0	ID=GE000199;
Contig00001	Prodigal_v2.6.3	CDS	214785	215297	41.4	-	0	ID=cds000199;Parent=GE000199
Contig00001	Prodigal_v2.6.3	gene	215543	216145	81.5	+	0	ID=GE000200;
Contig00001	Prodigal_v2.6.3	CDS	215543	216145	81.5	+	0	ID=cds000200;Parent=GE000200
Contig00001	Prodigal_v2.6.3	gene	216221	217060	87.0	-	0	ID=GE000201;
Contig00001	Prodigal_v2.6.3	CDS	216221	217060	87.0	-	0	ID=cds000201;Parent=GE000201
Contig00001	Prodigal_v2.6.3	gene	217057	217788	58.9	-	0	ID=GE000202;
Contig00001	Prodigal_v2.6.3	CDS	217057	217788	58.9	-	0	ID=cds000202;Parent=GE000202
Contig00001	Prodigal_v2.6.3	gene	217775	218677	119.3	-	0	ID=GE000203;
Contig00001	Prodigal_v2.6.3	CDS	217775	218677	119.3	-	0	ID=cds000203;Parent=GE000203
Contig00001	Prodigal_v2.6.3	gene	218802	219656	109.0	+	0	ID=GE000204;
Contig00001	Prodigal_v2.6.3	CDS	218802	219656	109.0	+	0	ID=cds000204;Parent=GE000204
Contig00001	Prodigal_v2.6.3	gene	219740	220936	130.9	+	0	ID=GE000205;
Contig00001	Prodigal_v2.6.3	CDS	219740	220936	130.9	+	0	ID=cds000205;Parent=GE000205
Contig00001	Prodigal_v2.6.3	gene	221052	221606	79.2	+	0	ID=GE000206;
Contig00001	Prodigal_v2.6.3	CDS	221052	221606	79.2	+	0	ID=cds000206;Parent=GE000206
Contig00001	Prodigal_v2.6.3	gene	221669	223081	131.8	-	0	ID=GE000207;
Contig00001	Prodigal_v2.6.3	CDS	221669	223081	131.8	-	0	ID=cds000207;Parent=GE000207
Contig00001	Prodigal_v2.6.3	gene	223390	224127	92.8	+	0	ID=GE000208;
Contig00001	Prodigal_v2.6.3	CDS	223390	224127	92.8	+	0	ID=cds000208;Parent=GE000208
Contig00001	Prodigal_v2.6.3	gene	224193	224738	55.8	+	0	ID=GE000209;
Contig00001	Prodigal_v2.6.3	CDS	224193	224738	55.8	+	0	ID=cds000209;Parent=GE000209
Contig00001	Prodigal_v2.6.3	gene	224719	225801	129.4	+	0	ID=GE000210;
Contig00001	Prodigal_v2.6.3	CDS	224719	225801	129.4	+	0	ID=cds000210;Parent=GE000210
Contig00001	Prodigal_v2.6.3	gene	225791	227395	124.4	+	0	ID=GE000211;
Contig00001	Prodigal_v2.6.3	CDS	225791	227395	124.4	+	0	ID=cds000211;Parent=GE000211
Contig00001	Prodigal_v2.6.3	gene	227406	228476	127.8	+	0	ID=GE000212;
Contig00001	Prodigal_v2.6.3	CDS	227406	228476	127.8	+	0	ID=cds000212;Parent=GE000212
Contig00001	Prodigal_v2.6.3	gene	228476	228889	31.8	+	0	ID=GE000213;
Contig00001	Prodigal_v2.6.3	CDS	228476	228889	31.8	+	0	ID=cds000213;Parent=GE000213
Contig00001	Prodigal_v2.6.3	gene	228997	229455	43.7	+	0	ID=GE000214;
Contig00001	Prodigal_v2.6.3	CDS	228997	229455	43.7	+	0	ID=cds000214;Parent=GE000214
Contig00001	Prodigal_v2.6.3	gene	229640	230608	89.8	+	0	ID=GE000215;
Contig00001	Prodigal_v2.6.3	CDS	229640	230608	89.8	+	0	ID=cds000215;Parent=GE000215
Contig00001	Prodigal_v2.6.3	gene	230836	231234	21.0	+	0	ID=GE000216;
Contig00001	Prodigal_v2.6.3	CDS	230836	231234	21.0	+	0	ID=cds000216;Parent=GE000216
Contig00001	Prodigal_v2.6.3	gene	231234	232010	72.6	+	0	ID=GE000217;
Contig00001	Prodigal_v2.6.3	CDS	231234	232010	72.6	+	0	ID=cds000217;Parent=GE000217
Contig00001	Prodigal_v2.6.3	gene	232007	232897	84.3	+	0	ID=GE000218;
Contig00001	Prodigal_v2.6.3	CDS	232007	232897	84.3	+	0	ID=cds000218;Parent=GE000218
Contig00001	Prodigal_v2.6.3	gene	232890	233930	120.3	+	0	ID=GE000219;
Contig00001	Prodigal_v2.6.3	CDS	232890	233930	120.3	+	0	ID=cds000219;Parent=GE000219
Contig00001	Prodigal_v2.6.3	gene	234267	234977	47.7	+	0	ID=GE000220;
Contig00001	Prodigal_v2.6.3	CDS	234267	234977	47.7	+	0	ID=cds000220;Parent=GE000220
Contig00001	Prodigal_v2.6.3	gene	235009	235812	51.8	+	0	ID=GE000221;
Contig00001	Prodigal_v2.6.3	CDS	235009	235812	51.8	+	0	ID=cds000221;Parent=GE000221
Contig00001	Prodigal_v2.6.3	gene	235929	236732	50.6	-	0	ID=GE000222;
Contig00001	Prodigal_v2.6.3	CDS	235929	236732	50.6	-	0	ID=cds000222;Parent=GE000222
Contig00001	Prodigal_v2.6.3	gene	237635	238555	102.7	+	0	ID=GE000223;
Contig00001	Prodigal_v2.6.3	CDS	237635	238555	102.7	+	0	ID=cds000223;Parent=GE000223
Contig00001	Prodigal_v2.6.3	gene	238560	239507	107.8	+	0	ID=GE000224;
Contig00001	Prodigal_v2.6.3	CDS	238560	239507	107.8	+	0	ID=cds000224;Parent=GE000224
Contig00001	Prodigal_v2.6.3	gene	239554	240477	82.9	+	0	ID=GE000225;
Contig00001	Prodigal_v2.6.3	CDS	239554	240477	82.9	+	0	ID=cds000225;Parent=GE000225
Contig00001	Prodigal_v2.6.3	gene	240649	242106	121.7	+	0	ID=GE000226;
Contig00001	Prodigal_v2.6.3	CDS	240649	242106	121.7	+	0	ID=cds000226;Parent=GE000226
Contig00001	Prodigal_v2.6.3	gene	242392	243270	59.9	+	0	ID=GE000227;
Contig00001	Prodigal_v2.6.3	CDS	242392	243270	59.9	+	0	ID=cds000227;Parent=GE000227
Contig00001	Prodigal_v2.6.3	gene	243278	244342	91.1	+	0	ID=GE000228;
Contig00001	Prodigal_v2.6.3	CDS	243278	244342	91.1	+	0	ID=cds000228;Parent=GE000228
Contig00001	Prodigal_v2.6.3	gene	244481	244591	0.1	-	0	ID=GE000229;
Contig00001	Prodigal_v2.6.3	CDS	244481	244591	0.1	-	0	ID=cds000229;Parent=GE000229
Contig00001	Prodigal_v2.6.3	gene	244753	244992	0.2	-	0	ID=GE000230;
Contig00001	Prodigal_v2.6.3	CDS	244753	244992	0.2	-	0	ID=cds000230;Parent=GE000230
Contig00001	Prodigal_v2.6.3	gene	245095	246108	94.1	-	0	ID=GE000231;
Contig00001	Prodigal_v2.6.3	CDS	245095	246108	94.1	-	0	ID=cds000231;Parent=GE000231
Contig00001	Prodigal_v2.6.3	gene	246089	247048	70.1	-	0	ID=GE000232;
Contig00001	Prodigal_v2.6.3	CDS	246089	247048	70.1	-	0	ID=cds000232;Parent=GE000232
Contig00001	Prodigal_v2.6.3	gene	247045	248292	69.7	-	0	ID=GE000233;
Contig00001	Prodigal_v2.6.3	CDS	247045	248292	69.7	-	0	ID=cds000233;Parent=GE000233
Contig00001	Prodigal_v2.6.3	gene	248388	249863	162.0	-	0	ID=GE000234;
Contig00001	Prodigal_v2.6.3	CDS	248388	249863	162.0	-	0	ID=cds000234;Parent=GE000234
Contig00001	Prodigal_v2.6.3	gene	249970	250320	18.4	-	0	ID=GE000235;
Contig00001	Prodigal_v2.6.3	CDS	249970	250320	18.4	-	0	ID=cds000235;Parent=GE000235
Contig00001	Prodigal_v2.6.3	gene	250308	250610	33.0	-	0	ID=GE000236;
Contig00001	Prodigal_v2.6.3	CDS	250308	250610	33.0	-	0	ID=cds000236;Parent=GE000236
Contig00001	Prodigal_v2.6.3	gene	251059	251397	8.5	+	0	ID=GE000237;
Contig00001	Prodigal_v2.6.3	CDS	251059	251397	8.5	+	0	ID=cds000237;Parent=GE000237
Contig00001	Prodigal_v2.6.3	gene	251405	252523	114.6	+	0	ID=GE000238;
Contig00001	Prodigal_v2.6.3	CDS	251405	252523	114.6	+	0	ID=cds000238;Parent=GE000238
Contig00001	Prodigal_v2.6.3	gene	252504	253478	85.6	+	0	ID=GE000239;
Contig00001	Prodigal_v2.6.3	CDS	252504	253478	85.6	+	0	ID=cds000239;Parent=GE000239
Contig00001	Prodigal_v2.6.3	gene	253480	254514	72.7	+	0	ID=GE000240;
Contig00001	Prodigal_v2.6.3	CDS	253480	254514	72.7	+	0	ID=cds000240;Parent=GE000240
Contig00001	Prodigal_v2.6.3	gene	254555	256336	190.4	+	0	ID=GE000241;
Contig00001	Prodigal_v2.6.3	CDS	254555	256336	190.4	+	0	ID=cds000241;Parent=GE000241
Contig00001	Prodigal_v2.6.3	gene	256379	258472	195.7	+	0	ID=GE000242;
Contig00001	Prodigal_v2.6.3	CDS	256379	258472	195.7	+	0	ID=cds000242;Parent=GE000242
Contig00001	Prodigal_v2.6.3	gene	258635	260305	124.6	+	0	ID=GE000243;
Contig00001	Prodigal_v2.6.3	CDS	258635	260305	124.6	+	0	ID=cds000243;Parent=GE000243
Contig00001	Prodigal_v2.6.3	gene	260439	262166	139.4	+	0	ID=GE000244;
Contig00001	Prodigal_v2.6.3	CDS	260439	262166	139.4	+	0	ID=cds000244;Parent=GE000244
Contig00001	Prodigal_v2.6.3	gene	262178	263707	198.5	-	0	ID=GE000245;
Contig00001	Prodigal_v2.6.3	CDS	262178	263707	198.5	-	0	ID=cds000245;Parent=GE000245
Contig00001	Prodigal_v2.6.3	gene	264077	265279	125.6	+	0	ID=GE000246;
Contig00001	Prodigal_v2.6.3	CDS	264077	265279	125.6	+	0	ID=cds000246;Parent=GE000246
Contig00001	Prodigal_v2.6.3	gene	265287	266105	115.3	+	0	ID=GE000247;
Contig00001	Prodigal_v2.6.3	CDS	265287	266105	115.3	+	0	ID=cds000247;Parent=GE000247
Contig00001	Prodigal_v2.6.3	gene	266190	267305	157.2	-	0	ID=GE000248;
Contig00001	Prodigal_v2.6.3	CDS	266190	267305	157.2	-	0	ID=cds000248;Parent=GE000248
Contig00001	Prodigal_v2.6.3	gene	267319	268356	140.8	-	0	ID=GE000249;
Contig00001	Prodigal_v2.6.3	CDS	267319	268356	140.8	-	0	ID=cds000249;Parent=GE000249
Contig00001	Prodigal_v2.6.3	gene	268360	268725	50.8	-	0	ID=GE000250;
Contig00001	Prodigal_v2.6.3	CDS	268360	268725	50.8	-	0	ID=cds000250;Parent=GE000250
Contig00001	Prodigal_v2.6.3	gene	269301	269588	27.8	-	0	ID=GE000251;
Contig00001	Prodigal_v2.6.3	CDS	269301	269588	27.8	-	0	ID=cds000251;Parent=GE000251
Contig00001	Prodigal_v2.6.3	gene	270375	270539	9.4	-	0	ID=GE000252;
Contig00001	Prodigal_v2.6.3	CDS	270375	270539	9.4	-	0	ID=cds000252;Parent=GE000252
Contig00001	Prodigal_v2.6.3	gene	272532	273635	137.8	+	0	ID=GE000253;
Contig00001	Prodigal_v2.6.3	CDS	272532	273635	137.8	+	0	ID=cds000253;Parent=GE000253
Contig00001	Prodigal_v2.6.3	gene	273645	274721	114.0	+	0	ID=GE000254;
Contig00001	Prodigal_v2.6.3	CDS	273645	274721	114.0	+	0	ID=cds000254;Parent=GE000254
Contig00001	Prodigal_v2.6.3	gene	274838	277243	367.4	+	0	ID=GE000255;
Contig00001	Prodigal_v2.6.3	CDS	274838	277243	367.4	+	0	ID=cds000255;Parent=GE000255
Contig00001	Prodigal_v2.6.3	gene	277513	277974	10.0	+	0	ID=GE000256;
Contig00001	Prodigal_v2.6.3	CDS	277513	277974	10.0	+	0	ID=cds000256;Parent=GE000256
Contig00001	Prodigal_v2.6.3	gene	278287	278499	28.1	+	0	ID=GE000257;
Contig00001	Prodigal_v2.6.3	CDS	278287	278499	28.1	+	0	ID=cds000257;Parent=GE000257
Contig00001	Prodigal_v2.6.3	gene	278598	278738	6.7	+	0	ID=GE000258;
Contig00001	Prodigal_v2.6.3	CDS	278598	278738	6.7	+	0	ID=cds000258;Parent=GE000258
Contig00001	Prodigal_v2.6.3	gene	279134	279469	8.5	+	0	ID=GE000259;
Contig00001	Prodigal_v2.6.3	CDS	279134	279469	8.5	+	0	ID=cds000259;Parent=GE000259
Contig00001	Prodigal_v2.6.3	gene	279462	280535	70.7	+	0	ID=GE000260;
Contig00001	Prodigal_v2.6.3	CDS	279462	280535	70.7	+	0	ID=cds000260;Parent=GE000260
Contig00001	Prodigal_v2.6.3	gene	280679	281500	64.4	-	0	ID=GE000261;
Contig00001	Prodigal_v2.6.3	CDS	280679	281500	64.4	-	0	ID=cds000261;Parent=GE000261
Contig00001	Prodigal_v2.6.3	gene	281641	281940	14.4	-	0	ID=GE000262;
Contig00001	Prodigal_v2.6.3	CDS	281641	281940	14.4	-	0	ID=cds000262;Parent=GE000262
Contig00001	Prodigal_v2.6.3	gene	282053	282328	30.3	+	0	ID=GE000263;
Contig00001	Prodigal_v2.6.3	CDS	282053	282328	30.3	+	0	ID=cds000263;Parent=GE000263
Contig00001	Prodigal_v2.6.3	gene	282307	283245	64.8	-	0	ID=GE000264;
Contig00001	Prodigal_v2.6.3	CDS	282307	283245	64.8	-	0	ID=cds000264;Parent=GE000264
Contig00001	Prodigal_v2.6.3	gene	283242	284243	93.3	-	0	ID=GE000265;
Contig00001	Prodigal_v2.6.3	CDS	283242	284243	93.3	-	0	ID=cds000265;Parent=GE000265
Contig00001	Prodigal_v2.6.3	gene	284785	285012	37.9	+	0	ID=GE000266;
Contig00001	Prodigal_v2.6.3	CDS	284785	285012	37.9	+	0	ID=cds000266;Parent=GE000266
Contig00001	Prodigal_v2.6.3	gene	285160	285399	7.2	+	0	ID=GE000267;
Contig00001	Prodigal_v2.6.3	CDS	285160	285399	7.2	+	0	ID=cds000267;Parent=GE000267
Contig00001	Prodigal_v2.6.3	gene	285796	286533	63.2	+	0	ID=GE000268;
Contig00001	Prodigal_v2.6.3	CDS	285796	286533	63.2	+	0	ID=cds000268;Parent=GE000268
Contig00001	Prodigal_v2.6.3	gene	286788	287267	36.6	+	0	ID=GE000269;
Contig00001	Prodigal_v2.6.3	CDS	286788	287267	36.6	+	0	ID=cds000269;Parent=GE000269
Contig00001	Prodigal_v2.6.3	gene	287562	287687	0.1	-	0	ID=GE000270;
Contig00001	Prodigal_v2.6.3	CDS	287562	287687	0.1	-	0	ID=cds000270;Parent=GE000270
Contig00001	Prodigal_v2.6.3	gene	287747	287977	28.6	+	0	ID=GE000271;
Contig00001	Prodigal_v2.6.3	CDS	287747	287977	28.6	+	0	ID=cds000271;Parent=GE000271
Contig00001	Prodigal_v2.6.3	gene	287974	288084	1.6	+	0	ID=GE000272;
Contig00001	Prodigal_v2.6.3	CDS	287974	288084	1.6	+	0	ID=cds000272;Parent=GE000272
Contig00001	Prodigal_v2.6.3	gene	288087	288359	5.5	+	0	ID=GE000273;
Contig00001	Prodigal_v2.6.3	CDS	288087	288359	5.5	+	0	ID=cds000273;Parent=GE000273
Contig00001	Prodigal_v2.6.3	gene	288604	288813	34.8	-	0	ID=GE000274;
Contig00001	Prodigal_v2.6.3	CDS	288604	288813	34.8	-	0	ID=cds000274;Parent=GE000274
Contig00001	Prodigal_v2.6.3	gene	289115	289819	69.9	+	0	ID=GE000275;
Contig00001	Prodigal_v2.6.3	CDS	289115	289819	69.9	+	0	ID=cds000275;Parent=GE000275
Contig00001	Prodigal_v2.6.3	gene	289869	290627	66.1	+	0	ID=GE000276;
Contig00001	Prodigal_v2.6.3	CDS	289869	290627	66.1	+	0	ID=cds000276;Parent=GE000276
Contig00001	Prodigal_v2.6.3	gene	291156	291989	96.3	-	0	ID=GE000277;
Contig00001	Prodigal_v2.6.3	CDS	291156	291989	96.3	-	0	ID=cds000277;Parent=GE000277
Contig00001	Prodigal_v2.6.3	gene	292008	292907	81.9	-	0	ID=GE000278;
Contig00001	Prodigal_v2.6.3	CDS	292008	292907	81.9	-	0	ID=cds000278;Parent=GE000278
Contig00001	Prodigal_v2.6.3	gene	293115	293582	41.1	-	0	ID=GE000279;
Contig00001	Prodigal_v2.6.3	CDS	293115	293582	41.1	-	0	ID=cds000279;Parent=GE000279
Contig00001	Prodigal_v2.6.3	gene	294139	294723	52.3	+	0	ID=GE000280;
Contig00001	Prodigal_v2.6.3	CDS	294139	294723	52.3	+	0	ID=cds000280;Parent=GE000280
Contig00001	Prodigal_v2.6.3	gene	294727	295221	36.2	+	0	ID=GE000281;
Contig00001	Prodigal_v2.6.3	CDS	294727	295221	36.2	+	0	ID=cds000281;Parent=GE000281
Contig00001	Prodigal_v2.6.3	gene	295288	295671	37.0	-	0	ID=GE000282;
Contig00001	Prodigal_v2.6.3	CDS	295288	295671	37.0	-	0	ID=cds000282;Parent=GE000282
Contig00001	Prodigal_v2.6.3	gene	296057	296815	132.1	+	0	ID=GE000283;
Contig00001	Prodigal_v2.6.3	CDS	296057	296815	132.1	+	0	ID=cds000283;Parent=GE000283
Contig00001	Prodigal_v2.6.3	gene	296775	297311	56.6	+	0	ID=GE000284;
Contig00001	Prodigal_v2.6.3	CDS	296775	297311	56.6	+	0	ID=cds000284;Parent=GE000284
Contig00001	Prodigal_v2.6.3	gene	297507	299390	266.4	+	0	ID=GE000285;
Contig00001	Prodigal_v2.6.3	CDS	297507	299390	266.4	+	0	ID=cds000285;Parent=GE000285
Contig00001	Prodigal_v2.6.3	gene	299394	299903	45.6	+	0	ID=GE000286;
Contig00001	Prodigal_v2.6.3	CDS	299394	299903	45.6	+	0	ID=cds000286;Parent=GE000286
Contig00001	Prodigal_v2.6.3	gene	299914	300354	71.5	+	0	ID=GE000287;
Contig00001	Prodigal_v2.6.3	CDS	299914	300354	71.5	+	0	ID=cds000287;Parent=GE000287
Contig00001	Prodigal_v2.6.3	gene	300627	301040	71.3	+	0	ID=GE000288;
Contig00001	Prodigal_v2.6.3	CDS	300627	301040	71.3	+	0	ID=cds000288;Parent=GE000288
Contig00001	Prodigal_v2.6.3	gene	301143	302630	216.5	+	0	ID=GE000289;
Contig00001	Prodigal_v2.6.3	CDS	301143	302630	216.5	+	0	ID=cds000289;Parent=GE000289
Contig00001	Prodigal_v2.6.3	gene	302627	303217	87.1	+	0	ID=GE000290;
Contig00001	Prodigal_v2.6.3	CDS	302627	303217	87.1	+	0	ID=cds000290;Parent=GE000290
Contig00001	Prodigal_v2.6.3	gene	303258	304499	152.1	+	0	ID=GE000291;
Contig00001	Prodigal_v2.6.3	CDS	303258	304499	152.1	+	0	ID=cds000291;Parent=GE000291
Contig00001	Prodigal_v2.6.3	gene	304656	305672	141.1	+	0	ID=GE000292;
Contig00001	Prodigal_v2.6.3	CDS	304656	305672	141.1	+	0	ID=cds000292;Parent=GE000292
Contig00001	Prodigal_v2.6.3	gene	305791	306252	68.5	+	0	ID=GE000293;
Contig00001	Prodigal_v2.6.3	CDS	305791	306252	68.5	+	0	ID=cds000293;Parent=GE000293
Contig00001	Prodigal_v2.6.3	gene	306459	306827	26.0	-	0	ID=GE000294;
Contig00001	Prodigal_v2.6.3	CDS	306459	306827	26.0	-	0	ID=cds000294;Parent=GE000294
Contig00001	Prodigal_v2.6.3	gene	306901	307788	95.3	-	0	ID=GE000295;
Contig00001	Prodigal_v2.6.3	CDS	306901	307788	95.3	-	0	ID=cds000295;Parent=GE000295
Contig00001	Prodigal_v2.6.3	gene	307793	308602	102.1	-	0	ID=GE000296;
Contig00001	Prodigal_v2.6.3	CDS	307793	308602	102.1	-	0	ID=cds000296;Parent=GE000296
Contig00001	Prodigal_v2.6.3	gene	308599	309102	44.1	-	0	ID=GE000297;
Contig00001	Prodigal_v2.6.3	CDS	308599	309102	44.1	-	0	ID=cds000297;Parent=GE000297
Contig00001	Prodigal_v2.6.3	gene	309099	310334	133.7	-	0	ID=GE000298;
Contig00001	Prodigal_v2.6.3	CDS	309099	310334	133.7	-	0	ID=cds000298;Parent=GE000298
Contig00001	Prodigal_v2.6.3	gene	310984	311163	7.7	+	0	ID=GE000299;
Contig00001	Prodigal_v2.6.3	CDS	310984	311163	7.7	+	0	ID=cds000299;Parent=GE000299
Contig00001	Prodigal_v2.6.3	gene	311164	311619	8.4	+	0	ID=GE000300;
Contig00001	Prodigal_v2.6.3	CDS	311164	311619	8.4	+	0	ID=cds000300;Parent=GE000300
Contig00001	Prodigal_v2.6.3	gene	311696	312085	50.7	+	0	ID=GE000301;
Contig00001	Prodigal_v2.6.3	CDS	311696	312085	50.7	+	0	ID=cds000301;Parent=GE000301
Contig00001	Prodigal_v2.6.3	gene	312248	313351	103.6	-	0	ID=GE000302;
Contig00001	Prodigal_v2.6.3	CDS	312248	313351	103.6	-	0	ID=cds000302;Parent=GE000302
Contig00001	Prodigal_v2.6.3	gene	313312	314439	105.9	-	0	ID=GE000303;
Contig00001	Prodigal_v2.6.3	CDS	313312	314439	105.9	-	0	ID=cds000303;Parent=GE000303
Contig00001	Prodigal_v2.6.3	gene	314535	316013	209.5	+	0	ID=GE000304;
Contig00001	Prodigal_v2.6.3	CDS	314535	316013	209.5	+	0	ID=cds000304;Parent=GE000304
Contig00001	Prodigal_v2.6.3	gene	316077	316520	40.4	+	0	ID=GE000305;
Contig00001	Prodigal_v2.6.3	CDS	316077	316520	40.4	+	0	ID=cds000305;Parent=GE000305
Contig00001	Prodigal_v2.6.3	gene	316715	321565	484.3	+	0	ID=GE000306;
Contig00001	Prodigal_v2.6.3	CDS	316715	321565	484.3	+	0	ID=cds000306;Parent=GE000306
Contig00001	Prodigal_v2.6.3	gene	321908	322570	40.1	+	0	ID=GE000307;
Contig00001	Prodigal_v2.6.3	CDS	321908	322570	40.1	+	0	ID=cds000307;Parent=GE000307
Contig00001	Prodigal_v2.6.3	gene	322747	323139	31.1	+	0	ID=GE000308;
Contig00001	Prodigal_v2.6.3	CDS	322747	323139	31.1	+	0	ID=cds000308;Parent=GE000308
Contig00001	Prodigal_v2.6.3	gene	323184	323477	0.6	-	0	ID=GE000309;
Contig00001	Prodigal_v2.6.3	CDS	323184	323477	0.6	-	0	ID=cds000309;Parent=GE000309
Contig00001	Prodigal_v2.6.3	gene	323556	324011	32.2	+	0	ID=GE000310;
Contig00001	Prodigal_v2.6.3	CDS	323556	324011	32.2	+	0	ID=cds000310;Parent=GE000310
Contig00001	Prodigal_v2.6.3	gene	324034	324387	7.3	+	0	ID=GE000311;
Contig00001	Prodigal_v2.6.3	CDS	324034	324387	7.3	+	0	ID=cds000311;Parent=GE000311
Contig00001	Prodigal_v2.6.3	gene	324758	324955	0.6	-	0	ID=GE000312;
Contig00001	Prodigal_v2.6.3	CDS	324758	324955	0.6	-	0	ID=cds000312;Parent=GE000312
Contig00001	Prodigal_v2.6.3	gene	324972	325205	25.7	-	0	ID=GE000313;
Contig00001	Prodigal_v2.6.3	CDS	324972	325205	25.7	-	0	ID=cds000313;Parent=GE000313
Contig00001	Prodigal_v2.6.3	gene	325205	325705	44.5	-	0	ID=GE000314;
Contig00001	Prodigal_v2.6.3	CDS	325205	325705	44.5	-	0	ID=cds000314;Parent=GE000314
Contig00001	Prodigal_v2.6.3	gene	325723	329391	527.6	-	0	ID=GE000315;
Contig00001	Prodigal_v2.6.3	CDS	325723	329391	527.6	-	0	ID=cds000315;Parent=GE000315
Contig00001	Prodigal_v2.6.3	gene	329484	329672	19.4	+	0	ID=GE000316;
Contig00001	Prodigal_v2.6.3	CDS	329484	329672	19.4	+	0	ID=cds000316;Parent=GE000316
Contig00001	Prodigal_v2.6.3	gene	329741	330160	56.8	-	0	ID=GE000317;
Contig00001	Prodigal_v2.6.3	CDS	329741	330160	56.8	-	0	ID=cds000317;Parent=GE000317
Contig00001	Prodigal_v2.6.3	gene	330374	330502	16.7	+	0	ID=GE000318;
Contig00001	Prodigal_v2.6.3	CDS	330374	330502	16.7	+	0	ID=cds000318;Parent=GE000318
Contig00001	Prodigal_v2.6.3	gene	330634	332541	167.7	+	0	ID=GE000319;
Contig00001	Prodigal_v2.6.3	CDS	330634	332541	167.7	+	0	ID=cds000319;Parent=GE000319
Contig00001	Prodigal_v2.6.3	gene	332641	332772	6.0	+	0	ID=GE000320;
Contig00001	Prodigal_v2.6.3	CDS	332641	332772	6.0	+	0	ID=cds000320;Parent=GE000320
Contig00001	Prodigal_v2.6.3	gene	332970	333092	3.9	+	0	ID=GE000321;
Contig00001	Prodigal_v2.6.3	CDS	332970	333092	3.9	+	0	ID=cds000321;Parent=GE000321
Contig00001	Prodigal_v2.6.3	gene	333151	333906	65.1	-	0	ID=GE000322;
Contig00001	Prodigal_v2.6.3	CDS	333151	333906	65.1	-	0	ID=cds000322;Parent=GE000322
Contig00001	Prodigal_v2.6.3	gene	333875	334414	38.9	-	0	ID=GE000323;
Contig00001	Prodigal_v2.6.3	CDS	333875	334414	38.9	-	0	ID=cds000323;Parent=GE000323
Contig00001	Prodigal_v2.6.3	gene	334411	336480	280.6	-	0	ID=GE000324;
Contig00001	Prodigal_v2.6.3	CDS	334411	336480	280.6	-	0	ID=cds000324;Parent=GE000324
Contig00001	Prodigal_v2.6.3	gene	336483	337409	101.8	-	0	ID=GE000325;
Contig00001	Prodigal_v2.6.3	CDS	336483	337409	101.8	-	0	ID=cds000325;Parent=GE000325
Contig00001	Prodigal_v2.6.3	gene	337573	338055	75.6	+	0	ID=GE000326;
Contig00001	Prodigal_v2.6.3	CDS	337573	338055	75.6	+	0	ID=cds000326;Parent=GE000326
Contig00001	Prodigal_v2.6.3	gene	338076	338249	4.3	+	0	ID=GE000327;
Contig00001	Prodigal_v2.6.3	CDS	338076	338249	4.3	+	0	ID=cds000327;Parent=GE000327
Contig00001	Prodigal_v2.6.3	gene	338276	338581	14.1	+	0	ID=GE000328;
Contig00001	Prodigal_v2.6.3	CDS	338276	338581	14.1	+	0	ID=cds000328;Parent=GE000328
Contig00001	Prodigal_v2.6.3	gene	338592	354098	1351.5	-	0	ID=GE000329;
Contig00001	Prodigal_v2.6.3	CDS	338592	354098	1351.5	-	0	ID=cds000329;Parent=GE000329
Contig00001	Prodigal_v2.6.3	gene	354500	354946	49.5	-	0	ID=GE000330;
Contig00001	Prodigal_v2.6.3	CDS	354500	354946	49.5	-	0	ID=cds000330;Parent=GE000330
Contig00001	Prodigal_v2.6.3	gene	354933	356585	181.4	-	0	ID=GE000331;
Contig00001	Prodigal_v2.6.3	CDS	354933	356585	181.4	-	0	ID=cds000331;Parent=GE000331
Contig00001	Prodigal_v2.6.3	gene	356746	358110	143.7	+	0	ID=GE000332;
Contig00001	Prodigal_v2.6.3	CDS	356746	358110	143.7	+	0	ID=cds000332;Parent=GE000332
Contig00001	Prodigal_v2.6.3	gene	358152	359501	142.0	+	0	ID=GE000333;
Contig00001	Prodigal_v2.6.3	CDS	358152	359501	142.0	+	0	ID=cds000333;Parent=GE000333
Contig00001	Prodigal_v2.6.3	gene	359588	359935	20.7	+	0	ID=GE000334;
Contig00001	Prodigal_v2.6.3	CDS	359588	359935	20.7	+	0	ID=cds000334;Parent=GE000334
Contig00001	Prodigal_v2.6.3	gene	360069	361349	186.8	+	0	ID=GE000335;
Contig00001	Prodigal_v2.6.3	CDS	360069	361349	186.8	+	0	ID=cds000335;Parent=GE000335
Contig00001	Prodigal_v2.6.3	gene	361349	362611	175.4	+	0	ID=GE000336;
Contig00001	Prodigal_v2.6.3	CDS	361349	362611	175.4	+	0	ID=cds000336;Parent=GE000336
Contig00001	Prodigal_v2.6.3	gene	362608	365736	415.9	+	0	ID=GE000337;
Contig00001	Prodigal_v2.6.3	CDS	362608	365736	415.9	+	0	ID=cds000337;Parent=GE000337
Contig00001	Prodigal_v2.6.3	gene	365779	367056	144.6	+	0	ID=GE000338;
Contig00001	Prodigal_v2.6.3	CDS	365779	367056	144.6	+	0	ID=cds000338;Parent=GE000338
Contig00001	Prodigal_v2.6.3	gene	367067	367732	68.6	-	0	ID=GE000339;
Contig00001	Prodigal_v2.6.3	CDS	367067	367732	68.6	-	0	ID=cds000339;Parent=GE000339
Contig00001	Prodigal_v2.6.3	gene	367729	368400	73.0	-	0	ID=GE000340;
Contig00001	Prodigal_v2.6.3	CDS	367729	368400	73.0	-	0	ID=cds000340;Parent=GE000340
Contig00001	Prodigal_v2.6.3	gene	368667	369011	48.5	-	0	ID=GE000341;
Contig00001	Prodigal_v2.6.3	CDS	368667	369011	48.5	-	0	ID=cds000341;Parent=GE000341
Contig00001	Prodigal_v2.6.3	gene	369229	370578	207.3	-	0	ID=GE000342;
Contig00001	Prodigal_v2.6.3	CDS	369229	370578	207.3	-	0	ID=cds000342;Parent=GE000342
Contig00001	Prodigal_v2.6.3	gene	370691	370960	15.0	-	0	ID=GE000343;
Contig00001	Prodigal_v2.6.3	CDS	370691	370960	15.0	-	0	ID=cds000343;Parent=GE000343
Contig00001	Prodigal_v2.6.3	gene	371042	373054	279.4	-	0	ID=GE000344;
Contig00001	Prodigal_v2.6.3	CDS	371042	373054	279.4	-	0	ID=cds000344;Parent=GE000344
Contig00001	Prodigal_v2.6.3	gene	373204	373851	100.1	-	0	ID=GE000345;
Contig00001	Prodigal_v2.6.3	CDS	373204	373851	100.1	-	0	ID=cds000345;Parent=GE000345
Contig00001	Prodigal_v2.6.3	gene	374291	375148	105.0	+	0	ID=GE000346;
Contig00001	Prodigal_v2.6.3	CDS	374291	375148	105.0	+	0	ID=cds000346;Parent=GE000346
Contig00001	Prodigal_v2.6.3	gene	375291	375746	31.4	-	0	ID=GE000347;
Contig00001	Prodigal_v2.6.3	CDS	375291	375746	31.4	-	0	ID=cds000347;Parent=GE000347
Contig00001	Prodigal_v2.6.3	gene	375752	376285	99.9	-	0	ID=GE000348;
Contig00001	Prodigal_v2.6.3	CDS	375752	376285	99.9	-	0	ID=cds000348;Parent=GE000348
Contig00001	Prodigal_v2.6.3	gene	376310	376927	80.2	-	0	ID=GE000349;
Contig00001	Prodigal_v2.6.3	CDS	376310	376927	80.2	-	0	ID=cds000349;Parent=GE000349
Contig00001	Prodigal_v2.6.3	gene	376982	378286	204.8	-	0	ID=GE000350;
Contig00001	Prodigal_v2.6.3	CDS	376982	378286	204.8	-	0	ID=cds000350;Parent=GE000350
Contig00001	Prodigal_v2.6.3	gene	378459	379313	113.9	-	0	ID=GE000351;
Contig00001	Prodigal_v2.6.3	CDS	378459	379313	113.9	-	0	ID=cds000351;Parent=GE000351
Contig00001	Prodigal_v2.6.3	gene	379315	379794	83.8	-	0	ID=GE000352;
Contig00001	Prodigal_v2.6.3	CDS	379315	379794	83.8	-	0	ID=cds000352;Parent=GE000352
Contig00001	Prodigal_v2.6.3	gene	379791	380105	57.4	-	0	ID=GE000353;
Contig00001	Prodigal_v2.6.3	CDS	379791	380105	57.4	-	0	ID=cds000353;Parent=GE000353
Contig00001	Prodigal_v2.6.3	gene	380110	380232	5.6	-	0	ID=GE000354;
Contig00001	Prodigal_v2.6.3	CDS	380110	380232	5.6	-	0	ID=cds000354;Parent=GE000354
Contig00001	Prodigal_v2.6.3	gene	380282	380794	75.1	-	0	ID=GE000355;
Contig00001	Prodigal_v2.6.3	CDS	380282	380794	75.1	-	0	ID=cds000355;Parent=GE000355
Contig00001	Prodigal_v2.6.3	gene	380794	381573	90.2	-	0	ID=GE000356;
Contig00001	Prodigal_v2.6.3	CDS	380794	381573	90.2	-	0	ID=cds000356;Parent=GE000356
Contig00001	Prodigal_v2.6.3	gene	381570	381734	19.9	-	0	ID=GE000357;
Contig00001	Prodigal_v2.6.3	CDS	381570	381734	19.9	-	0	ID=cds000357;Parent=GE000357
Contig00001	Prodigal_v2.6.3	gene	381746	382870	152.6	-	0	ID=GE000358;
Contig00001	Prodigal_v2.6.3	CDS	381746	382870	152.6	-	0	ID=cds000358;Parent=GE000358
Contig00001	Prodigal_v2.6.3	gene	383322	385187	210.4	+	0	ID=GE000359;
Contig00001	Prodigal_v2.6.3	CDS	383322	385187	210.4	+	0	ID=cds000359;Parent=GE000359
Contig00001	Prodigal_v2.6.3	gene	385487	386086	65.3	-	0	ID=GE000360;
Contig00001	Prodigal_v2.6.3	CDS	385487	386086	65.3	-	0	ID=cds000360;Parent=GE000360
Contig00001	Prodigal_v2.6.3	gene	386080	387249	69.8	-	0	ID=GE000361;
Contig00001	Prodigal_v2.6.3	CDS	386080	387249	69.8	-	0	ID=cds000361;Parent=GE000361
Contig00001	Prodigal_v2.6.3	gene	387363	389756	322.7	-	0	ID=GE000362;
Contig00001	Prodigal_v2.6.3	CDS	387363	389756	322.7	-	0	ID=cds000362;Parent=GE000362
Contig00001	Prodigal_v2.6.3	gene	389765	390373	64.5	-	0	ID=GE000363;
Contig00001	Prodigal_v2.6.3	CDS	389765	390373	64.5	-	0	ID=cds000363;Parent=GE000363
Contig00001	Prodigal_v2.6.3	gene	390439	390606	15.3	-	0	ID=GE000364;
Contig00001	Prodigal_v2.6.3	CDS	390439	390606	15.3	-	0	ID=cds000364;Parent=GE000364
Contig00001	Prodigal_v2.6.3	gene	390662	392530	270.8	+	0	ID=GE000365;
Contig00001	Prodigal_v2.6.3	CDS	390662	392530	270.8	+	0	ID=cds000365;Parent=GE000365
Contig00001	Prodigal_v2.6.3	gene	392530	393156	75.0	+	0	ID=GE000366;
Contig00001	Prodigal_v2.6.3	CDS	392530	393156	75.0	+	0	ID=cds000366;Parent=GE000366
Contig00001	Prodigal_v2.6.3	gene	393149	393925	108.0	+	0	ID=GE000367;
Contig00001	Prodigal_v2.6.3	CDS	393149	393925	108.0	+	0	ID=cds000367;Parent=GE000367
Contig00001	Prodigal_v2.6.3	gene	393922	394773	143.3	+	0	ID=GE000368;
Contig00001	Prodigal_v2.6.3	CDS	393922	394773	143.3	+	0	ID=cds000368;Parent=GE000368
Contig00001	Prodigal_v2.6.3	gene	395115	395483	22.1	+	0	ID=GE000369;
Contig00001	Prodigal_v2.6.3	CDS	395115	395483	22.1	+	0	ID=cds000369;Parent=GE000369
Contig00001	Prodigal_v2.6.3	gene	395502	396266	90.3	+	0	ID=GE000370;
Contig00001	Prodigal_v2.6.3	CDS	395502	396266	90.3	+	0	ID=cds000370;Parent=GE000370
Contig00001	Prodigal_v2.6.3	gene	396319	396606	52.9	+	0	ID=GE000371;
Contig00001	Prodigal_v2.6.3	CDS	396319	396606	52.9	+	0	ID=cds000371;Parent=GE000371
Contig00001	Prodigal_v2.6.3	gene	396720	397193	87.3	+	0	ID=GE000372;
Contig00001	Prodigal_v2.6.3	CDS	396720	397193	87.3	+	0	ID=cds000372;Parent=GE000372
Contig00001	Prodigal_v2.6.3	gene	397197	397727	71.7	+	0	ID=GE000373;
Contig00001	Prodigal_v2.6.3	CDS	397197	397727	71.7	+	0	ID=cds000373;Parent=GE000373
Contig00001	Prodigal_v2.6.3	gene	397750	399291	224.2	+	0	ID=GE000374;
Contig00001	Prodigal_v2.6.3	CDS	397750	399291	224.2	+	0	ID=cds000374;Parent=GE000374
Contig00001	Prodigal_v2.6.3	gene	399301	400164	107.3	+	0	ID=GE000375;
Contig00001	Prodigal_v2.6.3	CDS	399301	400164	107.3	+	0	ID=cds000375;Parent=GE000375
Contig00001	Prodigal_v2.6.3	gene	400208	401581	232.4	+	0	ID=GE000376;
Contig00001	Prodigal_v2.6.3	CDS	400208	401581	232.4	+	0	ID=cds000376;Parent=GE000376
Contig00001	Prodigal_v2.6.3	gene	401606	402028	71.1	+	0	ID=GE000377;
Contig00001	Prodigal_v2.6.3	CDS	401606	402028	71.1	+	0	ID=cds000377;Parent=GE000377
Contig00001	Prodigal_v2.6.3	gene	402100	403470	197.1	+	0	ID=GE000378;
Contig00001	Prodigal_v2.6.3	CDS	402100	403470	197.1	+	0	ID=cds000378;Parent=GE000378
Contig00001	Prodigal_v2.6.3	gene	403472	405301	263.3	+	0	ID=GE000379;
Contig00001	Prodigal_v2.6.3	CDS	403472	405301	263.3	+	0	ID=cds000379;Parent=GE000379
Contig00001	Prodigal_v2.6.3	gene	405313	406068	69.2	+	0	ID=GE000380;
Contig00001	Prodigal_v2.6.3	CDS	405313	406068	69.2	+	0	ID=cds000380;Parent=GE000380
Contig00001	Prodigal_v2.6.3	gene	406275	407759	154.5	+	0	ID=GE000381;
Contig00001	Prodigal_v2.6.3	CDS	406275	407759	154.5	+	0	ID=cds000381;Parent=GE000381
Contig00001	Prodigal_v2.6.3	gene	407841	408638	93.7	-	0	ID=GE000382;
Contig00001	Prodigal_v2.6.3	CDS	407841	408638	93.7	-	0	ID=cds000382;Parent=GE000382
Contig00001	Prodigal_v2.6.3	gene	408737	409600	56.5	-	0	ID=GE000383;
Contig00001	Prodigal_v2.6.3	CDS	408737	409600	56.5	-	0	ID=cds000383;Parent=GE000383
Contig00001	Prodigal_v2.6.3	gene	410282	411496	155.5	+	0	ID=GE000384;
Contig00001	Prodigal_v2.6.3	CDS	410282	411496	155.5	+	0	ID=cds000384;Parent=GE000384
Contig00001	Prodigal_v2.6.3	gene	411459	412430	108.7	+	0	ID=GE000385;
Contig00001	Prodigal_v2.6.3	CDS	411459	412430	108.7	+	0	ID=cds000385;Parent=GE000385
Contig00001	Prodigal_v2.6.3	gene	412431	412619	13.4	-	0	ID=GE000386;
Contig00001	Prodigal_v2.6.3	CDS	412431	412619	13.4	-	0	ID=cds000386;Parent=GE000386
Contig00001	Prodigal_v2.6.3	gene	412619	413335	78.0	-	0	ID=GE000387;
Contig00001	Prodigal_v2.6.3	CDS	412619	413335	78.0	-	0	ID=cds000387;Parent=GE000387
Contig00001	Prodigal_v2.6.3	gene	413386	413997	63.9	-	0	ID=GE000388;
Contig00001	Prodigal_v2.6.3	CDS	413386	413997	63.9	-	0	ID=cds000388;Parent=GE000388
Contig00001	Prodigal_v2.6.3	gene	414001	414867	58.9	-	0	ID=GE000389;
Contig00001	Prodigal_v2.6.3	CDS	414001	414867	58.9	-	0	ID=cds000389;Parent=GE000389
Contig00001	Prodigal_v2.6.3	gene	415025	416245	136.0	-	0	ID=GE000390;
Contig00001	Prodigal_v2.6.3	CDS	415025	416245	136.0	-	0	ID=cds000390;Parent=GE000390
Contig00001	Prodigal_v2.6.3	gene	416248	417960	206.9	-	0	ID=GE000391;
Contig00001	Prodigal_v2.6.3	CDS	416248	417960	206.9	-	0	ID=cds000391;Parent=GE000391
Contig00001	Prodigal_v2.6.3	gene	418047	418859	91.6	-	0	ID=GE000392;
Contig00001	Prodigal_v2.6.3	CDS	418047	418859	91.6	-	0	ID=cds000392;Parent=GE000392
Contig00001	Prodigal_v2.6.3	gene	419091	420101	108.0	-	0	ID=GE000393;
Contig00001	Prodigal_v2.6.3	CDS	419091	420101	108.0	-	0	ID=cds000393;Parent=GE000393
Contig00001	Prodigal_v2.6.3	gene	420307	422451	254.5	-	0	ID=GE000394;
Contig00001	Prodigal_v2.6.3	CDS	420307	422451	254.5	-	0	ID=cds000394;Parent=GE000394
Contig00001	Prodigal_v2.6.3	gene	422508	422993	42.7	-	0	ID=GE000395;
Contig00001	Prodigal_v2.6.3	CDS	422508	422993	42.7	-	0	ID=cds000395;Parent=GE000395
Contig00001	Prodigal_v2.6.3	gene	422997	423311	35.7	-	0	ID=GE000396;
Contig00001	Prodigal_v2.6.3	CDS	422997	423311	35.7	-	0	ID=cds000396;Parent=GE000396
Contig00001	Prodigal_v2.6.3	gene	423287	423994	45.3	-	0	ID=GE000397;
Contig00001	Prodigal_v2.6.3	CDS	423287	423994	45.3	-	0	ID=cds000397;Parent=GE000397
Contig00001	Prodigal_v2.6.3	gene	424229	425128	82.1	-	0	ID=GE000398;
Contig00001	Prodigal_v2.6.3	CDS	424229	425128	82.1	-	0	ID=cds000398;Parent=GE000398
Contig00001	Prodigal_v2.6.3	gene	425125	426378	129.0	-	0	ID=GE000399;
Contig00001	Prodigal_v2.6.3	CDS	425125	426378	129.0	-	0	ID=cds000399;Parent=GE000399
Contig00001	Prodigal_v2.6.3	gene	426467	427012	67.0	+	0	ID=GE000400;
Contig00001	Prodigal_v2.6.3	CDS	426467	427012	67.0	+	0	ID=cds000400;Parent=GE000400
Contig00001	Prodigal_v2.6.3	gene	427102	428373	196.7	+	0	ID=GE000401;
Contig00001	Prodigal_v2.6.3	CDS	427102	428373	196.7	+	0	ID=cds000401;Parent=GE000401
Contig00001	Prodigal_v2.6.3	gene	428912	432049	417.8	-	0	ID=GE000402;
Contig00001	Prodigal_v2.6.3	CDS	428912	432049	417.8	-	0	ID=cds000402;Parent=GE000402
Contig00001	Prodigal_v2.6.3	gene	432053	433183	158.8	-	0	ID=GE000403;
Contig00001	Prodigal_v2.6.3	CDS	432053	433183	158.8	-	0	ID=cds000403;Parent=GE000403
Contig00001	Prodigal_v2.6.3	gene	433607	433825	31.1	+	0	ID=GE000404;
Contig00001	Prodigal_v2.6.3	CDS	433607	433825	31.1	+	0	ID=cds000404;Parent=GE000404
Contig00001	Prodigal_v2.6.3	gene	434091	434399	32.3	-	0	ID=GE000405;
Contig00001	Prodigal_v2.6.3	CDS	434091	434399	32.3	-	0	ID=cds000405;Parent=GE000405
Contig00001	Prodigal_v2.6.3	gene	434401	435420	121.9	-	0	ID=GE000406;
Contig00001	Prodigal_v2.6.3	CDS	434401	435420	121.9	-	0	ID=cds000406;Parent=GE000406
Contig00001	Prodigal_v2.6.3	gene	435503	435775	18.8	-	0	ID=GE000407;
Contig00001	Prodigal_v2.6.3	CDS	435503	435775	18.8	-	0	ID=cds000407;Parent=GE000407
Contig00001	Prodigal_v2.6.3	gene	435856	436455	55.2	+	0	ID=GE000408;
Contig00001	Prodigal_v2.6.3	CDS	435856	436455	55.2	+	0	ID=cds000408;Parent=GE000408
Contig00001	Prodigal_v2.6.3	gene	436460	436936	45.3	+	0	ID=GE000409;
Contig00001	Prodigal_v2.6.3	CDS	436460	436936	45.3	+	0	ID=cds000409;Parent=GE000409
Contig00001	Prodigal_v2.6.3	gene	437022	438488	215.9	+	0	ID=GE000410;
Contig00001	Prodigal_v2.6.3	CDS	437022	438488	215.9	+	0	ID=cds000410;Parent=GE000410
Contig00001	Prodigal_v2.6.3	gene	438520	439524	96.0	+	0	ID=GE000411;
Contig00001	Prodigal_v2.6.3	CDS	438520	439524	96.0	+	0	ID=cds000411;Parent=GE000411
Contig00001	Prodigal_v2.6.3	gene	439723	441309	198.2	+	0	ID=GE000412;
Contig00001	Prodigal_v2.6.3	CDS	439723	441309	198.2	+	0	ID=cds000412;Parent=GE000412
Contig00001	Prodigal_v2.6.3	gene	441361	442428	96.6	+	0	ID=GE000413;
Contig00001	Prodigal_v2.6.3	CDS	441361	442428	96.6	+	0	ID=cds000413;Parent=GE000413
Contig00001	Prodigal_v2.6.3	gene	442412	442678	45.4	+	0	ID=GE000414;
Contig00001	Prodigal_v2.6.3	CDS	442412	442678	45.4	+	0	ID=cds000414;Parent=GE000414
Contig00001	Prodigal_v2.6.3	gene	442687	444036	164.7	-	0	ID=GE000415;
Contig00001	Prodigal_v2.6.3	CDS	442687	444036	164.7	-	0	ID=cds000415;Parent=GE000415
Contig00001	Prodigal_v2.6.3	gene	444052	445584	182.8	-	0	ID=GE000416;
Contig00001	Prodigal_v2.6.3	CDS	444052	445584	182.8	-	0	ID=cds000416;Parent=GE000416
Contig00001	Prodigal_v2.6.3	gene	445684	446286	79.2	-	0	ID=GE000417;
Contig00001	Prodigal_v2.6.3	CDS	445684	446286	79.2	-	0	ID=cds000417;Parent=GE000417
Contig00001	Prodigal_v2.6.3	gene	446412	447089	80.4	-	0	ID=GE000418;
Contig00001	Prodigal_v2.6.3	CDS	446412	447089	80.4	-	0	ID=cds000418;Parent=GE000418
Contig00001	Prodigal_v2.6.3	gene	447199	447816	72.4	+	0	ID=GE000419;
Contig00001	Prodigal_v2.6.3	CDS	447199	447816	72.4	+	0	ID=cds000419;Parent=GE000419
Contig00001	Prodigal_v2.6.3	gene	447861	448172	6.6	-	0	ID=GE000420;
Contig00001	Prodigal_v2.6.3	CDS	447861	448172	6.6	-	0	ID=cds000420;Parent=GE000420
Contig00001	Prodigal_v2.6.3	gene	448553	449800	69.7	+	0	ID=GE000421;
Contig00001	Prodigal_v2.6.3	CDS	448553	449800	69.7	+	0	ID=cds000421;Parent=GE000421
Contig00001	Prodigal_v2.6.3	gene	449797	450756	70.1	+	0	ID=GE000422;
Contig00001	Prodigal_v2.6.3	CDS	449797	450756	70.1	+	0	ID=cds000422;Parent=GE000422
Contig00001	Prodigal_v2.6.3	gene	450737	451750	94.1	+	0	ID=GE000423;
Contig00001	Prodigal_v2.6.3	CDS	450737	451750	94.1	+	0	ID=cds000423;Parent=GE000423
Contig00001	Prodigal_v2.6.3	gene	451753	452046	2.9	-	0	ID=GE000424;
Contig00001	Prodigal_v2.6.3	CDS	451753	452046	2.9	-	0	ID=cds000424;Parent=GE000424
Contig00001	Prodigal_v2.6.3	gene	452768	455494	389.6	-	0	ID=GE000425;
Contig00001	Prodigal_v2.6.3	CDS	452768	455494	389.6	-	0	ID=cds000425;Parent=GE000425
Contig00001	Prodigal_v2.6.3	gene	455726	456340	75.5	+	0	ID=GE000426;
Contig00001	Prodigal_v2.6.3	CDS	455726	456340	75.5	+	0	ID=cds000426;Parent=GE000426
Contig00001	Prodigal_v2.6.3	gene	456367	456816	57.0	+	0	ID=GE000427;
Contig00001	Prodigal_v2.6.3	CDS	456367	456816	57.0	+	0	ID=cds000427;Parent=GE000427
Contig00001	Prodigal_v2.6.3	gene	457091	458371	155.0	+	0	ID=GE000428;
Contig00001	Prodigal_v2.6.3	CDS	457091	458371	155.0	+	0	ID=cds000428;Parent=GE000428
Contig00001	Prodigal_v2.6.3	gene	458371	459690	195.9	+	0	ID=GE000429;
Contig00001	Prodigal_v2.6.3	CDS	458371	459690	195.9	+	0	ID=cds000429;Parent=GE000429
Contig00001	Prodigal_v2.6.3	gene	459899	460237	53.6	-	0	ID=GE000430;
Contig00001	Prodigal_v2.6.3	CDS	459899	460237	53.6	-	0	ID=cds000430;Parent=GE000430
Contig00001	Prodigal_v2.6.3	gene	460413	461849	195.8	-	0	ID=GE000431;
Contig00001	Prodigal_v2.6.3	CDS	460413	461849	195.8	-	0	ID=cds000431;Parent=GE000431
Contig00001	Prodigal_v2.6.3	gene	462417	462992	91.3	+	0	ID=GE000432;
Contig00001	Prodigal_v2.6.3	CDS	462417	462992	91.3	+	0	ID=cds000432;Parent=GE000432
Contig00001	Prodigal_v2.6.3	gene	463029	463337	37.8	+	0	ID=GE000433;
Contig00001	Prodigal_v2.6.3	CDS	463029	463337	37.8	+	0	ID=cds000433;Parent=GE000433
Contig00001	Prodigal_v2.6.3	gene	463348	464076	106.4	+	0	ID=GE000434;
Contig00001	Prodigal_v2.6.3	CDS	463348	464076	106.4	+	0	ID=cds000434;Parent=GE000434
Contig00001	Prodigal_v2.6.3	gene	464253	465608	154.0	-	0	ID=GE000435;
Contig00001	Prodigal_v2.6.3	CDS	464253	465608	154.0	-	0	ID=cds000435;Parent=GE000435
Contig00001	Prodigal_v2.6.3	gene	465771	466091	9.3	-	0	ID=GE000436;
Contig00001	Prodigal_v2.6.3	CDS	465771	466091	9.3	-	0	ID=cds000436;Parent=GE000436
Contig00001	Prodigal_v2.6.3	gene	466466	466603	13.8	+	0	ID=GE000437;
Contig00001	Prodigal_v2.6.3	CDS	466466	466603	13.8	+	0	ID=cds000437;Parent=GE000437
Contig00001	Prodigal_v2.6.3	gene	466901	467143	31.7	+	0	ID=GE000438;
Contig00001	Prodigal_v2.6.3	CDS	466901	467143	31.7	+	0	ID=cds000438;Parent=GE000438
Contig00001	Prodigal_v2.6.3	gene	467121	467513	15.6	+	0	ID=GE000439;
Contig00001	Prodigal_v2.6.3	CDS	467121	467513	15.6	+	0	ID=cds000439;Parent=GE000439
Contig00001	Prodigal_v2.6.3	gene	467534	468904	170.0	-	0	ID=GE000440;
Contig00001	Prodigal_v2.6.3	CDS	467534	468904	170.0	-	0	ID=cds000440;Parent=GE000440
Contig00001	Prodigal_v2.6.3	gene	468901	469482	79.9	-	0	ID=GE000441;
Contig00001	Prodigal_v2.6.3	CDS	468901	469482	79.9	-	0	ID=cds000441;Parent=GE000441
Contig00001	Prodigal_v2.6.3	gene	469527	469904	43.2	+	0	ID=GE000442;
Contig00001	Prodigal_v2.6.3	CDS	469527	469904	43.2	+	0	ID=cds000442;Parent=GE000442
Contig00001	Prodigal_v2.6.3	gene	469904	470725	94.9	+	0	ID=GE000443;
Contig00001	Prodigal_v2.6.3	CDS	469904	470725	94.9	+	0	ID=cds000443;Parent=GE000443
Contig00001	Prodigal_v2.6.3	gene	470762	471772	137.0	+	0	ID=GE000444;
Contig00001	Prodigal_v2.6.3	CDS	470762	471772	137.0	+	0	ID=cds000444;Parent=GE000444
Contig00001	Prodigal_v2.6.3	gene	471926	472573	83.8	+	0	ID=GE000445;
Contig00001	Prodigal_v2.6.3	CDS	471926	472573	83.8	+	0	ID=cds000445;Parent=GE000445
Contig00001	Prodigal_v2.6.3	gene	472714	473238	70.4	+	0	ID=GE000446;
Contig00001	Prodigal_v2.6.3	CDS	472714	473238	70.4	+	0	ID=cds000446;Parent=GE000446
Contig00001	Prodigal_v2.6.3	gene	473346	473924	81.0	-	0	ID=GE000447;
Contig00001	Prodigal_v2.6.3	CDS	473346	473924	81.0	-	0	ID=cds000447;Parent=GE000447
Contig00001	Prodigal_v2.6.3	gene	473925	474674	81.0	-	0	ID=GE000448;
Contig00001	Prodigal_v2.6.3	CDS	473925	474674	81.0	-	0	ID=cds000448;Parent=GE000448
Contig00001	Prodigal_v2.6.3	gene	474671	475714	122.5	-	0	ID=GE000449;
Contig00001	Prodigal_v2.6.3	CDS	474671	475714	122.5	-	0	ID=cds000449;Parent=GE000449
Contig00001	Prodigal_v2.6.3	gene	476025	476600	69.4	+	0	ID=GE000450;
Contig00001	Prodigal_v2.6.3	CDS	476025	476600	69.4	+	0	ID=cds000450;Parent=GE000450
Contig00001	Prodigal_v2.6.3	gene	476734	477351	52.3	-	0	ID=GE000451;
Contig00001	Prodigal_v2.6.3	CDS	476734	477351	52.3	-	0	ID=cds000451;Parent=GE000451
Contig00001	Prodigal_v2.6.3	gene	477361	478278	113.3	-	0	ID=GE000452;
Contig00001	Prodigal_v2.6.3	CDS	477361	478278	113.3	-	0	ID=cds000452;Parent=GE000452
Contig00001	Prodigal_v2.6.3	gene	478422	478841	18.9	+	0	ID=GE000453;
Contig00001	Prodigal_v2.6.3	CDS	478422	478841	18.9	+	0	ID=cds000453;Parent=GE000453
Contig00001	Prodigal_v2.6.3	gene	478927	480237	188.3	+	0	ID=GE000454;
Contig00001	Prodigal_v2.6.3	CDS	478927	480237	188.3	+	0	ID=cds000454;Parent=GE000454
Contig00001	Prodigal_v2.6.3	gene	480234	481328	171.9	+	0	ID=GE000455;
Contig00001	Prodigal_v2.6.3	CDS	480234	481328	171.9	+	0	ID=cds000455;Parent=GE000455
Contig00001	Prodigal_v2.6.3	gene	481328	484390	440.3	+	0	ID=GE000456;
Contig00001	Prodigal_v2.6.3	CDS	481328	484390	440.3	+	0	ID=cds000456;Parent=GE000456
Contig00001	Prodigal_v2.6.3	gene	484387	484692	37.2	+	0	ID=GE000457;
Contig00001	Prodigal_v2.6.3	CDS	484387	484692	37.2	+	0	ID=cds000457;Parent=GE000457
Contig00001	Prodigal_v2.6.3	gene	484698	484859	8.4	-	0	ID=GE000458;
Contig00001	Prodigal_v2.6.3	CDS	484698	484859	8.4	-	0	ID=cds000458;Parent=GE000458
Contig00001	Prodigal_v2.6.3	gene	485240	487519	206.7	+	0	ID=GE000459;
Contig00001	Prodigal_v2.6.3	CDS	485240	487519	206.7	+	0	ID=cds000459;Parent=GE000459
Contig00001	Prodigal_v2.6.3	gene	487611	488003	66.6	-	0	ID=GE000460;
Contig00001	Prodigal_v2.6.3	CDS	487611	488003	66.6	-	0	ID=cds000460;Parent=GE000460
Contig00001	Prodigal_v2.6.3	gene	488608	490869	219.5	-	0	ID=GE000461;
Contig00001	Prodigal_v2.6.3	CDS	488608	490869	219.5	-	0	ID=cds000461;Parent=GE000461
Contig00001	Prodigal_v2.6.3	gene	491176	492237	139.1	+	0	ID=GE000462;
Contig00001	Prodigal_v2.6.3	CDS	491176	492237	139.1	+	0	ID=cds000462;Parent=GE000462
Contig00001	Prodigal_v2.6.3	gene	492237	492812	75.6	+	0	ID=GE000463;
Contig00001	Prodigal_v2.6.3	CDS	492237	492812	75.6	+	0	ID=cds000463;Parent=GE000463
Contig00001	Prodigal_v2.6.3	gene	492809	493441	68.7	+	0	ID=GE000464;
Contig00001	Prodigal_v2.6.3	CDS	492809	493441	68.7	+	0	ID=cds000464;Parent=GE000464
Contig00001	Prodigal_v2.6.3	gene	493438	493983	57.9	+	0	ID=GE000465;
Contig00001	Prodigal_v2.6.3	CDS	493438	493983	57.9	+	0	ID=cds000465;Parent=GE000465
Contig00001	Prodigal_v2.6.3	gene	494000	496081	260.2	+	0	ID=GE000466;
Contig00001	Prodigal_v2.6.3	CDS	494000	496081	260.2	+	0	ID=cds000466;Parent=GE000466
Contig00001	Prodigal_v2.6.3	gene	496700	497353	66.0	+	0	ID=GE000467;
Contig00001	Prodigal_v2.6.3	CDS	496700	497353	66.0	+	0	ID=cds000467;Parent=GE000467
Contig00001	Prodigal_v2.6.3	gene	497358	498137	86.5	-	0	ID=GE000468;
Contig00001	Prodigal_v2.6.3	CDS	497358	498137	86.5	-	0	ID=cds000468;Parent=GE000468
Contig00001	Prodigal_v2.6.3	gene	498142	498648	47.3	-	0	ID=GE000469;
Contig00001	Prodigal_v2.6.3	CDS	498142	498648	47.3	-	0	ID=cds000469;Parent=GE000469
Contig00001	Prodigal_v2.6.3	gene	498692	499345	79.9	+	0	ID=GE000470;
Contig00001	Prodigal_v2.6.3	CDS	498692	499345	79.9	+	0	ID=cds000470;Parent=GE000470
Contig00001	Prodigal_v2.6.3	gene	499438	500055	69.0	-	0	ID=GE000471;
Contig00001	Prodigal_v2.6.3	CDS	499438	500055	69.0	-	0	ID=cds000471;Parent=GE000471
Contig00001	Prodigal_v2.6.3	gene	500055	501815	224.1	-	0	ID=GE000472;
Contig00001	Prodigal_v2.6.3	CDS	500055	501815	224.1	-	0	ID=cds000472;Parent=GE000472
Contig00001	Prodigal_v2.6.3	gene	501902	502594	62.0	-	0	ID=GE000473;
Contig00001	Prodigal_v2.6.3	CDS	501902	502594	62.0	-	0	ID=cds000473;Parent=GE000473
Contig00001	Prodigal_v2.6.3	gene	502587	503327	60.2	-	0	ID=GE000474;
Contig00001	Prodigal_v2.6.3	CDS	502587	503327	60.2	-	0	ID=cds000474;Parent=GE000474
Contig00001	Prodigal_v2.6.3	gene	503302	503634	42.8	-	0	ID=GE000475;
Contig00001	Prodigal_v2.6.3	CDS	503302	503634	42.8	-	0	ID=cds000475;Parent=GE000475
Contig00001	Prodigal_v2.6.3	gene	503644	503859	42.4	-	0	ID=GE000476;
Contig00001	Prodigal_v2.6.3	CDS	503644	503859	42.4	-	0	ID=cds000476;Parent=GE000476
Contig00001	Prodigal_v2.6.3	gene	503874	504197	56.1	-	0	ID=GE000477;
Contig00001	Prodigal_v2.6.3	CDS	503874	504197	56.1	-	0	ID=cds000477;Parent=GE000477
Contig00001	Prodigal_v2.6.3	gene	504690	505595	98.3	+	0	ID=GE000478;
Contig00001	Prodigal_v2.6.3	CDS	504690	505595	98.3	+	0	ID=cds000478;Parent=GE000478
Contig00001	Prodigal_v2.6.3	gene	505592	506185	53.0	+	0	ID=GE000479;
Contig00001	Prodigal_v2.6.3	CDS	505592	506185	53.0	+	0	ID=cds000479;Parent=GE000479
Contig00001	Prodigal_v2.6.3	gene	506186	506578	55.2	+	0	ID=GE000480;
Contig00001	Prodigal_v2.6.3	CDS	506186	506578	55.2	+	0	ID=cds000480;Parent=GE000480
Contig00001	Prodigal_v2.6.3	gene	506784	508646	268.7	+	0	ID=GE000481;
Contig00001	Prodigal_v2.6.3	CDS	506784	508646	268.7	+	0	ID=cds000481;Parent=GE000481
Contig00001	Prodigal_v2.6.3	gene	508721	509533	84.8	-	0	ID=GE000482;
Contig00001	Prodigal_v2.6.3	CDS	508721	509533	84.8	-	0	ID=cds000482;Parent=GE000482
Contig00001	Prodigal_v2.6.3	gene	509905	510246	41.9	+	0	ID=GE000483;
Contig00001	Prodigal_v2.6.3	CDS	509905	510246	41.9	+	0	ID=cds000483;Parent=GE000483
Contig00001	Prodigal_v2.6.3	gene	510422	513169	364.8	+	0	ID=GE000484;
Contig00001	Prodigal_v2.6.3	CDS	510422	513169	364.8	+	0	ID=cds000484;Parent=GE000484
Contig00001	Prodigal_v2.6.3	gene	513184	514488	184.1	+	0	ID=GE000485;
Contig00001	Prodigal_v2.6.3	CDS	513184	514488	184.1	+	0	ID=cds000485;Parent=GE000485
Contig00001	Prodigal_v2.6.3	gene	514499	515917	229.2	+	0	ID=GE000486;
Contig00001	Prodigal_v2.6.3	CDS	514499	515917	229.2	+	0	ID=cds000486;Parent=GE000486
Contig00001	Prodigal_v2.6.3	gene	516568	517866	168.4	+	0	ID=GE000487;
Contig00001	Prodigal_v2.6.3	CDS	516568	517866	168.4	+	0	ID=cds000487;Parent=GE000487
Contig00001	Prodigal_v2.6.3	gene	517884	518405	66.1	+	0	ID=GE000488;
Contig00001	Prodigal_v2.6.3	CDS	517884	518405	66.1	+	0	ID=cds000488;Parent=GE000488
Contig00001	Prodigal_v2.6.3	gene	518608	519153	81.3	-	0	ID=GE000489;
Contig00001	Prodigal_v2.6.3	CDS	518608	519153	81.3	-	0	ID=cds000489;Parent=GE000489
Contig00001	Prodigal_v2.6.3	gene	519155	519337	13.2	-	0	ID=GE000490;
Contig00001	Prodigal_v2.6.3	CDS	519155	519337	13.2	-	0	ID=cds000490;Parent=GE000490
Contig00001	Prodigal_v2.6.3	gene	519834	521324	181.4	-	0	ID=GE000491;
Contig00001	Prodigal_v2.6.3	CDS	519834	521324	181.4	-	0	ID=cds000491;Parent=GE000491
Contig00001	Prodigal_v2.6.3	gene	521575	522096	38.6	+	0	ID=GE000492;
Contig00001	Prodigal_v2.6.3	CDS	521575	522096	38.6	+	0	ID=cds000492;Parent=GE000492
Contig00001	Prodigal_v2.6.3	gene	522124	523554	107.1	-	0	ID=GE000493;
Contig00001	Prodigal_v2.6.3	CDS	522124	523554	107.1	-	0	ID=cds000493;Parent=GE000493
Contig00001	Prodigal_v2.6.3	gene	524100	525131	128.3	+	0	ID=GE000494;
Contig00001	Prodigal_v2.6.3	CDS	524100	525131	128.3	+	0	ID=cds000494;Parent=GE000494
Contig00001	Prodigal_v2.6.3	gene	525163	526047	101.1	+	0	ID=GE000495;
Contig00001	Prodigal_v2.6.3	CDS	525163	526047	101.1	+	0	ID=cds000495;Parent=GE000495
Contig00001	Prodigal_v2.6.3	gene	526304	527233	123.5	+	0	ID=GE000496;
Contig00001	Prodigal_v2.6.3	CDS	526304	527233	123.5	+	0	ID=cds000496;Parent=GE000496
Contig00001	Prodigal_v2.6.3	gene	527245	527904	59.3	+	0	ID=GE000497;
Contig00001	Prodigal_v2.6.3	CDS	527245	527904	59.3	+	0	ID=cds000497;Parent=GE000497
Contig00001	Prodigal_v2.6.3	gene	527955	529103	129.4	-	0	ID=GE000498;
Contig00001	Prodigal_v2.6.3	CDS	527955	529103	129.4	-	0	ID=cds000498;Parent=GE000498
Contig00001	Prodigal_v2.6.3	gene	529243	529740	50.0	-	0	ID=GE000499;
Contig00001	Prodigal_v2.6.3	CDS	529243	529740	50.0	-	0	ID=cds000499;Parent=GE000499
Contig00001	Prodigal_v2.6.3	gene	529741	531024	168.3	-	0	ID=GE000500;
Contig00001	Prodigal_v2.6.3	CDS	529741	531024	168.3	-	0	ID=cds000500;Parent=GE000500
Contig00001	Prodigal_v2.6.3	gene	531038	534013	262.3	-	0	ID=GE000501;
Contig00001	Prodigal_v2.6.3	CDS	531038	534013	262.3	-	0	ID=cds000501;Parent=GE000501
Contig00001	Prodigal_v2.6.3	gene	534109	535110	94.6	+	0	ID=GE000502;
Contig00001	Prodigal_v2.6.3	CDS	534109	535110	94.6	+	0	ID=cds000502;Parent=GE000502
Contig00001	Prodigal_v2.6.3	gene	535107	535778	98.5	+	0	ID=GE000503;
Contig00001	Prodigal_v2.6.3	CDS	535107	535778	98.5	+	0	ID=cds000503;Parent=GE000503
Contig00001	Prodigal_v2.6.3	gene	536117	537313	116.1	-	0	ID=GE000504;
Contig00001	Prodigal_v2.6.3	CDS	536117	537313	116.1	-	0	ID=cds000504;Parent=GE000504
Contig00001	Prodigal_v2.6.3	gene	537828	538451	57.1	+	0	ID=GE000505;
Contig00001	Prodigal_v2.6.3	CDS	537828	538451	57.1	+	0	ID=cds000505;Parent=GE000505
Contig00001	Prodigal_v2.6.3	gene	538448	539005	74.1	+	0	ID=GE000506;
Contig00001	Prodigal_v2.6.3	CDS	538448	539005	74.1	+	0	ID=cds000506;Parent=GE000506
Contig00001	Prodigal_v2.6.3	gene	539002	539676	89.5	+	0	ID=GE000507;
Contig00001	Prodigal_v2.6.3	CDS	539002	539676	89.5	+	0	ID=cds000507;Parent=GE000507
Contig00001	Prodigal_v2.6.3	gene	539693	540586	112.8	+	0	ID=GE000508;
Contig00001	Prodigal_v2.6.3	CDS	539693	540586	112.8	+	0	ID=cds000508;Parent=GE000508
Contig00001	Prodigal_v2.6.3	gene	540652	542859	226.1	-	0	ID=GE000509;
Contig00001	Prodigal_v2.6.3	CDS	540652	542859	226.1	-	0	ID=cds000509;Parent=GE000509
Contig00001	Prodigal_v2.6.3	gene	543215	543721	33.8	-	0	ID=GE000510;
Contig00001	Prodigal_v2.6.3	CDS	543215	543721	33.8	-	0	ID=cds000510;Parent=GE000510
Contig00001	Prodigal_v2.6.3	gene	543702	544406	97.7	-	0	ID=GE000511;
Contig00001	Prodigal_v2.6.3	CDS	543702	544406	97.7	-	0	ID=cds000511;Parent=GE000511
Contig00001	Prodigal_v2.6.3	gene	544403	546007	151.3	-	0	ID=GE000512;
Contig00001	Prodigal_v2.6.3	CDS	544403	546007	151.3	-	0	ID=cds000512;Parent=GE000512
Contig00001	Prodigal_v2.6.3	gene	546017	546718	81.6	-	0	ID=GE000513;
Contig00001	Prodigal_v2.6.3	CDS	546017	546718	81.6	-	0	ID=cds000513;Parent=GE000513
Contig00001	Prodigal_v2.6.3	gene	546718	547710	76.4	-	0	ID=GE000514;
Contig00001	Prodigal_v2.6.3	CDS	546718	547710	76.4	-	0	ID=cds000514;Parent=GE000514
Contig00001	Prodigal_v2.6.3	gene	547982	548920	120.9	+	0	ID=GE000515;
Contig00001	Prodigal_v2.6.3	CDS	547982	548920	120.9	+	0	ID=cds000515;Parent=GE000515
Contig00001	Prodigal_v2.6.3	gene	548917	549144	11.0	+	0	ID=GE000516;
Contig00001	Prodigal_v2.6.3	CDS	548917	549144	11.0	+	0	ID=cds000516;Parent=GE000516
Contig00001	Prodigal_v2.6.3	gene	549090	550562	102.7	-	0	ID=GE000517;
Contig00001	Prodigal_v2.6.3	CDS	549090	550562	102.7	-	0	ID=cds000517;Parent=GE000517
Contig00001	Prodigal_v2.6.3	gene	550579	551268	61.3	-	0	ID=GE000518;
Contig00001	Prodigal_v2.6.3	CDS	550579	551268	61.3	-	0	ID=cds000518;Parent=GE000518
Contig00001	Prodigal_v2.6.3	gene	551395	552372	136.7	-	0	ID=GE000519;
Contig00001	Prodigal_v2.6.3	CDS	551395	552372	136.7	-	0	ID=cds000519;Parent=GE000519
Contig00001	Prodigal_v2.6.3	gene	552376	553455	121.5	-	0	ID=GE000520;
Contig00001	Prodigal_v2.6.3	CDS	552376	553455	121.5	-	0	ID=cds000520;Parent=GE000520
Contig00001	Prodigal_v2.6.3	gene	553762	554343	61.8	-	0	ID=GE000521;
Contig00001	Prodigal_v2.6.3	CDS	553762	554343	61.8	-	0	ID=cds000521;Parent=GE000521
Contig00001	Prodigal_v2.6.3	gene	554612	556408	196.7	-	0	ID=GE000522;
Contig00001	Prodigal_v2.6.3	CDS	554612	556408	196.7	-	0	ID=cds000522;Parent=GE000522
Contig00001	Prodigal_v2.6.3	gene	556459	557550	74.7	+	0	ID=GE000523;
Contig00001	Prodigal_v2.6.3	CDS	556459	557550	74.7	+	0	ID=cds000523;Parent=GE000523
Contig00001	Prodigal_v2.6.3	gene	557926	558678	68.3	+	0	ID=GE000524;
Contig00001	Prodigal_v2.6.3	CDS	557926	558678	68.3	+	0	ID=cds000524;Parent=GE000524
Contig00001	Prodigal_v2.6.3	gene	558795	559544	52.0	+	0	ID=GE000525;
Contig00001	Prodigal_v2.6.3	CDS	558795	559544	52.0	+	0	ID=cds000525;Parent=GE000525
Contig00001	Prodigal_v2.6.3	gene	559637	560881	141.9	+	0	ID=GE000526;
Contig00001	Prodigal_v2.6.3	CDS	559637	560881	141.9	+	0	ID=cds000526;Parent=GE000526
Contig00001	Prodigal_v2.6.3	gene	561027	561425	51.9	+	0	ID=GE000527;
Contig00001	Prodigal_v2.6.3	CDS	561027	561425	51.9	+	0	ID=cds000527;Parent=GE000527
Contig00001	Prodigal_v2.6.3	gene	561603	561980	50.0	+	0	ID=GE000528;
Contig00001	Prodigal_v2.6.3	CDS	561603	561980	50.0	+	0	ID=cds000528;Parent=GE000528
Contig00001	Prodigal_v2.6.3	gene	562013	562690	66.0	+	0	ID=GE000529;
Contig00001	Prodigal_v2.6.3	CDS	562013	562690	66.0	+	0	ID=cds000529;Parent=GE000529
Contig00001	Prodigal_v2.6.3	gene	562939	565746	355.7	-	0	ID=GE000530;
Contig00001	Prodigal_v2.6.3	CDS	562939	565746	355.7	-	0	ID=cds000530;Parent=GE000530
Contig00001	Prodigal_v2.6.3	gene	565793	566596	59.5	-	0	ID=GE000531;
Contig00001	Prodigal_v2.6.3	CDS	565793	566596	59.5	-	0	ID=cds000531;Parent=GE000531
Contig00001	Prodigal_v2.6.3	gene	566616	567041	27.8	-	0	ID=GE000532;
Contig00001	Prodigal_v2.6.3	CDS	566616	567041	27.8	-	0	ID=cds000532;Parent=GE000532
Contig00001	Prodigal_v2.6.3	gene	567184	568083	91.6	-	0	ID=GE000533;
Contig00001	Prodigal_v2.6.3	CDS	567184	568083	91.6	-	0	ID=cds000533;Parent=GE000533
Contig00001	Prodigal_v2.6.3	gene	568180	568773	80.1	-	0	ID=GE000534;
Contig00001	Prodigal_v2.6.3	CDS	568180	568773	80.1	-	0	ID=cds000534;Parent=GE000534
Contig00001	Prodigal_v2.6.3	gene	569083	570720	199.1	+	0	ID=GE000535;
Contig00001	Prodigal_v2.6.3	CDS	569083	570720	199.1	+	0	ID=cds000535;Parent=GE000535
Contig00001	Prodigal_v2.6.3	gene	570879	571349	45.0	-	0	ID=GE000536;
Contig00001	Prodigal_v2.6.3	CDS	570879	571349	45.0	-	0	ID=cds000536;Parent=GE000536
Contig00001	Prodigal_v2.6.3	gene	571351	572319	67.8	-	0	ID=GE000537;
Contig00001	Prodigal_v2.6.3	CDS	571351	572319	67.8	-	0	ID=cds000537;Parent=GE000537
Contig00001	Prodigal_v2.6.3	gene	572550	573563	74.1	-	0	ID=GE000538;
Contig00001	Prodigal_v2.6.3	CDS	572550	573563	74.1	-	0	ID=cds000538;Parent=GE000538
Contig00001	Prodigal_v2.6.3	gene	573878	574333	54.2	+	0	ID=GE000539;
Contig00001	Prodigal_v2.6.3	CDS	573878	574333	54.2	+	0	ID=cds000539;Parent=GE000539
Contig00001	Prodigal_v2.6.3	gene	574348	575241	76.3	-	0	ID=GE000540;
Contig00001	Prodigal_v2.6.3	CDS	574348	575241	76.3	-	0	ID=cds000540;Parent=GE000540
Contig00001	Prodigal_v2.6.3	gene	575241	575969	74.0	-	0	ID=GE000541;
Contig00001	Prodigal_v2.6.3	CDS	575241	575969	74.0	-	0	ID=cds000541;Parent=GE000541
Contig00001	Prodigal_v2.6.3	gene	575969	577318	134.8	-	0	ID=GE000542;
Contig00001	Prodigal_v2.6.3	CDS	575969	577318	134.8	-	0	ID=cds000542;Parent=GE000542
Contig00001	Prodigal_v2.6.3	gene	577540	577803	15.7	-	0	ID=GE000543;
Contig00001	Prodigal_v2.6.3	CDS	577540	577803	15.7	-	0	ID=cds000543;Parent=GE000543
Contig00001	Prodigal_v2.6.3	gene	577902	579443	143.4	+	0	ID=GE000544;
Contig00001	Prodigal_v2.6.3	CDS	577902	579443	143.4	+	0	ID=cds000544;Parent=GE000544
Contig00001	Prodigal_v2.6.3	gene	579567	580355	117.2	+	0	ID=GE000545;
Contig00001	Prodigal_v2.6.3	CDS	579567	580355	117.2	+	0	ID=cds000545;Parent=GE000545
Contig00001	Prodigal_v2.6.3	gene	580356	580931	61.7	+	0	ID=GE000546;
Contig00001	Prodigal_v2.6.3	CDS	580356	580931	61.7	+	0	ID=cds000546;Parent=GE000546
Contig00001	Prodigal_v2.6.3	gene	580955	581944	115.5	+	0	ID=GE000547;
Contig00001	Prodigal_v2.6.3	CDS	580955	581944	115.5	+	0	ID=cds000547;Parent=GE000547
Contig00001	Prodigal_v2.6.3	gene	581930	582826	128.8	-	0	ID=GE000548;
Contig00001	Prodigal_v2.6.3	CDS	581930	582826	128.8	-	0	ID=cds000548;Parent=GE000548
Contig00001	Prodigal_v2.6.3	gene	582835	585288	286.6	-	0	ID=GE000549;
Contig00001	Prodigal_v2.6.3	CDS	582835	585288	286.6	-	0	ID=cds000549;Parent=GE000549
Contig00001	Prodigal_v2.6.3	gene	585325	585786	49.1	-	0	ID=GE000550;
Contig00001	Prodigal_v2.6.3	CDS	585325	585786	49.1	-	0	ID=cds000550;Parent=GE000550
Contig00001	Prodigal_v2.6.3	gene	585905	586363	64.1	+	0	ID=GE000551;
Contig00001	Prodigal_v2.6.3	CDS	585905	586363	64.1	+	0	ID=cds000551;Parent=GE000551
Contig00001	Prodigal_v2.6.3	gene	586415	587233	66.0	-	0	ID=GE000552;
Contig00001	Prodigal_v2.6.3	CDS	586415	587233	66.0	-	0	ID=cds000552;Parent=GE000552
Contig00001	Prodigal_v2.6.3	gene	587461	588285	86.8	-	0	ID=GE000553;
Contig00001	Prodigal_v2.6.3	CDS	587461	588285	86.8	-	0	ID=cds000553;Parent=GE000553
Contig00001	Prodigal_v2.6.3	gene	588391	589662	89.9	-	0	ID=GE000554;
Contig00001	Prodigal_v2.6.3	CDS	588391	589662	89.9	-	0	ID=cds000554;Parent=GE000554
Contig00001	Prodigal_v2.6.3	gene	589691	591751	228.7	-	0	ID=GE000555;
Contig00001	Prodigal_v2.6.3	CDS	589691	591751	228.7	-	0	ID=cds000555;Parent=GE000555
Contig00001	Prodigal_v2.6.3	gene	591776	591889	3.4	+	0	ID=GE000556;
Contig00001	Prodigal_v2.6.3	CDS	591776	591889	3.4	+	0	ID=cds000556;Parent=GE000556
Contig00001	Prodigal_v2.6.3	gene	592336	593427	151.6	+	0	ID=GE000557;
Contig00001	Prodigal_v2.6.3	CDS	592336	593427	151.6	+	0	ID=cds000557;Parent=GE000557
Contig00001	Prodigal_v2.6.3	gene	593516	594637	150.6	-	0	ID=GE000558;
Contig00001	Prodigal_v2.6.3	CDS	593516	594637	150.6	-	0	ID=cds000558;Parent=GE000558
Contig00001	Prodigal_v2.6.3	gene	594624	595670	129.2	-	0	ID=GE000559;
Contig00001	Prodigal_v2.6.3	CDS	594624	595670	129.2	-	0	ID=cds000559;Parent=GE000559
Contig00001	Prodigal_v2.6.3	gene	595753	596010	37.3	-	0	ID=GE000560;
Contig00001	Prodigal_v2.6.3	CDS	595753	596010	37.3	-	0	ID=cds000560;Parent=GE000560
Contig00001	Prodigal_v2.6.3	gene	596029	596340	39.5	-	0	ID=GE000561;
Contig00001	Prodigal_v2.6.3	CDS	596029	596340	39.5	-	0	ID=cds000561;Parent=GE000561
Contig00001	Prodigal_v2.6.3	gene	596423	596776	29.6	-	0	ID=GE000562;
Contig00001	Prodigal_v2.6.3	CDS	596423	596776	29.6	-	0	ID=cds000562;Parent=GE000562
Contig00001	Prodigal_v2.6.3	gene	596933	597256	50.5	-	0	ID=GE000563;
Contig00001	Prodigal_v2.6.3	CDS	596933	597256	50.5	-	0	ID=cds000563;Parent=GE000563
Contig00001	Prodigal_v2.6.3	gene	597270	598367	110.0	-	0	ID=GE000564;
Contig00001	Prodigal_v2.6.3	CDS	597270	598367	110.0	-	0	ID=cds000564;Parent=GE000564
Contig00001	Prodigal_v2.6.3	gene	598368	598853	53.9	-	0	ID=GE000565;
Contig00001	Prodigal_v2.6.3	CDS	598368	598853	53.9	-	0	ID=cds000565;Parent=GE000565
Contig00001	Prodigal_v2.6.3	gene	599186	599443	43.2	-	0	ID=GE000566;
Contig00001	Prodigal_v2.6.3	CDS	599186	599443	43.2	-	0	ID=cds000566;Parent=GE000566
Contig00001	Prodigal_v2.6.3	gene	599632	600549	94.0	-	0	ID=GE000567;
Contig00001	Prodigal_v2.6.3	CDS	599632	600549	94.0	-	0	ID=cds000567;Parent=GE000567
Contig00001	Prodigal_v2.6.3	gene	600683	600886	25.0	-	0	ID=GE000568;
Contig00001	Prodigal_v2.6.3	CDS	600683	600886	25.0	-	0	ID=cds000568;Parent=GE000568
Contig00001	Prodigal_v2.6.3	gene	601282	603855	436.1	+	0	ID=GE000569;
Contig00001	Prodigal_v2.6.3	CDS	601282	603855	436.1	+	0	ID=cds000569;Parent=GE000569
Contig00001	Prodigal_v2.6.3	gene	604207	605301	98.2	+	0	ID=GE000570;
Contig00001	Prodigal_v2.6.3	CDS	604207	605301	98.2	+	0	ID=cds000570;Parent=GE000570
Contig00001	Prodigal_v2.6.3	gene	605298	606233	87.1	-	0	ID=GE000571;
Contig00001	Prodigal_v2.6.3	CDS	605298	606233	87.1	-	0	ID=cds000571;Parent=GE000571
Contig00001	Prodigal_v2.6.3	gene	606471	607223	42.0	+	0	ID=GE000572;
Contig00001	Prodigal_v2.6.3	CDS	606471	607223	42.0	+	0	ID=cds000572;Parent=GE000572
Contig00001	Prodigal_v2.6.3	gene	607236	608474	140.8	+	0	ID=GE000573;
Contig00001	Prodigal_v2.6.3	CDS	607236	608474	140.8	+	0	ID=cds000573;Parent=GE000573
Contig00001	Prodigal_v2.6.3	gene	608489	609262	81.6	+	0	ID=GE000574;
Contig00001	Prodigal_v2.6.3	CDS	608489	609262	81.6	+	0	ID=cds000574;Parent=GE000574
Contig00001	Prodigal_v2.6.3	gene	609312	610547	74.8	+	0	ID=GE000575;
Contig00001	Prodigal_v2.6.3	CDS	609312	610547	74.8	+	0	ID=cds000575;Parent=GE000575
Contig00001	Prodigal_v2.6.3	gene	610568	610972	45.0	+	0	ID=GE000576;
Contig00001	Prodigal_v2.6.3	CDS	610568	610972	45.0	+	0	ID=cds000576;Parent=GE000576
Contig00001	Prodigal_v2.6.3	gene	611289	611840	58.9	-	0	ID=GE000577;
Contig00001	Prodigal_v2.6.3	CDS	611289	611840	58.9	-	0	ID=cds000577;Parent=GE000577
Contig00001	Prodigal_v2.6.3	gene	612142	613782	128.4	+	0	ID=GE000578;
Contig00001	Prodigal_v2.6.3	CDS	612142	613782	128.4	+	0	ID=cds000578;Parent=GE000578
Contig00001	Prodigal_v2.6.3	gene	613748	614884	106.9	+	0	ID=GE000579;
Contig00001	Prodigal_v2.6.3	CDS	613748	614884	106.9	+	0	ID=cds000579;Parent=GE000579
Contig00001	Prodigal_v2.6.3	gene	615001	615972	111.7	+	0	ID=GE000580;
Contig00001	Prodigal_v2.6.3	CDS	615001	615972	111.7	+	0	ID=cds000580;Parent=GE000580
Contig00001	Prodigal_v2.6.3	gene	615973	616236	27.1	+	0	ID=GE000581;
Contig00001	Prodigal_v2.6.3	CDS	615973	616236	27.1	+	0	ID=cds000581;Parent=GE000581
Contig00001	Prodigal_v2.6.3	gene	616392	617948	216.1	+	0	ID=GE000582;
Contig00001	Prodigal_v2.6.3	CDS	616392	617948	216.1	+	0	ID=cds000582;Parent=GE000582
Contig00001	Prodigal_v2.6.3	gene	618123	619745	201.2	-	0	ID=GE000583;
Contig00001	Prodigal_v2.6.3	CDS	618123	619745	201.2	-	0	ID=cds000583;Parent=GE000583
Contig00001	Prodigal_v2.6.3	gene	619816	620724	112.9	-	0	ID=GE000584;
Contig00001	Prodigal_v2.6.3	CDS	619816	620724	112.9	-	0	ID=cds000584;Parent=GE000584
Contig00001	Prodigal_v2.6.3	gene	620727	621239	42.1	+	0	ID=GE000585;
Contig00001	Prodigal_v2.6.3	CDS	620727	621239	42.1	+	0	ID=cds000585;Parent=GE000585
Contig00001	Prodigal_v2.6.3	gene	621938	623275	104.2	+	0	ID=GE000586;
Contig00001	Prodigal_v2.6.3	CDS	621938	623275	104.2	+	0	ID=cds000586;Parent=GE000586
Contig00001	Prodigal_v2.6.3	gene	623538	624905	75.4	+	0	ID=GE000587;
Contig00001	Prodigal_v2.6.3	CDS	623538	624905	75.4	+	0	ID=cds000587;Parent=GE000587
Contig00001	Prodigal_v2.6.3	gene	624918	625385	32.8	-	0	ID=GE000588;
Contig00001	Prodigal_v2.6.3	CDS	624918	625385	32.8	-	0	ID=cds000588;Parent=GE000588
Contig00001	Prodigal_v2.6.3	gene	625378	627177	190.0	-	0	ID=GE000589;
Contig00001	Prodigal_v2.6.3	CDS	625378	627177	190.0	-	0	ID=cds000589;Parent=GE000589
Contig00001	Prodigal_v2.6.3	gene	627164	627613	16.8	-	0	ID=GE000590;
Contig00001	Prodigal_v2.6.3	CDS	627164	627613	16.8	-	0	ID=cds000590;Parent=GE000590
Contig00001	Prodigal_v2.6.3	gene	627597	627830	19.8	-	0	ID=GE000591;
Contig00001	Prodigal_v2.6.3	CDS	627597	627830	19.8	-	0	ID=cds000591;Parent=GE000591
Contig00001	Prodigal_v2.6.3	gene	628382	630736	258.2	+	0	ID=GE000592;
Contig00001	Prodigal_v2.6.3	CDS	628382	630736	258.2	+	0	ID=cds000592;Parent=GE000592
Contig00001	Prodigal_v2.6.3	gene	630733	630954	18.7	+	0	ID=GE000593;
Contig00001	Prodigal_v2.6.3	CDS	630733	630954	18.7	+	0	ID=cds000593;Parent=GE000593
Contig00001	Prodigal_v2.6.3	gene	630941	632239	117.4	+	0	ID=GE000594;
Contig00001	Prodigal_v2.6.3	CDS	630941	632239	117.4	+	0	ID=cds000594;Parent=GE000594
Contig00001	Prodigal_v2.6.3	gene	632251	635208	339.3	+	0	ID=GE000595;
Contig00001	Prodigal_v2.6.3	CDS	632251	635208	339.3	+	0	ID=cds000595;Parent=GE000595
Contig00001	Prodigal_v2.6.3	gene	635238	636416	114.9	+	0	ID=GE000596;
Contig00001	Prodigal_v2.6.3	CDS	635238	636416	114.9	+	0	ID=cds000596;Parent=GE000596
Contig00001	Prodigal_v2.6.3	gene	636558	637694	134.8	+	0	ID=GE000597;
Contig00001	Prodigal_v2.6.3	CDS	636558	637694	134.8	+	0	ID=cds000597;Parent=GE000597
Contig00001	Prodigal_v2.6.3	gene	637698	638825	104.0	+	0	ID=GE000598;
Contig00001	Prodigal_v2.6.3	CDS	637698	638825	104.0	+	0	ID=cds000598;Parent=GE000598
Contig00001	Prodigal_v2.6.3	gene	638915	639883	81.4	+	0	ID=GE000599;
Contig00001	Prodigal_v2.6.3	CDS	638915	639883	81.4	+	0	ID=cds000599;Parent=GE000599
Contig00001	Prodigal_v2.6.3	gene	639944	640519	27.7	-	0	ID=GE000600;
Contig00001	Prodigal_v2.6.3	CDS	639944	640519	27.7	-	0	ID=cds000600;Parent=GE000600
Contig00001	Prodigal_v2.6.3	gene	640503	641510	85.1	-	0	ID=GE000601;
Contig00001	Prodigal_v2.6.3	CDS	640503	641510	85.1	-	0	ID=cds000601;Parent=GE000601
Contig00001	Prodigal_v2.6.3	gene	642955	643236	41.8	+	0	ID=GE000602;
Contig00001	Prodigal_v2.6.3	CDS	642955	643236	41.8	+	0	ID=cds000602;Parent=GE000602
Contig00001	Prodigal_v2.6.3	gene	643233	643742	39.9	+	0	ID=GE000603;
Contig00001	Prodigal_v2.6.3	CDS	643233	643742	39.9	+	0	ID=cds000603;Parent=GE000603
Contig00001	Prodigal_v2.6.3	gene	644027	644263	26.7	+	0	ID=GE000604;
Contig00001	Prodigal_v2.6.3	CDS	644027	644263	26.7	+	0	ID=cds000604;Parent=GE000604
Contig00001	Prodigal_v2.6.3	gene	644265	644564	51.6	+	0	ID=GE000605;
Contig00001	Prodigal_v2.6.3	CDS	644265	644564	51.6	+	0	ID=cds000605;Parent=GE000605
Contig00001	Prodigal_v2.6.3	gene	645087	645203	4.9	+	0	ID=GE000606;
Contig00001	Prodigal_v2.6.3	CDS	645087	645203	4.9	+	0	ID=cds000606;Parent=GE000606
Contig00001	Prodigal_v2.6.3	gene	645591	646115	42.6	+	0	ID=GE000607;
Contig00001	Prodigal_v2.6.3	CDS	645591	646115	42.6	+	0	ID=cds000607;Parent=GE000607
Contig00001	Prodigal_v2.6.3	gene	646203	647282	97.5	+	0	ID=GE000608;
Contig00001	Prodigal_v2.6.3	CDS	646203	647282	97.5	+	0	ID=cds000608;Parent=GE000608
Contig00001	Prodigal_v2.6.3	gene	647507	650107	276.7	+	0	ID=GE000609;
Contig00001	Prodigal_v2.6.3	CDS	647507	650107	276.7	+	0	ID=cds000609;Parent=GE000609
Contig00001	Prodigal_v2.6.3	gene	650653	651552	79.5	-	0	ID=GE000610;
Contig00001	Prodigal_v2.6.3	CDS	650653	651552	79.5	-	0	ID=cds000610;Parent=GE000610
Contig00001	Prodigal_v2.6.3	gene	651774	652493	99.4	+	0	ID=GE000611;
Contig00001	Prodigal_v2.6.3	CDS	651774	652493	99.4	+	0	ID=cds000611;Parent=GE000611
Contig00001	Prodigal_v2.6.3	gene	652500	653099	71.7	+	0	ID=GE000612;
Contig00001	Prodigal_v2.6.3	CDS	652500	653099	71.7	+	0	ID=cds000612;Parent=GE000612
Contig00001	Prodigal_v2.6.3	gene	653164	654324	119.3	+	0	ID=GE000613;
Contig00001	Prodigal_v2.6.3	CDS	653164	654324	119.3	+	0	ID=cds000613;Parent=GE000613
Contig00001	Prodigal_v2.6.3	gene	654519	655343	74.8	+	0	ID=GE000614;
Contig00001	Prodigal_v2.6.3	CDS	654519	655343	74.8	+	0	ID=cds000614;Parent=GE000614
Contig00001	Prodigal_v2.6.3	gene	655568	656233	87.4	+	0	ID=GE000615;
Contig00001	Prodigal_v2.6.3	CDS	655568	656233	87.4	+	0	ID=cds000615;Parent=GE000615
Contig00001	Prodigal_v2.6.3	gene	656302	658176	233.5	+	0	ID=GE000616;
Contig00001	Prodigal_v2.6.3	CDS	656302	658176	233.5	+	0	ID=cds000616;Parent=GE000616
Contig00001	Prodigal_v2.6.3	gene	658197	659018	92.0	+	0	ID=GE000617;
Contig00001	Prodigal_v2.6.3	CDS	658197	659018	92.0	+	0	ID=cds000617;Parent=GE000617
Contig00001	Prodigal_v2.6.3	gene	659015	659416	36.9	+	0	ID=GE000618;
Contig00001	Prodigal_v2.6.3	CDS	659015	659416	36.9	+	0	ID=cds000618;Parent=GE000618
Contig00001	Prodigal_v2.6.3	gene	659599	660321	108.7	+	0	ID=GE000619;
Contig00001	Prodigal_v2.6.3	CDS	659599	660321	108.7	+	0	ID=cds000619;Parent=GE000619
Contig00001	Prodigal_v2.6.3	gene	660351	661829	149.1	+	0	ID=GE000620;
Contig00001	Prodigal_v2.6.3	CDS	660351	661829	149.1	+	0	ID=cds000620;Parent=GE000620
Contig00001	Prodigal_v2.6.3	gene	662019	662273	19.6	+	0	ID=GE000621;
Contig00001	Prodigal_v2.6.3	CDS	662019	662273	19.6	+	0	ID=cds000621;Parent=GE000621
Contig00001	Prodigal_v2.6.3	gene	662456	663067	67.2	+	0	ID=GE000622;
Contig00001	Prodigal_v2.6.3	CDS	662456	663067	67.2	+	0	ID=cds000622;Parent=GE000622
Contig00001	Prodigal_v2.6.3	gene	663477	664019	50.5	-	0	ID=GE000623;
Contig00001	Prodigal_v2.6.3	CDS	663477	664019	50.5	-	0	ID=cds000623;Parent=GE000623
Contig00001	Prodigal_v2.6.3	gene	664163	664558	38.3	-	0	ID=GE000624;
Contig00001	Prodigal_v2.6.3	CDS	664163	664558	38.3	-	0	ID=cds000624;Parent=GE000624
Contig00001	Prodigal_v2.6.3	gene	665063	665335	16.5	+	0	ID=GE000625;
Contig00001	Prodigal_v2.6.3	CDS	665063	665335	16.5	+	0	ID=cds000625;Parent=GE000625
Contig00001	Prodigal_v2.6.3	gene	665606	665785	16.7	+	0	ID=GE000626;
Contig00001	Prodigal_v2.6.3	CDS	665606	665785	16.7	+	0	ID=cds000626;Parent=GE000626
Contig00001	Prodigal_v2.6.3	gene	666310	667824	133.8	+	0	ID=GE000627;
Contig00001	Prodigal_v2.6.3	CDS	666310	667824	133.8	+	0	ID=cds000627;Parent=GE000627
Contig00001	Prodigal_v2.6.3	gene	668204	668827	66.5	+	0	ID=GE000628;
Contig00001	Prodigal_v2.6.3	CDS	668204	668827	66.5	+	0	ID=cds000628;Parent=GE000628
Contig00001	Prodigal_v2.6.3	gene	668922	669878	109.1	-	0	ID=GE000629;
Contig00001	Prodigal_v2.6.3	CDS	668922	669878	109.1	-	0	ID=cds000629;Parent=GE000629
Contig00001	Prodigal_v2.6.3	gene	670146	671054	129.2	-	0	ID=GE000630;
Contig00001	Prodigal_v2.6.3	CDS	670146	671054	129.2	-	0	ID=cds000630;Parent=GE000630
Contig00001	Prodigal_v2.6.3	gene	671138	671923	95.1	-	0	ID=GE000631;
Contig00001	Prodigal_v2.6.3	CDS	671138	671923	95.1	-	0	ID=cds000631;Parent=GE000631
Contig00001	Prodigal_v2.6.3	gene	672022	672753	70.8	+	0	ID=GE000632;
Contig00001	Prodigal_v2.6.3	CDS	672022	672753	70.8	+	0	ID=cds000632;Parent=GE000632
Contig00001	Prodigal_v2.6.3	gene	672769	673278	22.7	-	0	ID=GE000633;
Contig00001	Prodigal_v2.6.3	CDS	672769	673278	22.7	-	0	ID=cds000633;Parent=GE000633
Contig00001	Prodigal_v2.6.3	gene	673727	674371	29.7	+	0	ID=GE000634;
Contig00001	Prodigal_v2.6.3	CDS	673727	674371	29.7	+	0	ID=cds000634;Parent=GE000634
Contig00001	Prodigal_v2.6.3	gene	674594	674878	0.8	+	0	ID=GE000635;
Contig00001	Prodigal_v2.6.3	CDS	674594	674878	0.8	+	0	ID=cds000635;Parent=GE000635
Contig00001	Prodigal_v2.6.3	gene	675245	677056	208.8	+	0	ID=GE000636;
Contig00001	Prodigal_v2.6.3	CDS	675245	677056	208.8	+	0	ID=cds000636;Parent=GE000636
Contig00001	Prodigal_v2.6.3	gene	677053	679425	261.7	+	0	ID=GE000637;
Contig00001	Prodigal_v2.6.3	CDS	677053	679425	261.7	+	0	ID=cds000637;Parent=GE000637
Contig00001	Prodigal_v2.6.3	gene	680008	681285	72.3	+	0	ID=GE000638;
Contig00001	Prodigal_v2.6.3	CDS	680008	681285	72.3	+	0	ID=cds000638;Parent=GE000638
Contig00001	Prodigal_v2.6.3	gene	681761	681859	4.3	-	0	ID=GE000639;
Contig00001	Prodigal_v2.6.3	CDS	681761	681859	4.3	-	0	ID=cds000639;Parent=GE000639
Contig00001	Prodigal_v2.6.3	gene	681868	682614	60.7	-	0	ID=GE000640;
Contig00001	Prodigal_v2.6.3	CDS	681868	682614	60.7	-	0	ID=cds000640;Parent=GE000640
Contig00001	Prodigal_v2.6.3	gene	682703	683008	0.1	-	0	ID=GE000641;
Contig00001	Prodigal_v2.6.3	CDS	682703	683008	0.1	-	0	ID=cds000641;Parent=GE000641
Contig00001	Prodigal_v2.6.3	gene	683094	686597	446.4	-	0	ID=GE000642;
Contig00001	Prodigal_v2.6.3	CDS	683094	686597	446.4	-	0	ID=cds000642;Parent=GE000642
Contig00001	Prodigal_v2.6.3	gene	686587	689688	369.3	-	0	ID=GE000643;
Contig00001	Prodigal_v2.6.3	CDS	686587	689688	369.3	-	0	ID=cds000643;Parent=GE000643
Contig00001	Prodigal_v2.6.3	gene	689765	690349	74.8	+	0	ID=GE000644;
Contig00001	Prodigal_v2.6.3	CDS	689765	690349	74.8	+	0	ID=cds000644;Parent=GE000644
Contig00001	Prodigal_v2.6.3	gene	690360	691193	87.9	+	0	ID=GE000645;
Contig00001	Prodigal_v2.6.3	CDS	690360	691193	87.9	+	0	ID=cds000645;Parent=GE000645
Contig00001	Prodigal_v2.6.3	gene	691352	691732	68.3	+	0	ID=GE000646;
Contig00001	Prodigal_v2.6.3	CDS	691352	691732	68.3	+	0	ID=cds000646;Parent=GE000646
Contig00001	Prodigal_v2.6.3	gene	691839	692654	64.7	-	0	ID=GE000647;
Contig00001	Prodigal_v2.6.3	CDS	691839	692654	64.7	-	0	ID=cds000647;Parent=GE000647
Contig00001	Prodigal_v2.6.3	gene	692872	695508	290.7	-	0	ID=GE000648;
Contig00001	Prodigal_v2.6.3	CDS	692872	695508	290.7	-	0	ID=cds000648;Parent=GE000648
Contig00001	Prodigal_v2.6.3	gene	695817	697517	203.0	+	0	ID=GE000649;
Contig00001	Prodigal_v2.6.3	CDS	695817	697517	203.0	+	0	ID=cds000649;Parent=GE000649
Contig00001	Prodigal_v2.6.3	gene	697568	699286	198.2	-	0	ID=GE000650;
Contig00001	Prodigal_v2.6.3	CDS	697568	699286	198.2	-	0	ID=cds000650;Parent=GE000650
Contig00001	Prodigal_v2.6.3	gene	699537	701234	201.0	+	0	ID=GE000651;
Contig00001	Prodigal_v2.6.3	CDS	699537	701234	201.0	+	0	ID=cds000651;Parent=GE000651
Contig00001	Prodigal_v2.6.3	gene	701454	702101	69.1	+	0	ID=GE000652;
Contig00001	Prodigal_v2.6.3	CDS	701454	702101	69.1	+	0	ID=cds000652;Parent=GE000652
Contig00001	Prodigal_v2.6.3	gene	702381	702776	52.0	+	0	ID=GE000653;
Contig00001	Prodigal_v2.6.3	CDS	702381	702776	52.0	+	0	ID=cds000653;Parent=GE000653
Contig00001	Prodigal_v2.6.3	gene	702895	703371	49.0	-	0	ID=GE000654;
Contig00001	Prodigal_v2.6.3	CDS	702895	703371	49.0	-	0	ID=cds000654;Parent=GE000654
Contig00001	Prodigal_v2.6.3	gene	703364	706195	363.0	-	0	ID=GE000655;
Contig00001	Prodigal_v2.6.3	CDS	703364	706195	363.0	-	0	ID=cds000655;Parent=GE000655
Contig00001	Prodigal_v2.6.3	gene	706391	707188	89.5	-	0	ID=GE000656;
Contig00001	Prodigal_v2.6.3	CDS	706391	707188	89.5	-	0	ID=cds000656;Parent=GE000656
Contig00001	Prodigal_v2.6.3	gene	707248	707385	2.0	-	0	ID=GE000657;
Contig00001	Prodigal_v2.6.3	CDS	707248	707385	2.0	-	0	ID=cds000657;Parent=GE000657
Contig00001	Prodigal_v2.6.3	gene	707411	708424	94.6	-	0	ID=GE000658;
Contig00001	Prodigal_v2.6.3	CDS	707411	708424	94.6	-	0	ID=cds000658;Parent=GE000658
Contig00001	Prodigal_v2.6.3	gene	708479	709000	34.7	+	0	ID=GE000659;
Contig00001	Prodigal_v2.6.3	CDS	708479	709000	34.7	+	0	ID=cds000659;Parent=GE000659
Contig00001	Prodigal_v2.6.3	gene	709125	710114	110.3	+	0	ID=GE000660;
Contig00001	Prodigal_v2.6.3	CDS	709125	710114	110.3	+	0	ID=cds000660;Parent=GE000660
Contig00001	Prodigal_v2.6.3	gene	710326	712605	258.9	+	0	ID=GE000661;
Contig00001	Prodigal_v2.6.3	CDS	710326	712605	258.9	+	0	ID=cds000661;Parent=GE000661
Contig00001	Prodigal_v2.6.3	gene	712602	714254	186.2	+	0	ID=GE000662;
Contig00001	Prodigal_v2.6.3	CDS	712602	714254	186.2	+	0	ID=cds000662;Parent=GE000662
Contig00001	Prodigal_v2.6.3	gene	714291	715124	99.9	+	0	ID=GE000663;
Contig00001	Prodigal_v2.6.3	CDS	714291	715124	99.9	+	0	ID=cds000663;Parent=GE000663
Contig00001	Prodigal_v2.6.3	gene	715140	715859	108.8	+	0	ID=GE000664;
Contig00001	Prodigal_v2.6.3	CDS	715140	715859	108.8	+	0	ID=cds000664;Parent=GE000664
Contig00001	Prodigal_v2.6.3	gene	716079	717374	159.4	+	0	ID=GE000665;
Contig00001	Prodigal_v2.6.3	CDS	716079	717374	159.4	+	0	ID=cds000665;Parent=GE000665
Contig00001	Prodigal_v2.6.3	gene	717913	718668	48.7	+	0	ID=GE000666;
Contig00001	Prodigal_v2.6.3	CDS	717913	718668	48.7	+	0	ID=cds000666;Parent=GE000666
Contig00001	Prodigal_v2.6.3	gene	718794	720818	199.4	-	0	ID=GE000667;
Contig00001	Prodigal_v2.6.3	CDS	718794	720818	199.4	-	0	ID=cds000667;Parent=GE000667
Contig00001	Prodigal_v2.6.3	gene	721117	723444	294.0	-	0	ID=GE000668;
Contig00001	Prodigal_v2.6.3	CDS	721117	723444	294.0	-	0	ID=cds000668;Parent=GE000668
Contig00001	Prodigal_v2.6.3	gene	723861	724823	97.2	+	0	ID=GE000669;
Contig00001	Prodigal_v2.6.3	CDS	723861	724823	97.2	+	0	ID=cds000669;Parent=GE000669
Contig00001	Prodigal_v2.6.3	gene	724807	725454	67.3	+	0	ID=GE000670;
Contig00001	Prodigal_v2.6.3	CDS	724807	725454	67.3	+	0	ID=cds000670;Parent=GE000670
Contig00001	Prodigal_v2.6.3	gene	725466	726446	139.9	+	0	ID=GE000671;
Contig00001	Prodigal_v2.6.3	CDS	725466	726446	139.9	+	0	ID=cds000671;Parent=GE000671
Contig00001	Prodigal_v2.6.3	gene	726493	727512	95.3	-	0	ID=GE000672;
Contig00001	Prodigal_v2.6.3	CDS	726493	727512	95.3	-	0	ID=cds000672;Parent=GE000672
Contig00001	Prodigal_v2.6.3	gene	727886	729487	178.8	+	0	ID=GE000673;
Contig00001	Prodigal_v2.6.3	CDS	727886	729487	178.8	+	0	ID=cds000673;Parent=GE000673
Contig00001	Prodigal_v2.6.3	gene	729504	729827	62.3	+	0	ID=GE000674;
Contig00001	Prodigal_v2.6.3	CDS	729504	729827	62.3	+	0	ID=cds000674;Parent=GE000674
Contig00001	Prodigal_v2.6.3	gene	729851	730429	51.3	+	0	ID=GE000675;
Contig00001	Prodigal_v2.6.3	CDS	729851	730429	51.3	+	0	ID=cds000675;Parent=GE000675
Contig00001	Prodigal_v2.6.3	gene	730551	730760	28.7	-	0	ID=GE000676;
Contig00001	Prodigal_v2.6.3	CDS	730551	730760	28.7	-	0	ID=cds000676;Parent=GE000676
Contig00001	Prodigal_v2.6.3	gene	730996	731178	11.4	+	0	ID=GE000677;
Contig00001	Prodigal_v2.6.3	CDS	730996	731178	11.4	+	0	ID=cds000677;Parent=GE000677
Contig00001	Prodigal_v2.6.3	gene	731307	731645	42.6	-	0	ID=GE000678;
Contig00001	Prodigal_v2.6.3	CDS	731307	731645	42.6	-	0	ID=cds000678;Parent=GE000678
Contig00001	Prodigal_v2.6.3	gene	731843	732388	65.5	+	0	ID=GE000679;
Contig00001	Prodigal_v2.6.3	CDS	731843	732388	65.5	+	0	ID=cds000679;Parent=GE000679
Contig00001	Prodigal_v2.6.3	gene	732385	733299	113.2	+	0	ID=GE000680;
Contig00001	Prodigal_v2.6.3	CDS	732385	733299	113.2	+	0	ID=cds000680;Parent=GE000680
Contig00001	Prodigal_v2.6.3	gene	733383	734216	77.9	+	0	ID=GE000681;
Contig00001	Prodigal_v2.6.3	CDS	733383	734216	77.9	+	0	ID=cds000681;Parent=GE000681
Contig00001	Prodigal_v2.6.3	gene	734433	735404	111.0	+	0	ID=GE000682;
Contig00001	Prodigal_v2.6.3	CDS	734433	735404	111.0	+	0	ID=cds000682;Parent=GE000682
Contig00001	Prodigal_v2.6.3	gene	736064	736711	107.5	+	0	ID=GE000683;
Contig00001	Prodigal_v2.6.3	CDS	736064	736711	107.5	+	0	ID=cds000683;Parent=GE000683
Contig00001	Prodigal_v2.6.3	gene	736714	737247	52.8	+	0	ID=GE000684;
Contig00001	Prodigal_v2.6.3	CDS	736714	737247	52.8	+	0	ID=cds000684;Parent=GE000684
Contig00001	Prodigal_v2.6.3	gene	737444	739456	277.2	+	0	ID=GE000685;
Contig00001	Prodigal_v2.6.3	CDS	737444	739456	277.2	+	0	ID=cds000685;Parent=GE000685
Contig00001	Prodigal_v2.6.3	gene	739555	740205	60.7	+	0	ID=GE000686;
Contig00001	Prodigal_v2.6.3	CDS	739555	740205	60.7	+	0	ID=cds000686;Parent=GE000686
Contig00001	Prodigal_v2.6.3	gene	740494	741480	165.3	+	0	ID=GE000687;
Contig00001	Prodigal_v2.6.3	CDS	740494	741480	165.3	+	0	ID=cds000687;Parent=GE000687
Contig00001	Prodigal_v2.6.3	gene	741587	742666	135.3	+	0	ID=GE000688;
Contig00001	Prodigal_v2.6.3	CDS	741587	742666	135.3	+	0	ID=cds000688;Parent=GE000688
Contig00001	Prodigal_v2.6.3	gene	742972	743505	84.1	+	0	ID=GE000689;
Contig00001	Prodigal_v2.6.3	CDS	742972	743505	84.1	+	0	ID=cds000689;Parent=GE000689
Contig00001	Prodigal_v2.6.3	gene	743505	744485	136.2	+	0	ID=GE000690;
Contig00001	Prodigal_v2.6.3	CDS	743505	744485	136.2	+	0	ID=cds000690;Parent=GE000690
Contig00001	Prodigal_v2.6.3	gene	744505	744930	74.8	+	0	ID=GE000691;
Contig00001	Prodigal_v2.6.3	CDS	744505	744930	74.8	+	0	ID=cds000691;Parent=GE000691
Contig00001	Prodigal_v2.6.3	gene	744930	745373	43.0	+	0	ID=GE000692;
Contig00001	Prodigal_v2.6.3	CDS	744930	745373	43.0	+	0	ID=cds000692;Parent=GE000692
Contig00001	Prodigal_v2.6.3	gene	745366	746121	81.2	+	0	ID=GE000693;
Contig00001	Prodigal_v2.6.3	CDS	745366	746121	81.2	+	0	ID=cds000693;Parent=GE000693
Contig00001	Prodigal_v2.6.3	gene	746137	746406	28.7	+	0	ID=GE000694;
Contig00001	Prodigal_v2.6.3	CDS	746137	746406	28.7	+	0	ID=cds000694;Parent=GE000694
Contig00001	Prodigal_v2.6.3	gene	746403	747179	71.1	+	0	ID=GE000695;
Contig00001	Prodigal_v2.6.3	CDS	746403	747179	71.1	+	0	ID=cds000695;Parent=GE000695
Contig00001	Prodigal_v2.6.3	gene	747180	748307	139.2	+	0	ID=GE000696;
Contig00001	Prodigal_v2.6.3	CDS	747180	748307	139.2	+	0	ID=cds000696;Parent=GE000696
Contig00001	Prodigal_v2.6.3	gene	748370	750430	275.3	+	0	ID=GE000697;
Contig00001	Prodigal_v2.6.3	CDS	748370	750430	275.3	+	0	ID=cds000697;Parent=GE000697
Contig00001	Prodigal_v2.6.3	gene	750447	751847	197.9	+	0	ID=GE000698;
Contig00001	Prodigal_v2.6.3	CDS	750447	751847	197.9	+	0	ID=cds000698;Parent=GE000698
Contig00001	Prodigal_v2.6.3	gene	751840	752712	98.7	+	0	ID=GE000699;
Contig00001	Prodigal_v2.6.3	CDS	751840	752712	98.7	+	0	ID=cds000699;Parent=GE000699
Contig00001	Prodigal_v2.6.3	gene	752709	753458	116.2	+	0	ID=GE000700;
Contig00001	Prodigal_v2.6.3	CDS	752709	753458	116.2	+	0	ID=cds000700;Parent=GE000700
Contig00001	Prodigal_v2.6.3	gene	753555	753944	48.3	+	0	ID=GE000701;
Contig00001	Prodigal_v2.6.3	CDS	753555	753944	48.3	+	0	ID=cds000701;Parent=GE000701
Contig00001	Prodigal_v2.6.3	gene	753947	754669	106.8	+	0	ID=GE000702;
Contig00001	Prodigal_v2.6.3	CDS	753947	754669	106.8	+	0	ID=cds000702;Parent=GE000702
Contig00001	Prodigal_v2.6.3	gene	754680	756878	314.9	+	0	ID=GE000703;
Contig00001	Prodigal_v2.6.3	CDS	754680	756878	314.9	+	0	ID=cds000703;Parent=GE000703
Contig00001	Prodigal_v2.6.3	gene	756892	757968	95.4	+	0	ID=GE000704;
Contig00001	Prodigal_v2.6.3	CDS	756892	757968	95.4	+	0	ID=cds000704;Parent=GE000704
Contig00001	Prodigal_v2.6.3	gene	757968	758720	95.5	+	0	ID=GE000705;
Contig00001	Prodigal_v2.6.3	CDS	757968	758720	95.5	+	0	ID=cds000705;Parent=GE000705
Contig00001	Prodigal_v2.6.3	gene	758724	759593	106.5	+	0	ID=GE000706;
Contig00001	Prodigal_v2.6.3	CDS	758724	759593	106.5	+	0	ID=cds000706;Parent=GE000706
Contig00001	Prodigal_v2.6.3	gene	759590	760366	81.9	+	0	ID=GE000707;
Contig00001	Prodigal_v2.6.3	CDS	759590	760366	81.9	+	0	ID=cds000707;Parent=GE000707
Contig00001	Prodigal_v2.6.3	gene	760390	761091	83.7	+	0	ID=GE000708;
Contig00001	Prodigal_v2.6.3	CDS	760390	761091	83.7	+	0	ID=cds000708;Parent=GE000708
Contig00001	Prodigal_v2.6.3	gene	761131	761604	79.0	+	0	ID=GE000709;
Contig00001	Prodigal_v2.6.3	CDS	761131	761604	79.0	+	0	ID=cds000709;Parent=GE000709
Contig00001	Prodigal_v2.6.3	gene	761613	761786	9.4	+	0	ID=GE000710;
Contig00001	Prodigal_v2.6.3	CDS	761613	761786	9.4	+	0	ID=cds000710;Parent=GE000710
Contig00001	Prodigal_v2.6.3	gene	761786	762235	47.9	+	0	ID=GE000711;
Contig00001	Prodigal_v2.6.3	CDS	761786	762235	47.9	+	0	ID=cds000711;Parent=GE000711
Contig00001	Prodigal_v2.6.3	gene	762291	763418	111.8	-	0	ID=GE000712;
Contig00001	Prodigal_v2.6.3	CDS	762291	763418	111.8	-	0	ID=cds000712;Parent=GE000712
Contig00001	Prodigal_v2.6.3	gene	763572	764246	110.5	+	0	ID=GE000713;
Contig00001	Prodigal_v2.6.3	CDS	763572	764246	110.5	+	0	ID=cds000713;Parent=GE000713
Contig00001	Prodigal_v2.6.3	gene	764476	765036	43.8	+	0	ID=GE000714;
Contig00001	Prodigal_v2.6.3	CDS	764476	765036	43.8	+	0	ID=cds000714;Parent=GE000714
Contig00001	Prodigal_v2.6.3	gene	765462	765773	36.0	-	0	ID=GE000715;
Contig00001	Prodigal_v2.6.3	CDS	765462	765773	36.0	-	0	ID=cds000715;Parent=GE000715
Contig00001	Prodigal_v2.6.3	gene	765848	766078	24.9	+	0	ID=GE000716;
Contig00001	Prodigal_v2.6.3	CDS	765848	766078	24.9	+	0	ID=cds000716;Parent=GE000716
Contig00001	Prodigal_v2.6.3	gene	766071	767255	119.9	+	0	ID=GE000717;
Contig00001	Prodigal_v2.6.3	CDS	766071	767255	119.9	+	0	ID=cds000717;Parent=GE000717
Contig00001	Prodigal_v2.6.3	gene	767258	767587	35.4	+	0	ID=GE000718;
Contig00001	Prodigal_v2.6.3	CDS	767258	767587	35.4	+	0	ID=cds000718;Parent=GE000718
Contig00001	Prodigal_v2.6.3	gene	767584	768597	93.1	+	0	ID=GE000719;
Contig00001	Prodigal_v2.6.3	CDS	767584	768597	93.1	+	0	ID=cds000719;Parent=GE000719
Contig00001	Prodigal_v2.6.3	gene	768594	769583	109.0	+	0	ID=GE000720;
Contig00001	Prodigal_v2.6.3	CDS	768594	769583	109.0	+	0	ID=cds000720;Parent=GE000720
Contig00001	Prodigal_v2.6.3	gene	769747	770382	59.2	+	0	ID=GE000721;
Contig00001	Prodigal_v2.6.3	CDS	769747	770382	59.2	+	0	ID=cds000721;Parent=GE000721
Contig00001	Prodigal_v2.6.3	gene	770570	770791	12.0	-	0	ID=GE000722;
Contig00001	Prodigal_v2.6.3	CDS	770570	770791	12.0	-	0	ID=cds000722;Parent=GE000722
Contig00001	Prodigal_v2.6.3	gene	770791	771327	58.2	-	0	ID=GE000723;
Contig00001	Prodigal_v2.6.3	CDS	770791	771327	58.2	-	0	ID=cds000723;Parent=GE000723
Contig00001	Prodigal_v2.6.3	gene	771416	771748	17.2	+	0	ID=GE000724;
Contig00001	Prodigal_v2.6.3	CDS	771416	771748	17.2	+	0	ID=cds000724;Parent=GE000724
Contig00001	Prodigal_v2.6.3	gene	771966	772706	91.9	-	0	ID=GE000725;
Contig00001	Prodigal_v2.6.3	CDS	771966	772706	91.9	-	0	ID=cds000725;Parent=GE000725
Contig00001	Prodigal_v2.6.3	gene	772851	773366	21.3	+	0	ID=GE000726;
Contig00001	Prodigal_v2.6.3	CDS	772851	773366	21.3	+	0	ID=cds000726;Parent=GE000726
Contig00001	Prodigal_v2.6.3	gene	773523	774041	18.8	+	0	ID=GE000727;
Contig00001	Prodigal_v2.6.3	CDS	773523	774041	18.8	+	0	ID=cds000727;Parent=GE000727
Contig00001	Prodigal_v2.6.3	gene	774041	774334	39.6	+	0	ID=GE000728;
Contig00001	Prodigal_v2.6.3	CDS	774041	774334	39.6	+	0	ID=cds000728;Parent=GE000728
Contig00001	Prodigal_v2.6.3	gene	774837	775565	41.2	-	0	ID=GE000729;
Contig00001	Prodigal_v2.6.3	CDS	774837	775565	41.2	-	0	ID=cds000729;Parent=GE000729
Contig00001	Prodigal_v2.6.3	gene	775574	776527	82.2	+	0	ID=GE000730;
Contig00001	Prodigal_v2.6.3	CDS	775574	776527	82.2	+	0	ID=cds000730;Parent=GE000730
Contig00001	Prodigal_v2.6.3	gene	776653	776949	21.9	+	0	ID=GE000731;
Contig00001	Prodigal_v2.6.3	CDS	776653	776949	21.9	+	0	ID=cds000731;Parent=GE000731
Contig00001	Prodigal_v2.6.3	gene	776812	777840	70.7	-	0	ID=GE000732;
Contig00001	Prodigal_v2.6.3	CDS	776812	777840	70.7	-	0	ID=cds000732;Parent=GE000732
Contig00001	Prodigal_v2.6.3	gene	777922	778218	15.6	-	0	ID=GE000733;
Contig00001	Prodigal_v2.6.3	CDS	777922	778218	15.6	-	0	ID=cds000733;Parent=GE000733
Contig00001	Prodigal_v2.6.3	gene	778218	778451	32.8	-	0	ID=GE000734;
Contig00001	Prodigal_v2.6.3	CDS	778218	778451	32.8	-	0	ID=cds000734;Parent=GE000734
Contig00001	Prodigal_v2.6.3	gene	779211	780920	117.4	+	0	ID=GE000735;
Contig00001	Prodigal_v2.6.3	CDS	779211	780920	117.4	+	0	ID=cds000735;Parent=GE000735
Contig00001	Prodigal_v2.6.3	gene	781053	782006	82.2	+	0	ID=GE000736;
Contig00001	Prodigal_v2.6.3	CDS	781053	782006	82.2	+	0	ID=cds000736;Parent=GE000736
Contig00001	Prodigal_v2.6.3	gene	782373	783623	147.3	+	0	ID=GE000737;
Contig00001	Prodigal_v2.6.3	CDS	782373	783623	147.3	+	0	ID=cds000737;Parent=GE000737
Contig00001	Prodigal_v2.6.3	gene	783665	784054	34.2	-	0	ID=GE000738;
Contig00001	Prodigal_v2.6.3	CDS	783665	784054	34.2	-	0	ID=cds000738;Parent=GE000738
Contig00001	Prodigal_v2.6.3	gene	784364	784903	44.3	+	0	ID=GE000739;
Contig00001	Prodigal_v2.6.3	CDS	784364	784903	44.3	+	0	ID=cds000739;Parent=GE000739
Contig00001	Prodigal_v2.6.3	gene	785383	786303	71.5	+	0	ID=GE000740;
Contig00001	Prodigal_v2.6.3	CDS	785383	786303	71.5	+	0	ID=cds000740;Parent=GE000740
Contig00001	Prodigal_v2.6.3	gene	786441	787121	52.0	-	0	ID=GE000741;
Contig00001	Prodigal_v2.6.3	CDS	786441	787121	52.0	-	0	ID=cds000741;Parent=GE000741
Contig00001	Prodigal_v2.6.3	gene	787194	788147	82.2	-	0	ID=GE000742;
Contig00001	Prodigal_v2.6.3	CDS	787194	788147	82.2	-	0	ID=cds000742;Parent=GE000742
Contig00001	Prodigal_v2.6.3	gene	788283	788711	42.2	-	0	ID=GE000743;
Contig00001	Prodigal_v2.6.3	CDS	788283	788711	42.2	-	0	ID=cds000743;Parent=GE000743
Contig00001	Prodigal_v2.6.3	gene	788721	789149	33.8	-	0	ID=GE000744;
Contig00001	Prodigal_v2.6.3	CDS	788721	789149	33.8	-	0	ID=cds000744;Parent=GE000744
Contig00001	Prodigal_v2.6.3	gene	789418	790371	81.5	-	0	ID=GE000745;
Contig00001	Prodigal_v2.6.3	CDS	789418	790371	81.5	-	0	ID=cds000745;Parent=GE000745
Contig00001	Prodigal_v2.6.3	gene	790754	790918	0.4	-	0	ID=GE000746;
Contig00001	Prodigal_v2.6.3	CDS	790754	790918	0.4	-	0	ID=cds000746;Parent=GE000746
Contig00001	Prodigal_v2.6.3	gene	791139	791729	29.5	-	0	ID=GE000747;
Contig00001	Prodigal_v2.6.3	CDS	791139	791729	29.5	-	0	ID=cds000747;Parent=GE000747
Contig00001	Prodigal_v2.6.3	gene	791886	792839	82.2	+	0	ID=GE000748;
Contig00001	Prodigal_v2.6.3	CDS	791886	792839	82.2	+	0	ID=cds000748;Parent=GE000748
Contig00001	Prodigal_v2.6.3	gene	792879	793079	16.9	-	0	ID=GE000749;
Contig00001	Prodigal_v2.6.3	CDS	792879	793079	16.9	-	0	ID=cds000749;Parent=GE000749
Contig00001	Prodigal_v2.6.3	gene	793088	793363	25.7	-	0	ID=GE000750;
Contig00001	Prodigal_v2.6.3	CDS	793088	793363	25.7	-	0	ID=cds000750;Parent=GE000750
Contig00001	Prodigal_v2.6.3	gene	793469	794371	108.0	+	0	ID=GE000751;
Contig00001	Prodigal_v2.6.3	CDS	793469	794371	108.0	+	0	ID=cds000751;Parent=GE000751
Contig00001	Prodigal_v2.6.3	gene	794604	796205	164.8	+	0	ID=GE000752;
Contig00001	Prodigal_v2.6.3	CDS	794604	796205	164.8	+	0	ID=cds000752;Parent=GE000752
Contig00001	Prodigal_v2.6.3	gene	796238	797227	92.6	+	0	ID=GE000753;
Contig00001	Prodigal_v2.6.3	CDS	796238	797227	92.6	+	0	ID=cds000753;Parent=GE000753
Contig00001	Prodigal_v2.6.3	gene	797321	797668	32.6	-	0	ID=GE000754;
Contig00001	Prodigal_v2.6.3	CDS	797321	797668	32.6	-	0	ID=cds000754;Parent=GE000754
Contig00001	Prodigal_v2.6.3	gene	797819	798601	70.2	-	0	ID=GE000755;
Contig00001	Prodigal_v2.6.3	CDS	797819	798601	70.2	-	0	ID=cds000755;Parent=GE000755
Contig00001	Prodigal_v2.6.3	gene	798819	804995	469.8	-	0	ID=GE000756;
Contig00001	Prodigal_v2.6.3	CDS	798819	804995	469.8	-	0	ID=cds000756;Parent=GE000756
Contig00001	Prodigal_v2.6.3	gene	805577	806653	96.0	-	0	ID=GE000757;
Contig00001	Prodigal_v2.6.3	CDS	805577	806653	96.0	-	0	ID=cds000757;Parent=GE000757
Contig00001	Prodigal_v2.6.3	gene	806758	807903	107.3	-	0	ID=GE000758;
Contig00001	Prodigal_v2.6.3	CDS	806758	807903	107.3	-	0	ID=cds000758;Parent=GE000758
Contig00001	Prodigal_v2.6.3	gene	807900	809045	87.3	-	0	ID=GE000759;
Contig00001	Prodigal_v2.6.3	CDS	807900	809045	87.3	-	0	ID=cds000759;Parent=GE000759
Contig00001	Prodigal_v2.6.3	gene	809243	810355	92.6	-	0	ID=GE000760;
Contig00001	Prodigal_v2.6.3	CDS	809243	810355	92.6	-	0	ID=cds000760;Parent=GE000760
Contig00001	Prodigal_v2.6.3	gene	810898	812274	87.4	-	0	ID=GE000761;
Contig00001	Prodigal_v2.6.3	CDS	810898	812274	87.4	-	0	ID=cds000761;Parent=GE000761
Contig00001	Prodigal_v2.6.3	gene	812343	813548	94.8	-	0	ID=GE000762;
Contig00001	Prodigal_v2.6.3	CDS	812343	813548	94.8	-	0	ID=cds000762;Parent=GE000762
Contig00001	Prodigal_v2.6.3	gene	813671	814291	65.0	-	0	ID=GE000763;
Contig00001	Prodigal_v2.6.3	CDS	813671	814291	65.0	-	0	ID=cds000763;Parent=GE000763
Contig00001	Prodigal_v2.6.3	gene	814303	815526	113.9	-	0	ID=GE000764;
Contig00001	Prodigal_v2.6.3	CDS	814303	815526	113.9	-	0	ID=cds000764;Parent=GE000764
Contig00001	Prodigal_v2.6.3	gene	815523	816596	130.5	-	0	ID=GE000765;
Contig00001	Prodigal_v2.6.3	CDS	815523	816596	130.5	-	0	ID=cds000765;Parent=GE000765
Contig00001	Prodigal_v2.6.3	gene	816973	817953	80.9	-	0	ID=GE000766;
Contig00001	Prodigal_v2.6.3	CDS	816973	817953	80.9	-	0	ID=cds000766;Parent=GE000766
Contig00001	Prodigal_v2.6.3	gene	817941	819485	90.2	-	0	ID=GE000767;
Contig00001	Prodigal_v2.6.3	CDS	817941	819485	90.2	-	0	ID=cds000767;Parent=GE000767
Contig00001	Prodigal_v2.6.3	gene	820123	821382	162.2	+	0	ID=GE000768;
Contig00001	Prodigal_v2.6.3	CDS	820123	821382	162.2	+	0	ID=cds000768;Parent=GE000768
Contig00001	Prodigal_v2.6.3	gene	821386	822216	101.6	+	0	ID=GE000769;
Contig00001	Prodigal_v2.6.3	CDS	821386	822216	101.6	+	0	ID=cds000769;Parent=GE000769
Contig00001	Prodigal_v2.6.3	gene	822213	822902	102.8	+	0	ID=GE000770;
Contig00001	Prodigal_v2.6.3	CDS	822213	822902	102.8	+	0	ID=cds000770;Parent=GE000770
Contig00001	Prodigal_v2.6.3	gene	822906	823811	75.6	+	0	ID=GE000771;
Contig00001	Prodigal_v2.6.3	CDS	822906	823811	75.6	+	0	ID=cds000771;Parent=GE000771
Contig00001	Prodigal_v2.6.3	gene	830349	831596	69.7	+	0	ID=GE000772;
Contig00001	Prodigal_v2.6.3	CDS	830349	831596	69.7	+	0	ID=cds000772;Parent=GE000772
Contig00001	Prodigal_v2.6.3	gene	831593	832552	70.1	+	0	ID=GE000773;
Contig00001	Prodigal_v2.6.3	CDS	831593	832552	70.1	+	0	ID=cds000773;Parent=GE000773
Contig00001	Prodigal_v2.6.3	gene	832533	833546	94.1	+	0	ID=GE000774;
Contig00001	Prodigal_v2.6.3	CDS	832533	833546	94.1	+	0	ID=cds000774;Parent=GE000774
Contig00001	Prodigal_v2.6.3	gene	833549	835048	159.1	-	0	ID=GE000775;
Contig00001	Prodigal_v2.6.3	CDS	833549	835048	159.1	-	0	ID=cds000775;Parent=GE000775
Contig00001	Prodigal_v2.6.3	gene	835155	835505	18.4	-	0	ID=GE000776;
Contig00001	Prodigal_v2.6.3	CDS	835155	835505	18.4	-	0	ID=cds000776;Parent=GE000776
Contig00001	Prodigal_v2.6.3	gene	835493	835795	33.7	-	0	ID=GE000777;
Contig00001	Prodigal_v2.6.3	CDS	835493	835795	33.7	-	0	ID=cds000777;Parent=GE000777
Contig00001	Prodigal_v2.6.3	gene	835920	836882	121.7	-	0	ID=GE000778;
Contig00001	Prodigal_v2.6.3	CDS	835920	836882	121.7	-	0	ID=cds000778;Parent=GE000778
Contig00001	Prodigal_v2.6.3	gene	836875	837639	90.9	-	0	ID=GE000779;
Contig00001	Prodigal_v2.6.3	CDS	836875	837639	90.9	-	0	ID=cds000779;Parent=GE000779
Contig00001	Prodigal_v2.6.3	gene	837650	837916	33.7	-	0	ID=GE000780;
Contig00001	Prodigal_v2.6.3	CDS	837650	837916	33.7	-	0	ID=cds000780;Parent=GE000780
Contig00001	Prodigal_v2.6.3	gene	838016	838216	21.5	-	0	ID=GE000781;
Contig00001	Prodigal_v2.6.3	CDS	838016	838216	21.5	-	0	ID=cds000781;Parent=GE000781
Contig00001	Prodigal_v2.6.3	gene	838235	838447	35.5	-	0	ID=GE000782;
Contig00001	Prodigal_v2.6.3	CDS	838235	838447	35.5	-	0	ID=cds000782;Parent=GE000782
Contig00001	Prodigal_v2.6.3	gene	838511	840082	212.2	-	0	ID=GE000783;
Contig00001	Prodigal_v2.6.3	CDS	838511	840082	212.2	-	0	ID=cds000783;Parent=GE000783
Contig00001	Prodigal_v2.6.3	gene	840216	841703	201.8	-	0	ID=GE000784;
Contig00001	Prodigal_v2.6.3	CDS	840216	841703	201.8	-	0	ID=cds000784;Parent=GE000784
Contig00001	Prodigal_v2.6.3	gene	841822	842694	133.2	-	0	ID=GE000785;
Contig00001	Prodigal_v2.6.3	CDS	841822	842694	133.2	-	0	ID=cds000785;Parent=GE000785
Contig00001	Prodigal_v2.6.3	gene	843002	843808	61.7	-	0	ID=GE000786;
Contig00001	Prodigal_v2.6.3	CDS	843002	843808	61.7	-	0	ID=cds000786;Parent=GE000786
Contig00001	Prodigal_v2.6.3	gene	843812	844606	67.3	-	0	ID=GE000787;
Contig00001	Prodigal_v2.6.3	CDS	843812	844606	67.3	-	0	ID=cds000787;Parent=GE000787
Contig00001	Prodigal_v2.6.3	gene	844742	845758	136.6	-	0	ID=GE000788;
Contig00001	Prodigal_v2.6.3	CDS	844742	845758	136.6	-	0	ID=cds000788;Parent=GE000788
Contig00001	Prodigal_v2.6.3	gene	845794	846285	76.4	-	0	ID=GE000789;
Contig00001	Prodigal_v2.6.3	CDS	845794	846285	76.4	-	0	ID=cds000789;Parent=GE000789
Contig00001	Prodigal_v2.6.3	gene	846285	848021	201.7	-	0	ID=GE000790;
Contig00001	Prodigal_v2.6.3	CDS	846285	848021	201.7	-	0	ID=cds000790;Parent=GE000790
Contig00001	Prodigal_v2.6.3	gene	848256	848939	73.0	+	0	ID=GE000791;
Contig00001	Prodigal_v2.6.3	CDS	848256	848939	73.0	+	0	ID=cds000791;Parent=GE000791
Contig00001	Prodigal_v2.6.3	gene	849187	849576	46.3	-	0	ID=GE000792;
Contig00001	Prodigal_v2.6.3	CDS	849187	849576	46.3	-	0	ID=cds000792;Parent=GE000792
Contig00001	Prodigal_v2.6.3	gene	849591	850019	40.2	-	0	ID=GE000793;
Contig00001	Prodigal_v2.6.3	CDS	849591	850019	40.2	-	0	ID=cds000793;Parent=GE000793
Contig00001	Prodigal_v2.6.3	gene	850095	851456	181.5	-	0	ID=GE000794;
Contig00001	Prodigal_v2.6.3	CDS	850095	851456	181.5	-	0	ID=cds000794;Parent=GE000794
Contig00001	Prodigal_v2.6.3	gene	851453	853609	256.8	-	0	ID=GE000795;
Contig00001	Prodigal_v2.6.3	CDS	851453	853609	256.8	-	0	ID=cds000795;Parent=GE000795
Contig00001	Prodigal_v2.6.3	gene	853591	854295	49.3	-	0	ID=GE000796;
Contig00001	Prodigal_v2.6.3	CDS	853591	854295	49.3	-	0	ID=cds000796;Parent=GE000796
Contig00001	Prodigal_v2.6.3	gene	854270	855565	142.4	-	0	ID=GE000797;
Contig00001	Prodigal_v2.6.3	CDS	854270	855565	142.4	-	0	ID=cds000797;Parent=GE000797
Contig00001	Prodigal_v2.6.3	gene	855562	856488	97.7	-	0	ID=GE000798;
Contig00001	Prodigal_v2.6.3	CDS	855562	856488	97.7	-	0	ID=cds000798;Parent=GE000798
Contig00001	Prodigal_v2.6.3	gene	856500	857003	63.6	-	0	ID=GE000799;
Contig00001	Prodigal_v2.6.3	CDS	856500	857003	63.6	-	0	ID=cds000799;Parent=GE000799
Contig00001	Prodigal_v2.6.3	gene	857143	857871	70.7	-	0	ID=GE000800;
Contig00001	Prodigal_v2.6.3	CDS	857143	857871	70.7	-	0	ID=cds000800;Parent=GE000800
Contig00001	Prodigal_v2.6.3	gene	857925	858578	80.9	-	0	ID=GE000801;
Contig00001	Prodigal_v2.6.3	CDS	857925	858578	80.9	-	0	ID=cds000801;Parent=GE000801
Contig00001	Prodigal_v2.6.3	gene	858831	859319	60.5	+	0	ID=GE000802;
Contig00001	Prodigal_v2.6.3	CDS	858831	859319	60.5	+	0	ID=cds000802;Parent=GE000802
Contig00001	Prodigal_v2.6.3	gene	859380	860546	142.5	-	0	ID=GE000803;
Contig00001	Prodigal_v2.6.3	CDS	859380	860546	142.5	-	0	ID=cds000803;Parent=GE000803
Contig00001	Prodigal_v2.6.3	gene	860536	861222	85.6	-	0	ID=GE000804;
Contig00001	Prodigal_v2.6.3	CDS	860536	861222	85.6	-	0	ID=cds000804;Parent=GE000804
Contig00001	Prodigal_v2.6.3	gene	861349	861708	54.9	-	0	ID=GE000805;
Contig00001	Prodigal_v2.6.3	CDS	861349	861708	54.9	-	0	ID=cds000805;Parent=GE000805
Contig00001	Prodigal_v2.6.3	gene	861709	862353	71.3	-	0	ID=GE000806;
Contig00001	Prodigal_v2.6.3	CDS	861709	862353	71.3	-	0	ID=cds000806;Parent=GE000806
Contig00001	Prodigal_v2.6.3	gene	862353	863609	168.8	-	0	ID=GE000807;
Contig00001	Prodigal_v2.6.3	CDS	862353	863609	168.8	-	0	ID=cds000807;Parent=GE000807
Contig00001	Prodigal_v2.6.3	gene	864038	864694	84.9	-	0	ID=GE000808;
Contig00001	Prodigal_v2.6.3	CDS	864038	864694	84.9	-	0	ID=cds000808;Parent=GE000808
Contig00001	Prodigal_v2.6.3	gene	864836	866629	246.4	+	0	ID=GE000809;
Contig00001	Prodigal_v2.6.3	CDS	864836	866629	246.4	+	0	ID=cds000809;Parent=GE000809
Contig00001	Prodigal_v2.6.3	gene	866651	867136	43.7	-	0	ID=GE000810;
Contig00001	Prodigal_v2.6.3	CDS	866651	867136	43.7	-	0	ID=cds000810;Parent=GE000810
Contig00001	Prodigal_v2.6.3	gene	867854	868687	92.1	+	0	ID=GE000811;
Contig00001	Prodigal_v2.6.3	CDS	867854	868687	92.1	+	0	ID=cds000811;Parent=GE000811
Contig00001	Prodigal_v2.6.3	gene	868775	870499	195.2	+	0	ID=GE000812;
Contig00001	Prodigal_v2.6.3	CDS	868775	870499	195.2	+	0	ID=cds000812;Parent=GE000812
Contig00001	Prodigal_v2.6.3	gene	870710	872362	203.3	+	0	ID=GE000813;
Contig00001	Prodigal_v2.6.3	CDS	870710	872362	203.3	+	0	ID=cds000813;Parent=GE000813
Contig00001	Prodigal_v2.6.3	gene	872416	872613	6.2	+	0	ID=GE000814;
Contig00001	Prodigal_v2.6.3	CDS	872416	872613	6.2	+	0	ID=cds000814;Parent=GE000814
Contig00001	Prodigal_v2.6.3	gene	873295	883410	1323.7	+	0	ID=GE000815;
Contig00001	Prodigal_v2.6.3	CDS	873295	883410	1323.7	+	0	ID=cds000815;Parent=GE000815
Contig00001	Prodigal_v2.6.3	gene	883789	885588	235.0	+	0	ID=GE000816;
Contig00001	Prodigal_v2.6.3	CDS	883789	885588	235.0	+	0	ID=cds000816;Parent=GE000816
Contig00001	Prodigal_v2.6.3	gene	885631	886035	59.7	+	0	ID=GE000817;
Contig00001	Prodigal_v2.6.3	CDS	885631	886035	59.7	+	0	ID=cds000817;Parent=GE000817
Contig00001	Prodigal_v2.6.3	gene	886044	886700	72.0	+	0	ID=GE000818;
Contig00001	Prodigal_v2.6.3	CDS	886044	886700	72.0	+	0	ID=cds000818;Parent=GE000818
Contig00001	Prodigal_v2.6.3	gene	886717	888474	236.7	+	0	ID=GE000819;
Contig00001	Prodigal_v2.6.3	CDS	886717	888474	236.7	+	0	ID=cds000819;Parent=GE000819
Contig00001	Prodigal_v2.6.3	gene	888487	889122	95.9	+	0	ID=GE000820;
Contig00001	Prodigal_v2.6.3	CDS	888487	889122	95.9	+	0	ID=cds000820;Parent=GE000820
Contig00001	Prodigal_v2.6.3	gene	889712	890746	117.2	-	0	ID=GE000821;
Contig00001	Prodigal_v2.6.3	CDS	889712	890746	117.2	-	0	ID=cds000821;Parent=GE000821
Contig00001	Prodigal_v2.6.3	gene	890839	891276	48.8	-	0	ID=GE000822;
Contig00001	Prodigal_v2.6.3	CDS	890839	891276	48.8	-	0	ID=cds000822;Parent=GE000822
Contig00001	Prodigal_v2.6.3	gene	891473	892606	137.4	+	0	ID=GE000823;
Contig00001	Prodigal_v2.6.3	CDS	891473	892606	137.4	+	0	ID=cds000823;Parent=GE000823
Contig00001	Prodigal_v2.6.3	gene	892625	895840	487.1	+	0	ID=GE000824;
Contig00001	Prodigal_v2.6.3	CDS	892625	895840	487.1	+	0	ID=cds000824;Parent=GE000824
Contig00001	Prodigal_v2.6.3	gene	895876	896352	87.3	+	0	ID=GE000825;
Contig00001	Prodigal_v2.6.3	CDS	895876	896352	87.3	+	0	ID=cds000825;Parent=GE000825
Contig00001	Prodigal_v2.6.3	gene	896389	896655	27.5	-	0	ID=GE000826;
Contig00001	Prodigal_v2.6.3	CDS	896389	896655	27.5	-	0	ID=cds000826;Parent=GE000826
Contig00001	Prodigal_v2.6.3	gene	896706	897329	78.8	+	0	ID=GE000827;
Contig00001	Prodigal_v2.6.3	CDS	896706	897329	78.8	+	0	ID=cds000827;Parent=GE000827
Contig00001	Prodigal_v2.6.3	gene	897539	899452	278.9	+	0	ID=GE000828;
Contig00001	Prodigal_v2.6.3	CDS	897539	899452	278.9	+	0	ID=cds000828;Parent=GE000828
Contig00001	Prodigal_v2.6.3	gene	899526	900866	195.0	+	0	ID=GE000829;
Contig00001	Prodigal_v2.6.3	CDS	899526	900866	195.0	+	0	ID=cds000829;Parent=GE000829
Contig00001	Prodigal_v2.6.3	gene	900921	901667	107.6	+	0	ID=GE000830;
Contig00001	Prodigal_v2.6.3	CDS	900921	901667	107.6	+	0	ID=cds000830;Parent=GE000830
Contig00001	Prodigal_v2.6.3	gene	901689	902102	65.1	+	0	ID=GE000831;
Contig00001	Prodigal_v2.6.3	CDS	901689	902102	65.1	+	0	ID=cds000831;Parent=GE000831
Contig00001	Prodigal_v2.6.3	gene	902338	903315	61.8	+	0	ID=GE000832;
Contig00001	Prodigal_v2.6.3	CDS	902338	903315	61.8	+	0	ID=cds000832;Parent=GE000832
Contig00001	Prodigal_v2.6.3	gene	903346	903633	23.9	-	0	ID=GE000833;
Contig00001	Prodigal_v2.6.3	CDS	903346	903633	23.9	-	0	ID=cds000833;Parent=GE000833
Contig00001	Prodigal_v2.6.3	gene	903766	904344	35.4	-	0	ID=GE000834;
Contig00001	Prodigal_v2.6.3	CDS	903766	904344	35.4	-	0	ID=cds000834;Parent=GE000834
Contig00001	Prodigal_v2.6.3	gene	904337	904627	31.4	-	0	ID=GE000835;
Contig00001	Prodigal_v2.6.3	CDS	904337	904627	31.4	-	0	ID=cds000835;Parent=GE000835
Contig00001	Prodigal_v2.6.3	gene	904935	905621	39.4	+	0	ID=GE000836;
Contig00001	Prodigal_v2.6.3	CDS	904935	905621	39.4	+	0	ID=cds000836;Parent=GE000836
Contig00001	Prodigal_v2.6.3	gene	905632	905943	36.9	+	0	ID=GE000837;
Contig00001	Prodigal_v2.6.3	CDS	905632	905943	36.9	+	0	ID=cds000837;Parent=GE000837
Contig00001	Prodigal_v2.6.3	gene	905940	906548	17.2	+	0	ID=GE000838;
Contig00001	Prodigal_v2.6.3	CDS	905940	906548	17.2	+	0	ID=cds000838;Parent=GE000838
Contig00001	Prodigal_v2.6.3	gene	906443	906667	0.8	-	0	ID=GE000839;
Contig00001	Prodigal_v2.6.3	CDS	906443	906667	0.8	-	0	ID=cds000839;Parent=GE000839
Contig00001	Prodigal_v2.6.3	gene	906794	907072	38.2	+	0	ID=GE000840;
Contig00001	Prodigal_v2.6.3	CDS	906794	907072	38.2	+	0	ID=cds000840;Parent=GE000840
Contig00001	Prodigal_v2.6.3	gene	907078	907608	43.8	+	0	ID=GE000841;
Contig00001	Prodigal_v2.6.3	CDS	907078	907608	43.8	+	0	ID=cds000841;Parent=GE000841
Contig00001	Prodigal_v2.6.3	gene	907697	908734	92.6	+	0	ID=GE000842;
Contig00001	Prodigal_v2.6.3	CDS	907697	908734	92.6	+	0	ID=cds000842;Parent=GE000842
Contig00001	Prodigal_v2.6.3	gene	909010	911598	205.4	+	0	ID=GE000843;
Contig00001	Prodigal_v2.6.3	CDS	909010	911598	205.4	+	0	ID=cds000843;Parent=GE000843
Contig00001	Prodigal_v2.6.3	gene	911819	912361	32.4	+	0	ID=GE000844;
Contig00001	Prodigal_v2.6.3	CDS	911819	912361	32.4	+	0	ID=cds000844;Parent=GE000844
Contig00001	Prodigal_v2.6.3	gene	912438	913481	92.3	+	0	ID=GE000845;
Contig00001	Prodigal_v2.6.3	CDS	912438	913481	92.3	+	0	ID=cds000845;Parent=GE000845
Contig00001	Prodigal_v2.6.3	gene	913592	916138	233.5	+	0	ID=GE000846;
Contig00001	Prodigal_v2.6.3	CDS	913592	916138	233.5	+	0	ID=cds000846;Parent=GE000846
Contig00001	Prodigal_v2.6.3	gene	916380	917000	13.3	+	0	ID=GE000847;
Contig00001	Prodigal_v2.6.3	CDS	916380	917000	13.3	+	0	ID=cds000847;Parent=GE000847
Contig00001	Prodigal_v2.6.3	gene	916990	920187	341.8	-	0	ID=GE000848;
Contig00001	Prodigal_v2.6.3	CDS	916990	920187	341.8	-	0	ID=cds000848;Parent=GE000848
Contig00001	Prodigal_v2.6.3	gene	920241	921677	153.3	-	0	ID=GE000849;
Contig00001	Prodigal_v2.6.3	CDS	920241	921677	153.3	-	0	ID=cds000849;Parent=GE000849
Contig00001	Prodigal_v2.6.3	gene	921677	922672	70.7	-	0	ID=GE000850;
Contig00001	Prodigal_v2.6.3	CDS	921677	922672	70.7	-	0	ID=cds000850;Parent=GE000850
Contig00001	Prodigal_v2.6.3	gene	923181	923651	34.4	+	0	ID=GE000851;
Contig00001	Prodigal_v2.6.3	CDS	923181	923651	34.4	+	0	ID=cds000851;Parent=GE000851
Contig00001	Prodigal_v2.6.3	gene	923680	924261	52.1	-	0	ID=GE000852;
Contig00001	Prodigal_v2.6.3	CDS	923680	924261	52.1	-	0	ID=cds000852;Parent=GE000852
Contig00001	Prodigal_v2.6.3	gene	924666	925532	88.3	-	0	ID=GE000853;
Contig00001	Prodigal_v2.6.3	CDS	924666	925532	88.3	-	0	ID=cds000853;Parent=GE000853
Contig00001	Prodigal_v2.6.3	gene	925540	925986	39.2	-	0	ID=GE000854;
Contig00001	Prodigal_v2.6.3	CDS	925540	925986	39.2	-	0	ID=cds000854;Parent=GE000854
Contig00001	Prodigal_v2.6.3	gene	926110	928587	259.1	+	0	ID=GE000855;
Contig00001	Prodigal_v2.6.3	CDS	926110	928587	259.1	+	0	ID=cds000855;Parent=GE000855
Contig00001	Prodigal_v2.6.3	gene	928584	930410	166.6	+	0	ID=GE000856;
Contig00001	Prodigal_v2.6.3	CDS	928584	930410	166.6	+	0	ID=cds000856;Parent=GE000856
Contig00001	Prodigal_v2.6.3	gene	930413	931045	45.9	+	0	ID=GE000857;
Contig00001	Prodigal_v2.6.3	CDS	930413	931045	45.9	+	0	ID=cds000857;Parent=GE000857
Contig00001	Prodigal_v2.6.3	gene	931326	931943	43.9	+	0	ID=GE000858;
Contig00001	Prodigal_v2.6.3	CDS	931326	931943	43.9	+	0	ID=cds000858;Parent=GE000858
Contig00001	Prodigal_v2.6.3	gene	932049	933047	111.5	+	0	ID=GE000859;
Contig00001	Prodigal_v2.6.3	CDS	932049	933047	111.5	+	0	ID=cds000859;Parent=GE000859
Contig00001	Prodigal_v2.6.3	gene	933282	935825	206.3	+	0	ID=GE000860;
Contig00001	Prodigal_v2.6.3	CDS	933282	935825	206.3	+	0	ID=cds000860;Parent=GE000860
Contig00001	Prodigal_v2.6.3	gene	935892	937100	106.9	+	0	ID=GE000861;
Contig00001	Prodigal_v2.6.3	CDS	935892	937100	106.9	+	0	ID=cds000861;Parent=GE000861
Contig00001	Prodigal_v2.6.3	gene	937175	937576	33.9	-	0	ID=GE000862;
Contig00001	Prodigal_v2.6.3	CDS	937175	937576	33.9	-	0	ID=cds000862;Parent=GE000862
Contig00001	Prodigal_v2.6.3	gene	937563	937775	39.9	-	0	ID=GE000863;
Contig00001	Prodigal_v2.6.3	CDS	937563	937775	39.9	-	0	ID=cds000863;Parent=GE000863
Contig00001	Prodigal_v2.6.3	gene	937875	938096	11.7	-	0	ID=GE000864;
Contig00001	Prodigal_v2.6.3	CDS	937875	938096	11.7	-	0	ID=cds000864;Parent=GE000864
Contig00001	Prodigal_v2.6.3	gene	938212	938718	43.7	+	0	ID=GE000865;
Contig00001	Prodigal_v2.6.3	CDS	938212	938718	43.7	+	0	ID=cds000865;Parent=GE000865
Contig00001	Prodigal_v2.6.3	gene	938787	939809	103.6	+	0	ID=GE000866;
Contig00001	Prodigal_v2.6.3	CDS	938787	939809	103.6	+	0	ID=cds000866;Parent=GE000866
Contig00001	Prodigal_v2.6.3	gene	939980	941488	148.6	+	0	ID=GE000867;
Contig00001	Prodigal_v2.6.3	CDS	939980	941488	148.6	+	0	ID=cds000867;Parent=GE000867
Contig00001	Prodigal_v2.6.3	gene	941481	942305	73.3	+	0	ID=GE000868;
Contig00001	Prodigal_v2.6.3	CDS	941481	942305	73.3	+	0	ID=cds000868;Parent=GE000868
Contig00001	Prodigal_v2.6.3	gene	942453	942641	13.0	-	0	ID=GE000869;
Contig00001	Prodigal_v2.6.3	CDS	942453	942641	13.0	-	0	ID=cds000869;Parent=GE000869
Contig00001	Prodigal_v2.6.3	gene	942811	945075	219.3	+	0	ID=GE000870;
Contig00001	Prodigal_v2.6.3	CDS	942811	945075	219.3	+	0	ID=cds000870;Parent=GE000870
Contig00001	Prodigal_v2.6.3	gene	945121	946671	111.6	+	0	ID=GE000871;
Contig00001	Prodigal_v2.6.3	CDS	945121	946671	111.6	+	0	ID=cds000871;Parent=GE000871
Contig00001	Prodigal_v2.6.3	gene	947624	947932	14.4	-	0	ID=GE000872;
Contig00001	Prodigal_v2.6.3	CDS	947624	947932	14.4	-	0	ID=cds000872;Parent=GE000872
Contig00001	Prodigal_v2.6.3	gene	947955	948086	4.2	-	0	ID=GE000873;
Contig00001	Prodigal_v2.6.3	CDS	947955	948086	4.2	-	0	ID=cds000873;Parent=GE000873
Contig00001	Prodigal_v2.6.3	gene	948029	948241	3.9	-	0	ID=GE000874;
Contig00001	Prodigal_v2.6.3	CDS	948029	948241	3.9	-	0	ID=cds000874;Parent=GE000874
Contig00001	Prodigal_v2.6.3	gene	948389	948670	23.2	+	0	ID=GE000875;
Contig00001	Prodigal_v2.6.3	CDS	948389	948670	23.2	+	0	ID=cds000875;Parent=GE000875
Contig00001	Prodigal_v2.6.3	gene	948667	949278	62.5	+	0	ID=GE000876;
Contig00001	Prodigal_v2.6.3	CDS	948667	949278	62.5	+	0	ID=cds000876;Parent=GE000876
Contig00001	Prodigal_v2.6.3	gene	949275	950249	86.4	+	0	ID=GE000877;
Contig00001	Prodigal_v2.6.3	CDS	949275	950249	86.4	+	0	ID=cds000877;Parent=GE000877
Contig00001	Prodigal_v2.6.3	gene	950249	951628	150.4	+	0	ID=GE000878;
Contig00001	Prodigal_v2.6.3	CDS	950249	951628	150.4	+	0	ID=cds000878;Parent=GE000878
Contig00001	Prodigal_v2.6.3	gene	951710	952534	74.3	+	0	ID=GE000879;
Contig00001	Prodigal_v2.6.3	CDS	951710	952534	74.3	+	0	ID=cds000879;Parent=GE000879
Contig00001	Prodigal_v2.6.3	gene	952531	953100	53.6	+	0	ID=GE000880;
Contig00001	Prodigal_v2.6.3	CDS	952531	953100	53.6	+	0	ID=cds000880;Parent=GE000880
Contig00001	Prodigal_v2.6.3	gene	953235	953534	30.1	+	0	ID=GE000881;
Contig00001	Prodigal_v2.6.3	CDS	953235	953534	30.1	+	0	ID=cds000881;Parent=GE000881
Contig00001	Prodigal_v2.6.3	gene	953542	953805	11.0	+	0	ID=GE000882;
Contig00001	Prodigal_v2.6.3	CDS	953542	953805	11.0	+	0	ID=cds000882;Parent=GE000882
Contig00001	Prodigal_v2.6.3	gene	953802	956258	270.8	+	0	ID=GE000883;
Contig00001	Prodigal_v2.6.3	CDS	953802	956258	270.8	+	0	ID=cds000883;Parent=GE000883
Contig00001	Prodigal_v2.6.3	gene	956248	956568	39.5	+	0	ID=GE000884;
Contig00001	Prodigal_v2.6.3	CDS	956248	956568	39.5	+	0	ID=cds000884;Parent=GE000884
Contig00001	Prodigal_v2.6.3	gene	956565	957089	44.4	+	0	ID=GE000885;
Contig00001	Prodigal_v2.6.3	CDS	956565	957089	44.4	+	0	ID=cds000885;Parent=GE000885
Contig00001	Prodigal_v2.6.3	gene	957076	958293	122.3	+	0	ID=GE000886;
Contig00001	Prodigal_v2.6.3	CDS	957076	958293	122.3	+	0	ID=cds000886;Parent=GE000886
Contig00001	Prodigal_v2.6.3	gene	958290	959357	87.9	+	0	ID=GE000887;
Contig00001	Prodigal_v2.6.3	CDS	958290	959357	87.9	+	0	ID=cds000887;Parent=GE000887
Contig00001	Prodigal_v2.6.3	gene	959371	962163	251.2	+	0	ID=GE000888;
Contig00001	Prodigal_v2.6.3	CDS	959371	962163	251.2	+	0	ID=cds000888;Parent=GE000888
Contig00001	Prodigal_v2.6.3	gene	962174	962446	43.5	-	0	ID=GE000889;
Contig00001	Prodigal_v2.6.3	CDS	962174	962446	43.5	-	0	ID=cds000889;Parent=GE000889
Contig00001	Prodigal_v2.6.3	gene	962937	964913	188.4	-	0	ID=GE000890;
Contig00001	Prodigal_v2.6.3	CDS	962937	964913	188.4	-	0	ID=cds000890;Parent=GE000890
Contig00001	Prodigal_v2.6.3	gene	965218	966555	71.3	+	0	ID=GE000891;
Contig00001	Prodigal_v2.6.3	CDS	965218	966555	71.3	+	0	ID=cds000891;Parent=GE000891
Contig00001	Prodigal_v2.6.3	gene	966839	967360	43.3	+	0	ID=GE000892;
Contig00001	Prodigal_v2.6.3	CDS	966839	967360	43.3	+	0	ID=cds000892;Parent=GE000892
Contig00001	Prodigal_v2.6.3	gene	967436	968569	123.6	+	0	ID=GE000893;
Contig00001	Prodigal_v2.6.3	CDS	967436	968569	123.6	+	0	ID=cds000893;Parent=GE000893
Contig00001	Prodigal_v2.6.3	gene	968615	969034	50.8	-	0	ID=GE000894;
Contig00001	Prodigal_v2.6.3	CDS	968615	969034	50.8	-	0	ID=cds000894;Parent=GE000894
Contig00001	Prodigal_v2.6.3	gene	969045	969227	13.8	-	0	ID=GE000895;
Contig00001	Prodigal_v2.6.3	CDS	969045	969227	13.8	-	0	ID=cds000895;Parent=GE000895
Contig00001	Prodigal_v2.6.3	gene	969484	972096	227.3	+	0	ID=GE000896;
Contig00001	Prodigal_v2.6.3	CDS	969484	972096	227.3	+	0	ID=cds000896;Parent=GE000896
Contig00001	Prodigal_v2.6.3	gene	972271	972525	4.5	+	0	ID=GE000897;
Contig00001	Prodigal_v2.6.3	CDS	972271	972525	4.5	+	0	ID=cds000897;Parent=GE000897
Contig00001	Prodigal_v2.6.3	gene	972561	973931	120.3	+	0	ID=GE000898;
Contig00001	Prodigal_v2.6.3	CDS	972561	973931	120.3	+	0	ID=cds000898;Parent=GE000898
Contig00001	Prodigal_v2.6.3	gene	974380	974904	44.4	+	0	ID=GE000899;
Contig00001	Prodigal_v2.6.3	CDS	974380	974904	44.4	+	0	ID=cds000899;Parent=GE000899
Contig00001	Prodigal_v2.6.3	gene	974953	975933	100.0	+	0	ID=GE000900;
Contig00001	Prodigal_v2.6.3	CDS	974953	975933	100.0	+	0	ID=cds000900;Parent=GE000900
Contig00001	Prodigal_v2.6.3	gene	975952	976197	22.3	-	0	ID=GE000901;
Contig00001	Prodigal_v2.6.3	CDS	975952	976197	22.3	-	0	ID=cds000901;Parent=GE000901
Contig00001	Prodigal_v2.6.3	gene	976443	978959	223.3	+	0	ID=GE000902;
Contig00001	Prodigal_v2.6.3	CDS	976443	978959	223.3	+	0	ID=cds000902;Parent=GE000902
Contig00001	Prodigal_v2.6.3	gene	978997	980262	89.8	+	0	ID=GE000903;
Contig00001	Prodigal_v2.6.3	CDS	978997	980262	89.8	+	0	ID=cds000903;Parent=GE000903
Contig00001	Prodigal_v2.6.3	gene	980603	981325	72.7	+	0	ID=GE000904;
Contig00001	Prodigal_v2.6.3	CDS	980603	981325	72.7	+	0	ID=cds000904;Parent=GE000904
Contig00001	Prodigal_v2.6.3	gene	981478	981759	30.0	-	0	ID=GE000905;
Contig00001	Prodigal_v2.6.3	CDS	981478	981759	30.0	-	0	ID=cds000905;Parent=GE000905
Contig00001	Prodigal_v2.6.3	gene	981756	982040	24.6	-	0	ID=GE000906;
Contig00001	Prodigal_v2.6.3	CDS	981756	982040	24.6	-	0	ID=cds000906;Parent=GE000906
Contig00001	Prodigal_v2.6.3	gene	982157	983578	154.0	+	0	ID=GE000907;
Contig00001	Prodigal_v2.6.3	CDS	982157	983578	154.0	+	0	ID=cds000907;Parent=GE000907
Contig00001	Prodigal_v2.6.3	gene	983580	985046	108.1	+	0	ID=GE000908;
Contig00001	Prodigal_v2.6.3	CDS	983580	985046	108.1	+	0	ID=cds000908;Parent=GE000908
Contig00001	Prodigal_v2.6.3	gene	985043	986188	130.3	+	0	ID=GE000909;
Contig00001	Prodigal_v2.6.3	CDS	985043	986188	130.3	+	0	ID=cds000909;Parent=GE000909
Contig00001	Prodigal_v2.6.3	gene	986244	989264	352.1	+	0	ID=GE000910;
Contig00001	Prodigal_v2.6.3	CDS	986244	989264	352.1	+	0	ID=cds000910;Parent=GE000910
Contig00001	Prodigal_v2.6.3	gene	989261	990679	175.7	+	0	ID=GE000911;
Contig00001	Prodigal_v2.6.3	CDS	989261	990679	175.7	+	0	ID=cds000911;Parent=GE000911
Contig00001	Prodigal_v2.6.3	gene	990705	990959	27.8	+	0	ID=GE000912;
Contig00001	Prodigal_v2.6.3	CDS	990705	990959	27.8	+	0	ID=cds000912;Parent=GE000912
Contig00001	Prodigal_v2.6.3	gene	990928	991746	50.2	+	0	ID=GE000913;
Contig00001	Prodigal_v2.6.3	CDS	990928	991746	50.2	+	0	ID=cds000913;Parent=GE000913
Contig00001	Prodigal_v2.6.3	gene	991922	992623	64.9	+	0	ID=GE000914;
Contig00001	Prodigal_v2.6.3	CDS	991922	992623	64.9	+	0	ID=cds000914;Parent=GE000914
Contig00001	Prodigal_v2.6.3	gene	992601	993011	59.4	+	0	ID=GE000915;
Contig00001	Prodigal_v2.6.3	CDS	992601	993011	59.4	+	0	ID=cds000915;Parent=GE000915
Contig00001	Prodigal_v2.6.3	gene	993069	993437	12.0	+	0	ID=GE000916;
Contig00001	Prodigal_v2.6.3	CDS	993069	993437	12.0	+	0	ID=cds000916;Parent=GE000916
Contig00001	Prodigal_v2.6.3	gene	994107	994706	40.2	+	0	ID=GE000917;
Contig00001	Prodigal_v2.6.3	CDS	994107	994706	40.2	+	0	ID=cds000917;Parent=GE000917
Contig00001	Prodigal_v2.6.3	gene	994715	995191	31.3	+	0	ID=GE000918;
Contig00001	Prodigal_v2.6.3	CDS	994715	995191	31.3	+	0	ID=cds000918;Parent=GE000918
Contig00001	Prodigal_v2.6.3	gene	995423	995716	11.4	-	0	ID=GE000919;
Contig00001	Prodigal_v2.6.3	CDS	995423	995716	11.4	-	0	ID=cds000919;Parent=GE000919
Contig00001	Prodigal_v2.6.3	gene	995709	995963	30.1	-	0	ID=GE000920;
Contig00001	Prodigal_v2.6.3	CDS	995709	995963	30.1	-	0	ID=cds000920;Parent=GE000920
Contig00001	Prodigal_v2.6.3	gene	996102	996302	17.8	-	0	ID=GE000921;
Contig00001	Prodigal_v2.6.3	CDS	996102	996302	17.8	-	0	ID=cds000921;Parent=GE000921
Contig00001	Prodigal_v2.6.3	gene	996314	996979	62.6	-	0	ID=GE000922;
Contig00001	Prodigal_v2.6.3	CDS	996314	996979	62.6	-	0	ID=cds000922;Parent=GE000922
Contig00001	Prodigal_v2.6.3	gene	997358	997693	49.3	+	0	ID=GE000923;
Contig00001	Prodigal_v2.6.3	CDS	997358	997693	49.3	+	0	ID=cds000923;Parent=GE000923
Contig00001	Prodigal_v2.6.3	gene	997794	999302	143.3	+	0	ID=GE000924;
Contig00001	Prodigal_v2.6.3	CDS	997794	999302	143.3	+	0	ID=cds000924;Parent=GE000924
Contig00001	Prodigal_v2.6.3	gene	999295	1000119	74.3	+	0	ID=GE000925;
Contig00001	Prodigal_v2.6.3	CDS	999295	1000119	74.3	+	0	ID=cds000925;Parent=GE000925
Contig00001	Prodigal_v2.6.3	gene	1000382	1001131	64.8	+	0	ID=GE000926;
Contig00001	Prodigal_v2.6.3	CDS	1000382	1001131	64.8	+	0	ID=cds000926;Parent=GE000926
Contig00001	Prodigal_v2.6.3	gene	1001513	1002544	111.4	-	0	ID=GE000927;
Contig00001	Prodigal_v2.6.3	CDS	1001513	1002544	111.4	-	0	ID=cds000927;Parent=GE000927
Contig00001	Prodigal_v2.6.3	gene	1002558	1003055	18.2	-	0	ID=GE000928;
Contig00001	Prodigal_v2.6.3	CDS	1002558	1003055	18.2	-	0	ID=cds000928;Parent=GE000928
Contig00001	Prodigal_v2.6.3	gene	1003052	1003333	25.5	-	0	ID=GE000929;
Contig00001	Prodigal_v2.6.3	CDS	1003052	1003333	25.5	-	0	ID=cds000929;Parent=GE000929
Contig00001	Prodigal_v2.6.3	gene	1003432	1004691	84.2	+	0	ID=GE000930;
Contig00001	Prodigal_v2.6.3	CDS	1003432	1004691	84.2	+	0	ID=cds000930;Parent=GE000930
Contig00001	Prodigal_v2.6.3	gene	1004772	1005857	84.3	+	0	ID=GE000931;
Contig00001	Prodigal_v2.6.3	CDS	1004772	1005857	84.3	+	0	ID=cds000931;Parent=GE000931
Contig00001	Prodigal_v2.6.3	gene	1006526	1007392	66.8	+	0	ID=GE000932;
Contig00001	Prodigal_v2.6.3	CDS	1006526	1007392	66.8	+	0	ID=cds000932;Parent=GE000932
Contig00001	Prodigal_v2.6.3	gene	1007472	1008206	80.7	+	0	ID=GE000933;
Contig00001	Prodigal_v2.6.3	CDS	1007472	1008206	80.7	+	0	ID=cds000933;Parent=GE000933
Contig00001	Prodigal_v2.6.3	gene	1008238	1010076	171.9	+	0	ID=GE000934;
Contig00001	Prodigal_v2.6.3	CDS	1008238	1010076	171.9	+	0	ID=cds000934;Parent=GE000934
Contig00001	Prodigal_v2.6.3	gene	1010097	1010915	94.3	+	0	ID=GE000935;
Contig00001	Prodigal_v2.6.3	CDS	1010097	1010915	94.3	+	0	ID=cds000935;Parent=GE000935
Contig00001	Prodigal_v2.6.3	gene	1010896	1011765	53.6	+	0	ID=GE000936;
Contig00001	Prodigal_v2.6.3	CDS	1010896	1011765	53.6	+	0	ID=cds000936;Parent=GE000936
Contig00001	Prodigal_v2.6.3	gene	1011983	1012612	100.4	-	0	ID=GE000937;
Contig00001	Prodigal_v2.6.3	CDS	1011983	1012612	100.4	-	0	ID=cds000937;Parent=GE000937
Contig00001	Prodigal_v2.6.3	gene	1012623	1013996	179.0	-	0	ID=GE000938;
Contig00001	Prodigal_v2.6.3	CDS	1012623	1013996	179.0	-	0	ID=cds000938;Parent=GE000938
Contig00001	Prodigal_v2.6.3	gene	1014110	1014691	84.8	+	0	ID=GE000939;
Contig00001	Prodigal_v2.6.3	CDS	1014110	1014691	84.8	+	0	ID=cds000939;Parent=GE000939
Contig00001	Prodigal_v2.6.3	gene	1014872	1015597	68.9	+	0	ID=GE000940;
Contig00001	Prodigal_v2.6.3	CDS	1014872	1015597	68.9	+	0	ID=cds000940;Parent=GE000940
Contig00001	Prodigal_v2.6.3	gene	1015740	1016135	16.9	+	0	ID=GE000941;
Contig00001	Prodigal_v2.6.3	CDS	1015740	1016135	16.9	+	0	ID=cds000941;Parent=GE000941
Contig00001	Prodigal_v2.6.3	gene	1016132	1017433	155.0	+	0	ID=GE000942;
Contig00001	Prodigal_v2.6.3	CDS	1016132	1017433	155.0	+	0	ID=cds000942;Parent=GE000942
Contig00001	Prodigal_v2.6.3	gene	1017468	1017941	38.5	-	0	ID=GE000943;
Contig00001	Prodigal_v2.6.3	CDS	1017468	1017941	38.5	-	0	ID=cds000943;Parent=GE000943
Contig00001	Prodigal_v2.6.3	gene	1018013	1018786	94.9	-	0	ID=GE000944;
Contig00001	Prodigal_v2.6.3	CDS	1018013	1018786	94.9	-	0	ID=cds000944;Parent=GE000944
Contig00001	Prodigal_v2.6.3	gene	1018789	1019676	87.9	-	0	ID=GE000945;
Contig00001	Prodigal_v2.6.3	CDS	1018789	1019676	87.9	-	0	ID=cds000945;Parent=GE000945
Contig00001	Prodigal_v2.6.3	gene	1019766	1020113	50.5	-	0	ID=GE000946;
Contig00001	Prodigal_v2.6.3	CDS	1019766	1020113	50.5	-	0	ID=cds000946;Parent=GE000946
Contig00001	Prodigal_v2.6.3	gene	1020106	1020867	82.2	-	0	ID=GE000947;
Contig00001	Prodigal_v2.6.3	CDS	1020106	1020867	82.2	-	0	ID=cds000947;Parent=GE000947
Contig00001	Prodigal_v2.6.3	gene	1020876	1021385	30.4	-	0	ID=GE000948;
Contig00001	Prodigal_v2.6.3	CDS	1020876	1021385	30.4	-	0	ID=cds000948;Parent=GE000948
Contig00001	Prodigal_v2.6.3	gene	1021397	1021663	25.1	-	0	ID=GE000949;
Contig00001	Prodigal_v2.6.3	CDS	1021397	1021663	25.1	-	0	ID=cds000949;Parent=GE000949
Contig00001	Prodigal_v2.6.3	gene	1021747	1023105	179.5	-	0	ID=GE000950;
Contig00001	Prodigal_v2.6.3	CDS	1021747	1023105	179.5	-	0	ID=cds000950;Parent=GE000950
Contig00001	Prodigal_v2.6.3	gene	1023233	1024033	72.2	+	0	ID=GE000951;
Contig00001	Prodigal_v2.6.3	CDS	1023233	1024033	72.2	+	0	ID=cds000951;Parent=GE000951
Contig00001	Prodigal_v2.6.3	gene	1024134	1024415	9.7	+	0	ID=GE000952;
Contig00001	Prodigal_v2.6.3	CDS	1024134	1024415	9.7	+	0	ID=cds000952;Parent=GE000952
Contig00001	Prodigal_v2.6.3	gene	1024425	1025156	81.0	+	0	ID=GE000953;
Contig00001	Prodigal_v2.6.3	CDS	1024425	1025156	81.0	+	0	ID=cds000953;Parent=GE000953
Contig00001	Prodigal_v2.6.3	gene	1025145	1025645	44.1	-	0	ID=GE000954;
Contig00001	Prodigal_v2.6.3	CDS	1025145	1025645	44.1	-	0	ID=cds000954;Parent=GE000954
Contig00001	Prodigal_v2.6.3	gene	1025642	1026001	42.3	-	0	ID=GE000955;
Contig00001	Prodigal_v2.6.3	CDS	1025642	1026001	42.3	-	0	ID=cds000955;Parent=GE000955
Contig00001	Prodigal_v2.6.3	gene	1026090	1026662	62.1	+	0	ID=GE000956;
Contig00001	Prodigal_v2.6.3	CDS	1026090	1026662	62.1	+	0	ID=cds000956;Parent=GE000956
Contig00001	Prodigal_v2.6.3	gene	1026665	1027672	92.2	-	0	ID=GE000957;
Contig00001	Prodigal_v2.6.3	CDS	1026665	1027672	92.2	-	0	ID=cds000957;Parent=GE000957
Contig00001	Prodigal_v2.6.3	gene	1027775	1028008	39.2	+	0	ID=GE000958;
Contig00001	Prodigal_v2.6.3	CDS	1027775	1028008	39.2	+	0	ID=cds000958;Parent=GE000958
Contig00001	Prodigal_v2.6.3	gene	1028020	1028469	63.5	+	0	ID=GE000959;
Contig00001	Prodigal_v2.6.3	CDS	1028020	1028469	63.5	+	0	ID=cds000959;Parent=GE000959
Contig00001	Prodigal_v2.6.3	gene	1028486	1030219	197.1	+	0	ID=GE000960;
Contig00001	Prodigal_v2.6.3	CDS	1028486	1030219	197.1	+	0	ID=cds000960;Parent=GE000960
Contig00001	Prodigal_v2.6.3	gene	1030301	1032112	293.2	+	0	ID=GE000961;
Contig00001	Prodigal_v2.6.3	CDS	1030301	1032112	293.2	+	0	ID=cds000961;Parent=GE000961
Contig00001	Prodigal_v2.6.3	gene	1032284	1033447	164.3	+	0	ID=GE000962;
Contig00001	Prodigal_v2.6.3	CDS	1032284	1033447	164.3	+	0	ID=cds000962;Parent=GE000962
Contig00001	Prodigal_v2.6.3	gene	1033465	1034751	186.5	+	0	ID=GE000963;
Contig00001	Prodigal_v2.6.3	CDS	1033465	1034751	186.5	+	0	ID=cds000963;Parent=GE000963
Contig00001	Prodigal_v2.6.3	gene	1035007	1035345	18.6	+	0	ID=GE000964;
Contig00001	Prodigal_v2.6.3	CDS	1035007	1035345	18.6	+	0	ID=cds000964;Parent=GE000964
Contig00001	Prodigal_v2.6.3	gene	1035932	1037206	176.4	-	0	ID=GE000965;
Contig00001	Prodigal_v2.6.3	CDS	1035932	1037206	176.4	-	0	ID=cds000965;Parent=GE000965
Contig00001	Prodigal_v2.6.3	gene	1037499	1039019	230.8	+	0	ID=GE000966;
Contig00001	Prodigal_v2.6.3	CDS	1037499	1039019	230.8	+	0	ID=cds000966;Parent=GE000966
Contig00001	Prodigal_v2.6.3	gene	1039189	1041927	348.5	+	0	ID=GE000967;
Contig00001	Prodigal_v2.6.3	CDS	1039189	1041927	348.5	+	0	ID=cds000967;Parent=GE000967
Contig00001	Prodigal_v2.6.3	gene	1042106	1044247	259.2	+	0	ID=GE000968;
Contig00001	Prodigal_v2.6.3	CDS	1042106	1044247	259.2	+	0	ID=cds000968;Parent=GE000968
Contig00001	Prodigal_v2.6.3	gene	1044256	1045587	195.2	+	0	ID=GE000969;
Contig00001	Prodigal_v2.6.3	CDS	1044256	1045587	195.2	+	0	ID=cds000969;Parent=GE000969
Contig00001	Prodigal_v2.6.3	gene	1045664	1046974	174.7	+	0	ID=GE000970;
Contig00001	Prodigal_v2.6.3	CDS	1045664	1046974	174.7	+	0	ID=cds000970;Parent=GE000970
Contig00001	Prodigal_v2.6.3	gene	1047710	1067443	2498.6	+	0	ID=GE000971;
Contig00001	Prodigal_v2.6.3	CDS	1047710	1067443	2498.6	+	0	ID=cds000971;Parent=GE000971
Contig00001	Prodigal_v2.6.3	gene	1067857	1070850	274.2	-	0	ID=GE000972;
Contig00001	Prodigal_v2.6.3	CDS	1067857	1070850	274.2	-	0	ID=cds000972;Parent=GE000972
Contig00001	Prodigal_v2.6.3	gene	1070860	1071585	65.3	-	0	ID=GE000973;
Contig00001	Prodigal_v2.6.3	CDS	1070860	1071585	65.3	-	0	ID=cds000973;Parent=GE000973
Contig00001	Prodigal_v2.6.3	gene	1071644	1072282	73.8	-	0	ID=GE000974;
Contig00001	Prodigal_v2.6.3	CDS	1071644	1072282	73.8	-	0	ID=cds000974;Parent=GE000974
Contig00001	Prodigal_v2.6.3	gene	1072323	1074926	245.9	-	0	ID=GE000975;
Contig00001	Prodigal_v2.6.3	CDS	1072323	1074926	245.9	-	0	ID=cds000975;Parent=GE000975
Contig00001	Prodigal_v2.6.3	gene	1075313	1076017	68.6	+	0	ID=GE000976;
Contig00001	Prodigal_v2.6.3	CDS	1075313	1076017	68.6	+	0	ID=cds000976;Parent=GE000976
Contig00001	Prodigal_v2.6.3	gene	1076014	1076994	116.9	+	0	ID=GE000977;
Contig00001	Prodigal_v2.6.3	CDS	1076014	1076994	116.9	+	0	ID=cds000977;Parent=GE000977
Contig00001	Prodigal_v2.6.3	gene	1076987	1078126	131.6	+	0	ID=GE000978;
Contig00001	Prodigal_v2.6.3	CDS	1076987	1078126	131.6	+	0	ID=cds000978;Parent=GE000978
Contig00001	Prodigal_v2.6.3	gene	1078123	1079295	131.3	+	0	ID=GE000979;
Contig00001	Prodigal_v2.6.3	CDS	1078123	1079295	131.3	+	0	ID=cds000979;Parent=GE000979
Contig00001	Prodigal_v2.6.3	gene	1079305	1080372	150.6	+	0	ID=GE000980;
Contig00001	Prodigal_v2.6.3	CDS	1079305	1080372	150.6	+	0	ID=cds000980;Parent=GE000980
Contig00001	Prodigal_v2.6.3	gene	1080369	1081004	70.1	+	0	ID=GE000981;
Contig00001	Prodigal_v2.6.3	CDS	1080369	1081004	70.1	+	0	ID=cds000981;Parent=GE000981
Contig00001	Prodigal_v2.6.3	gene	1081019	1082071	143.1	+	0	ID=GE000982;
Contig00001	Prodigal_v2.6.3	CDS	1081019	1082071	143.1	+	0	ID=cds000982;Parent=GE000982
Contig00001	Prodigal_v2.6.3	gene	1082205	1083074	106.0	+	0	ID=GE000983;
Contig00001	Prodigal_v2.6.3	CDS	1082205	1083074	106.0	+	0	ID=cds000983;Parent=GE000983
Contig00001	Prodigal_v2.6.3	gene	1083137	1083520	38.8	+	0	ID=GE000984;
Contig00001	Prodigal_v2.6.3	CDS	1083137	1083520	38.8	+	0	ID=cds000984;Parent=GE000984
Contig00001	Prodigal_v2.6.3	gene	1083569	1085044	155.9	+	0	ID=GE000985;
Contig00001	Prodigal_v2.6.3	CDS	1083569	1085044	155.9	+	0	ID=cds000985;Parent=GE000985
Contig00001	Prodigal_v2.6.3	gene	1085048	1085434	55.3	+	0	ID=GE000986;
Contig00001	Prodigal_v2.6.3	CDS	1085048	1085434	55.3	+	0	ID=cds000986;Parent=GE000986
Contig00001	Prodigal_v2.6.3	gene	1085472	1085750	34.4	+	0	ID=GE000987;
Contig00001	Prodigal_v2.6.3	CDS	1085472	1085750	34.4	+	0	ID=cds000987;Parent=GE000987
Contig00001	Prodigal_v2.6.3	gene	1085829	1087667	181.7	-	0	ID=GE000988;
Contig00001	Prodigal_v2.6.3	CDS	1085829	1087667	181.7	-	0	ID=cds000988;Parent=GE000988
Contig00001	Prodigal_v2.6.3	gene	1088082	1088858	83.5	+	0	ID=GE000989;
Contig00001	Prodigal_v2.6.3	CDS	1088082	1088858	83.5	+	0	ID=cds000989;Parent=GE000989
Contig00001	Prodigal_v2.6.3	gene	1088855	1089916	113.0	+	0	ID=GE000990;
Contig00001	Prodigal_v2.6.3	CDS	1088855	1089916	113.0	+	0	ID=cds000990;Parent=GE000990
Contig00001	Prodigal_v2.6.3	gene	1089913	1090143	27.9	+	0	ID=GE000991;
Contig00001	Prodigal_v2.6.3	CDS	1089913	1090143	27.9	+	0	ID=cds000991;Parent=GE000991
Contig00001	Prodigal_v2.6.3	gene	1090133	1091731	189.0	+	0	ID=GE000992;
Contig00001	Prodigal_v2.6.3	CDS	1090133	1091731	189.0	+	0	ID=cds000992;Parent=GE000992
Contig00001	Prodigal_v2.6.3	gene	1091738	1092544	94.9	+	0	ID=GE000993;
Contig00001	Prodigal_v2.6.3	CDS	1091738	1092544	94.9	+	0	ID=cds000993;Parent=GE000993
Contig00001	Prodigal_v2.6.3	gene	1092537	1093439	116.1	+	0	ID=GE000994;
Contig00001	Prodigal_v2.6.3	CDS	1092537	1093439	116.1	+	0	ID=cds000994;Parent=GE000994
Contig00001	Prodigal_v2.6.3	gene	1093430	1094359	103.4	+	0	ID=GE000995;
Contig00001	Prodigal_v2.6.3	CDS	1093430	1094359	103.4	+	0	ID=cds000995;Parent=GE000995
Contig00001	Prodigal_v2.6.3	gene	1094778	1095647	108.9	+	0	ID=GE000996;
Contig00001	Prodigal_v2.6.3	CDS	1094778	1095647	108.9	+	0	ID=cds000996;Parent=GE000996
Contig00001	Prodigal_v2.6.3	gene	1095859	1098384	315.6	+	0	ID=GE000997;
Contig00001	Prodigal_v2.6.3	CDS	1095859	1098384	315.6	+	0	ID=cds000997;Parent=GE000997
Contig00001	Prodigal_v2.6.3	gene	1098435	1099664	134.7	+	0	ID=GE000998;
Contig00001	Prodigal_v2.6.3	CDS	1098435	1099664	134.7	+	0	ID=cds000998;Parent=GE000998
Contig00001	Prodigal_v2.6.3	gene	1099735	1101981	290.4	-	0	ID=GE000999;
Contig00001	Prodigal_v2.6.3	CDS	1099735	1101981	290.4	-	0	ID=cds000999;Parent=GE000999
Contig00001	Prodigal_v2.6.3	gene	1102246	1102812	86.2	-	0	ID=GE001000;
Contig00001	Prodigal_v2.6.3	CDS	1102246	1102812	86.2	-	0	ID=cds001000;Parent=GE001000
[truncated: 7,866 more rows]
