# Supplementary material for: Genome of Methylomonas sp. AM2-LC, representing a methanotrophic bacterial species isolated from water column of a boreal, oxygen-stratified lake
Source: Front Genet. 2024 Aug 30;15:1440435. doi: 10.3389/fgene.2024.1440435 (PMC11392852; doi:10.3389/fgene.2024.1440435)
Supplement: Supplementary file 3 [file DataSheet2.ZIP › Supplementary_File_2/02.repetitive_sequences/repeat_sequence.masked]

>Contig00001
ATGAGTAGTATTTGGAATAACTGCCTGTCGAAACTTGAACATGAAATCCC
GAGTAACGATTTCAGCACCTGGATACGACCACTACAAGCAGTGGAATCGG
GCAGTCAATTGAAGTTGCTTGCACCAAACCGCTTTATAATTGATCATATT
AAACAACATTTTTTTGCCATCATCGAAGATGCCGTCAATGAGTTTTCAAA
TGCCACCCTGTCGGTACAATTTGAAATAGGCAGCAAAAAAACAGCGGTTT
TAAAAACCCCCACCTTGATAAAAAGCGCGACACAAAAAAAGAATCAACCT
AATTTTTTAAATAAGGCATTTACGTTCGAAAGCTTTGTAGAAGGAAAATC
CAATCAATTGGCACGTGCAGCATCAGTTACCGTTTCTGATAACATTGGCA
AGGTATACAACCCGCTATTTATTTATGGTAGTTCCGGTTTAGGCAAAACC
CATTTAATGCACGCGATTGGCAATGCAGTATTACTTAAAAATCCTGACGC
CAACATCGTATATCTACATTCTGAAAAGTTTGTACAAGATATGGTTAAAG
CTTTACAGCAAAACAGCATTAATAACTTTAAAGAATATTATCGCAGTATC
GACATACTATTAATGGACGATATCCAGTTTTTAGCGGGAAAAGAGCGATC
TCAAGAAGAGTTTTTCCATACCTTTAACAATCTGCTAGATCAAAAACATC
AAGTGGTTTTGACCTGCGACAAATATCCAAAAGAAATTAACGGATTGGAA
GACCGACTAAAGTCCCGTTTTGGTTGGGGTTTACCTGTCGCCATTGAACC
ACCTGACCTAGAGACTCGAACCGCAATTCTTATCAAAAAAGCCCAGCATG
TAGGTGTTAACCTGAATCAGGATATTGCTTTTTTTATCGCTAAACGCATT
CCCTCCAATGTTAGAGATCTGGAAGGTGCGTTACGTAGGGTAATCGCCAA
TTCTCAATTTACCGGCCGAGAAATTACTCTGGAGTTTACCAAGGAAGCAT
TGCATGATTTAATCAGTTTGCAGGATAAATTAGTCAGCATTGATAATATT
CAAAAAACTGTAGCTGAATATTTTAAAATTCGCATAGCTGATTTGTCAGC
AAAAAATCGCAAACAGTCTATTACCCGACCACGCCAAGTTGCCATGTGTT
TAGCGCGAGAATTAACATCACATAGCTATCCAGAAATTGGCGATGCTTTT
GGTGGAAGAGACCACACCACCGTCATAAATGCCTGTAAACGCATTGCGGA
ATTGAAGGATGAAGATGTCAAAATGGCTGAGGATTATAAAAATCTGCTGC
GAACTCTGTCTCAATAGTACCGAAGATTACTGCTTCAAACATTGAACGTT
GCACCAACCATTTCTAAATGAAAAAACTTTAGACTTGTTCCATAATAAAT
ATAAGGTTATAGTCAGCACATAAGGTCTATAACCTTATATTTCAAATAAT
AATAATATAATTGGAGGGGGTAAAATGAGTGAAATCTTGATACTCGGATT
CTGGATGCTCGTCATTGCAACTATAGCTTTTGCACCACTAGGCTATTTCA
TTTACAGGTATGTCGCAAAAAATGGTGAACCCTTTGGCGATATAGAACCA
CACGGTGACAGTGAATCGCCTGTTTTAGCTTTAGCTGAAAAAGTGATTTC
CAAAATTAAAGCACAAATTTCTAAAAAATAGTCAGCGACTTAACAAGCCG
GAAATCCGGCTTGTTAAGCCTTAGCTCTACTCTGCAAATAATTCACCGTC
ACCGCAACAAGGGCACAATGGGTTTTTCTTAAACCGCATCGTTTGCCATT
CCATTCTCAAACCATCTAGTAATAATAGACGTCCGGTTAATGACTCACCG
ATACCGATAATAAGCTTCATTGCCTCCAAAGCCTGAATACTACCAACAAT
GCCAGTAATTGGCGCAACCACACCATTATGCGCACAGTTTTGTAACTCTT
CGCCTTCACTCTGGTACAAACAATGGTAACAAGGACTATTATTCATGCCG
GGGGTAAAAACACTGATCTGCCCTTCAAAACGAATAGCTGCTCCGGAAAC
CAGCGGTGTTTTAGTCGCTACGCAAGCCTTATTGACAGCAAATCGAGTGG
TAAAATTATCACTACAATCCAGTACCACATCTGCTTGAGTAACTTCTGCC
AACAAGCGCTCACCCTCTAATCTCATCTTGTGTGCCAGTACTCTGACCTC
AGGATTTATTTTTTTCAACGTGTTAAGGGTTGAAATGACTTTATCAAGCC
CTATATCGGGAGTGTGGTGAGCAATTTGGCGTTGTAAATTACTTAAATCA
ACCTGATCGTCATCATAAACGCTTATTTGTCCTATTCCGGAAGCTGCTAA
ATACATGGCTGCTGGGCAACCTAGACCGCCAGCACCTATGATTAGCACCT
TAGTCGTAAGTAATTTTTGCTGCCCAGCAATATCAATTTGCGGCAGCATT
ATTTGTCGGCTATACCGGAGTAACTGTTGATCGTTCATATTTTTTAATAT
TGGCAGCTTAGAGACATAGATAATGCCAAAGAGCTTGACAGAGTGCAAAA
GCGGGATATTATTAGCACTCTATAGCAGAGAGTGCTAATAAAATTTTTAA
CTTTTGATTTACAACTGAACATAAAGGAGACATTCATGAATATTCGTCCG
TTACATGACCGCGTTGTCGTAAAACGTGTTGAAGAAGAAACCAAAACAGC
TGGCGGCATTGTACTGCCAGGTTCTGCTGCAGAAAAGCCTAGCGAAGGCG
TAGTACAAGCAGTAGGTTCAGGTAAACTTTTGGACAATGGCCAAGTACGT
GCTTTAGAAGTTAAAGTCGGTGACAAAGTGTTATTCGGTAAATACTCAGG
CAGTGAAGTAAAAGTCGATGGCGAACAATACATCGTCATGCGCGAAGAAG
ACATTATTGGCATTTTGGGTTAATCCAAGGCTTTATTCAAATTCTCTTTT
TCACAAATCTAAATTTTCAGGATATAAGAAATGGCAGCAAAAGACGTAAA
ATTCGGCGGCGAAGCCCGCGCACTAATGGCTCAAGGCGTTAACATTCTGG
CCAATGCCGTAAAAGTAACTTTGGGCCCTAAAGGTCGTAATGCAGTACTG
GACAAAAGCTTTGGCGCACCTACCATTACTAAAGACGGTGTTTCCGTTGC
TAAAGAAATCGAATTAAAAGACAAATTCGAAAACATGGGTGCACAAATGG
TTAAAGAAGTTGCATCTAAAACTTCTGACGTAGCCGGGGATGGTACCACT
ACTGCAACCGTTCTGGCTCAATCTATCGTGAATGAAGGTTTAAAATCTGT
TGCTGCCGGCATGAATCCTATGGATCTGAAACGCGGCATCGACCAAGCTG
TAACATTAGTAGTAGCAGCCATTGAAAAAGCAGCAACTCCTTGTGTAGAC
ACTAATGCAATTGCTCAAGTAGGCACAATCTCTGCAAACTCTGATAATTC
AGTCGGCGCCATCATTGCTGAAGCAATGGAAAAAGTCGGTAAAGAAGGTG
TTATTACAGTTGAAGAAGGCACTGGCCTGGAAAATGATCTGGATGTAGTA
GAAGGCATGCAGTTTGACCGTGGCTACCTGTCTCCTTACTTTATCAACAA
ACAAGAAAGTATGAGCGTAGAACTGGACGATCCTTTTGTTCTGTTGTACG
ACAAAAAAATCTCTAATATTCGTGAATTGTTACCCATTTTGGAAGGCGTT
GCAAAATCTGGTCGTTCTTTACTGATTGTTGCTGAAGATGTAGAAGGCGA
AGCCTTAGCAACATTGGTTGTTAACAATATGCGCGGTATCGTTAAAGTTG
CTGCGGTTAAAGCACCTGGTTTTGGTGATCGTCGTAAAGCCATGTTGGAA
GACATCGCTATCCTGACTGGCGGCGTTGTTATTTCTGAAGAAGTGGGCTT
ATCTTTGGAAAAAGCAGAGCTGGACCAATTGGGTACTGCTAAACGCGTAC
AAATTAACAAAGAAAACACCACCATCATTGATGGTGCTGGCAACGAAGAT
CAAATTAAAGGTCGTGTTGCTCAAATTCGTGCTCAAGCCGAAGATGCAAC
TTCTGATTATGACCGCGAAAAATTGCAAGAACGCTTGGCTAAATTGGCTG
GTGGCGTAGCGGTTATTAAAGTAGGCGCGGCAACTGAAGTTGAAATGAAA
GAGAAAAAAGCCCGCGTTGAAGATGCATTACATTCAACTCGCGCTGCGGT
TGAAGAAGGCGTGGTTGCCGGCGGAGGTACCGCTTTAATTCGTGCACTGT
CCGCTCTGGAAGGCATCGAAGGCAAAAACCATGACCAGTCTGTAGGCATC
AATATCCTGCGTCGTGCCATGGAAGAGCCTTTACGTCAAATCGTCACCAA
CGCTGGCGAAGAAGCTTCTGTAGTATTAAACGAAGTGAAAAAAGGCACTG
GCAACTATGGTTACAATGCTGCCACTGGCGAATATGGCGACATGATTGCA
ATGGGTATTCTTGATCCAGCCAAAGTGACACGTTCTGCACTGCAAAACGC
GGCATCTATTGCTGGCTTGATGATTACTACTGAAGTGATGATCGCTGATT
CACCTGCTGATAGTAAAGCACCTGCTATGCCGGATATGGGCGGCATGGGT
GGTATGGGCGGCATGATGTAATAGCTATCCATTAGCTGTTTTTGCTATGA
GAAAAGCCTCGGCACATTTGGTGTCGGGGCTTTTTTATGTCTGATACCTA
TTTTAAAATCGAATTTCTAAGCAATTTTCTTTACTCAGTTCTGCTGATTT
TGCATTGCGTTTTAACTAAAACTATCTTTTAGCAAGGTTTGATAGACACT
TTGCGCATAAGCAGCTTCCAGGCGGGAGGATTCTGGGTCTTTTAGACTAC
TCAGACCGCCTGCTCCTTTAACAGCCTCAATGGTATGCTCAGCATTAAGC
TTATAGACACCTGCCACAGAAATTCCATATTGAGGTGTAATCAGGCTATA
ACAGGTATTCAACCAATGTGCATCGGGCAAGGGTTGCTGGTTTAGTAAAC
TTACCACTGTCATGGCACAGGTTTTTGCCTCTGAATTAGCCGCAAATGCA
GATTTTGGAATCGGCGCATAATTGGCAGCATCACCAATGATATGGATGTG
CTCTTGAATTCGTGATTGACTGGTCAAGGGGTTGACCGGACACCAACCAC
TGGCATCAGTTAAGCCTGTTTGCCGGGCAATACTGCCCGCTTGTTGGGGC
GGAATAATATTGAGCACTTGTGCCTGAATTTTATCCCCAAAATAAGTTGA
TAGCGTTTTAGTTTTAACATCCAGGTGCTGGAGGGGATTATCGGCAAGTG
AATGCCATTCGATAATACTATTACTGGTACCGTAACCAAATGATTTTGCC
CAGCCCGCTTCAAACAGTTTTTGCTTTGAGAATCCGGTTTTGGCATCCAG
AATCAGCAATTTGGATTTGGGTTTATGCTGCTGTAACCAATAGGCCATCA
TACTGGCTCGTTCATATGGTCCGGGTGGACAACGATAAGGTTCTGCAGGC
ACACAAATCAGCGCCACATCACCATTACGCATGGCTTGCATTTGTTGTTG
TAACTGCAAAGTTTGCGGTCCAGCCTGCCAAGCGTGTGGAAAAACCTGGG
CAGTTGCCTGATCATAGCCTTCTAAGGTATCCCAACGAAAATCAATACCC
GGAGCTAATACCAGCCGATCATAAGCTAAACTTTGTTGATTTTCCAATAG
CAACCGTTTCTGCTCACAATCGATACGAGCAACAGCGTCACATATCACGG
TGATGCCGTATTGCTGACTTAAAGCCTGATAATTAACCGTCAGATTTTCA
ATTTTCAGCAGATCTGCAAATAACCAGTTACTACCCGGACAAGTGATATA
TTGCGCTTTTGGCTCTATCAAGATCACCTTAATATTAGCATCTAACAGAC
GTATATATTTAGCGGCAGTTGCTCCTGCAAAACCACCCCCTACCACTACG
ACTTGCGCATTGATATTATTTTTACTCAGCAATCGACATCCATTCAAGAA
TCCCGCGCCGGCAATTCCGGTCAATTGCAAAAAGCGTCTTCGTGAACGAA
AATCCATATTAATGCTTGCTCAAATAGTCTGCTAAAGCCTGCAATTCTTG
ATCAGTATATCCTTTGGCAATACGAGGCATAATTGTCGCCGCAGTCTGCT
TATCGTATTTAAAGTCCATCAGCATTTTCTGAAATTGCTGTGCAGTTAAT
TTATCCAACGCCGGAACAACAGGTGTTGACATTCCAGCAGGATCGTGACA
ATTACGGCACATATAGGCCATTAGGGGTGCATTTATATCAGCGTAGCTCG
TTGTAATCACTCCCCATCCAGCAAATAGTAAGCTAATATGAAGCGTTTTG
AAGCTAACTGGCTTTTTGCCTGAATACTTCATAAAGCAATACGCCAGCCG
CCACAGAAACATTAAGACTTTCCACTTGTCCAGCCATAGGTATTTTTACC
AGAAAATCACAATGCTGGCGGGTTAAATGGCGCATACCTGTTCCCTCAGC
GCCCATCACAATAGCCAGTGGCATATCCAATTTCATCTCATACAAAGTTT
GTGAGGCATCACCAGCTGTGCCTAAAATCCAAATATTTTGTTCTTTTAAC
CAACGTAATACTCTGGCTAAATTAGTTACCTGATACACAGGTACCGTTTC
TGCCGCACCACTGGCAACTTTACACACTGTGGGCGTAATACTTGCCGCAT
TATCTTTAGTTACAATAATACCTTGCACCCCCACTGCATCAGCCGTTCGC
AAACACGCACCTAAATTATGTGGATCCTGTACTTGATCGAGTATCAGATA
GAAAGGTGTAGTGGTTAAGGCTTCCACATCGGATTTCAATTGCTCTTCAC
TGCGCATGGCAGGTAATTCCACGCTAATAACGATACCTTGATGATTTTTA
CCGTCTGCCAGCTTATCCAATTTTTTACGATCTGTTTTCTCAAGGCTGAT
ACCTAAAGCTTTTAGTGAGTCTATCACTTCCTTTAAGCGCGCATCCTGCC
GTTGTTCGTCAAATAAAGCACGTTGAATTTTTTGTGGTGAATAGTCTAAA
GCCGCCTGTACGGCATGGATACCAAATAACTGTGTACTCATATTTTACGA
CGTCTCTTAGGCTTGGGCTTGCTAACTGCGGGGGATGTGGACTTGGATGA
CTTATTTTTTCTAGGTGCTTTCCCTACTGCTTTATCAGGTTTTTTTTCAA
CAATTTTTGATTTAGTCGTCTTTTTGGCAGCTTGCAGCAACTCAAAATCA
ATTTTTTTATCATCGAGATTTACCCGCACTACTTTTACACGTACCGTATC
TCCTAAACGATAGCGGACACCGGTACGCTCCCCAAATAGCTGGTGACTAG
TCGCATCAAAATTGAAGTAATCTTGATGCAAGGAGGCAATATGTACTAAG
CCTTCAACAAAAATCGACTGCAACTCGACAAAAAAACCAAACCCGGTTAC
TGCAGAAATAATACCGGCAAATTCCTGGCCGATCTTATCCATCATGTATT
CACATTTCAACCAATTTACCACGTCACGCGTGGCTTCATCAGCCCGACGC
TCGTTAGCTGAACAATGTTCACCCAGTATGACCATGTCGTTAAAATTATA
CTGAAAGCTTTCTACAGACTTATCTGCTAAACAATGGCGTATGGCGCGAT
GCACTAATAAATCTGGATAACGGCGGATTGGAGACGTAAAGTGAGCATAA
GCATCCAAAGCCAAACCAAAATGCCCCTTATTATCTGGACTATAAACCGC
CTGCGACATTGAGCGCAACAAGACTGTCTGAATTAAATGCGCATCTTTAC
GCTGTTTAACAGACTCTAATAAATGCATATAGTCCAACGGTCTAGGGTTA
TTGCCACCGCCTAAATGCAGACCCAGTTCACCCAAAAAAGTTTTAAGCGT
CAACAATTTTTCAGTTCCAGGACCATCGTGAATACGCAATAAACGTGGCA
TTTTTTTACGATTCAAAAATTTAGCTGCCGCTGTATTTGCAGTAATCATG
AACTCTTCAATCAATTTGTGCGCATCATTGCGGACAACCGGAACAATTTG
CTCGATCTTTCTGTTTGCACCAAACACAATGCGAGTTTCCTGAGTATCAA
AATCCATCGCACCACGTAATTCGCGCTGATAGCGCATGGATTTGTACAAA
TCATAGAGGTTTTGCAAATGCGGCATTAACGCTGCATGCTTTTTTGTCAG
CTCTTGATCACCATCTACCACCATCTGCGCGACATGAGTGTAAGTCAATC
GTGCATGGGAGCGCATAACTGCCTCAAAAAAACGCGATCGAATAACTATA
CCGTCTTCGTTTATCAATAATTCACAAACCATACATAAACGATCAACAGC
CGGATTCAGAGAACATAATCCATTTGACAATATTTCCGGTAACATCGGAA
TTACTTTTTCAGGAAAATAAACCGAAGTGCTGCGGCTTTTTGCTTCGGTA
TCTAGCGCGCTACCGACTTGTACATAATGGGAAACATCGGCTATAGCGAC
TAACAATTTCCAGCCTTTTTCGGTTTTTTGTGCATAAACCGCATCGTCAA
AATCCCGAGCATCTTCACCGTCTATGGTTACCAGTGGCAAATTTCGAATA
TCTTGACGATTTTGCTTGGCGGTTTCAGGTACTTCGGGTTTTAAGCCCTT
TATTTCGGCTAACAAAGCGTCAGGCCAACTATTGGGCAACTCATGGGAGC
GGATAGCCATCTCAATTTCCATGCCTGGTGCCATATGCAAACCCAACACC
TCTGTCACTTTGCCCAAAGGTTGACAATGAGAAGTAGCTTGCTGAATAAT
TTCTACCACTACTATTTGACCATTTTTTGCGCCACCAATATCTTCTTTGG
CGATCAAAACTTCGTGGTTAATTTTTTTGTTATCGGGCACTACATAAGCC
ACACGACCTTCTAAATAAAAACGCCCAACAACCTGATGCGTGTTGCGTTC
CAACACTTCATCCAGCACTGCTTCACGACGACCTTTACGATCTATCCCAG
ACACTCTAACTTTTACTCTATCATTGTGCATCAACGATTTCATTTCCCGA
GGAGAAATAAACAAATCGTCAGAACCATCATCAGGCTTTAAAAAACCGAA
ACCATCAGGATGCCCAAGAACTCGACCTGCAATTGTTTTATGACCATCGC
CCAAACAATACTTTTGCCGACTGTTAAATACCAACTGACCGTCTCTCTCC
ATGGCTCTAAGCCGTCGGCGCAATGCTTCAAGTTCGTCTGCAGACTCAAG
CGAAAATTGTTGCGCAATTTGTTGGCGTCTTAAAGGCTTCCCAAACTGTT
CGATAAGTAACAAAATTAATTCCCGGCTTGGGATAGGATGTTCGTATTTT
TCAGCTTCGCGCTGAGCAAAAGGGTCTTGTAGAGTTTTGAAATCAGAATC
CTGACTTTTGTTGGATGTCATTGAATATTTTTGAATAGTTTTAGCCGACT
TCGGCTTGAGTTAGGTAAAATCATATAAAAGCCAGTTTTCCAAATGTGAA
CGTTTGTTATACAGTTTCACTTAAATTAGGTACATTAAAACCCATTAAAG
TTATTTGGGCGATATGGTCAATGCACCCAAGCTTACTCCAATATCAATAC
CACGACCCTTTCCTGATAAAACTAACGAAATCTCACCGCGTGTCAAGACT
TGTCCGTCTACTGATGTGGTTGCACCCGCATGTCCTTCCAAAGCAAGAAA
GCTACCATAGATTTCATTAAGGTTTTTAACATCAGAGAACACACCCGTAC
CTTCAATTTCAGATTTACCAATAGTAAAACCTATACTCTTGGATGCTAAA
ATCACTTGCGCCTGTTGACCATTGCTACATCTAACATTACCGGTCCCATC
ATATTGCTTATAAGCTAATGAGAAACCACTTAACTTATAGGTCATGGTAC
AGGAAGTCATAGCATCCGCCAGACTTGGACTAGCCCAAACTAAACCGAGA
CCAAATACACTTAAGATAGTCAGAAACCGATAAAACTTGTTATACATTTT
TAGCTCCATTTAATTGAGTTCTGGAAAAACATTATTAAGAAATTGGACCA
CATCAAAAAGAAATAATTGCAAATGCTGCCAACATATCCCATTAAAAGTG
GTTACTCTAACAACTTTACGAAAAGTTGTGATATTTTTCTAGCCTATAGT
ATAGCCTTATGCACCCATCAATGGGCTACGTTTAATGATAAAACTGAAAC
AATGTCAGTAGTATCTGCAGCATTAATTTCAGGAGCCAGAATATATTGAC
GATTTAAATCAATACCGTCTTTGTCCAATAAATATTTAGAAATTGCATTC
GCTCTGGCAATGGCCAAATTGTTAAGCCTTTCCGGTTCAGGCTGTAACTT
ATCTTCCAGTTTTTGTTTGGCTACTTCATAAAAATCGACATCTGGCAGTG
TTTTAATGCGCGGCTTACCAAACAAGGAATGATCAAGCTCTTGCGGATAC
ACTTCATGAAAAAACTTCTCCAACAATCGCTTATATTCTTCATCAGATAA
TTCAATATACTCTGAACGAATATTTGTGCCTTTATCACGCAATTCTCCAG
ACTTCATTTTTTTCAAAATTTCTTTTAATGCATCTGAACGTATCACAGGC
CAATCCAAAGACGGATAGGACTTCCCTTTAATATCTAATGACAACCCGGG
TTTATTTTGTAAAGCTTTACTCAATTGATCAAGTTTCTGCATTTCTGCAG
CCTGAATTTCGGCACTGCCTGCAGGGAATTTGACGCTACTATAATCCTGA
TCCTCGCTTAACAACCCACCCAACGCTCTAAAAGGTGAACTCACTAACTT
AGTGATCAGATTACTAAACACATCTGCTATTAAAGAACCGATACTAAACT
GCGGATCATTTAAACTGCCAGTCACAGGAAAATCGAGATTAATTTTGCCA
TCGGCATCTTTTAACAAAGCAATTGCCAAATTCAAAGGCAGCGAGGTTGC
GTGTGGATTTTCGACCTGATCGCCCAGAGTAAGCTGGTCAATAAAAATTT
TATTTTTCGCATCCAATTGCCCTTGATTAATTGTATATTGCAAATCCAAC
GCCATCTGACCTTTCTCGATTTTGTATCCCGCAAAATCGGCCATATAAGG
TGTAATTAATGGCAAAGGCATATGATCAAATTTAAGGGTTATATTGGAAT
CTCCACTTTGTAACTGATATTTACCCTTTATATTTACTAAGGCTAAATGA
TAAACCTTACCTTTTAGGTTAATACTTAAGGGCTTATTCTGATTCGAAGC
AAAACCATCGACCACTCCATTCAGCTCATCCATTTCAGTCACAAATGGCA
TAATCAACGAATAATCTGAAAAATCCGAATAACCGGCCTCAAGTTCAATT
TTTCCAATATTGATGATAGGGCTAGTTTGTATTGTATTGGTTTTAGGAGT
GTCGGATGACTTGGGCTTGGTGGGGGTTGATTTTGCAACAGGCTGCGTAA
CCACAATGTCATTGAAATTGGTCGTTCTATCTTTTTGAATGGTAACGCGT
AAATAGGGATGATCAAATAACACTTTTCCCAAAGAAAATGTTTGCTGTGC
CAGATCGATATCAATTTGTTGCAAACTTAAATCTGACCATTTTAGAAAAT
CCTTATGATTTAATTTATCCCGAGTTAACAGATTTGCAATATCTGCATCC
CCTTTAAACAATAGTTGAAACGCATCATCTGCATTTATTTGCAAATTCCC
ACTCGTATTAAATTCGCCATCCACTAGTTCCAAATTTAAATAATCATCCA
CATATGTCTGTAGAAAAGGCAGTTTAATATTTTGAACATCAACTGACAAA
ACTGCATTAAATGGGGATAGCTGTAAATCCCCATCTAATTTTAATTTTCC
GTCATTGTTCAATAATGCGCTGAACTGCATGGGCAATTTTTCAATCTGAG
GAACAGTCAATTTCTGTAATTTGAAATTAGTGTTACTCAATTGCGTCAAT
TGCGGAGTTTTACGTGTCAGATCGGTAAACAAAAACTGGTAATTATTTAG
CGCCACTTCGTCTAAACTAATTTGCCATTCTGGTTGTCGAGTAGTCACTT
GTGTACTAGCCGTTTTTGCAGTTGGCGGACTAGTAACGGAAGACTGATCA
TTAACAAACAAACGCTGATAATTAAGTCTGCCATCAGCCTCTAAGGCGGC
TTTAATTTGCGCATCTTTACTTTCCAAGACAGCGGCTCTGATTTTTTTCT
TATCTAAATCCAACGTGATTTCACGCACAGCTAAAGTAGGTATAGTCAAC
AAAGGTGCATTACCATTTTTTTCGGTAACTACCAATTTATTGACATCAAT
GACACCGTTACTGATTAGCAGTTCGGGTTTACCATCAACCTGTTTGGTTT
GATAATCAACGTGCGCAGTTAAACTACCTTCAGATATGACAATAGGTATT
AAGTCTTGCAAAAACCCTTTCCAGATGGGCTCTAGTTTCAATTGTTCCAA
ACTAATCAAACCAGTTGATGACAAGGGCTCTAAACTTAAGTCTCCGTGCC
ACTGCAAACGACCGCCAGAAGCCAGCTCAAATCCCAAGTCAAAATTGCCT
TTTCCATTAATCTCGGTTGTTAATTCGTTAACTTCAAAATTAATGGGTTT
TAATTCAGCGTTTTGAGGAAATCCCTTGGAGACATCCATCCAGCTAATTT
CAGCAGTTTCTATAGCTAAATGATGTATGTTTAACGAAGGGGGAACTGAT
TTTTCATTTGATTCAGGTTGCGATTCTGATTTGGGAAACATACCGCTAAA
ATTAAAGCGCCTATCTGCTTCTCGTTTTATATTAATAATTGGCTTACTTA
AAATAATACTATCGAATGTTGCAGCCTGATGCCAAAGCGTATCCAAAACA
TTAAAATTAATGGCAAATACTTCAAAGCTAACTAGGCTATTTCCTGCTGG
GCTGGCTAAGGAAAAGCCATCCATTTCCAGTTCAAAACTAAATGGATTAA
ATTTAAATGCTTGCAACTCTGCTGTTTGTCCAGTTTGTTCCAATAGTATT
TCTGGTAATTTTTTGACTACGAGTAGTGGCAGAAAATAAAACCCCAGACC
AGCATAAAAGACAAACGTAGTAACTACTATAGTGGCAACAATTTTTTGTT
TTTTTGTGATTACCATTGCCCTACCACCTTCTAATTTCCGCCCGTATTAA
TACTATTAAATATACCAGTCTAGTGCGATATACACCACACACACTTGATA
AACTCCTTGCAAGCAACCTGATTTACGATTTTTTTGCCGTCATAAAGTAT
CCTGTTTAAATCGATGAATTTGACGACGCTGTTTTTTATTGGGTTTATGT
TCCCGTTCACCAGGAGGCAATAAGGCCTGCTGTTGTTTATGAAGTTCTAT
TAATTGCATTCGTTTTCTGACACTATCTTGTTCTTCATTATATAGCAACA
CCGCTTCCTTAGAGGTTCGCCGTTGTTTAGTTACAGCAAGGACGCGTATT
TCCCAAATGTATTGATCTTTACCCACTTTTACTAAATCGCCAATTTTAAT
CTCTTTTCCAGGCTTACAACGCTGTCCGTTGATATTTACCTTTCCGCCAC
TAACTGCTTCTGCAGCTAGCTGACGAGTTTTAAAAAACCGGGCAGCCCAT
AACCATTTATCAATTCGTACCTCAAGACTCTCGTTCAAAACTCATTCTCC
AACATAATAGACTCACAGTTATAATCCTAAAATTAGTAGTTTGATGTGTC
CGATAAAGCCGTTTCAGCTTATTTACCAAGCGCTATACTCACATGTCCAC
GGTGATCACGCGCAAAACGGTTTCATCGTGTGTAGAGAGCCTTATCCTTT
AGACAATGGGTTACGACTTAATTAAAGTTTTTACTCACTCAGGAAGCATA
CAACTGCCAATTCAAGGATAATTGTATTTTACGATTGCAAAATACTTTTC
GACACCTCGTTCTATCGTGATTTTTCATCTAAACTATTCACTATGTTGTG
TATGATATGTGATCTGAAACATCGTTACTTAGCTGATTTACATAATTCCA
ATCGAAATTAAAAAACCACACTATCTATATATACATTATCGTCGTATCAT
TACATTTAGTGAATTGATACAACAGTTAAGCTTAACAAGTGTGTATATTT
TTTAAATAATCATTCTCGAATGATATGTTTTAACCTAAAACAACTCAGAT
AAACAAACGTATTATCAATTGGGAAAGCATCGACAATGCATCAAGAATTA
TTTTCAATCCTAAAAAAAATCTCTTTTCTGTCTAATAGTTCCGAAGAGGC
TCTACTGTCTTTAGCATCAAAAGCTAAAGAAGTAAAATTTCGAAAACAGG
CCATCATTATTACCGAAGGCGACGAAACCACCTCGCTTTATATAATTCTT
TCTGGCAGAGTAAGGGTTTTTAGTAGTGATGATAAAAGTAAAGAACTGAC
ACTACTCATTCAGGAAGCCGGATCACATTTTGGCGAATTAGCCTTACTCG
CCAACGAACCATTCCGCTCAGCTACAGTACAAGCATTGGAGCAATCCATA
TGCGCCATGATTTCAAAGTCGGATTTTATTAATTGGCTAAACACACATCC
CGACGTGGCTATTTCTATGCTAAGCGTCTTTTCAGAAAAAATCCGATTTT
TAACTGAAAAAGTAAAACAAATGGCATTGGAAAGTGCATATGAACGAACT
ATAAGAGTTTTACAGGATCTTGCCATTAAAGAAGACGATATTTTTATTAT
TCATAATAAACCAACTGACGAAGAGCTAGCCAGAATGGTGGGCTCACAAA
GAGAAACCATCAATAAATTTATGAGCGGCTTAATCGAAGGCGGTTATATC
TGTAAACAAGGTAAAGCTCTCCAAATTAAGAAAAAACTACCTATAAAGTT
TTAGTCTATCTTACAACGTAACTAAGTTGCCCTATTAAATTGAATAGCGT
TTTAACAGGGGAACTATTTTTCATCTAATTTCACATATCCCCATTCCAGG
GGGGGATGTTTAAGATAACTGAGTGCCAATTTTAAATAAAATCTGCTTGG
CCCATCTTCACCGAACTTATCCAACAAGTTTTGGAAGCAGAAAACGGCAT
CTTGCCAATTACCCGCTTGAAAAGCAATCAAACCTTTAGAAAATTGCTGG
CATATTGCGCTCTGAATATCACTAACCTCTTGTTGCATAGTGATTATCTC
GACTAAATCAAGTGGTTGTTCGCGCCCCACCACACAAAACTTTCCGACCG
TACGATAATAAATAGTGTCTGTATTGGACACAATAGCTTTGGTTGCTAAA
ATTCGCGTCCCCAAAACCTTATTAACACTTTCTATACGAGAGGTAATGTT
TGGTGTGTTACCAACCGCGCCGAAAAACCTGTGTCCACCCGCATATATCG
GTCCCAATTTGATATCACCCTCAAACAATCCAATACGAACAGGTAAACAT
ACATTACTGGTAGCATTGAACCTCTCAACTGCTCGAAGGATTTCCAATGC
AGCTAAACAAGCGGATAAGCGTAACTTTTGAATAGGCATATCAAACCATA
CTGCCATCATCGCATCACCGGTAATATCATTAATTTTTCCAGAATGAGCA
ATGACCGATTCACCCAGCGTGTTAAAAAAAGTAGCGCGTAAGTCATGCAT
GCGTTCTGTGCTTAGTTGTTCAGCAATATCGGTATAACGCTCAATATCCG
TGATTAAACATACGCTACGTACCGTCTTTTTCGCCGTTGAAAACGGTAGC
CAAGCCAATAAATCCCATGCTGAAATAAACACTAATTGCAAAAATGGCAC
TATTATTGGCAACCACCAGCCATAACGACTGAAACACCAAATAGCAACAC
CCACATAAATACCAATCAGTGACAGGCTGATTATCACACCTCTAAACCAG
CCTAATTGCGTAAACAAGGCTGTCAGCAAAAAACCATAACCAACCAGCAA
AACATAATGCCACATGCCAGGCAACGGTCGAATAAAACGATCTGTGTATA
AATTAGCAAACTGAGTTGCCATAATTTCTACTCCAGACATATTGCCGTTA
GTGGTATCAGAGTAAGGTGTCTGGAAATAATCAAGGTCATCATTATTGGC
CGCCGCAAAGCGTTTCGCCTTGCCAACAAAGACAACTTTGCCTTGCAAAT
TGTTTACATTACTATTGTATACATCAAGATACGATTCCATGCGTAAAGTG
CGTGCAGGCCCATAAAAATCAAGATACATATTATTGTGCTGACAAAGCAC
GCGATCAATATGAGACTCTAGCTTATTTTTATCAGTCGCAATATTTATAA
CATTATCTAAATAATATCCACAATTTCTGATACGCTCACTTAACCAAGTG
GCATAAGGTTTATCAGACGGTATTAAAGCTGATAATGCAGCGTTATGATT
TAGATAATAGAGCCAAGTAAGCACCGGTAAACTAGGTGCCTCTGCAAGAT
TATCATAAATGTTCCAGACATTACGAATAACGGGATTTCCAGCATCGTTG
TCCACATAATAGGGTGCATGAGCTAATGCTGAATCAGCCAGCATTGAAGT
AGGTGGAATAATACGCATGGCAAACAACTGATCAGAAACATGTTGACCTG
TTTCACCCAACATCTGCGCAAAAGGTTTTCTAAATTCACTATTATCAGAA
CATTTTCTGCCGTCAAAGTCATCCTTGCCGCCAAGCCAAAGTTTCTGAAC
ACAATCGCCTAACAGAACGTTACCCGCTTCTTGAATAGCCGTTGCAAGTG
CTGGATCAGTTGTAGGTGCGGAGACTATAAAATGCAAATCGAAGACAATT
AACGCTACTTGCTGACGCTGTAACTCTTGAATTAGTTTGCCATGAAAACT
ACGCCAATTTACATAGTGATCATTAACGTTTAAAGCATTTTCGGACTCAA
CATCATCCATCGCTACAATAACGACTTCGGTTGGAGAGGGGCGTGCACCA
CGAATTTTGAATAGAGTATCTAAACCTAAAGTAGATTCTAGGCTGGTAAA
ATCAAAAATGCCAATACCTAAAATACCCGTGATTAGACTAATGAGAATGG
TACGTTGGAAAAAGAGTGTCATGTAAATATTTTGTGGACAAAACACATGG
GAACCTCAAAAACCTTGCAATTCAACCTTAGAGATAGGTGCTAATGTATA
TTGGATATATACTAAGCATATGTCGATTTGCAATTTTTAATACCTCTAAA
CATCATAAGCTTATATGATGGCCCATAAACTTCAGCCCATCAAAGTACAA
GGGTTATCAGCCATTAAGATTTTCTGCGGAGCCTTACGGCAAAGGGCGCC
GATAGGCCCGTATAGCTCTTGCATGGCAAGCTTCGTAGTACATTCAGGTT
TGTTATCACTTTAAGTCTCTCTGCTTATCTTAGGTAATTAATGTTGCTGA
ATTTTGTACGTAATCAGGTAAGATCAGAATTATATTTTTGTTTCTTAATG
TTTTACCAATAACTAGTACTTATGCGTTATGGTACACGTTGGTGAAGGTG
GGCAATGTCCATTAATACTAGTTTTAACACTACTAACGACTGGTATTTGT
GGTGTTGGCCAAGTTATAGTATTTATAGTCATATCACAAGTATAAGACGT
TGAACCATCAATAAAATTAGAATATTGATCACAAATCGTAAATTTTGACG
GAGCCTTTAGACTTAAAACTACTTTTGTGTTTTCTGGATTGAGCGGATTC
CCTAAAATAAAATAATAAGTACTAAAAATGCTAATCATTATAGTAATGGT
ATTTATAGAGTAAGGATGATTATGTATTAAATTTTGTATTAGATATTGTA
ATTTTTTTAAGATCATAATTTTCACTTTAATTGAAGAAAAAACACACAGC
TGAATTATTATTATAATTAATGAATAATCTACAGCTGTTAAATAATAGTA
GCCCCGTGAAATAGCAAAGCCAACAATCTAACTCATTGCACCTCTTTTCA
ACCACATATAAACACTAAACCCTTACATATTTTAAACGCAACTTATATTA
TAAAACACAACAAAATATGAACATCATATTTATATCACAATTTTAGGATA
AACGTATTTTATATTTAAATATCAATTTTTTTCCAAATACAATCAAATTA
TTTTCGATTTTCATAATACAGTTTTATAAAAAAATACAACATTCAATTTC
GACAGTATTTTTTAAAAAAATATTAAAATGCCAAGGTTATCCTAGAGAAA
ATGACTCGACCCGGTGCTATAGTAACATCATTATAATCGGTATTCTGGTA
GTTAAATTTATCACTAAATAAATTATTAACACCAATGCTAATCATGCCAT
GTCTTTTAGGAATTCTGTAACTTAAATTCAAATCAGAAACAAAAAAATCC
GAAACACCATTAGTTGTATTATTAGTGCTCTGGTTTTGAAACTCACCAGA
TTGATGTACAAAGGAGTTTTTAATTTTAATAGAAAATCCAGATGTATCAA
AAAAACTTACTGTTAAAGGTATTCTATGTGTTTCAACGCTATTGAACATA
CCAAGATTAGCATAGGCATTGGTACTTGAAATACTTAATCCTGTCTGATT
AATTTTCTCATAAAAATATTCAAGCCCAAGCGAAAATTGATCATGTGGTA
TAAAATTAAAATAGGCTCTACCAATCTGTTCAGACCTATATAAACCATAA
AATAGTTGCGGTATATCAAGGTTTCTTTTAGAAAATTCTAAACCTGATGA
AAAATTATTCGAAAACTTATGATCAACTCCAAATCCAGAACGCCAAGAAA
TAGTTCCAAGAATATCATCGAAAAATTGATTAAACCCAGCAACTTGAGTT
GGTTCAATAGTCTGACTAAAATTTCGTGCGATACTTGATGCTCGAAAGAA
TGCAGTACGAAAAGTGGTTGCATTATTAGGTGACCACATTAAACCAAACT
TTGGATTTAACAGTGAAAGCTTATCTTCGGTTTGATCCGTAGGTAAATTG
TTATACCAATCTACACTAAAACCCAGAGTTAACGTAAATTTTTCAGGTAA
ATAAATTTTTGAGTAATTATAAAAATTAGCTCTTTTTAGACGACTTTCGT
GGACCTTAAATGAAGATGTAACTGAACTACTATCACCAATAGATATACCA
TCAAAAGTAAAAAAATCTACCGATGAAGTTAATGAAGAATTGTATTTAAT
AGAATCTTGGTCAAGATACCCAACTCCATTAATAATGTTAAATTTAGAAT
CAATGAAATTGTGTTGTAATTCTGAAATAAACCCTCTACGATTGTAATTA
TTTAAATTTGTTTTTGTTGTTGCATTGCTATCAATAATTCCAGTATCAGG
GTCTGTGTTTAATGTCATTTTTGTACTGAGATCACTTTGATGAACATCGA
CAGATTGATAAATTGCTGATGTAATTAACGAAGATTTAGGATTAAACTCA
TAATGACCGCCTACTCTGTAACTATCGACACTTGTATTCTGACTATAATT
TTTATCAAAATTACTTCGATCAAAATTAAGACCTAAATCACCATTACCGG
TCACTTCATGCCGATACTCAAACTGCAGATTTAATTTATCACTCACTTTA
TTTTGCAAAAATGCGTTATACATATTACGCTTAAAAAAGTTATTTTCCCG
AAAGCCATCAGTACCATAATTAAACTGTCCCAAACTAAATGACAGATTGT
CATGAATACCCGACAACTGGGCATTATCACCAATCGTGTTATTACCCCCG
TAAATACCCGAAGCCTGTAGCGACATGCGATTATATTCAAACAAAGGATT
AAATTCATTAAAACCCAAAGAACCCGGTCCTAAGCTGTTTAACACAAACA
AACTACTTTCTGCCAAATTGGGCTGTATGGGGGTAATATTGATTGGTTGC
AGCAACTGCGATTGCAATAACTCACTAACTCTGGCAATTTCGTGTCTAGG
CAAGGCCGCATAATCATCCGCCAGCAAACGATGCGCCGAATAATTATTAG
AATCGGCATTAAGCGATTTCCAACCCTGTAACAAACCTAATTGCTGATAG
CCTAATTCGTCGTAAATACGCCCTTGCGCAGCGCTACGTGCGGCCAAATC
CTTATCAAGAGACAAGCTTGAACGGTAAACAGCACGATTATCATTCAAAT
CAATAGCTTTTGATATATCGCTTAACGCAGAAACAGGTCGATTAGTGGTT
AATTTTAGAATAGCGTTATATAGAAAAGCGGTGGGGTCCTTGGGATCACG
TTGCTTGGCTAAATCCAGTTCGTTTTGCGCCAGTTCGTTGCGTTTTTCTT
CATAATAGGCTTTGCCTAGATAACTGCGTATCATGGCATTTGCTGGATCA
AGGCCAGCGGCAATTTCCAAATCCTGACGACCTTCTGCAAGCTCACCATT
ACGAATTCGCGCTAAACCCAAACCCAAACGCGCTAACGGCGAGGCAGAAT
CCAGGTTTACAGCTTTACTAAAAGCTTGGAATGCAGGAGCCGTATTGCCA
TGTAAAAGATATGAGAAACCTAGTACGGTTTGGGTACGTTCCAAATCAGG
ATCTAGTTTAAATGCCTGTTCTGCAGCCTGATCTGTATCAACTGTCAATC
CTAGCGAAAGCTCCAACTCTGCTTTACGTGCCCAGACCAAGGCATCGCGT
GGAGCATTTTTTACCGCTTGATCAGCTGCATGCAAAGCATTTTCCAACTC
GAATCGACTTTGCTCGGCATAGGACAATGCAGAAAATGCAGCCGCAGAGC
TTGGATCGGCAGAAATGGCTTGATTCGCCAAATCATAGGCTTGCTCTTTA
TGATTTTGTGTTAATGCCAATACGGAGAGTAAGGCCAAAGCTTCAGCATC
ATTAGGTTTTTTGCTCTGAACCAGCTTGATATCCTCTAACGCCAGTTCAA
TCCTCCCCAAACTGAGTAGCATAGCTCCACGTACTTTGAAATAATAAAAT
TCTCGCTGCTCAGGTGATACCGCATTTAAGCGAGCAAGAGCCTTATCAAT
TTTGCCATGCCGAAAATCAGCTAACGCTAACTGTAAATCCTGATTATTGC
CTCCGTCTATATCCGCAGCAGCGTTATATGGCAACAAAGACGGGTAATAG
AGTGCCCAGTTAACAGCATCATTAGGCTTGATATCGATTTGTACTCTTGG
AATTTGGCCTAATTCTGCAATAGCTGTTTCTCCAGCTTTAAGCTGGAGAT
CACCTAAGTTATTAAACAATCTGACTGCACCTTCATACACCCATAATGAA
GTTGCGCCCTGATCTGCATGTAATGCAAATTCTGTGCCTTCAGGCCCTGC
GCTGGCAATTGGCGTAGTAATCAACATATGCCTAGGTGTGCGGCTAATAA
AATGCACAAAACCTTTTAGCAAATCCAGCGCTGTGGGTTTATTGACGGCT
ATGCCATTTAATGACAACACGGTACCTGCATCCAGACGTAGTAGTATCTT
ATCAGGCAATAGAATCGACGCACGACTATGGCTATCTAATCGCACACGCC
CGCCCTCGCAGAGGATGTCATTCAATTGTGCGGGCTGCCATTGGCCCTGG
CCATTCCCATCAAAAAATAAATCGCCTTGTAAGGAAACCACTTTTGCTGC
ATTCTGTTCTGAGCATAATTTTCTTTCGGCAATATCATCTCCCGCCGAAC
AAATGGACGAAAACAAAACCAGCAGCAAAACAACAAGGAGATACATACGC
TTTTGAGTTATTTTTTCTGTGAATCTAATCACAAAAACATACTCTCATCA
AGACATAAATCAAAAAAATTAGTGATGTTTAGCTTATGCTAAGAAGATTG
ACCCAAAAAGCTACTTACCGTTTTAAATAGTAGAAGAGAAAATTTATCCT
TTTTTATCTACTACTATTTCTTTAAATTAGGGACAAGTCTTTTTAGCGCT
TGTGCTGCAAATATATTGTCCGGGATGCACAACTGGAGGTTGTGCTGGTG
GGCATGCATTGACATAACATATGCTGGAAGTACCGCCAGGAGGTGGATAA
ACAAATGTTTGCATACAAGAATATCCACCGTCAATTGAATACGTTGAACA
TATAGTTTCAGTTGGCGTGGAGGAATTCTCTGCAAAAAGAATAATGCTCA
AAAAAACTACAATACCTATACCATATGCTAACAATTTATTATTAGTCATG
AGACTTTTTAATGTTGTTAAATTCATAATAATCAATACCTTGCTAAATTT
AGCTGTAAAAATATATATCTTAACTTGTTAACATTAGAATACTTAAAAAC
ATAGTTAATACTACCTTTAAATATTACTAACACACATACCCATGTATACC
TACATTAAAAAGCTAAGGTAACTCTCGAATATAATACCCGGCCTGGCACT
ATAGTTACGTTATTATAGTCGGTATTCTGATAATTAGAAGTTTCATTAAA
TATATTGTTAGCACCTAGACTTAACATTCCATATCTTGCTGGCAATCGAT
AGTTAATATTCATATCTGAAACAACGAAACTGGAATTGCTAGACAATGAA
GTCAGAGCAGTTGGATTTTGAAAAAACCCAGATTGAAACACTAAAGAGTT
TTTAAACTTTAACGTTAATCCTGACGAATCAAATAAACTTATTGTCAACG
GAATTCTATGCGTTTCAACATCATTAAACAAACCATAGATATAAGCATTA
TCTCTACTGTAACCCAATCCTGGCTGATCAATTTTTTCATAAAAATATTC
CAATCCAAGAGCCACCCAATCTTTAGGCATATAATTTAAATAAGCTCTAC
CGGTATGTTCAGCCCTATAAACTCCCCCATCTGAAACATAAAGATTGCGT
TGTGAGTATTCAACACCTGAAGCCAACTGGTTAGAAAACTTGTGATCTAT
GCCGACACCATAGCGCCATGACACCGTACCAATTGCATCATCAAAAAACT
GGTTAAAGCCAGCAACCTGCGTAGGTTCTATAGTTTGATTAAAAGAATTG
GTAACACTTAGCACTCGAAAAATAGCCGTACGTAAAGTGGTAGAAGATGT
TGGATTCCAGACAATGCCAAATTTCGGATTGAGCGGTTTTAGCTGTACAA
CATCATTTTTATAAAAATCAGCACTTAAACCTAAAGTAGTTGATAAATTG
TCAGATAAATAAAATTTCGAATAATTGTAAAAATTGGTTCTTCGTAAGCC
ATAAATTGATGATTGGGGTGTACTTAGAAGTTGCTCTTGAAAAGGTATAC
TAATAAATCCTGGTTGATTTAGTGTATTAATTGCTTGATGATCGATATGA
CCAAATCCACTCAAGATACTTACTTTTGAATTGCTATAGTTATGCTGCAA
TTCAGTAATAAACCCATTTCTACTGAGTGCATTAGTATTAAAAGTTTGTT
CCAGAAAAAAAGGTAGTGCGCTAATAGTGCTTGTATTGTTGTTTATTAAA
TCAATTTTCTGATAAATAGCTGACCCTATCAATGAAGAATTAGGGCTAAA
CTCATAGCGCCCTCCCAGCCGATAGCTGTCGATATTTTTGCTTTGATTTA
AGGTATTATCGAAATTACTTTTATCAAAATTTAAGGCCAAATCTCCATTT
GTTGTTACCTCATGCCGATACTCAAACTGCAAATTTAATTTATCACTGAT
TTTATCTTGCAAAAATGCATTATACAGATTCCGCTTAAAAAAATTGTTTT
CCCTAAACCCATCGGTACCGTAATTAAACTGCCCAAAACTATAAGATAGA
TTGTCATGAATACCCGACAACTGCACATTATCACCCAGCGTGTTATTACC
CCCGTAAATACCTGAAGCTTGTAAGGACATCCGGTTATATTCAAACAACG
GATTAAACTCATTAAAGCCCATAGAACCTGGGCCTAAACTGTTTAATACA
AACAAACTGCTTTCTGCCAAATTTGGCTGAATGGGAGTGATGTTGACCGG
CTGCAGTAACTGCGATTGTAGCAACTCGCTGACTTTTGCAATCTCGTGCC
TGGGTAAGGCGGCATAATCATCGGCCAATAAGCGATGTGCCGAATAATTG
TTTGAATCTACATTGAGCGATTTCCATCCCTGTAACAAACCTAACTGCTG
ATAACCTAATTCGTCGTAAATACGCCCTTGCGCAGCGCTACGTGCCGCCA
AATCCTTATCGAGAGACAAACTTGAACGGTAAACAGCCCTATTATCATTC
AAATCAATGGCTTCCGATATATCGCTTAACGCAGCAACAGGTCGATTAGT
GGTTAATTTCAGAATAGCATCATATAGAAAAGCGGTGGGATCTTTTGGAT
CACGTTGCTTGGCTAAATCCAGTTGATCTTGTGCCAGCTCGTTGCGTTTT
TCTTCATAATAGGCTTTACCCAAATAGCTGCGTATCATGGCATTAGCCGG
ATCAAGGCCAGCGGCAATTTCCAAATCCTGACGACCTGTGGCAAGCTCTC
CATTACGAATTCGTGCCAAACCTAAACCCAAACGCGCCAACGGCGAGGCG
GAATCTAGATTTACAGCTTTACCAAAAGCCTGTAATGCAGCGGCCGTATT
GCTATGTAACAAATATGCGAAACCTTGTACGGTTTGGGTACGCTCTAAAT
CAGGATCAAGTTTATATGCCTGCTCTGCCGCCTGGTTCGTATTAGCCGTC
AATCCTAAAGAAAGTTCTAATTCCGCTTTGCGCGCCCAGACCAAGGCATC
TTGTGGAGCACTTTTTACCGCTTGATCAGCTGCATGCAAAGCATTTTCCA
ACTCAAATCGGCTTTGCTCAGCATAGGACAAGGCAGAAAATGCTGCCGCA
GAATCTGGATCTATATTAGTAGCTTGATTTGCAAGAACATAAGCTTGCTC
TTTATGGTTTTGAGTTAATGCTAACACCGAAAGTAAAGCTAAGGCTTCCG
CATCATTTGGATTTTTGCTCTGTACTTTCTTGATATCGTCTAGTGCTGGC
TCAACTCTACCCAAACTCAGTAGCATGGCTCCACGTACTTTGAAAAAGTA
AGTCTCGCGTTGTTCAGGCAATACTGCATTTAAGCGCGTTAGCGCATTGT
CAGTTTTGCCATGCCGAAAATCGGCTATAGCAAACTGTATTTCCTGTTTT
ATACCGGTTTGTTCCTCATTGCTAACAGGCAACAAGGACGGATAATAGAG
TGCCCAATTGACAGCATCTAATGGTTTAATGTCAATTTGCGCTCTGGGCA
TTTGTCCTAATTCGGCAATAGCCGCTTCTCCTGGCTTAAGCCGAACACTT
CCTAGGGTATTAAAAAATCTGACTGCACCTTCAAATACCCATAGCGAGGT
AGCATCCTGTTCCGCGCTTAATGCGAATTCTGTGCCTTCGGGGCCAGCAT
TGGCAACTGGCGTAGTAATCTGCATATGCCTAGGTGTGCGGCTGATAAAA
TGCACAAAGCCTTTTAACAAATTTAACAGGGTGGGTTTATCAGCTGCTAT
GCCGTTTAATGTCAACACTGTACCTGCATCCAAACGCAATAGTATATTGT
CAGGTAATAGTATTGAGGCTCGGCTATTATCTAATCGCACCCGCCACCCT
TCGCAAAGATCGTCATTCAACTTTGCGGGTTGCCAATGCCCCTGACCCTC
TAAATCAAAAAACAAATTACCTTGTAATGAAACCAATTTTGCTGCAATTT
CAGCAGGACATAATTTTCTTTCAGCAATATCATTTTCAGCCCAACAAATG
GGCGTAAATGAAATCAGTAGCAGAAAAATAAGGAGATGCATGTGCTTTAT
CAGTTGATTTTTCTATGAATATAATCACAAAAACATACAAGCATCAAGCC
ATAAATTATCTGTAAAATGTTGTAAGGACTGAGATTAAGCAATGCTATGG
TTGACGAAAACTGATTTTATTTAATTACCCTTACATAGAAGTGATTTGAT
ATTAGACGTAATTTTTATTCAAAATAGCATTGAGTTGTCAAAAATCTAAC
AGCCAAATAAAACGTAACCTCATCTGAACGCCCACCACATGATACAATTT
AGTTATTTATTGCCTTTGTTGGTTGACCGCGTGAAAAGAAATACGGTTTT
TCATATTTTATTGTTGAGTTACCTGATAGCCAAAACTGCATTTGCCGCAG
ACAGTTTTGTCGTTGAAGACATTCAAGTCAGAGGGTTACAAAGAATTTCT
GCAGGTACTGTTTACAACTATTTGCCAGTAAATATTGGCGACGAATTTCC
AGAAGAGAAGCAGGCAGTTGCAATTAGAGCTCTATTCAATACTGGCTTTT
TTAAAGATATCAGCCTTGAAAAAGAAGGTAATGTCTTAGTGGTTAATGTT
GTAGAGCGCCCTTCTGTAGCTAAAATTGCTATAGAGGGCAATAAGGACAT
TAAAAAGGAAGACCTCACCGAAGCCTTGAAAAAAATTGGCTTAACAGAAG
GCAAAGTCTACAACAAACAGGTTCTTGATAAAGTTGAACAAGAGTTACGG
CGTCAATATTTTAGCCATGGAAAATATGGCCTTAAGATCAAAACAGAAGT
CACCGAATTGTCCCGCAATCGTGTCGCCATTCGTATTGATATTTCCGAAG
GAAAAGTCGCAAAAATTAAACAGATCAATATAGTTGGCAATAACGCCTTT
CCTAACGACAAACTTAAAAAAGACTTTGAACAAAGTCCAACCAATTTTTT
ATCTTTTTATAGTAAAGACGACCAATACTCCAAACAAAAACTATCTGCAG
ACCTTGAAAAGTTACGCTCCTATTATTTGGATCGTGGTTATATTAATTTT
TCCATTGAATCAACACAGGTGGATATCACTGCGGATAAAAAAGAAATCTA
TATAACCATCAACGTCAAAGAAGGCGAGGTTTACACTTTGGATAAAGTGA
AACTAAATGGCGAATTGATTGTTGCTCCAGAAGAATTGACAAAACTAGTG
AAAGTAGGGCCTGGCGAGATTTTTTCACGTAAAAACGCGACAGAAACATC
AAAAGCCATTTCTGATAGACTCGGAAACGAAGGATATACTTTTGCTAATG
TCAACATGGTACCCGACATTAATGAACAACAAAAAACCGTAACCATGACA
TTTTTTGTTGATCCAGGGAAGCGTGTTTATGTAAGACGTATAAACGTCAA
AGGCAATACTAAAACCCGTGATGAAGTGGTACGCAGAGAAATGCGGCAAA
TGGAATCCAGCTGGGCAGCCAGTAATAAAATTGAGCGTTCGAAAACCCGT
CTGGAAAGATTAGGTTATTTTGAAGAAGTTGGCGTAGAAACGCCCCCTGT
TGCGGGTGCCGCAGACCAGATTGATGTCAATTACACTGTCAAGGAAAAAG
CATCTGGCAACTTACAAGCGGGTGTTGGTTATTCACAGGTGCAAGGCATT
ATTTTCAATGCCAATATTTCTCAGGATAATATTTTTGGTACCGGCAAAAG
GGTCGATTTAGCCTTTAATAATAGTTCAATCATGACGCGTTACAACTTGG
GCTTTAGTGATCCTTATTACACTCTAGATGGTGTATCTCTGGGTTATAAC
CTGGGTTACACCACGCGTAATGCTTATGCCGCCAACTTGGCTAGTTACAA
TACTCGAGTTGAAAATGCCAGTATGAACTTTGGTATTCCGCTAAACGAGT
TTAATCGGTTAGGCTTTGATGTGGAAGTTAAAAACACAAACATATCATCA
ACATCTATATCCTCGACCCAAATTCTTAACTATATTGCTAAAAATGGTAA
CCATTTTGCCGTTTTAGATGTCTCAGCAGGTTGGACTCACGACACTCTGG
ATCGGCCCACTTTCTCACATCGTGGTGGTCAGCAACGTATCTCAGGACTT
GCAACAGTACCTGGCAGCGGGCTGGAATACTTCAAAGTCACTTATAAACA
CCAGCATTTTTTCCCTTTATCCAACGACTTCACTTTCCGCTTGTTGGGCG
AAGTGGATCATGGTGGCGGCTATGGTAAAACCTCAGAACTACCCTTCTTT
GAAAACTATTACGCAGGTGGAACCAATGATGTTCGAGGCTTTATGCAAAA
CACTCTGGGTACCAGAGACTCAAACAACAGACCTTTTGGTGGTTCAACCA
AAGCCATAGGTAAAGCGGAATTATTCTTCCCTCTGCCGTTTTTAAGTGAG
CTAAAATCGGTCCGAGTGGGAACCTTTTTAGATGGCGGTACATTGGCCAA
CAGTTTGAGCTTGGGTGGATTAAACAACAACTTCCGCTATTCAGCTGGCT
TGTCTGGTGAATGGTTATCTCCATTCGGAGCCCTTGCAGTCAGTATTGCA
CATCCCTTAAATCCACAGGCCAATGACTTGACACAAGCCTTCCAATTTAC
CTTTGGCTCAGGATTTTAGTTTAGTTTAAATGTTTTTTACCTTATAATTT
ATTATTGTATTTTATCAATTCCCCCAAAAAACTTAGCCGGAGATGGTTAT
AACCATGAAAATTAGAATTTCGTTGTTTTTTATGCTGATGTTAATGGCTG
GCTTTAGCCATGCAGAATTAAAGATTGGTTATGTTGACCTTGGCAAGGTT
ATGGAAAAGTCACCGCAAGCGGCAAAAGCTAAAACTCGCTTGGAAAACGA
ATTTTCCTCACGCGTAAAAACTCTGAAATCTCAGGCTAAGGAACTGCAAA
CTTTAGAAGATAAACTTAGCAAAGATTCAGCCATCATGAGTGAAGAGGAA
CGTCGCAAACTCGAAAAAGATGTACTGGAGAAAAGACGTGACGCAGCAAG
AGCTCAACAAGAATACAGTGAAGACGTCAATTTGCGTAGAAATGAAGAAA
TGGGCAATCTGCAAAAACACCTTTTTGAAGTCGTAAAATCACTGGCTAAA
GAAGAATCTTTTGACTTATTAATTACCGATGTTCTTTATGCTAATGAGCA
AATTGATGTTACCAATCGGGTGCTGCAAAAACTGGAAACCATTCCTCAGT
AATACAGTTTATCCTTTCGACAACCAGAGTTTATTCACGTATTAATCATC
AGCATTGCCGATGACTTTATGAAGCAATTCAGTTGGAATAAGGTATGATC
TTCGAACAAAATTTCTTGAGCGGCTTACCTCAAGAAATGTATAAATTGCA
TTAAATACGAGGAAAACGCTCTGTTTTCCTCCATTACATTTCTTCCTAGC
ACTATGACCGGAACACTCGATATATTACAAATCCAGGAATTCCTGCCACA
CCGCTACCCATTTTTATTGGTGGATAAGGTAATTGAATATGAACCTCGCG
TTCGTTTGTTAGCCGTAAAAAATGTCACCTTTAACGAACCTTTTTTCCAA
GGCCACTTTCCACACTTGCCTATTTTTCCAGGTGTTTTAATTTTAGAAGC
TTTAGCACAGGCTACAGGCTTGCTTGCAGCAATGAGTGACGATTCATTAG
GCAAAGGCATGACTTATTATTTGGCAGGCATTGATAACGCCCGTTTTAAA
AAACCAGTTGTACCGGGTGATCGATTAATGCTGAATATTACCTACCTGAA
AAACAAACGTAATATTTGGTCTTTCGACTGCCGAGCGGAAGTCGAAGGTG
AATTGGCAGCCAGCGCTCAAATCATGTGCGCTGCAGCGGTGGATTAAATG
ATAGACCCTAGAGCAGTGGTACACATTAATGCAGATTTGGCCGATGACGT
AAAGGTCGGACCTTTTTCAATTATTGGTCCCGATGTGCAAATCGATTCTG
GAACCGAAATTGGCCCTCATGTAGTCATTAAAGGTCCAACCATTATTGGC
AAAGAAAATAGTATTTATCAATTCACTTCCATTGGTGAAGACCCTCAAGA
CAAAAAATATGCTGACGAAATCACCCGCCTGGAAATCGGTGACCGTAATG
TTATCCGAGAATTTTGCACTATGCATCGAGGTACTCAGCAAGATAAAGGA
TTAACTTTTATCGGTAACGATAATCTATTCATGGCATATACACATGTCGC
ACATGATTGCGAAATTGGCGATCATGTTATTATGGCTAATGGTGCATCGA
TTGCGGGACATGTGCATGTTGGTGATCACGCCATCCTCGGTGGCTTTACC
TTGGTGCACCAATTTACCCAAATTGGTGAATATAGCTTTTCGGCCATGGG
TAGCGCAATTACCCAAGATATTCCACCGTTTGTGATGGTAGGAGGCAGGC
CCACCCGACCTCATGGCATCAATTCTGTAGGAATGGAACGAAATGGTGTG
CCACCGGAAGTTATCCGACAAATTCGTAAAGCATACAAAATTCTTTACAA
AAACAATTTACGTCTTGAGGATGCCATTGAAGAAATGGAAGACATGGCGG
GCGAAAGTAACGAATTGTCCAACATGGTCAGTTTTCTGCGTAATGTCACC
CGAGGTATCCTCCGATAGCAACACAACGTATTGCTGGCATTGACGAGGTT
GGCAGAGGATGCATAGTGGGTCCTGTATTTGCTGCCGCTGTGATTCTTAA
CCCACAAAAGCCAATTAATGGTCTAACTGATTCAAAGAAACTCAGCGAAA
AAAAACGCGAGCAACTGGCTAAGCAAATTCAGGAGTCTGCTCTTTGCTGG
AGCATAGCGCGTGCTGAAGCTAGCGAAATTGATAACATCAATATTCTACA
AGCAACACTTTTAGCCATGCAACGAGCTGTTTCGCAACTGGAATATCCGC
CAGATTATGTCTTGGTTGATGGTAATCGATTACCAAAATTGAATTGCCCA
GGCCAAGCTATTGTGCAAGGTGATTTATTAGTGCCTGAAATTTCTGCGGC
ATCCATTTTGGCTAAAGTTGCTCGAGATGCAGAAATGCAAACGCTGGACA
GACTTTATGCAAATTATGATTTTTCGGTGCATAAAGGCTATCCCACCCCA
ATGCACATTTTAAAACTTCAGCAACTGGGCGTAACCGCGCAACATCGAAA
ATCTTTTGCCCCGGTAAAAAAATACCTCACCTAAAATCACCCATGCTACC
GACATTTATTCATCTTAGAATCCATACTGAATTTTCTTTGATTGATGGGA
TTGTCAAAATAAAACCTCTAGTTAAAAAGCTGGCTGATTTTGCTATGCCC
GCTGCTGCGATCACTGAACAGAGTAATATGTTCTCTTTGGTCAAGTTTTA
TAAATCTGCACAAAACTCTGGCATTAAACCTATCGTTGGCGCAGATGTAT
TAATTTTTAACGAAGATGAACCCAGCGTACCGCACAAACTGACATTACTT
GCTCGAAATAAAAAAGGCTATGTCACACTCACTGAATTAATTTCACAAGG
TTATCAAAACGGTCAGCATCAAGGGATACCGATGCTGCAAAAAAGCTGGA
TAGAAAATAATCATGATGGCTTAATCGCATTATCAGGAGCACTAGAAGGA
GACATTGGTAAAGCGTTAATTGCCGAAAATGATGAACTTGCAAAAGACTA
CGCGAAATATTGGGCAACATTGTTTAAAAATAGTTTTTACCTTGAGCTAC
AAAGAGTCGGTAAATCCAATGAAGAACGCTATATTAAACAAGTAGTAGAC
TTGGCTTCAGAACTTGATTTGCCTGTTGTAGCGACTAATGATGTTCGCTT
TATCAAAAAGAGTGATTTTGAAGCGCATGAAGTCAGAGTCTGTATTCATC
AAGGTCGAGTTTTAGATGATAGTCGTCGCCCTAAAAACTATACCAAGCAA
CAATACTTACGTAGTGCTGAGGAAATGGCTGAATTATTTGCCGACATTCC
AGAAGCACTTACCAATACCGTAGAAATTGCCAAACGCTGTAACGTGGAAC
TTATACTAGGCGAAAACTACCTACCTGATTTCCCGGTTCCTTCTGGCAAA
ACCTTGGATAGTTATTTTAAGGAAGTCTCTCGACAAGGTTTGGAAGAACG
TCTAAAACAATACCCACCTATTGGTACTGGCAGCTTTTTAGAACGTCGCA
CGGTTTATGATGAACGCTTGGAAATAGAATTAAACGTCATCACGCAAATG
GGTTTTCCTGGATATTTCATGATCGTAGCCGATTTTATCCAGTGGGCAAA
AAACAATGCCATTCCAGTGGGTCCAGGTCGAGGCTCTGGCGCGGGATCGC
TGGTTGCTTATGCTCTAAAAATAACCGACTTAGACCCCATTGAATTCGAT
TTGTTATTTGAGCGCTTTCTGAATCCTGAACGTGTATCCATGCCGGATTT
TGATATCGACTTTTGCATGGAACGACGCGATGAAGTGATCGAATATGTTG
CTAATCATTATGGTCGCGACCGAGTATCCCAAATCATTACTTACGGATCT
ATGGCCGCAAAAGCCGTCATTCGCGACGTTGGCAGGGTATTATCGTTTGC
TTATGGATTTGTTGACCGACTGGCTAAACTGATTCCTTTTGAAATTGGCA
TGACACTGGAAAAAGCCCTAAATGACAGCGCCGAACTAAAAGCACTCTAC
GATAGCGAAGAAGAAGTCAAAACTTTGATCGACATGGCACGTTCCCTGGA
AGGCATTTCCCGAAATGCAGGTAAACATGCAGGCGGCGTAGTTATCTCTC
CCACCAAACTGACCGATTTTAGCCCTCTGTATTGCGAACAGGGCGGTGGA
AATTTAGTCACTCAATTTGATAAAGACGATGTTGAAGCAGTAGGTCTGGT
TAAATTCGACTTTCTAGGTTTACGTACCCTCACCATCATTGATTGGGCGC
TACAAACCATTAACAAGCTAAGACAGCTGCGTGGCGAAACAGCTATCGAT
ATTAGTCAAATTCCGCGAGATGACCTGCCTAGTTATGAGCTTTTAAAACA
CGCACAGACCACCGCTGTTTTTCAGCTCGAATCGCGAGGCATGAAAGAGC
TGATCAAAAAGTTAAAACCAGATTGTTTTGACGACATTATTGCATTAGTT
GCTCTGTTTCGCCCAGGCCCACTAGAATCCGGCATGGTGGACGATTATAT
AAATGTTAAACACGGCGCTAAAGCAGAATATGCTCACCCGCTACTAATCC
CCATCCTTAAACCCACTAATGGTGTCATTCTCTATCAAGAACAAGTAATG
CAAATTGCCAGGGAGATGGCAGGATACACTCTAGGTGGCGCGGATATGCT
ACGAAGAGCCATGGGTAAGAAAAAACCCGAAGAAATGGCAAAACAACGGG
AAATTTTTACCGAAGGCGCTATCAAAAATAATATTGATGAATCGATCGCA
ACCTATATATTTGATTTAATGGAAAAGTTTGCTGGCTATGGTTTCAATAA
ATCCCATTCCGCCGCCTATGCTTTAGTCGCCTACCAAACTGCATGGCTAA
AAGCACATTACCCAGCTGCTTTTATGGCCGCAGTAATGTCCTCTGATCTG
GACAACACCGACAAAGTAGTGGTACTGATAGACGAATGCCGGGAAATGAA
ATTAGACATCTGTCCTCCTGACATCAATAGTTCTGATTATCGATTTACCA
TTAACGACAAAAATCAGATTGTATATGGCATAGGAGCAATAAAAGGAGTT
GGTGAATCAGCTATTGAGGATCTACTAAAAGAACGTAACAACAACGGCTC
TTACTCTGGTTTATACGACTTATGCAAACGCGTTGATCTACGCAAAGTCA
ATCGCCGAGTATTAGAGGCCTTAATTAAGGCAGGAGCGCTGGACTCTATC
AATCCTAATCGTGCAGCTCATATGGCTGAGCTAACCACTGCACTTAAAGT
AGCCGAACAGCATGGCAAAATGGCTCTAGCTGGGCAGAATGATCTATTCG
GTCTCACTGAGCAAATAGAAAGTAGCTATAACGAAACGAACGCCTACACA
AACCCGGTTGACCCATGGACAGAAAAAGAAAAACTGGACGCTGAAAAACA
AACCTTGGGCTTATTTCTAACAGGACATCCGATTGCTGAATACCTACCGG
AACTAAAACATATTACCAACGGTAATCTCGCCAGTCTATTAGCGGATGCC
GAACGCTCAAAAAACAAAATGGAAGGCAGGGTTGCAGGTTTGATTGTTGA
AATGCGTACCCGCCAAACCAAACAGGGCAAAATGATGGGCTTTGCCACTC
TTGATGATCGCACCGGCCGTTTAGAAGTCGCAGCTTTTAGTGGTATCTAT
GAAAAGTATCGAAACTTGCTCAGCAAAGATAGTATATTGATTGCCGAAGG
TTCTCTCAGTATTGATGATTTTAGCAATAATTTACGCATGACGGCGGAAA
AACTCTACAGCATGGAACAAGCCCGAGACCTTTTTGCCAGAAGCATAGTA
CTAGAATTAAATGATGACAAATGGGCACAAGAACGACCATTTACCACAGA
ATTAGCCACTATTCTCAAACCCTATTGTGGTGGACAATGTCCAATTAGCA
TTGAGTATCAGGGCAGACAAGCAAAAACGACTCTACAACTGGGCGATGAG
TGGCGAGTACACCCAACTGATGAACTTTTAATCAGATTAAGGCGACTTCT
GTCATCGCAAAATGTACAAGTCAAATACAGAGCCTAGATACCCATCCAAG
CAATTTTTCTAAATATTAAAAGCTACCAATATTAACCGCTTTTTCATTTT
TCCACTGACACAAATGCTAGCTTGGAAATTCCAGCATGTTGTACTGTAGC
CATTAACTCCGCTACTTTACCGTAATTGATGGCTTGATCAGCATAAATAT
GGACCACCATCTCTGGATTTTTAGCCAGTTCAATTTTCAGCCTTTCTTCC
AAGCTATTTAAATCAGGAATTGGATTTTTATTTAGCGTAATTCCGCCTTG
CGCATCAATACCTAACTGAAATGGCTGCTTTTGGGTATCAGGGGTAGTGG
TGGCTGTTTTAGGTAAGGCCACATTCACTGATTGTGTTAACAAAGGTGCG
GTTACTAATAGAATAATCACCAAAACCAACATTACATCGACAAGCGGTGT
GACATTAATTTCGCTAACGGCTTCATCATCATCGCTATTGGTTTTAAATC
CCATATTTCCTACTCCTTATTTGTGACATCACCAAAAGCAACATGCAAAA
ATCCTGCCACAAAATTTTCCAGCGAGGCTCTCAAATGCTTAGCTCTACGC
AGAAAAAAGTTATAGGCTAATACAGCAGGCACAGCAACAGCAATACCAAT
TGCTGTTGCAATCAATGCGTCACCTATCGGCCCGGCCACCACATCCAAAC
TTGCAGAACCACTTTCACTAATATGGTGCATGGCATGCATAATCCCGACC
ACAGTACCAAACAAACCTACAAATGGAGCAGTACTCCCTATACTGGCTAA
CATAGTTAAGCCACTTTCCATTTTTCGTTGCTCTTCCTGTGTTTGCTTGC
GTAACGCCTGCTCCAATAATTCTGCCGGAGAACCGCGAAACTTCAAACGA
ACAGAAGATTCTGGTTGACGCATAGCTGCCAACCAAGTGAAGCCGCAAGC
GGCGATTCGTGCTTTGGGGCCTTTGGCTTTGTCTGCCGGTAAGGCTTCAG
CAGCATTTAAATCAGGTGCATCCCAAAAAGCTGCATTGAATTGCTTATTG
TAATAATTGTTCTTGGCAAACTGCCACATTTTAAAAAAAATTAAAGTCCA
TGTTATCAGTGAAAAAAACAACAAGGTATATAAAGTAATATCAATAACAA
CATCTTGGGCAACAAAGGAAGGCATTCATCTCTCCTGACTCTAGTCATCA
AACTGAAAATTAATCGGTACTGTCACCGAACTATCCACGGCAATTTCACC
TGGTTTATTTTGATAAAATCGCCTTTTTAAAAGCAGCTATTACTGCTGTG
TCAATAATTTATGAGCAAAACCACGATTTAACCTCAACTTTTTCTATGCC
CTGTTGCGTTCACTAACCCAACACTTGCCCCGCTTAACCTCGACAATATT
CCTCCATAAAAAGGATGCCACAGAGATCCAATAAGTTTCTCTAAAGTTTT
ACATATAAGTAGATAACCAAACAGCATAAAATCTGGCAATTCTCGCACCA
GTCTTAACTAGATTTTAGGTAAAGACTTAATAAAATGGACATTTCAGCTC
TGATTTTTTCGCGCGGCGCTTTTGCCTAGGAAGGAACAACACCGGCCAAT
ATTGGTGCGCACATAACAACCATGAACACATTTATCATTACGGCTTCAGC
TTGAATTTATGTGAATTTACTATGCTTAAAATTAAGCATTGTAGAATAAT
TACTCTCATATGTCAGTACTTACAAATAAAACTTAATATATTCACCATTA
TTAACACCCCCCCCTATCATCCAATACATAGAATTCAATACCACCATAGA
CTTAAACTAAGTCCTATTACTATTCACAATTCGATAAAGTGTTGTAATGA
TTATTTGTGGCATAATTACAGCTTAAATTGGCACACTCAGGCTTATCTTT
CCATGAACCAAAAACTAACCAGTTACTCCAAGGAACAATTTACCTCACTT
ACCTTAGGTGCCATTGGCGTTGTATTTGGAGACATAGGCACCAGCCCACT
TTATGCTGTTAAAGAAGTGTTTCATGACGGACTAACTACAACAGCACCAC
ATGTCATCGGCGTTTTATCGCTGATTTTCTGGTCTTTAACTCTAGTGGTT
ACCACAAAATATGCAATTTTCATCATGCGTGCCGATAATAAAGGTGAGGG
TGGAATTATGGCTTTGATGGCATTAGCATTAAATGGTTCCCGAAACAATA
AACATAAACAAAAATTTATTATTTTTATAGGTTTGCTCGGAGCGTCACTA
TTCTATGGTGACAGTATCATCACTCCGGCCATTTCGGTCTTGAGCGCCGT
GGAAGGCCTGGAAATCATGGCACCCAATCTGGATAAATATATCTTGCCGT
TTACCATTCTGGTTTTGTTTGGCTTATTTGTCATGCAAGCTAAAGGCACC
AGTAAAGTAGGGCGTATATTTTCACCTGTCATGGTATTTTGGTTTGCTAC
GCTAGCCGTGCTGGGCGTAATCAACATCTATAAAGCTCCAGAAGTTTTGC
AAGCCATTAACCCATTTTATGGTGTAGAAATGCTACTCCAATTAGGCTGG
AAAGGGATGATAATCATGGGTGCTGTGGTGCTGTCGATTACAGGTGCCGA
AGCTTTATATGCAGATATGGGGCATTTTGGCCTAAAACCAATACGCGCAG
CATGGTTCAGTTTTGTTTTTCCAGCATTGTTACTTAATTATTTTGGACAA
GGAGCATTGTTAATTAACAACCCAGCTGCAATAGAAAACCCATTTTACCT
ACTCGCTCCAGACTGGGCACTTTATCCTCTATTAATTTTATCCACCATGG
CAACGGTTATTGCTTCTCAGGCTGTAATTTCGGGTGCATTTTCCATTACT
CGACAAGCCATACAATTAAGCTATTGTCCGCGCATGAATATTAGACATAC
CTCTGGCGATGAAATGGGACAAGTTTATGTTCCCGCTGTCAATTGGATAT
TGATGGTGGCCGTCTTTATTCTGGTATTAACCTTTCAATCGTCTTCTGCA
CTGGCTTCAGCATACGGCATAGCTGTTACAGGCACCATGATGACGACAAC
CATTTTAGCATTTATAGTCATTCAGGCTCTGTGGCAATGGAATAAAATCA
CCAGCATCGGTTTTTTATCCTTTTTTCTAATAATTGACCTGACATTTCTA
CTACCTAATTGCCTAAAAATCCCCACTGGCGGCTGGCTACCATTAGTTGT
AGGTGCTGTATTATTTTTGGTGATGACCACATGGATTAAAGGCCGAGAAC
TGCTAGCAAGGCATCTAGAAGAAAAACGAGTGCTATTCGAGGAATTGGAC
GAAAAGCTGAATGGACATCCCTTAGTATCCGTACAAGGCACTGCTATTTA
TTTAGCCAGAAGCTTACATGGTGTACCTTTAGTCTTACTACACAATCTTG
AACACAATCATGTTTTGCACGAAAAAGTCATTGTGCTCACTATTGTCACC
AAAGAAGAGCCTTATGTGGACGAAGCACATCGCGTGAAAGTTCGCGCTTT
TGGGGAAAAGCGTAACTTTTATCGAGTAAAACTCTATTTTGGCTTTCAGG
AAGAACAAGATGTACGTCGAGCATTGCAATTATGCAGCCATGAAGGTTTG
ACTATAGACCAAAAAACCGTTTCGTTTTTTATCGGCAGTGAACGGCTTTC
TTTCCGTCGCCAAAGCCCAATGCCAAAATGGCGTCGTCCGCTATTCAGAT
TTCTCACCCATAATTCCAGCAGCGCAATAGAGTACTTCAAAATTCCTGTT
GAACGCGTTATTGAACTGGGTATTCGCGTTGAACTATAAGCTTCTTTACA
ATCATGAAAAAAACAAGTCTGATCAGTATTTTTCAAGTTCTATAGCATTA
GCAATCAATGCCTATAAAAAAATTTATACTCAACTGATCGAAAACTTGTT
TTCAATTGGCTCTTATTTCATAACACCCTCAATTAATTACCCAAGCTATA
AAGCGCAGCAATTTGATCGATTACTTCTACAAGATAATTTTTTGCATTTC
GTTCTCAATTGCTCATTGCTACAAAGTTATCCGGCTCAGCAATTACCGGA
TTAGTTAGCACGCCAATACCCTCAATCTCAATTCGTACGACCTGACCAGG
CCTTAAATAGCCACGTGGTTTCATTTTAACTCCCACTCCACTTGGGGTGC
CTGTGCTGATTACGTCTCCAGGCTCCAAAGTCATCACTTGAGTAAGATAA
GCGATCGTTTCATAACAATTGAAAATCATTTCACTGGTATTTGCATTTTG
CCGTAACTCGCCGTCGACCCAGGTTTTAAGGGTAAGGTTATGCGGATCAA
CTATTTCATCTACCGTCACCAAGTATGGGCCTAGTGGTCCATGAGTATCA
AATGACTTACCTAAAGTCCAAGTGGGCGAACGTTGCTGCCAGTCACGTAC
GGTTACATCATTACAGATGGTGTAACCAGCAATAACTTGATGCGCATCTT
CCACATTAACATGCCGACATCGTTGGCCAATTACAACGGCTAGCTCACCT
TCATAATCGAGTTTTTCGGACACTGACGGACAATGTATCGCCTCCTCAGT
ACCAATGACGCAAGTACTTTGTTTGGTAAAAATAGTCGGATATTCTGGTT
TTTGAAAACCAGTTTCGCTAATGTGATCAGGATAATTTAATCCCAAGCCT
AAAAACTTACCGGGACGAAGCACTGGAGAAAGTATCTTGACATCGGCCAA
CGCCAATTGATGTCGACCAGAATCGATCAAATTCTGCATAGCAAGCATCC
CACGTTGCCCTGCTGCTAAAAATTGCAGCATATTATCACCACAGTCGATA
TTGCCAGTGGCAGTGACTACATTTTCATTCAGAATCGCGCCTATTTTGAC
GCGATTTTCATGGCTAAAAGTGAGTAGTTTCATAATATTGCCGTTTTTTA
TCAAAAAATGGATAAATTTTCCACATATGTGAAAAAAAATTAGTGAGTTA
AACTTGAAAAAATTGGTACGTTAATTGCGTAAAGCCCCCGAATTCCGTGG
CCTGTGGCGGCTTAAAATAAAAAGTTGACATATTTATTATTCTATGTTTG
AAATATTTTTTTCTTGCCAATTAAAATTATGTGGGTTAACCTGAAAACTC
ATCGACCAAAACATTACATTAATGAGGGGACTAAATGATGAGAAAAAACA
AATACTTAACTAACACTTTTCTAGCGATTTCTCTAGTATCTTTTTGCGTA
CTGGCTAAAGCCGAAACTAAAAAATACCAGCTAGCAGATAGCCAAACGGG
GATAGCTTCTTATTTTAACGACAAGTACCACGGTCAACGCACTGCCAGCG
GAGAACCTTACAATAAATTTGCTTTAACTGCAGCGCATGCATCGCTCCCA
TTCGGCACATTACTGCATGTTGTTAATCTGCGCAACAATCACAGTGTTGA
TGTACGCATTAACTCCAGAGTTCATCATGCAAATAAACGCTTACTGGACT
TATCCAGACAAGCAGCCAAACAACTCGGCTTCATCCAAGCAGGGACTACC
AAAATCGCCATTACCATTCTTCGCCTTGGCGAAGCATAGAAACTTTTTAA
AAACTTCACATGTCTGCACCGAACAGTAACAGACGCAGCAGTTTTTAAAC
AGCTTCTGAATTGAATGATCAACTTACTCAATAATTAAGTACTTTTATGA
TCAATTGGAATTATACCTATGCGGCGATCTGGCGACAGAACAAACAATAT
CTGCGCCCAGTTAAACATCTGGACACAATACGCCTAGAACAACTATTAGG
TATAGACGCACAAAAAAAGTTATTAGCAAGCAACACAGAGCGATTCTTAT
CTGCCTTACCCGCTAATAACGCATTGCTTTGGGGCGCAAGAGGCACAGGC
AAATCATCGCTAGTAAAGGCTCTATTAAATGAATATAAAGATAGAGATTT
GCGCCTTGTTGAAGTCGACAAACAAGACCTAATTTATCTACCTGAAATTG
TTGACGAAATTAGAGAACAACCACAGAGATTTATTATTTACTGTGATGAT
CTATCTTTTGAAGCTGGCGACAGTCTATATAAACCACTTAAAAGCGTATT
AGAAGGTTCAATCGAACTACCTCCAGAAAATGTGCTGTTTTACGCCACAT
CTAATCGTAGACATTTACTGCCAGAACATATGAGGGATAATCTTGAGACC
CAATTGATTGACGGTGAAATACATTATTCTGACAGTATCGAAGAAAAAAT
CTCGCTTTCAGATCGATTCGGCTTACGCCTTTCATTTTACCCACAAAATA
CTGACACCTATCTGGAAATTGTGGATAGTTACTTTCCCGATTACCAGGAA
AATCGTGAACATCTTCACAAAGCTGCTCTAGATTTTGCTCATCAAAACGC
CTCTAAAAATGGCAGAACTGCCAAACAGTTTTACAATAGCTTTTTGGGAA
GCTCTCATTTAAAGGTTAAGCTTTAAAAACTCCCAAGCCTCAGTCGACTT
CGGCCAATGCCTTATACTCAATAGGAAACACTTCTTTAAACAAAGGCAAA
GGAATACTGTATTTTACCAACAGTGAATCAAAACTTTCACCCATTTTTAC
TCCTTTTTCAGCCACCGCCTTAAACTCTGACAGAATATTAGCTTGATTTA
AAATAAATCCATACATAGTACTGTCTTGGGGCTCTCCAGATTGCTCTGCA
AGCGCAATTAACAAATACTCCGGCAAACTCCATTTTCGGGCTATTTTAGC
CGACAACAACTGCGAATGATCCCTAACAATTGCTGAAAATACTGAACCTC
TTGGCTGATAATCGAGATGCTGACCTAAGGCTTTGGTTAATAAGCCAAAA
ATTGCCAATTTTCCAATATCATGCATCAAACCTACCAAGTAAGCATTATT
TGGATCACATTGACCATAAAACTTTGCTAGCGCACGACAAGCTTCAGCAC
AGTCTTGTGAATGCTGCCATAAATGCTGTCCAAACATACGAAAATAGATA
GGCGCAATCAGCACAAGTCGCTTCATTAAAACCGAACTGACTATAGTTTT
TAAATTATCCAGGCCTAACAAAATTAGAGCCTTATTCAGATTAACTATCT
TTTCATCAGTACTGTGCCTAAATAAAGAACTATTCGCCATATTCAAAACT
TCTGATGCAAGAGCCGGATCGCGATTAATATAAGACATAATCGTGCTTGA
GGAAATATTAATATCGGTTAATTCTTTCAACAATGACATAGCAACATCAG
GTAAGCGCGGAACTACGGAGTCTGGAATATCTCCCGCCAACATTGCCTCA
AGACTTTTGATAATATAAATTTCTATTTCATTTGGAGGTTGATTATTTTC
AGAATGTTCTCCCAGCAAAAAATCGTTAAAACTAGTTGCCAAAGATAAAT
AATCGCAATCGGCTTGTATCTTTATATCCTTACTAGCGTGAACAAATGGC
TGTGGCTTTTGCTGTGGCTTTTCTTGATAAATAGGATTAAATTCAGATAC
ACTTTCCTGCACCTGACTCTTAGACTGAGAAGAAAAAAACAGCCGTTTTA
AAAAACCAAAGACCATATTTGTAAGTTAGTGCTAACAATTTAGCTTGAAA
CAGAAGTTATCAAAACACTATTTTTTAGTGTACTATTTAGATTAGTTACA
TCTTAAAAGTATTTGTACAGAGCTAATAATACACATAGCACGGCCAGTTT
AGCTTTTAATAAAACATAGCTTATAGCTATCGCTTTCAGGTTTAATTCGA
TGTATGCCAGAAGAACTTGACGCAAGACACCTGTTAATAATTTTAGTCGT
CTAAGTTTTGGGTATTTGTTGGTTTATGACCTAAATCCTAGCTACGGGCT
TAAGTTCCAATACAACGAAAATACTATAGCCTGATTAAGTATAGCGTAGC
ATAAAATTTACGCACATAAAGATTGCAGAAAACTAAAAAACAACATTTTA
ATGTGTACCATAAGTTGTTATTCACTTCTTATTTCCATTTTTCATGCTTA
GCCGCTATATCGTCCTATCGAAGTTAAGCATACCGCCGCGATTAGATGAT
CTAATTATTTTTAACTACCAACACAGCAATTGATATGAACGAACATAAAG
CATTGACCGACGTGTATTCCAGCTTACTGGGCACAGGTGATACATCAGCA
TCTGACTTTTTAAACGCGACAACTGAAGAATTGAAAGATGCCATACTTGA
ACACTTTAAACCAAAACACATGGAAGATCTTTTTAAAGAGGCCTTTATAC
GCGGCATCAACTATGCATTATTCCAACAAAAGCATAAAGACACTCTCATG
ACAGAAGAAGATTTCTTTGGTGAAGACGGGCTAATTACAAAACATATCGA
TTGGGACGAAGCCATGCTTGATTGGTAGTTTTTACTCTTTAATATATTGT
CTTGTATCCAGTCATGGAGCGAAGTTATTTGCACTATGGGTATCGCTCTG
TTTTTCTAAACGCTCTAAGCGCAAATCCGGCACTTTAGACACCCATAAAT
CCGGCTTTTCGGGAAATGCGATTAAAACGCCAGTACGCTGGTAAGATCTT
CGTTCATAAAAGGCAATCAGCTCCGTTCTAGATGAAATCACATACATAAC
GAAACGATTTACGGACCAAGTTTGCTGAGCAATTAATTCTGCCTGTTGCA
ATAACTTTTTGCCAATACCTTGACGCTGATAGTGTGGCGAAACAGCAAGC
ATACTGATTTGTGCCTGTTGATCAACATGCAATAAGAGCACTGAAGCCAC
TAATTGACCATCAAGCTGTCCACAGATCAACAATGAGTCTTCATCCGTTA
AAAGCCGCAGTATTTCATTTTTATCGGTTCGACGTCCATCAAGAAGATCA
GCCTCCGATGTCCAGCCCTGCTTACTCACCGCACCGCGATAAGCAGAGTT
GATAAGAGCTACTAACTCTTCAGCATGATAAAAACTGGCAGGAAAAAACA
ACATTCAATCATTAAAAGATGACTATTGACGAATATCAGCTTTTACGCAA
AAAGGCGCTGACTCTAGCCTTTACCCGTAGCTTTAATTGTTTTGAATAAA
TATAAATAGGAGTCTCTACAATTTTTGCATGCGCCCAATGCAACCATCCA
CTAATAGTAGTGTAGACCAGAGCTATGCCAGAAAACGTGAGTAGCTGAGT
TTTTGTTATGGTAAAAACCCGCGCAACAAGCAAGGTACCTAATAATTTTG
CTAACACCTCCAATAAAATACCCTCTAATAGCATTCCATGTAACAACAGC
CAAAATGCAGCCAAATTGATAGGCGTCACAATCAAAATAGGAATCATAAA
AGCAAACAACGCAATATTAGGTGAAACTTGACTTAACCAGCGCTCAAAAT
TTTGTAGCCTTAACAGCTCTACCAGATAATGCCCAGCAGCTAATAAAATA
TCCCATAACCATTCTTCAATAATCAGAATAACAGCAAGCAATGTCAGTAA
TAGTTTTTTCATAATGGTTTTCGGTCTATAAATTAACTTTGTGGTCAATA
CTCATTAGCAGAAATAATGAGATACTATTTACGGCTCATACGACATCATT
ATTTTTCATACGGGTATGTTTATGCATAAAAACATTTACTTCACATCTGC
TTATGCTGTAAAGGTACCACAAATTATATATGGTACAGCCTGGAAAAAAG
AACGTACGGCAGCACTTGTGGAACAGGCAATCAATTTAGGCTTTCGAGGC
ATCGATACCGCTTGTCAGCCAAAGCACTACCAAGAAGCAGGCGTTGGCCA
GGGAATAGCAGCCAGCCTACAGAGCGGATTGCAGCGAAGCGAACTTTATT
TGCAAACTAAATTTACCCCTTTAAATGGTCAAGACCCTTTACATATTCCT
TATGATAAGCACGCCCCTTTGCATGAACAAGTACAGCAATCATTTCATAG
CTCTCTACAAAACCTACAAACACATTATCTAGACTGCTTAGTCCTGCATT
CACCTTTACCGATTCAGAATCAATTACAAGAGGTTTGGCAAGCAATGGAA
CGACTGGTATTGGATGGACATGTCAGACAATTGGGCATTAGTAATTGCTA
CGATCCCAAACAACTTGAATTATTGTATAACACTGTACAAATTAAACCAG
CCATCATTCAAAATCGGTTTTATAAAGAATCACAATATGACAAAATCATT
CGTGACTTTTGTCATCAACACAATATTATTTATCAAAGCTTTTGGACACT
AACAGCAAACCCTCATATTCTGGCAAATAGCATTCTACAAAAACTGGCAA
CCAGAAATAAAATGAGCAGTGCCCAAATATTTTTCCGTTATCTGAACCAA
ATCAATATAGTACCTTTAACCGGAACCTCATCAGCTACGCATATGCGCGA
AGATTTAGCTATTTTTAATTTTGATCTAAGTCGCGCTGAATGTGATGAAA
TTAGCTCATTGTTTTAATTTCATCACATTCTTAGCTTCTGGCTTAACTTA
CTGGAAGGTAAAGCCCCCCCAGACCTGTTTATTATTTTCAGAGCCATTAT
TAACCGTAAACGAAACTATCCTAGCTTAATGGGGCAATTTGTTTATTTCA
TTTACTTTCTCAAAATCAGCGCCCACACTAATAATAAAACTGGTCACCTG
TTCAATACTCATTTCAGATTTAATAACTTTTGACTCATGAACAATCACCG
CAAAACCAGATGTAGGGTTTGGCGATGTGGGTACAAATAAGACATACTGA
TTTTCGAGTTTATTGGTAACGTAAGCGGGTACCCAAATACCTTCTTTAGG
ATATTCCAGATAGACCACTTCACGCGGCTCATGAAGCTCATGACCGGCAA
TCATATTGACCAATTTTTTGGTTACTCTATAGACAGTACTTAATAACGGA
ATTCGTTCAATCAAATTCTCAAATGCCGCAATAATTGAAAACCGACCCTG
GCTAACGCGATGTCCAACATAAGTAATAACGGCAAAACTAGCAGCAAATA
ATAAAAAAGTAACAAAATAGTTGTCAGAATAACCGTAAACAAATCGGAAC
AAATCGGTCAGCATATCCTTAACAAACAACACAATTTGTACTATCACTAC
AATTGGAATGAATGCGAGAATACCGATCAACGTATAATTCAGTAATTTTT
TCATGTTTGCACCTTTTTAATATTATTGTTAATGTGTATAACTAACTGAA
ATAGCCTATCTCTGTTTCATAGTCTTTTTTCTGAAAACACTTTTGTTTTT
AAGTTTTCAGGCGGGCCTAGCATATCTTTAATTACACTAAAAATCCATTC
ACCTACAGAAAACAAAATAAACTTTATTGTTATGACTAGCTATGCACAAA
GTTTTGTGTAGTCAGAGTGTTAAGACTTTTCGGAATGCGATAACAATACA
GACGCGTTTTTCTGCTGTCAGCAATTTCAACCACAAACTCAGGCGACCAG
AGTGGTACTGGAAATTCGGCAGAAATGAATAAACGGCCCGCCTGCATTTC
CCTAATAATCTTTTCACCCACCCTAACCATCACCAATGGCGATAAGAAAG
CAAAAACTACCGCATATTCTGTCAAATCCGCATCCCATAAACTACCCAGA
CGCACATCAACATTTGTATACTGCCGACAACGACAAAATGCAATTAGCCA
GGGAATGGGGGCTCGCTCCAACCCCACAACATGCAAACAGGGCAGATGTT
GCGCTATAGGCAAAATAACCGTACCTACTCCAGCGCCTATATCTACAAAA
TTACCCGCATTTTCACGTTTAACTAGAGCAAGTATCTCATCTGCAACACC
TGAAGAGGATAAAAAAAGTGGCACATCTCCTTTAACTGTTCCCCAAAATA
CCAAAACCAACAATACAAAAACAACAAAATATAGCCAAGCAGGTAGATTT
ATTGCCATCATTAGCAATAAACTAGGTAAAAACAGCAGATTGATTAACCA
CCACCAGCTAGCCTGGCGAAGCAAGAATGAAAAACTAGCGGAGACTATCG
CTTGAAAAAAAATCAGAAACCAGAGATTAAGATACCCCTTTACCAGATAA
CTATTAATAACAAATACGACAAACCCAGCAACAATCTGGATAAGCAATGC
TTTTAGTAAAGACATTTAGCCACTTTTCAGCCTATACAGATCAGTAATCG
TAACTGGTACATAAAATAAAAATCACTTATCTCAAGTTATTTATCAAAGC
CTTGTCTAATAAAAAACATTTAAAGTAAGGCAATGTTTATGTATTTTGAT
TGGACAAGTCTACAAACTAATATCACCTTATTTCGTTGCGCCAGGAGAGG
TAATTTTCAGATTTTCTTGTATATGGGGTGCTATTGTCGGTAATGGATCA
ACCCCAGTCGCTTGATCGCCAACACCATCATGCAATACTTGATTCTCGGT
TTTTTTATTCATAACGATAATTGAAATCCTTCTATTTATCGGATCAGAAG
GGTTTTGCATATTATAAGGAATGCTAGAAGCTAACCCGACTACTCTTAAA
ACTTTTTCTTCGGCCAAGCCACCTAGATTCAATTCGTGTCTGGCCACATT
GGCACGATCAGTAGAAAGCTCCCAATTCGAATATCCCGATTTATTAGTCG
GAAAAGGTAAGTCATCAGTATGCCCATTTAGACTGACTTTATTGGGCAAT
TCATTGATCACCGGCGCTAAGGCCCTAAGAATTGCAGACGCATAATCTTC
TATGCCTGAACTTGCCAATTTAAACATAGGCCGATTTTTGGCATCAATAA
TCTGAATTTTCAAACCTTCTGGCGTAGACTCAAGTTTGATTTGATCTCGA
AATGCAGCCAAAGCAGGATTGGCATCCAACATTTCTTCGATTTTGCTCTG
CAGTTTTTCCAGTTTTTGCTTTTCCTGTTGTTCTGCCAATTTTTCCACAT
CTTCAGGTTTAGCTTCTACTGGAGGAGCAGGTACCTCTTCAGCCTTTTGT
ACCTGTCCATCGTCCTGAGACTTCATATCCGAACCACCCGCTTGAATCAC
ATGGGTTCTATCACCTGTACCATCGCCACCCGAACTAATTGCAACACTCC
ATGGGTTCTGAAAATAATCGGATATTCCCTTTTTAGTTTTTTCATCGGTT
GTCCCTAAGAGCCACATCAACAAGAAAAATGCCATCATTGCCGTCACAAA
GTCAGCATAGGCAATCTTCCAAGCCCCACCATGATGACCATGCCCAGCTT
TTTTAATTACTTTCTTGAATATTATGGGTTGCTCAGCCATCGTCGCTTAC
CCTTTGGCCGCTTTCAACTGTTCTTCCAGCTCAGAAAATCCTGGGCGCGT
GTGATGAGGAATAGCCGTACGCATAAACTCTACCGTCATAGGCGGAGAGG
TTCCCTTTGCAACATTGAGTAACCCTTTCTGCGCACATTTATAGGCATTC
GCTTCTTCTTCCAATCGATCTGACATAACTGCAGCGACCGGACCAATGAA
CCCATAGGAAACCAAAATCCCCAAAAAGGTACCAACCAAAGCTGCTGCAA
TCAGTTTACCCAGTTCAGCAGGCGGAATACCAACGGATTCCATAGTATGA
ACCACCCCCATTACCGCAGCGACGATACCAAAAGCAGGCATACCATCACC
TACACGTTCTACAGCTTTAATAGGTGCATGACCTACTTCGTGGTGAACTT
CAATTTCGGCATCCATAATGTCTTCAAGCTGATGGACATCAACACCCGTC
AAAATCAGCCGTAATTTATCGCTGATAAATTCCATTAGATGATGATCGTG
TACAATCTTTTCTCCAAAAATAGAACTACCTTCTGGATCATCCACCACTT
TTTCAAGTGACAATAGCCCTTCTTTACGTGCTTTCTGACTAAGTGCATTG
AAACTAATAAGCAACTGTAAATAATATTCCTTAGTATAACTACTACCTTT
CAACGTGCCTGTTCCACCTGCTATAGCAGCCTTTACAGTGGTTAATGAGT
TACTGGCAAGAAACGCTCCAAAAGCCGAACCTACAATAATCAACACTTCG
ACTGGCTGCATCAAGACACCCAGATGCCCACCCGCCATCATGAATCCACC
CAACACACAACCCAAGATGACAACATAACCGATGATTACAAACATGGCTC
CCTCTAATAAAGTAAATTGCTAAATTTAAACCGCGTTAATTTAAGAATCG
TTGCGGTAAAATGAAATCTCATTCAGATGAAGATAGCAGATTATTCAGTT
TTGGCTTAAGAACCAATTTGCTTAATGCAGGAAGAACTACAAAAGTACAC
GTCATTATCCAGAAAATGCCAATTGTAATGACTAATCCCATGCTTGAAAT
TCCCTGATGAGGAGAAAAAGCCAACCCAACAAAACTAGAAATAGTGGTCA
AAGCACCATAAAACATGCCTCTGGCAGTACTTGATTGGTAAATATTTTGA
TCTTCTGCTAAAGAATGATGCAATTTTTCCACCATATGTATTCCATTATC
AACGCCTAAACCCATTAATAGGGGCAAAGCAATAATATTAGCAAAATTGA
TAGGAGTCCCTGTAAATACAGTACTAGCCATAGTAAACAATCCGGCCAAA
ACCAGAGGAGCCATTACCAATAATGTATCCACAATAGAACGTCGGATAAA
TAACAATAAAATGGCAATTGCAACCAAAGCAATAATAATGGCTTCTTGAA
ATGAACTAATCACCGCCTTCATGGATTCCCAATACATCACTGGTAAATCA
GTCGTATCAGAAGAAACCGATTGCACATCAGTTATAAATGCTTGTAAATT
TCCTAAATCGTTTAAATCATATTTAGGATAAATCTGAATACGATATGCAC
CGTTGCTACTTAACCAACGCTCTTTTATTTCTTGAGGTATATTTTCGGGC
TTGATTTCTTCGGCATTAAAACTGGTGAGCAATTCGTTCATCACGGACGG
CAAAGTACCTAACAAAGAGGTTTGAATTTTTTCAATAAACACGCCACGAT
CAGGCTGTAAACGTGCATCAAGCTCAATCAAAACATCCTGTAATTCATGT
TTAAACGTCAATAAAGATTTGATTTCTACTGCATTGGTTTTTTTGGGTAA
ACTGTCATCAATAGCAGCAATCATACGTTTAATGCTTGGCAAGGGATCTG
AACCGACTTTTAATTGCGGAAACATTTGACTCCTTAAACCCGAAGTCAGT
GCCATTTCATCAATTACCATCAACTTTTCTTCTTGTTGATCAGGAACAAA
ATCAAACAAACTGATTGTTTTGTTTACCGTCTTTAACTGCAATAACTTTT
TCTGAGTTGCGCGTGCTTCCGCTTCATTTTTAGCCAAAACTGTCAACGTC
ATGGGAGAAGCATCCTTATCCCGCATCAGCTCTTTAAATGCGATCACTGA
TTCAGTATGAGGATCTCGCAAATTTACTGGATTAAAATCCGTTTTCACCT
GAAATACAAAATACACAGCAATCACAGCAATCACAACGGTTGTGAAAGTA
ATGAGTTTTGCGTAGTGTAGGGTAAAGGTCGCTAATATATTGGAAAACCG
GGATGCACCAGGCATTTCACCATGCAGATCATGAATGGGTGGCAAAGGCA
AAATTTTCAGTATCACTGGCAACACAGTTAAAGTNNNNNNNNNNNNNNNN
NNNNNNNTGGTACCTGCCAATAAACCAAGCTCAGAAATACCTTGATAATC
TGTTGGAATAAAGGCGTACAAACCTATTGAAGTGGTCACCGCACATAAAA
TAAGCGATGGACTGGTGGATAAAAGTGCCGCCTGTATCGCTTTAGTTTTA
TCTCGACCATGCAAATCCAGATTATCGCGATAACGTAAACAAAAATGAAT
GGCATACTCAACGCCCAAACCAATATTTGACACTGCAAAGGCTACCGAAA
TCAGATTTAATTGTTTAACTGCAATGGAAGCAAACAAGCCACAGAAAATC
ATCCCGAAAGCCAGTGTAACCAATGTGGCTACCATTAACCACCAGGAACG
ATAAGCAACTAATAGAATGACTAACACCAGTACCAATGAGAACACACTGG
CAGTGAAAGTTCCCTGACTCATACCCGCCATTTCATCGTGTTCTAAACCT
ACTTCACCGGTAATCCAGACTTTAACTTCTGGTAAATTGGGATCCTGTAT
TTTCTTAATCGCTTGATGAATTGCATTGATTGCCGGTTCTACTGGTAAAA
TTTGGCTAAAATCAAATTTTGGCGAAATAATCAAAAATGCCTTATCGGAC
TGCTGTTTAGTGATGTTATTTTCAGCAATCAGTTTTTGCCAAGACAACAA
ATCAGTTTCTCCATTCAGCGTGTTATGCAATGAATAACTAACTTTGTCTA
TCAATGAAAACAAATCAATAGGTACTTCCTGTGTTTTTGTTTCTGCGTGC
AGAGCATCTTCAAAGATAGAAAAAAAACCGTTAAGACTGGGATCCTGAGA
AATACGACCAATAAAAGGCTGAGCCTGGGCTAAAGTGATGGAAAAATCCT
CTAATTTATCTTTTTCCAAATATAATAAGCCATTACGGTGAAAAAACGGA
TTTTCGTCAGGTCGATATACTTTAGTAAAATGCAGGGAATCCGCACGTAA
TTCTCGTGCTAAGCGTTGCGCCGCTGCTTTAGTCAATTCTGGACTTGAAG
ACTCCAACACCAACAATAGGGTATGTAATTCTTGACCAAATTCCTTTTCA
AAATTTCGTCTATTTATCTGAAAAGGTGCATCAGGGGCTATCAGCTCAGC
CGTATCAGTATTGATACTTAAATGAGTGCTTGTGTATTGCACAGCTAAAA
AAGCCAATATTAAAATACCGCAAAGCAATAAACCTGGGGAATAGAGTAGC
CAGTTACCCCAGCGGTAAGCAAGAATACCTATACGTTTCTCTGTAGACAT
ATTAAGCACTCACTATCGTATTGATCAGGTAAACCGTGTATCCACCATAT
ATAGCCACTAAAATGCCACCTTCCACACGATTAATACAACCACTACCTGA
TGATTTGTGATAGCCTAAAACTAACAAAGAAGCCGTTAAAATGGCCATTA
ATGGCCAATCTCTATGCAAAATTTCCGCAGGAATACTCATTGGCTGAATC
AATCCGGCCAGCCCAACCACGCCTAAAGTATTAAACAAGTTAGAACCAAT
AATATTACCAATTGCCAGTTCATCTTCACCCTTTCTGGCTGCTGATATGG
ACGAAGCTAACTCTGGCAGAGAAGTACCAATAGCCACTACGGTTAAACCA
ATAATCAAATCACTCACACCTAAATCATGAGCAACGGATACAGCCCCCCA
AACCAACAGGCGAGAACTCATAATCAAAAATGCCAAACCTGCCAATAGGT
AAATAATGGCCTGATCTCGCGACATAGGATGTTCGTTTAATTCTTCTGTA
ATTTCATGCTCAAGGCTATCGTTTTTGCCCTTAAAACTTTGCTTTATCAT
CCAGCCCATTACTGCAACAAATAGCAACAAATGTAATCCGGCATCCAAAC
GTGATAATTCACCATCAAAAAGCAAACCGAGAACAAAGAAAGTCACCAAC
AACAATACCGGTAATTCTTTTTTGATGACTTGCGAGTGAACGACAATAGG
ATTTATCAAAGCCACCACACCCAAAATTAAGGCGATATTAGTGATGTTAG
AACCATAGGCATTACCCAAAGCAATGCCTGGATTACCTTGCAAGGCTGAC
AATGCCGATACACTTAATTCAGGGGCAGAAGTGCCAAAACCTATTACAAC
CATGCCTATCAATAACGGTGACATACCATAAATTTGTGCGATGGCTGCAG
CACCATCCACAAACAAATCTGCACTCCAAACCAGCAAGATCAAGCCAAGA
ACTATCATTAATAGCGGCAAAGCCATAGATTACCCTTATGTAACTAAAAA
AATTAAAAAAACGGAAGAAATTAGATGCAGAACTTAATCCACACTCCATT
GCACTAATCCACTATAGGCCGTAGCGAGCACTACCAAGCCAAATACAATA
CGATACCAAGCGAAAATTATAAAATTATGCTGACTGATATAACGCAATAA
ACCTTTAACTGCCAATAAGGCGCTAAGAAAGGCAGTTACCAACCCAACGG
CAAATAAACCCGCATCATCAGAAAAATTAACCAAATCACGGTGTTTGTAT
AAATCGTAAGCACTTGCAGCCACTAAAGTAGGAATCGCCAAAAAAAATGA
AAACTCCGTAGCAGCTTTTCGTGACAAACCAAATAATAAACCACCAATAA
TAGTCGCACCAGAACGTGAAGTACCGGGTATCAGAGCAAAGGCTTGCGCA
ATACCTAATTTAAAAGCATCCAAAAAACTTAAATCGTCAACTTCCTGCAC
TCGAACAGTATGCTCTCGTTTTTCTGCCCAAATAATGACGAGTGCTCCAA
TAATAAATGCCAAAGCCACGGGTAATGGTTTAAATAATACGGCCTTGATA
TATTTGCTAAACAAAAAGCCTAAAATCGCTGCTGGCAAAAAAGCAATCAC
CAAATTTATAACAAATTTTTGCGCTTGTCGCTGATGCGTAACCCCCAATA
AAACTTGGGTGATTTTTAGTCGATATTCCCAGCAAATTGCCAGAATAGCT
CCCACCTGAATGACAATGCAAAACAATTTAGCTTTGTCGTCATTAAACGC
CAGTAAATCACCCGCTAATATCAAATGACCGGTACTGGAAACAGGTAAAA
ACTCTGTTAATCCTTCTACAATACCTAGAATTAAAGCTTTAAAAAATAAA
ACAACATCCACTGGGTTAAACTCCTTGCCGAAGCATTGCTAGCAGAAAAA
GAAAAAAATTGTTTAATCAAAAAACAACATCATATTAGGTTAATGCTATA
AAACCATGAAAATCGGACAGAATTATAGTCGAAATACTAGCCTGCTCCTA
AAGTTGTCCTGATATATTAAAGATCAAAGTTTACTGCACCGTGAAATACA
ACCCTTCAACCAAATNNNNNNNNNNNNNNNNNNNNNNNNNNNNNNNNNNN
NNATTAATGCCAGACTTTTTCAAGATTCGCACGTAATACTTCCAAGAAAT
CTTCTGTCGTTAAGTAATGACTCTCTTGAACGTTATCACCATAAATACAA
AGCGCTAAATCTTTGGTCATATGCTCGCTTTCCACACTATCAATACAAAC
TTTTTCCAGTGTTTCACAAAAACGGATTAACTGAGCATTGTCATCCAATT
TACCGCGAAACGCTAAGCCGCGTGTCCAGGCAAAAATTGAAGCAATTGGA
TTGGTTGAGGTTTTTTTACCTTGTTGATGTAAGCGAAAATGTCGAGTAAC
CGTACCATGTGCAGCTTCAGCTTCCATGATTTTGCCATCGGGAGTCATCA
AGGTAGAAGTCATTAAGCCTAAAGAGCCGAAACCTTGAGCGACTGTATCC
GACTGAACATCACCATCGTAATTTTTGCATGCCCACACAAATGCGCCATT
CCACTTAAGTGCAGAAGCCACCATATCGTCAATGAGTTTATGTTCGTAGC
TGATACCTTTGTTTTCAAACTTCTGTTGATAGTCTTGCTGATAAATAGCA
GCAAAAATATCTTTAAAACGACCATCGTATTTTTTAAGTATGGTATTTTT
GGTAGAAAGATACAGCGGCCAACCTCTATCTAAGGCCACATTAAAGCAAC
TATGTGCAAAACCCGCTATAGATTCGTCAGTGTTATACATAGCTAAGGCC
ACTCCATCACCCTCGAAGTGATAAACCTCATAAACCTGTTCAGCACTTCC
ATCATCGGGTGTAAAGCTAATATGTAATTTACCGGGACCTTTAGTCAAAA
AATCAGTAGCCCGATATTGATCGCCAAAAGCGTGTCGGCCAATACAGATA
GGTTGGGTCCAATTAGGTACTAGGCGAGGTATATTGGCACACACTATAGG
TTCACGAAACACGGTTCCATCCAAAATATTTCTGATAGTTCCGTTTGGCG
ATTTATACATTTTTTTCAAACCAAATTCTTTAACCCTATCTTCATCAGGC
GTTATCGTGGCACATTTAATGCCAACACCGTGCTTTTTAATGGCATTTGC
GGCAGCAATGGTCACTTCATCATCTGTTTGATCACGCTGTTCAATACCCA
GATCATAATATTCGATTTGAACATCCACATAAGGCAGGATTAATTTATCC
TTAATAAATCGCCAGATTATGCGGGTCATTTCATCACCATCTAATTCGAC
AATAGCATTTTTGACCGATATTTTGCTCATAATGTATTCCTAACCGCTAA
GACGTAGAAAACAGTATACCGAAAACTGCGTGATTTTGCCGTTTTCGGGC
ACATTGCTTCAGCTTGTGTTAAAATTAGGTAATGCAGGAACTTGATACTT
TCAAGCTGATCGAGCGCATCAGTTCATTATTACGTTCAGAGGAACGAAAA
AAATACGCAGCTATTGGCTTACAGCCAATTCATGGCCAAGTACTTGAATA
CCTTGCAAAATGTAATAAATACAGCAACACTCATGCAGCAGTTGCTGAAT
ATCTTGGATTAACTAAGGGTACCGTTTCTCAAACCATTCAAATTCTGGAA
CGTAAACACTATCTTGAAAAGGAAACAGATAGCCTGGATGGTCGCGTAGT
TCATATCAAACTGACTGAAGCAGGAATACGACTTATTGATGAACTAAAGC
CTCTGGATATGTTCAAACAGGCTGAAACCAAGATCAGTCGACAGGAGTTT
GATACTATTGGACAGGCCTTGCAAACCACTCTGGGCGTACTGCAAAAAGT
GAATCATTCCAAGAGCTTTGGTTTGTGTCGTTCCTGCCAATATTTTTCTG
TAGAGGAACATCATTACTTGTGCGGTTTAACCCAGCAGGCCTTGGATCGC
AGTGATACCGAAAAGATCTGCCGCGAACATACACCGACCCCAAATTCATT
TATAGACCAAGAGTACTAAACATATGTTTGATCCTAAATCCCTAGATAAT
ATAGCCGAACAAATATCCAAAGCCATCCCACCTGGCTTCACTCACTTTAA
AGATGATGTGGAAAAAAATCTGCACGCTCTACTTCAAAGCACACTGTCCA
AACTTGACCTGGTCAGTCGTGAAGAATTTGAAGTGCAAAAAGCCGTATTG
GCTAAAACCCGTAGTCGACTGGAAGCGCTTGAAAAGCAGCTTGCCGATCT
GGAACAGCGCGTACTAAGCGATTAAATGCACAGCATCGCTTAGATAAGCA
TGTCGAGCCATGAAAGGCCTACCGGTCACGCTAACCGATAAGCCTTCACA
TTTCGGCAAGCTCTGGATGACCGGAGAGATAGCAATGCTTTCTATACTTA
TACAGCTGTTGTTTTGAGCTTTTTTCAATTGAGTTTCAAATCACTACTTA
GGGCTTTGGTATCGGCATATTCAGCTTAATCCATCAAGGAATTAAAGCAA
CCTTACGATAAATGCATTTGTGCTTTATCAATGGCACTAACCGCGCCTTC
AATTAGAATACACGTAGCTGAATCAGCGTTGAAAAGCAAAGGCTCTTTCC
GAAAATCACTATCGAATGCAATCAGATCTTATCTTTTGCCTAAAACTGAT
GCAATTAACACATCTAAAATTGAGTTAGCAGCCCACTACTACCTTAAGTG
CGCGCGTTGTTATATAGATAACCCCCTGTATTTCAGAGTAATACCCACTG
AATAGAACAATCTATACAGCCATATACCAAGACTAAACAAGATTTGTGTT
AGAATTTTTGGCAGAGCCTGTTTGTTACCAAGCATATACAGGTCTAAAAT
CTTTTTTAGCTGTCAATTACGTTTAAATACAATGCCAAAGCGTTTTTTAC
AGCGACAACCCCAACTTAATTGTGAACCTTATGTCTTTGGCAGTGGTGTA
CAGTCGCGGACGATCCGGTATAGCCGCTCCGCTAGTAACTGTGGAAGTGC
AGGTCAGTAGTGGTTTGCCTGCGCTTAATATTGTTGGCTTACCTGAAACC
GCCGTTAAAGAAAGCAGGGACCGAGTTCGGGGTGCTATCATCAACTCTCG
TTTCGAGTTCCCTATTGGCAGGGTTACCATCAATCTTGCTCCTGCCGATC
TACCCAAAGAAGGCGGGCGCTTTGATCTGGCCATTGCCTTAGGCATACTG
GCCGCCTCTCAACAAATTCCCAAAAATCGCTTAGACGAATACGAATGTAT
TGGTGAATTATCTTTGGGGGGTGAATTACGCATGATACCAGGTGCATTAC
CAGTAGCCATCCAAACCCGCAATGCCAACCGGCAATTAATTTTACCCATA
GGCAATGCCGATGAAGCCGCCTTAATCAAAGACGCTCAATTATTACCCGC
TAACAGCTTGTTAGAAGTATGTGCGCATATTTGCGGCCAACAACTCATTG
AGTTGCAAGTATCCCAACCAGAATTAATTGAAGATATTTGTGAAATCGAT
TTTGCCGATGTACACGGCCAATACCACGTTAAACGTGCAATGGAAATCGC
AGCAGCCGGTGCTCATAACTTACTGATGCTTGGCCCACCAGGAACGGGAA
AATCCATGCTGGCAGCACGTTTACCGACTATTTTGCCAGAACTTAGCGAA
CAACAAGCGCAGGAAACTGCGGCGATTGCCTCCATTAGCGACAAGGGACT
GGATCTGTCACGCTGGCGCTTACCGCCATTCAGAGCACCGCACCATACCG
CTTCAGCCGCTGCTATGGTTGGTGGCGGCAGCAATCCTAAACCCGGAGAA
ATTTCCTTATCGCACAATGGCACTTTATTTTTGGACGAACTACCTGAGTT
TGACCGCAAAGTGCTGGAGGTATTGCGAGAACCTCTAGAAACCGGACACA
TTACTATTTCCCGCGCCAATCGTCAGGCCGACTTTCCGGCCAACTTTCAA
TTAATTGCAGCTATGAATCCCTGCCCGTGTGGCTATTTGGGCGATGCATC
TGGTCGATGCCACTGCTCATCCGAACAGGTCGCCCGCTATCGCGCCCGGG
TATCTGGCCCACTACTCGATCGGGTGGATATGCATCTGGACGTGCCGCGA
GTGGCATTGAACATGTTACGCAAAGGCTCGGCAGAAGGCGAAGAACGCAG
TTCTACAATACGGCAACGAGTAATTGCTGCTCGGCAAAAAGCATTTAACC
GCCAAGGTAAAACCAATTCCGCATTAAATGCAGCCGATATTAAAGTATTT
TGCGATTTACCAGAAGCTGGCCATCAATTACTGGAACAGGCTTTGGAAAA
GTTTGGTTTATCACATCGCGCTTATCACCGCATTTTAAAACTGGCACGCA
CCATTGCAGATCTAGCTAACGCCGAAACTATATCCATTACACATTTAAGT
GAAGCCATTAGTTATCGAAAATTGGATAGGACACGCTAACTTTTTTGTAA
ATAACCGACTTAAAGGGCCTTTCATTATTATTTTGCAGACATATTTAGTT
CCGCACCACCACACCATTCTTTATCAGTGTTTCAACAACAGGAATCCCTA
TGCAACATAAACTAGCTACCACCCAAGTGCAAATTGATAAGCTTATTGCA
AGCCGTTGGAGCCCGCGCGCCTTTGCAGCCGACCAGCCTATTAGCAATAC
AGATCTGATTGCCTTATTAGAAGCCGCTCGCTGGTCACCTTCCTGTTTTA
ATGATCAACCTTGGCGTTTCATTGTCTGCAATAAACACACGCATGCCTCC
GCTTGGGAAAAAGCGTTTAGCGTAATAGTCGAAAAGAATCAGTTATGGGC
TAAAAATGCCCCGCTTTTGCTATTGAGTGTCGCCATGAATAATTTTTCAC
ATAACGACAAGCCAAACCGTTGGGCCAGCTATGATACTGGTGCAGCATCA
CTAAGTTTATGTTTACAGGCAAATGCGCTGGGTTTAGTTTCACACCAGAT
GGGTGGTTTTGATGCAGAACAAGCCAAACAGGTTTTCAATTTACCTGACA
ATGCCACTCCTATGGCCATGATAGCCGTGGGATATCAGGCTGACGTAAAC
CAATTAGCTAACGATTTTCAAAGCGCAGAAGCAGCAGATCGCAGTAGAAA
CGCTTTAACTAAACAATTTTTTGCCGGAGCATGGGACGAAGAATTACTGC
TGAAATGACGCAACGATTTAGCTCAGACTCCACCCACCCAATACTGTACA
GTTTTCGTCGCTGCCCTTATGCCATGCGTGCGCGTCTGGCTATCTGGGTT
TCTGGGCTTTGCGTGGTGTTAAGGGAAGTTGAATTACGCCAAAAACCTTT
AGCTTTATTGGATATTTCTGCCAAAGCAACTGTGCCAGTACTGCAACTGA
AAACAGGCCAAGTACTTGATGAAAGCCTGGATATTATGTTTTGGGCTTTA
CAACAAAACGACCCTGAACACTGGCTTGCGCCAGCTAGCCTAAAAGAGGC
TCAGTACCTGATAGACTGGAACGATACTGAATTTAAAGGTGCTCTGGATC
GCTATAAATACGCTGATCGCTACCCTGACTACCCTGCTAACTATTATCGC
CAACAAGCTGAATTGTTTTTAGCTGAACTTGAACAACGCTTAACTCATCA
AGACTTTTTATGTGCTGCGCATTTCAGTTTGGCAGACGCAGCAATATTAC
CCTTTATTCGGCAGTTAGCAGCTGTAGATGACGAATGGTTTAAACACTGT
CGCTATAACGCTGTGAAACAGTGGCTATTCGCATTTACAAACTCCGCAAA
CTTTATGGCTATCATGAACAAATATCAAGCTTGGCAAGTTGATGACCCAA
TAACCCTATTCTATAAAACAGCCTAAGGTTATTGGATGCGAACAGTGTTT
ATTCTCGACTAACCGCTACGTTATAGCCTTGATGTTTCAATAGCGCATGC
TTTTGCGCTTGTTGAAGATCGTGCGCCACCATTTCACTGACCATTTCCTG
AAACGTAATTTGCGGTTCCCAGCCTAATCTTTGTTTAGCTTTACTTGGAT
CGCCTAATAAGGTTTCGACTTCTGCAGGCCTAAAATAACGTGGATCAATT
GCTACAATCGTTTGCCCAATTTGTAGGTTTGGGGCTTTATCACCTGAAAT
TCCAGTCACAACAGCCGTTTCTTCAACACCTTGGCCTTCCCAGCGCAAAC
TAATACCCAATTCTTTAGCAGCAAGTTCGATAAACTGGCGCACAGAGTAT
TGCACACCGGTCGCAATGACAAAATCTTCTGGTGTGTCCTGCTGTAACAT
CATCCATTGCATACGTACATAATCCTTGGCATGCCCCCAATCTCGCAACG
AATCCATATTCCCCATGTAAAGACATTGTTCCAAGCCTAAAGCAATATTA
CTTAAACCACGTGTAATTTTGCGGGTGACAAAGGTTTCTCCTCGGCGAGG
GGATTCATGATTAAACAATATACCATTACAAGCAAACATACCGTATGCTT
CGCGATAATTGACAGTAATCCAGTAAGCATAAAGCTTGGCTACAGCATAA
GGAGACCTAGGATAAAACGGAGTGGTTTCTTTTTGCGGAATTTCCTGCAC
TAAGCCATAAAGTTCAGAAGTGGAAGCCTGATAAAACTTGGCAGTTTTTT
CCATTCCCAAAAATCGCATCGCCTCAAGTAATCGCAAAGTACCAATAGCA
TCAACATCCGCTGTGTATTCTGGAGATTCAAACGAGACGGCAACATGACT
CATTGCACCCAGGTTATAAATTTCGTTTGGCTTTATCTCACTCAATAGCC
GAGTCAAATTCGAACTATCGGTTAAATCTCCATAATGCAGATAAAATTTT
GGATTTTTAATATGCGGATCTTGATAGATATGATCTACCCGTTCGGTATT
AAAAAGAGAGGCTCGTCGTTTGATACCATGTACTTCATATCCTTTATCCA
ACAGGAATTCTGCTAAATATGAACCATCCTGACCGGTTATGCCGGTAATT
AATGCGACCTGTTTTCCCATACAATTCCTAAACAAAAAAAGAAACTCATT
TCCAATATTGAGTACACAAACCAATTTTTGTAATTCTACCGCAAAGTTAA
TAAAAGATTATTACAAAATGAATCAGCGTTATAAACTGAAGGAGGGGAAT
TAAATATTGATATAGAGGCATCGCTTAAAAAGTTGAAATCAACTATTACT
TTCAAACATCTAATGCCTATGACCAAATATGGTCTACCAACAAATAAAAC
ACATCAATAGTCATTGATGTGTTTTATGGAGACTAAGCCAACAATGCTAA
ATTTTTAAACTATGCCGCCAAGGTGGCAAGAGCAGATAAACGGCTTTCCA
GTTCTGCCTCAACTAAGGCATCATAATGTCGCTGTAAGGTAAAGTCGGTT
GGGCGCGGAAATAAACCTTGCTCAATTTCTGCCCGCAATTGGGTAATATA
GTGGCGTCTTAGCACTGAATCTTCAGGAAGAATCAGCGCATTTTCATCAG
ATTGACCAGTCAGTTCCGATTTTGCTTTCAAAGCAAATTTAGCATGCCAA
GTTTCAGGCAAAAATAAATAAACCGCAAACAGCAGCACCATTAACAATAA
AATTTCATTCATACTTCACTCCTAAATAACCATCAAAACGGCAAAAATTA
AATAAGCCCGGCTAACATTCTAGTTAACGAAGATGGCCGGCAACAGCTAA
CGCTAAAAAGCATACTGTTCTTTCTAGATGCTTAACAAAAAGCATCGCTC
ATTATACAAGCAACTTTTGCACCAATTTATGTATTTATTGAAATACGTGT
ATTCCTGCTATTTTTAAAACCCATTTTGATGACTATTGTCACAAAAATTG
TCTCAAATACCACAAAACTTATAATGAATTAATGTTCATATTTCAGCAGA
GTTACAGAAATTGGTCTAAAATTAACAACGTGTTTATATGGGAGCTGAAA
AATGCAATGCATACGTGCCTTTATGCCGGGAATGAATAAATTCCCTTTAA
TATTGTTTGTATTGATATTGTCTGGTTGCGCAACAACCGAAAAGCTAAAA
CTTACCCAGCCAGCAGAAAAGTTTTCGTCTTCTGGAAATAACAAAGCCGC
TCAGGAAGCTTTGCAATTACAAGGCCACCCTTATGTTCCGGGTGGAAAAT
CTCCCAATGAAGGCTTTGACTGTAGCGGCCTTGTATTTTATGTCTATAAA
AAACAAGGACTTAATTTACCAAGAGATACCTGGTCACTTGCCAATCAGCT
ACCCACTATACAACTTAATCAGCGTCAACCGGGGGACTTGGTATTTTTCA
ACATAAACACCAAACCTTTATCACACGTTGGCATATATGTCGGACATGAC
AAGTTTGTACATGCCCCCAGCTCTCATACCGGCAAAGTAATGGTTTCCGA
CCTTAACCAGCCTTATTGGCGAGAACGCTTTACCGCAGTACGTCGTCCTT
CTCACAACCCTGTTTCTTTAAACGATACTACAAACCAAATCTGTTTATTG
AATTAGTGGTTTATATAAACCACTCAACCACCGATTCCATGTTTTGTCTA
GTTTTTTCACGAGCAGGTATTCCTTTTCGGTAGCCAAAAGCGAGCAGATA
AGCAAGCCCCCAACTTTCCAGATCAACCCCAAAATCATTTACCAACACCT
GTTCCAATGCCGTCTTCTCAAATCCTTCAATTGGACAGGAATCAATGCCT
ATCATTGCCGCAGATGTCATCATATTTGCAAATGGCAAATAGGTTTGTCT
GATTGACCATTCACTCATGCCTTGTTCGGAATCCAACAAGGCATAATCAT
AGCGTTGAAATTTCTCAATGATAGCTGTTCGCGCCAGTACAGCCGGCTCA
GGAAAGCCCTGTACTTGACGCATAAAATTCTGCACATAATCACTGTCATA
ACGCATAAAACAACTTTTACGAAACAAGCATACAATCACATGACTGGCGG
TAGGCAATTGTTTTTGTCCACCCCAAGTATGCACTCTTAACTTCTCGCGT
AATTCCATATTCTGGACCACCAGAAACTTCCATGGCTCAATCCCAAAAGA
ACTAGGTGATAAACGCCCAGTTTCCAAAATAAAGCCAAAATCCTCATCGC
TTATTTTTTGCGTCGCATCAAATTCTTTACAAGCATGCCGAAACCAATAA
GCATCAATAATTTCTTGTTTTTTTATACTCATAACAGATTAGAGACTATC
ACCGACTTCACGCTGATAAAATGGCCATTTTTTAACATGTAAATGTTTTC
TAATTGGCGTTTTAATTACCGATACACATAATGCAATGGAGAACAAACAC
CATACTGCACAATACTCGTTTGGATCATCAGTAGTAATATCTGAAATCCA
AGGGCCTATGAGGTAATGAAAAGCGACAAAACGCCATGAACCATAAATAA
TAGGCATAACAAACGCAGCCAAAATATATGAAAACGCGTGCAAACCCCAG
TTAAATCCGAGTAACCAAGTCACAGGGTTAGACATGAGGCCGTTTAGCGG
CATTTGCCAGGCAATATGCCAATCACCAGATACTGAACAAGTCTGTACAC
CACAAAACCCTTCCACGCCAGGAACACAATTACCAGCCCAGGCAAATGGG
AACATTTTAATTAACATTGCCAGAGAGCTAATTGCACAGAAAGTGTAGAC
TGTCGTTCTAATTTTGAGTTTGACACTTTCGGGAATGAAATACATAGCCA
CCATATTCACAAAAAATGGCTGAAAAGCAATATGCAGATACCCCAACAAG
GTTAAAACCTGATTATTAGGGTTGTCACACAGATTAATATAGACATACGT
TGCAGCTTGCAATAATTCCATCAATGCAAAATAGGTCAAAGGAATCCACA
ATTCCTTGGATTCGCCTTTATAAGCCACATAAACTGCAGTAGCCAAACCT
GCCGCAGCCAATACCCCTGATGCCTCTCCACTCCAACACATGGACTTACC
CCTTTGTAATTATTATGACGCGGGATAAATCCCACAAAAGCTCGGAATTA
TTACATAAATCTGTCGTTATGCAGAGCATTTGTCTTTTAAATATTAATTT
TTTATTACATCAATCTACTCAGTGGCGTATAAAAAAGCCATCAATGTGGT
GCGTAGCTCTATTTGATCACTTGAAACAAATAAAAATCGACTTGTCCTGC
TGATTTTTTCTTGAGTAAATCCCAATTAGCCGGCAAATCCGACAATTCAA
CATTTCGTTCGGCTTCTATATAAATTTTAGCGTAATTAGCCAACCAACCT
CCTTGTTCAAGTTGCTGACACGTTACAGGTATGAGATTTTGTCGAAAAGG
AGGGTCTATAAACACCAAATCAAAACATTGTGGCGTTTGCTGCAAAAATC
GCAATGCATCTGAAACTATTAGCTGCACCTGCTTTGCAGCTAATAGCTCA
GTATTCTGCCGAAGCTTTTGACAGGCAGAGTGATTACTCTCTACCTGTAC
AACGCTTTTTGCACCTCTGGATGCAGCTTCAAAACTTAAAGCACCACTAC
CCGCAAACAGATCGAGACAACGACTATTTACAACATCTGTTTGCAGCCAG
TTAAACAATGTTTCTCTGACTCTATCCGGTGTAGGCCGCAAGCCGGGAAC
ATCATCAAAGACAATATGCCGGCTGCGCCATTCTCCACCAATAATACGCA
GCTTATTACTCACCCCTACTTACCACCAACGGTAATCGTTTGTAGCAATT
CTGGGCGTACACGACGTTGAAACGCATCCTTAATATCTGCTGTGGTTATA
GCGTCCACCTTACTGGAAAAAGTTTCCAAATAATCTAAAGGCTGTTGATA
AAAACCAATCATCGTTACGTAATCAGTTAATTTACTATTGGTATCAATAC
GCATGGCGAATCCACCCGTAATATTTTGCTTGGCCGCTTTTAACTCAGCA
TCACTCGGACCATTAGAGATAAAGTTACTCAAAGTGGTATTCATCACTTC
GATAGCTTTGGCAGCTTGGTCATTCCGAGTTTGTAGACCAATAGTAAAAG
GCCCCTGACGATATAAAGGTGCAAATTGACTAGAGGCACTATAAGCTAAT
CCGCGTTTTTCACGCACTTCATCGAACAATTTTGAGACTAAACTTCCTCC
ACCCAAAATATAATTTCCCACGTACAAAGCAAAATAATCTGGATCTTTAC
GATAGGTACCTGGCAAACCTGCTAAAACATGGGTTTGTGTAGATGGAAAA
TCAATATGCTGACTACTTGATTGCGTAGGCATCGTTACTAATGGAATTTC
TGCAGGTTTTTCACCAACCGGCAAACCATTCAACAACGTTTGAGCAATCT
GTTCTGCTTGTGTACGGCTTAAATCACCGACAATGACCACTGTGGCATTT
GCAGACACATAATATTTACGATAAAAGTTCTTAAGATCATCAACTTCAAA
ACTCGAAACGGTTTGCACGACACCTTCTTCAGGATGTGCATAAGGATGAT
TATTATAGAGTGCTTTATGAAAGGCAATACTGGCAAGAGCCGCAGGTGAT
TCTTCTCTATGCTTTAAGGCTGCTAAAGTCAGATTTTTTTCACGCTGAAA
ATCCACACTATTAAAGGCAGGATGACTGACAACCTCTTGAAAGGTAGCCA
ATGCCTTATCTAACAGTGTTTTATCGGTAAGAGTGCGTAGCGATAGCCAA
GCCATATCTTCTGACACACCGTTAGAAAATGTTGCTCCCACCGATTCAAA
ACGGTTAGCCACTTCATCGGTTGTCCATTCACCCGAACTATTACCCAGTA
ATGAAGCTGTCAAAGCTGCCAAGCCAAACTTTGTATCATCACGCGCACTA
CCGGCATCAAAGGTTAGACGAATATCGGTCATTGGCAAAGTAGGTGTGTA
TACGTAATAAACACGCCCACCTTGAGTGGTTTGCCAATGTTCAATTTTGA
CAGTTGCCCAACCAAGCTGACTTATAGTTAGCAGGAGTAATCCAAGCAAT
TTAAAACGCATGATGACCTCCAATCATTTTAGCCGGTCTGGGCGCTTCGG
TAATAGGCTGGGGATCCAGATAAGCAATAGTAAGATTATCTTCAATTAAA
TATTTCTGTGCCACGGCACGTACTTGCTCGGCAGTCACCTGATTAAGCTT
ACTCAGATAATCATCGGCTTTTTGCCAACCAACGCCTACTGTTTCCAACA
TTCCTAACTCCATAGCCTGATAAAAATTAGAATCTTTCTGGTATACATCT
TTCGCCAAGACTTGTGCTTTAATGCGCTGTAATTCTTCCTTGCTTACCAA
CTCAGATTTTAATTGGTAAACCTCGTCCAGCAAGGCATATTCCATATCAA
ATACTGTATGGCCTTCAGCGGGAGTTGCTTCCAGCAAGAATAAATCGGGT
AACCGCGAGGTTAAATCATAACCAGCACCCACAGATACCGCTATTTCTTT
ACCGCGCACCAAATGTGTAGGCAAACGAGCACTGTTACCACCATCCAGAA
TGGCCGCCAACACTTCCAGCGCATAAGCTTCACTTTCTTGGGTAACCGTC
TTAAGTACCGGCACTTTGTAACCCATCATGATATAGGGTAGTTTGGCAGG
CGCTTTAACGGTCAATTTCCGGACACCCTTCTGTTCGATCTCATCCTGCG
GTTTTAAAGGTTTAATATCACTAGGTTTTAAACCAGCAAAATATTGTTCA
GCCAACTTAATTACCTGCTCTGCGTCAACATCACCCACTACTACCAGTGT
GGCATTATTTGGAGCATACCATTGTTGATACCAAGCATTTAGATCTTCAA
CTTTGTAATTAGCTATATCCGATGGCCAACCGATAACTGGATTTTTATAA
GGACTATTTGAGAATGCCACCGAGTTAAACTGTTCTTGCGTTTTAGCGCG
CGGTTGATCATCGGTACGCATCCGCCGTTCTTCTGTTACAACCTGCAACT
CTTTAACCAATTCTTCAGCTTTTAGATCCAGGTTACGCATTCGATCCGCT
TCCAGTTTAAAACTAATTTCCAAGCGAGATTTTTCCATGGTTTGAAAATA
AGCAGTGTAATCATTACCTGTAAAAGCGTTTTCCTGCCCTCCATTTTCGG
CAATAATACGAGAAAACTCTCCGGCTGGATAAAGTTTGGTACCCTTAAAC
ATCATATGTTCTAGCATATGTGAAATACCGGTAATACCACCAGGCTCATA
ACTGGAACCCACTTTGTACCAAACCTGAGAGACCACCACTGGAGCGCGAC
GATCTTCTTTCACCAATATTTTCAAACCATTACCAAAAATATGTTCATGT
ACCTTGCTATTCTCAGCGTGCGCGGTGAGAATCGGACAACACAACAGCAA
AGCTGTAAGCCTATATTTCATACATCCCTCGTTGATAGAAAAAATGAATG
CCTGTGATGATTTTAATTATCAAAGGTTCACTGTTATTCTATATGCTTAA
CGACATAGACACTATTCGGATTTGAATGAGCCATAAACTAACCGTACATT
CCTGGAAAAATTATCTAGCACTCTGCAAACCCAGAGTCGTAGCCTTAATT
GTGTTCACAGCTATCGTTGGCATGCTGCTTGCCGTACCTGGCATGCCCCC
GCTCGACAAATTTTTCTATGGCACACTGGGAATCGCACTGGCTGCGTCAT
CAGCTGCAGCGCTCAATCATTTTATCGATCAAAAATCTGATGCCGAAATG
GCTCGTACCCGCTACCGCCCACTACCGATGGGCGAACTGAATTCTTGGCA
TGTACTGACATTTGCTGGCATCATTGGCGTAGCCTCGATGCTCATATTGA
TTATAAAAGTTAATACATTAACTGCCTTTTTAACTTTTTTATCGTTGATA
GGTTATGCGGTTATTTACACTGTTTATCTAAAAAAAATGACCCCCCAAAA
TATTGTAATTGGTGGTGCCGCTGGTGCAGCTCCACCTGTGCTAGGCTGGG
TCAGCATCACAGGTGACATACATCCCCATGCACTATTACTATTCCTAATC
ATATTTGTGTGGACACCGCCTCACTTTTGGGCCTTGGCCATTGCCCGTCG
TGAAGAATATGCGAAAGTTGATATTCCTATGCTTCCTGTTACGCATGGCG
TCGCTTTCACGCGCTTACAAATTCTGCTGTATACCATCTTACTGCTTATT
ACTACGATATTACCTTATCTAACAGGCATGAGCGGCTTGATTTATCTATC
CATAGCCATATTGCTCGGCTTTGGTTTTATATTTTTTGCGGTACAGATGA
TGCGTAAAAAAGATAATCAAACCGCAATGCGCACATTTGCCTATTCGATT
ATTTATCTAATGCTGATTTTTGCTGCGTTATTGATCGACCACTATTTTCG
TTTTACTGTGTCATGAGTTTGCAAACACCAGAACATCCCTTTGCCGAATT
TATCAAAATCTTAGGCAAAGGCAAAAAAGGTTCACGTCCCCTCACTCAGA
ATGAGGCATATCGCGCTATGCATATGATCCTGACTGGTCAGGTGCAACCC
ATACAACTCGGCGCATTTTTAATGCTAATGCGCATTAAAGAAGAAACCAG
CGAAGAATTGGCTGGATTCGTTCAAGCAGCCAAGCAAAACATTGATGTTT
CTGCCTGTCGGGTACAAGTTGACCTTGATTGGTCGTCCTATGCAGGAAAA
CGTCGACACTTACCCTGGTTTCTGCTTTCAACCCTATTACTTGCCAATAA
TGGTATTAAAGTCTTTATGCACGGAGCTGGTGGGCATACCGAAGGGCGAA
TTTATACTGAAAAGGTTCTGGAGATTTTGGGAATACCCGTGGCCGCCTCA
ATAACAGAAGCTGAACAACAATTATTGCGTTACAACTTTAGCTATCTGTC
ATTAGCACACTTATGTCCACAACTCTATGACATGATTAATCTTAGGCCCT
TAATGGGCTTACGCTCACCAGTGCATACATTGGTCCGGCTATTGAATCCT
TTGAATGCCAGCCATTGCTTACAAGGTATCTTCCATCCCAGTTACCGTCA
GGTACATCAAAAAGCGGCATTATTACTCAACCAAACGCATATGGCTGTAT
TAAAAGGCGAAGGAGGAGAAACTGAACGTAATCCTGACGTAGAATGTCTA
GTACAGAGCGTGCATGGAGAGATACTTGATGATGAGCTATGGCCCGCGAT
ATTTACGCGTCGTCACTTAAAAGCTGAAGATCTCAATCCTCTGCAACTAA
CACAACTTTGGCATGGAGAAATACAGGACGAATTCGCCGAGGCCACAGTG
ATTGCTACCTGCGCGATTGCATTAAAACTGCTAGGCAAAGCCAATAATCA
AATCGATGCGCATATGCTGGCAGAAAAGCTATGGATAGAGCGAGACAAAC
AATCATTGTTATTGGTAAATTGAAACAACATGAAACTTAAATAGCAACGT
TTAGCGCGTTATCAATGAGCTTGTTATCTGACGCCACACCTCTTGCTTTT
TGCAAAAACTGCAATCCAAGTAAGGTTGAATTGTAATCACGATCCCCCCA
AATTATTTGAACTTCCCCCTGTAAATCCAACTGTTTGAACTCAAAACGCG
TAACACTGCCAATTTCGAAATCAATACGATTGAGTATGCGTATCACCATA
CCATACACGGAAACACTCTCGGTATTGAAGCTATAATGATTATCATGAAA
GAAAATATGGCCGAGGGAAACTAAATTTTTTCTGAAGACCCTGCGTTTAT
ATAATAGCTCATCGATATTACTGGTCAGATTTCGAAACTCGATACCTAAA
TGAAAACCACATTTAATCGATTCAACCCTTACCACCACCGCTTCGCCAGC
CAATCGCATCTCCGGCAGATAAAAATCAATCAACGGAGCGGCTTGTAAAG
ACTTAAATAATTCGTAGTAATCTGGTACTTGATCATTATATTGAAGTTCT
GCCAGAATCCCAGTCAGAGAAACATTCAATAAACTAATTTTATGCTCAAC
GGAACCAATACATACCCAACCAAGTCCATGCAAAGTTTCACGCGCCATAC
GTGTGTCAAAAGCAGGTAATAATTCAACCATAAATCTTATCGGACATTAA
ATGCAAATGAGTTATTATTAGTATGTATAATAAATTTTTAAGTATTGTAA
GTCTAACCCTTTTATCGGCATGTACAACGGTACCTCCCAAAAACACTGAA
AATATTTGCCAAATTTTTCGTGAAAATGTGGACTGGTACACAGCGACGCT
AAACTCAGCACAACGCTGGGGAGTTCCGATAGCTGTACAAATGGCTATTA
TCAACCAAGAATCTGCATTTAAAGCCGACGCACAACCTCCCATACCCTTG
ATTTTAGGCTTTATTCCCTGGTTTCGCTCCAGTAGTGCTTACGGCTATCC
ACAAGCCAAAGATGAAACATGGGATGAATACCAACATAATGCGGATAACA
ATTGGGCAAGTCGCGAAGATTTTTCCGATAGTTGCGATTTTGTGGCTTGG
TATTGTGATGCAACCCACAAAAAACTTGGAATAGCCAATAATGATACGCT
TAATTTATATCTAACCTACCATGAAGGAATTACTGGCTTTAAACGTAGTA
GTTATGCACAAAAGCCTTGGCTTTTAAATATTGCCAAAAAAGTTCAGCAA
CGAGCCAAACGTTATGATGCACAACTAGCCACATGCAGAGAAGAGCTGGA
TGCTAAAAAATGATAAACTGATAGTGCTATAACTAAACCAATCAGGAGAA
TCCGTGAAAATTACTCAACAACGTATTATCGCAACTTTAATCGCCTTTCT
ATTAGGATTTGCAATGTTATCAATGGCTAACGCTACCACCCCCGAAGAAA
ACAAAGCCGCTGGAGAAGCCTTTCTAGCTGAAAACGCCAAAAAACCTGGT
GTGATCACTACCAGCAGCGGTTTACAATATCAAATAATTACTGAAGGTAC
GGGTAAATCGCCCAGCGCCACCGCAAATGTTACGGTGCATTATCAAGGTA
CCACAATTGAAGGCAAGGAATTTGACAGCTCTTACAAACGTGGAGCTCCT
GCCTCTTTTCCATTGAACAGAGTTATTCCAGGCTGGACTGAAGGCTTACA
ATTAATGAAAGAGGGTGGTAAATCTAGATTATTTATTCCATCTAACTTGG
CCTATGGCGAACGTGGCGCTGGCCGCGATATTGGTCCAAATGCTGCTTTA
ATTTTCGATGTTGAGCTCATAAAAATTCAATAAATCTGACAAAGACACAT
CAAATTTCGGCACGGTTTAGGTATCAGAATGCAGATTCAAGCTCCCGTTT
TTTATTGCGGAGCCAAGCCAGACCAACAAGTGCCAAAATTTGATGTGCAC
AAAGCATCATTTAACCAAAACTTAAACTTTTCTGCCAAGACAAACATTTA
CTCTTTATAATCAATAAATTAACATTAATCAGCAATAAACTCACCGCCTT
GATAAGCACTAGAGCAGCATTGATTAAACTAATTTCTGATTATTTGCATT
CGTTTAACATCTGTTTTGCCGCTTTTAACTCTTAGCATAATTGAGCGGGA
ATGCGTTACAATGGTTATTATCAGCAGCATTGATTTGCAGCTTAATTTGT
TTTATACAATACGCAGTTTAAATTTCGGAACGCGGCAACCCTTAGTGTGT
CAGTGTTTGGGTATTTGCTTAAGAAATTTCGATGCCGATACTAGTCTATT
CCAAATGTTCTTACGACACTCTAATACAGAACAACTAAGGATCAGGTTTC
AATGTGCATTTGTATATTCAACATAGTCCAAGTTCCCCCATTCACTCAAC
TAGCGAGCTAATCATGTCTGAAAATATTTCCAACAATGCTTTAATCCTTG
CCCTACTATCACTAAACGGTGAGATTGCCATTCAAAAAGATTATCTGGAA
TCTGAAGAAATTCCGGCTGATGATGTTAGCGATGAAGAAGAAGTACTTGA
AGACCTTGAGCAAGCTTTTATGGAATTCGTTGATGTCTATAAAGCACGCG
CAAAATCGGATAATTCTTTACCTGATTTGGATGATTTATTGGCTGGCGAT
GCCTGATATATATGTGGGTGATTTACGGCATCAAAAACTGTGACCGGGTT
AAAAAAGCCCGGGCACAGCTTGATATTCAACAGATAAATTATCGATTCCA
TGACTACAAAATTGATGGTCTGGATGCCATTTTACTGCAAAGCTTTATGA
CCACTCTCGGTCTAGATGCCGTGATCAACCGTAGTAGCACCACCTGGCGA
CAACTGGGTGAACAAGAAAAACATCAGATAAATTCCGAGCAAGGCTTGCA
ACTTATCTTGAAAAATCCCACTCTAATTAAACGACCTATAATAGACACTG
GTGAAAAATTATTGGTCGGATTTAATCCAAATGACTATGTACAAAACTGA
TGAGTGAAAGTCTAAAACTATTAGAAACACTGATACGCCTGCCCTCCGTA
ACACCTGATGATGCCGGTTGCCAGCATTTACTCACCACACGATTGCATAA
GCTAGGTTTTAATGCAGAACAGATGGACTTTGCCGACACTCAAAATATAT
GGTTACGCCGAGGCCAACAATCGCCGCTTTTTGTTTTTCTTGGTCATACG
GATGTTGTCCCAAGCGGTCCAATAACCGACTGGGAATCACCGCCGTTTGA
ACCACAAATACGTAACGGCAAGCTTTACGGGCGTGGCGCTGCTGATATGA
AAGGCAGTATAGCCGCTTTTATTACGGCAGTTGAACGCTTTATTACTGAA
CACCCCCAACACAAAGGTTCGATCGCTATTATGTTGACCAGCGACGAAGA
AGGTATTGCAAGTAACGGCATAGTAAAAGTCATAGACGTTTTGACGCAAC
GCCAAGAAAAAATAGACTGGTGCCTGGTAGGAGAACCTTCAAGCAAAACT
GTTTTAGGTGATGTTATACGTGTCGGCAGACGTGGCTCATTATGTGCAAA
ACTAACAGTATTTGGCATACAAGGACATGTTGCCTATCCCGAACTAGCGG
AAAATCCTATTCACCGCTTTGCTCCTGCCTTAAAAGCACTGACAGATGAA
ATATGGGATTATGGAAATGCTTTCTTTCCACCCACACGTTTACAGGTATC
TAACATTGCTGCAGGTACAGGCGCAGAAAACATTATTCCGGGACAACTTG
AAGTGCAGTTTAATTTGCGCTTTAGTACCGAATTGAATGAATCTACTATT
AAATCCAGAACCGAAGCTATTCTCAATCATTATGGGTTTAAATATGATTT
GCAATGGCGCTTATCCGGCCAGCCTTTTCTGACCACACAGGGCGAATTAT
TGGAGGCTACGCATGCAGCCATTAAAACAATTTGTGGTGTGGACACCGTA
AACGACACTGGAGGCGGTACTTCTGACGGCCGCTTTATTGCGCCAACAGG
TACTCAAGTCATTGAACTTGGCCCTATTAATGCTAGTATTCACAAGATAG
ATGAAAATATAGCACTGGCCGATTTAGAGACATTAAGTGATATCTACGAA
CAGATCTTGCGTAATTTATTAATCGCTTAATTAAAGCTATAAGCGCTTAA
AGTAAAGTTTAAACAAAAAATCGACCTAAGCTTGATGTGTAAAAATCAGC
ATTAAATCTGACAATTTAGAAAACCAGTTGCAATCTAATCGTACAATGAA
AGAGAAGGTTCGACCCAAAGCAGCCAATGAATATGAATTTGAACAGACAA
GAAAAGGCAAATAAGCTGCCGTTCAAAATGTAGCTGTGGTTAGCTTGCGT
AATCGCAGGGTCGAAGCCAGCATTTCTCTGATTACTCTATCGCTAATCTA
AGCTACACGGGCTAAACTATGTCCTATCTAACTAGAAAACTAAATATGTG
TGATTAATAACCTCTGTTATTCACTCAATTAGTGGTATTTACACTGAATT
TAATTGACGTCTTAATAAAATCTACGAGTTAATCGGTTCATGATAAATTT
ATTTAAAAATTTCAGGGAGAATTTTTATAATGAGTTCTAAGTTATCAAAA
CTTCTCGGCTTAACTGCTGAAGATCAAGAATCAATCGAAAAAACCACAGT
AAATATAAAATCTGTTGCTGAGTTTATTTCGGATATCGTTGAAGCTTGCG
AAGATAAAGATTGGCTGTCAAAGCTTTCAGAAATATGCCCTTGGTGGTTG
CAAATTATCGGTGAATCTGCATCCGCTGCGGCACCACCAATAAAATTTGT
AGCTACGTTATTTAGCAAACTTGGCGAAATTAAGGACCCTGACCGTTTAA
CTTACCTTGCGTTTACCACAGCGTATCAACGAGCGATTGAGAAGTCGCTA
AAAACGATAGGAAATCCCTCAGTAAAATCTGAAAAAATTGAATGGGATCC
AAATAAAGATATTGATTTACCAAAAGAAGGAGCAAGCTTTTCAACGTACT
CTTTGAGTGATCCATTGAACCATACATTCATTAAGCAAGCAGATGCAATA
CTTGATGAAGCTTTAAAAGCTGTAGGATACAATGAGAGTGAACGTCGCAA
AGTACATAACGAAGTATCTATGCGATTTCCAAGGGAGCTTATAGTTTTAC
TAACCCACCCAAGCACCCGCGATAAATTTATTTCAATTACAGAAGCTTTC
CATTTCGAGAATCCAGAGCGTGTTGATGCGGCATGGCAAGATCATTTTGA
ATATCAACGTTATTTGTACGAAGATAAACAAGTTTTTGGCGAGGAGCCTT
TTACTCTATCTGATGTTTATATAGAAACAGAATGTGGTGTTCTACAATGG
CAGGAAATACAAGACGGAAAACTGATTGATAATAATCAGGCCAAAGAGTC
TGTTCAACAAGGTAAGGTTAGAATAGATCCTTTCGATTTGCATGTTGGTG
GTCAACATGAATTACTGCCAACCGTGATGCAGCTAATTGGAGACAAAAGC
TTTAAGGATGCTATCGTAATTCAAGGGCCCGCTGGGTCTGGAAAATCTGC
TTTTACCCTGCGCCTAAGCGTTGAGTTATTGAACAATGGACTCAAACCTA
TTCGCATACGATTTCGAGATTTACCTTTGCATATTGGTAATATTCAAGAT
GCGCTGCCAGAAGCTATTCGATTTTGGGATATTGAGGATCGCCCAACTGA
AACCCCCAAAGCAAAACCGGATGAGCTTTTTGCTGACCAAAGCTTATTTG
ACCAACAAGTTGATTTTAACGGTTGCCCAATTTGTCCATGGGTATTGATT
ATTGATGGTTGGGACGAAGTTAGCGTAGCTGTTGAAAAAGGGTTTGCAAT
TCGCGTAAACGATATTCTTAGCCAAATTCGCGATAAGTTCATTAATCGCG
GTAATCGCCCTGTCGTTCGTGTTGTGCTAACTGGTCGTCCATCTGATGCA
GTTTCTAGCTCCAGCTTTATGACCAAAACAACTCGCTTATTTACAATCCG
TCCTTTACCTCCGAGCAAGCTTGATGGATTCGTCTGTCGTTTGGCCCGCT
ATTTCACTGATCCTAAACAGCTTGAAATGGCAAATCCAGAACGATTTAAG
CCGGTATTGGAAGGATATCGGACAGGGTATCAACAGTTGTTGGAGAACAA
GCGAAACAATATTGAGAGGGATATCGACACGATGGAAGTATTGGGCTTAC
CATTATTAGCGCACTTAGCAGTGCGATTAATGGTCTGTTGGGTTGGATCT
GACTTGCAGGTTTTAGTAAATAATCCTACCACTTTGTATCGCCACCTCAC
TGATATCACATGCATTAAAGGAGGGCGGTATGGTCAAGGAGTCTACGAGC
CAAAATTACCAACTACAGAACTAAGGCGATTACTGCATGAAACGGCTGTT
TCCATGACTGTGTTTGGACTGGACCATATCCCTTACGATGAACTGGATTA
CCGCTTGTCAGCATTAGACGAAGAATTAATCCAACGCGTGCAGGAGACAA
CCAAGGATCATCCTCTCACAGTTTTGATGATTGGATTTTTCTTTAAAGGT
GGTCATAGGGAACTTGGTGCTGAATTTCTTCACAAGTCATTTCGTGAATA
TCTTTTTGCTGAGTGTCTAGTAGAAACGCTTAAAGCCTATGGACGCGGTG
CACCTGATTATTTGCCTGAACGCTCTGTATTTTGGAAAGATTTTGATTTA
GAAGATATTCGCTTCGGTTTTTCTCGTCGTTTGAGCCAAATGTTGGCCCC
ACAATGGATTACGAAAGAAGTAGCTAAACACGTGCATGCGTTAATTGAGT
GGGAATTAGCGCGTACTTATGACGAACATGACAAAACTATCGTTGGGCAG
CCTACGCAAGCACTTGATATACGTGCTTGGCAAAAGGTTCGTGATGGTTT
GGCCGATCTTTGGGATTGGTGGGGAGAAGCGGTTCATCTTCGAATGCAGC
CAAAATATCAGGGAAAAAAACGCACAGGTTGGGAAAATCCTTATGTCATG
GAACTAGTAGAATGGACTATGCCGCAAGCGCCAGATAAAGAGCAATCTCT
ATTCCCTCCTCGAACCACGGCCATTGATTCGCATTTAGGAGATGGTTTAT
GCCGATTGACAGCTTTAGTTCATCACTATGTGGCAGTACCTCCTGGAATT
GAAGCAAAATGGGGCGAATCTCATAGTGTCAATAATATCGAAGTAAGACG
CTATCAATCTATAGGAAGTATCGGCGGCAATAATCAAATACGATTCAAAC
CCTCTGGTGATAATTCTCACTATTTTTCAAATTATGTCGCGCGTATTAAT
AGTGCCGGTTGGCGACCCGAATATTATTTCCCAATTTCGTTATTTCTAGA
CAGTGCGGACTTCACCGATGTCAGTGTTGAGAATTGTATTTTTTTTAGCA
CTTCACTTGTTGGATCAAAATTCATGAATGCTCAATTAATTGATACTGTA
TTTGTAAATGCGAATTTGCGATACAGCAATTTCAGAGAGGCATATGCTAC
CAGAGCAAGTTTTGATAATGCAAATTTGTCAGATGCGGATTTATCTAGAA
TAATCATTCAAAATGCTAGTTTCAAGGGAGCGTTAATTAAAAATACTCGT
CTTGATAATATTGAAGGTAAAATTGATGTGGAGTAATTTTAATTATACGC
TTAATAAAACATATGGCTCGATAGAGTGAGCATGATGCTCTCCTTCAAGT
TAACCGCCTATTCTCGGCGCCTCAAGTAGCCTCGATGGAATCGAGGCTAC
TTGAGAGCTACCCCGGTCGTTCAGTCATATACAGTATCAAGCAGCTATCC
ATTCGATTGCGGTCACTAAGGCAGATGTGCGTTGGTCCGCTTTTCAATCT
TTTCCAGTCATAACCACTGGCTAACCTGATCTACGCAATCGCTCAAGCAA
GTAACTTTAGTCGTAAAGGCTTCAAGAAAATCGAGGTAAGATTTGCATGC
CAAGAAAGTTTGTAGAATTCGGAAGATACATCGACAAAGATAATATATCC
TTAGTTATCTCTGTCCTGGCGCTATGTATCGGAATACTCTCTTACTATAC
ATCTGCCAACAATAGTATGCTGGAAGCAGAACTTGAATCCAATGACTTAA
TTTATTCAGCGTGGGATGATCTTGGAGGAAGAGATGGCTCTGAGTACTTT
GATAAACCAATCTCCACTTACTCTTTAAATAAAGCAGCTAGGAAAGTTGA
TAAAGCCTTGAAGCTTTATCGAAAAAATCAACGAGCTATTGCGCTTCATG
CAATATTGCTTTATCACAATTCCATTCAGACCGGAGACAAGTCTAAAATG
GAAAAAGCATCTGAAATTTTAGAAGATGTCTTGCTCAATCAGCAGTTTAG
AAGCGAATCTGCTAGTACATATTATATTAAATCGTTGATTCAACTTCGAT
CACTCGATAAAGCAAAAAAGTATCTATCTAAGGTTGATGAAAAAAATGGG
GATCTTGAATTTTTAACATACGAGGTTTTATACACAAAATCCTGGTTACA
AATATTTACCTTGGAGCAAGATTGGCAGAATGTTGAAAAGCAACTGGATA
AACTGAAAACAGAATACACGGAAGGACCTTTAGGACGGCCTTTTGATAAA
CAAGAGATTAAAATTCAAATTGCGTTGGCAGGCTCATATTTAGAGCAAGA
TAAGAATAAAACAATCGGATATTTGGAAAACGCTCTTACTGAGTCGTCCC
TGAAAAACCGCAAATCAACAGGCAACGCATTGATTCATAATTAATACTTA
CATATAAAGACGGGTAATAATTGCAAGAAATGGGTAAAATAGATATTAAT
TTCTTGCAAATTTTTATTCAAAATGAAGCCAAAATCCCAAGAAACGAGCG
GCCAAATCGATTTGTTCAACACCCCGCTGGCCGATCTGCTGAACCCCCGT
CACGAGTTGTACCAACTCGCCCAACTGATCGACTGGAAAACGATTGACGA
TTCTTTCGGTCAGTACTTTGTCGCCACACAAGGGGCGCCGGCACTGTCCA
CGCGGTTGGTGGCGGGATTGCATTACCTGAAACACGCCTTCGCGTTGTCC
GATGAGGCGGTCGTAGCCCGCTGGCTGGAGAATCCGTATTGGCAATTCTT
TTGCGGCGAAACCTTCTTTCGGCACGACACGCCTTGTCATCCCACCTCGC
TGACCAAATGGCGGCAGCGCATCGGCGAAGCAGGTTGTGAGCAATTATTG
GCACTGACCATTCAAGCAGGCATCGACAGTAAGACGGTAATGAAGCAGGA
CTTTGAAGCAGTGACAGTGGATAGCACCGTCCAGGAGAAAGCTATTACTT
ATCCGACCGATGGCAAATTGTATGAACGCTGCCGCCAGCATCTGGTGCGC
CTGGCCGAGCAACATGAAATCTCGCTGAGGCAGAACTACAATCGCAAAGC
CCCGTATTTGCTGCTAATGGCAAACCGCTACAGTCATGCCAAGCAAATGA
AGCGTAAACGCAAGATGCTCAAGCAACTGAAAACCCTAGTGGGACGGGTT
TACCGGGATATTGATCGCCAATTGCTTGATCAATCCGATGCCGTCAAGCT
GGTTTTCAAGGACACCTTGGAGAAAACACAACGTATTCTGACTCAGCAAA
CCCAGGATAAAAACAAGTTGTACAGCTTTCACGCCCCAGAAGTGGAGTGT
ATTGCCAAAGGTAAGGTACACAAAAAATACGAGTTTGGCGTCAAGGTAGG
GATCACGGTCACCAACAAGAGCAATTTCGTGCTGGGTGCCCGCAGTTTCC
CTGGCAATCCCTACGATGGCCATACACTGGAATCCTGTCTGGAACAGGCG
GAAATTCTGAGCGGCATCCGCGCCAAAGAAGTGTTTGTCGATCTGGGCTA
CCGGGGCGTCGAGCTCGCGGGCATCACGATTTACAAAGCCCGGCAAAAAC
GCGGCGTGGATACCCGACGACTCAAACGTGCACTCAAACGTCGCAACGCC
ATCGAACCGATTATCGGCCACCTGAAAAACGACGGCTTGTTGGGACGCAA
CTACCTGAAAGGCGAGATGGGCGATGCCTTGCATGCCGTCCTGTGCGGTG
CCGGCCACAACATCCGTTTGATCCTCAGGCGGTTGAGGATTTTTTGGTCT
TATTTTTGGCAAGCACTGTCTCGGTTCTGGGGAGTTCCATCTGACGAACA
ATTCTTGTTGGCAGCATAAGACCGAGTATCTATGAAAATTTCGGCTTTTT
CAGGGACGACTACTGAAGGAATTGATCTAATAGAAGACAAATTGACACTG
GCTTCCGTTTATGGTGTATTAACTTCGTTATACGGTGAAAAGGGTGAATA
TGAGAAAGCAATTCTGTATTTCACAAAGCACATCAAATTGGACCACACTG
TCGCCAGGGGATGGCAAAATATTGGTCCCGATTTTGGTCGCGTTGCAGAA
GATCCCGAGGTCTTAAGTATTTTTGAAGAGCAGTATGAGCAAGATAAGAA
AAATGCAATTCTTGTTGAAAACCTTGGAGTTAGTTACTTTCATTTGAATC
GTTTTGAAAGTGCCGCAAAGATTTATTCCGATTGTATTAAAAGATTCGAC
AAGGACTATTACATTGTGCCAGTTGGAGGTGGTAAGGTTCTAACTTTAAG
CAGTTGTTACAGAAAATTGGCGGTCGCAAAGTATATGGCGAAGGATCCTG
TGGGAGCAAAAAGTATACTAAATGAGTCGATTGACAAAGGCATAGCAGAC
GAAACTACAGTCGCCTTGTTTAACGAGCTTTTCCCGCAGGAGGATAACTA
AATATCAACGATTCGTTACAACGGACAAGCCGGTAATCGCGATTGGTGCG
GTAAGTAAGCTCACGATACCCTATGCCAGCTTTTGGCTGAATATTTGTCA
TTGGCACTTCTCTTCCATAGGGCGGCTTTTGGCCGAACTTTGCCAGTCAT
TGTCCGATCTGATCTGAGCAAGAAAACCTAAATGTCAGATTTGGTTTTGA
CTTTACACTTGATGGGTATAATACATTCAACTCTTTGAGTTTTGTTTTTT
ATCAAGCAGTCAAGTCACTGCTAAACACTGTTAATTTCATCCAACAGAGT
TTTTGCTAGAGTTTTCTGCTCGGAGTTGCCTTTGTTTAATACTTCTTCCG
CAATAAGTTTTGCGGTTTCAGCATCACCCATGTCGATATAGGCTTTTGCC
AGATCAATTTTGGTTTCAAATTCATCCATATCTGTTAAGTCAGCAACACC
CAAATCATACTCTGAAAACTCATCCTTGTTATCAGTAACAGGCATATTAA
AATCAAAATTGAAATCAAAACCACCTTGGTTTGTAACATCATCTGACTGT
TGTTCCGATTCATTTTGCATTTGCAGACTCTCTCCTGCAAATAAATCAGC
ATCGGCAAAATAATCATCTTCTAACTGTAAAGTCTGCTCATGCTCCAGCT
CTATAGTATTATCAGAATTGATTTTATCGGGTATAGGCTTTAACGTCTCA
ATATCAAATTTAAAATCGAAAGCATCTAAAGAGTTCTCAGTTTCTACGGG
TAACACTTTTTCGCTTGCATCATTAAATGACAGATCGCCAAGATCAAACT
CTATACTTTCAAAACTATTCTCTATTTTAGGCTGATCGATTTTTTCATTT
AGATTAGCGGCTTCATGGCTTGTAACCGTAAAATCAAGACTGGTGGGATT
AGAATCCGTGGAATCCAACGATGTTGTAAATCTTGAATCATTAAAATCAC
TTGCTTCCATCTCAAAATCGTTATTATCGAAATGCCTATCGATACTTTCT
ATAATTGAACTTGAGATAAATGATTGTTCTAAATTAGTCGCTTGTAAACC
GTTATCAACTGTTCCACCTAATACAGGTAAATCGACTACAATTTCCTGGG
CCATCTCAGTTACTTTGCTCCAGAACGCCCTATCATCCTGTTTTCCTTTA
GCAACTAATTCCTGCACATAATCTGAAAACCCTTGTTTGTTTTCGCCAGC
ATAAAAAACTTCCAGCAGTTTCAGCTTATAAACATCTTTTTCAGGTTCTT
GATTAATAGCATGACGAATCAACTCTTCCGCTTGCTGATAACGGCCATAT
GCCAAATAAACGTCGGCTTCAGAAAGTGGATCGACTTCATTTTGTTCTGT
ATCAAAAGCATCAAAATCGCTTGGAGTAAAATCACTAATAAAAGAACTTT
CACCCACCATACCCACATCATAGAAAGCGGCTGAGTTTTCCATATCCAAA
ATGGGTATAGACAGACTATTTTCTAGCTCTGGCATACTAATTTGATCATT
ATTGGCAAACATACTTTCTCTGCTGGTTTGCAAATCAATTGTACGTTTAC
GCCACCACAACCAACCTAATACTGACAATAGGCAAAAACCCACACCTGCA
ACACTTAAATAGTAGGAGTCTGAGGTAAACAAACCTTGATNNNNNNNNNN
NNNNNNNNNNNNNNNNNNNNTCGGAGTTTGAGCTATCGGCAAGGGTTGAG
CAACGACAGGGAGTGGTATCGTTGTCTGTTGGGGTGGAACAGGAGCAGGC
TCTGCTTTCACTGGAACTGGCTCTGCAACAGGAGATTGCACTGTTAACAA
ACTTGGCGTAGTTTGTGGAGAAGCTTTATCAGTATTTTGTAATTCAGATA
ATTGTTGATCTTTAAGCGTCAACAATTGCTGCATCAACCCAAGCTGCTGC
TCAAGTTTTTCAATTCGGGTTTGTAATTCTACACTTTTTCCGTCTGTCGA
TTGCGCATTTGCAGCACTGCCACTCTGATCGGAAGCAATTTGATTTCCAG
TTTGACTATTCGCATCAACTGGGGAAAGTAATTCTAACGGCTTACCATTT
GATAATGGCGGTTTATGTCCGTCTGTATTTGCTTTTGATTTTTCTGCTGC
CAGCGTAGTGGAACCAACAGCAGGTATTTTTAATTTAACACCCAATTTAA
GCGCGTTAATGTTATTGCCAACAAAAGCCTCAGGATTGGCATTATGAATG
GCTGCCATCATTTGATGAGGTGTGACACCCTGTTCGGCAGCCACTTTTTT
GGCAATTTGCCACAAACTGTCCATAGACTTGGTTGGCCCAAATTCACCAT
TTATGGGTAAATTTGCATTATTGGTATCTGCTGCCAAAGCGGGTTGTGCT
TGATGACGACGTTGACTATGATGCCTGGAAACTACTGCGGATGGCTTGCT
ATAGGTTGTCTCTAAAGACTGCGTGGCTTTTTCGTGAAAATTGCTATTAT
CAGCCACTGAAAACTGTGGATTATTATAATTACTGGGCGGATCAATCAAA
AGAGGAAATTCTTTATACTGACTGCCTTCTGCGCTAACTACTTCAAGTAA
AACATCTAAAAATGGCTCAGTTAAAGCGTCCTGAGAAGTAAGTCTTACCA
CGATAGTATTATCAGATTTGATACTACTTTCAAACTTAATCTTGGATAGG
AAATAACTCCATGGAACACCAGCACGATCGAATTTTTCAGGGGCTGCCAC
TCTGACTGCAATATCTCGCGGGTCTTCTCCAGCATCAACATGTAACCTGA
TTTCGGCATTGAGATTTTGATTCAAAGCCGAATTCAATTGAATATCACCA
ATACTTAAGGCATAAACCGATGAAGGTGCCAAGATAGCAATACCCAAAAC
TTTACTTAGTTTCCCCACTTTCATTTCCTTCACTTATCATTACCTCAACA
GCTTTAGCACTCAAAGTAAACACAGAGCTTGGATTATAGACTACATGTAG
TTTTTTGCTAAAATTTCTGCTATTTGAACACTGTTTAAAGCAGCGCCTTT
TCTAACATTATCCCCTACCACCCAAAGATTTATGCCTTTTTCACAAGAAA
TATCTTCTCGAATCCGACCCACATAAACATCATCATGTCCAGATGACTCG
GTTACTGCAGTTGGATAGCCACCGTCAGCCCGCTCATCCAAGATACTGAT
GCCGGGTGCATTTGACAACAGCTCACGCACCTGTTTTGCGGTAATTTTTT
GCCGGGTTTCTATGTGTACTGCCTCAGAATGCCCAAAAAACACAGGAACT
CGCACGGCAGTTGGATTAACCATAATCTGCTTATCGCCCATAATTTTCTG
GGTTTCCCAAACCATTTTCATTTCTTCTTTTGTATATCCATTATCCATAA
ACACATCAATCTGGGGAATTACATTGAATGCGATTTGTTTTGGATAAACA
CTGGCAACTATCGGTTTTGCATTTAACAAATTAGCCGTTTGCGTTGCCAA
TTCAGTGATGGCATCCTTACCGGTACCAGAAACAGCTTGATAGGTAGCAA
CATTGATACGTGTAATACCTACAGCATCGTATATTGGTTTTAAAGCCACC
AACATTTGAATGGTAGAACAATTTGGGTTCGCAATAATGCCACGATTGGT
ATATTCAGCAATTTTTTCTGGGTTTACCTCCGGCACCACTAAAGGTATAT
CATCATCATATCGAAACTGTGATGTATTATCAATGACTACGCACCCTGCT
GCTGCTGCCTTTGGAGCATATTCGGCAGAAACACTGGCTCCCGGTGAAAA
TAGGCCTATCTGTACTTTTGAAAAATCAAAATCAGCCAGATCTTTAACAA
CCAAAGCCTCGCCTCTAAAGGCAATGCGCTTGCCTGCCGAACGCTCACTG
GCCAAAGCGTAAAGAGTATTCACTGGAAAATTTCGCTCTTCCAGAATAGA
AATCATCGCCTCACCTACTGCACCAGTAGCACCTACGACAGCAATATTAT
ACGTTTTTGACATAATCAGCTTACCCTTAAAGCATTTAAAACAGCATCAC
CCATGCCAGAAGTACTCACCTTAACCATACCTTCAGAATAAATATCTGCA
GTTCGAACATTCGCATCCAAAGCATCGTTCACCGCTTTTTGAATTCGATC
GGCTGCTTCTGCTTCGTTAAAGGTGTAACGCAACATCATAGCAACCGATA
AAATTGTTGCCAGTGGATTAGCAATCCCTTTTCCAGCGATATCCGGTGCC
GAACCATGTATGGGTTCATACATACCTTTTGCATTTGCGTCTAAGGCGGC
AGAAGGTAGCATACCAATTGATCCGGTTAACATGGCAGCCGTATCGGAAA
GAATATCGCCAAACATATTGGTAGTTACAATCACATCAAATTGTTTAGGC
GCTCTTACCAATTGCATTGCTGCATTATCCACATACATATGGCTAAGTTG
CACATCTGGATATTCTTTACCCACCTCAGTGACGACATTACGCCATAACT
CAGTACATTCCAATACATTAGCTTTATCAACCGAACATAGTTTTTTACTA
CGCTTTTGAGCAATTCTATATGCCGAATGTGCAATTCTGCGTATCTCTGA
CTCATTATAAATTTTGGTGTTAAAACCTTGCTTTTCACCATTTTCTAACG
TACGTATGCCGCGTGGCTCACCAAAATAAATACCACCCGTTAATTCACGC
ACTATCATCAAATCCAAACCAGAGACAACATCAGGTTTTAACGTTGAGGC
ATCGACCAGTTGTGGATACAAAAAGGCAGGGCGTAAATTTGAGAATAGGG
CAAGTTCCGAGCGAACGCCCAACAAACCGCGCTCTGGACGAACGGCATGC
GCCAATCCTTCCCATTTTGGACCGCCGACAGCGCCCAACAGTACTGCATC
TGCATTTTTACACAAATTCAATGTCTGTTGAGGCAAAGGCGTTCCGAAAG
CGTCATATGCGGCTCCACCAATCAACGCTTGATCGCACACTAATCCCAAG
TCCATATCGGTATTCAAATAATTCAAAACCTTAATCGCTTCGCTAATGAT
TTCAGGTCCTATACCGTCTCCAGACAGAACTGCAATTTTTTTTGGCATTA
TGTTTCCTGTTTAACGTATCGATGCTTCTTTGAACAACCAGGGAGCACGC
TTGGCCCTCTCGATTTCATAGGCTTTAATTTTATCGGCAAGCAACAAGGT
CTGTGCTATATCATCCAAACCGTTTAATAAACGATAACGACGATTTTCAT
CGATATTAAAAGCAATTTTTTGTCCACTCGGAGTAATAATGGTTTGTGCA
GATAACGAAATGGTTAATTGATAGCCATCCTTAATTTCGCTAAATAACTG
ATCAATCAACTCAGCAGACAGTATTATGGGTAAAATTCCATTTTTAAAAC
AATTGTTATAAAAGATATCTGCAAAGCTTGTGGCAATAATGGCATAAAAG
CCATAGTCCTCCAATGCCCAAGGCGCATGCTCACGTGAAGAGCCACACCC
AAAGTTTTCTCGGGTCAATAAAATTTGCGCACCTTGATATTGAGGTAAAT
TAAGCACAAAATCTGGATTTTTGGGTCTGACACTACAATCCATTTCCGGC
TCACCTCTATCAAGGTAACGCCATTCATCAAATAAATACGGACCAAAACC
CGCGCGCCGAATTGATTTTAAAAACTGTTTGGGAATAATCGCATCTGTAT
CAACATTGGCGCGATCCAACGGCACTACTAAAGCAGTCAATTCAGTAAAG
GCTTTCATATTTTTACTCCTGCTCAAATTCAGTCACATTAACAAAATGAC
CAGCAATTGCGGCGGCGGCAGCCATAGCAGGACTAACTAAATGCGTGCGC
CCGCCGTAACCTTGCCGTCCTTCAAAGTTACGATTTGAAGTTGATGCGCA
ATGCTCTCCAGGCTCTAATCGATCAGCATTCATCGCTAAACACATAGAGC
AGCCAGGATCACGCCATTCAAAACCTGCCTCAATAAAAATTTTATCTAAT
CCTTCCGCTTCAGCTTGTTTTTTAATCAGCCCAGAACCTGGAACCACTAA
CACCTGCTTAACAGTAGCAGCCTGTTTGCCACCACGCACCACGGCAGCTG
CCTGACGTAAGTCTTCAATTCGCGAATTGGTACAAGAACCAATAAATACC
TTATCCACAGGAATTTCGGTAATTTTTTGTCCAGCCTTTAGACCCATATA
GTTGAGGGCACGTAGCATCCCTTCCCGTTTTACGGTATCTGCTTCGGCAG
CAGGATCGGGCACATGACCATCAATTGCTACCACCATTTCTGGCGAAGTT
CCCCAAGTGACTTGTGGTTTTAACTCACTCACATCAACATCAAGTACCTT
ATCAAACACAGCATCGCTATCAGAATGCAATTTTTGCCAGTAACGTACAG
CCATATGCCAATCATCACCTTGCGGAGCGTAAGGTCGGCCTTGATAATAA
TCTACCGTGATATCATCAACGGCAATTAACCCTGCTCTGGCACCTGCTTC
TATCGCCATATTGCAAACTGTCATACGGCCTTCCATGGATAAATTACGTA
TTGCTTCTCCTGCAAATTCAATTGTATAACCAGTGCCACCCGCAGTTCCA
ATCCGACCAATAATAGCCAGCACTATATCTTTGGCAGTTACACCAACGGG
CGTTCTCCCATTAACATTAATTAAAAAGTTTTTAGCTTTTTTTTGTACTA
AGCATTGCGTTGCAAGTGCATGCTCCACTTCCGAAGTTCCAATACCAAAA
GCAAGTGCAGCCGAAGCGCCATGTGTCGAAGTATGAGAATCGCCACAAAC
TACGGTCATTCCGGGCAATGTTGCTCCTTGTTCAGGCCCAACAACATGCA
CAATACCTTGACGTATATCATGCATACCAAATTCGGTAATCGCAAATTCC
TCACAATTTTTATCGAGTGTATCCACTTGCAAACGAGAAACTGCATCAGC
AATTCCCTGATCACGTTGAGTGGTTGGTACATTGTGATCGGCCACTGCCA
AATTTCTGGATATACGCCAAGGCTTGCGGTTGGCTAATCGCAAGCCGTCA
AATGCTTGCGGAGAGGTTACTTCGTGTAATAATTGCCGATCTATATAAAT
TAGCGACGAACCATCTTCCTCAGTAGCGACCAGATGATCATCCCAAAGTT
TGTCGTATAAAGTTTTACCCGCCATTGCTACTTTCCAAATGGGTTAATTT
ATTCAAAATTCGTTCAAGCTAATACAGCAAAAAGCTTGGCGGTGATTTCG
CTAACCGAACCCACTCCAGGTATTGAAGCAAATTTGGCTGATTGTTCAGG
TCCAGAATAAAAACCGACCAGTGGCTTGGTTTGTTCATGATAAACTTGTA
AACGCTTACGCACGGTTTCTTCCTTATCATCGTCTCGCTGAATCAAGGCT
TCACCTGAAATATCATCAATACCTTCCTGTTTGGGAGGATTATATAAAAC
ATGATAAGTACGACCAGAGCCTAAATGCACACGTCTGCCGCTCATACGCT
TGATAATCTCCTGATCATCAACCGCAATTTCAATCACATAATCTAATTCC
ACACCCATTTTTGCCAGACCTTCTGCTTGAGCTATCGTGCGTGGAAAGCC
ATCTAATAAATAACCGTTTTTACAATCATTCTCAGCAATTCTGGCTTGAA
TAAGACCTAAGATAATATCATCCGAAACCAGGCCACCAGCATCCATAATT
TGTTTGGCGGCAAGACCCAGTGCAGTGCCCTCACGAACCGCTGCGCGCAA
CATATCGCCAGTTGAAATCTGTACAATGCCAAATTTTTCAGTAATAAATT
GTGCTTGAGTGCCTTTTCCCGAACCGGGACAGCCTAACAAGATTACGCGC
ATATCAATAACTCCACATCACGAAGACATACTGCCTAAAAGAAAAATACC
AAGACATCAGCCACCTGTGCCTTAACAAAAGCCGGATATTGTATCGTAAA
ACCATGCTGGTTCGCACCCACCGCTAGACGCATAGGGAAAAATTTGAGTA
CCGTTCTGATATTTTTCGCCAAATAGGATTCAAAACCAATTATGACTGAA
ACCTTGTTTATCCAACCTAAATTATGATAAAGTTCAGCTAAGCCATTAAT
TTAGTATTAGATTATCCCATAACACAAATCTTATAGTTTTTTATTTTTTG
GTTACAACAACTCGTTCCCCTCGCTTTATTTTGCATAGAAAGTAGCTATA
CTTTGCCAGTTAAATTTTATTTTTGGAGGTTATTGTGAGAATAATTATGT
TGTTTTGCATGCTTTTTTTTACAGCATCCAGAGCTCAAGGGCAAGCGCTT
GCTTATTTTGACGGGCAACTTATTACTTCACCTAACCTTGACTCGCTTTT
AAGCCAATCCGAAGGTAGTTTCGATTTAAAAGTGGTTAATACGTCTACCG
GAAATTATGTAACCTTTACTGAAACAGTTACTAATTCTGATATATTTAAC
GGCTCCACCGCAGCATTAGCTGCAGATGTTAAAGCCCTATTAAATAGTCG
CACCCCAGTAACTATTGATGGACTTTCGCTTTCAGTCAATTGTTATAACA
GTTCCAATGTTCAGATTGGTTCTAATTTCAATAGCTGCTTCGACTTAGTA
GGAACCGGATCCAAAGAACAGCAAACGACGAATGCCTTGACCTCAGCTAC
AACAGTCAACTTGCAACTTAACCGAACTACCACTGAAATTAGCAATTCAT
TACAGTCCATGCGCACGTTGCGGGATAATCCGGGCACATCCAAACAGGGG
GCTGGCGCTGGTGATGTTTATGAATTAATGGGGCCTATTGGCTTGTTTTT
TAATGCTGGCGGCACATTCGGCACGATTAACTCTACCAATACTCTTGCCG
GCTACCATACCTACACGCGCAATTTTAATACCGGATTGGATTACAAAATT
AATGAGCGGCTAGTAACTGGTCTACTATTTGGTTACACCAGTTCAGCTGT
CAATGTAGGTGACAATGGCGGTAGTTTTGATGCCAATATTTTTAGAGTTT
CTCCTTACTTCAGCCTGTCACCTACTGATGATACCTATGTTGATTTTTCA
GTAGGCTATGCGCACCATGACAATAATTCGCAACGTAACTGCCTGTTTTG
CCTAAGCTCTGCAACTGCCAACTTCGGTACCGAGGAATACAATATACTCA
CAGGCTTGGGCTATACGCATAGTTTTGGGGCATTAAGTCTGCGTGGATAC
GGTCAGGCATCGTCTATCTATATGGATATCGGTGGCTATAGTGAAAGCGG
CACTGCACTGACAGGCTTGCTAAATGTCAGCAACCAGCACGTGCTATCTA
TTACCAGCACTTTTGGCACAGAATTGAGTTACTCAACCAGTATGCCATTT
GGTGTGGTTATTCCACGAGTATTTGGTGAATGGGTGCGCGAATATGCTAA
TGACACTAGACAGGTGCAAGCGGTGATTCAAGGTGGCGGCTCTACTACTA
TTAGTGCTGGCGCAATAGGTAAAGATTGGGCCAATCTCGGAGCCGGGGTA
CAAATGGTACTGCCGAATGGCTTATCTAGCCTGATCAATTATCGCTCAAT
GGTCATGCAAGGCGCCGTCAATCACAGCATAGAAGGAACCTTGCGACTAG
AATTTTAAATTAATATTCTGTATCAAGCTTCAGGTACAAAAAAGAACGGG
CTACCTTCATGCCCTGCATGCTGCAAGGGCGCGTATTGCGGAGACTGCTC
AAACCCTGCGCGTGCCGCTACCAATCTAACTTGATTAGAAACATCTCGAA
AAATATCATAATCCTCAATCACGCGCTGATTGCTACGTAATACTTTTAAA
AAGGCATTGGCAAATACGGAATGATCGCCACCACCTAAATCCATCACGGG
CTGCACGCCACCGGAAGTAAGCACCGTGCGTGCTTTTCGACTGTTCATGG
CTTTCAGCCAGCGGTCGCGCTTAGCATCATCCATACCCTCGGGCAACTTA
GCAACCGCAGATCCTGTCAATGCGCCTGAATAACAGGAATCTGCCACTAC
CATGATATGTCGAGCAGCCATAATGCTTAGATACTCAGTAATATTTTCGC
TAGAAATCCAGTTGGCTGCATTTCCCACTTCCGAATCCACAGGTAACCAG
TAAGCCGTTTGTGATTTTTTGTCAATTTCGCCATGACCCGCATAATAAAT
AACTAAATTATCCTGTTCAGTGAGTTTTTGACTCATTTCGTTCAACGCCG
ACATAATGGCGTGTCGGTCGGCATTGACTAAAAGCTTAGTTTTAAAGCCA
TAACGCTCGCGTAATACTAATTCCACACTTTTAGCGTCATTAATCGGTGT
TTTTAAATCTGGATAAGCCTTATAGTCGTTATTACCGATGATCAGAGCGT
AAAATTTACCAAACTGAACATCTCCAAACTGATTACCCTTTCTGGTATCT
GTAACTGGAAAAGTCTCTTGAGTAGTGGCTTCTGCAGTCTGTATACGTAC
ATTCAAATTACTGCTTTGATTCGATTTATCAGTTGCCAGAAAATGCACTT
CATTTTCTGTTCCCTTTAAAACAATATCGGTTTCAAAGCGGCCATTGGCA
TCAACAATTAACGGTTTATCGTTTAACAATAACTTGCGTAACCCATTTTT
AGTATTAATGTGGCCAACTAGGTGCTTGCTGGCTTCGCCAATAGCAAATT
GAATACTGGGTATACCACGCGTGACAGTCATCGGCGGCTCTAAAAGCTCG
ATATCTGGCCCATCTCCCATGGCTACTTGCGTTGCCGTTTGTTGTTCTAA
TTTTTCTTTGAGGCTGGCAATATCACGCGCTTGTTGCTGTAAGGCTAGTT
TGCGCTCATCAATCTGGGAACGATCAAGTTTACTGCCGGATGTTAACCAA
CCTGTCAGTTCCGCAGATTGGTTTTGATAGCTGACGATTTTTTCATTCAG
GCGATTTTCCAGGTCAACTTTGGCATTGTCCACGGTTTTAACGCTGGATT
TATCTTTACGTGCAGTTGCCAATTCCTGTTTCATGGTTTGCCGTTCAGCA
CTCATTGCTTGCGTAAGAGTCGCTAATTTGGCTTGTTGCGATTTCAGTTG
ATTTTCTTTATCTCGCAGTTGAACCTCCAATGCCTCAGTTTCAGCACTAC
CGCTTGGCGTTGCAGATTTTTGTTGTTGCAGCTTGGTTTTTAGTGCTTCC
AATTCATCTTGAGCGCGACGCAAGCTGTCTTGTTGCTGTAAAGCTTCTTC
ACGCGTATTTTTTAACTGATCGCGTAATTGTTCTGTTTCCTGATGAGATT
TGGCTACTTCTTGTCGCAAAGCAGCCACTTCCTGACTACTGATAGAGGTT
GCATTCACGGCTGGTGTAAATTGCAGACCGGCATCATCCAAGCCTGCAGA
TTTACGATACCAACGCAACGCTGTTTCCTGATTCTGCGGCACGCCCAACC
CTTTTTCGTAAAGATGACCGAGATTTAATTGCGCTTGAAAATTACCTTGA
TTTGCCGATTTCTCATACCATTGAGCTGCTGCTTGATAATCGGCTTGCGC
TCCTAAACCTTTCTCGAAAATTTCACCTACGTATAATTGCGCGGCAGCGT
CGCCTTCCTGGGCTTTTGGCAACCAAATTTTTAAGGCACTGGCATAATTA
GCGCGATCATAGGCGACATATTCACCTCCGCGTACTTCGCAATCCGCTGC
ACTGGTGCGCACAGGGCGGCGTTGAGTAAGATAGGTGGCTTCCGCACCCA
AGCGGCGCACTTGCCCCGGCAATAAACAATCAACAACTAAAAGCTTATTG
GTATCCTGAATAGAAAAACCTTCGGTTGCCTTGTCCATTTCGGCTTTACC
TACCTCATGAGCACACGCATTTAATAAAATGGCAGCGATGCAAACCGCCA
AACGCCGAACCTGAAAACTTTTTAAATACATAAGGAGCCGCCTGATGAAT
AACAGAAATACCTACATTGAACATAGCAGAAAACGTCTTGACTGACAAAT
AACTAATGCGAACCCTCAAGTCTGGAAAGTATCTCTGCCCAGTAAACTAA
CCATCCTTGCTGATGACTTACACCTGATAGCACTTCGACCCGACTATTGG
CTCGGGACTCTAATAAATGCATAAACAACTTGGGCGGTATATTACTATCC
TCTGCGCCCATGTAATGCCATTCAAGCGCACCATTATTAACATAATCCGC
TGGATTTTCAGACTCACTCAAGTGCTGATAACCGTGATAATCCGCCCAAA
GATTAATATCGTAATTGCCTGACAATGTTAACAAATGCTTAGTATTCGGT
ACACGACTGCTTAGCAACATCGCCAGACTACCTCCGCCACTATGTCCAAT
CAGAACCAATTCGTTATAACCATATCGGTTTACAAACTCTTTAATACCCA
CAGTCATTGAGCCTAAAACCTGCTCACCATAACGGGCGCTGGTCCACAAA
TTTGGCTTGCAACCCGCATCGTTTGCATGACCATTATAACAAGGACGCCC
CAGATACAGGGCAGGGCTAGAATCCATTGCCATTAACGGTAACATCAGTG
AGGCACGTGTAGTAGGTTCTGCGGCTGGCAGCAAACCATTTTGCCAAGGT
CGTCCATCACCTTCAAGATATATATGCAATACTCTACCTCCCACGATACC
CGGCTGATAAAAACAGCTAAGTACAAATCCTTCGGCGTTTAATTCCACAC
TTTGCATACCAAACTGTTTAGCTGTAGCAAGCAGACGCTCAGTTGGCGCA
TTACAGGCCATCAAACACAGCAAGAACCCGCAATAGATAAAAAAAACAGG
TATTTTTGTCATTCAAATATTGAATCCGATAATTTTGTATGCCACAGATA
GGTCAGGTTTCAGCTAAAATTAAGCAAAAAACTTACCCTTGGTTGGCATC
ATGACTTCATTTGATAAGGCATTACAAGCATTTCATCAATCGCAGATTAG
CTTTATCGAGCTAATCGCTCTCCTGAAAAAAACAGGTATTGCCGCGCCTG
AAGTTGATATTTTGCATAACTTATTAAAAAATGAACACCAGGCGGGCAAA
TTATCAGATGAAACTTATGCAAATCTGAAAGCCGAGTTGAGTGATACACA
CCCTAGCGACTTTGATCTGGACAAAACCCAAATACTGATCGAAACCACAA
ACTACGATACAGATGCTACACAGTTATTACCTCCTTTAACAGGCAGTGAA
TCCAATCTACCCCCGCCATCACTTACGTCCATGCCCATGCATACCGAGTC
GTTATTAACGGGTTTATCACAAGGTCAGGGCCTATCAGAACTTAAAGTGG
GGGCAACACTAAACAACCGCTTTGTACTGCAAGAGTTATTAGGTGTAGGC
GGTATGGGTTTGGTGTTCAAAGCGGTGGATTTACGCAAAATAGAAGCAGC
CGATAAAGAACCTTTCGTGGCCTTGAAAGTTTTAAACCAAGACTTCCAGA
CCGACCCAATGGCATTGATTGCTTTGCAACGAGAAACCAAGCGGGCACAG
ACGCTAGCTCACCCCAACATTATCAAAGTTTATGATTTTGACCGTGATGG
TGGGCATGTGTTCATGACCATGGAATATTTGCAAGGTCGCCCCCTCAGTC
ATCTCATCAAAGAGCATGATGTCAATGGTTTATCCTATAAACAAGCTTGG
CCTATCATTCATGCCATGGCTGACGCATTAGCCTATGCCCACAAAAAAAA
TATTGTGCATTCCGATTTTAAGCCAGGCAACGTTTTCATTGATGAAAGCA
ATGAGGTACGGGTATTGGATTTCGGCATTGCCTGCGCAATAGGCCGTAGT
GACAAAGACCATCAAGATGCTACGGTATTCAATGCCCGCTCTTTAGGTGC
CATGACCCCTGCTTATGCCAGTCTGGAACAATTACGATTCAGTGAACCCG
ATCAGCGCGACGATATTTATGCCCTGGCTTGCGTCAGTTACGAGTTATTA
ACCGGCAAACATCCCTTTGGTCGGCTTTCTGCGGAAAAAGCCCTCGAAGT
TAATTTGCAAGTTAAACCAATCAGTAAATTATCGCATCGACAATGGAAAT
GTTTGCAAAAAGCCCTAGCATTTCAACAAGAACAGCGCACCAGCAACATT
AATGAGTTTTTAACCGGGCTAGGCCCTCGTTCCGCCTTATTTTATGGCTT
ATGGGGCGCAGGTATTCTTAGTATTGGCCTATTAGGCGGTAATATTTACC
AAAGCTTTCTGGCACCCCCCACTGTGATAGAAGCACCCATCATTGCTGCC
CCTCTAACCCCAGAACAACAACAAAAAATTAAAGACTTTCTGGAATTAGC
TAGCATCCATACCGATGTCGGATATTTAACTGCTCCTACAGGCAGCAACG
CTTTATGGGCGTATCAGGAAGTGCTTAAAATAGATCCTTATAACCAGCAA
GCCAAAGACGGTATGCTCAAAATTGCCGATTTATTAGAACAACAGGCCTG
GGAAGCCTATGAAAAAAATGATAGGGCCACCGCACTGAAAAAAGTCCAAG
AAGGATTGGAAGCATATTCATCACATAAAGGCTTGCTGAGCTTGCAGGAA
AAGCTTAGAACTATCCCTTGATTTGCCCATACAAAATTTATTTTTCTAAA
TAGGTATAAGCATTTAAGCCCGTTAATAATTCCTGTAAAAATAGTTGTTT
TTGGTCAGCATTTAACGGGCTGGCATCCAGTTTTTGCTGATAGGCCAACT
TTAGGTCCTCGGCATTGATATGCACATATTCCAATAGTTCGCTCACATCC
TCACCTTCCATAAAATCTACAAATCGATAAGTCTGCTCGTGTAACTCGAT
ATTAATGGAATGAGTATCACCAAACAAATTGTGCATATCACCCAAAATTT
CCTGATAGGCACCCAGCATAAAAAACCCCAGTAAATAAGGCTCCTGTACA
GTAATATCGTGCAAAGCCAAGGTATGACTAATATTTTGCTGATCAACATA
TTGATCAATACGGCCATCAGAATCGCAGGTTAAATCCTGAATCACTGCAC
GCCGTGTTGGTTGCAATTCCAGATTATGGATAGGCATAATGGGAAAAATT
TGATTTATACCCCAGATATCCGGCATAGATTGAAACAAAGAAAAATTACA
AAACACCTTATCGGCCAATTTTTCTTCCAATTCTTGTAAAATTTCGCGAT
GATGATGATTTTCTGCATTTAATTGGCGTTGCACCTGCCAACATAAACCC
ACATAATGCTGTTCTGCATTAGCCAATTCCGGCAAGCTTAAATCACCTTG
TACAAATTGGGCGCGTGCTTCAGCCATATCAAACTGAGCATTGTGATAGG
TTTCCGAAACATTTTGGGACAGGTTTTCATGCGGCAAGGTGTCGCCTTTC
AAACGCTCAATTTCGGTGACATTGGTAATCATGATGGCATGATGCGCAGT
GATTGCCCGACCGGATTCGGTAATAATATTAGGTTGTGGCAAGGAATAAT
CGTGACAGGTTTCTGCAAAACTACGCACAATATTCTCTGCATATTCAGCC
AGACTGTAATTGATAGAACATTCTCGCCGCGAACCGCTGCCATCATAATC
TACCCCTAAACCACCACCGGCATCAACGGTAGTAATGGGTGCGCCGAGCT
GACGCAATTGCACATAAAATTGACCCGCTTCTTTTAATGCCAGTTTAATG
TCATGAATATTGGCAATCTGCGATCCCATATGAAAATGCATCAGTTGCAA
ACAGTCCAACATATTCTGCTGTTTAAGATGTGCAATCAGTTCCAGCACCT
CGCTAGCATGCAAGCCAAATTTTGATTTTTCGCCGCCACTGTTCTGCCAC
TTGCCCGCACTGATAGTAGACAATCGCACTCTCAGACCAATTAAAGGCTT
AACCGACAGCTTAGCGGCTTCTTCGATAATCAGGGCTAATTCCGATGGTT
TTTCGATCACAATAAACACAGACAGGCCCATTAATTGTCCCATCAAGGCC
ATACGGATATAAAATCGATCTTTGTAACCATTGCAAACAATAGTGCCGCC
GCTTTTCGCCATGCCCAATATTGCCAATAACTCTGGCTTACTGCCTGCTT
CCAGACCAATGCCATCAGCAGAAACGATGCTTTCCACCACATGGCCTTGC
TGATTAACTTTGATGGGGTAGACTGGCGTATAAAGACCAGTATAGTGATG
ATGAGTACGTGCATCATTAAAAGCCTGTTGCAGCCTACGGATACGATCAC
GCAAAATATCGGGAAAACGAATTAACACCGGCCAGCTTAAGCCTTTACCT
TGTAAAGCCTCTGCAACTTCAAACACATCTACTTCTGTTGCACAATCAGC
GCGTGGCTTTACACAGACATGACCCTTACTGTTAATAGAAAAATAGCCAT
CTCCCCATTGTTGAATGGCATAAAGTTGTTTAGATTGTTCTATCGACCAT
TGCAGTTTGTGCACCCGCGTTCCTCATGCTGTCATAAATTTGATCTAATT
CTAAAGTATAATGAAGTAAATATTATGACTTTTTTAAGGATGTATCATGT
TAGATGACCAATGGTTTAGTGAAGCTGTCCCTTCCGATGGCTCTGCCTTC
TCTCTCAAAATCAAACGTAAACTCCACGAAGAACAATCCGAGTTTCAGTT
TCTGGAAATCTACGAAACCGAACACTTTGGTAATTTAATGGTTATTGATG
GCTGCACCATGGTATCCACCCGCGATAACTTTTTTTACCACGAGATGATG
AGCCACCCGGTGTTATTTACCCATCCTAACCCTAAAAAAGTGTGGATTAT
TGGTGGTGGTGACTGTGGTACTTTAAAAGAAGTACTGAAACATCCCGGTG
TTGAACAAGCGGTACAAATTGATATTGATGAGCGTGTCACACGTCTGGCA
GAAATTTATTTTCCAGAATTATGTGAATCGAACGGCGACCCACGTGCCGA
GCTTAAATTTATTGATGGCATTAAATGGGTAAAAGATGCCGCACCTAACA
GTGTTGATATTATTATTGTGGATAGCACAGACCCAGTAGGACCTGCAGAA
GGCCTGTTTTGTGCAGAATTCTACCGTGATTGTTTCAATTGTTTAACAGA
AAACGGTATTGTCATTCAACAAAGCGAATCAGCCTTGTTTCATATGAAAA
TTTTGGCAGAAATGCGTGGCGAAATGCAAGCAGCCGGTTTTAAAAATTTA
CAAACTGTATTTTTTCCACAATGCCTATACCCCTCTGGCTGGTGGAGTGC
AACGTTGGCTAGCAAAGCTGAATTAACAGGTTTTAGAGAACAAGACGCTT
TAAATAAAGGTTTTGATACTGTGTATTACAACAGCGACATACACAAAGCC
AGTTTAGCCAAACCCGAATTTTTCAAAAAAGCGTTTGGTTAACCATTCAA
TATAATGACTTCAAAGCCTAATACTATTTGGTATTAGGCTTTGCTTAGAT
CAAAGCTAGCGTAGCCAACCCCTACGCATCACATTATGGGGCTCGGAACC
TGTTTCTTTTACTGCACCAATGTTCGTGCTGAAGCCATTAGGCCAACGTT
TTTAAGTTTCGTGTTGTTGATTACAGGCAAAAGAAAAAACCAGACTTTTT
ACACATTCGTTTTTCAATGGCGAAACGATAATGGTAACTGAGGCTTGTAA
TTATTTAGGCAAACGGTATGCTTTACAGCAATCCAGTTTGTTTTAAGGAA
TGAGGTCATGAATCTTGAAACCAGAATTACCTTTAACCCACTCCAATGTG
GCGGTAAACCCTGTGTGCGCGGCATGCGCATTCGCGTCAGCGATATTTTA
CAAATGCTGGGGGAAGGAGTTAGCAGTGAAGAGATTCTAAAGGATTTTCC
TGATCTTGAGCCCCAAGATATCCAGGCCTGTTTCTTGTATGCCGCTCGCC
GAGTTAACTTTGAGCGTTTAGTGGCGTGATCTATTGGGTTGATGCACAGC
TACCACCACAATTAGCCGACTGGCTTAGTTGGACATTTAAGGTGGAAGCT
TATTCATTACGCACCTTAAATTTGCGCGATGCTGATGACGAAGTCATTTT
TCAAAAAGCACGGCAGGCAAATGTCGTAATCATTAGCAAAGACAGTGATT
TTGTGGAATTGATATTACGCTTGGGCACACCACCGCAATTAATATGGGTC
ACTTGCGGAAATGTCACCAACCTCCACTTACAAGCGCTATTTGGCACAGT
ATTTCCTCAAGCCCAATCTCTACTGGCATCTGGCGAAGCCATTGTTGAAA
TTGATACCTTATAAAGTCCTTTGTTATTAAGGATTGCTGTACTGAATCAA
TTGAATCTAGGGCGCAATTACTGTTCGACAGCTTTTTTATGAAATCGACC
CAGACAGGTACAAATAAAGATGTCTACTCGTCGCTTGACAGCAGCATAGC
CTATGTATAGGCTTAAGACGGAGGTATCATGCAAACTATTACCATAAAAC
TGTTTAAAAACGGACAAAGTCAGGCGGTGCGGATTCCAAAGCAATTTCAG
TTCGTAGGTACTGATGAAGTGGTGATTCGCAGACAAGGCAACACAGTCTT
CATTACACCTCAACGCAAAAGCTGGACATCATTTGCCAATGTGGACAAGG
CGGATGCCAATTTCATAATTTCGCGTCCAGATCTGATGGAAAATACCAGG
AGCATTTTTTGACGCTTTACATTCTTGATACGGATACCTGTAGCTATATT
ATCCGTAAAAACCCAACCATTGTACTGGAGGCAATGAATATTGAAATCAG
ACAAGGACACGAGATAGCCATTTCTGCCATCACCTATGCAGAATTAATAT
TGGGCGCGAAACGTTAGGGAAACCCCGTAAAACACTAGAGCCTTATTGCT
GAATTGTGCGAACACCTGCCGGATATATATGCCTAGGACGCTAAGGCCAC
CGAACAATTCGCCGATTTACAAACTTTGTTGTTCAATAAGGGAACACCAA
TTGGCGTAAATGATACCTTGATCGCTACCCATGCTCTGAGTCTTGATGCA
AATTTAGTAACCAACAATACCAAGCATTTCGAAAAAGTTCCGGCTTTGAA
ACTGGTTAATTGGACTATGGATGTCAGTAGTCCCAGCGAACTTTCTTAAA
TCCGCCTAAGCCCCCAACCAGAACGCAGAATTATTTTTAGAATAACGAGG
TCAAGTATTGGCACTCGCTACGTATTGAACTAATTTGAATAATGTAAAAA
CGAAATGTTGAAATGCGGGAACTAATGGAATGGTCTACCCCACTTCCCAA
CCGGCCTCGAAATGGGCGATGATGTAATTTTTCAAACCTACATCAAAACA
GAAGTGAGATAGACCGTGAAACATAGTAACGCAACTGCAACCACTAGCGA
AAGAAGAGAATTAAAAGTGTTGGGCATCGATTTGGCAAAACAGAGTTTTC
AACTACATGGCGTTGATGACCAAGGCCATGTGGTTCTTAGAAAGAAGATC
AGTCGAAATCAATTGCTTGATTTCATGGCTAAATTACCGCCGTGCCTGGT
TGGGGTTGAAGCCTGTGGTGGAGCGCACTTTTGGGAGCGTGAGTTTACCC
AGCTGGGTCATTCTGTCCGAATGATTGCTCCACAGTTTGTTAAACCCTAT
GTAAAATCGAATAAGAATGACGCGGTGGACGCCGAAGCGATCTGCGAAGC
CGTACAGCGGCCAAACATGCGTTTTGTACCCACCAAGAGCATTGGGCAGC
AGGATATTCAGAGTCTGCATCGTGTCCGTAGTCAATTGGTTGCCAGAAGA
ACAGCTCAAACCAATCAGGTGAGAGGTTTGCTGTTGGAATACGGCATCGT
CATTCCCAAGGGGATTAATTATGTTAGAAAGGCTCTACCTTGTATTCTCG
AAGACGGCGAAAATCGATTAAGTTCCTTATTCAGAGGATTGCTGAATGAG
TTGTATGAAGAATTTGTGCATTTGGACAAACGCATTGAATCGACAGAGAA
AAAATTAGAAACGTTGTGCACCCAGAATGAAGATTGCCAACGGTTACTCA
CTATACCGGGCATCGGTTTACTGACGGCTACAGCCTTAATTGCTGCGATT
GGCAACATAACGGTATTCAAAAATGGCCGGGAATTGGCTGCTTGGCTAGG
GCTTGTGCCGAAACAGCACTCAACAGGTGGGAAACAGACGTTGCTGGGAA
TCAGCAAGCGAGGTGATACTTACTTACGAACCTTATTAATTCATGGTGGA
CGATCGACGGTTAGAGTGGCGCACAAGAAGCAAGACAAACGCAGCCGCTG
GATCACTGACATCACCAACGTCGCCGTAGCAAACAAAAATGCCCGGATTG
CCTGGGCCGTACTGACACACAAGGTCAACTACAAAGCGGCGGCATAATCG
ATGATTGGAATAATGCCTTATTTTAAGCACTCATTAGGGGCTTTGCCCCT
AGCCGTGCGGCTTACCCCACCCTCGCCGAGAGGATCGCTAGGGTTTAGAT
TTTAATAAAAGTCACTAGGAATGAGGCTAACAACGAATTGCGTGGATAAA
ATTAAAGTGATGGCAAAAAAGGTAACACCTGCATTCCTATGAACCTGATG
GGGTCTCGGGCTCTTAGAAGCCGTGGAACTGATGAGGTAGGAATGTGCGG
ATTCCATCAGGGCTAGAGGATAATGGTTCCTCAGCAATTAAAGGCCGGAT
ATATGGAAGCAATATTCTTTTTGTCACGAGTGAAATTTTTCTTGCAATAC
GGGGTAGACCATATATGACCCCGTGTGTTTTTCTTTCCGTGTGTTTTTTA
TTCTGAGTATTTGTTCGAGTCAAGCTTAAAAAATATAGGTTAACCCCAAT
CTCACTAAGCTAATAAAACCGACAATCGACAAGATGAAAAAGATAGTTTT
TCGAGTCTCACTTTGTGGCATGTTTGATGGTGGGCAATTGCCAATCTTGG
TTTCGATATGAAATGATAATGAATAATCAGAAGCTCGATTGATTAGAGTT
GATACAACTAATGGAGGCCAATTCTTATCGCTAAAATTGGAGTTTTCAGC
AGTAAGAGCCTGCAGTTGTTCCCCAAGCATCCGTATCTCTGTCACTGATC
CTATGACCATATGTCCACTTTCTTTACCCTTAAATTGATGAGGTGCATAA
TCACTCAAAACCAATGCTATAACATATTGAAAAATTCAGAAGATTGTATA
ACAATTAATTCTTTATTAGAATCTAAGCTAATTCAAACTCAAAAATAAAT
AATTGACACGCCACCATCTACTCTAATAATATTCACCCCATGCATATTAA
TCTCACTCTTTATAAAAACCTACTATGGCGACTGGCTTATCCTGTTGCTG
CGGTGTTGCTGTTTTTATAATTTTCTGAAGCAAACCGCGGGCTTTCCGCG
TTTGCTTTGTTACTCGCATAAGGCTCGCACTAACCATGGAGCCTTATGCC
ACATAAAACCCACCCAATCGCTACCCAACCTAAAACCCTATTGGGGTTTA
CCTTAGCCACTCTCGCGGCAATTGGTTTCTCCACCAAAGCTATTCTAGTA
AAACTGGCCTATCATTATCCGGTTGATGCGGTGACGCTGCTGGCGTTACG
CATGTTGTTTTCCGCACCCTTTTTTTTACTGATAGCCTTGCGCCATGCCC
ACAGCAATCAGCAAACACCTTTAAATAGAAAGGATTATCTGGCTTTATTG
GTGCTGGGATTCTCTGGTTATTATTTATCCAGTCTGTTTGATTTTATTGG
CTTGCAATACATTTCTGCTGGACTGGAACGTCTGATACTGTTTCTTTACC
CCACGTTGGTCGTAATTTTGTCTGCGGTTTTTTTGCGCAAACCTTTTGGG
CGTAAAGAATTGCTGGCTATGCTACTTAGTTATAGCGGTATCGGCGTGGT
GGTGTTTGATCAGCTGCATATTCAGGCCGAACATTTATGGTTAGGTGCCG
GCTTTGTGTTTGCCAGTACGCTAACTTATGCGTTTTACCTGATAGGTACT
GGGGAGTTTGTGGTTAAAATTGGTGCTTCGCGTTTTACGGCTTATGCCAT
GCTTGTAGCATGTTTAGCAACTGTAGTGCAATTTTTGTGCACCCATCCTA
TACAGGCTTTAGATTTGCCGATGCAGGTTTATCAATACAGCGTAGTAATG
GCCATTTTTTCTACCGTATTGCCGGTATTCATGCTGTCGGCAGCTATCCG
CATGATAGGTTCCAGCCATACTTCGCTGATTGGTTCGCTGGGTCCAGTCT
CCACCTTATTATTGGCGACCGTATTTCTGGGTGAAACTTTAACCAATTTG
CAGATAGGTGGTGCAGTATTGGTAATGTTAGGGGTGTTCAGTTTAACTTT
GCGGTAAAGCATACATTAAACAGTGAACTTATCGGGCGTATAAAAATCTA
TGTATTATGTGCAAAGGTGCAAATTTATTTTGAACATTCGTATTGAATTA
ATCACCGTATCACAGATAAATTATTAAAAATAAATACAATAGCATACACG
AACTAACTAGCAGGAGAGTGTCATGAACAAGGCCTCATTATTGCATGAGC
GTGCCGGTTTTATAGAGCAACTCCACCATGAGTTTCTCTACTTAAAAGGC
TACGGAACCTATACCTATATCACCCCTAAAGATGCCAGTAATTTGTTCGA
CTCGTATTTGATTCATGAGAACAATATTAGCTCTGCCATTACACAACAAC
AAGCGCAAATCTGTTTTATACGCGGTTTTATAAAATCTTTATAAAAGCCT
AGATTTGCACGTTGCCGTTTTCTAGCATCTCTTTGGCATGGGCCAAAGTA
TTTTCGGTAATAGTAATCCCACCTAGCATACGTGCTATTTCATTAACGCG
CTCTTCATCACTTAAGCGTCTGACGGTAGATGAAGTGATAGACGCTTTTT
GATTTTTAGCTACAAATAAATGCTGATTGGCCTGAGCCGCAACCTGAGGT
AAATGCGTTACACACAACACTTGCCGATTTTTACTTAAGCTGCGCAATTT
CTGACCAACAATTTCGGCAATTCCACCACCAATACCTGAGTCTACTTCGT
CAAAAATCATAGTAGGGGTGGTTTTATCGGGACTGGTGGTCACTTGTATG
GCCAGACTGATGCGCGACAATTCTCCGCCAGACGCCACCTTGCCCAGTGG
CTTGGCAGGCAAACCAGGATTGGTAGTTACCAGAAAATCGATACCATCCT
GACCGTTGCGCTGCGGCTCACTGTGGTAGGCAGGCGTTACATTAACTAAA
AACTCGCCATGTGGCATGCCTAATTCCTTAATAGTGGCTGAAATGCGCTG
TTGCAATTCTGCCGCCGCCTGTTGACGGCGCTGAGAAAGTTGTTGCGATA
AGGCTTGATAATCGGCAAGGAATCGTTGACTATCTACACTCAAGCTCTCG
ATACGCTCACTACTGTGACTAAGATTGTTAAGTTCGGCAGCCAGTTGTGC
TGCTAATTGCGGTAAGGCTTCAGGGGCGGTTTTGTGTTTGCGGCTCAGGC
TTTGAATAACAGCAATCTGCTGTTCCAGATAGGCAAATTGCTGTGGGTCG
GCTTGCTGGTTTTCCAGAAAGCGGCGTAATTGTTGAGCCGCTTCGCTGAC
CTGAATTTCCGCTTCAGTCAATAAACTGCTAATTTCAGTCAGTTCATGTG
CATATTGGGATAGCTCTTGAATACCATGTAGGCAATGGCCCAACATTTCC
GCCACTGAATGTTGATCGTTATCGTATAAAACATCCAATTGTTGCTGACC
TACACTTAGAATTTTACCCAGATTTGCCAGTTTATGATGTTCATCGGCTA
TAGCCTGAAAATCGTATTCATCGAGATCCAGCTGCTGTAGTTCTTCCAAT
TGATAGCGTAATAATTCTTCGCGTTCGGTTTGCTCGCTACTGGTTTTAAT
TAAGTGCTGTAATTCTTTATGCGCCTGTTTCCAATTTTGATAACTGCTGT
TAAGTTGCTCCAATAGGGTTTGATTATTGGCAAAATCATCCAGTAACCGC
CGTTGCTCTTCGTTATCTTGCAAGGTTAAATGCGCATGCTGGCCGTGAAT
TTCCACCAGTAAGCGGCTAAGTTCTTGCAAGGTCTGTAAATTAACCGGAC
GATTGTTGATATAAGCTTTAGAGCGGCCATCATCGCTGATAGTACGACGA
ATCAAACATTGCTGATCATCATCTAGCTCTTTATCTAACAGCCATTGTAG
AGCTTGCGGCGCATCTGCCAACTCAAATTCAATATTCACTTCCGCACGCT
TACAATTGGGGCGCACATAGCCCGAATCGGCACGGTCTCCCAACGCTAAA
CCGAGTGCGGTTAATAAAATAGATTTACCTGCCCCCGTTTCGCCGGTCAG
CACCGACATGCCCTGCTCGAGGTTAAGGTCCAAAGCATCAACTACCGCTA
AATCTATTATATTAAGGTTTGCCAGCATCGTATTAGACGGGGTAACCGCC
GCTCCAATTTAGTTTACTTCTTAGAATGTGAAAAAAGTCGTGATCTTCAG
GATGTAAAATTCTAATCGGTTTTTCAGCTGTTTTAATGACAATTTTGTCA
CCGATGTGTACATCTGGTATTTCCATATTATCGCAGGTGACCAAAGCATT
GATCTGCCGGGTCTGACTAAAGCGAATTTCAATTTCCACACGGTCATCCA
CCACGATAGGCCGGTTGGAAAGTGTATGCGGATTAAGAGGCACCAGCACC
AATGCATGTAAGGCGGGATGTAATATTGGTCCGCCTGCCGAAAGAGAATA
AGCGGTGGAACCGGTTGGCGTTGCCACGATTAAGCCATCGGAGCGCTGCG
TATTTAAATAAACACCATCAATAGTCGTAACAATTTCTATCATACTGGGT
GTTACCCAGCGATGTACCACCACCTCATTCACTGCTGTTTGCCGATGGAT
AATATTACCATCGCGGATAATCATAGCTTGCAACAAGCGGCGTTGTTCGG
TTTTAAACTTACCGAGTAATATTTGCTCTAGATGTTTGAGTAGTTGTTCT
GGTGAAATATCGGTTAAAAATCCAACTCTACCTAAATTCACCCCCAGCAA
GGGTATCTCAACATCCGCTACTGCCCGTGCGGCAGTTAAAAACGTGCCAT
CTCCACCTACCGCGATTATTAAATCACAGTGTTTGGGTAATTGCTCTATG
TCCAGATTTGTAACAGATGTCTCTTTGAGTAAAACGGCACTTTCAGTATC
AACCAGTACCTGATGGCCCCGGCTTAGCAAATACCGATAGAGTTGACTAA
GGGTTGGAGCTATGACGGGGTCACCGAATTTTCCGATGATGCCAATACGC
GGGAAAGTGGTGAGCATATTTGTGCTGGATTAAAAGGTTGGTGCGATTAT
ACAAAGAAATAGTGGTTTAGCGAGGATAAAACAACAAAGCCGGGATAACT
TTAATTTTAACAAAATTATAAAGGAACGCTCAAAACTTGTTTTACTAAAG
CCTAATGGTAATTTTGCCAGTCAAAAACACTTAACGAAACACCTGAATTC
ACATTACTTTTAAAAAATACGTATTTTTTCTAATTTGTGATTTCTATCTT
ATTGACAATAATTTAACTTACTGATAGCTTTCTCTGGCACTCTTGTATTT
AGAGTGCTAATTGCCATAATCGGGTGTCAGTGTGATAAAAAATCAGGATT
TAAACGAGCGATCGCTGTATCTATTAAAAACTTTAGTTGAACGTTATATT
CAGGATGGTCAGCCAGTAGGCTCCAGGCTGTTATCTAAAGATCCGCAATT
AAAATTAAGTCCGGCCAGTATTCGCAATGTTATGGCGGATCTGGAAGATA
TGGGCTTGATACATTCACCCCACACTTCCGCAGGCCGCGTACCTACCGTG
AGTGGTTATCGGTTGTTTGTTGATAATTTATTGACGGTTAAACCACTGGC
AACCAATGAACTGAACCAATTGCAAACCAGCCTGGGTGTGGACGCCGAAA
ACATGAGTGATGTAGTTGGCAAGGCTTCCAAATTATTATCCGATGTCACG
CAAATGGCTGGTGTAGTGACCTTGCCAAGGCGTGAATCGGTGGTGTTAAG
GCAGATAGAGTTTCTACCAATGTCCAGCACCCGAGTATTGGTGATTTTTG
TTACCGAAGGGGATGAAGTTCACAATAAAATTATCCATACCAGCAAATTA
TTTAGTGCCGCAGAATTACAACAGGCAGCGAATTACCTTAACTCGGTTTA
CGTAGGCCATAGTTTGTCCAAAATACGCGAGATGGTATTAAAGGATTTAG
ACAATGATCGGCACTTGGTTAATCAGGGCATGATAGATGCCGTGAACATG
GCACAATTAACATTTGCCCAACAACCCAAAGATGATTATGTATTGAGTGG
CGAAACCAATCTGATGGGCTTTTCAGAATTAGCCGACATGGATTGTCTCA
AGCAGCTATTTGAAGCATTCAATCACAAACGCGGTGTTATTCATTTATTG
GATCAGTGTCTGGCAGCCGAAGGTGTACAGATCTTTATCGGTGAAGAGTC
TGGCTATCGTGCTTTTGACCATTGCAGTCTGGTCACTGCCTCTTATTCAG
TAAATGAGCAAGTGGTGGGGGTACTTGGAGTGATAGGTCCAACCCGCATG
AATTACCAAAAAGTGATTCCTTTTGTCGATGTCACGGCAAAATTATTGGG
TGCGGCCTTGAATCCCAAATAAAAGCCCCTACCTTAAGGCCAAGCTAAAA
TTTAGAACTACGGAGTTAATTATAATGAGTCATCAACAATCAAGCCACGA
ATCGAAGCCGGATAGCGAATTAATTGCCGAGGTTCTTGATCAAACCAATA
CCGCATTTGAAGAACAAGAAGCCGCTGCAAGCCCTGCGGAAAATCAGGAA
TTGAGTGTAGAAGCACTGAAAATTGAATTGACCCTGGCACAACAACAAGC
CAGTGGCAATCTGGACAAGGCCTTGCGCGTTCAGGCAGACATGGAAAACC
TGAAAAAACGAGTGCAAAAAGATTTAGATGATGAACGCAAATACGGTTTA
ACTAAATTTGCCAAAGAATTATTAAGTGTCATGGATAGCCTTGAATTGGG
TTTACGTGCTATTAACAGTGACCACCCAGAAGTGCTTAAACTGCGTGAAG
GCAGCGAATTGACATTGAAACAGTTTGAGTCGGCATTTGCCAAATTTAAC
ATAGAAGCCATTGACCCTGTCGGTGAGGTTTTTAATCCAGAATTACATCA
AGCCATGGTTATGCAGCCCAGTTCGACTGTTGATCCTGGCAAAGTGATCA
CCGTATTCCAAAAGGGCTATGTAATTAATGGTCGCTTATTGCGCCCAGCC
TTGGTGGTGGTAGCTAAAGCTGAAGACAAACCAACGGATAGTGCAAAAAT
TGATGAGCAGGCTTGAAAATTAAACTATCAACCACATATCTGTAACAACT
CTTAATAATCACAAATTTAACAAATTCAAGTCTGGAGACATCAATGGCTA
AAATGATCGGAATTGACCTCGGAACAACAAACTCCTGCGTAGCAGTCCTG
GAAAACGGTGTAGCACGTGTTATCGAAAATAGTGAAGGCGCCAGAACGAC
ACCGTCGATCATAGCCTTTACCGGCGATAACGAAGTGCTGGTTGGTCAGT
CTGCAAAACGTCAGGCAGTTACCAATCCTGAAAATACCTTGTTTGCTATT
AAACGTTTGATTGGTCGTCGCTTCAAAGAAGAGGCTGTACAAAAAGACAT
TAAAATGGTTCCCTATAAAATTATGGAAGCCAATAATGGTGACGCTTGGG
TAGAATGCCACGGTAAAAAAATGGCACCACCTGAAGTGTCTTCACGCGTT
TTGATGAAGCTGAAAAAAGATGCTGAAGCGTTTTTGGGCGAAGAAGTCAC
TGAAGCAGTGATCACTGTACCAGCTTACTTTAATGACTCACAACGTCAGG
CTACCAAAGATGCTGGCCGTATTGCAGGTTTGGATGTCAAACGCATCATC
AACGAACCTACCGCTGCTGCACTGGCTTTTGGTATGGACAAACCCAAGGG
CGATACCACTATTGCCGTTTACGATCTGGGCGGCGGTACATTTGATATTT
CCATTATCGAAATTGCTGAAATTGAAGGCGAACACCAATTTGAAGTATTA
GCGACTAACGGCGATACCTTTTTGGGCGGCGAAGACTTTGACTTACGTAT
TATTGACTTTTTAGCGGGTGAATTTAAACGCGACTCAGGTATTGATTTAC
ATAACGATCCTTTAGCATTACAACGTTTAAAAGAAGCGGCAGAGAAAGCT
AAAATCGAATTATCCTCTTCTGAGCAAACTGATATTAATTTGCCTTATAT
TACGGCAGATGCCAGCGGCCCAAAACATTTGAATGTTAAATTAAGCCGTG
CCAAACTGGAATCTCTGGTTGATGAATTGATTGAAAGAACCAAAGGTCCT
TGTCTGCAAGCGATTAAAGACGCCGGTATTTCATCTTCTGCAATTAACGA
TGTTATTTTAGTCGGCGGTCAAAGCCGTATGCCTAAAGTACAAGCTTTCG
TTAAAAGCCTGTTTGGCAAAGAGCCTCGTAAAGATGTTAATCCAGACGAA
GCAGTGGCTTTGGGTGCAGCCATTCAGGCTGGCGTATTGGGTGGTGATGT
TAAAGATGTGTTGTTGCTGGACGTTTCACCTCTGTCCCTGGGTATCGAAA
CCATGGGCGGCGTAATGACTAAACTGATCGAAAAAAACACCACTATACCT
ACCAACGCCGCACAAGTATTTTCAACTGCGGAAGACAACCAAACCGCTGT
AACTATTCATGTGCTGCAAGGTGAGCGTGAAGTTGCTTCTGGAAACAAAT
CGCTGGGTCGTTTCGATTTGCAGGATATTCCACCTGCACCACGTGGCATT
CCACAAATTGAAGTATCTTTTGATATTGATGCTAATGGTATTTTGAATGT
ATCGGCTAAAGATAAAGCCACAGGCAAAAAACAGTCTATTGTAATTAAGG
CTTCTAGCGGCTTATCGGATGACGAAGTTGAACGCATGATTAAAGACGCT
GAAGCACATGCGGACGAAGACCGCAAAATTGCTGCTCTTGTTACAACACG
TAACACTGCAGAAGGCATGATTCATGCTACCGAAAAATCACTAAAAGATT
TAGGTGATCAGGTATCAGGCGAAGAGCGTGCCGCTATCGAATCAGCCATT
AAAGATTTGCAAGCTGTGGTAAAAAGCGATGACAAAGAGGCTATTGAAGC
CAAAACCCATGTATTAACTGAATTATCAGGTAAACTAGCGGAACGTGTCT
ATGCTCAAAAAGATGGCGCAGGCGCAGGTGATGCAGCTGCTCATGCGGGT
GGCAGCTCGTCTGAGCATGCAACAGCAGAGCATGATCACAATGTGGTTGA
CGCTGAATTTGAAGAAGTTAAAGACGACAAAAAATAATGTCATTCGTATT
CTACCCTTACCGATAGTGGACAGGGCCAGGATGAGCAGTGTATAACTGCT
CATCATTTTCTTAATTTTATTTATTAAGTAACCGTTGGTTAGCGCCAACG
GTTTTCTACGTTATGGCAAAAGAAGATTTTTATAAACTGTTAGAAGTCGA
TAAAACCGCAAGCGACGCCGAGATCAAGAAAAGTTATCGGCGTATGGCTA
TGAAGTTTCACCCCGATAGAAACAACGACAACCCTGATGAAGCCGAAAAG
AAATTTAAGCAAATCAAGGAAGCATACGAGATTTTATCCGATCCTAAAAA
ACGTGCCGCTTATGATCAGTTTGGTCATGCGGGTGTTGATCAATCCATGG
GTGGTGGACGCGGCGGCCCTGGCGACGCAGGTTTTGGCGATATTTTTAGC
GAAATGTTTGGCGATTTTTTCGGCGGTGCTGCGGGTGGACGCCAGCAGCG
TAGCAGCGTGCAGCGCGGCGCGGACTTACGCTATAACCTAGAATTAACGC
TGGAAGAAGCGGTAGGCGGTACCGAAGCCACCGTAAAAGTGCCTGTATTG
ACTACCTGTGGTGAATGTAGCGGTAGTGGTGCCAAAAAAGGCAGTTCTCC
CATTATCTGTACTACCTGTCATGGCCACGGTCAGGTCAGAATGCAGCAGG
GTATCTTTTCTGTACAGCAAACCTGCCCCACTTGTCGGGGTAATGGCAAA
CAAATTAAAGATCCATGCCCAAAATGTTACGGGCAAGGACGTATACAGGA
AACTAAAACACTATCCGTTAAAGTACCCGCTGGGGTTGACACTGGTGACA
GGATTCGTTTGGGTGGCGAAGGCGAAGCTGGCGTAAACGGCGGACCTTCC
GGCGATTTATACGTGCAAGTACAAGTCAAGGATCACAGCATTTTTACGCG
CGACGGCGCTAATCTATTTTGCGAAGTCCCCATCAGTTTCCCTACTGCTT
GCTTAGGTGGTGAACTGGAAGTGCCGACTCTGGATGGCAAAGTTAAACTT
AAAATCCCGCCTGAAACTCAAACTGGCAAATTGTTTAGATTACGTGGCAA
AGGCGTGAAACCGGTGCGTGGCGGTATCACTGGGGATTTATTATGCCGGG
TGCAATTAGAAACACCTGTGCATTTAACTAAAGAACAAAAAGCCTTAATC
GAAAAACTGGGCGAGTCCCTGTCTGGCGGCGGTAAGCACCACAGCCCTCA
GGAACATAGCTTTATGGATGGCGTTAAGAACTTTTTCGATAAATTGACAG
GATAAAGCATGCAGCGTATCGCATTAGTCGGCGTATCCGGCCGCATGGGG
TTAAGTTTAATCAAGGCAGTTGCCTTAAATGATCAAACCCAACTCACTGT
TGCTATTTCAAGACCTGAAAGCCTGTCTATTGGTAAAGATGCAGGAGAAC
TGGCTGGCATAGCCACACTGGGAGTTAAGGTAACGGATGATTTGGCGTCA
GTTATTGATGATTTTGATGTACTGATTGATTTTACCCGCGCCGAACCTTC
CATGCACATTATTGACATCTGCCAACAAGCAGGTAAAAAAATAGTGATTG
GCACTACCGGTTATAACGATGCGCAGAAAGCTGTGATTAATGCTGCCGCT
GAAGATATTGCTATTGTTATGGCACCTAATATGAGCGTAGGTGTCAATTT
ATCCCTAAAACTTCTGGAAATAGCTGCCAAAGTGATGGGGGAGTACACCG
ATATTGAAGTAATAGAAGCTCATCACCGCCACAAAGTTGATGCGCCCTCT
GGAACAGCGTTGCGCATGGGCGAAGTGGTTGCCGCAACTTTGGGGCGTAA
TTTACAGGAATGTGCCATTTATGGTCGTGAGGGTGATACTGGCGCACGTG
ATCGTAAAACCATCGGTTTTTCAACTATTCGTGCTGGCGATATTGTAGGC
GAACATACGGTTATGTTTGCGGATGAAGGTGAGCGTCTTGAAATTACGCA
TAAAGCCAGCAGCCGGATGACCTTTGCCAATGGCGCTGTTAGAGCAGCGT
TGTGGTTAGCAGACAAACAACACGGTTTGTTCGATATGCAAGATGTGTTG
GGATTGAAAGATTAAGATAATTTTAGTGCTTGGCAAAGCACTGCTGGGGT
AAATGATAATGAAACCCAGCTTCAAAGCTGATAAGCATTGCAATCCAAAG
GATAGTTTGATTGCAAAAAAGCTCGGTAATTTCAAAGCATTTGCTGGGTT
TCACGTTGTTCAACCCAGCCTACGGCTCTTCACAACGATTGCGCCGAGCC
TTTGGCAATGGCAGCATCCATTTCTTCCAGCGTAACTGTTGAACAGGTAT
AACCTAAAATTCGGGGGCCATCTTCAACCCGAGAGATTTTTTTGATTTAA
CCTGCCGCATAACAATTGCGTCACCTTGACGCTCAAAAGCTAGCTCAGCA
CCAGGTTTTAAGCCCAGTGCATTAATGAGATTATAGGGAATGTGGTCATC
ACCATGTATGAATAAAGTAGACATGTGGTTATTCTCGCAAATAAATTTAT
TGTAGCGCACATTGTCTTCGCTGATTAGCGGCGATGAGCGTGTTTCACGG
GAATCCTAACCTGTTGATTAACAGCTCTCTACCTTATTTACTAGTATACC
ATTTCATAATTTTGAGCTCTGACATAGTAAGCGGATGTGTAACAGATTTA
TCTGACTATACGCGATTGGGTTAACATAAACTCTCCTGCCTAGCCGCTGC
AATCACAGCCTGCCCCAGTGCCAACCCACCATCATTACAAGGCAGTTTAG
CCGGTGATAACGGCAGTTTATTTGCCAAACGTAAAAGTTGACTGACTTCT
TCCAACAGTAAACGATTCTGAAACACGCCACCGCTTAAAATAACAATATC
ACTATTAACTTGCGTACATAGCTGTAATGCAGTTTGAGCAATAGCTTGCG
CCAGCCCGTGATGAACACGTGCGGCGATGATGGCTTTATCTACCCCTGCC
AATAAATCGTTCAGCACACCTAGCCAAAATGGTTGCCAGCTTAATATCAA
CACATCATTTTCGCTACTGCTTTTATAGGCATACCCGAAACCGCGCTGCG
AAATAAACATGGGTTCTGCCAAATTTTCCAAACTGATAGCAGCTTGGCCT
TCATAACTGCAAGTATCCAAACAAATACCTAGCACTGCGGCAAAGGCATC
AAACCAGCGCCCACAGGAACTGGTTAGTGGTGTATTTATTTGTTTTTCCA
GCATCCGGTCAAATACATTGAGAGCTTGCGTGTTAAGGTAGCGCATGATG
TCCAGTTCAGCAAATTGCTGGTTTACGGTTTGCCAATCAAAATACTGTTT
GAGGTGGGCATAGGTATTTCGCCAAGGTTGCAAAATGGCCTGCGTACCAC
CCAGCATAGGAATAGACTGAAAAGTTGCTAAACGCGCACATTGACGATAG
TCTACCTTGAAAAACTCGCCGCCCCATAACTGCCCATCTTCTCCCAACCC
TAGGCCATCCAAAGCTACGCCCACTAGTGCAGGAGTATCGATAGCTAAAC
CATACTCCGCCATACAGGCGGCGATATGCGCATGATGATGTTGTACGGTG
ACTATTTTAAGAGACTGTGCTGCTGCCCATTGCCGACCATATTGTGTCGA
TAAATAGCCTTCATGACGATCTACAGCAATGACTTGTGCTTTAAAATTGA
ATAAATCCTGATACAACGCTAATTTATGCCGATAATTTTGATGTGTTAAG
GCATTTTCCAGATCGCCGATATAGGGTGATAAAATCCCTTGCTGGTCTTG
CAGCAGGCAAAAGGTATTTTTTAATTCTCCTCCCATACCTATAATGCCAT
GTGCTTTTTCGAAACCACCCGGTAATGCTAACGATACTGGGGCATAGCCA
CGCGCTCTTCTTAACAGCCTAGCTTGGGAATCAATAACGCGCACTACTGA
ATCATCAAGTCCGTTTATTATTTGTCGATTATGTAGCAGCCAATAATCGG
CAATATCCGCTAAGCGTTGTTGAGCGTCATGATTATCCACACATTGTGGT
TCGGCATTTCGATTGGCAGAGGTCAATACCATAGGACGATTTAGATCCTG
CATCAGGCTATGGTGCAACGGTGTATAGGGCAGCATACAGCCCAGCGTAT
TTTGTCCAGGTGCAATGGCTATTGCCAGCATTTCATTATCTTTTTTTGCC
AGCAACACTATGGGTGCTGCAGCTTGCTTTAATAAATGCTGTTCGACCAC
AGTGAATGACGCCAAACTATGTAACATATCGGTATCCCTGACCATAATCG
CAAACGGTTTTTGATCACGTTGTTTGCGTTTGCGTAATTCGCTGACTGCT
TGTTGATTAGTAGCATCACACGCTAGATGAAAACCACCCAGACTCTTAAC
GGCAATAATATAACCTTGACGAATTAAATCTGCGGTGATGGCTATAACAT
CTTTTTTGTTATCTAGCGAAACAGGCGACAAACCTTGCCGGTTTACTAAC
ATTAACTGTGGCCCACAAAGAGGGCAGGCATTCGGCTGCGCGTGAAAACG
CCGATCTGCCGGATTTTCATATTCGCTTAAACAAGCGGGACATTGTTCAA
ATTCAGCCATGGAGGTATGCTTACGATCATATGGCAGGCTATGTATGATG
GAAAATCGCGGACCACAATGCGTACAATTAGTAAACGCATAACGATAGCG
ACGGTTAGCTGGATTGTTTATTTCTGCCAAGCAGGCAATACAGGTAGCGG
CATCGGCTGCGATTTGTGTATAGGTGGCGCCTATTTCACTGTCAACAATG
CAAAACTCGGCAATATCAGCTGGCATATCCAGTAGTTTGCTGGTTATTTG
TAGGACTCTGGCCAGTGGTGGCGCTTGTAAACTTAGCTGCTGAATGAAGT
CGGTTAAGGCTGATGGCGCACCCCAAGCTTGAATAGTGACATTGTCACCC
TCATTCCAAACTCTACCAATTAATCCAAACTTTTGCGCCAGTCGCCAAAC
AGTTGGTCGAAAACCAACTCCTTGCACTACACCATATATGTGGATAGTTT
TACCGCTGGGGTAGGGGTTAGGATAAGATGTGGGCATACCCGCTAGCTGT
TTGGCAGAATAAATTGACTTGTTGACCGACGTGGAAAAACTGTCGATTGC
TATATGCTTAGTCTACACGCTATTGGTGTTGCAATCTATGTGGACAGATA
AAAATAACATTTTAAAACCTTATATTTCTTTCATACATAAAAAACCCGCA
TAACACTTAAAGTATTACGCGGGTTTATCTGCTGTTTGCCTAAGAAAGGA
CTAGATCATTAGTCTTCTAGATCTTTCATGCTTAAACGCACTCGACCTTG
ACGATCAATTTCCAGTACTTTAACTCTGACGACATCGCCTTCTGATAATT
TGTCGCTGACTTTTTCTACACGTTCATCAGAAATTTGCGAAATGTGTACC
AAACCATCTTTACCTGGCAAAATAGTAACGAATGCACCGAAGTCCATCAG
ACGAACTACCTTACCTTCGTAAGTTTTACCCACTTCAACTTCAGCTGTAA
TTTCTTCGATCATGCGACGAGCTTCTTCGCCGGCGGCTTTGTCTACAGAG
GCAATATTAACTACACCATCATCATTAAGATCAATGCTTGCTCCGGTTTG
TTCGGTAATACTGCGGATAGTCACACCACCTTTACCGATAACTTCACGAA
TTTTGCTCGGATCAATTTTGAAGGTAATGATACGCGGCGCATAATCAGAC
ATGTTTTCACGTGTGCTGGACAAGGCTTTATTCATTTCGCTCAAAATATG
CAAGCGACCTTGTTTAGCTTGTTCCAGCGCCACTTTCATGATTTCAGCTG
TAATGCCATCAATCTTGATATCCATTTGCAATGCTGTCACGCCATTTTCA
GAACCCGCGACTTTGAAATCCATATCGCCCAGATGATCTTCATCACCCAG
AATATCTGATAGTACTGCGAATGCATCGCCTTCTTTAATCAAACCCATGG
CAATACCTGCAACCGGTGATTTAATGGGTACACCCGCATCCATTAATGCC
AAACTACTGCCGCAGACACTGGCCATAGAACTGGAACCGTTAGATTCGGT
AATTTCTGATACTACCCGAATCACGTAAGGAAACTCATTCATGTTTGGCA
ACACTGCCGCTACACCACGTTTAGCCAAACGACCATGACCAATTTCACGG
CGTTTTGGTGAACCAACAAAACCAGTTTCGCCTACGCTGTAAGGAGGGAA
ATTGTAATGCAGCATGAATGGATCTTTGTATTCGCCTGACAGTGCATCAA
TAATTTGTGCATCACGATCAGTACCCAATGTAGCCACAACCAATGCCTGA
GTTTCACCACGGGTAAACAGTGCCGAACCATGAGTTCTTGGCAGTACCCC
TGTTCTGATATGAATGGGTCTAACGGTACTTAAATCACGACCATCAATAC
GTTTGTGATCTTGCAAAATTGCACCACGCACCACTTCGTATTCTAATTGT
TCAATGGCATTGCGGATATCTTTTTCGGCAAACAATTCATCAGCCGTCAG
TTTGTCCACAACAGCACGTCTAATATCGCTAAGCTGGTCTTGTCTGGCCA
GTTTTTCAGCAACTTGATAAGCAGCTTTAATGCTTTCTTCAGCTGCAGCA
GTTACTGCCGCTTTCAATGCATCGTTGCTGGCAGCTGGTGTCCAACTAAT
CGCCGGAGTAGCCACTTCAGCAGCAAATTCAGTAATGGCATTAATAGCCA
CTTGCAGATGTTCATGCCCAAATAAAACGGCACCCAACATAATTTCTTCG
GACAGTAAATCAGCCTCAGATTCAACCATTAGTACCGCTTTCTGAGTACC
GGCTACCACTAATTGCAGACGCGATTCTTTTAAAGCAGGCAAGGAAGGAT
TCAGAATATAGGCATCATCTTTATAACCTACACAGGCCGCACCTAACGGA
CCATTGAAAGGTAATCCGGAGATAGCTAATGCCGCAGAAGCACCCAACAA
GGCTGGAATTTCTGTATCCACTTCTGGATTTAGGGAAACCACAGTCGCAA
TGATTTGTACTTCGTTGGTAAAACCTTCGGGAAACAGTGGACGTATCGGC
CGATCAATCAAGCGAGAAATCAGTGTTTCGTTTTCGCTTGGACGACCTTC
GCGTTTAAAGAAGCCACCTGGAATTTTGCCAGCAGCAAATGCTTTTTCTT
GATAATTGACAGTAAGCGGGAAAAAATCACCGCCACTCGCTTCTTTTTTG
CCAACTACCGTCACCAACAAAGAAGTACCGTCGACATCGATTATTACGGC
ACCATGGGCTTGGCGGGCAATTTCTCCGGTTTCTAGTGTGACGAGACGAT
CGCCGTATTGAAATTGTTTCCTGATAGGAGTCACTATAAGCTTCCTGGGT
TAGGTTGATTTGAATTGATAGCAATATGAAACGACAACTGTATGTGCCGT
TTCATACTTGAAATTACTTACGGATACCCAAACGCTCAATCAGTGAGCGG
TAACGGGTAATATCAGAATCTTTAAGATAATCCAACAACTTACGACGTTG
GTTAACCATACGCAGCAAACCACGACGTGAATGGTTGTCTTTTTTATGCG
CGGCAAAATGTGGTGTCAACTGATTAATGTTGGCAGTTAATAAAGCCACT
TGCACTTCTGTGGAACCGGTATCAGAGTCTGATAAACGGTATTCTTCGAC
GATGGTTTTTTTTTGTTCTGCGGTTAACGACATTGTTAATCCCTATCAAA
TATATAAAGTTTTAATAAAACCGCCATAATGACGGCGAGTACATCATGGT
TTCGACAATAGGGTGCAGAAACCAATGAATTTTTTTTCAGATTATCCTAA
TATGTGATTATCCAAATTAAAGATTTTCTTAGGGGCTAGTTTACCATTTA
TTAGCAATTCTCCCAACCCTAAAAAGGCATTTTGACAGTAAATTCTAACC
GATCCCAACTTGGGCGCAGCGTAAGAAATTTGCTGCCCTTGTTTGATACA
AATAGATTGTTCTGGTGATAAATTCACCATGGGTATATCTGCCAAAGGCA
GATCTATCGGCAACAACTTATCAATCACTTGCGCACTTCCCATCTCCTGC
AGCTCAGGCAGAGTAATTGCCTGCTGAATGGAAAAAGGGCCTGATTCTAT
TCTACGTAGAGCAGTAACCGTGCCGCAACTACCCAAGTAATGCCCCATAT
CTTCGGCCAGCGAACGGATATAAGTACCTTTGGAACAGGCCACATCCAAC
ATTAGCTGGTCGGCCGTAAAGGTTAACAACTTGAGCGAAAAAATATGAAT
ACGCCTCGCGGGCCTGTCTACGGTTTTGCCCTCGCGAGCCAATTCGTACA
GTTTTTTACCCTGATGCTTAAGCGCCGAATACATGGGCGGCACCTGCTCA
ATATCACCTAAAAAATGCTGCATACAATCGTGCAAAATTTGTTCCGATAA
TACAGGTATAGGCATTTCAGCAATAATCTGCCCTTCAGCATCTCCAGTAT
CCGTCATCACACCCAGCTTAACGGTTACCTGGTAGCGCTTATTATGATCC
AACATTAATGTCGAAACCTTGGTTGCTTCACCAAAACACAAGGGCAGCAA
ACCGGTAGCCAGTGGATCCAGACTGCCAGTATGCCCGGCTTTATTTGCAT
TTAACAAGCGCCGGACTTCCTGCAAAGCCTGATTAGAGGACACCCCAAGA
CGCTTATCGAGCAACAATATGCCATGCACATTTAACCCAGACTTACGTTT
AGACATCCTCTTCCTGTTGAGGAGTATCCAAATCCTGCAGTAATGCAGAC
ACTCTCATTCCATTATCAAAAGAATGATCATAATAAAAATGTAACTCGGA
TATATGTCGTAAACGCATACGTTTGGCTAACTCATGACGGATATAGGGTG
CCATTTCATTCAAAATAGCCACACCGCCCAGTTTATTAGTGTCATCGCTA
TTCAAAATGGTGATATACACTTTGGCAACCGCCAAGTCTTTGGATAGCAC
CACTTCGTTGACCGTCACTAAACCCAAACGCGGATCACGCACATCTCTTT
GCATAATCGTTGCCAGCTCTTTTTGCATTTGCGATGCTACGCGCTGGCTT
CGACCGAACTCTTTTGGCATGGATTATATTTCCCGTTTCACTTCAATACG
TTCAAAAACTTCGATCTGATCGCCAGGTTTTACGTCGTTGTAGTTTTTAA
CGCCAATACCACATTCCATACCCATTTTTACTTCATTGACATCATCTTTA
AAGCGACGCAAAGATTCAAGCTGTCCTTCGTATATCACCACGTTATTACG
TAATACCCGTATAGGTAAGTTACGTTTAACAAGACCATCTACTACCATAC
AGCCAGCAATTGCGCCGAATTTGGGTGAGCGGAATACATCCCGAACCTCA
GCCAGACCCACAATTTTTTCCTGTATTTCAGGCGCAAGCATACCGTTAAT
AGCCCGTTTAACTTCGTCAATAGCTTCATAAATGATGCTGTAATAATGAA
GATCAATATCTTTTTCTTCGATAAGCTTACGAGCAACCGCATCAGCACGT
ACATTAAAGCCGATTAGAATGGCGCTAGAGGCCAGTGCCAAATTGGCATC
ACCTTCATTAATACCACCCACACCACCATAAATACATTTAACTTGAACTT
CGTCAGTCGATAAAGTAACCAAAGATTCTCGCAATGCTTCCAAACTACCC
TGCACGTCAGTTTTAATCACTACGTTCAAGGTCAAAGATTCACCGGCTGA
CATTCTGGAAAATACATCATCCAGTTTAGAAGCATGTTGCGCGGCATGTC
GATTACTGCGTTTACGATCTTCACGATGCGCAGCCAGCTCTCTGGCAATC
CGTTCATTTTGTACGACTAAAAATTCGTCACCCGCATCTGGAGTACTGGA
CAAACCCAAAATTTCCACTGGAGCACTTGGTCCAGCTGACTTGATAGCGT
GTGAGTTTTCATCAAACATAGCACGGATACGGCCAAATTCATGACCACAT
AACACAAACTCACCTTTACTTAAGGTACCTTTCTGAATTAGAACAGTAGC
AACTGCGCCACGCCCTTTATCCAAGCGTGATTCAATACAGATACCAGAAG
CAATACCTTCTGCGGGTGCTTTCAATTCCAAAACTTCGGCCTGTACAATC
AAGGCTTCGATCAGCTCATCAATGCCTGCACCCGTTTTAGCCGATACTTT
TAAGAACTGTACATCACCGCCCCATTCTTCAGGGACTACATTGAGTGTTG
CCATCTCCTGCATTACTTTGTCAGGATTCGCTTCATTTTTATCAATTTTA
TTCAGTGCCACAATAATAGGCACATTAGCTGCACGCGCATGATCAATGGC
TTCGCGGGTTTGTGGCATAACGCCATCATCCGCTGCAACCACCACAATAA
CAATGTCAGTGACTTCGGCACCACGGGCACGCATAGCAGTAAACGCTGCG
TGTCCAGGTGTATCTAGAAACGTAACAGATCCATGATCTGTCTTCACTTG
GTATGCACCAATATGCTGGGTAATTCCACCCGCTTCGCCAGCGGCAACAC
GCGTTTTACGAATATAATCCAACAATGAGGTTTTACCATGGTCAACATGA
CCCATGATGGTAACAATCGGCGCTCTTGGCAACAATTTGCGATCATCGCC
TTCGCTTTTAACTTCGGCCAGCATTTCCTGTTCAAAGTCATCTTCACTTT
GCATAATTGCGGTATGACCCATTTCCTCAACCAAAATGACCGCAGTTTCC
TGATCAATGGGCTGATTGATGGTGGACATGATGCCCAATTTCATCAAATG
CTTAATCACTTCAGCAGCCTTGACGCTCATTTTAGCCGCCAAATCTGACA
CAATAATCGACTCAGGAATAGTGACTTCTTTTACAACAGGAATAACAGGC
TTTTCAAACTTATGCTTGGAAGGTACGCCTCCAATATCAAATTCAGGTTT
CTCACGACGCGATTTACCTTTTTTACCTTTACCACGTCGTGCCACATCTC
CCCGATCCAAATCAGTTTCTGCAGCTACCGCAGTGGGGCGCACAGGTTTA
AACTCCTGTTTTTTCTTATGTAGCGTCTGTTGCTGTTTAGCTTCGGCCTG
TTTTTTAACTTTTTCGGCCGTGCGCTGAACAGCTGCTTCCAAACGTTGTT
TTTTCTCAATCTCCAATAACTCTTCAGCACTTTGCTCAGGCTCAACCTGT
TTAGGAAGCGGTTCAACCTTTTCAATATTCTGCTCGACAACTGGAACTGA
GTCTATTATCTGTGGTTCGGGTGCTAATGGCGCTGTTTCTACAGGAGATT
CATCAACTTTAGCCATCACTTCTTCTTGAGCAAGCTGATCGGGAATTTGA
ACGTCCACAGGCGGTGCAATCTCAATCTGCTCTTGAGGTTCCGTTACGGA
ATGATTCTCAATTTCCGTAGCGATTATTGCCTGCTGAAGCTCTTCATGAT
CTGGATTGACCAGTTCTTCCGATTTAGACTCTTCATTTTGCGCCGTATCA
CTACGCTTGATGTAGGTTTTTTGTTTACGCACTTCAACACTAACGGTTTT
AGCGGCAGTGCCGGGCATGGAAGATTGTCGCAACTCAGTTTTAGTGGTGC
GCTTTAAGGTAATACGCTTAGGGGCGGCAGCTTCCTGATCTTTTGCAGTT
TTGCCGTGACGTTGTCGTAAATGCGCTAATAGTTTAACTTTTTCCTCTTC
GTTTATCACATCATCAGGAGCATCGGCAGATAAGCCAGCTTCTTTCAGTT
GTTCTAAAAAACGATCAAGAGGAATACCGACTACTTCCGCTAATTCCTGT
ACTGTTTTATCGCTCATACTGTCCTCCTGCCTTAACCCTTGTCCTCTGCA
AACCAAGATTCGCGGGCTTTCATGATTAGTTTACCGGCACGCTCTTCAGT
CATGCCAGAAAATTCGATGATGTCGTCAATCGCCTGTTCGGCTAGATCAT
CCATAGTGACGATCCCTTTAGCGGCTAATTCGTGCGCCAATTTGTCGTCC
ATATCTTCCATCGCCAATAATTCATCGCTAGGAACAGATGTCTCTATTTT
TTCTTCTGAGGCTATGGCTTTTATCAATAAAGCATCTTTGGCACGACTAC
GTAAAGCCTCAACCAATTCTTCATCGAAACCTTCAATTTCCAGCATTTCT
TCTACTGGTATATATGCAATTTCTTCGATATTGCTTAACCCAACCTCTAC
TAATACCGCGGCAATTTCTTCATCGACATCCAACAATTCAATAAATTCTT
TTATGGCTTTTGATTTAATAGCATCTAGATTTTTGTCTACCTGTGCCGAG
TCGTGAATATTTAACTCCCAACCCGTTAATTCAGTGGCCAGTCGCACGTT
TTGACCGCCGCGACCTATGGCTTGAGAAAGGCTATCTGTAGAAACAGCTA
AATCCATACTGTGCTTGTCTTCATCGACCACTATTGATTGAATTTCCGCA
GGCGACATGGCGTTGATGACAAATTGTGCTTCATTGGGATTCCATAAGAT
GATATCCACCCTTTCGCCAGCAAGCTCATTGGAAATAGCTTGTACTCTTG
AGCCACGCATACCCACACAAGCGCCAACAGGATCCAATCGCGGATCGTTA
GCCTTAACAGCAATTTTAGCCCTAGAGCCAGGATCCCTTGCGGCACCCAT
AATATCAATCATGCCTTCGCCAACTTCAGGTACTTCCAGTCGAAACAAGG
CAATTAACAATTCCGGCGCAGTACGGCTAACAAATAACTGTGGCCCGCGT
GACTCAGAGCGTACCGACTTTAAATAACCGCGAATACGATCACCCATACG
CACTGGTTCCTTGGGAATCATATCCTCGCGAGCAATATACGCCTCGACAT
GTCCACCTAGATCCAGATAAACACTACCTTTTTCCAGACGTTTAACTATA
CCCGTAATTAATTCGCCCACTCGATCCTGATAAGCATCGACAATTTTTTT
ACGTTCCGCTTCACGAACTTTTTGAATAATAACTTGCTTAGCCGTTTGTG
CTGCAATCCGGCAAAAAGCAACGGACTCTATTTCCTCTTCAATAAATTCG
CCCGCTTTTATATTGGGCTCTTCCATTTGCGCGGCTTCTAGCAGAGTCTG
CGAACCGGGAAATTCAACATCACCATTAATATCTGGATTAGGCTCTACTA
CCTGCCAACGACGGTAAGTAACATAATCACCTGTGTGGCGATTAATTGAA
ACTCTAACCTTAATCGGATTTTCGTAACGCTTTACAGTGGCAGCTTCCAA
GGCTGATTCAATGGCCTGAAAGATAAGTTCCTTATCAATTTCTTTTTCAT
TAGCAAAAACATCTGCTACCAATAGAATTTCTTTATTTGCCATTGCGACC
TCCTTTAGATATTAAATATTCCGGTACTAAGCGAGCCTTGCTCATCACCT
GGAATGGAATTCTTAAAATCTGCTCACCTTCTTGTAGCAGAACATCGTCA
CCTTCAACTGCGTGAATTTGACCCGTTAATTTTTTACGTTTATCGATGGC
ACTAAACAAATTAATAGTGACTGTACCACCAATATAATGTTGAAACTGAC
TGAGTTTAAAAAAAGGCCTATCAGCACCAGGAGACGATACTTCTAACTGA
TAATTCCCTTGAATGGGATCTTCCACATCCAGAACACCACTTAGCTGATG
ACTCACTTTGCTGCAATCATCCACTAAAATACCGTTCTCGCTATCAATGT
AAACACGTAACAGACCATGCTGCGGATGCGGATTGTATTCAATACCCACA
CACTCGTAGCCAAGACCTTCCACAATTGGTTCTATCAAATCTACCAAATG
CTCAGGAGCCTGCTTCATTTACACCTCACCTTTTTAAATCCCAAAAAAAA
AGAGCCCACGGCTCTTCCCTAAACAATAACTCTGCTGACTAATTCAATAG
CCCACAAAATAAAAAACCCCATAAAGGGGTCGTTTAAAAAAACCAACCAA
GACATGGTGCCCAAGGACAGAATCGAACTGTCGACACGAGGATTTTCAGT
CCTCTGCTCTACCGACTGAGCTACCTGGGCGGTATTAATCTTGAAAATAA
AATTACAGCTCGTAAACAGTTTTGTAAAAAACAAATACTCTGTAAATAAT
ATAACTAATAAGGAAAAAACCTTACTGCAAGTCAGTACGACAATTCTAAC
TGAATTTTCTTGAAATGTAAAACCAATTTGCATTAACCTGAATAATCATC
CGGCAAAAAAATAGGTTTATTTTCAGAGGGCTTAATTATGTTGCAATGTG
GAGGGCTTGCAGGAGAAATTAAAAACTGACATAAACCAGTTAACTTTGCA
GCCTGATGTGCCAAAGCAACTGTAGGAGCTTTGGCACCACCCGGATTGCT
TATCTTAATGGTGCCCAGGGGCGGAATCGAACCGTCGACACGAGGATTTT
CAGTCCTCTGCTCTACCGACTGAGCTACCTGGGCGTCAAGAGCCGCGTAT
TAGACTAATTAATGCTCTACAAGTCAAGTTTATTAGCAGAATATTAGCTG
ATAACTGGACAGTAACGACTATTCTATGCAATTCTTTTGCAAAAAATCAG
TCGGGCCAAGTTAATTACAGGCACCCAACCCAGCAGCCGAGACAAAACTA
TGCAAAACTTTACCGATATACGCGCACTCATCATCGATATGGATGGCGTG
CTGTGGCATGGCGACCAGCCACAGGCTGGTTTAGTCGAATTTTTTCAAAC
TTTGCGCGACATAAAACTACCCTTTGTTCTGGCCACCAATAATGCCAGCA
TGACTGCCCAACAATACGTGGAAAAACTGGCAAAAATGGGGGTTTGTGTT
GCCTTAAATGAAATTTTAACATCAGGTATGGCAACCGCACTGTTTCTTTC
AAAACACTATCATCCTGAACACACCCGTGTGTTTGTCATTGGCGGTATTG
GCGCTCGTCAACCTTTAATTGATCTGGGTTTTACCCTAACAGGTTTATAC
GAAACCAACCCAGAACAACGCGCCCAACTGGTAGTGTGCGGACTAGATAG
AGACTTATCCTGGGATAAATTAGCAACGGCTACTTTAAACATTCGCGCAG
GCGCCTATTTTATTGGTACCAACGGCGACATTTCCTTACCAACTGAACAT
GGCGTTACTCACGGCAATGGCGCCATACTGGCCGCCCTGCAAACTGCAAC
AGGCGTTGCCCCCACCATTATCGGCAAACCCGAACCGATTATCTACCAAC
AGGCCATGGAATTATTAGGAATAGACATGGACTACACCATAGCCATTGGC
GACAGACTAGATACCGATATACTTGGCGCAGTCCGCGCTGGTATCCGCAG
TCTGATGGTGTTGAGCGGAATTTCCAATGAAAATGACCTAAAACACGTTG
AATATTCCCCAACCTGGATCAGACAAGACATTCGAGATATAACTCGTATG
CTGCGTGAACTGACCTAAAACTATTATTTGGGCACGACTCATATGAAAAA
ATTTATCGACTCGATAGAAAACTTACTGGAAACCAGCTTGCAAGGCTTTG
CCAAGGCACACGCAGATATTGTTAAGTATCATAATGATCCGCGCTTTGTA
CAGCGTAAAACAGGCAAAACAGACAAAGTCGTCATCATTTCTGGTGGAGG
TTCTGGACACGAACCACTGCATAGCGGTTTTGTGGGGCTTGGTATGCTCG
ACGCAGCCTGTCCCGGCCAAATTTTTACCTCTCCTACTCCAGATCAGATG
CTGGCAGCAGCACAAGCTGTTGACGCTGGTCAGGGCGTACTTTTTATAGT
CAAAAATTACGCCGGCGATGTAATGAATTTTGAAATGGCTGCAGAAATGC
TAGATCTACCTAATGCCACGGTACTGATTAACGATGATGTTTCATTACCG
AAGAACCATAGTATAGGGCGACGCGGGGTGGCTGGTACCTTAATTGTAGA
AAAAATAGTGGGTGCCGCCGCAGAACAGGGTGCAGATCTGGCTACCTGTA
AAGCACTGGCTGAACGCGTAAATGCGGCTACCGCGTCAATGGGGGTCGCC
TTAACTAGCTGTACAGTTCCAGCATTGGGTCACCCCACTTTTATATTAGC
GGATGATGAAATTGAATTAGGTGTTGGCATTCACGGTGAACATGGTCGAG
AAACCACTAAACTTGTATCCGCCAGCCAAATAGTCGAACGACTTTCGGGA
CATATTCAAGAAGAACTGAACCCGCAACCCGGCCAACAAGTTTTATTGCA
TGTTAATGGTTTTGGCGCCACCCCAATGGTTGAACTGCATTTAATGTATG
CGTTAGCTTGGGAGTTTTGGCAACAGCGCGGTTTACAGATATCCCGCTCA
TTAGTCGGCAATTACACCACCTCACTGGATATGGCAGGCTGTTCCATTAC
CTTATGCCTACTGGATGATGAGATGCTCAACTATTGGGATGCACCTGTAA
ATACTGCCGCTTTACGTTGGGGTTGTTAATTGGACAACAACTGCGCGCTG
TTAATGCTATTCAACATGCTCAGATTGGCTAGTTAACAATTGCTTTGCCC
AAACATCGGCACCAGAAGGTAGCTGCTCTGGCGTGTTATTAATCCAGGCA
TCAATATCTTGCCAAGTGGTGGGTGCCTGCAAATCGCGTAATAGCATGTG
ATAGCCATTTCGATAAATTGCCACCGTTTTTTCCACCTCATAGGTTGCCA
GAAATCGCTGCAAAAATGCATAAGTGGGTTCCTTAGGAATAATTTCATCC
TTTTCACCATAAAGCATCAACGTATTGACGCGTAGCGAAGTGGCACTTTC
AAATGCAGCATCCATTAAATCAGTTAAACCGTAGACCGTTTCTATCCGTG
TAGCTTTGATAACCAAAGGATCACGCCCCATGGCGCGCAGCATATCGATA
TTGTCCGATGCCATTACATGCACACCTCTGCCAGTCAAGGTTAACCAGGG
CATGCTGTGTGCGAGGGTCCACAGTAAACCCGTTTGATACCACGGCATAG
TCGATCTGGCCCATAGTGCCGGAGCAGCGAGAATAATACCAGACACTTCC
GGCATGTCTGCCTGACGCATGGCAGTAATAACAATGGCCCCTCCCATACT
TTCGCCCAGCAGATACAGGGGGTAAGCAGGATAACGCTGCTTAACCAGCC
TGACTAAATCCTGTAAATCTTTTACATATGCCTCATTGCCTGCCCATAAA
CCCCGCTGGGGAGCTGCACCAAAACCGCGTTGATCATAAGCAAAACAAGC
AATACCGTGCTGACTGAAATAGGCACCTGGCAAATCAAAGAAATGACTAT
AATCGTTGAAACCGTGCAGGGCGATGATTACTGCATGGGGTTCATTTTTT
GGTAACCATTGCCTTAATGGCAAACTGGCTCCATCTTCGGTAAGGTATGC
TTGCTCACTAAGCTGGGCGTTACTTGTTTTGGTACCTGGCGGATAAGTCA
TAGGCATACATGCAGCTTGCATAAGCAGCAATAGGGCAAGCAGCAGGCGA
CTCAATCTAAATTGGCGCAAAACTAAAGTACAGTGCAATTTCATAGTATT
CGCTAATTATCGGCAGTAGTCTTTTTTATAGCTAAGTTACTGACAAAAAA
TCACTCATTATCTGTTGTATTTACGAATATAAAGCAGAAAGTTTGGTGCC
TAAGCTCTGTCGTGAATATCCTCCAATAGGCTTAAGTCAGCTTATCATCA
CCTAAATCACAGCCCAAACACACCAACACCAAACTCAAAATGTTCGCAAT
CTCCAAGTAACATCAAGAGCAGTTCGCGATTACGATATTCCTGAACCAAC
TCAGTTATAAATGAGTGCTTAAGATTTATTTAGTTCAATAATCATAACCG
TAACTCTATGTCCATAATAAACCTGCTGTGAAAAAACTTGCCAGCCTAAT
TTTTCATAAAAGCCGACTCTATCTGTAAAAAGATAAAGCGTGTCGATACC
CGCCTGTTGAGCTTTTAGAGCTACATGCTTAACCAAACGACTACCCACCC
CCTTATTTCGGTATTCAGGTGCCACAAACACACTCGCCAACCAGGGACTC
AAACCCATCTCGGTATCCATATCGTTAGCGACAATGGCCGCCGAGCCGAG
TAACACTTCGTTTTTTGCGATAAAAGTGGTGGGTATAAAATCGGCACTCA
GATAAGATTGCATATAGACAATGCGTTTTTCAATGCTATCACCAGGATTG
AGAGCATACCATTGCTGATGATGCCATTCGGCCAATGTTGGCAAATGCTC
AGGCTCGTCTTTAAGATCTAAAATTTGCATAGTAGAGGACTCAGTTAAGA
TTACAAATGTGTCTAATTCCACATTTACAGTGATGCGCCATCGAAAACAT
CATACTCTAGTGCTAATGCATCTATGTCGGCAATACATCCTATATTGATA
CGAAAATGACTGGGTTTTCGAAGCGATTCATTAAAGGTATAGATACCGCA
TTTATTACAAAAATAATGTTTAGCGACCTGACTGCCAAATTGATAGGTTG
CCATACAACTATTCTGCACTTCATACTTAAGTGCAGATGGATCAAGCAAA
TAATCCGTCATAATGGCCCCTTTGCGCAGACAAATTGAACAATTACACTT
CAAACCGCGCACAATTTCAGCACCCCTAAATGAAAAACGAATACCGCCAC
AATGACAACTTCCTTGGTATTCTTTCATTTTAATTCTTGGATAGATAAGG
GTAAATTTTCGTATGATTATACCCCTACTACAATGGTGCAGAACAACACC
TTATCAGTTGCGTGTTGCAGAGCACAAATTTTACTTTTTCCTTATAACAA
ATCGGACTGACTACTAGAAATTATATACATGACACAATGACTGCCATACA
AACCTTTGTAGCCTCACGCCCAACACCTGCACACACCTTTGTAGCATTTG
CGACAAGAATATAGCCCACAAAACAAATAAAAATCAATGATTTAATAAAT
GGCATACGCGTTGCATTGTTAAATACAACAAAGCGAGGTGTGTTGCCATG
AAATCGAGCAAAGATATTGCAGAAATGTTAGACGAACCGGCTTGTGAGCA
TAACAAGAAGGAAAAGTCCGGCTGTTCCAAACCCAAACCGGGTTCGGCTG
CAGGTGGATGTGCTTTTGACGGTGCGCAAATTGCACTGTTGCCAATTGCC
GATGTGGCCCATATCGTTCATGGCCCGATTGCTTGCGCAGGTAGCTCTTG
GGATAACCGTGGCACTCGATCTTCGGGTGCAGAATTGTATCGAATTGGCA
TGACCACTGATCTTACCGAGCAGGATGTAGTAATGGGACGTAGTGAAAAG
CGTCTGTTTCATTCAATTAAGCAAGCCATTGATACTTACAATCCACCCGC
AGTATTTATTTACAACACCTGCGTACCCGCTCTGGTGGGGGACGACATTA
ATGCCACCTGCAAATCGGCTACTGAACGCTGGGGTGTACCGGTGGTACCG
ATCGATTGCGCGGGTTTTTATGGCACCAAAAATCTAGGTAACCGCATTGC
CGGTGATGCCATGCTGAATTACGTGATCGGCACTCGTGACCCAGACCCTT
TGCCACCTGGATCAGAACGCCCCGGAATTAAGGTACACGATGTAAATCTG
GTGGGTGAATACAATATCGCTGGCGAATTTTGGCATGTGTTGCCGTTGCT
GGATGAAATGGGCTTGCGGGTTCTGTGTACCTTATCTGGAGACGCACGTT
TCCGTGAAGTGCAAACCATGCACAAAGCCGAAGTCAATATGATGGTGTGT
TCTAAAGCGATGGTGAATGTGGCCAGACGTTTACAAAAAGACTATGGCAC
TCCTTGGTTTGAGGGCAGTTTTTACGGCATTACTGATACCAGTCAGGCCT
TGCGTGACTTTGCCAGAGTGATTAACGACGCTGATTTAATTAGCCGCACA
GAAGCCATTATTGCTCGTGAGGAAGCACGCATACGTATCGAATTAGAACC
TTGGAAACAACGTTTACAAGGTAAGCGGGTGTTATTGTTTACGGGTGGCG
TGAAAAGTTGGTCGGTAATCTCAGCTTTACAGGATTTGGGCATGGTGGTG
GTGGCTACCGGCACCAAAAAATCGACCGAAGAGGATAAGGCACGTATTCG
CGAATTGATGGGCGAAGATACCTTAATGATAGAAGATGGCAGCCCTAAAG
CATTGCTGCAAATAGTGCGTGATTATAAAGCCGATATTTTAATTGCTGGT
GGCCGGAATATGTACACCGCTTTAAAGGCGCGCATACCATTTCTGGATAT
CAATCAGGAACGCGAGTTTGGTTACGAAGGCTATCAGGGCATGCTGGAGT
TAGTACGGCAATTAGCATTGACAATGGAAAGCCCGGTTTGGTCGGCAGTA
AGAGCCACACCGCCCTGGAAAACAGCAAGAGTGAAAGTAACAGAATCGGC
AGTAGCACTCGACTCACTACAAACACAGGCGGCTTGATATGGCGGAGATT
ATTAAACGTAATAAAGCAATGTCGGTTAATCCACTAAAAGCCAGTCAGCC
TATGGGCGGCTCTTTGGCCTGCTTGGGTTTTGATCGGGCCATGCCAATTT
TGCATGGCTCACAAGGTTGTACAGCTTTCGCTAAAGTGTTTTTTGTTCGA
CATTTTCGTGAACCTATCCCCTTACAAACCACAGCGATGGATCAGAGTAG
CTCGGTATTGGGTGCAGATGAAAATGTCATAGAAGGCATTAAGGCCATCG
CGGAAAAGTCTAATCCAGCCTTGATTATGGTGTTAACCACAGGCTTAGCC
GAAACACAGGGCGCGGATGTACATCGCAATGTGCGTGAATTTCGGGAAAG
ATATCCAGAATATCAGCATGTGGCGGTGGTAGCAGTTAATACTCCCGATT
TTACTGGCTGCGTGGAAACAGGTTATGCCGCTGCTGTGTATGCATTGATT
GATGCCTTGGTGCCAAACGCTGACACAGCGGGAACAAAAGCGGGAAATCG
TCAGCGTCAGGTTAATGTTTTGGTTAGCCCGATGTTAACTCCAGGCGATC
TGGAAGCCTTACGGCATTTGATTGAACAATTTAATTTGCGTCCAGTATTG
ATACCCGATATTTCAGAATCTCTGGATGGCAGCCTGACCGAAGATGAATT
CTCGCCAGTCACCATCGGTGGCACCTCTATTTCTGAAGTATATACTCTGG
GCGAAGCCGTCGCCACTTTGGTGATAGGAGCATCTCTACAAAAAGCGGGA
GATTTACTGCAGGAAAGAACTGGGGTGCCTAGCTATCAATTCGATCATCT
GTATGGTTTACAGGCCAACGATACACTCATCATGGCTTTGGCGGAAATCA
GTGCCCAACCCGTTCCGGCCATTATAGAGCGACAACGTGCGCAATTACAG
GATGCCATGTTGGATACACATTTTATGTTAGGACAACTACGCATAGCTAT
TGCCGCAGACCCAGATCAATTAAATGCGTTTATTCATTTAGTGAATGGTA
TGGGGGCAGAGGTGGTAGCGGCAATAGCGGCAGCAAATACACCGGTGCTG
GCAACTGCGCCAGTTAAAACTATCAAAATTGGCGACCTAGAAGATTTGGA
GTTGCTGGCCAAACAAGGTAAAGCGCAATTGGTTATCGGCAATTCTCATG
CGGTTGCCAGTGCTGAACGCTTAGGGATACCTATACTACGTGCTGGCTTT
CCACTGTATGACATGATAGGTGCCTATCAAAAAACCTGGATTGGTTATCG
CGGCACCCGACAAGCATTGTTTGACCTGGCCAATTTGGTGATCAATTTTG
CACATGAAGAGATTGAGGTTTATCACTCGCCGTATGCGCAAAAGCCCGCT
TCTGAACGTCATACCTGCTCACCAACATGTCATTAACTCGCCGCATGCAT
ATTGTGCATCATCACGAACAAAGGATGCTTATGGAAACAGCTATTAAAGT
GGCTTTTGCCACCTCCGATATGGCGCACGTCAATCAACATTTTGGCTCCG
CTCAATGTTTCGCCTTATATGCGGTTGATCCAGAAAATGCGCAAATGCTG
GAAGCCTTACAGTTTGGCGAACTATCACAGGATGGCAATGAAGATAAATT
GTCAGTGAAACTGCAATTACTGGAAGGCTGCGCAGCAGTATATTGTCAGG
CGGTGGGAGCCTCTGCAATTAAACAAATCGTGGCGCACGGCATTCAGCCT
ATTAAGGTACATGAAGGCTGTACCATTAAAGACTTAGTCGGTGACTTGCA
AAACGAGATGAAGTCAGGCCCATCCAGTTGGCTGGCTAAAGCGATCAATC
AGCACAAGGGACCCAACTCACAACGCTTTGATGAAATGGAAAATGAAGGC
TGGCAGGAGTAAATCTAAGTATTGCATAAATCAACTCTGGTCAGCAAAAA
CGCAGACCAACTACCTACTAATTATTAACCAAGCGGGCAACCTGGTTTGC
CTACATTTAACATTGACAGGAGAATTTTATGACTCAAGCTGCACTAGCCG
TTGAAATCGGCAACCCACTAATGAGTTCGGATGTGGTGCTAGCCATGCTC
AAACAATTACGGGCAATAGACACATATGACAGCTATGAAGGCTGGTCTGA
AGAAAAAATTATCGATCCAATCATTTTAACCAAAGAACGTAAACGCGAAA
TCCCCATCGTCGGCGATCCTGATGAAATTACCCTGGCACGAGTAAAAGCC
TATTACAACAGTATTGCTACCTTGGTTGAAAAACAAAGCGGCTTGTTGGC
AGTACCTGTAATCAATATTAGCCATGAAGGTTTTGGCAGGGCATTTGTGT
TGGTTGGCAAATTAATAGTCGTGGATAAAATTCTGCGGGATGTACATCGC
TGGGGATTTCCAAGTCTGGAAGATATGGTAGAAAAAACTGAACAAACAAT
TAGCAAAGCGGTTAGCCTGATTGAGCAATACCGAGAAGTCGCAGAGGCTT
AATGGGGGTGCTTATGACAGAAGAAGAACTTAAAAAACTGGAAAAAGATG
TAAAAAAAACCAAACGATTAGCCAGTGAACAGGCCATGGAGTTACACGAT
TTAATTGAAGATCGTTTGCCCGATGCCTATGCTGAATTGATGGGAATTGC
TCAAGCTACTTTTGATGCATGCAAAGCGTGGGATGAAGCGAATAAAAAAT
TCATGGCCGCTAGTGGCGGCGCAAGCTAAGAGGCGATTATGACTGAATTT
GTAACCGGAACAACTTTTGGCGGAACCGTATGGACGCCCGCGTATGTTAC
TGACTTAAATGCACGTACCTGCATTGGCTGCGGTCGTTGTTTTAAAGTGT
GTCCACGCGATGTTTTTGATCTGGTAGATAGGGATGATGTCCTTGAAGCA
GAAGATTTTGGCGATGATTATGCGGATTTTGAAGATGACGACAATACTCA
GGTAATGGTTTTGAAAAATGCTGCCGATTGTATTGGTTGTGAGGCTTGTT
CAAAAGTGTGTCCAAAAGATTGTTTTACGCATCAGCACAAGTCACTAACC
TAAACGCTATATTCGTTTTGATTTAATCGAGTCCAAATGTAAGGAGTCTT
TACCATGCCCAAACCTAATAAACACGTATTTGTGTGTACTCAAAACCGCC
CTGAAGGGCATCCTCGCGGCTCTTGTGCCAGCAGTGGTTGCGCTGAGGTT
ATGAATGAATTTATGAACGAAATCCAAAATCGTAACTTGTTTGAACAAAT
TGCGTTGACCAATACTGGGTGTATGGGCCCCTGTATGTTAGGACCAAGTG
TATTGATCTACCCAGACGGCGTTATGTATGGGCGCGTTAGCAAGGCGGAC
GTAAAAACAATTATTGATGAACATTTATTAGGTAATAAGCCAGTAACAGC
GCTGCAAGTGCCGGCCGAGGTGTGGTAGGCATGAGCCAGCTCACCTTGCT
GGAAGACCGGGTATTATTCAGTCCAAATTTACCGGAAGCAGTTAATAATC
TATTGCAAGCAGGTGTGCTGGCAAATCATGCAGATAGACCACGTGCTGAA
CAGCTGTTTAAACAAGCCCAGCAATTGGATAACAACTGTCTGCAAACTTA
TTTTGCCTTGTATAAATTTTATTTTTATCAGGGGCGCTTACAGGAAGCCG
AAAATCAGGTTTTGGCGGGGCTTGAGGTTGCGGCTAAACAAGCGGGTTTG
CCCGGAGAGTATCGGCTGCTGGCGCTTGAGGTAAATTGTTGGGATATGTA
TGCCAGCGAAACCCGTCTATTTTATTTGTATACTTTAAAAGCGCTGGCGT
TTATAAAATTACGTCAGCAACACACATCTGAAGCGCAACAGATTTTGACA
CTTTTACGTGAGATTGATCCTGAAGATCGCTGTGGCGGTTCAGTTATCAT
GCAGTTAGCGCAAGCCTTAGATGAGGAATCAGTATGACTATAAACGCTCA
AATAGCTGACCATATTGCAGAAAAACAAACCTATGGCGATGCTGTATGTC
AGAAAATTTGTCAGGTTATCACCAAGCTGGGGTTCCCGACTACTGTCCAC
CTTAACCTTCCCGTATTTACTGCAGCAGAATTTACTCTGGTCACTGATCC
TTATACTCAATCAAAAGATTTAGTGGGCTACTGGTATGCTGAAAATAAAA
TGCGTATTGGCCAAATCCGTTTTAATGGTGATGGCAGTTTTTACGCAGAA
TTTGATATAGTACAACCTCACCCCAGCAAAAAACAGTGGTTTGTTGAAGC
CATTAATGCCTGGGGCAAACAAGATAATATAAAAGCTGAAGCCAAATTAT
TGGAAATTCCACAAGAAGCACCGGTATGAGCAGCCCAAAACGCCTTTATG
AATTATTATTGGATTATTGCAGTGCCGAAGCCGTAATCGATAATATTATC
ATCGGTTTGGTATGGACACTATGCCAACGCAGAGATTGTTCTTCAGCGGG
CCTAGCCATGAGCCCAGGACTTACCACGCGCACTTTACCCTGGTCGGGTA
CTCTGTTGGATAAACCCGTTATTGATCTGGCGGCCTGGATATTAGAATGG
GAACCGTACAAAGCCACGGTAGCCATGGCGGTAATCAATAGCTGTATCAA
TAGCAGACCATTACCCGAATCACTGGTGCTGGACAGTCACGCAGAATTCC
CCAATTTAGCCGTTTTCGATCATTTTTTGCCACAATTACAAGGCAAAAAA
GTCGTGGTCATTGGCCGCTATCCCGGTATAGAGCGCTATGAACAGTATAT
GCAGCTCAATATACTGGAACGGCAACCCAATGCCTGTGACTTACCCGATT
CTGCCTGTGAGTTTTTGCTACCACAAGCCGACTGGGTATTTTTGACAGCC
AGCACTATTCCCAACAAAACCTTTCCACGATTAGCAGAATTATCGCAAAA
CGCAAAAACAGTATTGATGGGGCCAACCGTACCCTGGCTGCCACAATTAC
ATGAATTTGGCATAGATTATCTGGCAGGCGTAGAAGTGTATGACATTAAA
AGCTTACAACAAACCATTGCGCAGGGTGGTGGGGTACGCATCTTTGGTCA
TGGCTTACGCTACCGTATTGCAGAACTTGCACCGACAGCCAGCATGAGTT
GGTTACAGCAGCAAATTGCCAGTTGCGTAGCCGAAAAAAACCGGATAAGC
GCAGAAATGGAAACATGGTATGCATCTGGAGTTACTTCACGATATCCGGC
TTATCATCTTCTGGAACAGGTGAATACTCGTTTGTCGCGCATGGATAGCA
GTTACAAAACACTGTGGGATCAGCATGCCACCGCAAATTAGTTGACTTAA
GGCATGGCTGCGCTGACTCCGTTTAATAAGTATCGCTTATTGTTGTATTA
CAAAGGCAATATCAGCGCCTTAACCTTATTTGCCCAACAAGCCAGTGGCA
GCATATGTTTTCCTGATGCCTTACCTGCTTTATCAGTGGCATTGGAGGAA
AATGAAATGGCGCATAACAAGGTAAGCATGCATCCAGCCGCTTTGGTCAA
TACTATCAACACAGCCTGGCACCTCAACAAAGATTTACTGAGCGTTGAAT
CTGGATTTAGCGAGCAGATAGATGCCCCTGGCGGCATTATTACTGTTTAT
ATGGCACGTTTTAATGTCCTGGATCCTCCACATAAACTACTGGCTAATCA
ACATTGTCAGCTGAAAACCTTGCCGGAACTACGTGGCAGGCCTCCGGCAG
AAATGGAGTTATTACGCCGCGCTTATGTAAAAGTAATGGAAGGTTAATAT
GTTCGACTTCATGGATATGGATTTTGCAGACTCCTCTGCACTGCCAACCA
GCACTGGCCCCTATATTCCAGATGCCAGCGAATGTATGCGTTGCGGCATG
TGTGTCAGCAGTTGCCCGACTTTTCGCTTACTAGCTGTTGATGAAGAAAC
ACCTCGGCGGCGTATCCGTACTATCAATAAACTATTGATTGAAGACCAAG
CCATCAGTGCCGATGAACAACAACATTTACTAAACTGTCTGCAATGTAGA
GCTTGCGAAACGGTTTGTCCCAGCCGTATGGCTTATGGGCAACTGTTTGA
TCAGGCTCTATTGGCACTTAAGCGCACACCGACGCGTCTGGCCAAGTGGG
GATTATGGTTAATCACTTATAAAAAGTGGCGGCGCAGACTGATGCCTGTG
TTGGCAATCTATCTGCGCTCGGGTTTGCGTAAGCCACTACAGCGCAGTGG
CTTATTAAGAAAATGGGCATTAGCAGAGGCAGAAGCCTTACTTACGCCTC
CGGCACTATCCAGTTTGGCTGCATATTATCCAGGTAAAAATACTAATCGT
GGTCAAGTAGCCTTGTTTACTGGCTGTATTGCTGAACATTTTGATCGTGA
AACCTTGCAAGCCAGCATTAGAGTACTGAATGCGATGGGTTATGAGGTAT
TAGTCCCCCCTCAACAAGTGTGTTGCGGGGCCATTCATCAGCACAATGGT
TTACCCGCTGAAACGATGATGGCGAAAAATATGGCAGTTTTTAATGCATT
GTCTGTTGAAGCTGTGCTTTATACCGCCACAGGTTGCGGAGCAATGTTAG
CGGATTACCAATCTGATGATAATCAGCAAAGCGCACACTTTAAACAACGC
TTGCAAGACATTAATGACTTTGTACTTAAGCATTGGCCGCAGCAATTAAA
CTTACGTCCACTCAAAGAGAAAGCTGCGGTACACGAACCTTGCAGCCAAC
GTAATGTGCTAAAAAACACCACAACAGTGTATGCCTTGCTGGCAAAAATT
CCCGACTTACAAATTACTTCGTTAGCCGATAATTCGATTTGTTGTGGTGC
AGGTGGAAGCTACATGCTCAGCCATCCAGATAACGCTGCTAAGTTGCTGA
GCATGAAAAAACAAGTCATAGCGGCTGCCGAAGCAGATATATTGGTGAGT
AGTAACTTTGGTTGCACGACATTTATGCATACCGATACGCAGAAATTATT
ACACCCGATGTGTTTGCTGGATAGGCAACTATAAGTTTAGCCAAAAGCGT
GGATACACGCTTTATCGATTGTTATCCACACTACAATTAATCAAAACTTC
CGCAGCGTTGTATGCAGAACGCATAGCGTGAGAATTGGATTGCAGTTGCC
CACTGACAAGAGCCCCTGTAATCAATAGAGTAAGCTGTCGTGCAAGTTCT
GCAGGTTCCTGTGCACCCGCCTGTTCTGCCAACACTGTTAGTTGCGTGCA
AAACGACTCATAGAAAGCAGTTGACGCCTGTTGGATAGGACTGCTGGCAT
CAGCACATTCGGCTGTGGCGTTGAAGAACGGACAACCCCGAAATTCAGGG
CTAGCAATTAATTCGGCAAAAATTTCGAAGATTAATAGTAGTTTTTGCCT
GGGCGTACATTGCCGCGCAGCAAGACCCACTAACAGCATATTTTGCATTT
TTTCTGCACTTTTATGCAGATACGCCAACACCAAATCGTCTTTAGATGGA
AAATATTTGTACAGACTCATTTTGGCAATGCCACTGGCTTTGACAATAGC
GTCTATGCCTGTCGCTTTTATGCCATGACTATAGAACAGCCCAGAAGCAA
TTTGCAAAATATGGTCATGGAGATTTCGGGACATTAGCAATACATCAAAA
AAATATTTTGCAACTATACAGAACAGTATGTATAGTTTCAATAGACAGAC
CGGTCTATACAGTCTGTTTTTTTAATGTCACTAAAAAGGAGAAAATAGAT
GATTACCCTGTACGGTTTTGCCATTAGCAACTATTACAACAAAGTCAAAC
TGACTTTATTAGAAAAAAACATCGAATTTATCGAAGTAACAGTTACCCCA
AGTCAAGACGCAGCCTTATTAGAACGTTCACCACTGGGAAAAATACCTTT
TATTAAAACCGAGTCTGGACAATATTTATCGGAATCACAAGCGATAGTGG
AATATCTGGAAGATGCTTACCCGGCACACCCACTCTGTCCGGCCGATAGC
TATGAACGCGCAAAAACCCGCGAATTTATTCAGCATCTAGAATTGAATGT
AGAACTGATTGCCCGCCGTATTTACATGGAAGCTTTTTTTGGCGGCAAGG
TATCAGATGAAGTAAAAGAAGACGTAAAAACCAAAGTCGAAACCGGTTTG
AAAGGTTTAACCAGGCTATTAAAGTTAGCACCGTATGCCTTGGGCGAACA
TTTCAGTGTCGCAGACATAGTGGCCTGGCCACATTTGCAACTGATAAGTG
CATCCACCCAGATTATTTATGGCAAAGACTTAGTCGCTGAAATTATTCCT
GGTATAGATGCCTATTTCAAACAAATGGAAGGTCGCCCGCATGTGCAAAA
GGTGGCTAGTGATCGCACTTTAGCATTGGCTCAGTTTTTACAGAAAAAAT
AAGTTTACCCAAAGGATGTCATAAAATCGGACAAAGTGCCTTAGGTTTTT
AAACAAGAGTTTGCGAATCTACTGCATAAACACTAACTTTGTCTAACATG
GAAATCGTCCAATATTGGGTTGGACGATTATCTTGAACACATCAAATGTT
AACGCTCTACATAAATACCCATACAAACCAAGGCGAGGCTACGTGAAATT
TTAGTATTGCTCCCAGCAAATATAGCTTTTACCGAAACTTCAACTATGCT
AAAGATAATGTATTTTATCAGTAATATTGACGACGCTAATTGGGTGTATC
TCATTTGAAAATTAATCTCGCACACATTAGAGAACGAGCAACATCAGGCG
GCTGGATAGATTTTGTCGTTTTTGAAGCAAAATCGGCTGCCACGGGTGAG
AGTGGCAATGCAAATTTGCTTGCTCTGCTTACTAAAAAATCCAGAGCATT
AGGACTGAAAGTTGATCAATCTGCACTGGCTTATAGTCACAATGGGCGTA
TACAGTACTATGGAACCAAAAGCCTAGTAGACTATCTTTCACGGAGTAGT
TTACCTAAATGGACACATGAAATTGATATTTAGCTTAAACAAGTGATGAC
ATTACGCAATTAATTGTTAATTATATTTCCTGTACCCTATCTTAATTTAA
CGGTTGTTATGAACAGGAATGCATCCACTATCCTTCATATTCAACCATTG
CTGAATAGCACACTTTGACATTTATCTACCTTTGCCTTGACAATTGCAAT
TTTGCAGGAAGAATGCGCTATTTCCTTACAATAATAACAATACTCGGAGA
CAGGTGATGGACATAAATAATAGCGTTGAAATTCCTTCAGAATATATAGG
TAGCGTTGATATCGGCTCAATATCGGCTATTGTAGATTTATGGTATGAAA
TGATGCTGGACGATTATCGAGTTAATCGATTTTTTTATAGCAGACCCATA
GCCGAACAATCCGCACCTTTAAAAACATTTCTTGCTGCTGCATTGGGCAG
TAATAAGCATAGCTCCACTGATTTGGCCACTTTATTGGGTGATTATTTTA
TGGCAGCCTTTGCACGAGGTAACGCTCACCCTAGCTTGGTTACTGGTAAC
GATTTTGCTTTTCTGCTGGATGTCATTGGTGGACGGGAAATTCGTACCGT
TACCTTAATTTGCGATGCACATTCACATCTGTTCAAACTCGGTCCAGACG
ATGAGAATTATGATGTGGTGTTAGAAATTTTAGCCTCCACCCTAAAAAAA
CTGAACCTCGCCGAACCACAAGCCACTAAAATAATGGCTATGGCAGAAGC
AGCCAGAGACGCTGTACTGGCTAGAGGTGCTTTAGTTTTGCAGGCCGCCT
GATTTATATCTGCACAGGGATGTGATTATCAGAGCAGGATTTTGTATACT
GCTATTTATTAGCCGGTTCTGCCAATTGCGGACAAAATTTTTGCACTGAC
TTTTCACTTATGCCTATCACAGATTTATTTGCGTTTAATAAATTATCTTT
ATGCAAAACCAGCAATTTACTATTGTTAGTTCTTTTGGTTGGCTGCGCAA
ATCCGCCGATAAAACCAGGTGATAACTCTATCGCAGTGCAAACTAATTTG
CCACCCACCAGCATTCAACCATCAAAACAGTTAAATCCTACTGTCGGTGC
TTACCATGCCAGCGCCCTAACAGGAGATTATGCTGCTTACCCTGCCTTAA
AGCAGTTTATAGAAGATATGTCTCAAAAACATGGCTTTAAGCGCGAGTAT
TTATACGGTTTATTTTCGCAAGCGAAACGTAAACAATGGACTTTAGATTA
TCTGGCTAAATCTGATCAGGGCCTAAAAGGAAAACCAGCCAAAGGCGGTT
GGACTCGCTATCGCTCACAATTTCTTGATGATCACCATGTTAATGGTGGT
ATCGCATTCTGGCAAAAATATAGTTCCGCTTTGCAACGCGCTCAACAACA
GTATGGTGTTCCACCGGAATACATTTTGGGTATCATTGCCGTAGAAACTG
GTTTTGGTGCAAATGTGGGTAACCATCGTATTCTGGATGCACTGACCACT
TTAGGCTTTGATTATCAGCGTCGTGGTGAGTATTTCCGTTCCGAGCTGGA
AAACTTTTTAATCATGACCAATAATGAAAGCATAGACCCTGCAAAACCGG
TGGGGTCTTTCGCAGGTGCTATGGGTTTGGGACAATTCATGCCCAGCAGC
TTTCTAAAATGGGCTGTAGACCATAATGGTGATGGTCGCCGTGATTTATG
GAATCCTGAAGATGCTATCGGTAGCGTGGCTAATTATTTTGCTCAACATG
GTTGGCAAGCGGGTAAACCAGTGGTCAGTCCTACTCGTGGCTATTTGTCT
GGTGTAGAAAATTTAGAACCCGGCATAGATCAACAATACTCGCTGAGTAC
ATTACAACAAGCTGGTGTAACACCGGTAAGCCATTGCCCATGTGATTATC
CATTACGCCTTTTATTGTTAAGACATGATCACAATGATGAATATTTGCTT
GGTCATCCTAATTTTGTCACTATTTCCCGTTATAATCATAGTACTTACTA
TGTTATGGCTGTTCATGAATTAGCCCAAGCTTTTAAAAATAGCTCTAACA
CCCTTGCGAAAAAATGATCATTATCAAATCTGTATGAAATTTGTCCTAAC
CAAACTTACCCACAAATAGAGCAGTNNNNNNNNNNNNNNNNNNNNNNNNN
NNNNNNNNNNNNNNNTTTGCTGGCAAATGCTGACTGGCGTAATGAAATTA
AACACTCTATTCATTATAAGCAGGGCTATCTTAGTAGCAGTCCACTCAGC
TCGGTACGGGTAAGAATTTCTGACAGTCAGGCCTGGATAAATATCAAAAG
TGCCACCATAGGCAATCATCGGCAAGAGTTCGAATATGCCATTCCTCTGC
CGGACGCACAAACCATACTGGATGATTTATGCATCAAACCCTTGATTGAA
AAAATCCGCCATTTTGTGTATCGAGGCCCACATGTGTGGGAAATTGATGA
ATTTATGGGCGATAATACGGGCTTAATTGTTGCCGAAATCGAATTATCAC
AATTGGATGAAACATTCCCGAAGCCTGACTGGATAGGTGTTGAAGTCACT
ACTGACATTCGCTATTACAACAATCAATTAAGCAAGTACCCCTATAAAGA
CTGGGTTAAAGAGGAAAACTAAGCACTGATCTTAAGAAACTTTTGGTAAA
GACTATCTTTGTCTTCAACCACATCGGGATCTTGACTAATGCAATCTACC
GGACAAACTTCCATGCATTGCGGCTTGTCATGATGACCAATACATTCAGT
ACATAACTCTGGAGCAATAATATAAATATCTGTGCCTTGCGAAATTGCGC
CGTTTGGGCATTCCGGCTCACAAACATCACAGTTAATGCATTCATCACTA
ATCAGCAGTGCCATAATTACTCCGTTGCAAATTTGTTAATTAAGCATTGT
TTTACAGTATCCGGCACAAAACTACTGACATCTCCCTTGAATTTTGCAAT
TTCCCGAATCATACTGGACGAAATAAACTCATATTGTTCGGCTGGCGTCA
AAAATACCGTTTCAATTTCCGGTGACAAACGCCTATTCATTCCAGCTAAT
TGAAATTCATATTCAAAATCTGACACCGCACGTAGTCCTCGTATTATCAC
TGAGGCATGATGTGTTTTAGCACATTCAACTAACAAGGTATTGAAACCGA
CTACTTCAACATTATTAAAAGTATCAACCTCAAGTTTAATCATTTCCACT
CGTTCAGCCAACGAAAACAAAGGATTTTTACCCTGACTGGAAGCTACTGC
GACAACAACTTGATGATAAAGTTTCGATGCGCGATGAATTAAGTCCAAAT
GTCCATTGGTTACTGGATCAAAAGTGCCGGGATAAATTGCTGTAATGTTC
ATGCGCGGTGCTAGATTTTAAAACTAGCAATTTTAACCGATTAAAACCAG
AAAATGTGTGCTAGTCATGCATTAGGCCGTAAATTCTTGTGATTGAAACT
AAAAAACCGGCCGACAGCCAAACCGGCACTGGACAAAAGCCAGACCGGTT
AGCGTTAGAATTTAAATTATTTTGCCGCTGGAATAGGTGTTTGTGCAGAA
CGCATAAAGGAAATGGGTGCTTCGTCTACATTATCAAACGAAACCATTTC
CCAGGCATCTTTATCGTTCAATAAACTCAGCAATAATTTATTATTGAGTG
CATGTCCTGATTTAAACCCTTGATATTCACCGATCAGACTATAACCCAGT
AAATATAGATCACCAATCGCATCGAGAATTTTATGTTTAACAAATTCGTC
AGCATAACGCAGTCCGTCTTCGTTTAAGACTTTGTCTTCATCAACCACAA
TGGCATTATCAAGACTACCACCCAATGCTAAATTATTTTCACGTAAAAAC
TCAATATCTTTCATAAAGCCAAAGGTACGAGCACGACTTACTTCCTTAAC
AAAGGTCGTAGAAGAAAAATCCATAACAGCTGTTTTAAGATGATCCGAAA
AAGCGGGATGTTCAAAGTCAATGGTAAAAGTTACCTTAAAACCATCAAAA
GGCTCAAATGCTGCCCATTTATCACCTTCTTCAACTCTTATTGCATGTTT
GATGCGAATATATTGCTTAGGAACATCTTGTTCCACTACACCTGCAGATT
GCAGTAAAAAAACGAATGGGCCAGCACTGCCATCCATAATAGGAACTTCT
GGTGCACTGACATCTACAAGTGCGTTATCAATGCCTAGTCCAGCCAATGC
GGACAACAAATGCTCCACAGTTGAGACTTTTACACCGTCACGTACCAAGG
TAGTTGAAAGTTTGGTTTCGCCCACATTTTCTGGGCGGGCTTCTATAGTA
ACCGGATTTTCCAAATCGACACGACGAAAGCGAATACCTGTATTAGGTTC
AGCAGGGTGCAGAGTCAGATAGACTTTGTCGCCGGTATGTAAACCGACAC
CAGTGGCACGAATGGTGTTTTTTAAAGTGCGCTGTTTAATCATGAAATAC
CGAGAAATTGGAAAACAAGGCTGGGAAGTCTATCACAATTTATATGATAG
CTCCCCCCAGAGACTTGCAAGTTGCTGTTAATCAGCCTGACGACGTAGAA
ATGCAGGTACGTCCAAATATTCCAGATCAATATCATTTCTGGGTTGAGCA
CCAAAACGTGTTTCACGCGATTCACGAGTCGCTTCCTGTCTTTGCTGACG
AATAACAGTTGGCTTTTCTAATTGATCATAATTAATTTCGCCAGCTGCAA
CTTTTTGCACTAATTTAATCGGTGTATTAGCTTTTACTTTTTCGCCCATC
CCGGTTGCAACCACCGTGACTTTAATTTCATTGCCCAAACTTGGATTGAC
AGCCATACCGATTTTAATATCAGCATCTTCAGAGGCGAAATTGTGCATAA
TACTGCCGATTTCGTCAAATTCATTCAGACCTAAATCACCATTAGAGGTT
ACGTTGACCAAAATACCACGTGCACCTTGCAGATTGATATCTTCCAGTAA
CGGACAGGCTATCGCTTTTTCCGCAGCCAGTCGGGCACGGTTCTCACCAC
TAGCAATACCAGTACCCATAATGGCACTGCCCATGTTCGTCATAACAGTT
CTAACATCAGCAAAGTCGACATTCATCAGACCAGGATGGGTAATTAATTC
AGTAATACCTTGCACTGCATCCAATAACACTTCATTTGCAATTCTAAATG
AATCGACTAAAGAACGATTATTTCCTAAGGTGGGCAACAATTTTTGATTA
GGTATGATAATTAAGGAATCAACCAATTTTTCCAGTTCTTTTAAACCCGC
TTCGGCAACCGCCTTTTTCTTAGCCCCTTCAAAATCGAATGGTTTTGAGA
CAACCGCAACAGTTAATACTCCCAGTTCTTTAGCAACTTCAGCAAATACT
GCAATAGCACCTGTTCCAGTACCACCACCCATGCCGGCCGTTAAAAAAAC
CATATCTGCACCATCCATTACTTCGCGGATACGATCACGGTTTTCTTCTG
CGGCTGCTTTACCCACTTCAGGGCGGGTACCTGCACCCAAACCTTTAGTT
AATTCGACACCCAATTGAACGATGGTTTCTACACTCATTTGTCTTAATGC
TTGAGCATCGGTATTAGCACAAATAAATTGCACCCCATCAATACCACCGT
TAACCATGTGATTAACCGCATTNNNNNNNNNNNNNNNNNNNNNNATCACT
TTGATAACAGCATTACCACTATTGTCCATTAGTTCATATTTCATTTTGCT
ACCCTCCAGACCCTAAAATTAAAAATTACCTTGAAACCAGTTTTTGATTT
TTGACAACACACCTGAACCATCATCATTTGACCCTAAAGCTCTCCCGTGA
TGGTCTTTGCCATACAACAACAAACCCACAGCGGTTGAATAAATAGGATT
TTGTGCCACATCGGTTAATCCTGAAACATACAATGGCACCCCCATTCTTA
CCGGCATATGGAAAATTTCCTCTGCCAACTCTATTAGTCCTTTTATTTGT
GAACTACCACCGGTAATGACCATACCTGCGGCAATCAAATCTTCATAACC
ACTCCGTCTTAGCTCGGCTTGAACTAACAACATCAATTCTTCGTAGCGTG
GTTCAACAATTTCAGCCAAGTTTTGTGCAGAAATTTTGCGCGGTTCACGA
TCACCAATACTGGGAACATCTATCATTTGTTGTGGATCAGCTAATTGCGT
TAGTGCACAAGCATATTTACGTTTGATATCTTCAGCATTTTTAGTGGGTG
TGCGTAATGCCACGGCAATATCATTGGTAACTTGATCACCCGCAATCGGT
ATGACTGCTGTATGTTTAATGGCACCTTCAGAAAAAATCGCCAAATCAGT
GGTTCCACCACCAATATCAATCAGACAAACACCCAACTCTTTCTCATCAT
CAGTCAGTACTGCGGAGCAGGATGCCAATTGTTCCAACACAATGTCATCT
ACATCCAACCCACATTTACGAATACATTTAACAATGTTTTGTTCAGCGCT
AACACTACTAGTAACCATATGCACTTTCGCTTCAAGGCGAATACCCGACA
TACCGATAGGTTCCTTAATGCCCTCCTGCTGATCAATAACAAATTCCTGC
GGCAAAATATGTAAAATCTTCTGATCAGCAGGAATCGCAACCGCTCTTGC
CGAATCTATCACTCGATCAATATCGTGTTGCGTTACTTCTTTTTCTTTAA
TCGCAACAATACCGTGCGAATTTAAACTTTTGATATGGCTACCTGCGATC
CCGGCAAATACCGATTTGATCTGACAACCAGCCATTAACTCAGCTTCCTC
AATTGCACGCTGTATGGAATGAACAGTCGATTCCAAATTAACGACAATGC
CTTTTTTCAACCCCTTTGAAGGTGCTGTACCTATACCGATGACTTCTATC
TCGTCACCGCCCCGGTATTCGCCGACTATGGCGGCAACTTTAGTAGTACC
AATATCTAAGCCTACTAATAAATTTCGATCTGTTTTTTTGGCCATTGTTA
TGCTCTATAAGCGTTTAAGTCAGGTTCTTGTTTTCTCAACGATTGCTTTC
CAATCGATTTTCGGCAGATCAGGTTTCCAGGTCACTGCATATCCATTTGG
ATAGCGAGTATCCACATTTGCCATCATCTCAACCTGTTCTGTACCTATTA
AATCCATTGTTTTTAAAAAGCGTTGCATGTTTTCGAGTGGTGCTTTCCTA
CCTAATTGCATTTCCAAGCCACTAGCCAGTTTGATCCGCCAAGCACGTCT
ATCATTGACGTGAAACTCTGCCAATTGCATGGATTTATCCTTTAAAACGA
TATAAATACCTTTCATTATTTCCAGCAATTTTTTTTCCTGTCCTTCAGGA
CCCGTAATTAAAGGTAAGTTTTTAAATTCTTCAATATTCTCAGGAATTAG
AATTTCACCCTGTTTATTGAGTAACGCATTACTTCCCCAGCGTACTATCG
GTTTATGTTCAGTAATTTTTATATATACCGCATCAGGCCATACCCGTTTT
ACATCAACTTTATCAACCATTGATAGGGTTTTAATGGCTTGTTGCACTGC
CTCCATATCCGCTTGGTAATATCCGCGCTTCATGAGCGGATTTAATAACT
GTTGCAAACGTTCTTTACTGGTGTATTGAAATGAGCCTTCAATTTTTACG
TAATGAATCGGCCTAAAATAGACGTTAGTCAGCTTAACTTGTCGCCAACC
AAGCCAAACGCCCCCAATTAACAATAAAAAAATTGTAAAAACCTTCAGCC
TGGACACATTAACCTTCTAAACTGGTTTCCAGTATGCTCAAAACTAATTC
TTTAAAATCGATACCCGCAGCTTTTGCTGCCATAGGTACCAAGCTATGAT
CTGTCATACCTGGTACGGTATTTACTTCAATCAATTGTGCGCAATCATCG
CTATCAATAAACACATCAACTCTACCCCAGCCTTTTACCTGCAATCCATC
GCAAGCCAGTAGTGCAAGTTCCTGTAGATGTTGCTCTTGCGGTTTGCTCA
ACCCACAAGGACAATGGTACTGGGTAGTGTTAGCCTGATATTTCGCTTCA
AAATCGTAGAAAACATTAGGTGTCTGTACATGGATAACAGGCAAAGCTTC
ACCAGCCAGTATCGATACGGTATATTCTTTTCCTTTTATCCATTTTTCCG
CATAAACATCACAATTGAATTGATTCGCCAGCTCAAATGCAGACACAAGC
TCCTGGCGATTTTCGGCCTTACTCATGCCTATACTTGAGCCTTCTTTGGC
AGGTTTGACAATCACAGGAAAACCCAGCTTTTCTATGCAAATATCAATAT
CCTGAACATTCTTTAATAGCTGCCATTTTGGCGTTTGCAAACCCATACCT
TGCCAGCAAAGCTTGGTACGTAATTTATCCATACTCAATGCTGAAGCCAT
AACCCCAGATCCGGTGTAGGGTATGCCCATTACTTCGAGAACTGCCTGCA
ATACACCATCTTCCCCACCACGACCATGTATAATATTGAAAACACGATCA
ACTTTGATGTTGGCTAAAGCATCAATCACATTGCCTGTCACATCCACGGC
AACGGCATCTATGCCTTGCTGTTTTAGAGCTTGATAGACAGCGTGACCAC
TACGCAAAGAAACTTCCCGTTCCGCAGCCGAGCCCCCCATCAATACAGCA
ACTTTTCCAAAATCAGTCATGCTGTGCGTGTGTAATCTCTTCATAATATT
TCACCTACCCGGCATACTTCTGTTTGTAACTTGACGCCAAATTGTGCATT
TACCTTGACCTGAATATCTTCAATCAAATTTTCTATATCGCATGCAGTTG
CGTTACCCATATTTACAATAAAGTTAGCGTGTTTCTCAGAAACAACGGCA
CCGCCAATCTGATACCCTTTAAGTCCGCAAGCTTCAATCAATCTGGCTGC
AAAATCGCCTGGAGGATTCTTAAATACCGAACCACAAGTTGGTTTATTGG
TTGGCTGACTCGCATTCCTTTTTTCTAAAAGCGCCTTAATTTGCCGTTGA
CTGGCTTCAATATCACCTTTACCTAATTGTAATTGCGCCGATAAAAACCA
TTCATTTTCTATACCTTTAACCGAGCGATAAGCAACTTCAAAAGCCTCTT
TACCACGCAAAGTCACTTCTGCCTGCGCATTAATCATTTCAACCTGCTCG
ACAATACTCCAGGTTTCGCCACCAAAAGCTCCTGCATTCATTCTTAAAGC
ACCGCCCATAGTGCCTGGTATACCCGCCAAAAACTCTGCACCAACCAGAC
CCAGGTCGCTACAAAATCGAGCCACATGTGCACAAGGCACCCCTGTTTCT
ACATATACGCGTTCACCATCAAGCAAATACATATTTTTCAAACGACTACG
AGTATTGATAACGGTGCCTCTAATACCACCATCACGCACCAATAAATTGC
TGCCCATACCCATCCAAAAGAGTTGTTCTCCAGTCGGCAAGCTCGAAATA
AATGCAATTAAATCGGCCTTATCTTCAGGTATATACATTTGAGATGCAGG
ACCACCTACTCGCCAACTGGTATATTTAGACAGTGGCTCGTTGTAAAGTA
AGGTACCTTTTAAGGTCGTTTGCTTAGACATATTGCAACAACGCCTTTGC
CAGATCACCGGGTAATTCAGCTGCAATTTGACCTACATTGCCTGCACCCA
TTGTCAAAATCACATCATTTTTTTGCACTATTCCAGCTAAAATAGTGGCC
AGATCATTACGATTTTGTACAAATACGGGATCAACTTGGCCACGTATTCT
GATTGATCGACATAATGCTTTACCATCAGCTCCAGTTATCACTGCTTCGC
CCGCAGAATAGACATCCAGTAATATCAGAACATCAACACCCGATAGCACC
TCTACAAAATCTTCAAATAAATCTCGAGTACGTGTATATCGATGTGGCTG
GAAAACAACGACATTCCTGCGTGTTGGCCATGCCTGTTTTAAAGCTTCCA
GGGTGGCAGCCAGTTCGCGGGGATGATGCCCGTAATCATCTACCAAAGTC
AGCTTTCCACCTTCAATGTCTAAATCTCCATTTATTTGAAAACGTCTACC
AACTCCCTTAAATTCATTTAAACTTTTCAAAATAGCGTCATCATCCACAC
CTAAGGAAGTGGCTACAGTGATAGCAGCTAAAGCATTGAGCATATTGTGC
CAACCAGGCAAATTTAGCGTCACTTTTAACGGCGGCATATTTCCCCAGCG
CAATACAGTAAAATGCGTACGCAAACCATCTTTTTTAATGTCAATGGCTT
GAACATCAGCTTCAGGGCTTACACCATAGGTTTTAACTGGCTTAGAAATA
TCCGGTAAAATTTCCCGAACACCTGGATCATCAATGCACAATACGGCTAA
GCCATAAAATGGCAACTGGTGCAAAAACTTAATAAATGTTTCTTTCAGTC
GCAGATAACTACCACCATATGTTTCCATATGGTCTTGATCAATATTGGTG
ACTATAGCAACCATAGGCTGCAAATATAAAAACGAAGCGTCACTTTCATC
TGCTTCAGCAACCAGATATTTACCTAATCCCAACTTAGCATTACTGCCGG
CGCTATTCAAACGCCCACCAATTACAAAAGTTGGATCTAATCCACCTTCA
GCAAGCATCATGGTGGTTAAACTGGTTGTGGTGGTTTTCCCATGCGTACC
TGCAACAGCTATTCCAAATCTGAAACGCATTAATTCCGCCAACATTTCCG
CACGCGGAATCACTGGAATGCGGTTTTCATAAGCGGTACTGATTTCTGGA
TTGCTTCTATCTACAGCTGTTGACGTCACCACTACATCAACACCATTAAC
ATTATCGGCATGATGTTGAAAATAAACATTAACCCCCAATGCTTGTAAAC
GGTCAGTTGTCGCAGAAGCTTTTATATCTGAACCGGAGATTTGATAGCCC
AGATTAGACAAAACTTCTGCAATACCACTCATACCTGTACCGCCAATACC
AACAAAATGTATTTTGTCTATATCACCCAGAGCATGTTGAATAAACTGAG
AGTTGGGTCTATTCATTACGCCGCCTCCGCAATACAAATGTCAGCAACCG
ATTGTGTTGCCGATAGTTTGGCTTTTTGTTTGGCAGCTTGCCGCATTGCA
GGCAAGGAGTTTATGGCTTGTTCAATTTTTTTACGCAAGTTTTCAGTATT
CAATTCGGTTTGTGGTAATAATAGTGCGGCACCCGCATCTGTTAAATAAT
TAGCATTTGCAGTTTGGTGATCATCAATTGCATTCAATAACGGTATTAAA
ATGCTAGGCAAGCCACACGCAGCCACCTCACTGATAGTCATGGCTCCTGC
CCGGCAAATAATTAGATCTGCCCATTGATACACGGTCGGCATATCATCAA
TAAATGCCAATACTTCTGCACTTATGCCTAAATCGCTATAACATTTTTCT
ACCTCTTGGTGCATGGCATACCCTGTTTGATGCTTAACTTCAATCCCACC
AAACTCTGCCAATGCATAAGGTACGTGATCATTTAAAACTTTTGCCCCCT
GACTTCCACCGACGACCAAAACCCGTAGAGATCTTCCAGCTTGAATATTC
CACTCGGCTTTTTCGGGTTGAGTAAGAAAGGTATTGAGTAGTGGATTACC
GGTCCAAATGGCTTGCATTGACTTCACAAAGCTATCAGGAAACGCTTCTA
ATATTTTGCATGCAACAATTTTCGCCAATAATCGATTTGTAGTTCCTGGA
ATACGATTCTGTTCGTGAATAACAACGGGTATACCTAATATTTTTGCCAT
CAATCCGCCGGGGCCTGCAACAAACCCACCCATACCCAATACAACATTAG
GTTTACGCTGTTTTAAAATACGCAACGCCTGTAAGCAAGCTTGCATCAAC
TTAAAAATTGCGATGACTTTAGAGACTATTCCTTTGCCACGAATGCCTTC
GACAGCTAACCAATCTATTTCAATTCCCCGCGAGGGTACCAAACGGCTTT
CTAATCCTTTTTGAGTTCCGAGCCAACTGACTTGCCATCCACGTAACAGC
ATTTCCTCAGCAACAGCCAAAGCAGGAAGCACATGTCCACCTGTTCCACC
CGCCATAATGACAATGCGTTGATTCATTTGTACACATCCTTATTGATAGT
CCCTTTACTTTGTTCGGTAACTTCATAATGAATTCGAAATAATACCGAAA
TAGCACCACACATCACTATCATGCTGCCTCCACCATAACTCATTAGCGGT
AGGGTTAAACCTTTGGTTGGTAACATACCCATGTTTACGCCCATATTCAC
AAACGATTGAAAGCAAAACCATATACCCAAACCATACGCTACCAAGGCTG
AAAATCTTGCTCCATTTTTTTCAGCTTGCGCACCAATTGCAAAAGCACGT
ATTAACAAAGCAGAAAACAAGGAAATTATTAGAATGACGCCTATTAAGCC
TAATTCTTCACCCAGTACTGAAAATAAAAAGTCTGTATGTGCTTCAGGTA
GATAAAATAGTTTTTGAATACCATTACCTAAACCCACCCCAGAAAATTCT
CCTCGACCAAAAGAAATTAAAGCTTGAGTCAATTGAAAACCTGTATTTTT
CGCATCGGCCCAGGGATCTCTGAAACTAAGTACCCGAGCCAGACGATAAG
GGGAAACATAAACCAATGTCACGGCCAATAGCGTCACAAAAGTCAGTAAC
ACTAAAAATTGCGAGATTCGGGCTCCACCTAAGAACATCATTCCCATGGC
AATAATCAAAATAACAACAGCTGAACCAAAATCAGGTTCCAGTAAGAGTA
ATACACAGGCAACTGAAAACAACATCAACGGTTTAAGCAAACCATAGGCT
GATGTTCTAACGTGATCAGCATGACGGTTGATGTATCCAGCAACGTAAAT
TACAGAGATAAACTTTACGACTTCTGATACTTGTATGCGTAAACCAAATA
TTGAAAGCCAACGAATACTGCCATTAACTTTACTACCCACCCCAGGTATT
AAAACAACTAGTAACAAACAAATGCCAATAATGAATAGACTCTGCCCCCA
ACGCTCCCATGCACGCATTGGAATTTGTGTAATACAAGCAGCAAAACCCA
AGCCGAGAATAATATGTGCTAGTTGATTAAATGGATAATGCGAAATATCA
TTCGCCATCTTTACACCTAAATGTAAAGATGCGGAAGTCACCATCACAAA
ACCGATACTGAGCAAACTGAAACAAACCAATAGTAGTATCTGATCAATAT
GCATGCGATTAGATGAACGTTGATTTGCAGTTGGCTTTAACATGTGCCTA
GCTCCAATACAGCTTCGATAAATTTATTTCCTCTATCTGCATAGCTTTTA
TATTGATCCAAACTGGCACAGGCTGGAGATAACAACACAGTGTCACCTGC
AATAGTCTGATTTTGTGCAATTCTCACGGCCTCTTTCATATTGCTTGCAT
AATAAATAGGCACACACGCTTCCAAAGCAGCTTCAATTAACTTGGCATCC
TTACCGATTAAAATAACGCTTTTTGTTTTAGCCTTAATTACTGGCAAGAG
ATCGCGCATATCGGCACCCTTTGCATCACCACCCGCAATAAGTACAACCT
TATGCTCATATCCTTCAAGTGCAGCGATACATGCTCCAATATTGGTAGCT
TTAGAATCGTTTATCCACAGCACCCTACCAATTTCACTGACTTTCTGCAT
GCGATGCGGCAAGCCTTTGAATTTTTTTAATGCCTTACACATGGCTTCGA
TATTCAAACCAATCGTAGAACCTAAAGCCAAAGCAGCCAAGGCATTGGCA
ACATTGTGATTTCCTTCCAGTCGTAATTCACTAGTAGACATCAAAAATTG
TTCACCCTGCATTAAAGAGCTGCTTTCACCGCGTCGTAAATAGAAATCGG
CATGCTTTTGAGTAGAAAAAGTAAGACAAGTACGTTCTTTACTTTTCATA
TTCATAACGAGTGGATCATCAGCATTCAAAACCATGACACCTGTTCCACT
AAAAATTTTCTGTTTTTCTTTGGAATAAGCGATAACGTCTTCGTGTCGGT
CAAGATGATCAGGACTTATATTTAAAACTGTCGCAGCAATGGCATTAAGG
GCCGTTGTTCTTTCCAATTGAAAACTGGAGAGTTCCAGCACATATAAATC
AGCATTCTGCTCCAATAAATCTAGGGCGGGCGTACCCAAGTTGCCACCCA
CTGCAGTTTTCACACCTGCGGTATTACCCATTTCTCCCAACATAGTAGTC
ACAGTACTTTTACCGTTCGAACCAGTGATGGCAATAATTGGCTTATCAGT
CGCACATGCAAATAAATCAATATCACTCATGATGGTAACATCTGCTGCTA
TAGCTTTTTGTATCATCACTTCACTAAGCGATACTCCAGGGCTAACTAAC
AAATGTGTAGCCACCTCAAACGCAGATTGATTAAAGCCACCTAAAAATAC
GGGGACATCTGGCATTTGTTTTCGCAATGAATCAATCAGAGGTGGATTAC
TGCGACTGTCAATAACTGCAAATTTTATGGGTGTATTTTGTAAAAACTGC
GCAGCTGAATATCCTGTAATGCCTAAACCAACTATTAATAAGCGCGAATC
AATGGCATTTAGCTTGAAATTGAATTCTAAAGCACTGAGTAGTTCAGAAG
TATTCATACTTATCTCAGCTTTAGAGTTGCCAAGCCAATCAGCACTAAAA
TCACGGATATTATCCAGAAACGTACAATGATACGTGGCTCCGGCCAACCT
TTAAGCTCAAAGTGATGATGAATAGGTGCCATTAGAAACACCCGTTTTTT
TCTTGTTTTATAAGAAGCAACTTGAATAATGACTGAAATAGTTTCCATGA
CAAAGATTCCGCCCATTATTACCAGCACAATTTCCTGTCTTACTAACACA
GCAACTGTGCCTAAAGCAGCACCCAATGCCAAGGCACCGACATCACCCAT
AAATACCATCGCAGGGTAGGCATTAAACCACAAGAATCCTAAACCCGAAC
CCACCAAAGCTGCACAGAAAACGACCAGTTCTCCAGATCGGGGAATATGT
GGAATAGCTAAATACTGGGCAAAATTGCTATGTCCAGATAGATAGGCGAA
TATTGCCAGAGCAGCTGCAATCATTACCGTTGGCATAATGGCTAATCCAT
CCAAACCATCTGTCAAATTAACGGCATTACTAGAACCCACAATGACAAAA
TAGGTTAATATTACATATCCCCAACCTAAGTCTAAGGTTACGTTTTTGAA
AAATGGCACAATAAATTGAGTTTCAGCAGAAAGTTGAGCGGTATTGAATA
AATATAATGCGGCACTCAATGCGACTACAGATTGCCAAAAATATTTAGCT
TTTGCTGATAAACCATCACTATTACCTTTCAATACCTTTCGATAATCATC
AATAAAACCGATTACTCCATGCGCAAGTGTTACTAGCAGCACGACCCAAA
TATATCGGTTAGTAAGATCTGCACATAACAAAGTACTGAACGCCACCGCA
AATAAAATCATGGTTCCGCCCATTGTGGGCGTACCTGATTTTGAAAAATG
ACTTTGTGGACCATCTTCACGGACGCTTTGACCAATTTTATTACGTGTTA
AGCGTCTGATCATGACAGGGCCAATGACAAGTGATATCGCCAAAGCAGTC
AAAACACCCAGAATTGCTCTGAATGTTAAGTAATGTAGCACTCTAAAGCC
GCTATCCAAGTTTGATAAAAAATCTACGAATAATAGTAACATTATGCTGC
TCTGAAATTATCGACTAAAGCCGCAACCACATTTTCCATTTTTTGTGATC
GTGAACCCTTGACTAAAAGTGTTTCCTTACCCGTTAGTGTTTTATTTAAC
TCTGCCAGCAATTGCTCCTGACTATCGTAGAATTGTCCATTGCATCCAAA
AGCTTCTACAGTTTGTTTGGCATCCCGACCCACTGCAAATAAACGCTCTA
CTGGCATGGATTTAATCATTTCTCCAATTTCCCGATGTATAGCCAAACTA
TCAGTACCCAATTCGGCAAATGCACCTAAAATTAACCAGTTGTTAGTGTT
TTTATCCAGAACTTCTAAAGCCGCTTTTAGTGAATTTGGATTGGCGTTGT
AAGTATCGTCAATGATAAAATTTCCCTTTCGTCCCCGTAATAACTGCATA
CGTCCAATGACGGGTGTTACTTGCTCAAGTCCCTGTTTGATACTTGGCAA
ATCAATATCGAATGGCTTAACTGCAGCGGCAGCGGCCAGTGCATTTTTGA
CATTATGCTCACCGGCTAATTGCAGTTGAATATCTAAGTTTTCACCAGCA
GTAATTAATGTAAAACTAGTTTCAAAACCATCTCTTTTAAGTTCTGTACA
AATATTCTTAGCTGTAACATCTGCTGTTTCCGTAAAACCGAAACTTAAGG
TCTTACGCTCGGCGGCCAATTGCAGCCAATAATCATAAAAAGTATCGTCC
TTATTCAGCACTGCAGTACCATCACTTCCTAAGCTTTCTATAATCTCGCC
TTTGCTTCTAGCGATGTTGTCTAAACTTCCAAACCCTTCAATATGTGCGG
TACCAACATTAGTAATCATGACCACATCCGCCAATACATATTTACTGGTA
TAAGCAATTTCACCGGCGTGATTGGCACCCATTTCTATCACTGCAAATTG
ATAGCTATTATCAAGTTGCAACAGTGTTAAAGGTACACCGATGTCATTAT
TCAAGTTTCCTTGCGTATACAAAGTTTTTCCCTTAGTCCTTAAAATGGCC
GCAATCATTTCTTTTACCGTGGTTTTACCATTGCTACCAGTAATGCCAAC
CACTCGAATATTAAGCTGTTTACGCCAAAATCCAGCTAACTCGGCCAATG
CTAAATGACTATCTTTAACAATAATCTGCGGTAAATCGCTTTCACAGTGA
CGTTCGACTATTAATGCTGAAGCTCCCGCGTTTTGTGCTTGCTTGATAAA
TTGATGTCCATCATAATTTTTGCCTTGTAACGCAAGGTATATCTGTTCTG
CAACAAGAGTGCGGGTATCAATACTTACACCAACAATTTCCCGATCCTTA
CCTAGCAAAGTGCCATCAATCACTTTTGCAATTTCAGTGAGTTGCATTTT
CATCTCAATGATTCCAACTCGCTAAGGAATGTTGAACGGCAGCCTGATCA
CTAAACGGAAATTTAACACCGTTTATCTCCTGATACTCCTCATGTCCTTT
ACCCGCGATGACAATACAATCATTTTTAGTGGCTTGTTGAATTGCGGTAT
CAATGGCTAATTTTCTATTTTGAATAACCTTCACTTTTTGACTCTGACAA
CCCATCAATATTTCGTTAATAATTTCGCTAGCAATTTCATCACGTGGGTT
GTCGTCGGTAATAATGACTTGATCAGCTAAAGTTTCTGCGATATGTCCCA
TTTCTCGACGTTTACCTGTATCGCGATTACCGCCACAACCAAACACTACC
CAAAGCTGACCTAGACCTTTCAAACCTTTTAATACTTTTTCTAATGCATC
TGGAGTATGCGCATAATCAACAAATACGGTTGGTTTATGATTACCACCGA
ACTTCTCCATACGTCCTAAAGTCGCTTTCAATTTACCCAAATTTGCTACA
GCAACAGAAAAGCTCGTACCCATGGCTAACATAACTGCAAACACTGCCAA
CACATTTTCCAAATTAAAGTCACCAACCAGTGGCGTGAATGCGTCCGCAA
TCTGCTCCCCCCAAATAACTTGAAAACGAATGCCATCGGCACTCATAACA
ATGTGTTTCGCTACAATGCTTTCTGCACCCTCTACAAATCGACCCTTAGT
ACTAAATGTCCAACACTTTACATTTGCAGCCAAATGATTCCTGACTGTTA
ACACGGCTTGATCATCTGCATTTAATACAGCAAATTTCAGGTTACTTGAT
TTAAAAAGTGACAATTTGGCTTGAAAATAACCCTCCATACTGCCGTGAAA
ATCCAAATGATCGCGACTTAAATTTGTAAAAACAGCACCCGTAAAATTCA
CTGAGTTAATGCGGCCCAATTGCAAACCATGTGAAGAAACTTCCATAGCC
ACAACCGCTTTTCCTTGGCTGACAAATTGCGCTAGCATATGCTGTATTGA
TAGCGCATCAGGCGTTGTATTCAGAGTAGGGGAGAGCTCACCCGGAACAC
CCCAACCTAAAGTACCGATTACCCCACAATCATCCAAAGCCTGCGCAATT
AACTGACTACAAGTTGTCTTCCCATTGGTGCCAGTAACACCAATGATCGC
CAATTTTCTTGCGGGTAAATCATAAAATCTCGCTGCTATTTTCCCTAAAT
GTTGAGCCAAATCAGGAACCGGAAAATGCGGTATCAATAATTCGTCTAAA
TTGGTCATTATTAAACCAGCTGGTTCGTAAAGCACCACGCAAGCCCCGTT
TGCAATGGCCTCATCAACATGAGCCATGCCATGTTGGGATGAACCCTGTA
GAGCTATAAAAGCATTACCCGCCTGCACTAAACGACTATCAATAGCCAAG
CCGTTGATTTCAAAATCAACTTCTGTGTCTAGAACATCGCAAAGTAACTG
TTTAAGTTTCATTGTCTACTCAACAATAAATGCATATTATCCAAACCATC
AGGCTCGACTCCATATACTCGCAAGGCACCTGCCATCACTTTGGAAAATG
CAGGTGCGGCAACTAAGCCACCGTAATACTGACCGGAGGTTGGCTCATCA
ACGACAATTGCGATAATGAAACGTGGATTACTCGCGGGTGCCATCCCCAC
AAATACCGATAAATATTTATCATCCGCATAACCACCCGCCGTTGCTTTTT
TAACCGTTCCGGTTTTACCGGCCACTCTATAACCTTCTACTCTGGCTTGG
TAAGCTGTACCCTCTTTGCTGGTTACATGCTCTAACATTTCTCTAACCAT
ACGAGCAGTTTCAGGTTTGAAGATTCTTTGCGCATCTGGATCCTCATCGC
GCTTAAGTATGGTTACTGAATGCACTATGCCATCATCAGCCAATGCAGTG
TAGGCTCGAGCTAATTGCAATATTGACGTTGATACGCCATAGCCAAATGA
TAATGAAGCCTGATCAAATTCATGCCAGCTTTGATAATCCAATAGCGAAC
CACTTGCTTCTCCTGGAAATCCAACTCCGGCGGATGATCCAAAACCCAGT
TTGCTATAAACATTCCAAAAATAAACAGGCGGCATAGTCATGGCAATTTG
GGTTACCGCAATATTGCTGGATTTTTGCAAAACATGAGTTAAATCCAAGG
TGCCATAATTATGAACATCTTTAACTACGTTATGTCCCAGATGATAGACG
CCATGGGTTTCTATAATCACATTTGGGTCCACATAACCACCATCCAAAGC
CGCAGCAATAACAAAGGGCTTAACGGTAGAACCAGGCTCAAAACTATCCA
TCATTGCGCGATTGCGATAACGACTACTACTTAATTCTTTACGATTGTTC
GGATTAAATGCTGGTTGACTAACAGAAGCCAACACATCACCGTTTTTCGC
ATCTAAGACGACTAATGAAGCGGAATGAGCTTTATTTTGAACCATCGCAT
TTTGTAATTCTCTGTAGGCTAAATATTGAATTCGTTCATCAATCGTCAGA
ACCAGATCCCGACCTGCTTCAGCCTCTTCAATGTTCTCCACATCTTTAAT
AATTTGACCTTTACCATCTTTGATAACTCGTTTTTTGCCAATTTTGCCAC
GCAAGATTTGCTCGTATCCGTGCTCTAATCCTTCCTGACCAACATCGTCA
ATATCAGTAAAACCCAACAAATGTCCTGACACCGCACCAGCAGGATAGTA
ACGTTTGAATTCCCGTTCAAAATAAACACCAGTTAAATCAATATCTTTGA
CTTTTTCTGCCAAAGCAGGATTAATTTGTCTTTTCAGATAAAAAAAATGC
TTTTTAGCTTCTTTTTTAAGAATGGCTTGAAATTCGCTTTCTGGAATAGC
CAAAATTTTTGCCATTTCATTTAACTTTTCTTGCCCGTTATCTTTTAACT
GGTGCATATTTATTAAAATTGACTGCATTGGCGTACTGATTGCTAAAGGC
TCGCCATTTCTATCTTGAATCTGTCCGCGATAGGCTGAAACTAAAACAAC
GTCAACATGTTGTTTTTCGCCTTTATCACGTAAAAAATCTTTATTTAATA
TTTGCAAATACACGGCACGACAAACCAGTATCAGCATAGCTAATAACATG
GTGTATAACAGCAACTTACGCCTGACATCAAAAATGTCCGAACTGTGTTG
CAATGTTTTTGTACGCGTATTAATGTGCATCTACGGTTTTATGTAAATAA
TTTTGTCCTGCGTTGGCAAAGTGAGTAGTAAACGATTTCTTGCTTCAATT
TCAATACGATTTTCTTCAGTTAATGTAGTTAATTCCAATTGCAATCTTCC
CCATTCAACTTCGTAATCATCAAGTTCCTGTTCTTTTTTTTGGATTTCCA
TAAAGATCAGACGTGTTTGATATTTACTATAAATAACCGCAATTGCAGAT
AATATGAGCGCGACCACCAGCATAATCAGTAATAAGTTTTTTGCTGTAGA
CATCATAATTTCTCTGCTACTCTCATTACCGCACTTCGGGCTCTTGGGTT
TAACTTTACTTCCTGTGCGTCAGCGCGTATTGCTTTCCCCACTTTTTTTA
AAATTCCCTTTTCAATATCTTCTTCTTTAACGGGTAATCTGCCAGGGTTA
TTTTTAAGTCCCGATTCATTCCGAATAAAACGCTTCACAATACGATCTTC
AAGCGAATGGAATGCAATGACTACTAAACGACCTTGAGGAGCCAAAACTT
CAACAGCTTGCTTTAAACCTGTACTTATCTCACTCAATTCCTGATTTATT
TCCATTCGAATTGCTTGAAAAGTACGAGTGGCCGGATGTTTAAATTTGTC
ACGGAACGGCACACAGTCTTCTATCAATTTTGCCAACTGCAATGTAGTTT
CCAATGGCTGCTTCTGCCTTTGCTCAATAATTGCTCTAGCAATCCGCTTT
GCAAATCGCTCTTCACCAAACTCAAAAATCACTTTGGTTAAAGCTTGCTC
TTCAACTTGCTGAAGATATTGGCTAGCCGATAAACCGCGACTGGTGTCCA
TGCGCATATCAAGCGGACCATCCCTTAAAAAACTAAATCCCCGCTCAGCA
ATATCCAGCTGAGGAGAAGAGACACCTAAATCCATTAATATGCCATTAAT
TTTGTTCTTGAACCCTTGGCTTTCAACAAATCCAAGTAACTCCGAAAAAC
AAGCATGATGTAATTTAAATCGTTGATCTAAACTCAGCCGGGTAGCATCG
GGGCTATTGATTGCTTCCTGATCCCTATCTAAAGCCAGTAAGCGTCCAGA
GGTATTCAATCGACTTAATATGCCACTGCTGTGTCCACCGCGCCCAAAAG
TGCAATCCAAATAAAGACCACTCTTTTGTATATTAAGTGACTCTAACGCT
TCTTCATATAAAACAGCCTGATGTGCAAACATCTAAAACGACAAGGAGCC
CAACTCCTCTAGGCCCTCGCAATCGCTACCATTCAGCCATGCCTGCTCCT
TGGCCTGCCAAGCAGCTTCATTCCATATTTCAAATTTATTTAACTGTCCA
ACCAAAACAATATGCTTTTCCATCCCTGAAAACTCTCTTAATTTTTCAGG
CAATAACAATCGACCTTGACTGTCCATTTCACATTCAGAGGCATTACCAA
TTACAAAACGGCGTAATTGACCTGCCATTTTATTCAACGTAGGTAATTTG
CTGATGGTTTGTTCCAATTTTTCCCATTCAGGAAGCGGATAAAGCCACAG
ACAGCCGGATTCGCCAACACATTTCTCGTCCACCGCAACAGTGACAATCA
ATTGCCGCTCACAGCATTCTTGCAATTCATCCCGATAACGGGTTGGAATT
GCAACACGCCCTTTATTATCCAAACTGATAGAACTTATGCCTCGAAACAA
AATTCACCTCAAATTTCCAAAAATCTCCATATTTTTCCACTTTCCCTCAT
TTTCGTACCACTATAGTTTTCAACACGCGCTTAGTCAAGAGCTGTGTAAA
TTAATTTCTTTCTTTTTCTACAATGACTTAGGAAACATTTTCTAGCGTCG
AAACTAAGATGAAAATCTAAATAATAAAACCCATCTTTATCAAAAAGTTA
ATGGTATTTATTGCTCTAAAACATAAAGTTTGAAAATAAGTTAATTAGTA
TATTCTAATATATTTATATATATGCCCAAACACCTAAACTAGATGAAAGT
GAATACAAAAAAATCGTATCACCGATCTCAATACAGGAGTTTTTAATGTC
TGGAAAAAAGGAATGTCGCTTTAAATAGTCATTGAAATCACATAAAAACC
ATAAGCACATGATTTATATAATAAATTTAACAAAAACAATCCAGTATGGC
GTACTAAATTAATGGCGAAATGAAAGCAGGAACACACGTCCTAAGGATAT
TTTAAAGAGATGGTCGCACATAAGCGCAGCGAATCACAACATAACAAACT
TAAAGTCAAATTATATTTCAGATCTTTTATCACGTCCGAGTAGATTATTC
ACGGCTTGCTTGGGGTCAAGTTTATTAAACAGTACATTGTAGACCTGTTC
GGTAATAGGCATTTCTACCTGGTATTTAACAGATAATCCATAAGCCTCTT
GAGCAGCTGAAATTCCTTCAATTTCTTGAGCTATTTCTTCAACAGCTTGT
TGCCAATCTCTACCTTGACCAAGAGCCAAACCAAATCTGCGATTTCTGGA
CTGGTTATCAGTACAAGTTAAAATCAAATCGCCCAAACCCGTTAAACCCA
TAAAAGTATCTGGCTGACCACCCAACTTCGTACCCATACGCATGATTTCT
GTTAAACCTCGTGTAATAAGTGCTGCGCGAGTATTGGCACCAAACCCCAG
GCCATCAGCAATACCTGCAGCAATAGCCAAAACATTTTTACAGGCACCAC
CGACCTGCACGCCTACAATATCAGTGCTGGTATAGGTTCTAAAACGTTGA
TTATGCAGTATCTGGGTAAGCCGTGCTGTCAAAGTATCCGAGTTAGAGGC
AATGGTAATTGCTGTCGGCAAATCGGCAGCCACTTCCCGCGCAAACGTTG
GCCCAGCTAAAACAGCAATTTGAATATTTTTACCTAAAACGTCAAAAACC
ACATCACTTAACAATAAACCACTTTCTCTATCGAATCCTTTTGTTGCCCA
AATAATTTGTGGACTGCCGTTCAAATAGGGTTTTATGTTTAATAAGGTTG
TTTTAAAAGCATGACTTGGAACAGTAATTAGAATGATGGAGCTTGACTGT
ACAGCATCCCGCAGATCATCCGTAACCTTTAATTTATCTGGAAATAAAAA
CCCTGGCAAATAGCGCTGGTTTTCGCGAGCATGTTTTAAATCAGCAACAT
GTTGGGAATTATGCCCCCACAAGAGGGTATCGCAACCATTTCTTGCAGCT
AGCAATGCCAATGCGGTTCCCCAAGAACCAGCACCTAGAATAGAAAGTGA
TTGCGACATTCAATCTAATTTAAAGTCGGTGTTTCTGTAGACTGTTGCGC
TTGTTGTAGATGCTGTACATAAAGAGCATCAAAATTGACGGGGGTTAGAA
TTAATTGCGGAAAGCCCCCTTTGCTCACTAAGTCAGAAACCACTTCTCTT
GCGTAAGGGAATATAATGTTTGGGCAAAAACTACCCAGCATTGGTCCCAG
CTCCTGATCTGAAAACCCTGCTATCGAAAAAATACCCGCTTGATTTACTT
CGACCAAATAAGCAGTGCTTTCGCCTATTTTTACAGTAACCGTGATTCTA
AGAGTCACTTCATAGATTGAGTTTTCCAGCGTATCTACATGGGTACCCAG
GTTTAGATCTAGCGTAGGCTCCCATTGTTGGGTAAAAATTTTCGGTGCAT
TAGGTGTTTCGTAAGAAATATCTTTAGTATAAATTTTTTGAATGGCAAAC
TGCTTGTCGTTTGCGCCGTTAGTTTCAGACATGTTTTACTCCTTGTTTAT
TAAATTAATCTTTAATCTTGCTGCTATTTTTAATGGGAAACTTATTATCT
TCCCAAGATTGCATACCACCTAGCAAATTAAAAACCTGTACAAAACCGGC
TTTGCTAAGTGTTTTACACCCTGTTACCGAACGTGCTCCAGTTTGACAAA
CAACAATCAATGGCGAATTTTTAAATTTTTCCAATGTAGGCAATTTTTCA
TCAAGCTTAGCTAAAGGAATATTAATCGCATTTTCGATATGACTTTTACT
AAATTCGGCAGGCTCTCTGATATCAACAATAACGGTGTCATCACTGTTCA
TTTTTGTTACGGCAATCACCGGAGAAATGCTAGAAAACTTGTTAAAAGAA
TTTGATAACAAATCCTGAATTAACAAAAAAATAACGCATACCAATGCAAA
AAAAAGCAGGTAATGGTTGGTAACAAATTGAATATATTGATCCATTGCAA
AGTCTAATTAGTTGTTAAATTTAATAGGTCAAGCGCCGCAAAACACACCA
CGCATCATTTGGATTAGATGAATTACACGCTCGTCATCTATAAAGTAGTA
TACGCGGTTAGCCTCTTTTTTAAAGTCAAGTATACCTTTATCACGTAAGA
TGGCTAAATGCTGAGAAATATTACTTTGACTGGTTCCCACTTGCTTGACG
ATATCTTGTACGCTAATTGAATTGTTACCCAAAACACAGAGAATTTTTAA
GCGCAAAGGGTGTGACATAGCCTTTAAACACCTCGCCGCTCTGTCGATTT
CTACATCGTCGTAGTGGATAAAATTGTCAGTGGCGTCCATATTTTAAATA
ATTGCTAAAGATAAAGTGTTGAGTCCAACGGTATTTTCACACTACGACAG
AATTGACCTACTGTTATAATGTTGAAAAACAGTGGAATTTAAGCACGGCA
TAGTCACAAAAAGATCATCAAATCTAACAGACTGTGCATTTTTGTTCAAT
ACCTGGATACATGGCTAAGTAATTTAAATTGCCCTAGGCGGAATTTTAAT
TTTTTCCATTGACTTAAAAAATCTCTATCTATATGCAAAAAATTAATGTT
TGGAGTTTATTAATGGCAACGCGTAGGAAACCATCAACAAATCCAGTCTA
TCTGGTTCATATCGACCTAAAGATAGCTTTGCCAAATTTAGAAACACGAA
CTAATTCAGCAGTGACTATGTTTTGCCATACTCGGCAAACAATAATTCGT
TAAAATGATCGGATGTTTACTCATCTAATCAGCATGAAATTTTGTATCGG
TCTATTGATTGCAATAATGGGTAGCAGTCCTGCCTTGGCACTTGCAGCTG
TTACCGAAAAGCAAAATCAATTAAGTGATGTGCAATCACAAATTCGGCAA
GTTACTACGGAGTTAAAAAATCTTAGTGCCGAAAAATCTGTACAGTTGGA
TCAACTGAAAATTTTAGAAAAACGCTATGGCGAGATGGCAAATATTGTGC
TTAGTATTAAAGCAAATATAAAACAGCAAGAAGAGAAGCTTCAAGAAATA
CGTAACAAAATCACCCTAGCACAAAAAGATTTTCACACCCAAAAACACGC
TCTTGAAGGTTTGATAAAATCCGCATATACCATTGGTGACATGGAAGGTC
TAAAACTGATTCTAAATCAGCGTGATCCTAGTTTGTCTGGACGTATGTTG
ATTTATCACGACTATATCAGTAGAGCACGTTTACAAAAATTACAACTAAT
ACAAGAAAACTCAAAAACATTGCATCAACTAGAATCTGAAAAAGACAATG
AAAATCAATTATTAAAACTCGCTCTGGAAAAGAAACAACAAGAAACGGAT
AACATGCAAGCGTTAAAAATTCAGCGAGAAAAATTACTGCTAAAGTTAGA
TAGTGATTACTTAAGTAAAAACCAGCAAATGGAAAGATTGCTACACGATG
AGAAAAAATTAGCAAGCTTAGTGGCGTCATTACAAAAAACTGATGATAAT
ACCGAGCAAGAACCTTTAGCGACTGTTAATAAACAGGAGCCAAACCATGA
GATAGATGACCAAAAATCATCAGAAACACAAGCCCGACATGAGCATAAAA
GCGGTACGTATCAATCGTTTCTAAACCTACAGGGACAGTTGCCCTGGCCT
GTTATGGGTGCGATAACCGAGCATTTTGGTAGTCGCAGATTCGAAACCAC
TTGGGATGGAGCGATTTTAAGCGCTCGTGAAGGTGCGGATATTCATGCAA
TAGCTGCTGGAAAAGTGGTCTATGCTGATTGGTTACGTGGATATGGCCTA
ATGCTGATACTTGATCATGGAGGTGGTTACATGAGTTTGTATGGGTTTAA
TCAAAGTTTACATAAAAACGTCGGTGAACAGGTAGTAGCAGGGGAAACTT
TGGCTTCTGTTGGTCGTAGTGGTGGACGAGCTGAAGCTGCACTTTATTTC
GGTATACGAAAAATGGGTAGGCCGGTAAATCCAGAGCTATGGTGCAGAAC
ACCAGGGAAAAATTAATTTTTACAGGAAACAGGTTGTTGGAGTTTTAATA
CACATGCGAAAACACAGAAATAGTTTAATTTTATTGGTTGGAATTCTTTT
AGGTGCCACGTTAAGCCTATGCAGTAGCGTATTAGCGGAAAAAGAACAAC
CCCAAATAGCGCCCAAAAGAGAAGAATTGCAAGCTCTACCATTCGATGAG
TTACGCAATTTCACCGAAATTTTTGGCCGTATAAAACAGGATTATGTCGA
ACCCGTTTCGGACAAAAAATTATTGGAAGATGCTATTCGTGGCATGCTGT
CAGGCTTGGATCCTCATTCTGCCTATCTGGCCAGCGATGAGTATAAAGAA
CTGCAAGAAGGTACTACAGGTCAGTTTGGCGGATTAGGCATTGAAGTGGG
TATGGAAAACGGCTTTGTCAAAGTTGTTTCACCCATTGATGATACACCCG
CACAAAAAGCCGGTATCAAAGCTGGAGACTTGATAGTCAGACTGGATGAC
AAACCAGTAAAAGGGATGACGCTTGCAGACGCTGTAAAAACCATGCGTGG
TGAACCAGGTAGCGAGATAGTACTGACTGTGGTTCGTGAAGGACAGGAAG
CGCCCTTAAAATTTGCTATAACCCGCGACATTATCAAAGTTAAAAGCGTA
AAACAGCGCTTACTTGAAAAAAATTATGGTTACTTACGAATCAGTAGTTT
TCAATCGGGTACTGGTCAAGGTCTCATAGACGCAGTTAACGAATTGAAAA
AAGAAAATGAAGGACAATTGAAAGGCGTAGTATTGGATCTTCGTAATAAT
CCTGGCGGCGTACTGAATGCTGCTGTTGAAGTGAGTGACGCCTTTTTGGA
TAGCGGCTTGATCGTATTTACCGAAGGACGCATTAAAAACTCTGAAATGC
GTTTTAACGCGGCATCGGGTGATATTATTAATGGCGCACCCATTGTAGTT
CTTATCAATGGTGGATCTGCATCTGCTTCAGAAATTGTCGCTGGCGCACT
ACAAGATCACAAACGTGCCATTATCATGGGTGAAAAATCCTTTGGCAAAG
GTTCTGTACAAACTATACTTCCTACCACAAATGGGGCGGCTATCAAGCTA
ACAACAGCACGCTATTTCACCCCATCCGGTAGATCCATTCAAGCAGAAGG
TATAGAGCCTGATGTTAAACTGGAACGAGTAAAACTGGAAGCAATTGACA
AAGCTAAATTTGAAGGCATTAAAGAAGCTGATCTTAGTCATCATTTAATC
AATGCCAACGCTCCAAAGCATAAAGATCAGAAAGAGCGTGAAGNNNNNNN
NNNNNNNNNNNNNNNNNNNNNNNNNNNNNNNNNNNNNNNNNNNNNNNNNN
NGATTGATGATAAAATCTTGCGCGACTATCCGTTAAACGAAGCGCTGAAT
TTATTGAAAGGTATTGGCATTCTAAAAAAATAACCCAATAGGATGTCGCC
TATCCTGCAACTAACTTAGCTTAAGTGCAGGGTAGGCTTTTCGTATCTAC
TTAACATCAAAAGCCGAGGCTTGCGAAGTTAAGCATCTGGCAGTAGTTTG
GGCCCCTTAAACTAAACTGTATGCAAATCCACTTCTTTGTAGTTAGAATA
AAACTTTCACTGAAAGCTAGTTATTCAGACCATCACCTGACACAATCCCA
ACAGACTCAACCGCCTTAAATAAGCTGAATCACGGTAATTTACGTGTTAC
CCATAATAGAATTCGAGAAGAGTGTGTATTAATTTCAGCCAACTGTGTAA
TCTATATCTATACTTATTTTTTCTGTCCTATTTTTTAAGTACAAAATCTG
TAGTTTGTTTCAGATTAGATGTGCACTGAACTATATAGGTCCGCTCATGG
CAAATTTATTTTGCCAATTACACAATCTTAATGGCATATAGCGATGATAG
ATGAACAGCTATCCACATTACAAGTTTTTCTCGTTGAGCCTTCGCACACT
CAACAACATATAATTGGACAATATCTTGCCGAAGCAGGAATAGTCGATAT
AAAGTACCTCAAATCGGGCAGTGAAACCATTGCCGAACTTGATCATGCTT
TACCTGATCTTATCCTAAGCGCCATGTATTTACCTGACATGACTGGCGTG
GATTTGTTGCACACCATTCGTAGTAACAACGCATCTTATGATATGGCGTT
TTTATTAGTTTCCAGCGAAACCAATATCAAATACCTTGAACCGATTCGTC
AGGCAGGCACTATTGCTATTTTACCCAAGCCTTTTACTAAAGCCGAGTTA
ATGACCGCACTTAAGGCAACAATCGATTATCTGCATCCACATAAAATCAA
CCTGCATCAGATTGACATAGTTGATTTACAAGTACTTATTGTCGATGACA
GTGATTTTTCACGCAAATACATTATGCGCATCTTAACTGACATTGGTATA
GAAAATTTCACTCTAGCTGAAAACGGCAAACAAGCTCTATCTATTTGTAA
ACAACACTATTTTGATTTTATTGTTACTGATTTTAATATGCCGGAAATGG
ATGGCCTACAATTAATCAAACATCTACGTGCTGATGATGATAAAAAATTT
GTACCTATTTTAATGGTAACCAGTGAACAAAATAAAAATCGGTTGGCCGC
TGTAGAGCAAGCTGGCGTATCAGCTTTGCTGGACAAACCTTTCGAACCCG
AAACAATCCGAGAATTGATTATCAGATTACTGAGTTAATTTTTGTTTAAG
ATCTTACGTCGTTCCAAAGTATTAGCTAGTCTGCTCAGAGCTTGTTGCAA
CACATCCGATTGCTGTTGCTGAGCAGATTGAGCATGAATCTGCCTAATAT
TTTCCATAGAGGGTAAACGAGCAGAACGGATTAGATTTTGCTCGACTGAT
TGCTGACTAATTTTTACTTGCACATTCTGAATATTTATCTGTCCAGCAGT
GCTAACTTTGTTTAGAATAGCCACATGAAAAAAACGGATTTGTGATGCCC
AGCTTGCCGCTTCGGTATAGATCAACAACCTCTTACCCGAATGTACACAA
TGTTGAACATGAACGGCAATTTCATCCGGTAATGCACTTCTAACCAAATT
TAGCAATGCTATTTGGGTAGCGATAATTTCCATGGACAAGGTTAGCTGCC
GAGTTTGAAAATCCAATGCCGATTTAAACGCAGTATTTTTTAAACTAGCC
ATGAAGAATCCAATATCAATTAAGCAATCGGTGAGAAACAATGAAAAATT
TTATTCAAACTGTACTTGCAGAAGCCGAATATCAACCCACTAGGCTGTTA
CAAATATTAAGAGCAGTTCAAACTCAATACCAGCATATTCCGGCGGAGGC
CATTGTTTATTTAGCAGAAATGCTAAATATTCCAAAAACGCGTATCATTG
CAGTTATCGAATTTTACAGTTTTTTTCATTTAACGCCACAAGGTCGTTAC
GATATTCTGATTAGCGATTCAATTACTGATCTGATGCTCGGCAAAGAAAA
CATCATCAACTACTTATCAGCTGTTTTAGATGTCAAAGTAGGTCAACTGA
GCAAAGACGGTTTAGTTAGCCTCAATAACACCTCTTGTACAGGCATTTGC
GATCAAGGCCCTGCCGCACTAATTAATGGTTACCCAGTACCACGTCTGGA
TAGAGAAAAGATAGATGAAATTGCCACATTAATTTTCCAGCAAATGCCTG
TCACAGAGTGGCCTTCGCATTTATTGGTAGTGGCGGATAATATCAAAAAA
TCTGGGTTGTTACTGAATAACCTTATTACTTCAGGTTCCAGCTTAACAGC
CAGTTTAACGCGTGGATTACCTGATACCCTGGACGAACTCGAACAATCCG
GTTTGCGTGGCCGTGGCGGTGCTGGATTTAAAACAGCCACGAAATGGCGT
CTGTGTGCCGAAGAAAATAGCGATCAGCATTTTGTCGTGTGTAATGCCGA
CGAAGGTGAGCCTGGTACATTTAAAGACCGGGTATTGCTTAATAGCTTCG
CTGATCAAGTTTTTGAAGGTATGACCTTATGCGCATTTACCATTGGCGCC
CGACAGGGATTTCTCTATTTACGCGGCGAATATCTGTATCTTAAACACAA
GCTAGAATTTATTTTGCAACAACGTCGCGCCAATGGCTTATTAGGCAAAA
ACATTTTGCAGCAAGGATTTGATTTTGATATTGAAATTTGCCTAGGCGCT
GGTGCTTATATTTGTGGCGAAGAATCTGCTTTGATCGAATCACTGGAAGG
CAAACCGGGTATTCCTCGCAATAGACCGCCTTACCCAGTTAGCCAAGGTT
TTTTAAATAAACCTACCGTAGTCAATAACGTAGAAACTTTTTTTGCGGCA
GCAGCGATTGCTGTTAATGGCGGTGCATGGTTTGCACAAGTCGGCACTGA
AAAATCAGCGGGCAGCAAAATTTTAAGTATCAGTGGCGACTGTGAATCGC
CCGGCATTTACGAATATGCTTTTGGCACACCTATCCGCACTATTCTCAAT
GAATGTGGCGCAAAACAAGTATTGGGAGTACAAATCGGTGGGCCTTCTGG
CGTATTTATTTCTAATCAGGAATTAGACCGCAAACTTGCGTTTGAAGATT
TAGCCACGGGTGGTTCATTTATTGTCTTTGATGAGACTCGCAATATTTTT
GACATAGTCAAAAATTTTACCCATTTCTTTGCTCATGAAAGCTGTGGCTT
TTGTACACCCTGTCGAGTCGGAACCTCATTACTGAAAAACCGTTTCGACA
AAATTGTCGAAGGGCATGGCTCGGCAGGTGATGTGGTAGAACTAGAGCTT
CTGTCGAAGCTGGTAAAAAACCAGAGTCACTGCGGATTAGGACAAACCGC
AGCCAATCCAATTCTTACCACCTTGGAACGCTACCCTGAGCTGTACCAGC
AACAATTGAAAAAAATCAGTTATGAACCCGGTTTTGATTTGGATGCCGCT
CTGGATGTAGCAAGGCGAATGGCGCATCGGAATGATAGCGCGGCTCATCT
GATACAAGTGGAGGATTAAGATGAGTAACACTATCAATATCGACGGCCAG
ACTATCCCTTTCCAAGAAGGTCAGACTATTATTGAAGCAGCAACCGCAGC
GGGAGTTTATATTCCACATCTTTGCCATAAGCCCGGATATACACCACATG
GTAGTTGTAAGTTGTGTACCGTGAATGTGAATGGTCGCAATTGCTCAGCC
TGTACTTTTCCTGCCGCAGAGGGTCAAAATATCATAAATAATAGCCGTGA
ACTGACCCATGATCGGCAAAAAATTACACAAATGTTGTTCGTAGAAGGCA
ATCATTTATGTCCATCCTGTGAAAAAACCGGTAACTGTCAATTGCAGGCA
GTCGCCTATCAGCTGAATATGGTTGACAATCATTTTCCGCACTTTTATCC
GCACCGAGAAATGGATGCCAGCCATCCAGATATTTTACTCGATCATAATC
GCTGTATTTTCTGTAATTTATGCGTACGTGCCAGTGCAGAAAAAGATGGC
AAAAATGTGTTTGCCATCAGTGGCCGAGGCATCAATAAACATTTAATTGT
AAATTCAGCCAGTGGCAAACTGAAAGACAGTGCAATTGACATCAACGACT
GTGCAGCCCATGTCTGTCCAACAGGTGCAATTTTGATTAAAAGAACAGGT
TATCAGGTACCTATTGGTCAACGTATTTATGATCACCAATCTATCAGCAC
GGTGGCCTTAACGCAGGAGCAAGAACATGGCGAATAAAATCCGCGTTGCT
ACCACTTCTCTGGCCGGCTGCTTTGGTTGTCACATGTCTTTTCTGGATTT
GGATGAGCGACTGGTTGCGCTAGCTGAGTTGGTAGAATTTGACCGCTCAC
CACTCACTGACATTGAACACTGCAGCAGCACATGTGACATCGGATTAATT
GAAGGTGGTGTGTGTAATTCCGAGAATGTGCATGTATTACGCGAATTTCG
GAAAAACTGCAAAATTTTGGTTGCCGTGGGTGCTTGTGCCATTAATGGCG
GTCTGCCTGCCATGCGTAACAGTTTTTCGCTGGAAGAGTGTTTACTGGAA
GCCTATCGAGATGGAATAGGTGTCGAAAACGCACAAATCCCCAGTGATCC
GGAATTACCCTTATTATTGGATAAAGTGCGACCTATTCACGAAGTCGTCA
AAATTGATTATTTTTTACCCGGTTGCCCACCCTCGGCTGATGTATTCTGG
TCTTTTCTAAGCGATTTACTAGAAGGACGCGAACCGAACTTGGCCAATGA
ATTAATTCATTTTGATTAGATGCCTGTAGCCTACCCATACACGTACTTTA
GAGACTCATTATGTACGAACATCTAGAAACCGCAGAAAATCCCACCAACC
TGAAACGGGTAGTTATTGACCCCGTTTCCCGTGTTGAGGGTCATGGTAAA
GTCACCTTATTGTTGGACGAGAACAATAAAGTTCAGCAAGCGCGCTTGCA
TATTGTTGAATTTCGTGGATTTGAAAAATTTATTCAGGGACGCCCTTACT
GGGAGTTGCCGGTTTTGGTGCAACGTTTATGTGGTATTTGCCCGGTTAGC
CACCACTTAGCGGCAGCAAAAGCCATTGATCAATTAGTAGGCATTGACCC
GGACAATTTAACTCCTTCTGCCGATAAATTAAGACGTTTATTGCATTTTG
GGCAAATGCTGCAATCACATGCTCTGCATTTCTTTCATCTTTCCAGTCCC
GATTTATTATATGGTTTTGAAAGTGACATCAGTAAACGTAATGTGATTGC
CGTACTGAATGATTATCCAGATATTGGTTTGCAAGGCGTTAAGCTACGCA
AATTTGGTCAGGAAGTCATTCGCATGGTATCTGGTAAACGCATACACGGT
ACAGGAGCGATACCGGGAGGCATGAATAAGTTACTGAACCGGGAAGAACG
TGATTATTTATGGCAAGATGTTGCACAGATTATAAGCTGGGCTTCGGGCG
CAGTGGCTTTAATAAAAAAAGTGCACACCTCTAATTTACCTTATTACGAC
AATTTTGCGACTATCCGCAGTAACTACTTGGGACTGATTAAACCCAACGG
CGCTTTAGAGTTTTATCATGGTGGTATACGTGCCAAAAATGATCGTGGCG
AAACCTTGTTGGATCATTTTAATTATTGCCATTACAACGACATAATCCAT
GAAGAAGTGCGATCCTGGAGTTATATGAAGTTTCCGTACCTAACCGCGTT
AGGTACTGATTTAGGCTGGTATCGAGTGGGTCCCCTAGCCAGAATTAACA
ACTGTGATTTTATAGACACGCCCTTGGCCGAGGCAGCACGCATCGATTTC
AAAGCGCATGCGGAAGAAGCCATGGTGCATAGCACACTGGCTTTTCATTG
GGCGCGTCTCATTGAACTACTGCACAGCGCAGAAAGCATCCAATATCTGC
TAAACGATCCGGATATTATGCGGGGGGAACTGGTCGTAAAAGCTGAAAAA
CGCTACGAAGGTATTGGAGTCATTGAAGCACCTCGTGGTACTTTGTTCCA
TCATTATCAGGTCGATGAAAACGATATTGTCACCAAAGCCAATTTAATTG
TTTCCACCACTAGTAATAATATGGGCATGAATGAATCAGTTCGGCAAGTG
GCTGCTGAATATTTATCTGGACAAGAACTAACCGAACCGTTGCTTAACAA
TCTGGAAGTGGCTATCCGCGCTTATGATCCCTGCCTGTCCTGTGCCACCC
ATGCCGTTGGCAAAATGCCACTACAACTGGAGTTAATCGATGTTGATGGA
AAAATAGTCGATCTACTTACTCGTCATAGTGATGGACAATTTGTACGTGG
TCAGCAATGAAAAAACCGCTACTGGTGGTAGCGTGTGGCAATCTCAGTCG
AGGTGACGATGCGCTTGGACCTTTATTGCTGGATTACATTGAGCAGCATG
AAACATTAACTGACATTGAATTAGTAACTGATTTTCAGTTGCAGGTTGAA
CACGCACTGGATATACAACAGCGTACCTTGGTGTTATTTGTGGATGCCTC
TGTAACTCATAATGACTATTTTGATTTTATCGAACTGACTGCTGCAAAAG
ATCACAGCTTTAGCAGTCATGCTCTAAGTCCCTCAGCTGTTTTGCAAGTA
TACCAAACCGTAACCAACACACCGCCGCCACCGAGTTTTTTATTGGGCAT
AAAAGGCTTTTCTTTCGAATTAGGCGACGATTTATCCGCTGCCGCCGAGC
ATAATTTACAACTGGCATGTGAGTTTGCCGCACAGCTTTTAAAACAACCC
AATCCATCAGCTTGGCGACAAAAAACAACATAATGCTCTGTCATACTAAA
CATCAAACAGCTTATTCCCATCATTTATTGATCACCTAAACTTAGATCAT
TGTTTTCAGGAAAAAACAGCAAAGCTATCCGGCTTCAGCTTTTAAAATCG
TTGTGTTACTCTGTTCTGAAACAGTTGGGATTTTGATCCAACGATATTAA
CCCATAGACTTTCTGGAGATTAATGATGAAAGTTTGTTTAAATTACAAAG
TTGTACTGTTAGTATGTTTTTGCTCCACATCACTAAGCAATGCAGCCGAC
CTGACCCGCAAACAAGTAGAAACATTACTGGCTCAAGCAGATAAACAACA
TCCTGCGGATTTACGCCGTAAAGATTTAAAAGGCGTAGATTTATCAGGAC
TCGATTTTCGTAATGCTGATTTATGGGGTGCTGATCTGCGCCAAGCCAAT
TTCAGCAACAGTAATCTAAAAGGCCTGACCCTCGATTTAACGGTTATGAC
GGGCATTAATCTCAGTCATGCTAATCTGGCCAACACCAGTATCTTTGGGG
TAAGTTTGATGCATGCGGATCTGAGTAATACTGATTTGAGTGGTAGCCGT
GTAATAGCGGTAATGGATGGGGCTAATTTACAGCATGCCAATCTCAGCAA
TGCCGATTGGGCTGCCGATATGAAAAACCAATCAATGGGTTTAATGCGAG
CCAATCTAAAAGGCGCAAATTTAACAGGCGCTAATTTAAGCCATGCCAAA
TTGGGGCGCGCCATGTTAAGACACGCCAAATTGAATAATGCTAATTTAGA
ACAGACTGATCTGTACTCTGCCGACATGGATGGTGCAGACTTAACGGGCG
CCAACCTCACAGATGCTAATTTCTCGGAGTCGAAATTACATGATGCCAAT
TTTAGCAACACCGTCACTATTGGTACACGCTTTGATGGTGCCAAGAACAA
ACCTGACATTAAATAATCAAATCTGGATTTAAAAATGACGCTACCTAAAC
AATTATTGCAGCGAAAACCCCTGGCACGACTGGCCCTAGAAGAAAATGGC
CTTAAGCAAACTTTAACAGCCAAAGATTTAACAGTATTGGGCGTAGGCGG
TATTATTGGTGCTGGAATTTTTGTGTTAACAGGTATTGCCGCAGCCAAAT
ATGCAGGACCCGCAATTACCGTGTCATTTATACTAGCAGGTATCGCTTGC
GCTTTGGCAGCCATGTGTTACAGCGAGCTGGCCGCTATGATTCCCGTTTC
CGGTAGTGCTTATAGTTATGCTTATGCCACACTGGGAGAGTTAACCGCCT
GGATTATTGGTTGGGATTTAATTCTGGAATATGCCTTAGCCAGCAGTACG
GTAGCCATAGGCTGGTCAGGCTATTTAACCAGTTTTTTAGAGTCTATCGG
CATCCATTTACCTGTTTATTTAACCACCGCTTATCTAGCTGATCCTGCCG
CGGGTTTTGTAAATTTACCGGCCATGCTCATTATTTTATTACTGACAGGT
TTACTAGTCTTGGGCATACGCCAATCCGCTAGCTTTAATTTTGCCATGGT
GCTGATTAAATTGGCAGTCATTGTTGTGTTTATTATTGCCGGTAGTGGTC
ATATACAAACCACTAACTGGGAAAATTTTGCACCTTTTGGTTTCGGCGGC
ATCTTAACCGGAGCCGGTGTGATTTTTTTTGCTTATATAGGTTTTGATGC
GGTATCAACCGCAGCGCAAGAAGCCATTAATCCAGAAAAAGACGTACCGT
TCGGCATTATTGGTTCGCTGGTAATATGCACAATTCTGTATATTCTAGTA
TCGGTGGTATTAACGGGTGTGGTTTCTTACACAACATTGGATGTGCCTGC
ACCCATTGCTTTAGCGGTCGATCATATGGGCATGCCGTGGTTGTCTCCCA
TCATTAAACTGGGCGCAATTGCTGGTTTAACCTCAGTGATGTTGGTTTTA
TTGATGGGACAAAGCCGAATTTTCTTTTCTATGTCCAAAGATAAATTATT
ACCACCCTTATTTGCCAATATACACCCTAATTTTCAAACACCTTATCTAT
CCACTTTGCTGGTAGGCGTCGCTGTGGCCATAGTGGCTGGCTTTATGCCT
ATAGAAAAGCTGGGTGAACTGGTCAGCATCGGTACATTATTTGCGTTTAT
TCTGGTTTGTGGCGGGGTATGGATATTACGTAACAGCCACCCGGAATTTC
CACGGCATTTTAAATGTCCGTATGTACCTTACGTACCTTTGGCAGGCATT
TTAGTTTGTCTGGCCTTAATGGCAGGCCTACCCTTTGATACCTGGGTACG
TTTGTTTGTCTGGTTGTTAATTGGTTTTATAATTTATTTTGGTTATGGCA
TCAAGCACAGTGCTTTACGCGAAAAAGGCAACGATACTTGATAAAAATGT
TCGTAACTATTCCGCGTACTGTTTATTATCCGGCTTTAGTTTCTTGAATT
TCCAAGGCTAATTGGTAAAGTATTTTTTTACGTTGACCGGTAATCTCTAC
CGCTAAAGCCACCGCAGTTTTAATTGAACATTCTTGCATCAATAGTTCCA
AAATGCGGCGCTGTTCTTCACTAACCAATTCGTCTTCATGTTTGTCAGGT
ACGCCACCAACGATGACGACAAATTCACCCTTACGCATATTTTCTTCATT
TTTAACCCGCTCCAAAATACTAACCAAACTGTCTTGCAAGATGGTTTCGT
GTATTTTGGTCATTTCCCGGGCCACGGCAATAGGATGTTCACTTGGAAAA
ACCTCTGCCAAATCTTCCAGCGTAGCTTGAATGCGATGACTGGATTCATA
AAAAACCCAGGTACTGGTTTCCAGCAGCTTGCTCTGAAAAAAGGTTTTTC
GAGCCGAAGAAGTCCGGGGTAAAAAACCTTCAAAACTAAAACGACTGACC
GGTAAACCGCTAGCCGACAATGCGGCAATTAATGCACAGGCACCTGGTAT
AGGGACTACATCAATGCCAGATTGTTTACAGAGTTTAACTAAAGGTAAAC
CTGGATCACTCAACAATGGTGTACCTGCATCTGAGACTAAAGCGATGGAT
TGGCCTTGCTGCATACGCTCAATTAACCCCTTAGAGGCATGTTCTTCATT
ATGCTGATGCAGCGAAATTAATGGTTTACTGATACCATAATGCTGCAACA
ACATAATAATATGGCGGGTATCTTCAGCTGCAATCAAATCCACCTGTTTA
AGGGTTTCGATTGCTCTAAAACTAAAATCGGCCAGATTACCTATAGGGGT
TGCAACCACGTATAATTTTCCGCACATCTGTTTTCATATCCTCTGTTGCT
ATGACTGACTCACGCCATGTTTTCATTATGCCCTGTTACGGTGCGATTTG
CTGGTTTTTAAGCTTACTAATAATCACCGCCTGTAGTCACGAATCGGTTA
AACCTGAGGCCATGCAACGCTCTCCCGCTCAGCAACAGGGCAAGAAAGCG
GAACTCCCTCAAAACAATATTAGCCCCTATGCCTTGGCGAACTCTCAAGC
CAGTCAGCATTTGCTTAATGCCGAAACCTTTCTAAATGCCGGTAATCAAT
CAGCGGCTGTTAGAGAATTAGATATCATTAATTACGCCAATTTAGCCAGT
GAGCAACGCAGCAAATTTAATCTGCTGGACACACAAATCGCATTAAATAA
TGGAGACGCCGAACGCGCTCTAACAAAATTGACCAATATCAGACCCAAAT
TGTTAAACGATACTGACAAAATAAATTATTACCAATCACTTGCTTTTGCT
TACTCCCTTACAGGTAATATCATACAGGGCGTTAATGCCAGAATCAGATT
GGGCAATTTATTGCTTACCCCACAACAGCAACAGGATAATATTATTAGCA
TTTTAGATATGCTGAGTACTTTATCCTTAGACGAGTTAAGTGCACCACCA
GCAACCATGGATGATCTAAATGGCTGGATGGCTTTGGCCAAAATCTTTAA
ACAACGAGATCAAGCCGGAGTCGAACTTAACGCACAAATACGGCAATGGC
GACAGCTCTACCCCAAACATCCTGCCAATGCGGATTTTTTACAAACTTAT
CTGGCTAAACCTGCCACAGATATGCAAACCAATATTCCGGAAAGCACCGA
ATTAGCAACCGTCAATACGGCTCACATTGCAGTACTCCTACCCGCTAGCG
GCAGTTTAACCCAAGCTGGAAAAGTAATTAAAGAGGGCTTACAAATTGCG
CAACAACTGGCTAGCAAAAGCACTCAAGCCACCCTTCCTTTAAAATTTTA
TGATACGGAGCAGGGTGATATTAGCACTCTTTACAAACAGGCCGTGGCTG
AAGGCGCAAAACAGATCATAGGCCCACTGGTCAAAGAACAAATACAGACT
TTGGCAAAATCAGTCGAACTTAGCGTACCCGTACTGGCACTCAACCATGT
TGAAGATTTAAGTAAACCTAATCTGTATCAATTTGGCTTAAGTCCAATTG
ATGAAGCAGAACAACTGGCTTTAAAAGCCTGGCGGGACGGTCGACAAACG
GCACTTTTATTGGTACCTAATACCTCACAAGGTCAACGCATTGGTCAATA
TATGACGACAGCTTGGCAAAGTAATGGCGGCTTAGTGTCCGGCATGCAAA
GTTATGATCCTAAACAGCATGATATTGGCGATATGTTAAAAGCGCTACTG
AGTTCAACCAGTGATGCTACTAAAACGAATCAGGCTCAAACCGTGTTTGT
CAGTGCCAATCCAGAGGTGGGTCGCGAGTTAGCAGTACAATTAAAATATT
ATCAAAATGCAGATTTGGCCGTGTATGCCATGCCCAATATTTATAGCGGA
CAACCGGATCCTATTCGGGATGCTGAATTAGGTAAAATTAATTTCTGCGA
TATCCCCTGGTTTTTTGCCGATTTATATAAAGGCGCGCAGAGTCAGGCCG
CCTTGCAACAACATTGGCAAACGTTGAGTGATACACAGATCAGATTATTG
GCATTAGGAATGGATGCTTATAATCTGGTCGGCCATTTACCGGAATTAAG
CAGCAAAGCCTTTACAGGCAGCACCGGACATTTATCTATCAATAGCGAAA
ACAGGATAACCCGTAAACTGGTTTGTGCACAGTTTAAAGGCGGAATACCT
GTCGCTTCCGGTTTTATCGAGTAATCTTTCATGATATTTTCTAAATCCAA
AGCAGCACATTTACAAAAGGGCGAAAATGCTGAGCAACAAGCCCTTAACT
ATCTGCAAAAACAGGGCTTAAAACTGGTTTCCAGCAATTTTCGCTGTAAA
CATGGGGAGTTGGATATAGTCATGAAAGACAAGGATATACTGGTCATCGT
CGAAGTCAGATTCCGTAATTCTGATCGTTTTGGCGGCGCGTTGGCCAGTA
TTACCACACAAAAGCAGGCACGAATCATTGCAGCGACTCAGTACTATGTC
ATAATCAACAAACTACACCACCTCGGCATTCGTTTCGATGTGGTAGCCAT
CACCAGCGATCAGAAATTCGACTGGATTAAAAACGCTTTTCAAACCTGAG
AATTATGAGTTTACACGACCGCATCATTAACCATTTTTCCGATAGCATCC
AAACCAAACAGGATGCCATGACCAGTCTTTGCGAATTGATTGAATTCGCC
TCGCAGAAAATAGTGGAAAGCCTGGTAAACGATAAAAAAGTACTAGCCTG
TGGTAATGGTGGCTCGGCTGGTGATGCGCAACATTTTTCCTCAGAAATGC
TTAATCGTTTTGAGCGTGAACGCCCATCACTACCGGCCATTGCCCTAACC
ACAGATACCTCCACCATTACCTCCATAGCCAACGATTATCATTATGATGA
AATTTTCGCCAAACAGTTACGCGCGCTTGGACAAGCTGGCGATATTTTGC
TGATTTACACCAGTAGTGGCAATTCCGGCAATTTGATAAAAGCGGCAAAG
GTGGCACATGATCGTGAAATGACCATTATTGCGCTAACCGGTAAAGACGG
CGGTAGCCTAGCCACCGTTTTGGATGAAGCAGATATTGAAATCAGAGTAC
CTTCTTGGTCAACTGCCCGAATTCAAGAGGTACATTTACTCATATCGCAT
TGTTTGTGTGATTTAATCGATCATCAATTGTTTGGTAATTAATGCTGGCT
GTGTAAGCCATTATAAATCTATTACTGTCATTAATGTTTAACCAATACCT
GTTAGAATTAAAGGGTTTTTGGTATGCTTATTACGCACCAGAAGATATAT
TTAATAACTAATCAGCGTAATTTATAATGTAATATCAATGTGCTGAACAG
ATTAAAGCGCATCTGTCGCTATTCATGCGCTTCCAGGCATCGGCACATAT
ATGGACTTCCCCCCTATTGCAAGACAAATTTTACCAAAATGAATGATTTC
AAAAGTAATCAAGATTGCCGCCATATATTCGGTTTCAATTAGAGGTTGAT
TAATTTAACCACTGAACCTTGATGAACGTATTCGCGCGCTATTTCCACAA
ACATCCTAACGATTTTTAAAATCTATGTGCTTGAACGGGATAAATAGCAC
CGGTCTGACCTGTTGTTATCATCAATTGGATTTACTTGCCTCCGCAATCT
GTTTTACTCTGTGTTACACCATTCACTTTTAATCATATCAACTGAGGGTT
ATCCACGCCTTACCCAACACCGGAACCCTTCTATCACGTGTAGGTGTTGG
GTAAGGCGTGGATAACCCGGCCTACACGCTACGACATGACTACATCGGCG
GACCTAACCTCATACCTCTTATTTTGTGTAGCCATTACCCACAAAATTCG
GGCATTTTTATTGGCCAGTGCGACGGCCGCTTTGTTAAAACCACGTCGTT
CAATTAGCGCCTGCAACCATCGACTTAGCGAGTCTGTTTTACCTTGGCAG
TTTTTCAAGACTGATCGGGCGCCGTGAATCAGTAAAGTTCGCAGATAGCC
ATTACCTCGTTTACTGATACCCAACAACACCACCTTGTCACCATATATGG
ACTTCCCCCCTATTGCAAGACAAATTTTACCAAAATGAATGATTTCAAAA
GTAATCAAGATTGCCGCCATATATTCGGTTTCAATTAGAGGTTGATTAAT
TTAACCACTGAACCTTGATGAACGTATTCGCGCGCTATTTCCACAAACAT
CCTAACGATTTTTAAAATCTATGTGCTTGAACGGGATAAATAGCACCGGT
CTGACCTGTTGTTATCATCAATTGGATTTACTTGCCTCCGCAATCTGTTT
TACTCTGTGTTACACCATTCACTTTTAATCATATCAACTGAGGGTTATCC
ACGCTACGACATGACTACATCGGCGGACCTAACCTCATACCTCTTATTTT
GTGTAGCCATTACCCACAAAATTCGGGCATTTTTATTGGCCAGTGCGACG
GCCGCTTTGTTAAAACCACGTCGTTCAATTAGCGCCTGCAACCATCGACT
TAGCGAGTCTGTTTTACCTTGGCAGTTTTTCAAGACTGATCGGGCGCCGT
GAATCAGTAAAGTTCGCAGATAGCCATTACCTCGTTTACTGATACCCAAC
AACACCACCTTGTCACCACTCGTGTGCTGTTTGGGTACAATGCCTAAACT
GGCTGCATAATTTTTGCTTTTGGTATAGCCTTTACCGTCCCCTATATCCG
ATGCAGCCATAGTAGCCGTAATGGCTCCTATACCTGGAACCTCTACAAAT
CGTTGACATAATTCGCTCTGAATACAGAGTTGATCAATCTGCTTATCATA
CTCTTTGATCGTTTTATCCAATTCCTTGAGTTTTTCAAGCTGTTTGGCAA
ACAGATTTCGACTGATCACGCTTAAACCATTCTCAGCATCTTCAATAATT
TCAGTGAGGTGCGTTCTGAGCTGATTGATGCCTATAGGCAGCACAATTCC
CCACTCACCTAAAAAACCCCGAATTCGATTCGCCACCGCCGTCCGTTCAT
CCACTGTACTTTGACGCAATCGATGCAGCATTTGAATATCTTGCTGCTCA
AGCGTCTTAAGCGAAACTGTTCGTCTTTTCGGTTGGTGTGTTGCCGTCCA
AATAGCCTCTGCATCGTTATAATCATTTTTATTGCCCACCACAAACCCTT
TCACATAACGGGCATTCAGCAATACCACTTCATGCCCCAGTTTCTTGATT
TCTCGCGCCCAATAATGCGAGCCTCCACAGGCTTCCATACCAATGATACT
GACTGGCAAGTTCGCTATGTACGACAATAAATCCGCTCGCTTTACTTTCT
TTTTAATCTGTTTCAGTTCAGCATTAAAACTCACCAGATGAAAAATGTTT
TTTGCTAAATCTAAACCAATTACGTTATTCTTGATCATGGATTTCTCCTT
ACCCTTGTTTATTTGCCAGGTGCATTATGACACCGTTAGGGGTGGGGAGA
AGTCCATGCCATCATCCTATATAAACTTACCCTTACGCTAAACTTCAAGT
GTGTAATAACGCCAAACCCCCCTAATTACTAGGCCTAGGGTAGTTTAGAG
GCGCAATGGGTTGTACTTTTACGCTTTGATGTATTACCCACCGTGAGCAT
AGAACGTCGCAACTTCGCATTAAACCTTATGGGTGTACGAGAGCAGTTAG
GCTGAAAAATGACAAACCTCCTCAATAATTTAAAAGACTACTTATGCTAA
CTGCAAATTTTGCCACATTGAATGCGCTAGTCCTTGGTATCCCCCTGATG
GGTTTAGCTTTCGCAGCCTGGCTGGCTCGATGGGTGTTGAGCAAAGAAAC
CGGCACTGCAGCGATGCTTAAAATTTCTGATGCCATAAAAGAAGGCGCAG
AAGCCTTTCTAAAACGTCAAAATCGCACTATTTTGGGTCTTAGCGCAGTG
TTTGCCCTGCTGTTATTTATAGGCTATGGCCTGATACGTACCCACCGCGA
GTTTGATCCAGTCTCAACCGCCATGCCATTAGCGATTTGGATAACTGTTT
CCTTTATATTGGGTGCAATATGCTCGGTGTGTGCGGGTTACGTGGGTATG
TGGGTGAGTATCCGCGCCAATATTCGTGCTGCCGCTGCCGCCCGCACCAG
CTTGAACGGCGCATTACAGATTGCTCTGCGTGCAGGCGGTGTTACCGGCA
TGGTGGTAGTCGCCATGAGTTTATTGGGAGTAGCGGGATTATTTGCCCTG
GTAAAATTACTGACGCCTGAAATCCATATCGTTAAAATTCCATTGCTCAT
TGTCGGTTACGGTTTTGGTGCTTCATTTGTGGCGCTCTTCGCGCAAGTAG
GTGGTGGTATTTATACCAAAGCCGCCGATGTGGGTGCCGATCTGGTGGGC
AAAGTGGAAGCCGGTATACCCGAAGACGACCCGCGTAATCCTGCGGTTAT
TGCTGATTTGGTGGGTGACAATGTAGGCGATTGTGCGGGGCGGGGAGCCG
ATTTATTTGAATCCACAGCGGCAGAAAATATAGGTGCCATGATACTGGCG
AGTAGCTTGGCAGTCGCTGCTGAAAATGCAGGCATGGGTTTTAGCAACGG
ACTATTGGGCGTCATGATGTTTCCATTAATTGCCCGCGCCTTTGGCATAC
TCGCCAGTATGGTTGGCATACTCAGTGTGCGCCTTAACAGTGAACAGCAA
GAGCCCATGCAGGCGTTGAATCGTGGTTATTTCATTAGTGTATTCCTGGC
CATGCCCTTGTTTGCATTGGCTGCAAAATGGCTGCTGGACAATCCACTGG
CCAGTGACGCCTGGTGGCATTTTACCCTATGCGGCATTATTGGCGTGTTA
ACCTCGGTCGCTTTTGTTTATATTACCCAATATTACACCGAAGCCCGTTT
CCGGCCGGTACAAGCTATTGCGGCCGCCAGCACCACTGGTCCTGCGACCA
ATATCATAGAAGGGACTGCTGTCGGTTTTGAATGTACCTGGATGCCAACC
ATCGTCATGGCATGTGCCTTATTAAGTTCATATTATCTGGGCGTAACCAG
CGGTTTACCACACGCGGGATTATTTGGTACGGCTGTTGCCACTATGGGTA
TGCTGGCAACTGCCGCTTATATTCTAGCCATGGATAGTTTTGGGCCTATC
ACCGACAATGCTGGCGGCATTATAGAAATGACCGAACAGCCACCCGAAAT
ACGTGAGCGTACCGACAAACTGGATGCGGTGGGCAATACCACCAAAGCAC
TCACCAAAGGTTATGCCATAGGCAGTGCCGGTCTGGCTGCCTTTCTGTTA
TTTCAAGCCTATATGGACGAAATTAAAAATTATGCCGGTTTGCCCGAATC
CAGCGAATTTGTAGTCAATCTGGGCAAACCCGTGGTGTTTGTGGGTGCCT
TACTGGGTGCCATGCTGGTATTTTTATTTTGCTCGATGACCATTCGTGCA
GTAGGCAGTACCGCAAAAAGCATTATTGAAGAAGTGCGTCACCAGTTTGC
CAGTTTGCCGCGCGTTAACGACATTATCCAGTTTAGTGACGACTTTAAAC
CGGATTATGCAGCATGTGTGGATATTGTTACCCGCGCAGCGCTACGTAAA
ATGATCGCTCCCGGCTTACTGGTGGTGTTGGCACCGCTGGTGGTGGGTTT
GCTGTTTAAAGCGTTTATCGGCGTAGAAGGTCCGCTCATCGCCGCAGAAA
GTGTTGCTGCGCTGTTGATGGTGGCTACGCTGGTGGGAATACTGATGGCA
CTGTATCTGAATAATGCTGGCGGTGCCTGGGATAACGCCAAAAAATATGT
GGAATCAGGTGCGCATGGCGGCAAATATATGACAGATGCCAACGGCCAAA
AAATTAAAAACCCCACCCATGCGGCCACTGTAGTGGGGGATACGGTGGGC
GATCCGTTTAAAGATACAGCAGGCCCGAGTCTGCATGTGTTGATTAAGCT
GTTGGCAACGGTAACTTTGGTATTGGCTCCGTTGTTTTTATAAGCAGCCC
AAAACTCTAAATCCCAAACACTAAGTTACGGATTTAAGCTGTAACTACAA
CCCGGTAACATTAAATTAGCAGGTAGATTGGCCGCGCATGTCCAGCCAAT
TTTCGCACCGCCAAACCAATAGGTATTTGATACCTGATAAGATGCAACCC
CGGTATTGGTATTAAAACTGGTTAACGCTTTGCAATAAGATGTGTTGTCG
GTACTGAGAGTTATATTATTAACGTAGTTCCCAGATGAAACCAAACTCGA
TAATGCGCCACTAGCACTATTATTACAATTAACCAAACCAGTCGTATCTA
CTGCAGTCATAACGGGTATCTTAAACCCGGACAACAAGCCTGTAGCCTCT
GCTAATTGTGATTTTGCTACATAATTACTATACGCTGGGAGTGCTATCAA
AACTAAAATACCAATGATAGAAACAACTATCATCAGTTCAATCAATGTAA
AACCTTTCTCAATTCTTTGCATCTTTTTTAGACCATAGCAATGGTTGAAA
TTACTATATTTAAGGGGTTACAAAGGGTAATATGGTGTACCAAAACCAGT
CTAACCTATGAAATTAATGTCCAGCAACCAATTCTGCGGTTTTAGCGTCA
AATAAAAAGGCCAGTTTATCCTGATCACCTTGTGGTAGCATATTTATCTG
TTCCACAAAATCGGGAAGAAAGGTAGGATACGAAGCTACAGACCTATGAA
ATAACTGCAAAGCCTCCTGTGGTTTGTCATCAAATGCCAGATAAGCGGCC
TGTTTATAGACTAAAGGCGGTATAGGTTCAAAATGCATGGCTTTTTCAGT
AAAGGTAGCACGCTCATCGGCATGTGCACTTTCCAGCTTGAACATTACCG
CAAAATATTTCATGCCATATGGTTTTAGCAATCCGCCATTACTAATGGCT
ACCACTTCTTGACCATCACCTGGAATAGAGTGGCCCAGTCTGGCCGCTTC
GTAATACTTTTCCAGAATTAAAAAACTGCGCCCGGTATCGATCAATAAAT
ACAGAGCAAACACTGGAATGAAACACAAGGCACCATGCATCAACCTAGTA
AAGTGTAAAGTATAATGGCGACTATCATAGCAGCCTAATATGATTGCAAA
AACACCTAAAAAATGACTGTACCACAAGGGATATTCAAGCATACTGTGAA
TGCCCAGTGTTATAAGTAATGCACACAACCACCAACTCCCAATCTCATAA
TACTTCACTTGTGTTTGCCAAACCTGTTTTAACCACAAACCGCCACAAAT
CAAAACACATAACAAACCAGCCAGACCCATTTCTGACATGATATGCAAGA
ACAGATTATGTGCGTGCTCGATATGGTTGTTTATTAATGCATGCGAATGC
TCTTGGCTATGCATAAAAAATGCCCAATCATATTCACCAACACCTACACC
CAACCAAGGTGCTTGTAGAAAAATTTCCCAGGCTTCTTGCCAAAAAAATA
AACGCACAGAGGGCGTATTGGCTGAACTGCCACCCATTATTAACCTTGTG
ACACCCGCGCCACCATGACTTTGCAAAGGTTGCACGGCTTGCACCAATAG
AGGATATAAGGACTGCCAAACTATAAAAAGTACGGCAAACAGTAAATAGC
CTTTAAACAAACGCTGATAAACAACTTTATCCTGCATTTTACGCCAGAAA
GCGATCAGAACGGCGCCTGCCAAAAAATATAGAAAAGCAGTTCGAGAGGT
TGATAACGTCATTTCAGCAGTAAAGAATAATAACCCAAGACTTAAAATCC
ACCAGCCAACCCGATTACGAGCAAACAAATACAGCAAAGAACAACTGGAC
AAAAATACATAATCGCACAGATGATTTCTTTGGCCCAGGCTACCCACCCC
CATTAACTCTGGTTGTATCTGAAAACCAGTTGCTGAAAACCCAAAATGCC
TAAACTCTATGAAAAAATTCCAAAAACCGCCTGCGACAAAATAGCCACTC
AACACCAAAGAAATTTTGCTAACCCCTAGTTGATCTCGAATATTTGCTAC
AACAACCAACAAAAAAGCAGCCCAAATTAAATACAAAATAGCCAAATGTG
CACTGCTAAATACCATGGCAGTGTTGAACAGCATTTGCACTAGCACTAAT
CCCACCAAACTAATCGGCAACACAATAATAGCTGGAATCTTTATAGTCTT
CGGCTTAACCAAAAATAAATAGCTCGCAATCACCAAAATTCCCAGCAGAA
AGGCCAGCCATTCATTGACAAAATTTGTCATTGGGTCTGTACCTCTATGA
TAGGTAAAGGGAATGAAAACTAGCAGTCCCAATCCATGCAACAACACGAC
ATACAATCTATTTGCGTTTATATTCGAGTTCATTAGGAAGGAAAATAATA
AAAGTAAAAAAAACGAGCCCTTATCGGGCTCGTTCAATCTATATCTACAA
AAGGCTAAACAAATTAACTACACGTAGCTGGTTTAGCTGCGCCAACATTA
GCAGTTGTGCAAAGCCAAGACCCGCTAGAAACATTGTAAGTAAATGTGAT
CGTAGCTGAATTTATCGAAGAACTTGCGTTGAATGTTGCACTTATCGGAC
AGTTAGAACCAGATACGGCTTGATATGCAATAGTTACATAAGTACCCTTC
GAAACAAAACTATTCGTCAAATAAGGATTATTAGTAGAGCTACATCCACC
TGCAATACCCAGCTCAGAGATACCCTGAACAGTGGGTGTTTTAATACCGT
CTAAAAGTATCATAGCCTCTGAAACTTGTGCTCTGGTGGTATAGTTTGTA
TAAGCTGGAATTGCCATGGCCGATAAAATACCGATAATCGCAACCACGAT
CATCAGCTCGATTAACGTAAAACCTTGTTGAGCTTTTTGGAATTGCATAG
TCATTAATGACGCTCCTAAATTGTTATAAAGTGTAAAAAACAATTTATAA
CTAGCATATTGTATGCCAACATAGATTTCTATACCGATTACCCTGATACC
TATTGGCTTTCTGCTAAAAATAAGTATATGAACAAAGTGTATTAATCGAA
TTAAAACTAGAAAAATCCACCTTATAAAGTCAAAATGTGACCATTTTGGT
CACTTTTTTAAATGTCTAGCCATTCTATATAGACAGAGCGTGACAATATT
TAGCCCAAGAACAGATACCCACTACTCACTAACCTACAAATAATTCATGG
TTTTTTAACAACCGTGCTTGGGTTAGAATAAAAAGGCATTATTAACCTTT
CAATCAGAGGCAAGAAGATGGCAGAATACAGAAAATATAAATGTAAAACC
TGTGGTCATATTTATGACGAAGCGCTGGGCGACCCTAAACAAGGCATACC
ACCGGGTACCTTGTGGGAAGATGTACCCGAAGATTGGGGCTGCCCAAAAT
GTGGTGCTGTGAAAGTTATGTTTACCTTGGTACGTTAAATAGCAAGTGGA
TGTGCCAACCAACGGGCGGCGCATCATTCGCAAACGATGCACTTCACTAG
AAAGCACCGTCCATGGGAGCCTTGTCGAAGGATAAGCAGCATAACCGTTC
ATCCTTCGACAGAGCTCAGGACGAACGGTTATTTCTTGGTTATCTACCTT
ATTAAGTGAACAGCCAACCAGCTTTAAGCCAGTTTACTTTTAATAAAGCT
GACAATCTCCGCAAACGGCAATTCCTGACTTTCTGTATCGGTACGCCCCT
GATATTCAACCGTACCACTATCCAAACCGCGATCGCTTAATACGATGCGA
TGCGGTATACCAATCAACTCCATATCCGAAAACATAAAACCGGCACGCAC
TTTTCTGTCATCCAGCAACACTTCTATCCCTGCCACCTGTAGTTCCTGAT
ACAGTTTGTCTACTGTATCTCCCAAGCGATCAGATTTATGCATATTCATG
GGGCACAGTGCTACCTGAAAGGGGGCCAGCTCGTTCGGCCAGATGATGCC
GCGCTCATCATGACCTTGTTCAATGGCGGCTGCCACAACCCGCGATATAC
CAATACCGTAACAGCCCATCAGCATAATGTGATTTTTACCGGCTTCGTTG
ATAACCGCAGCATTCATGGCCTGACTGTATTTGTTACCCAGTTGAAAAAT
ATGTCCCACTTCTATGCCTCGAGCAATAGTAATCTCGCCTTTACCATCTG
GACTGGGATCGCCATTGACCACCATGCGTAAATCGGCAATCTGGGTAGGT
AGTGGCACATCCCGCTCCCAATTAACGCCTACATAATGTTGCCCGTCCTG
ATTAGCACCACAAATAAAATCGGCCAGCAGGCTAACACTATGATCGGCAA
TAATGGGTATACGTAAACCAATAGGGCCAATGGAACCCGGTTTACAGCCA
CAAGCCAGCTGAATTTCTGCTTCGGTGGCAAATTGTAACGGCGAAAACAC
ACCGGGTAGTTTTTCCGCTTTAATGGGATTTAACTCATGATCACCGCGTA
ACAATAAGGCTACCAAACCTTGCTCTTCGCCTCTGACTATCAGGGTTTTT
AAACATTGCGCTGGACTGACTTTAAAAAACTCACTGACATCGGCAATACT
GTGCTGATTGGGTGTATCCTGGCGCTGAAACTCGGCACTGGTTGCTACTC
GGCTGCCAGTTGCTGGTAATGCTTCGGCTTTTTCGACATTGGCGGCATAA
TCGCTGCCAGTTGAAAAAGCGATAGCGTCTTCACCTGAATCGGCCAACAC
ATGAAACTCGTGAGATACCGCGCCACCTATAGCGCCGGAATCGGCAATCA
CCGCGCGAAATTTAAGACCAAAACGATTAAATATATTGGTATATGTTTGA
TACATTACCTCGTATGTTTCCTGCAAGGAGGTTTGATCCAAATGAAAGGA
ATAAGCATCTTTCATCAAAAACTCTCTACAACGCATAATGCCAAAACGTG
GCCGAATTTCGTCGCGAAATTTAGTCTGAATTTGATAATAGGTGACTGGT
AATTGTTTATAACTTTTTAGCTCATTACGCGCCAAATCGGTAATAATTTC
TTCGTGGGTAGGCCCCAAACAAAAATCACGCTCATGTCGATCTTTCAAGC
GCGCCAGTTCTGGCCCATATTTTTCCCAACGTCCGGTTTCCTGCCAAAGT
TCGGCTGGTTGTAAGGCAGGCATCAACACTTCCAATGCACCCGCTTTATT
CATTTCTTCGCGGGTTATTTGTTCAACCTTACGCAACACCCGTAACCCCA
GTGGCAACCAGGTATAAACCCCGGCAGCCAGTTTACGTATTAAACCGGCA
CGTATCATTAGTTTGTGACTGGCTATTTCTGCATCGGCAGGTATTTCTTT
AACGGTACTAAGTGGAAATTGAGAAGTGCGCATGGCAAACCTTACAGTGG
GTTAATCAAAGCGCCTATTTTACCGATTAAACGCCCAAACGCCCAATTGC
TGCACTGAATTTAGGCATCAAATTGAAATTTAACTGCTTTGTACTTGCTC
ATTTTGAGCGTTTGCTTTAGGCTGGCAAGAAATTTTAGACTCACAGAAAA
TTATGACTGACAACGATTACCCCACAAAAACCTGTGCTATTGAACGACTG
GTGACACAACCCAAACTAGTGGCTGCTGCACTTGCAGGCCATAAAACCCA
GCAACGCCGTGATGGACTGTATGCTTATCCAGGCGAAACTTTCATTCTGG
AAGGGGTAGAATTTGAAGTAACCAGTGTTGAGAGACACAAAATAGGCGAC
ATGACCGATGCGGATGCTCAGGCTGAAGGTTTCCCCAGTTTAGCCTTGTA
TAAAGACATCATTTTAAAAATGCATGCCAATATGGTATGGAATGATGAAG
GTTTAGTTTGGGTGCATTCCTTTAAACGCCGTCAGCCGGAATAACAATGC
CTTTTAGCAACATATCCTGAAAGATTTTTAGACCTTCTCTACTCAACGTA
TCCGCATCAAACTGCTGTATTTCGGCACTTAGGCTGTTTATACACTGCAT
CGCACTACTGCCAGGTTGTTGCTCAAGAATATCCAGCAACCTGTAGGTGA
GTGGTGTAATTTGCACAAAATGTACATTATAGTCCTGATCGCGATACACC
AATAGATAGGTGGGAAAATCGGGCGGGGTGAGCGGTAAATACTGTGTAGA
AATCTGTTGCACCGGGTACTGATAAGCCAAAGGCCAGGCCAAGGGTGACA
ATGCGAGTGCCTGTGTGGATAAATTTTCGATAAATGTGCTATCGGCAAGC
CGAGGCTCTGCTTCAGCGATAGATAACGCCATTTCTACCCATTCGTAATG
CGCCAATTCCAGTAAAAACGGATAACCTTCCACAGGCGGACGATTTTGCA
GATAACTGATAAATTCTTCTGCAAACTCTGCAAAGTAAGGCGTTTTACAC
CGATGCGTGGCAAAAAAATCGCTACTTAAAGCCTGCCATTGCGAGTCGTC
GAACAAAGTCCTAATAACTGGAAAATTACTGCTTAAAAAACTATCGAAAT
TATTGAAAAATAATTCATGGTACATGACCATGCGCTGCGGGTGTACATCC
GCAGGCGGCACGTTCTTAAGCGGGTCGCGAATATAGGCGGCAAACTCAGC
CTGCTTGCTTTTAAAATCGACAGCCATTAGGCCACCTGACTGACACGCGA
CGCTTGCTGTATTTGAGCAATTATCGCCACCTCTTCCAGCAAATCGGCTA
AAGGCGGAAGATTAAAATCCCGCTCTAATAAGGTAGGAAACACCCCATAC
AAACGATAAGCTTTGCCAAGCAAATCCCAAACTGGATCAATCACCGTGGC
ACCGTGCGTATCGATCAAAAAATCGTCGGCTTCCACAAAATGCCCGGCAA
TATGAGCATAGCTAATTCGTTCTGCCGGAATCGCCCGCAGAAACGCTTCG
GCATCGTAACCATGATTGACACTGTTTACATAAATATTATTAATATCGAG
TAAAACATCACAATCGGCTTCAGCCACCACCGCATTGAAAAATTCAATTT
CCGGTAATTCCTGACCCGGTGCCGCGTAATAGGAAATATTTTCGATAGCA
ATTTTTTGCTCTAATATATCCTGCACTTGCCTGATACGTTGCGCCGTATG
TTTAACGGCTTCTCCGGTAAACGGCATAGGCATCAAATCGTAAAGATGCC
CTTGCTGACTACAGTAACTGAGGTGTTCACTGTAAAACTTGATGCCGTGC
TGAAGCATAAAATGCTTAAGATTATGCACAAAAGCCAGATCTAGCGGATC
GGTACTACCTATGGATAAAGACAATCCATGACAAATAAAAGGATAGCGCT
CTGTCATGGCACGAAATTGTTTGCCAAGTTTACCCCCTATATTCATCCAG
TTTTCCGGTGCAACTTCGAAAAAATCAACCTGTTCAGCGGGATGGTCAAT
TATCTCGCTCAAGAATGAGCGTCGTAAGCCCAATCCTGCACCGTAAACTA
GTTGCTGAGTGGTACGCATGGCCTATTTACTTTTCGGCTTTCTGGGTTGA
ACGCCAAAACAGCAAAACACCAGCTAATACCAAGGCGCTCAACAAATATA
CTTCGTATTTTTTAATATCGCCTATCATCGCTTCTGCCACATGCCCGAAT
TGATATCCAACACAACCAAAAATGATAGCCCATACCAAAGCACCAATAAA
ATTAAGTGCAAAAAACTTGGCCGGATTCATACGACTTGCACCAATAACAA
AAGGTGTCACATTACGCACTCCGTAGATAAATCTGAATCCCAATACTACT
TTAATTTGATGGCGGCGTAGTAAATCGAAGACTTTGTCGGTTTTGCGATG
CCAACTCGGACGTTTTTCCAAAAAGGCGATACCTTTAAAGCGCCCCAAAT
AGAAAAAGGTTTGATCTCCGGCAAAGGTACCCAGAAATGCAGAGACAATG
ACCCAGGGTAAGGCCAAGTGTCCGGTACTTGCTAAAAAACCGGCAATGAT
AAGCACGGTTTCTCCCTCAAGAAAAGTAATGATGAATAGGGCGTAATAGC
CATAATCATTAAGGTATTGCAAAAAGTCCATACAGGCGTGCTACAAATAA
GGTAAAAGAATTGCAACCATCCAGCAAACATAAGCTTTAAGCAGGGCATC
AAACACTGATACCCTGCTGGCTGAACAGTTAAAGAATATTATTTGCCTGC
CGCTTTTTTGGCATCGACTGCGGCACCACAACTACCTTCGTGGCCTTTCA
TCATAGCCCCACAAGACATTTCTGTAGATTTTTTATTGTCTGCAGCTTTA
TTTGCATCCATGGCTCCGCAAGAACCTTCTTTACCTTTCATCATGGCACC
ACAGGTACTTTCCATACCCGCTTTCATTTTGCCATTGTTCATCATGCCGC
CACATTTACCTTCACCGCAAGCACCTTCAGCTTTTTTGACGGTGTTTGCA
GCCGTTTTACCATTTGCGCCACAGCCACCTTCATTTACCTTGTTGGCTGT
ATCAGCAGCCACTTGCATGTAGCCATTGGACAATTCAGTCATTGAAAACG
GATTGCTGTCAGCAGTGACATTAGCTGCAAAACCGGAAATAACCATAGTA
CCCATTGCGGAAACTAGTGGAGTTTTGTTAAATTTTTTCATTGCCTTATC
CTCTTATCTACTTTTATAGTTTGTTATTGTGCTAAACTTCGCGCTCAGCA
TCATTTATCGATAATGCTATCTGGCTAAAGTTCAACGTGGATTATTGCAT
ATTCAGCTTTATTTCTTTTCTTTAAATTCACACCATAGCGCTATACAACA
ATTTTGACATTTTGGTTTTCTGGCAGTACAAGTATACCTACCGTGTAGAA
TAAGCAAATGATGTGCAGCTTTTTTGTAAACTTTCGGCACCGTTTTGTCG
AGTTTTTTTTCAACGTCCATCACATTTTTACCCGGCCCTAAACCGGTACG
GTTTGCAACCCTAAAAATATGAGTATCTACCGCAATAGTCGGCTGATCAA
AGGCGGTATTTAAAATGACGTTTGCCGTTTTACGTCCAACACCTGCCAGG
GCTTCCAATGCCTCTCTATTTTCCGGCACTTGCCCCTGATGATGAGTCAT
TAACGCCGTACAAAGCTTAATAATATTACTGGCTTTACTGTTAAACAGGC
CAATGGTTTTTATATATTCCTTAAGGCCGCTTTCACCTAAGCTCAAAATG
GCCGCAGGCGTATTGGCAACCGCAAACAGTTTTTCCGTTGCTTTGTTAAC
ACCTTTATCGGTAGCTTGCGCAGATAATACCACTGCAATCAATAATTCAA
ATGCTGTACTATAATTTAGTTCTGTTACAGGATTGGGTATGGCTTCGCTT
AACTGTGCAAAAATTTTAAGCCGCTTTTCATTATTCACCGTAATTATACC
GAGATAGGCGCTTTAATAGCTGGATGTGCTTGATAATTAAGCAGTTGAAA
ATCCTCATAGCAATAGGCAAAAATTGATTCCGGTTTACGCTGTAACTGTA
TACTGGGTAACGACAAAGGCTGCCTTAACAATTGTTCCTGAGCCTGTTCA
AGATGGTTCAAATATAAATGAATATCGCCACCCGTCCAAATAAAATCGCC
TACCTGTAAATCTGCTTGTTCTGCCAACATGTGCGTTAGCAGAGCATAAC
TGGCAATATTAAACGGTAAGCCTAAAAAAGTATCGCAACTGCGCTGATAA
AGCTGGCAAGACAATTTACCCTCTGCAACATAAAACTGAAACAAAGTATG
ACAAGCCGCCAAAGCCATTTTGCCATTAGCGACATTGACTTGTGGCGACA
AGCTTTCATCGGGCAAATCTGCCACATTCCAGGCAGATACCAGCATACGG
CGGCTATTGGGGGTCTGCTGTATTTGCCTCAGTACTTCAGAGATCTGATC
AATCGCCAAGCCATTAGCCACCGGCCAGTTTCGCCATTGTTTTCCATAAA
TAGGACCTAACTCTCCTTGTTCATTGGCCCACTCATCCCAGATAGTGACT
CCATTTTGCTGTAAATAACTAATATTGGTATTACCGCTTAAAAACCATAA
TAACTCATGAATGATTGATTTTAAATGTATTTTCTTGGTAGTCAGCAACG
GAAAACCTTGCGCCAAATCAAAACGTAATTGATGACCAAAAATAGAGAGC
GTACCGCTGCCGGTACGATCCGCTTTGCGATAACCTTCGCTGAGGATTTT
ATTTAATAAATCAAGGTATTGTTGCATTATGAGTATCAGTTTGCTGCGTT
TTAATCAGAATTAACATATCTAGTCAATTAAGGACTTGCCTTACACAATT
CGTAGCTATGCTTAAATCATTAATTGTATGCTGTTAGCCCACTTTACAAC
AATCTCTAGCGAGAACTAAATTAAACTTTACATAATAGACGACCGGTCGC
ATAATAAAGCCATGCACTCATTAAAACCCAAACATATTAAAAAAGACCGC
TTGCTAGAACAGGGTGTCACGATCTTACTGGAAAAAGGCTATCACGCTAC
CGGACTGAAAGAAATTCTGGAAACCGTGCAAATTCCCAAAGGTTCGTTTT
ATTCCTATTTTAACAGCAAGGAACAATTTGCCGCCGAAGCAATCAATCAT
TACATAGAGCCATTTATTCAGCGACTTAGCTTACATTTACAAAATCCGGC
TTTAACTGGGCTTGAGGCATTGCGCACTTATTACAAAGAGTTGATTGCTG
AAGTAGCAGAAAGTGGTTTTAAAGGCGGGTGTTTACTGGGTAATTTGATG
GGAGAAATTGGTGACACCAGTCCATTGTGTCGAAATGCGTTACTGGAAGC
GGTAGCACGTTATAGCGATTTACAAAAAACAGCTCTGGAACGTGGGCAGC
AAGAAGGTGTGGTACGCAAGGATCGTTCCGCCAAAAGCATGGCTGATTTA
ATGCTAAATAGCTGGCAAGGCGCATTATTACGCATGAAAGTGGAGCAATC
GGTTGCTCCACTTAAAGCGTGTTGTGAGGATTTACTGGAAGATTATTTTA
TGGTTTAGATAACTATTTTAAGTAAGGGTTAGGTTCTAAAGGATGTGCAA
ATGCAAGTAGGCACATCAAATGCGACAGATTTTCTTCACTGGGTGAAGAA
AATCCTGCAGTCCATTGATTTTATATTACCTAAATGCGCTAAATAGTTAT
CAGAATTGATGGGAAAGCAAAACCCATCACTCGACAGCCAAGCTGGCTGT
TTTTTTAGTCCGGCACTTAAGACGACCGGTCGTTTATATTTGGAGATTTT
ATGCCTAAATTCATTATCGAGCGCGATATTCAGGGCGCAGGCCAGTTAAC
AGCAGAAGAGTTACAGAGTATTGCGCAAAAATCCTGCGGCATTCTGCGCA
ACATGGGGCCACAAATACAATGGTTAGAAAGCTTTGTTACCGCTGACAAA
GTTTATTGCATCTATATTGCCGACGATGAAAACGCTATTCGTGAACACGC
CGCACAAGGTGGCTTCCCCGCGAATCGAATCGAAAAAATCCATACCATTA
TTGATCCAACTACCCGCAGTAATAGCTAAGGAGGAACCTCTAAAAACCGA
GCTTTAGTACTTGTTACAAATCTTGAATGAATTAAAGATTATGGTGATTA
CCCTAAAGCTTTCGCAAATCACAACTGATCAAACATAATAATAACTATCG
GAATGCATACTATGAATAAATTATTTTTAGCAAAAAATCTGCCGTCGTAT
TTTAAAGCTACGCTGATTGCCTCTATACTCAGCGTGAGTGCATCATCTGC
CCAGGCAGACGAAACCTGTACCTCACCCTATGCACCCAAAATCACGGGTC
AAGAGGATTTTGTCTACATCTGGACATTGGGTGTAGAAGGCTTGGGAGAC
GAACAAGATAAACTAGTCACGGCAGATGTTAACCCCAAATCGCCTAACTA
TGGCAAAGTTATCAATAGCGTGTCTGTTGGCGGACGCAATGAAGCCCATC
ACTCTGACTTTACTGATGACCGTAAATTTTTATGGGCAGGAGGGCTGGAT
ACCAACAAAATTTTTGTATTTGATGTGTATAGCGATCCAGCCAAACCGAA
ACTCACTAAAGTAATTACTGATTTTGTCTCCAAAAGTGGTGGCGTAGTGG
GGCCGCATAGTTTGTATGCCTTACCGGGGCGTATGCTGATTACCGGTTTA
TCCAACAACAAAGATCATGGTGGACGCACTGCATTGGTTGAATATAACAA
TGCAGGTGAATACATAGCAACCTACTGGTTACCCACCGATAGCAATTTAC
AGGGTGCCATTAAATCCGGTAATTATGCTGATGGCTACAACTATGATGTC
CGTGCCTTGCCACGTCACAATCTGCTTTTGACCTCCTCATTTACTGGCTG
GTCGAATTACATGATGGATTTTGGAAAAATGCTCACCGACCCCGAAGCAA
TGAAACGTTTTGGCAATACTGTCGTGCAATGGGATTTACATAGTCATCAG
CCCAAAAAAGTATTTGATGTTCCGGGCGCACCGCTGGAAATTCGTTGTGC
ATTGGCCGATAAACACGATTATTGTTTTACCAGTACCGCGCTGACATCTA
AAATTTGGCTGATTAATACCGACAGCAAAGGCGAGTGGCAAGCGCAAGCA
GTAGCTGATATTGGCGATCCTAGTAAAATTCCACTGCCTGTCGATATTTC
TATTTCCAGTGATGACAAAACGTTATGGGTGAACACCTTTATGGACGGCA
AGACTCGTGCCTTTGACATTAGTGACCCACTCCACCCCAAACAATTTTTT
GAACAAAAAATTGGCGCACAAGTGAACATGGTATCGTCTAGCTGGGATGG
TAAGCGCTTATATTACACCTCCTCCCTATTAGCTAACTGGGATAAAAAAG
GCGCTGATAACGAGCAGTTTTTTAAAGCTTATCACTGGGATGGCAAACAA
TTGACCCAACAGTTTGCTATTGATTTTACCAAGGAAAAACTAGGACGAGC
ACATCAGATGCGCTTTGGTGCTTATGCTTTATATGACAAAAAAAATAAGT
CATAAGCAATTAAGCATATAAGGTGACTACACCTCGGCAGCTAAAATGAA
AGTAACGATTCGGCGTAATTTTTTATAACTTAAAAGAAATGAGCGACAGG
ATACACTGAACACAGTAAAGTGCATTTGTCGCGATTAATGCGCCGCACAT
TCTACAGATGTGATTAAGCTTGAATTGTTACAAAACGCTTAGCTAAAGCT
CAAGCCAGCCCTTAAAACTGGCTTTTGGAAGGGGTATATAGTTGAAAATG
ACCGTTTGATCTTAGCTAACAACTTGGTCAAACGGCTCTTAACCCTGTTT
AACTCACGTCAAAGATGCGCAGAAAAGCAACTCCAATTTATGTTTATATA
ACGGCTTTACTTTGTTTGGCGTGCAACGTTAGCCAGGCAGATACGTCTAC
AGCAGCGCCTGGTTACTATCCACTGGCTTTCCAACCCGCTGCTCCGGGTA
GTTATCAGTTACCTATCATTGGACAGGCTGGCAACGGCGAGGTAATTACA
ACCGATAATAAAGCCACCACACTTTATCAACTTATGGATAATAAGCTGGT
ATTGCTGAGTTTTATCTATACCTCCTGTAGCGATGTCAATGGCTGCCCGT
TAGCCACCCAAGTACTCCATAAATTATCCCGCCAGCTGCAAAAACAACCC
GAATTAGCCAAACATGTGCGCCTACTAACCTTAAGTTTTAATCCCGAACA
TGACAAGCCAGCCGCTATGCAACATTATGGTGAAGGCTTGAACAGTAATA
CGGTCAACTGGCAATTTCTGACCACTCAGTCAGAACAACAACTAAAGCCT
ATTCTTAACGATTATCCGCAAAATATTCAAAAAATTGTTGATAAAAACGG
CGAATTTACGGGAACCTATTCACATCTACTCCGCGTATATTTAATAGATA
CTCACCAGAAAATTCGCAATATCTATAACGTAGACTTTCTACATGCCGAT
ACAGTCATTAATGACATCAAAACCTTATTGGAAAACCCTGCATCGGCCAA
GCCAAAGACAATTATCAGTCATGAAAACCTGTTTCGGCCGGGTGACGATA
AGCAAAATTATCAACAAACAGACTATCAAACCCACTCTCTCGCTCTGGAA
CTTCGCCAAGGCCATGCTGCCAACTTGATTGAATATGCTTTGAAACCACC
CTTAGGTTTACCCAAATTACCTCAACCAGCCAACAATGCTGTAACCACCG
ATAAAATAGCCTTGGGTCGGAAATTGTTTTATGACCGCCGACTATCATTT
AACAATACCTTTTCTTGCGCCATTTGCCATATTCCCGAACAGGGCTTTAG
CAGTAATGAATTGCGCACGCCGATAGGCGTGGAAGGGCGTAGCATTCGCC
GTAATGCACCGACTTTATACAATGTGGGTTATGCTAGGCTATTATTTCAT
GATGGACGTGAAAATCAGCTGGAACAACAAGCTTGGGGACCTTTATTGGC
ACATAATGAAATGGCTAATCCCTCTATTGGATATGTGGTAGATAAAATTA
AAAACAGCGCCGATTATAATGGCCTTTTTGAATCAGCGTTCCACAAACCC
GCTGGCATGGAAACTATAGGTCAGGCACTGGCAAGTTATCAACGCACACT
GAATGCAGCAGATTCTGCATTTGACCGCTGGTATTACGGCAAACAACTTC
AAGCCCTAAGTTTGCAGGCACAACGTGGTTTTCGCTTATTCACTGGCAAA
GCCGCTTGTAACCAATGTCATAGTCTAGACAAGCACTATGCATTATTTAG
TGATCAAAATCGGCATAATACCGGCATAGGCTATCGTGAAGCCATGCAAT
TAACGCCTGCAAAAAAGCAAGTACAAATAGCCCCCGGCACTTTTATAGAC
GTTGCCAGTCAACAACTCAATACTATTTCCGAAGTGAAAGAAAATGATCT
TGGCTATTATGAAATCAGCCAAACCCCAAACGACCGCTGGGCATATAAAA
CGCCCTCGTTACGCAACATAGCACTTAGCGCACCCTATATGCACAATGGC
TCTATAGCAACACTGGAAGAAGTGGTGCGTTTTTACAATGCTGGAGGTGT
TGTAAACGAAAACTTATCGCCTTTGATAAAGCCATTAGGCTTATCCGAGC
CAGAAATTGCAGATCTGGTAACTTTCTTACAAGCATTAACTGCAAACAAT
ATTGCAGCCTTGGTAGCCGATGGTTTTGCGGCCCCCGTAGGTGAGAGCCA
TTAAACCTAAAATCTATCCTTTTGATTTATTAATTACCTGAATCGAAAAA
AAGTCTTGCCAAACAATAATAATCATGTCAAAATGCATAGCTCAATCGCG
GGGTGGAGCAGCTTGGTAGCTCGTCGGGCTCATAACCCGAAGGTCGTAGG
TTCAAATCCTGCCCCCGCTACCAGACATATAAAGGCTTAGGTTTAACGAC
CTAGGCCTTTTTTGTTGCGCGCCACATATCAAATTAATTCACCTCGATAA
ACAAGGTTTCACTAACTAAGCCGCATCAATGATATTTACGATAGTGATTG
GTGTACCTAGCATTGGCTTTCGCCACAACAATACCCCCTTGTTAGTAATC
CAAAGTATTGTCGTTCAAAAAATGGCTTATTAACCATTGTTATTACAAGT
AAAACACCTATTGTATTATTCTCATTTAATAAATATAAAACAAGTTATGA
TTTATTTTTCACAAAATTATCTTAATTTTATTTTAATAAATCCTTAACAT
TAATTTCATACTTATTTATTAGAATAAATCTCAACTTTACAGAAATTAAT
TTAGAACAGCCATAATTTTGGCTTCTGAAGTAAATAGTAATACCTTATTA
AACAAAAGCTCTAGTTAAACGGCTATGCCAATAAAGAAGCGGGTATAGGT
AAACTCAAGAATGGCAAACTTTTGGGTTTCATTTTAACCCAACCCAACTT
ATGGAATAAAACCATATAGCACGGGTTGAAATCTAAAATCCAATGACTAA
GAATTGAATTTTCAAAAGCTTATGGGTAATCAGGAGGTGATTTTATTTTA
TTAATGGCAGAAACTTTCTATAAATTTTTTACCCATTGAACTTTGTTACC
ACTATTAGGAATAGACATATAAAGTTAACTTTATTTTAGGGAGCATAGAT
CGAGACATGTCGAGCTTAGCACAAATCCAATATCAGCCCGAGAAGACGCA
CTTTAAAAAATGCCGAAATGAGTCAATGGCCTCATAAATTGTATTCCCGA
AAAAACTTTGATTTTTTTTAAAAAACTTTATTAAATCTGTTACTGATTCA
TATAGATCTTTAATTTAACCGAGAAAATTTATGCATTGTCAAAACCCTTC
CAAATATGACATCTACAAAGCAATTGGTTATATCGCAGTTTTACTGATTT
TAGCCGTGCCTTTTTCATTTCTTGGCTTACGATTACTTAATTTTGCGTTA
GGCAATCTGCCCATTTAGTAACCTAATAAAACTAAATTTCAAATATCACA
TGTTGTTGTTTTTACTTTTATAACTATAGAAATCGACACATAACAAAGCA
GAGTGATTAGACTTTTAAATCACTTAATCTTTAAAAATCTCTATTAATCA
AACTGACTTGCCGATAAATAATTGCGCAGGTAGTGCAATCTAACCAATGT
ACTTCTTATGAATATTTTACAAAGATCAAAATCGCTTAATAAAAGACAGC
TATTAATAGTTTGTGAACTTGTTTTTTTTATAAGTATTTCCAATACTGCG
TTTGCACTACCCAGTTTTACCCGTCAAACAGGCATGGCATGCATTAGCTG
TCATACGCAGGCATTTGGGCCCAATTTAACCCCCTTGGGTAGGCAATTTA
AGTTGAATGCTTATTCCTCTGGTGGAGGTGATTCATTTTTAAGTCGCTTT
GGAGGTACGATTCAAGGTTCTTTAACCAACACGAAGAGGAATGACGATAA
ATTCATCAATCCAGATAATCCAAATTTCGATGCCAATTTCAAAAATCGGG
GCTACAACAGCAATAACAACCTAGCACTCGATCAGGCATCAGTCTTTTTT
GGCGGTAAAGTACTCCAACAAATGGGAGCATTTGTCCAGTTTAGCTATGA
TGGGATATATAACCGATTATCACTGGACAACACAGATATTCGGTTAAGCT
CTGAATCTGATGTGTTAGATAAAAACCTGATTTACGGCATCTCTTTTAAT
AACAACCCAACGGTTCAAGATTTATGGAATACCACTCCAGCATGGGGATT
TCCATATGTAGGCTCATCTCTGGCTAACACTCCCGCGGTAGGACCCATTA
TTGGCGCTTTGGGTCAACAAGTGGGCGGTGCAACATTGTATAGTATGATT
GATGACTTGGTTTTTCTTGAAGCAGGTGCTTACACTAGCTTTGCCAAATA
CGCGCAAAAAGGCCTGGGTGAATGGGATAACGGTGCAGTTAAAATTGATG
GAGGCGCTCCCTATTGGCGAATTGCGTTGCAAAAAGATTGGCACGGGCAT
TATTTTTCACTGGGTCACTTTGGTTTTAGGGCAAACATTCAACCTAATGT
AAATATTGCGGGTACCGACCGTTACACCGATTTAGGCATGGATTTTAACT
ATCAATATCTAGCCAATCCATTGCATATATACGAAGTTAAGGCTAGCTAT
ATTCGTGAACAGCAAGAATTATTGGCTACGGCAAATCAAGGCGGAGCAAC
ACATCCCCAACAGCAAATAGGATTTCTGGGCTTAAATGGCTCTTATACTT
ATGATCAAACCTATAGTTTTGCGGCTGGCTTTAATCATTTATCTGGAAGT
ACCGATACCACTCTCTACGCATCGCCAACCAACAAACCCAATTCTGAATA
TTTTACATTCGAACTCGACTATGTTCCGTTCGGCAAAACAGCTTCAGCCG
GGATCGAATCTTATTTAAATATTCGCTTTGCTTTGCAGTATGTAGCCTAC
ACCCGATTTAACGGCTCAAGCAAAAACTATACGAATGTACAACCCGGTGA
CACAGGCATGCCTCGAAACGCTAGCGACAACAACACCCTGTATTTAAATA
CTTGGCTGATTTTTTAAACTTTGACGGATTAAGGTAACCGTAAACGCAGG
TAACAAAATCTGTTGGCTGGTATCACTAGCAGATACTTTCCGGTATTTTA
TCTATGCTATCAATGACGACTATGAACAAACACTGCACGCGCTTTAGCGA
CATATCTACCAGCGAAAAAATATTGAATACCGTATTTTTGTTAACCATAA
CTCTGGGTTATATTGTCGCTTTAATGAACACTTATTACTCCCATCAGGGT
CGTGATGGTAAACGTGGCCTGTCGATTGACGATATTGCCATCATGTACCA
TGGCTCTTACAACCAAAGCCGATTAGAAACAGCAATTAACGGTATTATGG
AACCCAATTTGAAATTTAAAACTGATAAAGAAATTATCAGCAAATGGATA
CATAAGGGCGCTGAAGAAACGACTTACCAAACAGAGATTGCACCAATATT
GAATCGGGATTGTGCGATTTGCCATACACCTACGATTAACGCGTCACTTC
CGGATTTATCCAATTATAAAGGTGTCAAAGAAGTCACACATTCTGGCGGA
GCGCCTTTGCCTAGCCTAGTGAGGGTGTCTCACATCCATTTATTTGGTAT
TGCTTTTATTCTATATTTTATAGGTAGAATTTTTCTACTCTGTGACATTA
ATATCTACGTTAAACGCGTGGCGGTCGTTATACCCTTTATTGCAATGTTA
TTAGATGTACTATCCTGGTTCATCACCAAAGCGCTTCCCGAGTTTGCCTA
TGTTGTTGTTATTAGTGGTACATTGATGGGCTTGTCGATGGGAATGCAAA
TCATTATAAGCATTTATCAAATGTGGTTGCCTGTACCGCAAAAACTATCC
TAGTTCAAAAAATGTAAATATATATCAATATATTCCAATACATTGAATTT
TATTATCTATAATTATGCTATCAATAGAATAATTGAGGATTAGAGGTGAT
AATGTTTGGAAAGATGAAAATTTCAAGCTTGTTGGCATGGACTCTAGGTG
CCATTATCCTGCTGAATATAATTATGGTAAGCATGTCTCAATTAATGAGC
AGTAAAGTAATTGCTGGAACAGAAGTGATTGCCAAGAATGTCTACCCCAC
CAGTATACATGCCAATAATGTACGCACTAATGTGTTAAAAAACTGGAGTA
ATACTCTTTTACTCCAAGAAACGACCAATTTAGCCGAAATTAATGCCATC
AATGATGAAATTTCCGCCAATAGCAAAAGTATTACAGATAGCTTTGATCA
ATTACAAAAACTGGTAACGAGTGTCAATGAAAAAGAGTTATTAGCACAGG
CACTGGCTGCACGTAAAGTTTATACTGAGCATAGGCAGTTATATATACAA
AAAATTAAAACCGGCTATGTAGACGACGCCAAGCATTATCTAGTTAGTAC
TTTGCATCAAGATATACGTGAATATACTGCATTAATAGGCAAACTTGAGC
AATTTCAATCTACCGAAATGGATAAAAACATTGCAATTATCATAGCGGAC
TCATCAAATCTTAAGTTTGCTAATTTATTGCTTGGTTTGATTGTCATTAT
ATTTTCTGCGGGTACTGCTGTGTTTCTAGTACGCATAATATATGAAAAAT
TGGGCGGCGAAATAAATTATGTAACAAATGTAGCACGTGATATTGCATCA
GGAAATCTTCAGACAGAGATACCTCTAAAAGCTAACGATACTACCAGCTT
AATGGCTTCTATTGTGGCAATGCGCAGTAATCTTCGGCAAATTTTTAGCG
AAATTGAAAACAATGCCCATATGGCTAGTGAAGCAGCAAAACGTTTAGTG
CAAACGGCACAAGAAGTTGCTCATGCCTCTCATATACAACGCGATGCTAC
CACTACTACTGCTGCGGCAGTAGAAGAAATGAATTTAAGTATTGCAGAAG
TTTCAAAAAGTGCGCAAACCGCTCAAAATATTAGCAGCGAGACTGAAACC
ATTTCCGAAAATGGAAGTCAAGTTATCCACAAGGCGGCTTCAAGTATGAA
CAACATTGTACGTTCTGTAGAAGATTCCGCTCAGGTGATTGGGGTGTTGG
AACAACACTCTAAGGAAGTTTCCACAGTCGTCAACGTCATTAAAGCTATT
GCTGAGCAAACAAATCTACTGGCATTAAATGCCGCAATCGAAGCCGCTCG
GGCCGGGGAGCAAGGTCGTGGCTTTGCTGTAGTGGCAGATGAAGTGCGTA
GTTTAGCGGAACGTACTCGATCTTCTACATTGGAAATTACCGCAACCATC
GAAAAAATTCAGGCTGGAACCAAGAACGCTGTTACTTGCATGAAAACAGG
CGTTGAACAGGTCAGTTCAGGCTCGGTATTGGCTTACCAAGCAGGGGAAG
CTATTAATGATATCAAATCCAGTACAGGTAAAGTCGTTGAGCGGATAAAT
CAAATTTCAGTCGCTATTAGAGAGCAAAGCAAAACCTGTAGCGAAATTGC
TCAAAATGTGGAACGTATTGCGGAAATGACCGGTGAAAACAGTATAGCTG
TAGACAAAACATCTGAATCAGCAAAGCAATTAGAAGTTATCGCAGCGTCT
CTGGAACGCAGCATTGCCTATTTTAGAATTTAAGTTAAAAAGGACTAGTA
ACATGAGTCTTTTTACTGGTTTAGATCGTTAAAATAGCAAAAGTTAGACT
GTGTACACTGGTTTTTGATACCTTATGTTTTAAAATTGTCGGCTAGCCAA
CAATCCTTTTGTTCAACACAGCTTTAGACGACATTTACTATGCAACGCAT
TTACTACTATTACGCAGGACTGGTGGGTTTTTTTGGTTTATTTTTTCTAC
AACTTGCCTGGCATACTTTGCTATTTCCAGTGAGCGGATTTCCGACTGCC
TTGTTAATTATAATGACTATCGGTCCACTGTTGCTGCCCTTTAGAGGTTT
TTTAAACTGCCAGCTCAAAAGTTGTACGTGGATGACGTATCTAAGTTTAC
CGTATTTTGCCCATGCTATAGCTGAAGCATACGTTAGTGAGCCTGAGCGG
CCTTATGCTCTACTGGAACTAACATTTAGCCTGTTGTTGTGTTTTGGGGC
AGGCATGTATGTATATAAGGCAGAAAAAATCTGAGTCATTCGTCTATGCA
AATCCCCATCGCATTTGAATTCCAAAGTAACCAGACTTTTACCAGTTATT
TTCCCGGCAATAATGCAGAAATTATCAATCAATTACATACGTTTGCAGAA
AAAGAACAAGAACAGCAAATTTATCTCTGGGGTGACTCTGGAAGTGGCAA
GAGCCATTTGCTGCATGCTTGTTGCCAATTAGCAAAATCATTAGGTAAAG
ACCCCTTTTATCTTTGTTTTAATCAAGATAATCTTCCCTCACCAGCTATT
TTGGAAGGCCTTGAAAACATGGAAATCGTCGCTCTGGATAATTTACAACA
TATTGCCGAAAATGCCGTTTGGCAACTATCATTATTCAATTTTTATAACA
ACCATCGGCAAAATAATGGTCGCTTGTTACTCACCGCTGACTGTCCGCCC
AAATTTTTACCGTTTAGCCTATTGGATCTTAAAACGCGGATGGGATGGGG
GCTTACCTTGAAAATTCAGTCCTTGCGCGATGATCAGCTAATTGAAGCTT
TAACCTATAAAGCACATGATTTAGGTTTTGATATCCCTCCCGGCGTGGGA
AAGTTTCTACTCAATCATTATGTGCATGATTTGTCAGCTTTGTGGGTATT
ACTTGAAAAAATTGATCGCGCCACCTTGGTAGCAAAACGTAAACTAACCA
TCCCTTTTTTGAAGCAAATTCTGGAAGAACAGGCTTAGAAGGCTACAAAT
CACCCAATTACAACCCCATTCCATACTGTAAAAAAATTGACATTCTGTTT
TTTTTGAATTTTCGGTTAGAATGGTGAGATTTCATTGACACTGTCATTGA
GGAAACCCTGGCAAGGTGCCAAGGGTTAATAAAGTTTTCATTCATTTAGA
GTATAACCATGACTGATCTATCGCTATACAGAAATATCGGTATCTTCGCA
CACGTAGATGCCGGTAAAACAACCACGACCGAACGGATTTTAAAATTGAC
CGGAAAAATCCATAAAATCGGTGAAGTACATGACGGTGCAGCGACAACAG
ACTTCATGGAGCAAGAGCAAGAACGCGGTATTACCATTCAGTCTGCCGCA
ACATCTTGCGAATGGAATGGTCACCGTTTAAATATTATTGATACTCCGGG
TCACGTTGACTTTACTATCGAAGTTTATCGTTCACTGAAAGTATTGGATG
GTGGTATCGGTGTATTCTGTGGTTCTGGTGGTGTTGAACCCCAATCAGAA
ACCAACTGGCGCTATGCCAACGACTCTGAAGTTTCCAGGATCATTTACAT
CAATAAACTTGACCGTTTAGGCGCTGACTTCTATCGCGTGGTTAAACAGG
TAGAAGATGTATTAGGTGCACGCCCTTTAGTGATGACACTCCCTATTGGT
ACTGAAGAAAATTTTGTGGGTGTAGTTGATTTGCTGACCCGCAAAGCTTG
GGTTTGGGATGATTCAGGGGATCCATTGAAATACACTATTCAAGAGCCAC
CTGCAGAAATGGCAGATCTTATTGAAGAATGGCGTGAAAAACTGATTGAA
ACTGCTGTTGAGCAGGATGATGATGCCATGGAAAAATATCTGGAAGGTAT
TGAACCCGACATGGAGACCGTTAATCGCTGCATCCGCACTGGTACCCGTG
AACTGGCATTTTTCCCTACCTATGGCGGCTCTTCTTTCAAAAACAAAGGT
GTGCAGTTGGTATTGAATGCTGTTGTTGATTATTTGCCTGATCCTACCGA
AGTTAAACCACAACCTGAAGTGGATCTGGAAGGTAACCCAACCGGTACTT
TTGCGATTGTCGATGCAAGCAAACCTTTACGCGCCTTGGCATTTAAAATC
ATGGACGACCGTTTTGGTGCTCTTACCTTCTTACGTATATACTCAGGAAG
ACTGGAAAAAGGAACTACGGTTTTAAATACCTTTACCGGAAAAACCGAAC
GTATTGGTCGTATCGTTGAAATGCACGCTAACTCACGTGAAGAGCGCGAT
TCTGCCCAAGCAGGTGATATCGTGGCAGTTATCGGTATGAAAAACGTACA
AACGGGTCATACTTTATGTGATCCAGACAAGCCAGCAACATTGGAACCAA
TGGTATTCCCTGATCCAGTTATTTCTATTGCTATTTCGCCTAAAGATAAG
GGCAGTAACGAAAAAATGGGTATAGCACTGGGTAAGATGATTCAGGAAGA
TCCATCTTTCCGCGTTGAAACCGACCAAGAAAGCGGCGAAGTCATCATCA
AAGGGATGGGCGAATTACATCTTGACATTAAAGTTGATATTTTAAGACGT
ACTCATGGTGTGGATGTAAACGTAGGTAAACCTCAAGTTGCTTATCGGGA
AACGATTACACAACGCATTGAAGACAGTTATACCCATAAAAAACAATCAG
GTGGTTCTGGACAGTACGCCAAAATCGATTACATCATCGAACCAGGTGAA
GTGGGTAGCGGCTTTGTATTTGAATCTACCGTTACTGGTGGTAACGTACC
TAGAGAATACTGGCCAGCTGTGGAAAAAGGTTTCAAAGCAAGTATCGATA
AAGGTGTTTTGGCGGGCTTCCCATTGTTAGACTTCAAAGTCAATCTGACC
GATGGTTCATTCCATGCTGTTGACTCGTCCTCTATTGCTTTCGAAATTGC
CGCACGCGCTGCCTATCGTCAATCCATTCCTAAAGCGAGTCCACAACTGT
TGGAACCGATTATGAAAGTTGATGTATTCACACCAGATAGTCATGTGGGT
GATGTTATTGGCGACCTTAACCGTCGTCGCGGTATGATCAAATCACAAGA
TCCAGGTGTAACAGGGGTTCGAATTAAAGCCGATGTTCCGCTTAGCGATA
TGTTTGGTTATATTGGTGATTTACGTACCATGACTTCGGGTCGTGGTCAG
TTCTCAATGGAGTTTTCTCACTATACACCTTGCCCTCGCAACGTAGCAGA
AGAAGTCATCAAAGAAGTTAAAGAACGTAACAAAGATAAATAATCATTAT
ATTGGGTGGTAACTGAAGACTGATTTCGGTCTTCAGTCCAAATCACTTTT
ACATTATTTATCTACCTGCTGTCTTTACAACAGGTCTTTTAAACCATAAA
GTTTCCGTACGGCGGAAACTTGTTCATTATCATTACCTTGGAAGAACATT
ATGGCTTTTGTCATCACCGAAAACTGCATCAAATGCAAATTCACCGATTG
CGTTGACGTCTGTCCTGTCGACTGCTTTCATGAAGGACCTAATTTTCTGG
TTATCGATCCTGATGAATGTATCGATTGCACACTTTGTGAACCAGAATGC
CCTGCTAACGCAATTTATGCTGAAGATGAAGTGCCTGAAGGGCAAGAACA
ATTCATCGCGTTGAATGCAGAATTGTCAAAATTATGGCCCGTTATCACTG
AAGTGAAAGACGCTTCACCCGATGCCGACGAATGGAACGGCAAAACTGGG
AAGCTTAGTTATTTAGAACGATAAAATCTGATGGCTGAACGCGCTGAACG
CGTTCAGCCATTAATCATGAACTACAGGATAACATTGAACAACCCGCTCG
TTGTTTAGCCCAATCGGGTCGTTTGGCAGTAAAACGTGATTTACCTGGCT
GCTCAGTGTACGGCTGACGTAGCACGTCTAACAATTCTTCCACCAAAGCA
AAATCTCCCTGTTCAGCCTGATCAATGGCTTCTTGAGCGAGATAATTTCG
TAATACATAACAAGGGTTAACACTTTGCATTTGCGTAATACGATCTTGAT
CATTGATGGTATTTTTCCGCAACCGCTGTAAATAGTCATTAAACCATGCT
TCGGCTAATATCGTACTCTCGTGATCTAGCGCTTTATAACTAACCTGTTC
AATAAAAAGGTAAAACTCACTTAGCGTCGAATTGACATTCAAATTGGCTA
AACCTCGATAAAACAAGGTCATGTCAACTTCTGCTATCTGTAACAATTTA
AATAAATCTGTCAACAAACTCTCATCACTGTCTGGATTAAACGTCTCTAA
TCCCAACTTAACGGCTTGCATAGTTTGCCAACCTTTTTCAAATCGTGAGA
AGTAATGACTTACCGCCTGCTGTAGAGGTTCTGCGCGTTTAATCAATGGG
TAAATAGCATTGGCCAGCTGCACCAAATTCCAATAGGCGATTTGTGGCTG
ATTTCCATAGCGATAACGACGACCCTGTGCATCTGTAGTGTTTGGTGTCC
AATCAGGATCATAATTTTCTAACCATCCATAGGGACCATAATCAATGGTC
AGCCCCAGTATCGACATATTGTCTGTATTCATTACACCATGTACAAATCC
TACGCGTTGCCAATGAATAATCATATCGGCCGTTTTTTCACAAACCTCTG
TGAACCATTGCAAATAAATCGCTGGGGTTGGAGATCCTAGATGGGGAAAA
TCATGTGCTATAGTGTAATCTACCAGTTTTTTTAAGGTACCCAAATCATC
ACGGGAGGTGAAAATTTGAAAACTGCCAAATCGAGTAAAAGAAGGTGCAA
CTCGGCAAACCACTGCACCCTGCTCCCATTGCGGATTACCATCGTAAAAC
ATATCGCGTCTAACCTGTTTTCCGGTTAGAATGACGCTTAACGCACGGGT
AGTGGGTACTCCCAAGTAATACATTGCTTCACTGCATAAAAATTCGCGAA
TAGATGAACGTAACACAGCCAGTCCGTCTGCACTGCGTGAATAAGGTGTC
AGACCGGCACCTTTTAATTGTAAAGTCAGATATTCGCCTTGACGCGTAAC
AGCTTCTCCAAGATTAATGACCCGACCATCACCCAACTGTCCTGCCCAAT
GTCCAAATTGATGCCCTCCATAACAACAGGCATAAGGGTCCATTCCTTCA
GCTAAACTATTGCCAACAAATATTTGACTGAAAGCTATAGATTGACAGAC
GTCTGCAGATAAATCCAGTTGTGCGGCCATATCTGGAGAATAGGCCACTA
AGGTAGGCTCTGCTACTTGAGTAGGGATTACGCGAGAATAACAGGCTTGG
TAAACTTGTCGGCGATAATTGTCAGTTTCAGCATCAGCAGGAAGTTCACG
CACAAAACGATTATCAAATTTTAAGTTGTCTAATGTATATCTGTTTGCTT
GGGTAGACATAATATTTTGGCTAAAATGAGCTCAGATTACGGATTTCTGC
AACAAAACACCCCTCTGTAGGGGCATCACACCTTTAATTTTTATCAAACA
GGGATTACTTATGAAAACCCATAGCTTACTGACTGGAAAATTTAACTTAT
TATTGCTTATTTGCAGTATTACTGCCACACAATTGACAGGCTGCTTTACG
GTGGGACAAGAATTCGCGGCCAGCCGGGTTTCCGAAATCAAAATTGGTCA
AACCCGGAAACAGGACATTAACGATCTCTTTGGTACACCCTGGCGCACTG
GCTTAGAAGATGGACACACCACCTGGACGTACGGCATATACAAGTATTCC
ATATTTGGAAATAACGATACACAGGATTTATTACTTCGTTTTGACCCTCA
AGGTCTGGTGCGCTCTTATACGTTTAGTACAACACGTAAATAAAAAGCTT
AATTAATTTTGACTTCAAAATGCATGGCTTTGATGATACCAACCAATTGC
TGGCGCTGAAGTTTTATCGGTGCCAGCTCTGCTTCAAGCTGAGCGATACT
GACGGCAACCATATCTTTTGACTGATTGATTTTTTTAAGCATCTGCAACC
GACCTTCGATTTGAATTTTATGATCTTTAATCTGATGAATAAGTGGATTT
AGTACGCTATTGCTCCAAATTGCAGAATCTCTGTAAGCTTGTTGCAAAAT
ATATCTGGCTTTATAAATCAGGGTGGTATAAAGCTTATTGATGACGACAC
TTTGCTCAGTCATGGTGGTTCTGGCGCTATTTCGAAATGCATCACCCTCT
GCAAAAATCTGTTCTAATTCGAATTGATAATATTTAATTGAAAATAACTC
TGGTTCAATTTCATTAAAACCATAATCATCACGAAATTTTTTATGAATAG
CCTTTACCAAACGACGCGTTTCATCTGTAATATCTAAAGAATCTTGCAGC
AGATCTCGCAACTCATCAAATAATTTACGGATACTCTGTTTTAAACCAAA
GGTGGTTAAACTTTTGTCCATTTCCACCCGGGTTCTCTTGATAATTTCGT
CAATTTTTTCATTCGCGAAACTATTGATCAGCATTCTGGCTTGTACAGCA
AACACTTTACGACTGGCTTGAAAATTTTCCACATTTAGCAAATAGGTACT
TTGATGTTCACGGGTTTCCGCCATCAATTTCTCTGTCATTTCTTGATTAT
TGAAATCAATCTGCTTAAATTCTTTTAATTGTTTTTCTGCATTAACAATT
TTAGTTTCCATCAACTTCAAAGATTCACTAACCATATACCCAATTTCTTT
GCGTACCCCCGCTGTCAGGATGTTACGACGTTGATCGAGTATATCTTTGG
ATAGGTAGTTTTCTAACTTTTGCAAACGGCTTTTTTCAAGCAAATCAGCA
TCATTTCTGATTTTTGCCAATAATCCTTGTTTTGCAGATACCGCAAAGAT
AAAATTCTGGTCGATATTTAAAATAGATGCAGTGGATTGAATTTGATTTT
GAATGGCAGCATCGCAGTTGTGATTTTCAGCCAAATCATCCCACATGGAA
TCGATTTTGTTCATCACTACAGCCAAACCTTGACGCTGTTGACCACTAGC
ATTGCAAACATGGGAATTCCACATTTCCAGATCCGACTTCGTCACTCCCG
TGTCTGCAGCCAGTACAAAAATAATAGCCTGGGCACTGGGTAATATATTT
AAAGTTAGCTCTGGTTCACAGCCTAATGCATTTAAACCTGGAGTATCAAG
TATGCATAAACCTTCCTTCAATAACGGGTGTGGAAAACTAATTAAAGCAT
GACGCCAACAGGGTATTTCCACATATTCAGGATTAATATTACCTTGTTCG
GCAGCTTCTCGCTCATTCCATAAACCTAGTTTATACGCCTTATCTTTACT
AACCTGCTTGGTTGCAATCAGTGATTTAAAGGCTTCCTGCATCTGTGTGG
GCGAGTCACAATCCAAATCAATTTGTGTCCAGCAATCAAGCTGACTTTTA
TAATTTAATAAGGAAGTATCTTCAAGACGAGTTTCAATGTCGAGCAAACG
AATATAACTGCCACCTTTTTGATCCCAAAATAACTCGGTGGGTGACATCG
TGGTGCGTCCGGGCGAAGACGGCAAAAGTCGCACGCCGGTTTCTGCAAAA
AAAAGTGCATTGATTAATTCTGTTTTACCACGGGAGAACTCAGCAACAAA
CGCCAATGTTACTCGATCAGCACGCAGACTTTGTAAAATACTCAGTATAG
TATCGTTACTTTGTTCATCATTGAATTTATTATATCGACGCCATTCCCTA
TACAATTCAATTGATTGTATTAACTTATCCCGCCAATGTGAATAGTCTAG
CAACTCTTCTTTAAATTCCAGATTTCTCATAGTAAACCTACTCTGCTGAC
TAACTCATATAAGCACATAATGATCACAAATTTTAAACAAGACCAATCGT
ATAGCCTGATTTGGCAATCAGTCGCTATAGTGACATTTGCATTAAAGACT
TGCATGGATTAATTATCCTAGAAACAGCAGTTGAACGTACCCGAGGGTGC
CGTTTTCAGTTTGTCTGGCAAGGCGCGATACACCACATGGCCGCATTCTA
AAAGGAATTGCAACGCAGTTAGATGAGCTGAAAACGGTATCGTCGGCTGT
GTAGCGGTCTCACCATTTAGGTGAGTACGATTAATGACTAAATTCATTGA
TTCTAATAACTTTAATTAGTTAACGAAGCGGTCAACTGCTGTTTCTAGGA
TTAGAGATATCAGGAATTGGTATTAATACCATATTCTTGACGATAATCAT
TAATAATAGCTAATTTTTCAAAGTTTGAGACATCTTGCCGAATAAATTCA
ATAATATCTTCTAAAGATATAATCGATAAAACGGGAATGCCAAATTGCGC
AGAGACTTCCTGAACTGCTGAACGCGCAGAGTGACCTTTTTCCTGACGAT
CCAAAGCAATCAATACCCCTGCTACCGTTGCGCCTGCAGCATTAATAATC
TCTACTGATTCACGCACAGAGGTACCCGCAGTTATCACATCATCCAGTAT
CAAAACTTTACCATATAATGCTGAACCCACTATAACACCACCCTCACCAT
GATCTTTCGCTTCTTTACGGTTAAAAGCAAACGGAATATCTGTTTTCTTA
CGTGAATAGGCAATAGCGGTTGTACTGACCAAGGGAATGCCTTTATAGGC
AGGTCCATAAAGAACATCGACTTCCAAACCTGAATTAATTAAGGCTTCCG
CATAAAACTGCCCAAGCATATCCAGTTGAGCCCCCGTTTTAAACAAACCT
GTGTTGAAAAAATAAGGGCTAGTGCGTCCAGATTTTAATTGGAATTCGCC
AAATTTAAGCACGCCACAATTCAAGGCATATTGGATAAATTGTTGTTGAT
ATGCAAGCATAGTGAATTTTAATATAGGTATTTGATGATTGATTATACCC
TGCTTAGGTTAAGGACAGAACTTTTCGAGAATCACATCAAGAAAATCCCA
GCCTTTAGCGGAACAACGAAAGCGTTGCTGATGTTCTACCAATAAACTTT
GCTTTAAACATTGCGTTAATGTGGGTTCCAGACTTTTCCTGTCTAAACCG
GTGACTCGCTGATAGTCATCCAGACTAAAACCGTTACTCAAGCGCAGGGC
GTTCATTAAAAACTCCAAAGGCAATTGCGCAACTTCAATAACAGTACGCT
GATCAACACAGGCTTGTTTTAAATACTGCTCAGGATTTTTAGGTTTAGCT
GTTCGTATAATATGGGTTGGTAAAGTTTGACTAATTTTTCCATGTGCTCC
AGCTCCAATGCCCAGGTAGTCACCAAATTGCCAATAATTTTTATTATGTT
GACACTGATAACCCGGTAAAGCATACGCGGAAACTTCATACTGCTGATAA
CCATTTTCTGCCAATTGTTGCTGACAGGCTTTTTGTGCACTGAATATATC
TTCATCATCGGGTAATAACGGAGGATACTTGTAAAAATAAGTATTGGGCT
CCAATGTCAATTGGTAAAAAGAGATATGCGTTGGTTTTAAAGCGATTGCG
GTTTGAATATCATGCATGGCGTCAGCAAGGGTTTGCCCCGGTAAACCAAA
CATGAAATCCAGATTAAAATTTTCAAATCCGGCAGCACGTGCAATTTCCA
CCGCCCGAATAGCCTCTTTAGCATTATGAATACGGCCTAAATCTTTCAAA
TACTGGTCGTTAAATGTTTGGACGCCAATAGATAGCCGGTTAATACCTAT
TGACCGAAATTCGTGAAATTTGGCACTTTCAAAACTACCAGGATTAGCTT
CCATTGTGATCTCACAATCATCCGCCAAAGTTACACATTGTTTGATTTCA
GACAGTAAGCGTCCAATTTCTGTCGCCGAAAATAAACTAGGCGTACCACC
CCCCATAAAAATACTGATTATTTGGGGTTGGGTCACCAGCAAACTAAGTT
CACGCTGTAAATCAGCCAGTAAAGCGTCAACATATTGCGCCTCTGGTATA
GCCGATTTTGTTTCATGCGAATTAAAATCGCAGTAGGGGCATTTGCGAAT
ACACCAGGGAAAATGAATATACAAGCTAAGTGGCGACAAAGCTTTCTCGC
TTACCACACACCCACACTAGGCATAGATGCCCAAGGCTCCTGAATAGGCA
AAGGGCTACCTTTTTGCAATAGTTCTATGGATATTTGATCAGGAGAACGA
ATAAAAGCCATCCAACCATCACGTGGAGGCCGAAGTATGCTCACGCCTTG
CTCTAGGAGGTCTTGACAAAAATCGTAAATATTATCCACTTCAAAGGCCA
AATGTCCGAAATTTCGTCCGCCAGTATAGTCCTCTGTATCCCAGTTATAG
GTAAGTTCCAACAAGGGCGCATCCATGTTTTTTGCCGCCACAAAATCAAA
AGATGCGGATAAATAAACCAGCGTAAAACGCCCCGCTTCACTTTCCAACC
GTCTTACTTCCACTAAACCCAACTTTTGACAGTAAAAATCTAATGATTCT
TCCAGGTTTTTAACCCGAATCATGGTATGCAGGTAACGCATAATTATACT
CACCGATTTAAATAAATCACTATGGAAAACGGATTTTAAGTTAAATCCAA
TTTTCATATCGAAGTATTTTGTCAGTACCAAGATTTTAAATTAATCAGTA
TTTCAACTTATAATAACCCTCATTATATTCTAGCAAAACTGATTTATGTA
CCCAACCAGCACTGAGATAGCCGCATTTCTTAACGAAGATATAGGTAGTG
GCGACTTAACTGCAACTATTATTCCAATCAATACTAAGGCGACCGCCAAC
GTAATAACACGACAGGATATTGTTCTTTGTGGACAAACTTGGTTCGAAGC
TGTGTTTAAACATTTAAGTACAGACGTATCGATTGAGTGGTTTTGTAAAG
ACGGCGATTTTGTAAAAGCTAACACCATACTTTGTAAGTTAAATGGGCCC
GCCCGCAGCCTGCTAAGCGGCGAACGTACGGCATTAAACTTATTGCAAAC
GCTTTCTGCGACAGCAACATCCGCGCGCTTATACGCAAATGCCGTTGCAG
GTACGGACTGTAAGGTACTCGATACACGCAAAACCATTCCTGGCTTACGC
CAAGCCCAAAAATATGCGGTAAGGTGTGGTGGCTGTTTTAATCATCGCAT
CGGCTTATTTGATGCCATTTTAATTAAAGAAAATCATATCATTGCGGCTG
GCTCAATATCTCAAGCCGTATTGTCTGCCAGACAGTGCAGTCAGGCAATG
GTGGAAGTTGAAGTGGAAAACCTGGATGAATTTGCACTAGCCTTGGCTGC
AAAGCCTGACCGCATCATGCTGGATAATTTTTCAATTGCCGATATCGTAA
CAGCCGTAAATAACAATTGCGGCAAAGCGGAGTTGGAAGCTTCAGGAAAT
ATAACTTTAGACAATATACGTGAGTATGCGCGAACAGGTGTAGATTTCAT
TTCTATAGGCGCATTGACCAAACATTTAACTGCGGCCGACCTGTCAATGC
GTATTGAACTAAGGTCGACCGAATAAAATAGTGCTTAACTAACTGCGTCT
AACCTTTCGTTTTCATAAAGGCGCAGTTTTTTCCAATTTGCAAATTTGGT
ATCATCGAACTCTGCGTCATGATCAATTGCATGTTCATAACAACTACGGA
AAAGGCGCGCTGTACGGAAAGCATGTAGCTCATCATCAGCAGTAACAATT
TGTACATTACCAACCTGAAAAGTTTTGTTACGTGATTTACCGTCTTTAAC
CCAGAATACTGTATAGCATAAATAGCTTTTATCTTTACGATGGTCAAACT
TAATGGTTCTAGACACACCAGTAACACCGGTAGTGGTCTTATTTTTAGGT
GGTTTCAAAAAGCGGGTTTTGCTCCCTTTTAGCACAACCAGCATTTGATC
CCGCCAAGTAATTGCGGCTTTTAGAGATTTTGTTTTACTTCCCCACAGCT
TATGGGAAAAATAGCGGCTGCTTTCTTTGCCGCGACGAACAATACGCACT
TGAAATCCAAAGGCATCAGGTTCGGTTACATGTTTAACTTTTGTCATACA
TCATCATCAAAAGAAATTAACATTAGAAAAACTCGTGCATTGATTTATTG
ATCTAATTAACGAGCCACCAGTGTAAGTTACGGATTACAAATTAACGCGA
ATTTGTCAGTTGCGCAAGTAGTATTTTCATAGTTTATTAATTAGCTCACA
AGAAATTTAGTGTAGAATAGCTATCGGCCTTTTAACCGAGGCATAAAGAA
TATTATAACCCTTTGTTTTTGAAAAAAATTAGGAGAAAATTGATGAGCGT
TTTAGTTGGCAAACAAGCACCTGATTTCACAGTACCTGCAGTTTTAGCTG
ATGGTGAGATAGTTGATTCTTACAGTTTTTCCGCTGCAACTAGCGGTAAA
TACGCGGTTATTTTCTTTTATCCGCTAGACTTTACCTTTGTCTGCCCCAG
CGAATTAATCGCTTTTGACCATCGCATCGATGAATTCAAAAGTCGTGGCG
TAGAAGTGGTTGGCGTTTCCATTGATTCACACTTCACTCATAATGCTTGG
CGTAACACACCTATCAATGCAGGAGGCATTGGGCCAGTTCGTTATACTCT
GGCAGCAGATATTAAACACACTATCGCAAAAGATTACGATGTAGAATCTG
AGGGCGGCGTCGCTTATCGTGGCAGCTTTCTGATTGATAAATCCGGCAAA
GTCCGCCACCAGGTAGTAAATGACCTACCCTTAGGTCGTAATATAGACGA
AATGTTGCGTATGATTGACGCGTTACAATTCCATGAACAACATGGCGAAG
TTTGCCCAGCAGGATGGAATAAAGGCGATGCAGGCATGAACGCTAACCCT
AAAGGTGTAGCCGAATACCTGACAAAAAACGCAGACAAATTATAAGCGTT
AACGTTAAAAAAGGCGCGTTGCATCGGCAATGCGCCTTTTTTATGCCTGA
CTATCAATCTGGTCAGAAATTTATCCAGTCACTCCATGCGCAATCGTTTG
CATTAACAATATTAATCCTACGCCAGCCAATATAAATCCGATCTGTTGTA
ACGATGTTTTGAGATCCGTTTTTTGGTGTAACGAGGGTATCAGATCCGCT
ACCGCAATATAAATAAAACTGGAAGCCGCCAAAGTCAGAAAATAAGGCAA
TAATGTATGCAAATCACCCAAACTGAAATAGGCCAACACTCCCCCCAATA
CTGTTGCCAAGCTTGATAAAATATTGTAGATAAGTGCCTTTCTCCGGCTA
TAACCACTATGTAACAAAATTGCAAAATCCCCTACTTCTTGTGGAATTTC
GTGGGCAGCTACCGCCAGACTCGTCACAATACCCAGCTGTACATCAGTCA
TAAATGCTGCAGCAATCAGTACACCATCAACAAAATTGTGAATACTATCG
CCCAAAATAATAAAAGTACCCGCCGGACGATGATTTTGCTGAACAGCTTG
ACTGGTGTGACCATGCCCATGAAAGGCATGATCAGCATGCGCTTCTTCGC
CATGCGCTTCACACGCATGTGAATGACAATGCCGCCAAATCAATAATTTT
TCCAATCCAAAAAACAGCAGGATACCAATCAATAGCGTACTGGATAATAC
CGATATTTCGGAACTAGCAACCTCTTCAAAAGCATGTGGAATCAAACCGC
AAAAAGCACCTGTTAATAATGCACCAATCGCAAAACTAATTCCATGCGGC
AATACACGTTGCCGTTGTTGTTCTGGTAACAATAAAAATACACTAGCCGC
TAACACACTAAGAACGCCACCGATAGCGGTAAAAATAATAATATAAAACA
ATAAACTCAAGACTTTGAACTCCAGATCAAACTCGCCATGCGACCGGTAA
CAGCGCCATCTCGACGGTATGAATAGAATCGAGCGGCATCTGTAACCGTA
CACAAACCGCCACCGTAAATTTGTTTGACTCCCAAATGGTTAAGTTGAAT
TCGCGCCAATTGATAAATATCTGCCAACCATTTACCAGACGAAATTGCCT
GAAAAGCTGTTTTATAAACAGCACTGTCATCAACAAAAGCATTATAAACA
GCTTCGCCTACTTCAAAATGCCGAGGTCCAATGGCAGGACCAAGCCATGC
AAGAACCGATTGGCAATTCATTTGTTTAAAAGTTTCAGAAAGGATTCCAG
CTTGTAACCCTCGCCATCCAGCATGGGCAGCAGCAACCACCCGCCCCCCA
TCACCACAAAAAAGTACGGGTAAACAATCAGCAGTGAGTATTGCACACAC
CACGCCAGGCTGATCAGTATAACTAGCATCTGCACATTCCAAGCCATTAA
CAGTATCAGCTTTAATCACCCGCACGCCATGCACTTGCTGTAACCAAACT
GGTTCACTTGGCAATTGCAACATTTCCTTGATAATTTCTCGATTACGATT
TACATGGTCTGAATAATCATTAACGTGCGTAGCTGGATTTAATGTCGAAA
ACGCACCAACACTGACGCCACCAGACCTGAGGGTCACAGCAGCATGGATA
TGGGCTGGTAGAGGCCAATCAGGTTTAATCCAGTTCATTTTCGGCCAGCA
CATTTAGCAAATGCTGCATATCGTCTGGCAATGCTTGTTCCCATTCGCAA
TATTCACCCGTTTCAGGATGCTCCAAGCCCAATTTGACTGCATGCAAGGC
CTGCCGCTTGAAACTACGTAAAGCATCAGCAAGGGCAGGATTACAATCAG
CTGGCATTTGAAAGCGCCCGCCATAGACCTGATCACCCACCAACGGATAA
TTGATATGGGTCATGTGTACACGAATTTGATGAGTGCGCCCTGTTTCCAG
CTTAACGCGAATCAATGTATGGCGTTTAAAACGCCTTTCCAATCGATAAT
GAGTAACCGCTTCCTTACCATCTCGTCTTACCGCATTACGCTTACGATCA
ACTGGGTGACGCCCAATGGGTTCATCAACGCTGCCCCCAGCCGTCATCCA
GCCTTTAACCAGCGCTAGATATTCGCGGGTTATACTCCTGTCCTGCAATT
GCCCAACTAGACTATTATGGGCCTGTAGAGTTTTGGCAACCATTAATAAC
CCAGTTGTATCTTTATCAATACGATGCACAATACCCGCACGAGGAAGAGT
ATTTAGCTCAGGATCGTGATTAAGCAAAGCATTGACTAAAGTGCCATTCC
AATTGCCAACTGCTGGATGTACTACTAAACCAGCGGGTTTGTTAATGATT
AAAAGTGAGTTATCTTCGTAAATGATGTCCAAAGGAATATCTTCAGCATC
ATAGTCCAAGACCGCTTCAGCTTCTGCATCTAATTCAATTTCTTCACCAC
CATCTAGCTTGTCTCTGCCTTTCAAGACCACACCATTCACCTGCACTCGC
CCGGCTTTAATCCAGGTTTGCAGCTTACTGCGAGAATAGTCAGAAAACAT
TTCTGCCAAACATTGATCGAGGCGCATGCCTGCCAGTTCCTCAGGAACCC
TTGCCGTTATTATCGTCATAATCGTTTTTAAGTTATACTCCTAACCAAAT
GCCGCTTTAAGCGCCAAAAAACCAACAATATTACAACGTGTTGTCTATCG
TATGCGATTTCTTTTAGTAAAAATTATTTTTCTTGCAAGTTTAATCTTAA
TTTTATCAGGCTGTGAAACCCTGGGAGGGTTATTTGACAAGGGCTCATCA
TCCAGTAAAGAAAAAGAAGATGAGTTTGCCAACTGGGATGAAAAAAAATT
CCATGACGAAGCAAGAACCGCTTTGGATAAAAAAAGTTACCAGAGAGCCG
TTGCTTTATACGAAGCATTAGAAGCTCGTTATCCTTTTGGCGAATATGCT
CCGCAAGCACAAATAAATGTGGCTTATGCTTATTACAAAAATGACGATCC
AGAAGCGGCCATTGCGGCAGCAGATCGGTTTATTAAAACCCACCCACGCA
ATCCTAATGTCGATTATGCCTATTATTTGAAAGGCTTGGTGAATTATAAT
CGTGGGATTGGTTTTATTGATCGTTTCTTACCAACCGACTCATCGCAACG
CGATCCGGGAAGCGCCCGCGATTCTTTTGACAATTTTCAGGAGTTAATTC
GTCGTTTTCCCAATAGCCAATATGCACCCGATGCAAAACAACGTATGACA
GCACTACGAAATAATCTGGGTATGTACGAAATTCATGTTGCTGATTTTTA
CATGCGCCGCAAAGCTTATGAAGCAGCAATCAATCGTGCAAATTATGTTC
TGAAAGAATTTCCGCGCACTCCTGCAATTCCAATTGCATTGCAAATGATG
GCAGACGGTTATCGAAAACTGGGTTTAGAAGATATGGCTGCGGATGCTGA
TCGAGTATTTAAACTCAATTATCCTAACGGAGCACCGATGGGTGATTATA
AGGATGAAGGCGTTATTCAAAAAATATGGGATACCATGGGCTTAGATCAC
CATTAACACTAAAACTCGACCATTCGCTTGAAATAATAGCGTCTAAATCA
TTAACTTTGATCGTTTGTTTTCGAAAGTGCTTACTATACATGATGCGTCT
AGTCTGTCTGTTACTCTGCCTGCCACTGTTAACATACGCTGACAGCAAAG
CCGAAACTCTGTTTCAGAACAGATTTTTTTCACTATCGCAAAATACCGAT
TTATTATGCGCAACCAGCCAACAAGAGTACGCTCCCATTGGCGCATTGGC
TGCCATTATCGAATTTTACGAAGCTAATCATCCTGGCTTGCGAAAACAGG
CTGTTTTAGTGCTCACCGATCATAATAATCCCGAGCATCTGGCAGATTTA
ATTGGCTTCCGTCGTGATTGTGCCAACAATCAAGCCGATGATTTATGTGT
ATTAGAAAAATACTGGGGTGACCGTGATGCAGCCTGGCGAGCATTGGCAT
TATTTTACGACACCAAAACCATCATTAAACATAGTGATGATTACCAGTTG
CCTCGCTTTAAAGCCGATCATTTACGGATTTTCGAAAAAGCCATTCGTAA
AATTCCAGCTTTTTTACGAAAATCAATTAGCAAAGCTAAGCCAAATGATC
ATTTAGCTCAAGAAATTGCTAACAAACCCAGCGCATTACAAGCACTGATT
CTTGAAGCGTTTCCCGATGATTACAAAACCAGCATCTGGCAAGATCATAC
TCACCCACTGACACTGGTTCCTGGTTACGGGTTCCGCAACCAGACAGTAG
CACAAGTGTATAGTGGTCAGAATCTAATTATTTTTACAATTAAGGCTTTC
GATAAAGGTAAGGAAGGATCGTCTTATCGTGACATTGATCTTGAATATCT
GGTTGATTTCCGTTTACCCATTGTAGTGCATGAAATTGCTCATACCATTG
ATAATTTTCACTTTTGGAACGGTACAGACGATTTATACTTTTTCTATCAA
TATCGAAAAATTTCTAACGCTGAAGAGACTGAGAAAATTATAGCAGAAGC
CAAACTGGCTCTTTGGCCATCTAAATGGTTTGAAGCTTTTGAATATTTAT
GGGAAGTTAACGAAGGGCGTTACGACGGTAACACACAGGAAAAACTGGCA
GAACTGATGGCACAGTATATCCTGATACCGGAGCGCCTTCAGCAAAGCGC
ACCTGTTGCTTATTTGTGGTTACGTGACGAAGTATTTAAAGGAATTGAAT
ATCAAGGTTATGATCATTGCAATACAGCTCTCACCCGCCCTTTAAAATGG
TGGCAAGATGCCACATCTAAAATGCTGGGCCGCTAATCGGGCTAATCCTA
TTGAGCATTGCTTAAGAAACATACTGCTTTTTTATTCTGGTTGACTAGAT
TTTGTCGGACTGATGTAAAATTTTTCTATTTTTTAACGGTTATAGATACC
CATGAAAAAACCACAAACATTATCTTTACAGGAGCAACTTCTCCAATCTG
GCCTGGCTAGTGATGCAAAAGCCAAACAAGTTAAAACTGACAAGCGTAAG
CAGTCCAAGCTACAGCGCAGTCAAGGTATTGAAATTGTTGATGAATTAAA
GATTAACCTGGAACAAACCCGCTTGCAGCAAGCAGAACGCGACCGAGAAC
TCAATCTGCTACGCAAACAAACTGAGGAAAAAAAAGCCTTATTGGCACAA
ATTAAACAAATCGTCACCCTTAATCGTATCGAACAGGATGTCAATGGCGT
CCTATACCAATTTAACCATCTGAATAAGGTCAAAACAGTCTATGTCAGCG
AAAATGTTCGTTTAGCTTTAATTTCTGGTCGAATTGGAATTATTTGTGTT
GATAACCAATATGAAATGGTACCCGCAGAAATCGCGCGTAAAATAGTGTC
TCGCGATGCAGAAAGCGTAGTTCTGCTCAATGAAAATAGTCAAGAAGTGC
ATGCCACGGAAGATCCTTATGCGGCTTATCAAATTCCTGATGATCTAATT
TGGTAACTAGCCGTTTTAGTGGCATTTGCCAATTATCTGCATAATGACAG
GAACCCACACGGTTTGAATTAATAAACTTGTTTGCCAATAAAACCTTTAT
ATAAAGTCATAAACACAATTTTAACATCCAACCACAAAGACCAATGCCGC
AAATATTCTAGATCGTGATGAATACGGGCCTCCATTTTTTCAATCGTATC
AGTTTCCCCCCTACATCCATTAATTTGTGCCTGCCCAGTGATACCCGGTT
TAACCTTATGACGTAGCATATAGCCTTGAATTTGTTTACGATAATACTCG
TTATGCGCAATGGCATGCGGACGTGGTCCCACTACAGACATTGTGCCTTG
CAGTACATTTAAAAACTGAGGCAACTCATCCAAAGAAGTGCGTCTTAAAA
AACTACCTAAAGGCGTAACCCGGCTATCGTTGGCAGTTGCCTGTTTAATA
TTATCACCGTTCTCACAGACCGACATAGACCTGAATTTCCAAACTTCGAT
TTGTTCGCCTTTGATGCCATATCGTCTCTGTTTAAAAATGACGGGGCCTG
GCGATGTGGACTTTATCGCTATGGCAATAGCCAACATCGGAAAAAAAATA
ATGGGCAAAATAATTAAACACAATATTAGATCTTCTATACGTTTTGTTGC
CCCGTTCATCGCATTAAATGGCGTATCAAATACACTGACTACTGGGATAC
CTTGTACATTACTCCATTTCGACTGAATTAAATTAAAGGTAAAAAAATCT
GGCACGATGTTTACAGAAACGGTGCTATCCGCCAATTCCTGAATCAACTG
ATTGATTCTTCTTTCTGCACGCAGAGGTAAAGTGATATAGATGTGGTCTA
TCTCACCATTTTGAGCCATCGACAACAAGTCTTTAAAATTACCAGCCGTC
TGCTGCGATTCGTCAAGCCGGGAGTCCTTACCAAAAGTACGATCATCATA
GTATCCGACAAAGGTGTAGCCTAACCAAGGCATATCAGTCAAAGCTGTTT
TTAATCTTTGCCCCAGACTATTAGCCCCCAATATAGCGTAGTTACGACTA
TTTAAACCATGTCGTCTCAAGTAAGCCAATATAGCTCGACGTGTTGAATG
AACAAGGATAATTAACAAAGGCACCAATGGCAGCCACAACTCAATTACGG
TCCTTGAAAAATGAAAGGTGTCGCTGGATAAATATAATCCCGTAAAGATA
AACACAAATGTTGCTAACCATGAAAACAAAATCCGTATTGCCTCATCAAA
CATGGGCGCACCACGCCAACCATGATAAATCTCCTGATTTTCAGCAAACA
GGCTAAAAAGTACAATGCTACTTAAACTAACAAATAAGTACTCTGGAGCT
AAGGGAATGTTATAAACCTTTAAAGAAGCTAATAGCGAACCAACAATCAG
CAAACTATCAACAGCACGTGTAAGACCCTGCAACTGAGAATGTAAAGGTC
TGATCAAGCCTTTTGAACGTATCTGATTCATAACGCAATTGTCCTATTTA
CCCTTTAATTCAGGTCAGTTATGGATATATTAGCCAACTGTAGTTTTTGA
ATAAACATAAGTAATTATGCCTATGAGTAGCAGAATATTTACCCATACAA
ATTAAACAAGGCTTGTTCACAATGTATTAATGCATTTATCAATACTACAA
TAACCTATTAAACACAAATTTGAAATGTAGGAATCGGTATCACATCAGAT
AATTCACAAAAATACGCCTTCCTGATCAAACATCGGATAAAATCCAGGTA
TTTAATCATTTGTACATTTTTACCAATCTGGAAATCGGCATGACAAACTC
TGCATTTATCTCTACAAAAGCCATTCCTGTTCGCGAGCGACTAATCATGG
CGTTGGATGTATCCAGTATTGCCGAAGCACAAAATTTAGTTGAAGAACTA
GGGGATGCGGTTGTTTTTTATAAGGTAGGCATGGAACTGTTCATGTCTGG
AGATTATTTCGGATTTATCGACTGGTTAAAAGCCCGCGATAAAAAAGTTT
TTGTAGATTTAAAATTTTTTGACATACCCGCCACCGTAGGTAGGGCAATA
AAAGCCTTAAGCATTAAAGGCGTCGATTTAGCCACTATTCATGGTAATGA
TGCCATCATGGAAGCCGCAGTTCAAAACAAAGGCAATTTGAAAGTTTTAG
CGGTTACCGCATTGACTAGCCTTGACCGAGGTGATCTTGACGATCTGGGA
TTTCAATGTAACATTACAGATTTAGTGTTATCCCGTGCAAAACGCGCTTT
CCAAATTGGTTGCGATGGCATTGTGTCGTCTGGATTGGAAGCCCCTCTGA
TAAGAGAACAACTAGGACAAAACCTGTTGGTCATCACACCTGGAATTAGG
CCTGTTGATAATCGCGAGGACGATGACCAAAAACGTGCCGTCAGTGTTGA
TGAAGCCATTCAAAATGGGGCTGATTTTCTGGTAGTTGGCAGGCCAATCC
GAGACGCCATTGATCGTAAAGCAATGGCAGAAAAAATTCAGACTCAAATT
GCTGCCCATTTTAAAGAGTTAAGATAAAATTTTATTCCTATAGAAAAGTG
GGCATAATGCCGAGCTTTAATGCATAAATCTCGCCATTGCACATGAATAA
AATGGAGAATATCTACCTTATTGGTTTAATGGGGGTTGGTAAAACCACCA
TAGGAAAACAACTTGCCAAAGCCTTACATCGCCCGTTTTATGATAGCGAT
AAAATTATTGAGCAAAGCACTGGTACGAGTATTTCCACTATATTCTCCTA
CGAAGGCGAAGAAGGCTTTAGAATTCGTGAGCAAAGTGTCATTGCCGAAT
TGACTGCTTTGCAAGGTATCGTCATGGCAACCGGCGGAGGAGCGATCCTT
AAAGCTGAAAATCGTGAAGCCATAAAACAAACGGGTTTCGTGGTCTATTT
ATATTGTTCAATAGATAAAATACTTTACCGAACCCGACACGACACTCAAA
GACCTTTGTTGCAAACGGCCAACCCCAAACAGCGCTTGCAATCATTGCTT
GCTCAACGAGAACCACTTTATAAAGAATGTGCTAACTTTAAAATAGATTC
CGGTTCTATTCCTGGTAAAACCGTCGTTAAAACCATTCTACAACAGTATC
GAACAGCTTTGGACAATCATGAAAGAATTGATAGTTGAATTAAATAATGA
TAGAAGCTACCCCATTTACATCGGCTCTGGCTTGTTAAACCAATCCCGAT
TATTGACTCAACACATCCAGTCAAAACAGGTAGCGATTGTCAGTAATGTT
ACTGTAGCACCTTTGTATTTAGCAAAGTTAGAAGCAGTGTTGCAAGATTA
CACAGTGCAGTCGGTTATCTTGCCGGATGGTGAGCAATACAAAACTTTGC
ACTATCTGGAACAAATTTTTGATCATTTGCTAGCAAACAAATTTAGCCGC
AACTCTACTTTAATAGCACTAGGTGGTGGCGTTATCGGCGATATGACGGG
ATTTGCTGCTGCCTGTTATCAACGTGGCATTGCTTTTATACAGATTCCCA
CCACATTATTAGCCCAAGTCGACTCATCAGTAGGTGGTAAAACGGGCGTT
AATCACCCTTTGGGCAAAAACATGATAGGCGCTTTTTGCCAACCCAAATG
TGTGATTGCTGATGTAGATGTGCTGGATAGCCTAGAAGATAGACAACTAT
CGGCAGGTCTTGCAGAAGTCATAAAATATGGTTTGATTCGTGATATCGAC
TTCTTATTTTGGCTGGAAGCCAATATGAAAAATTTATTGGCCAGAGATAA
ATCTGCACTTACCTATGCAATTGAACGATCTTGTATAAACAAAGCCGAAG
TGGTTGGTGAAGATGAGTTTGAAACCGGAGTACGTGCTACATTAAATTTG
GGACATACTTTTGGTCACGCCATAGAAACGGGTACGGGCTATGGCCATTA
TCTACATGGGGAAGCCGTTGCAATCGGATGTTGTTTGGCAGCAGATCTTT
CCAGACGTATAGGTTGGCTAAATTTACAGGAAGTTGAGCGCATTATTGCC
ATTTTTAAATCAGCACATTTGCCTGTGTTAACGCCTGAACAAATGACAGT
TGATCACTTCCTTGAACTAATGTCGGTGGACAAAAAAAATCTGGATGGCA
AAATCCGGCTTATTCTACTGGAAGCAATGGGTAAAGCTTCGTTGCCCATC
AATGTCGATCATGCACAGCTGCTTGCAACGCTGAAAAATTATGCAGGATA
ATAAAAAAATTACTCAAACTAATTCAAAGCTGACTGCCAGCAATACTACT
ATGCGCACGTTACTTTCTCAGGAACGTTCCCAAAAGTTAGACTTGCTGAT
TCATTTACTTAGCAATTTGCGTCAACCACTTGTCGTGTGCGGCCCTGAGG
GCATAGGTAAAACCACATTTCTAAACACATTACAAGAAAGCCGTGGCGAC
CAGTGGTGGATATGTCCGCAGCAAGGATCTGCTAATCTAAGCTTTGAAAC
TATTATTAATAATTTGAATCGATTTCTAGATATAAAAGATACAGATAATC
GATTTGATCTGACTGTGCTACGCCACTTTTGTGAACAGCAAAAAGTAATA
TTAATGATCGACGATGCAGGAGAACTGGTGCCAGGTCTCTTAGGCGAATT
AATCGCATTGTCCGAATCAATGCCAAAATTACAACTTGTTTTTTCTATGA
CTTATGATCAATTTCATATTAAACACGCTTCGGATAAAACAGTAGACGAT
TGTCATTTCATTGAATTACCCCCTCTGAACTTAAAACAATGCCGAGAGTT
TTTACAAAACTTATCAGCTCAACCTGGAGCAGCATTATCGTTTCAAGCTG
TCGACGACAATCTGGTAACGGCGCTTTATCGTGAAACGCATGGCATACCT
GGCAAAATTCTGCAAGAACTCCCCAAGCTTGATCGCTACCAAAATCGGAA
AAGAAGTCGGATTGGATTATGGCTAAGTATCACCTTAATAGTTGTTATTA
CTGGCTGGTGTATCACACTGCTTTTGCCATCCTTTCCTATATCAACAAAT
ACCATAGAGACTTCCATCGCTAATCAGCCCGAAGACGACAAGAAAGTCAC
AAAATCACTGTTAGCCATCCCAACATTTTCTGACGTAAAGCCCGATACTC
CTGCAACAACTATTCAGAATCAAGACATAAAAGAAAATGTTTTAACGCCT
AGCCAAATTGAACCCGTTAAGAATGATGCATTTAACAAAGCAGCATTGCC
GACAATAAGCACCAGCGAACCTTCGTCAACTCAATCACTAAACCAAGACA
AGGACATTATCTCGCAAGAAATAAAGCTACAGCCATCTAATTTGCCGGTT
ATCCCTGCCTTGCCGTCCACCAGTACAAATGCAAGTACTGCTCAGATCGT
TAAATCTGCGCCTGTTATTAGTTCTCAAGCTGAAAAACCAACATTAACCA
CTCCGCCCGTAGTTGAGACAACTACTCTCGCCAAAACACCGGAATCCACT
GTCCATACCGCTGAAAAAAAACCTGACAAACCTGTCAGCGAGACTGACAC
TGATGATTGGATACAAGCACAACCAGCGAACAATTATACATTACAAATCA
TGGTTTTATCTAATAAACTAGCTGCAAGCCGTTTTATTAAGAAATACGAT
GAATATAGCGACAATCTAAAATACTATCCAATCACTAAAGGTATCGGCGA
GCCAGAAAAATACGTGCTAATTTACGGATCTTTTAAGACCGCTAACGAAG
CCAAACAATACAAAGCCACGATGCCAAATGAATTTAAACAAGCACTGGAA
AAACGCTTTCGGGCCATTCAAATTGAAAGCAGACACCGAAATTAACACTT
AGCACATGACTATCCTAGAAAACGATTTATTTATCAGAACCCTACTTAAA
CAAGAAGTTGAACGCACTCCGGTTTGGATGATGCGCCAAGCAGGCCGATA
TTTGCCAGAGTATCGTCAAACTCGCAGTAAAGCAGGTAGTTTTATGCAGT
TATGCACCAACCCAGAACTGGCTTGTGAAGTAACACTACAACCCTTAGAA
AGATTTAGTTTTGATGCCGCTATTTTGTTTTCAGATATTTTGACAATTCC
TGATGCAATGGGCTTAGGTCTATCATTTGCTGAAGGCGAGGGGCCACAAT
TTGCACACCCCATCAAAACTGCTGAGGATGTTAAAAATCTCCCTATCCCT
GACCCAGAAATTGAGCTGCGCTATGTAATGGATGCTGTACGTCTGATAAA
AACTAATTTGCATGGTCGTGTGCCATTAATTGGTTTTTCGGGTAGCCCCT
GGACATTGGCAACCTATATGGTAGAAGGGAAAAGCAGTAAAAACTTCCAA
AAAGTTAAAGGCATGCTATTCGAACAACCACTATGCATGCATACCTTACT
AGCCAAACTAGCACAATCTGTTGCAGCTTATCTAAATGCTCAAATTGCTG
CAGGCGCAGATGTGGTGATGGTCTTTGATACTTGGGGTGGCATGCTAAGC
CATGATGATTATCTAGAGTTTTCACTCCAATACGCTCAGCAAGTTCGACA
ATTGCTGAACACAACGCGTGATGGCCAACAAATTCCCTGTATTTTGTTTA
CTAAAGGTGGCGGACTGTGGCTAGAATCAATGGCCGATAGTGGATACGAC
GCACTCGGATTAGACTGGCAAACCGACATTGGCAATGCCAGAAACCGTGT
GGGTGAAAAAGTCGTTTTGCAGGGTAATATGGATCCCATTACGCTCTATG
CTTCACCTGAAGTAATCCGTAATAAGGTAGGCAAAGTTTTAAACAGTTAC
GGTCACGGTAGTGGCCATGTGTTTAACTTGGGGCATGGCATTTTGCCAGA
CATTAATCCTGAGCATGTAAAAGCGATGGTTGATGCAGTGCATGAACTTA
GTCCACAATATCATGTGCGCAGCTAATGTGGATGCAAAAGCAGTTGCATT
TAAGTGCTAAACCGCGCGGCTTTCATCTGATAACAGATGAAATACTACAG
CAGCTGCCTGATCTTAATAAATTTAGGTTAGGGCTGGCACATATTTTCTT
GCAGCATACTTCTGCTTCTTTAAGCATTAATGAAAATGCCGATGTACGTC
GCGATCTGGAGAGTTATTTCTCAAGGGCAGTTCCTGAAAATCAGACTTAT
TTTCGACATATATTGGAAGGCGCAGATGATATGCCTGCACACATAAAATC
CGTCTTATTGGGCTGCTCCCTTACTATACCCATATGTGATGGAAAACTTG
CACTGGGTATCTGGCAGGGTATTTATTTATGTGAACATCGAAATCAAGCT
GGGATGCGCTCTATCTTGATTACCATTAATGGCGATTAAAGTTTGGAGTC
CTTAATGTTGAACATACCTCTCCGACCCGATAGCTTGCTATCTGTTAGGC
TTTGCGCAAAAAACTTATACATTTTCAATTTCAGCGGTGTGAAAAAATGA
AAACTTTCAAATTGTTCAGCATACTGATGTCATCCTTTCTAAGCTTACCC
ATTTTGGCTGACGAATCTATCACTCCCGTGGAAATGACCGTCTATCGAAG
CCCCTCCTGTAGTTGTTGCGGCAAATGGTCCGAACATGTTGAAGCTAATC
AGTTCAATATTAAGACCATCATTACCGATGATATGCAAGCTATCAAAGCC
AAATATGGTATCCCGGACAAATTAGCATCCTGCCATACTGCTCTGGTTAA
TGGCTACGTCATTGAAGGACATGTGCCAGCGAATGATATTAAAAAGCTTT
TACAATTAAAACCCGATGTGGCGGGTATCTCTGCACCCAGAATGCCGTTA
GGCAGTCCGGGTATGGAAACTGAAGGGCAAAAACAAGCTTATCAAGTTAT
CTCTTTTGATAAACAAGGAAAAATGACTGTGTTTGCTGAGCATGAAGGGA
ATTAAGATATCCGTCTCGTTAATTATTCAGTCATTAAAATGTAACAGTTA
CATATACCAAAGAATTGCATAATACTTGGGAATTGCCATTTTTAAGCTGC
TTAAGTTAGGCTTAACGCTAAAATTCGGCCTTTCTTCACTAATGACTGAT
AAAATTAGAAGTAAATAGCGACTTTACAAAGGATAATTTATGGACAAAAA
TGCAAAGATATACGTAGCTGGACACAATGGACTGGTGGGATCTGCCTTAG
TCCGTAACTTGCAAGCCAATGGCTATTCCAACCTGTTACTACGCAGACAT
GCAGAGCTGGACTTAACTGACCAGCACGCTACCGAAGCATTTTTCGCTGA
GGAAAAGCCCGAATACGTTTTTCTTGCTGCTGCTAAAGTAGGAGGTATTC
ACGCCAACAACTCTTATCCTGCCGAATTTATTCGACAAAACTTAGTTATT
CAAACAAATGTTATCCATGCTGCTTACAAAACTAATGTTCAACGATTGTT
GTTTCTAGGCTCCAGTTGCATTTATCCCAGAAACTGTCCACAACCAATTA
AAGAAGAATATCTCCTTAGCGGTCCGTTGGAACTGACTAATCGTGCCTAT
GCAGTTGCAAAAATTGCAGGCATTGAAACCTGTCGGTCATACAATAAACA
ATTTGGTAGCAAATTCCTTTCTGTGATGCCTACCAATCTTTACGGGCCCA
ACGACAATTACGATCTGGATAACTCACATGTGCTACCCGCTCTAATACGA
AAATTCCATACAGCTAAAATTTCCGGCTCATCAGAAGTAGAAATATGGGG
AAGCGGAAATCCTCGTCGTGAATTTTTATATGTAGATGATATGGCGTCTG
CATGCATTTTTCTTGCTAAACTTTCTGCGCAAGCTTATCAAGAATTACTC
AACTATTCAGTTGTTCCTGGTCTTATAAATGTTGGTTATGGCAGTGACTT
ATCTATTCAAAATCTCGCCGAGAAAATTGCCAAAGTCGTTGGTTTTACAG
GTCGTATAATAAAAGATCAAAACAAGCCTGATGGCACTCCCCAAAAACTA
CTTGACTCGTCCCGGATTCATGAACTTGGGTGGAAACCTGAGTTTAGTTT
AGATGAGGGTATAAGTAAGACATATAGCGCTTACACTACTGGAATAGATT
TAACTTGAAATCGTCGAAAGCAACATAACAAGCCTAGGTAGTCGTAACGT
AATCATATAAACAACATTAAAATGGTGGATTAGACCAAACTTTGATTTAA
TCAACATCGCAAGTTTTATGTTATATTGTGTTGATATGATAAACAGATTA
GATTGTTTCGTCATATTAACCAGAATTTACTAGCAGTTATGCAGTATAAA
TTGGTGTAAAAAATTAGCTTCCTTGATAAAAGCAGATGAAAATCTTTCCT
GACAATTCTTTGCACCAAGAAAACCACTTAAAATTGTTGCCTCTTCTTGA
GTCAAATCCACAGATGAGCCAGGGCGATTTGTCTAAAGCCTTAGCAGTGA
GCTTGGGCACGACCAACTACTGCATTAAAGTTCTTCTCGACATAGGACTC
ATCAAGTTGCAAAATTTTCATAAAAATAACAACAAAATGACTTATGTTTA
TTTGTTAAGTCCTCTCGGCATTGGGCAAAAAGCGCGTATGACCTTAAAAT
TCTTGAAAATTAAGATGCAAGAATATGAGCAGTTGCGTGTTGAAATTGCA
GACTTGAAGCGTGAAGCGAAACTTAACAGCATCACAAAGCAAGACTATAA
GCGTATCGGAAAATTAATTTTGGAGGTCCGCTAATGCCTGAAAAATTAAT
AAAAAAAATGAAGCGCCAAATCGTGCATGCTGCATATTTAGCTGGCGAAG
GGCATGTGGCAAGCGCATTCTCCATCCTTGATTTGCTTTGGGTACTTTAC
GATAAAGTAATGAGTTTTGATGCAACTCGACCCGATGAGATATATCTGGA
TCATTTTGTGCTTAGCAAAGGTCACGCATCACTTGCTCTTTATGCGGTTC
TGGCAGAAAAAGGGATTTTAGCTGACGATAGCTTAAACAACTTTTGTCAG
TATGACGGCAAATTAGGTGGGCATCCTGACTGTAACAAGATATTAGGTGT
GGAGGCCTCCACGGGTTCTCTTGGCCATGGGCTGCCAATCGCTGTGGGCA
TGGCTTTAGGCTCTAAAATCAGTCAGTTCAATAATCGAATTTTTTGCTTG
ATTGGTGATGGTGAATGCAACGAAGGCACTATTTGGGAGTCCTCTCTTTT
AGCGGCTCATCACCAGCTTTCGAATCTATGCTGTATTGTTGATTATAATC
ACTCTACTGACCGTGCATTAGATTTGAATGATTTGGCAGGAAAGTTTAAA
TCATTCGGCTGGGAAGTTCTTTCGATACCAGGACATGACCACCAGGAAAT
TTTCCATGCTTTAAGTCATCGGCATCCACACCGTCCTTTGGCAATTATTG
CAGAAACCATTAAAGGATACGGCATTAAAAGTATGGAAAACGAGCCTGCC
TGGCACCATAGATCACCTAACGCCGAGGAGCTTAACAGCATGATAAAGGA
ATTGTCATGAGCATGAGACAACAATTTGTTAAGACTGTCGAATCGCAGTT
AGCTTGCGATGAAAAAATTGTCCTTCTGCTAGGAGATATCGGTATTTTTG
GCTTTCGCAAGGCATTCCATAACTTTGCCAACCGGGTATACAATATCGGC
ATTTTGGAGCCAGCCACCATAGGCTTGGCGTCAGGGTTGGCCAAAACAGG
ATTTATCCCTATTGTCCATACTATTGCTCCTTTTTTAGTCGAGCGTAGTT
TTGAGCAGCTCAAAATCGATTTTGGCTATCAACGCTTGGGCGGCAATTTT
GTCAGCGTTGGCGCATCTTATGATTATGCGTCGCTAGGATGCACTCACCA
TTGCCCTGGCGATGTCGGTGTATTGCAGAATATTCCTGGAATGGAAATTG
TGGTGCCTGGAACCGCAGCTGAATTTGATGCGCTTTTCCAACAATCCTAT
GCCAACGGCAATCCCACATATTATCGCCTCAGCGAGCGGGAAAACAACAA
ATCGCAATCGGTAACATTTGGTCATGCCAACTTGCTCAAAAAAGGGACAC
TGGCTACCGTTGTTATTGTTGGCCCCACTCTCGATTATGCCCTACCGGCA
ATCGAAGATCTTGACGTTAGTATCATCTACTACACCACGCTTGCGCCATT
CGATGGTTTAATGCTCCGCAATAATTTAGCAAATTCGGGCAAGATTCTGT
TGGTCGAGCCCTTTTATTCAGGAACGCTGGCCCGCGAGATCTTCTCTGCT
GTTTATCCCAAACCGGTAACGATAGACTCGGTAGGCGTTCCTCGCGAATT
CCTGAAACATTACGGAAAAGCCAACGAGCATGACCAAGCCATCGGCTTTA
CTTGTGACAATATTCTAGCCAAACTGGAGGCGTTGATTAATGGCTAATTT
ACTGGTTTCAATTATTGAAGAAGATGCGCAAAAAGTAGTAGCGGCAGCTA
ACCTCCAAAAACTGGCTGGTAAATCTATTTTATTGACTGGCGCATCAGGA
TTGCTTGGCACCTATTTTTTGGCCAGTTTGAGCGAATTGGCACGACAGGG
TTTCGCACCTTGCTCAGTAACCGCTGTAGTGTATTCTGAAGTCTCTGCAT
CGCTCAAGCCATTTTTAGCTTTTGACGGAGTTCGAGTAATACAGGGCGAT
TTGACCGATTTAAATTTTGTCGACGGTTTGGGAGAATTTGATTTTATTAT
TCATGCAGCAGGTTATGGTCAACCTGGTCGGTTCATGGAAAATCAAATTA
AAACACTACAACTAAATACATCAACTACTTTGGCTTTGTTTGATCGCCTT
GCTAGCGGTGGAAGCTTTCTTTTTCTTAGCACTAGCGAAGTATATAGTGG
ACTGAACAATCCACCCTTTCGCGAAGACCAGATCGGCACCACCAATACCA
CTCATTTCCGTGCCTGTTACATTGAGGGCAAACGTTCGGGGGAGGCAATC
TGTAACGCTTATCGGGCTAATGGCATTAATGCCAATTCAGCTCGATTGGC
ATTAGCCTATGGACCAGGAACCAAACCGGCCGACCGTCGGGTTATTAACT
CATTTATAGAAAGAGGCGCTACCCAGGGAAAAATCATACTTCAAGACATG
GGAATTGCAAAACGCACTTATTGTTATGTTTCGGATGCTGTTGAAATTCT
GTGGCATATCCTCCTTCTCGGACGTGAACCGATTTACAATGTTGGCGGAT
TTTCCCGGACAACCATTGCTGAACTTGCCAAAAAAGTAGGCAGCAACATG
AACGTGCCAGTGGAATTTCCCAAAGATGTTCAGGAATTGGGCGGCGCACC
GGAAGATGTATATCTGGATATGAGCTTAGTACAACAGGAATTTAAAAAAA
CAAAGTACATTACATTAGAGGAAGGTTTAACTCGTACCATCGAATGGCAA
AAAGCGCTTTATGCCACAGGCTATTTTTGAACACTGACATGGCTTTTGGT
GCTTTTGGATCCATAGTAATCACAAAAATGTCTTGAAATAGATGTTTTTT
GTCTATCGACTCCCTGGGCTTGTTATTGTGACAAAATGATCTAACATCTA
AGTACTTAATTTTATAATTCTTTAATTTCAGATAGAAAAACATATACTCA
TCTATCTTCTATTTTCAAATCGATTTAAGTACGATTGCCCTAGCGATCAA
CTACCCATTTATTTTAATAAATGGTAAAATTTTTTATTTAATCAGATCAA
AATGCCCTTTCTCATAGAGTTGTGTCTCGGTCTTTTTTACTTTTTCTCAA
CTATTAGGACTGGCAAATGAAGGAATCATTTAAAAAGTTTATCGGGATAA
ATAAAAATGAAGAAGCTCGAAATCAATGGCTTTCAGAAACATTGGCTGCT
ATTCCCCCTGGTTTACGTATACTGGACGCGGGTGCTGGAGAGCTTCGGAA
TAAGCCCTTATGTACTCATCTGAACTATGTATCGCAAGACGTATGCCAAT
ATCAAGGTGACGGAGATGGTCAAGGCCTGCAAACAGGCACATGGGATACC
AGCAACATTGATGTAGTATGCGATATTACAAATATTCCTGAAGCGGATGC
TTCGTTTGATGTGATCCTGTGTAGCGAAGTTTTTGAGCATCTGCCTGATG
CGCTCAGAGCACTCGATGAGTTTTCCCGTTTACTGAAACAGGATGGCAAA
CTGATAATCACTGCGCCTTTCGCATCATTGGTTCATTTTGCCCCTTATCA
TTTTGTCAGTGGTTTTAGCCGATATTGGTACGAGTATCACCTGCCTCTAC
GGAATTTCATCATCCTAGAGCTTATCCCGAATGGCGACTGGTTTTCTTAT
ACCAAACAGGAAATATTGCGGCTACCGGGCATGGCCCGCCATTACGGCAG
TTGGTGTTGGCCGCTAGCTTATTTGGTAACAGCAATCGGATGTCTTTATT
TTTCACTGCATGGAAAATCAAGGACTGCAGAGGATGTTGGGTGTTTTGGC
TGGCATTGCATTGCAGTAAAATCATAACGGCTTAACTTTACTGATAGGAA
TTCGATTCTTGAACTGGAAATTATATATTCGAAGTAATCCGATACTATTT
CGTATGGCGCGACCTTTGCAACGTTGGTTACGCCCACTTTATGCACAGCC
CGTAACAGGCTGCTTTGAATACCTACGTTTTTTTAAAGATTGGCAACGTT
ATCGGGCTGCGGGCGGTATCGCCTATCTGAAAGATTTTTATCCCTGTTTA
ACGGACCGAACACACGAAACACCAATTGATCCTCATTATTTTTATCAGGC
GGTCTGGGGAGCTTCACAAATCTGGTCACATTTACCGCAGGTTCATGTGG
ATGTTGGTTCTGATGTTAAATTTGTCGGAATGCTCAGTGCAGCAATCAAA
GTCGAATTCGTTGATATTCGCCCTCTATCTGTGAAATTAGAAAATCTGGT
TTGCCGCGAGGGAACAATTTTAAACTTACCTTATGCCGATTCGAGTGTTC
AATCTATTTCTTGCCTGCATGTTATTGAGCATATTGGCTTAGGTCGATAC
GGTGACCCTATTGATCCAGACGGAACAGCAAAGGCTTGTGCCGAATTAGC
GAGGGTGCTGAAACCTGGCGGGTATTTATATCTCTCCACCCCAATAGGAA
CTCCCAGAGTTCAGTTTAATGGGCACCGCATACTTTCACTTAGTGAAATA
TGGCAATTTTTATCAGAACTTAGTCTAGTTGAAATGGCATGGATTGATAA
TCACGGGGTATTTCACCAACATATAACACCGGAATGTATCGTCTATGATG
AAAACGCCAGTTTGGATTGTGGTCTAGGATGTTTTGTGTTTACCAAGGGT
GCTGTCAAATAAGTCTGGCAACATTCTAGATACTGATACACACTTCCTTG
TCAAGATGAGGCGCAAAAGTCGAATCTAAAGAGGCAAATTTAAGGACTTA
ACAATAAAAAGTACTTAGTAACTGTAATTCAATTGAATAACTTAATTAGA
ACTAAGCGCCTTATAAATTTCGCAATAGAAAATAATGTAGCTAAGGCATA
ATGCGTAAATCCGATACTTTTTTCAGCATATAATACAGTAAGGTTATCCA
ATTCAGCACTTTCCATTCGCCACAAATTCGCACTTAACCCAGTTGCACCA
TAAAGTGGCTTGTAAACATAAGCCAATGGGCTTTCAATCCTTAGTACTCC
TAGACCTGCAAAAGCAATTTGTTGCCATAATAGTAAGTCTTCAGCATAAC
GCTTATTACTCTGGAAACGAACAGGTATATTACGTTTCAGCATCACCGAT
GGTGTAGAGAAGGCATTCTTGTATAACAAACTATAAGGATAGATTTTAGT
GATGCTGGCATTTTGGGTAATATTGGGGGTAGAACTGCCAGCCTTTAACC
AGATAGTTTGGTGCCCGCATAAGCTTATGTCAGGGTTTTCTAGCATAACT
TGATACTGTATGAGCAGTTTATCAGGATGCCAAGAATCATCTGAATCAAG
AAAAGCAATATAGGGCTGACTAGCTACCGACCATCCTAAGTTCCGTGCCG
TTGCTGCTCCAAAATTGTTAGGTAAGGTGATAAGCTTTATCCAACCGCTA
TATTGTCGCTCAATCTCGTACAATACTTCAAGGGTGCCATCACCACTTGA
GTCCTCAACTAAAATGACTTCACAAGGTTTTTTGGTTTGCTGTTCAATTG
ACTGTACCGCTCTATGTATCGTGTTTGCACAACGAAAGCAAGGAACAATT
ACTGAAATAGGGACGTATGTATTATTTATCATTAAAGGTATGGATAGATA
ATAAACTAAAATATACTAACGCAAAAAAGTTTTTTGATATAAAACCGTCT
TTGGATAGATCATGGTAAACCTATAAACAGCATCACAGTTAACAGCGAAT
ATTGATGACCAACCGATAACATACAACGCATACAACTTGTGCAACGCTTT
TGAGTAGTTATCACGGCAACCATAAATTGTTTATAGGCTACTTTATATAC
AATGCTCTTAATATTTTACCCTACATTTTGTAGTGGGCTAATAATGGACG
CGTCGATATATACTGGTAAATCGTTTGAGTTCGTGGGTAAAGCAGTCTTT
TTTAACAGTACGTTATTTTTGAAACGTGCGTAGTCTATTACCTAAAACCA
ATTAAAGCCAATCTGGAAGCCAGTAATTACATTACTGACTAAATCGTTTG
CCTTTATTACCGCTAGCATTTTCATTCAATCTTTGGAAATGTACCTCACA
ACATCTTTGAGAAAGAAATACCACAAGTTTGACCTATCGATGTGCCTAGA
AATGATTTTTTATTGCTTAGCTGTGTTAGTGAGATTTATATTTTCGCTGA
CAAATTATTCACCTAATTCGCGGCTGTTATTTCCCTCTACAGGTGATTAT
GGAATGGTTAGGTTGCCGCGTCTCTTTTTATATTACTAGAGTTCATAGTT
ACATTCTATACAGCTTACAAAACAAACTGTCCAGATACATTTGCAGGCAC
TGATTCATGATAGAATTAGTCAGTTAAATAAGAAATGTTACAGAATACGT
ATGTTTATGTATGCGTGATTTTGAGACAGAATTAATATAACTTAATACAT
TGCTTTCACTGAGGGTCTGGCCCGCACCATCGAATGGCAGAAAGCTCTAA
ATACTACAGAATTGTAAGTGAAGGAAACTCATTAATGACCAAAACCATAG
TCACAGGCGCTAACGGCTTGGTAGGGTACGCCCTGCGGCAATTAAACCAA
CCAAATACGACTTATTTGAGCCGAGAAACGCTGAATTTAACCGATTTTGT
GGCAACACAAGCACATTTTAAAGCCTTGGCTCCTGAGAATGTGATTCATT
TGGCGGCTCAAGTAGGTGGTATTGGTGGCAATTTAATTCACTCCGGTGAG
TATTTTCGCAACAACATCCTGATCAATACTAATGTACTGGAAAGCGCTAG
AATAGCAGGTAGTAAAAAACTGATTTCGTTTATGTCTACCTGTGTGTTTC
CCGATAAATGCATCTATCCACTCAACGAAAAAGACCTACATAATGGGCCA
CCGCATCCGTCAAATTTTGGCTATGCCTATGCCAAACGCATGTTAGAAGT
ACAAAGTAGCGCCTATCGCAAAGAATGGAACTGTAATTATATCGTCGCCA
TTCCAACCAATATTTATGGTCCTAATGATAACTTTAGTCTGACCGAAGGG
CATGTAGTCCCTGCGTTGATCCATCGTACTTATTTAGCCAAACAGCAAGG
TACCGACCTGATAGTCTGGGGTAGTGGCAAACCCTTACGTGAGTTTGTCT
ACTCCGAGGATATTGCCCGATTAACGCTGTGGGCGTTAGAAAATTATTCC
GACGATACACCGATTATTTTTACCTCGGGTATTGAAGTTAGCATCCGAGA
ACTGGTAGAAATTGTAGCCAAAAAAATAGGTTTTCAAGGTAATCTGCTGT
TCGATGCAGAGAAACCAGATGGGCAATACCGCAAACCCTCAGATGCCAGC
AAGCTAAATAGCTACTTACCCAATTTTAAGTGGACGCCTCTCGAAGAAGG
GATAGAACGCACGATCGATTGGTTCTTAAGCCATTACCCAAATGTAAGGT
TGTAATTGCATGGTAAATACGCAGACAAATCCCCCGATTAAATCATTGGC
AGTGGCCGATTTTGCAGCTGCTTTTGGTGAACTTCTCAGTGCTTATGTAG
AGGAGCGCATTCGCGCATATGCGTTTGAATACACTGAGTTTTCGCCAGCT
GAAAAAGAAGGCTTGTTGATAAAAGTAGTGGAAACCTTACTAGATCCAAA
TTTATTGCAATCGGGTGAACATAGGCTTGACCAATGGGAATTAGGCTGGG
GAGAGAATTTGGAATTGATTTTACACAATCCAGGTAATATCGACTTGATT
GTGCCGAAATACTTTAATAAATATGGAGCTATCCGCTGGCGCGGTGATTT
TATCCGGCCGATCTCTGAAAAGTTTGAGTGTCATTCATTAGCGATTATTT
TAGACTGGCTATTTGATAAATATTTACGTCAGGCCAGTGCGATTTATGAA
TTCGGCTGCGGCACTGGACATAACTTACTGCGGGCTAGGGGTGTAAATGA
ACAAGCTAGTCTCTATGGGCTTGATTGGACAGTAGCCTCGCAACGTATCA
TCGAAAACTTAGCCCGGCATCAAATCGACCCGGATATACATGGTCATCGT
TTCGATTATTTTAATCCCGATCAGGATTTTCAGTTGGCAGAAAATGCCGT
TGTGTATACCGTGGCGTCTTTAGAACAAATCGGTTCACGCTGGGAACCAT
TTTTAAACTATTTGCTGAAAAACCGCCCAAAACTGTGTATTCATATAGAA
CCCATAGCGGAATTGCTGGATGAAAGCAAACTGATAGATTATTTATCGGT
GGCTTATTTTAAAAAGCGTAATTATCTCAACGGCTTTTTAGATGGATTGC
GACAGCTCGAACAAATCGGGCAAATTAAAATTCACAAAGCTCAACGTACT
TACATTGGCAGTCTGTTTATAGAGGGTTATTCAATTATAGTCTGGTCTCC
TGTTTAGTTTAGAAAAACCCATCCGTTCGTAATCGCCAAGAGAGGAATGC
TGTGTGAGTAATTTTGTATTTGATCTTAAATGTCTGCCCGCTGAGCATCC
TGATATATCAGTGATTTGCATAAATAGAAATCATGAAAAATATATCGAAG
ACACCATACTATCGGTACTAGCTCAGAAATTCGACAATTTTGAATTTCTG
ATAGCCGATGGCGGTTCTACGGACTCCTCCCTTGACATTATTCGTCAATA
TCCGTTTATTCAGTTGGTGACGGGGCAAGATACATGCCGTGAAGAGGGCT
TGCTTCGCGCGTTAAATGCAGCACGGGGCCGTTACGTCATGGTAACGACC
TCGACCGACGGCTATCTTTCCAGAGATTGGTTCAAACGGGCAGCTACGAT
CTTAGATCAAGATTCACAGGTATCGCTCGTATTTGGTGGCAGTGCGGCCA
TGGGTAGTGAAGGCACACTAGGTGCAATTACCTATCCGGTGCAATTCCCT
TTTCAGGAAGAGCAGGAAAAAGGGCGTTTATCCCAATTATGGTTACAATA
CGGTTTGGAAGCCTCGTATTTACCAGAGTTAAATTATTGTGTGCGTATGG
AGGTTTTCAAACAGTTAATGGGGCCCAGCTCAGAGTTTCCAACTTTGAAT
GACATTGATCCAATTTTACGCTTTCATTTCGAGTTTAATCGTTTAGGCTA
TATTTCCAGTTATCAACCTGTTTTAGCCAATTTTGGTCGTACACACCCCA
ATCAAGCCCAGATTAGTGAAAAAAATAATCGTTATTTACGGATTTATAAT
GAAAATTGGCGAAACTATCGCAAATCAGTCATGTTGGGTAAACTTGAGCA
TGTTTTTCGAGATGGAAATGGCAATCCAATCGCTAAAAATAAACAAACAA
CAATAAATCGGTTACAACTATTTTTACCAAGAATTCCATACTTTCAGATT
CGCCAATTTATTAAAAATATAATATGAATAGTGAATTAGAAAAGAATTAT
GATCTTACTTCTAGTAACTGACTTATTATTTTGACTGACATACATATTTT
TTTAATTTTTAACGTACCCAAGAAAATGGTATGCCTTAATGAGTAGCGTG
AAACGGAATATCATTTCCAACTATATTGGAAGTGGCTGGAGTTCTCTTAT
GGGAATTGTTTTTACGCCCTTGTACGTTCATTATCTTGGCATTGAAGCCT
ATGGTTTGATTGGTGTGTTTACCATGCTGCAAACTTGGCTATTCCTTTTG
GACATGGGTATTACACCTACACTAAGTCGTGAAATGGCTCGATTTGATGC
AGGTGCGTACGACTCACAGAAAATTCGAAATTTTGTTCGTTCACTGGAGA
TAATCTATATATTCATAGCCATAACTGTGTTGATTGGCTTGCTTTTGGTT
AGTGATTGGATAACCATTAATTGGTTGCAAATTGAAACGCTTAATGCATC
CGTGGTAGCAAATGCATTGTCTTTATCAGGCGTATTTATTGTTTTACGCT
GGTTTTCAGGACTATACCGTGGGGCTATTATGGGTCTTCAACAGCAGGTA
TGGCTTAATTACACTAGCGCCCTATTTGCTACCGTGCGTGGTTTAGGGGC
AGTAGGCGTTTTGGCGTGGATTTCTCCAACTGTTTTTGCATTCTTAATTT
TTCAAAGCGTACTTGCTGCTATTGAGGCGATAGTATTGGCTGTTAAAATG
CATTTTTTACTGCCAAAATCTGATAAGCCTTCTTATTTTAGTATAGATTC
ACTGCAACATGTTTGGAAATTTGCAGCAGGTATGAGTGCAAATTCGTTGC
AAGCACTTTTACTTACCCAAGTTGATAAACTATTGTTATCCAAACTTTTA
CCCATTGCTGAATTTGGTTATTATAATTTAGCTATAACTTTGGCTGGTGG
ATTGTATATATTGATGGGTGCCATTACGAATGCCGCATATCCGCAATTTG
TATTATTGATTGAACGTGGTGATAGTCAAACTTTGATTAAAACATATCAC
AAATTATCACAAATGCTCTCGATGGTTGTTGCTCCAACAGCAATAGTGCT
CGCTTTTTATTCAGAAAACGTATTACTACTTTGGATGAATAACGAGTCTA
CAGCAAAGGCAGTTGCGCCTTTAGTATCTTTATTGGTAGTAGGTTATTTA
TTAAATGGTATGCTGCAAATACCTTATTTTTTGCAACTTGCTTACGGCTG
GACTAAACTTAACTTAACTACAAATTTCATATCAATATTGATTTTGGTAC
CAGCCGTATATATAACAGTGCCTATCTATGGAGTCAAAGCAACCCCTATT
ATTTGGATCATTCTAAACATTGTCTATATCGTTGTAACTATACCAATTAT
GCATAGTAGATTGCTTCCAAATGAAATGTGGAGCTGGTATCAAAAAGACA
TTGTTCTGCCATTGCTTAGTATTTTTGCAGCAATTAGTGCTCTTTACTAT
GTAATGCCAGTTCCTAGTATTAATCAACCAATAGTTAATATTATCGATAT
TTTACTTGCAGCAATACTAGGAATTATCGTTGCATTTTTAGTTACTCCTT
TAGGCAGAAACCTACTAAAAAGGAATATTCATATTAAATCACTAAAGTTT
CGATAGGCGGTAGAATTTTTATAAAACGCACTGAAAACGTTCGGTTACTA
CTTTAATTCGAAAAGAGCATGGTGAAAGATAATGAAAAACCCATCGATGA
ATAATTTCACTAAATAAGGCTAAAAATTTTGAACATTCAAATCCAAATTA
AGTCAGTAAATGGTATACTTTACTTAATTTCCTTAGATGTTGAAGGATCC
GACTTGAAAAGTCTACTAATCTAAACAAGCATATTTATAATATGCATATA
CTCTTATTAATACAATATATTTTAATAAAAAAATTTGGTAAATGATTATT
GTCAATCTTATCGGTGGCCTTGGCAATCAAATGTTTCAATATGCATTTTG
CCGAGCTTTAGCATTGGAACTTGCTGAACCTACTTTATTAGATATTTCAG
GATTTTCTTCTTATACTCTACATCAGGGGTTTGAACTAGATCGATTATTT
TCATGCAAAATTGAACTAGCTACTGAATTAGATTTTAAAAGTGTATTGGG
CTGGCAGTCTCCATCTAGAATCAGAAATATTTTATTGCACCCTTATATGA
GTGCTTTCCGAAAAAATAATTTTGTCGTTGAACCGTATTTTCAATACTGG
CCTGAAATAAACTCTATTCCAAAAAAATGTTATTTATCGGGTTACTGGCA
ATCTTTTCAATATTTTCAAAAGTACACTACAGAAATTCGTGCTGACTTTA
CATATAAAATACCGTTAGTTAATAAGAATGCCGAATTCGCAGATCAGATA
AAACAAGTTAATGCAATTAGTTTACATGTACGCCGAGGAGATTACGTAAG
CAATCCTGCAACGCTTAAAAATCATGGTGTATGTTCATTAGACTATTACG
ATTTGGCAATACAGTACATAGCCAACCATGTATTAGATCCAGTTTTCTTT
ATTTTTTCTGACGATATCGATTGGGTTAAAAAGAATATTAATATTAATTA
TAAAACATATTATGTTGATCATAACTCAGGTAATGATAGCTTTAATGATA
TGCGCTTGATGAGTTTATGTAAGCATCATATTATCGCAAATAGCTCATTT
AGTTGGTGGGGGGCTTGGTTAAACTCCAATCCGAATAAATTGGTAATTGC
ACCTCAAAAGTGGTTTGCTAATAATAATGACACTAAGGATTTATTGCCAA
CTGACTGGATAAAATTGTGAATACGCTATGCAAAGCCTCCCCAAAATTTC
TGTAATATTGCCCATCTATAACGCCGAAAAATATATTGCCGAGGCAATAG
AATCCATTTTGCATCAAACCTATACTGACTTTGAGTTAATCGCGATTAAT
GACGGTTCAACCGATAACAGTTTGTCAATTCTACAACATTATCAAAACTC
AGATAGTCGTATTCGTATATTTTCCCACGCCAACACCGGGCTTATAAATA
CACTAAATGAAGGCATAGATTTAGCCCATGGCGAATGGATAGCTAGAATG
GATGCTGATGATATAGCCTTATCACAGCGTTTTGAACGACAATTATTCTA
TTTAGAGCAAACAGGGGCTGATATTTGTGGTAGTTGGATCAAATTATTTG
GAACTAAAGATTCCCGAGTGCTTAGGCATCCACAGTCAGATTCCGCAATA
AAAATGGCATTATTATTTGGATCTGCGTTTGCTCACCCAACAGTGATGAT
GAAAACAGCTTTAGCGAAAAAATTATATTACGATTGCGAATGGGAAAATG
TTGAGGATTATGATTTATGGGTGCGAGCCACCCAAAATCACAGTGTAATG
GTTAATGTTCCTGAGGTGTTGTTATGGTATCGGCAACACACAGCACAAAT
TTCTAATAAAGCATTTATTCAACAACAAATAAAAACACAGGAAATTAGAC
GCAGATATTGGGAGTTTTTAGCAGAGTCCATAAAAATAGAACCAGAATGG
ATAGATGAAATAATAAAAACTCGTGAACAGCATATATTTAACTTAAATAT
TGACTATATCGACTACGCATTTACAAAGCTATTACAAGAGCTTGATGGCG
AGGCGCAACAGGTAGTATTTGACCATATTACGAGATTGTATTTTCGTCTA
GCTGCTAATTACCCGAATGTAGTAAACAGATGGAGTGAATTGCATAAAAA
ATTTGGTCGTGGCTTTTCTATAGGCACTAAATTAAAACTTTTTTTACTTA
GTTTTTTTCAAATTGGGCCTAACAGTCTGTGGTTTAATAGAATAAAAACA
TTCTATTTTTATTGTATTTCTTTTATCGAAAAACTTTCCTGATTGCTCTT
GCTCCAGCTCATATCAATAAGGGTGTTCTATATCACCCAAAGTAGAAACC
TTATTCAGAGACTTGCAGGTGCGAGAAGAGTGTCAATTAAGGAAAAGCCA
TTGTATTTTCTGTTACCGTTCCAAATAGTGTTAAATTGTTCGACGTGATT
TATTTAACAGCATGGAAGCATTGATAATTTTTATCTCACCTTGAGCGATT
TTGAAAATTATATCAACAGTAAGTTGGGCTTTTGAATTCATAAGAAACAG
CCTTCTCAACCTCTGACTTTACTAAAAGAGTATTTAGAAAATCACTAATC
AAATAAATCTGTCAATTTCCCTTGGTAAGGGTTGCGACAAAATCGCTTGG
AAATCAGGAACTCAAAAATGAAATGACGGCGAAAAATAGTATGCGCATAA
CGCTACCACGTAGATTTTTTCGGCGGATTGAGTTTAATGTTCGCAATCCA
CTCTGGACTTAAAGGCAATAATTCGTCGATACGGTTATTAGGCCATGTGG
GTAATTTTTCCAAAGTCCCCCTTAACCATTCGGCCGGATTAAGTCCATTC
AGATTAGCTGTACCTAACAAGGTTTGAATGGCAGCCGCGCGTTTACCGGC
TCGTTCTGAACCGGTAAACAACCAGTTCTTTTTTTTATGCAAAGCTTTGC
ATAAAAAAAATTATGCTCAGTCAGTTATTATGCTGAGTATTTATCGAAAG
TCGGCAGCACACAATACTTACTGCGCTACCGACTGTGCATAATTTTATAG
GCTCTCCAAAAACTTTAGAAGGTCATCAGATGGATGATAGCGCACCTGCC
CAATTTCAGGTGGCAGAGCTATTGTCGACAAAGCACGTTCTTTCATAGAT
AGGTCAGCCTCAATATATCCATGGGTAGTTGCTGGGTTTTCATGACCCAA
CCATAAAGCGATAATGGTAATGTCTACACCTGCTTGTAGTAAGTGCATGG
CTGTAGTGTGGCGGAGTGTATGTGGCGTTACTTTTCGACCTTGTAACTGA
GGACAATGCTTTATTGCCGAGCTGACCGCTAATGCAATTCGCTCAGCCAC
ATTGGATCTAGTCATTGGTAAGCCTTTGCGTGTTGGCACTAATGATTGCT
CTGGATTTAACTTGGCATACAGCAGCCACTGACGTATTTTGGTGGCGGTA
TCTTTCCATAATGGTACAGTGCGTTGCTTGCGGCCCTTACCATGTAGACG
TACCGAAGGTGAAATGGTTAACTCAACGTCTGCCACTCGAATACCAATTA
ACTCAGACACCCGAGCTCCAGTGTTATAAAGCAAAATCAACAAAATGCGA
TCCCGATACCCATACCAAGTTTGATCGTCGGGCGCTTCCAGCAAAGCCTG
AATTTCTTCACGAGATAGAAAGCCTAACATAGGTTTTTCAAAGCGCTTCA
TCGGAATCGCCTGGATTTGTTGAGTCAACTGCATGGCCTCTGGACATTGT
AGCGACACATAATGTGCAAAAGCTCGTATAGTCGCCAAACGAGCATTTCG
TGTTCTTATCGTATTGTGGCGTTCCGATTCAAGGTATGCCAGGAAGTCGA
GTATCAATGCCACATTAAAATCGATCAAAGCCATTTTGTTTGGTGATTTA
CCTATTTTGCGCTCGACATAACATAAGAGCATTCTAAAGGTATCACGATA
GGCAGCGATTGTTCTGGGGCTGGCATTTCTCTGCTGAAGTAATCGTTCGA
CAAAGAAGCGCTGAACTAAGGCGGCAAATTCAGCGGGATTAGTTAGCAAA
CTGTTCATTGCTGATCTCCTTCGAATATCTTTCAAAACGTTCCGCTGCGA
TTGACATCAGTTCTGGAATGCCAGTGAAATACCAGTAGGTATCGCTGATT
CGCGCATGTCCAACATAAGTTGATAAAGCAAGCACGGCGTGGTCAACATC
AATACCTTGCTGGTAAAATCGCAACATGCTATGAACAATGAATGTATGTC
GAAAATCATGTAGTCGATGATGTACATAATCTCCACGAGGCTTCCAGCCA
AATTCTTGGCAAATCGAATGCAAGGCATACATAATATTTGCCCGTTTAAT
GGGCTGTCCTTCGTCAGACAAGAAAAAACGATTGCAGGCTGGATGAGATA
TGATTTGATTACGTAGCTTGGCGTAGTCGATTAGTGATTGGGTGGTGCTT
GGATGTAACGGAACCCAGCGACTTTTCAGGAATTTGGTCTCATGGATATA
AAGCACGCCATCATCAAGATCAACCTCACTACAAGTTAGCGATGTCGCTT
CGGATATGCGTAATCCACTTGAAGCCAATAGACCGAAAACAGTTCGACAG
GTGGCGGGACGTAAGCCGTGATGAGAAACGAGATTATCAGTTGCATTGAG
CAGCGCAATGAGTTCGGCTTCTGTATAGATATGCGGAATAAGTCGCCGAT
GGGCAGGGCCGAATAATCCTATTGGTGGAATCACCGTAGCGGGATCAATC
CGCAAACAGAATCGAGCAAATCCACGTAGAACTTCAAGTCGGCGCGCCCA
AGTGATGGGTTGACTTCGTTTCGATTGGCGAGCCCATTGCACGGCAAGTT
CTAACGTCAGGCAATACTGATCGCCCTGATCATCAGCGTAGCGGGCAAAT
CCATTAAGTACGGTTTCATCAATGGATAGTTTATAACCTAGACTGTGGCG
ATGTACTAAATAAGCTTCGACCCGCAACTTCCAGAAATTGGATTTCATGA
GCAACTCCCTGGCCAAGGTAACGCCACAGTACGCAAAAGCTCAATGTCAA
CTCGGGCATACGTCTTTGCGGTATCAAGGCTTTGATGTCTTAGTAAATCC
GCAATTTCCTTAATGGATGCTCCTGCCTTTTGTAGTCGTGTCGCAGTTGT
TGACCGTAGAGCATGGGTATTGCAAAATTGACTTCGTAAACCGCAACGAA
CAAATGCACGATTCATCGCGCTGCGGATGGCAGGTACACCTAACGGTTGA
TTAAAAGGGGCTCTATGCCGAATAAACAGGATTCGACTGGTTGTCTGTGG
TCGGCCTGCGAACAGATATTGAGCGATTGCTTGCCCAGTTGAAGTGGAAA
GTGGCAATTGCTGTACTCGCTTGCTCTTGTTAATATTGATGGTCAGCGTT
GCGTTACGCCAATCCACAGAATCCAGCGTTAAATAGGCTGTTTCTTGACC
GCGTAAACCCAGGTCGAGCAAGCAGCGAGCTATGGCATAATCGCGCATAC
CGACCGGATAAGAACAATCGAATGCCTTTAAAAAAGCATCGACTTGGATG
TCAGTTAGCACCTTGGGTAGTGTCGCATGCGAACAGGATGAAATTTTTGG
AATAAAAGCCAGCAATACAGAAATGTGCTTCCCCTGCAAGGCGAGGAAGC
GCAGGTAACTGCGTACGCTTGAGCTAACCTCTCTAAGCGATGCTGGCTGC
CACTTCAAAGCTAGGTGTTGAAAAAAGGCATCAATATCGTCACCGGAAAT
CTGAGAAATATCAGGTGGAGCTGTGTCAAATCGATGTTTAAGAAAGGCGC
AAATATGCTGGCGACGATTTACACAGGTCTGTGGCGAAATCCCGCAAATG
TTAAGCAGATAATCAGAAAATCGATCAAGTTCTGCTTCTATCGGTTTTTT
TGTGATTTGTACCTGCTGTTTAGGCAAAAGAATTAGCAAACACCTTAAAG
CTGCTCTGTCCATTCTAATGAAGTAGCGGGCATCTACCGTTGCTGGGTAC
AGCAACATTAAATCATTAAGGTAGTGGTCAATCAGTTTAGGTGTGACACT
TGATAAATCTAGGTTTTCTGTTTTTAGCCAGCAACTAAAACGAATAATAC
ATTTAAGGTAAAGTTCAATAGTATGTTTGGCATATTGCTGTTTTTGTAAT
GCTTCAATGTATGGGGTGGCAATGCAGCTAAGCGGTGCATCGACGAGCAA
GGCTAGGCGGGATAATCCCGTTGGTTGAATTTTGGTAGGCATGATGTATT
CCTGATGAAAGCAAGAGGAACTACATAAAACCACCAATTTATTATGTTGA
GTTAAAAAACAGCTCTATTGCGCTGAAAGCCTAATTGTTACGCGGCTTTC
CGCATAGTTACAGGTAAACTCAGCATAATAACTGACTGAGCATAATTTTT
TCCAAGGGCAATGGGTCGTATACAGTTTTCGACTGGATTATTGTCTATCG
GTAGATGTCCTGTTTCAGCATAGCGGATCAGTGCAGGCCATCGTTTTAAG
GTATAGTCGATAGCTTTAGCCGAAGCACCGCCGTTGGCGGTATTGATCCG
CGATTGCAGTAGCCATGCATGAAAAGCGTTAAGTTGCGGTAGGCTTTTTT
CTTGGCGTAATTGTTTCCTCTCTGCTGCAGTCATCTCTTTACCTTCGGCT
TCGATTGTATAAAGAATGTTAATACGTTGCAACGCTTCGTAAGCCATCGC
ACTTTGATTGGCTTGATGCAGATCGAAGAATTTTCTACGCGCATGCGCCA
GACAAGCCAACTCGGTGCAGCCTGCGCTTGAGAACAACGCCTTATAGCCG
CTATAGTCATCGACCATCAAATGGCCTTGCCAATCGCCCAGAAAGTGGCG
GGCATGTTCGCCACCCCGCCCCGTTTGGTAATCGAAAACGATCATGCGTG
GCACGTCATCCAGATCATTGCTGCGGTAAGCCCACAGATAGGCTTTGCGG
GTTTTGCCTTTGCCAGGTTCAAGCTGTGACACCGGCGTTTCATCCGCATG
AAGGGTATTGCCTTGCAAGAGATGCCAGATCAGACGATCCACTAAAGGCC
GTAAGGTCACACCGATGCGTCCCACCCAGTCTGCCAAGGTCGAGCGAGAA
AGAATCACCTGGTCACGCGCTGCAATCTGTTCCAAACGATAGAGAGGCAG
ATGATCTTGGAATTTACTAATCATCACCCAAACCAGTAAACCGATGGCCG
CCATGCCGCCATCGATAACGGCGGGTAGAATCGGTTCGGCTGTGATGGTT
TCGCAAACGCGACAGGCGTATTGTGGGCGAATATGACGGTGAACAAAAAA
CTTAGCGGGTTCAACGTCTAACTGCTCGGTAATGTCTTCACCGATTTTGA
CTAAATCTTTGCCACATTGACCACAGGCGCATGACTGGGGTTCGTGACGA
TGTTCAATGCGGGGTAAATGAGCGGGTAACGGTTGGCGGCCTGCGCGCGG
ACGTTTGGGTTTGGCTACTGTTTCGCAGGGCTGATCGTCTTTCAGTTGTT
CGAGTTCCGCTTCAATCGCGGACATGTCGGTATTCCAGGTTTCCTCAAAC
AAATCCCGTTGCATGGGCGAAAGGGATTCGCTTTTAACGCTAAAGCGGAT
ACGGCGGTAATAGGCCACTTCATGCGTCAAGGCTTCGATTTTGAAGTCTT
TGGCTATAATGGCGGCATCCTTTGCTTTGATGAGTGCGTCTTTAGATTGC
AACAGAGCGGTATCGCGTTCGGCTTGCTCCAGTAATGATTGCAGTAAAGC
GGCCACCTGCGTTTTAGTCGTGGGATCAAGGTTTAAATGATCAAGTTCAG
TCAGCGATTTCATGGGATATATTATACAATAAAAAACCCTTTAACATACT
GTAAATACAGGTGTATTTCACAATATCCTCACTGTTTTTTTATCGTATTT
TAAGGCTATGAAATCGAATTCAAACCTGCCAATGCGCCTGCGGAATCGCC
GACAATCGTTGCCAATCAACACCGGCTATTAACCATTGCCATTGCTCCTG
ACTCATCGAATAATTCACCGCCGTTGACTTGGGCCAAACAAAATTGCCCT
GATGCAAACGCCGCTGACATAGCCAGACTCCCGCGCCATCCCAAACCAAT
AATCTCAAACGATTACCCGCCCGATTGCGGAACACAAACGCGGAACCAGC
GCACGGCGAATGGCCTAGCGCTTGTTGTACAATGAATGACAAACCATCAA
TACCTCGACGCATATCCACAGGCATGACGGCTAACCAAATTTGCGGCGGA
CAGGAAATCAATCCAGGCATCGCAGCAACTCTGCCAACCATAAGGCTGAA
GTAGACACGGGTAAATCGAGCTGATGGCCTTTGCTATGCTTTAATATAAT
TGCTCTGTCAGCATCAGATGCTTTACCCGCACCTTGTACCTGAACTGGAA
TCAAGGCAGGTAGCGATTGATCGAACCGCTTTCGATAATCACACAAGCGT
GCTGAAAACGTATTATAGTTAAGCCCCTGTTGCTGGCAATAATCGACTTG
CTTTAGACCGCTGCGCTGCCAGTTTTCAATATGACTAATCCACTTACTGG
GTAAACTCATTGCTTAATCTCCTTAGAAAAACACTAAGGATGATATTTTT
GACTCTATTTAGCTAGATGGGACGGCTGGACGGATACTAAAAATAAACGT
TGTCGACACGTTAATGAACGATTAAAAGATTAATTTGGAGGAAGAGTGGG
CGGAAAAACAGTCATGCTAAGGTTATGTTCGGCTTAATGTTTGACATTAA
GGTTCCCAATCAGATACTGATTTTAATCAGACGAAGAATCACTAAAGGAT
TTAAATAGTTAGCTACGCATTAAATTTTATTAAAATTACAACATTTACGA
CTTCTCATCGAAAGTGAAGTTTACTCGAAAAAATGGCGCTAATTGTGTCA
AAACTTACTTGCTCTGATTTCAATTCGAGAGTTTTGCAAGTTCCTCTTGC
CCCATCGCTTAATTCCATTTCGCTCCCCAGTTTTATTGCTTTTGAGTGAA
TAAGATTAGTGATAGATTTAGCTTATCCTATTTGTTTATTTTTTGTAGTG
TACAGAAGACTCCTTAACATTATTAAAGAAGGTGAATATTTTGGCAATTG
TGGTGGCGAAGACTATAATCTATGGTTACGTTTATCAGAAAAGAAAAATT
TAATTTTTGCTAACATACCGGAAACACTCATTGGCTATCGTATACCTATC
CAAAGCAAGGCTCGGCGTTCACGTCTAGCCTATATTCACGTAGCTTCCAC
TCTGTTTGAGACCTTTATGCGCTCCGGTAAAATTAAATGGCTGTTTGGAT
CAGTGTTATTTTTCGCAAAATCAGTGTTTAGAGCTACACAATCATAAATT
AAAAATGAAATTAATTTACTTTGTTACAGAAGATTGGTTTTTTTGTTCCC
ATTTTCTGGATAGAGCTGTTGCTGCAAAAAATGCTGGATATGAAGTTTCA
GTATTAACCCGTGTTAATAAGCATGCACAAATCATTTTAGATCAGGGTAT
TAATCTTATTCCGCTGGTTATCGATCGCAGTAAAATAAATCCCTTTAATG
AAATTAAACTAATTAAAAAACTGGTCACCTTATATCGTCAGGAACGTCCA
CAAATTGTTCATCAAGTGGCATTAAAACCAATTCTATATGGCAGTCTTGC
AGCTAGAATTGCAGGTGTACCTTATATAGTTAATGCTCCAGTTGGTTTGG
GTTATGTTTTTAGTTCTAAACAACTAAAAGCCCGACTTTTAAAACCCCTG
ATTTTATTAGCCTATCGTTTTCTATTGAATCCAATCAATAGTATTGCTAT
TTTTGAAAATCCTGATGATAGAGCATTTTTTGCCAACAAAGGAATTATCA
AACTTGAACACACGCGTCTAATTCGTGGTGCCGGTGTCAACATGCAACAA
TTTGTGCCAACTAAAAAACCGGATGGTTTACCCATTGTTATTTTAGCGTC
ACGCATGCTGTGGGATAAAGGCGTTGGAGAATTTGTTGAGGCGGCTAAAA
TAATTAATAAAAATACGATTAATGCTCGTTTTGTTCTGGTTGGCGCTCCT
GATACGCAAAATCCTGAATCAATAGGAGAAAATCAATTAATTGCCTGGCA
AAACGCAGGCTGTATAGAATGGTGGGGGCATCAGGACGATATGCCATCCG
TTTTCAGCCAAGCACATATCATCTGTCTACCTTCCTATGCAGAAGGACTT
CCAAGAGTATTAATTGAAGCAGCCGCTTCAGGCCTCCCCATTGTTACCAC
AAATATACCAGGCTGCAGAGAAATTGTGCACAATGCAGAAAATGGTTATT
TAATACCCCCAAAATCCATAGACAGCTTAGTAAATACACTAAACTTATTA
ATCTCAAATTCTGGATTACGTTTAGAAATGGGGGAAAACGGGCGAAATAT
AGCAATCAATGGCTACTCTACAGAGCAAGTCAATCGAGAAACGCTGGCCA
TCTATGAACAATTACATGCATAAAGTACTTATTACAGGTTGTAATGGTTT
CATAGGCTCTCAGCTTGCACACACATTACAAAACTTATCTCGAGATTTTA
CTACCTTAACCCGACAGCCCTGCGATTTTGGCTCTAAAAATTGGGTTTTG
GATCTAGCTGTAGACCCCTGTCCAACAGAGCTATGTGCGGGCATTGATAC
TATTTTCCATCTGGCAGGAAAAGCCCACGCCTTAGCAGAAACACGGCAAG
ATGAACACGAATACTTCCAAATCAACACCGAAGCTACCCGTAAATTACTG
GAAGCAGCTCAACAAGCAGGTGTGCAGCATTTTGTTTATTTCAGTAGCGT
TAAAGCTGTCGGTGACAGTCTGCAACAACCGATGGATGAATCGGTAAATC
CGCCTGCCGATACTCCTTATGGACGCTCCAAATATGCAGCAGAACAACTG
GTATTACACGGTGGTTACATACCCCATCCGGTTGTAATACGCCCCAGCAT
GGTTTACGGCAATAGCCGCAAAGGCAATTTACCCAAGATGATAAATGCTA
TTCAACGTGGTTTTTTCCCGCCGCTACCCGAATTTAACAATCGTCGTTCA
ATGGTACATGTTAATGATGTGGTTTCTGCAGCATTATTAGCTTCGCAAAA
AACACAGGCTAGTGGTCAAATATACATCATTACCGATCAACAAAATTATT
CAAGCCGACAACTTTACAACTGGATACGTGCTGCATTAGGTAAACCTAGC
AGACATTGGGCAATCCCGTTTGAGGTTTTACGTCTGTTAGCAAAAACTGG
GGACATGATCAGTCGTGTTACCGCTAGACGTTTTGTGTTTGATAGTGATG
CCTTACTAAAATTATCCGGTTCGGCTAGCTATTCGTCTGCTAAAATTACT
AGTGAGTTGGGATTTAGCCCACGACACACCCTCTCAGAATCATTACCTGA
CATCATTCGTTATCTAAACTTAATCTAATGTGCTAATCCATTTTCTGTTT
GTATTTATCATTAGTCTGTTGCTTACGCGCCTGATTCGTTATTATGCTGT
TGCGCGCAATGTACTCGACATCCCTAATCAACGCAGTTCTCACAGCACAC
CCACAGCTCGCGGTGGTGGTCTGGCTATAGTCTTGGTGTTTTATTCTGCT
TGTGTGTATTTATTTTTAACCGCACAGATTAGTAGCGCGTGGTTTTATTC
ATTTAGTGCAACTCTTCTAGTCGCAGTTATTGGTTTTTGTGACGACCACA
CACCTATAGCTTCCCGTTGGCGTTTTTTGACTCACTTATGTAGTGCATTT
TTAGCCTTGTATTTTTTTAATGGCTTACCTTTACTTTTGATACCCGAACC
GTTTGCCAGTTTACTTGGTAGTAGTACCTTAATTATGGGTTGGTTGAGCT
ATATACCCCTAGTAATTGCACTTGTTTGGATATTAAATTTATTTAATTTC
ATGGATGGTACAGACGGAATTGCTGCCTCGGAAGCTGTTTTCGTTAGTGC
CGCGCTTGCCGCTTATTTACTAAATATCGATACTTCATTATTCATGGTTT
CAATCAGCTTAACCGCCGCAGCTTTGGGCTTTTTAATCTGGAACTGGCCA
AAAGCCAGTATTTTCATGGGTGATGTCGGCAGCGGATTTCTTGGACTGGT
ATTGGGTATACTAATTTTGCTGGCCTCACAACAACTGGCAGTGTTGTTAT
ATTGCGGTTTAATTCTGTTCGGCTTATTTATTGTCGATGCCAGTTATACT
TTACTGGTGCGCATCAAAACCGGACAAAAATGGTATTCTGCCCATTGTTC
ACACACTTATCAACGTGTTGCTAAATTGCACGGGCATCTCACTGTATTAA
AAATGTGCTGGGCTATTAATTTACTCTGGTTACTCCCTATCTCATGGCTG
GTTTTTTTACATCCCACGGCAGCCTTGTTGGGTATATTTATTGCCTACCT
GCCCTTATTTGCTATAGCCCATCATTTTAAAGCGGGTCAAGCCGCTAGTA
CTCATGAAATTTAAGTTCCGCTCACGTACAACTATTTTTCTGCATGATAT
ATGTATGATCCCCCTTGCCTGGTTTGGTGCCTACTGGCTTCGCTTTAACC
TGCAAACTATACCGGATGAATATTTTTATTCTGCCACACTTATTTTACCC
GCAGTGATAGGTCTTCAAGTTAGTCAATTCTGGTATTTTGGGTTGTATCG
TGGTGTATGGCGATTTTCTTCACTTCCCGATCTGATACGTATTGGTAATT
CAGTACTCGTGGGTGTTTTCTTAATTGCCAGTAGTCTGTTTCTTTATAAC
CGTCTGCAAGGCGTACCTCGTTCGGTTTTGCCTTTATATGCACTCACTTT
ACTGACTTTTCTAAGTGTTCCGCGCTTAGTCTATCGATTTTGGAAAGAGC
GGTTATTTCTTCAATGCACTGGACAACGGGCGTTGATTGTAGGTGCAGGC
TCTGCTGGAGATTTATTGGTCAGAGACCTCTTATCCAACCGCAATAGTGG
TTATATACCAATTATTTTTGTCGACGATTCGCCGAATAAAATTAACCGAG
AAATTCGCGGCATACGTGTTGTAGGCAACATCTCGCAAATACCCGAATTA
GTTAAACAATGGGATATTGAAGTTATGCTTATTGCAGTTCCTTCTGCGAC
GGATACCCAAATGCGCCGCATTGTTGAAATCTGTGAGAATAGTCCAGTAC
CGTTTCAAACCCTGCCTTCTGTAAAAGAATTATTAAGCGGTGCGGTCACA
AAAGCCAATCTTCGTAGCGTATCCATAGCGGATATACTGGGACGTGACCC
AGTTCAACTCGATTGGCTAGCCATCAAAACCCATCTACAAGGTAAAGACA
TACTGGTAACTGGTGGCGGCGGCTCAATTGGTTCTGAACTTTGTAGACAA
TTGGCAAAAACTTTACCCCGCAGCTTAATTGTATTCGATCAATGCGAATT
TAATTTATACAAAATTGACGCAGAGCTCACTCGACTTTTTCCAAATATCC
AACATCATACGGTACTTGGTGATATTACAGATCGGCTATCAGTCGAACAT
GTTGTTCGCCAACATCATCCAGACATCATATTTCATGCAGCTGCCTATAA
ACATGTACCCTTATTAGAAGGACAAGCCCGAGAAGCAGTACATAATAATT
TGATTGGCACTAAAATTATTGCAGAAACAGCCTTAGCTTCTGGTGTAGGA
CGATTTGTTTTAATCTCTACCGATAAAGCGGTCAATCCAACCAATGTGAT
GGGAGCAACTAAACGCGCCGCTGAAATTCTTTGTCAACACATGAATCTTA
GCGGAAATACCCGTTTTACTACTGTTCGCTTTGGTAATGTGTTAGATTCA
GCTGGAAGTGTGGTACCGTTATTTCGCGAACAAATTAAAGCGGGTGGGCC
TGTAACAGTTACGCATCCAGATATTATCCGTTACTTTATGACCATTCCAG
AAGCCTGCCAATTAATCATGCAAGCAGAAACCATCGGTAAAGGCGGCGAA
GTATTTGTATTGGATATGGGAGAACCAGTCAAAATTGCTTATCTTGCCGA
ACAAATGATTCGTTTAAGCGGTAAACTGCCCGACAAAGATATTGAGATAA
AATACGTTGGCCTGCGACCTGGTGAGAAATTATATGAAGAATTGTTCCAT
GATCAAGAACAATTATTAGCGACTAGCCATGAAAAACTACACTTGGCTAA
AGCCAGATTATATGAAAATACTGAATGGTCTATTCTAATAGAAGATTTGG
TGCTTGCCTGTCAACATCGCGACCAAAACGCCCTATTAATACTATTAAAA
CAACTAGTGCCTGAATTTACTCCAAACATATTCTGATACATCATTTAAAC
AACGTCAAAGGATGTGAAGTGAGAATCTATGTCGAACTCTAAAAATTACC
TTTTAGTCATCACTTTCTGCTTCAGTGTTACCGTATCAGCACAAGATTTC
TATGTATCACCACTAGGCAACGATCAAGCAACGGGTATTAGCCCAATTCC
TGATTCAAGTAATACAAATGGACCTTTTCAAACCTTGGCGCGTGCCCAAC
AAGCCATTCGTGACTTAAAAACCAATGGCCAATTTAAAGAATCAGTAACA
GTTCATATTGCTTCAGGTACCTATCAATTAGCAAAACCGCTAACTTTTGA
TGTACGAGACACGGGTTTTGCTGAGAGAAAGATCATTTGGAAAGCAGAAA
CAACCGATACTATTATTAGTGGTGGTATTGCATTATCAAACTGTTCTGCA
GAAAACCAAACAGTTTGGAGTTGTACAGCTGCCGGTATACATTTACCAGA
AAGTAGCCCCAACAAAGAAACCATTAAAAACATCACTATTCCTACATTCA
ACCTATACGTTGACCAAAATTGCTTACAACTGGCGCGCTGGCCAGATAGT
GGATGGGCTCATATTAAACATCCTTTAACTGAAAAAAACAGTTATACCAG
CCATGAACAACTACCTGATGTAAACAATAGCGAACAAATTCAGGTACATA
TTTTTGCTGGTAATGACTGGTTTGACGAGTACATACCCGTAACGTCTGTC
GATAGCCATTTAAATCAAATCAATCTAGCTAAAAATACAACTTATCCAAT
TATTAGTGGTGAAAGATTTTATCTAGAAAATATTCAATCAGAACTCAATG
TCCCAGGCGAATGGTACTACGATCAGATAAACGCTAAAATATTATTTATA
CCACCCGAACAAAGCACTACACCAAAAGTGATTGTCGCCTCTTCTTTAGC
CAATCTTATCAATATCAAAGGCGCACATTTTCTGGACTTCCAAAATCTTA
ATTTTCGTTATACTACAGGTATTCCTATCCTCATTACAGATGCTAGCCAT
ATAACATTTGATAATATCGAAATTAATGCTGTGGACTTATCAGCGCTGGA
TACTCAAAATTGCACTGAATTGACAATTAGCAACAGTCGTATCCACGATA
CTGGCGGAATGGGAATAGCCATAAATGGTGGTGATCGTGCCACACTTAAA
CCCGCTAATAATTTGATCCATAATACCCATTTTCATCATCTTGGTAGACA
CTTTTTTGCTTTCACTCCAGCTATCACAACTACAGGCGTGGGTAATCGAT
TTACACATAATCTGATTGAAAATCTACCTGGCACAGGCACAGCCATCAAT
GGAAACGATCATTTATTTGAAAATAATGAGCTTAGTCATATTTGCGAACA
GTCTTCTGATTGTGGCGCAATATACAGTGGTCGTAACTGGACAAATCGAG
GCAATATCATTCGTTCTAACAGTATTCATGATATTGAAGGTTATGGACTA
CAAAGCGTTGATCCACAAACCCTCGCCTTTAAATATACTAAGCATGGCGC
CGTGGGTTTGTACCTGGATGATGGTGTCAGCAGTTTTAGCGTCATAGGCA
ATATTTTTAACAAAGCGGGTGCTAAAGCTATTCAATTGGGTGGTGGACGT
GATCATCGAATTGAAAACAATCTGTTTTATACTGAAAATTGTGCAATTTG
TATTGATGCACGTTGGCCAAATTACGACTGGAGTGCCAACCGAAAATCGC
TAACTGAAGTGCCATACCAAAACGCTATATGGAAAACAAAATATCCCGAA
TTGGCATTACCCATGCAGCATGATACTTGGCCTGAAGGTAACGTGATTAC
ACATAATATTATCATTTCCACCGTTAATGAAAGCCTACCTATCAACTATA
CCCTACCGGCACAATCGTCAAACATTTCTAATAATCTAGTGTGGAATACA
AACGGCAAAGTCAGGGTTGCTTATACTATTCTAGATAATCCTAAACTGAA
TGGTATTGCTTACTGGCCTGAATGGTACGCAATTGGCCTTGAAAAAAATA
GTATGAATGCTGATCCATGTGCAACCATTACCGGAAATAATGTAACATTT
TGTGCAAACACACCCGCTAAAAATATTGGGTTTCAACCATTGAGTAATGA
TATAGGACTCATTAAACCCTAACAATTCAAACTATAAAGTTGCTATTTGG
CCTTTAGTGCCTAGGCACCGAGCAATAATTTTCCCTACACTAAAAGCCAA
AGTTATTTGCTACCTAGAGGTTTTTTGATAAGCTAGTTGGATAATTACCT
TAGATCTTAATCAGTAAATTGTAAAGGATAGACAATGAATAAATTGGATT
ATGGCGTTTCTATGCCTTTCAGACGGATAATAAATATTACTGATAGCCTA
TTTGTTACAGTTATTTTATCGACTCTTTTTCTGGGTTTATTCATATTTTT
AAAGTATCCGCCAATTGTCTGGGTTGACCTAATCATGGATGATGCCTATT
ACTATTTAGNNNNNNNNNNNNNNNNNNNNNNNNNNNNNNNNNNNNNNTTT
TTACCTCCATTTTCCACTAATGGCTATCAACCGCTCTGGTTAGTAGTTTT
AACTTGCTTTGCAGCCATTTTTGGCACCGATGAAGTTTCTCTGGTCATTC
AGAATTATCTGGTTACTTGCCTATTTGTTCTCTGTTTTATAGCATTATCC
AGACGTTGCTATGCTATGGCTTTTCCTGCCATTATTTGTTCTCTTTCATA
CGCTCATATCACTATTAATGGTATGGAGTCTGTCATGATTCCAGTCTATT
TTATACTGTTCATGACTTCAAAATCTTGGCAATTTCGGGGCTGCTTTGGC
TCTCTATTATTTCTTAGCCGTTTAGATGCTTTGTCTGTGGTTATAGCAAG
AGACTTATATTTTGTACTAACAAAACGCAAAACTGATTTTAAACACTATC
TCATTATAATTCCGGTCATACTGGTTTATGGCCTAATAAACTACTTACTA
TTTGGAATTCCGGTACCGGTTTCTGGACTTGCCAAATCGATTGGTAACAA
TTTTGGTGAGAACATCAATGCCGGTTTAGGTTATTTATTAACACTTAAAA
CCTCTTTTCGACTCATTATTGTCATATTATTTGTTTATATTGTTCGTAAA
CAAAAAATAGGCGAGTTGCGCTATCTGGATGAAATTTCAATACTATTAAT
TTCATGCTGCTTTGTAGCATTTTATTATAGTACCAAATCCGGTTGGGGAT
TTTGGTCATGGTATTACTGGGCACCTTTTTTACTAATTTACTATGCCTTG
CTTGAAACTGCGTTTCTACTCAATAAGCTGATAATTTCTAAAGAAAATAA
TGTTAAATTTGTCTATTTAACTTTACTAACATTGGGTATTGTTTATACCA
TAAAGCCCTCTGTTGATTTTATATCTGATCGTATAATTTTTTTTACAAAT
GCCCCAACGATTTCTGCTCTAGATGCAACTTTTGGCCGGAAGAATATCGA
ACTGGTTGAATTAATAAAAAAATACAACATTCCAGAAAATAGCTTTTTTG
CCATGGGTGATCGGGCTGGGTCTTTTGGTTACTTTTTAGGTAATCATTAT
CGTTTTCTACATACAGAAGGACTGGTTGGCCCCACAGCATATTATCAAGC
CATGAAAACAGATAATGCACTAGATTTTATAGATACACAAAATATAGATT
ACTGGATAGCTGAGAGGGAGAATTTCTTGGAAGCCAATGAAACGATTGGT
GTTATAGAGCCTATCCAGGGTTTATCAGCACATAAGGGTCCTTACCTAAT
TTGTTTCCAAAAACAAGGAATAGTGTTTGATCAAAGCTATATCCCCTCTA
AGTATACTGCTAGCCAAAAATATGAATATCGGTATGTTTTCAACATGAAA
AATCGGGTGGTATGCCCAGACGAATTCACAATTAAGCTAGCTGAATTAAA
AAGGGTTTACGGTGGAGTTAGAAAATTTTCATTGCCAATTGAAACACAGA
AATGACACAAATACAGGATAGTGATAATCACCTAGTTAGCTATAAATTAC
TCTAATTTTAACATCTTCTTTTTATTTTTATAACTCAGACTTAATATTGA
TGGAATTGTAGTTATTAATAATTAAAAATGGACGGACAATGAATTTAATA
TTAAATAAAAACCTCTTATACTTCAATAAAATAATCAATATTTTTGATAT
ATTTTCAGTTTTAATTATTATTATTTTTTTCTCGGTTGGCATCTATATTA
TTATTTCTTACGATGCCTTAGTATGGGTTGATATAATTACTGATGACGCC
TATTATTATTTGGGTATCGCACGGAATATGGTTGAAAACGGCATAAGTAG
CTTTATGCCTCCGTTTAAAACAAACGGTTATCAACCGCTATGGTTATTAT
TGTTGACATTAACAGGATTTATATTCGGAACCAGTGACTTAAGCTTGGTT
ATACAGCTATATTCCTTAACATTTTTATTTGTTGCCGCCTTTACCTATTT
TTCAAAAATACAATATCTTATTGGATTTAACTCAGCACTCAGTTTTTTAG
CCTTTTCCAATATTATCTGTGGTATGGAATCGGTATTGATTCCCACTTTT
TTTATATTATTTATCAATGCCTTAAACTGGAAGCTTCGTGGGGTTTTTGG
TTCATTTTTATTTTTAAGTCGCTTAGATACATTATCAATTATTGTCGCTA
GAGATATCTATTATTTTTTTATAAAAAAACAGGTCGATTTACGTCATTAT
TTGGTAATAATCCCAATGATTGCTGTTTATGCAGCCATCAATTTTTATTA
TTTTAATATTCCTGTTCCAGTATCAGGATTGTCAAAGTCCGTAGGTAATC
ATTTTGCAGAAAACTTCTTTATTGGCGGATATATCTATTTAAAAGGACTC
ATTTATCCTGCAGAAGTTTTTTTAATCATCGTAGTTATACTTAAACTAAA
GAAATATAAAATAAATGAGCTAAATTTTTTATCTGAAATAGTGATAGCCA
CTGTAGCCTGCTTCTTATGCTTATTATATTATGGCACACTGTCCGGTTGG
CCGATATGGGCATGGTATTTTTGGGCAACTTTCCTAATTAATTTTTTTAT
AACTCTTGAATGTATTTATTTAATAAAAAAATTATTAAACGATAATTTTA
GTTTTTTTAATTATATTTATGTCGGTGTTTTATGCTTAGTTATATTTTTT
ACCTTAAACCCTGCCATAACCTCAATGTTGTCCAGAATAAACATGGCAGT
CTCAGCAGCAAATGCTAATTCTGTTGAAGAAACTTTCGGCAGTAAAAATC
TGGAATTAGTTAATTGGATTCACAAAAAACAATTACCGGAAAACACCTAT
TTTGCAATGGGTGATCGTGCCGGATCGTTTGGCTTCTTCTTGGGTAATCA
TTATCGTTTTTTTCATACCGAAGGTTTGGTCAGTTCAACAGAGTATTACA
AAGCTATGTCAACCGATAAGGGTCTTGATTTTGTTGACCATTTAGATATC
AATTATTGGATAGCGGATCGCGAAAACTATTTGGTAGAAAATGACATTAT
TGGCGTGATTGAACCCGTGCAAGGGCAATCCGCACATATAGGCCCTTATA
TGGTGTGTTTCCCTAAAAACAGCATCGTTTTAGATCAACGTTATCTAGAC
GCATCCATGAGTTTTCATGGAAATTTGTATTTTCAACGTTATGTATTTGA
TGCACAGCAACGTACAATTTGTCCAGATGCCATGAATCAAAAATTTTTAG
AGCTAAAAAATCGTTACGGCGGTGTTGCCGCTTACTCATTTCCTTATTCA
ATCAAACCAAATAGCTTTTCTTATCGAGCCATTGAATATTTTAGGTCTAT
AGGTTGGATTCATTAACACCACAAAACCTAATTGGAATTTACTTGTATTA
CTGGAATCTTGCCAATTTTTGCCTGCCAGTGCAGTGGCGCACTGGTATGA
ATAGAAGATCCACGACTATCGACAGCAACAGTTACCGGCATATCTTCAAC
CACAAATTCATGGATGGCTTCCATCCCTAATTCTGGAAAAGCGACAACAC
GTGCTTTTCTTATTGCTTTAGAGACTAAATACGCTGCGCCACCAACTGCA
ATCAAGTATACAGACTGATGCTTTTTGATAGCAGCAATTGCCATTGCACC
ACGTTCGGCCTTACCTATCATGCCCAACAAGCCAGTCTTTTCCAGAATAA
TCTCAGTAAAACCATCCATTCGGGTTGCCGTAGTTGGGCCTGCCGGACCA
ACAATTTCGTCACGTACTGGATCGACTGGCCCTACGTAATAGATCATTTT
ATTTGTAAAATCGACACCTTCAGGCAAAGCCTCGCCATTCTTTAATAATT
CAACTATACGCTTATGTGCCGCATCCCGGCCTGTTAACAATGTACCACTT
AGCAGCAAGGTTTCACCCGTTTGCCATGTTGCAATGTCCTGTTTGTTAAG
AGAATCAAGATTCACGCGACGTGCATTACCAGCTGTCTGCGTAATCACTG
GCCAATCAGACAATTTTGGCGGAATAAATTGAGCAGGACCCGAACCATCT
AATTCAAAATGGGTGTGCCGAGTCGCCGCACAATTGGGAATCATCGCCAC
CGGTTTATTGGCAGCATGCGTAGGATAATCTTTTATTTTCACATCCAGGA
CAGTAGTTAAACCCCCTAAACCTTGCGCACCTATTCCCAGAGCATTTACT
TTTTCATACAACTCCAAACGCAGTTCTTCCAATGCATTTTCTGGACCACG
CGCTATCAACGCCTGAATGTCGATACTTTCCATACAGGCCTGTTTTGCTA
AAATCATGGATTTTTCTGCAGTTCCACCTATACCTATTCCTAAAATACCC
GGTGGACACCAGCCAGCGCCCATAGTAGGTACTGTCTTCATTACCCAATC
CACAATACTATCTGAAGGGTTCAACATAACAAATTTTGATTTTGCCTCTG
AACCACCGCCTTTAGCAGCAATTTCCACCTCAACTTTATCACCGAGTACC
AACTCCATGTGTATCACTGCTGGCGTATTATCCTGAGTATTAATTCGTTT
GCCTGCTGGATCAGCCAGTATGGATGCGCGTAATAAATTATCTGGATCTA
AATAAGCTTTACGTACGCCAGCATTTACCATTTCTGTGACACTGAGTTTG
GCGTCCCATTGCACATTCATACCTATTTTAAGGAAAACAGTAACAATACC
TGTATCCTGACAAATAGGCCGATGCCCTTCAGCACACATTCGGGAATTAA
TCAGAATTTGTGCCATTGCGTCTTTGGCCGCTGGGCTTTGTTCTTTTTCG
TAAGCTATCTGCAAGGCCTGGATAAAATCCAAAGGGTGGTAGTAGGAAAT
AAATTGCAATGCATCGCTAATACTATCAACGAAATCGTCCTGGCGAATAA
CAGTCATGTCAGTACCTTAGAATTTAAGTAATCTTTGATAAATTGTCACT
ATTTAGGGTAAAAGTTAGTTTTTATAGGCTATGCCAAAGCAAGAATGCCC
ATCATTCTGTTCAGCACAGCTTACATCCGATGAATAAATGACATTGAATT
ATAAGGATCAATTTAACACTATTTAATGGTTAACCAGAAAAACTCTGTTT
ACACCTTAACAAAAAGGCTTTAGCCTCAATAGGCTAGTTACGTTAAAATA
GCTGATATTTTGCTTGCTTAGCATATTTATTTTAATCAAGCTGATTTCAT
TACCTAACTACCCTCTATAGGTACTAGTAAACACTATGCATTCAGCACTT
TCAATCAATAATCACACTCAGGAATAATGAACCCGCACTTAGCACTGCTG
CATCCTTATCCGTTTGAAAAACTGGCTGCGCTTAAACAACATATTACGCC
ACCCGAAGACAAGCTCCCAATTACCTTGTCGATAGGTGAACCTAAACATA
GTACACCAGCTTTTATTCAGGAAGCATTGGTAAAGCATTTACCAGGTTTA
ACGCAGTACCCAACAACGAAAGGCTTATTAGAATTACGTCAGGTAATTGC
GGGCTGGCTTAGTCGGCGTTTTGCAATTCCGGTGTCTGATATTGATGCAG
AAACTCAAATTCTGCCAGTTAATGGCACACGTGAAGCTTTGTTTTCATTG
GTACAAGCAGTGATTACTCCCAATGCCAATGCAGTGGTTGTGATGCCTAA
TCCGTTTTATCAGATTTATGAGGGTGCTGCTATTCTTGCGGGTGCAGAGC
CTTATTATTTGAATACCATAGAGGAAAATGTATATTTACCCGACTTTGAT
TCTGTACACGATAGCATTTGGGAACGCTGCCAATTATTATTTATCTGCTC
TCCCGGTAACCCTACAGGTACCGTGATGGAAAAAGCCAGTCATCAAAAAT
TAATGACGCTTGCGGAACGATTTGATTTTATTATTGCATCTGATGAATGT
TATACAGAATTGTATGATGACGAAACACGACCACCGCAAGGCTTATTACA
AAGTGCTTATGCAAGCGGCAACACTTTATTTAAACGTTGTGTCATCTTTC
AAAGTTTGTCCAAGCGTTCTAACGCACCCGGGTTACGCTCCGGTTTTGTG
GCAGGCGATGCCGAAATATTAAATCAATACTTAAAATATCGCACTTATCA
CGGTTGTCCTATGCCTGTTCCCAGCCAACATGCCAGCATTGCAGCTTGGC
AGGATGAAGAACATGTTCGACAAAACCGGCAGTTATATCGGGAAAAATTT
ACGGCATTTATAGACATTTTACAAAATGACTGTGTCATTTACCGACCACC
CGCCAGTTTTTATATATGGCTAAAAGTTCCAGCATTAACTGATACTGATT
TTGCCCAGCAACTTTTTGCCCAACAAAATGTGACAGTTTTACCAGGCAGT
TATCTGTCCCGGGAATGTAACGGCATTAATCCCGGTGCAAACCATGTGCG
AATTGCGTTGGTTGCACCCTTAGCAGAATGCATTGAAGCAGCTCAACGCA
TCAAATTTTTTATTAACTCTATAACATAGAACATTCATGTCAAATTTGGA
AAACATAATTAATCAAGCTTTTGAAATCCGCGCTGAAATCAGCCCCAGTA
ATGTGACTGCCGAAGTCCGTTCGGCAGTTACTGAAGTGCTAAATTTACTC
GATAAGGGTGTAGTTCGGGTTGCCGAAAAAAAAGACGGTGACTGGGTAAC
AAACCAATGGTTAAAAAAAGCGGTGCTATTATCCTTCCGTATCAATGAAA
ACCGGATGATGGAAAGTGGCGCGTTACGCTATTACGACAAAGTTGAAACC
AAATTTGGTCAATACAGTGAAGCTGAATTTGCCGCTGCTGGCGTACGCGT
AGTGCCTAATGCTGTGGCACGCTATGGTTCGTTTATTGCACCTGGCGCAA
TTTTAATGCCCTCCTATGTGAACATCGGTGCATATGTTGATAGTGGCACT
ATGGTGGATACCTGGGTAACGGTAGGCTCTTGTGCGCAAATAGGTAAAAA
TGTACATTTATCCGGTGGTGTGGGTATTGGTGGTGTACTTGAACCCTTAC
AGGCAAATCCAACTATTATTGGCGATAACTGTTTTATTGGTGCCCGCTCC
GAAATCGTGGAAGGCGTCATTGTCGAAGACAATTGTGTGGTGTCTATGGG
GGTTTATATTGGTCAAAGCACCAAAATTTATAACCGCATGACTGGCGAAG
TCAGTTATGGTCGTATACCTGCAGGCTCGGTGGTGGTTTCTGGCAATTTA
CCGTCTAAAGATGGTAGCCACAGTTTATATTGCGCGGTTATTATTAAACA
GGTTGATGAAAAAACCCGTAGTAAAACCGGCATTAACGAATTATTAAGGG
ATTAACGCTATAACAGCAGTTGCACGTGGCTTAGGGTACGTGCAACTGAA
TTACTTGTAAATTAAAGGCCGGGTACTGAAACTCTAAGCCTATTTTCGGT
AACTATCGTCTTCTGCCAAATGCATTTCATGGCTACTATTTTGCTCAGCA
CCCAATTTGATCATTAAGCGCACTTCATTACGTGAATCTGCAGAATTTAA
TGCATCTTCATAACTTATTTTGCCTGCTGTATATAATTCGTACAATGCTT
GGTCAAAAGTCTGCATACCCAGTTCTCGCGAACTCTTCATCAATTCTTTA
AGTTTATGCACTTCACCCTTACGGATTAAATCGGCCATTAAAGGAGTGTT
TAACATAATTTCGATAACCGGATAGCGCCCTTGACCATCGGCCCGTTTTA
CTAATTGTTGGGCAACAATGCCGCGTAAATTCAGTGATAAATCCATATAC
AACTGACTTTGTAAATCATCCGGGAAAAAATGCTGAATACGATCCAAAGC
CTGATTTGCATTATTTGCATGTAAGGTACAGATACATAAATGGCCTGTTT
CAGCAAAAGTAATGGCATGTTGCATGGTTTCGCGGGTTCTTACCTCACCA
ATCAGAATTACATCGGGTGCTTGCCGCAAAGTATTTTTCAATGCCACTTC
GAATGAGGCGGTATCTAAACCCACCTCACGCTGAGTGATAATACAACCAC
GATGCTGATGCACAAATTCAATAGGATCTTCAATAGTAATGATATGACCC
GCGCTATTCTCATTCCGATAGCGTATCAAGGCTGCTTGCGAGGTGGATTT
ACCGGTACCGGTAGCTCCGACGAAAATCAACAGACCGCGTTTATGCATAA
CCAGTTCTTTTAGAATTTCTGGTAAATGCAGGTCTTCTGGTAACGGAATT
TCCGTTTCGATACGTCTTAACACCATACCGGCCGAATCACGCTGCGTAAA
CGCACTAACCCGAAAACGTCCTAATCCAGTGACACTAAGCGCGAATTGAC
ATTCTTTAGTATTTTCAAATTCCTGTTTTTGGCGATGATCCATAATACCT
AAAACCACCGCCGCGGACTGTTCGGAATTTAATGCTGTTTTTGAAACATC
AATGACTCTGCCATCAATTTTCATAGCAGGTGCCCTTCCGGCAGTAATGA
ATAGATCAGAGGCTTTTTTTTCTACCATCAAAGCCAAAAGAGCATTAAAG
TCCACCTGTATCTCCAGATTATCGGAACAACTCTTTATTAACTGCTTTTA
CCGCAGCCACTTTATTAGTGACTAAACCAGCGTCTACTAGATCTCTAAGA
TTTTGATCCAAAGTTTGCATACCATCTTTTCGTCCTGTCTGAATGGCCGA
ATACATTTGCGCGACTTTGGCTTCGCGGATTAAATTTCGAATGGCAGAGG
TGCCGACCATAATTTCGTGAGCAGCAATTCGCCCGCCACCATTTTTTTTC
AACAATGTCTGTGAGATAACAGCCTGCAAGGATTCAGATAACATCGAACG
TATCATGTCCTTTTCCGCAGATGGAAACACATCGATAATCCGGTCTATGG
TTTTTGCCGCTGAGGTGGTATGCAAAGTACCAAACACCAAATGTCCAGTT
TCAGCAGCGGTTAAAGCAAGACGAATGGTTTCTAGATCGCGCATTTCTCC
CACCAGAATAATATCGGGATCTTCCCGCAATGCTGAACGCAATGCTTCCG
AAAAACCCAAGGTATCTCTGTGCACTTCCCGCTGATTGATTAAGCATTTT
TGGCTTTCGTGAACAAACTCAATGGGATCTTCAACCGTCAGAATATGCGA
ATAATCATTTTGGTTAATATGATTAATCATAGCAGCCAAAGTTGTCGATT
TACCGGAACCGGTAGGCCCGGTTACTAATACCAAGCCACGTGGTTTAGTA
CAAAGCTCTTGAAAAAACTTGGGTGCATCCAACTCTTCCAGCGATAACAC
TTTTGAAGGAATAGTCCGAAAAACCGCTGCCGCACCTCTATCCTGATTGT
ATGCGTTAACCCTAAATCTGGCTACACCGGGTAAACCGAAAGAGAAGTCG
GTTTCCATAAATTCTTCATAATCACGGCGTTGCTTGTCATTCATAATATC
GTAAATCAGTGCATGAACTTCTTTATGCGACAGAGCTGGAATATTAATAC
GACGTATATCGCCGTCTACCCGAATCATGGGGGGTAATCCAGCTGATAAA
TGTAAATCCGAAGCTTTATTTTTAACAGAAAAACTTAATAATTCTGCAAT
ATCCATAGATTATTTTCTCTCTTCTTGTTCCGCACAAGTGATACAGTAAT
TGGCATAGGGTAAAGCAGCTAGTCTTTCCTGCTTAATTGGTTGACCGCAA
ATTAAACATTTACCATAGGTACTCGCATCAATTCTATGAATCGCTTGCTT
TATTTTTTCTACTTCATTGCGTGCAGCAATACCTAATGCATCTATAACTT
CATTATTTTCGTTTTCAACAGCCGATTCTGAAAAATCCTGTTCTGGTGGG
TTATCAACATGCTTGACATCATCACTGATTCTACTTAATTTATCGTCAAG
CTCTTCCAGCATATCGATTAAATTTTTACGCACTATTTGATGTTCTTTCA
TAATAACAATGTCCTCGCTAAGCATTTGTTAATCCCTGAATCACAGAGTA
AATCTGTATGCGCACTTAGCACTAAAATTGCTGGTACCCAACATACAGTT
GCATTTGAACATTCTTATACAATGATATGGATACTCAATCAATAAACTTA
CAAATTTGTTGTGTGCCACATCGCATCAACCTGTATCCAGTACAAGCTAT
CTGTTATTACAACGATTAGTTGTAAAACCAATTTTTAAAATCCAGCCAGC
AGCATAGTAGCCTACTTATAAAAGTAGTCTGTTATCTAAAAAAATTAAGT
TTGAATGTTGTTTTTAAGGCTAAAACATAAACATAATGCAGGCAAGAAAA
TATAAGCTTTACATTATAGTTGATATAAAATGACTTGAATCATTTAAGGT
TTCCTGATTACCCATAAGCCTCAGTAAGTCAAATGGGTAGAGCGTCAGGG
AACCCCTTCAATTAAGGTAATGATGGCGTAATTGGGCTAAAAATATCAAA
ATTGTTGGTGTTCTGACTGCTACTCTGTTAGTTTTTCTGCTGCTCTACCC
ATCCCGTATTAGGTAGATGGTTAATTATAAAAACTATACTTTTTTATAAT
TTACTTAGTTTGTGGTTGAACGACTGTACTTTCAGGTACTGGTATTTCGC
TGATTGGTTTTACTTGCTCCGATTGAACGGCAGGAGGGGTTTCCAGCTTC
AATTTTTTTCTGCCCTCACCATTTAAAACCATCCCTATCATAAATAAGGC
AGTTGCCAGCCAAATGACCGGCATACGACCCGGTTTGTCCATCCACAAAA
AAATCCAGTTTGGTTTTATTAAACCAACAATTAACACTAATCCTGACAAA
ATTAGAACTTCGAGAGAATAGTAAATCAAGGTATTCATAAAATTGATCCT
GTGTAGAGCCTATTAAAAACGGTACATTATTAAGAATACCGTGCCGCTTA
GCAATAACAAATTTCAGCAAAAAATTATTGAAAAATACGGGAAGTTTATT
TTCGTTAGGTATTTATGGTTTTATAAGTACTGTTGTGAAAAAAGACCCTC
TATACTTCGACAAGGCTGTTCTGAGTTGTATCGTAGGGATCATACGAACA
ATGTTTTTAATTATCCGCTTTAGAAAATAGATTACTAAAACAATCCTGAT
TACCCACAAGCTTCAGCTAAATGGTCATACCAGCTGGGGGTGTAGTGGGT
ATGCGTAAGCCAGCTACCCACTTAAAGCGGGACACCATGTCAGGCTTAAC
CTCAAGCTGTCCCGGCTTAAGTGGGTAGACCATAACCCCAAGTATGGCAA
GCTTGGAAGCTGGGTTTCATTTCCATTCAACCCACTCTGGATTTCGGCAA
TCCATGCCGAAATGACGACTTCGATGACTAAAAATTGAATTTTCTGAAGC
TTATGGGTAATCAGGAAAACTTTTGTCACTCTCAATACAGGTCTTGATTA
TGAGGTAAGTGTTTAAGATTTATGATGCGATTTGTAGCTAATCACATCCA
ACTCAATGGAGGGTTGTAAAGAAATTTTTCTATGCGTTTTACTTAGAATA
CTTAAATCTATTTTCTAGGTTTAGCTAAAGTTTTTCAAAAAAAAACCTCT
ACTCGGAGCACAAATAGAGGTTTGTAGTCATAGCAAAAAAAACTACTTAA
CTACGAGTTCACCACGAAAAAACTTTATGCTTGCAAGGAGTCGGAGCGAA
AATCGAGATTGCTGATTAATGAAGATGCACCGAACAATGTAGTCGATAAA
ATAAATTCACCCGACATAAATGCCAATATTCCTAAAATAAAAAACACACT
TATCGTAATATCTTTATAAAAATGAATTGATTTTTTCATCGCTTTTTTCC
TTTCAGTATTTATTACGACTAAAATAAAGCCATAAGCATGCCACAAATAA
ATTAGTTTTAAATTTCATCATGTTATAAAAAAAATAACTTTTTTAATAAA
ATGGTTTATTTAAAAAAGGTTTAAATAAACCATTTCATGTGCTTATTTCC
ACCACAGAGTCGGTTTAAAGCGATTGCTGAGCTGCAAACCCTACATAAAT
TGTTCCACGTGGAACAATTATCTTTAGGGAATTCCGAAAAAACATCCTTC
AACAATGCTCACCTGAGTCGTATCGAAGGGCTCAAGCCGAACGCTGGCAT
TTATATATAACAACTTACCGTTCGTGCTGAGCCTGTCGAAGCACAAAAGC
CAGGCTTTTTAAAGTTGCGTTTACTTNNNNNNNNNNNNNNNNNNNNNNNN
NNNNNNNNNNTGCAGCACAGTCACGTAAACATCACCCAACTAAGTAGAGA
TTAAATATGCTTATTGATGGCCACTTTAAACTAAAACCAGTATGCGGTGC
TTTGCTTATTAAAGACAGATTATAAAAAATTTAGCTAAGATTATTAGTAG
CTTATATTTTGAGACTGATGCTGATGATTTAGGTCTTATGATGCGGTTCG
TGCCTCACCACATCTTACCCAGTGTTTTTATTTGCGAAACACAGGTGATT
ACAAAGTGGTAACTATAAATACCGATAAACTAAGAATCATGCTTTCGCCG
TTTACCCTTCTATACAATTCAGATAAGCCTTATTGAAAGTTGCAGACCAA
CAGTGTTTATTAGTATCAGGAAATAGACATCAAAAATTTGCAAGGATAAA
TACACTGAAAAAATGAGCTTGTTAAAAAGCTGTTAACAAACACCCATACA
AGCTGTGTATAAGTTGCGACTAAAAATAGCTTATGCGTTTATCCACAATC
AACACACAAGACCACGTCTGTTGATATGACATGTTTATACATAGCTAATA
TTTTGATTAATAGTTGAAAAAATGTGTTTTCCACAGAAAAAGGCCTGTGT
AATAGTAATAATAGATTTAAAAGATCTATATAAATAATTATTACTAATTT
TTGTTATTTTGGATTATCAGCAATAAGGACTAGATCAGTTGATAAAACTT
TGTGTTGTGATTAAGTTTGGAAAATCCGCAGACTTGGCGTTTATTGTGTG
TTTTATAGCTTTTAAGGTTTGACTAGGCTTAGCACGACTGTATATGGCAG
ACTAAAATTATTCCTGGTTACTCACAAGCTTCAGCTAAACAGGCATACGT
AAGCTTGGAAGCTGGGTTTCGCTATCGCGCTTTTCAAGTCATTTTTATTC
AACCCAGCCAACGCCCTGAATCCTGGTAGGTCCATACCGGAATACGGTTT
AGATGGCTAATAATTGAAGTTGCTGAAGATTATAGGTAATCAGGAAATTA
TTTGAATTTATTAAACTTAAGAACAAAACGTGTAGCTTAAAGCTATTGCT
ACTTGGCAAGACCTTGTACTGTTTGGAAGCTGATTTTGCTTATGCAAAAC
TTAGCAAATGAGAATCTAGTGTCTGTCAAAAATGTATCGTTGAAACGTGT
TTTTTTTGAGCAGAAATCTAAATTAAACACAGGGTAGCTATTAGTGATTA
ATTTCACCATAATAGCGGTTTTATGTTGTGAATTGATTGTCACTATTAGC
CTTAGTTAAATCGATATCGGTAAACAGCAAACAGCCTATTTCGGTAGAAG
CAGATTGCATCCGCCCAGAGCAATGCACGTAAGCAGGTAATTAGGCTGAA
TAGTTACGATGAGCAAATGATGGTTAGTTTGGTTAATGTTGTCTTGAGCT
TGTAGTTAAAGCTGCCAAGTTTTTATACCACTAGCAATCTACGCATAGAT
TACGCTTGTAACAGTTAATTTTTTGACAGCCCTGTTATAAGTTTTTTAAA
TTAAGGTATTGATTTTTATATAAAATAATGCCTTTTTTACCAGATTTAAA
TATATTTAATGGTAAAGATAGAAAATAGCCTATGAAATTTATTATTAACC
GCGATCAACTATTACCACCCTTACAGCAAATTGTAAGTGTTATAGAAAAA
CGCCAAACCTTACCTATTTTGGCTAATGTGTTACTACAAATTGACGAACA
GCAATTAGTGCTGACTGGAACCGATACCGAAATCCAAATTGTCAGTAAAA
TAACTTTAGATTCTTGTCAGGCAGTTGGTAACATTACCGTGCCGGCTAAA
AAGTTTTTGGATATCTGTCGTTTATTACCCAGTAACTGTGATATTAGCTT
TGAAGTTGTTGAAGACAAGGTAAAACTGGTTTCTGGACGCAGTCGTTTTT
CTCTTAGTACCTTACCCGCAGAACACTACCCGGAATTTAGTGAGTTTGAA
TTTGAGCATCATTTCCTCATCAATGCGGGTATGTTTAAGAATGCATTGGA
TAAAACCCAGTTTTGTATGGCGCAACAGGATGTCAGATATTATTTAAATG
GTTTACTGTTGAACATCAGCAATACCAAACTGAAACTGGTTGCATCTGAT
GGCCATCGTTTAGCTATTTATGAAGATGACATTGGCCAAGCCACGGGTTA
TGAAGCACGCATTATCATTCCCAGAAAGGCGGTTCAGGAATTAAGTCGCT
TACTGGATGACGACGATGCTGAATTGAATGTGCAATTTTCAGTTAACAAC
ATCAAGGTTTTTTATAAAGACGTGATATTTTCGTCAAAACTGATAGATTC
TAAATTTCCAGATTTTAGTAAAGTGTTTAATCAGCCGTTTATGAGCCCTA
TGCTGATTCAAAAGAACATTTTAAAAGACGCTTTAACTAGGGTTGCTATT
TTGTCTAATGAAAAATACAAAGGCATTACCTTTGATATTACCAGTAATCT
GCTGAAGCTGAGTTCGCACAATCCTGAGCATGATGAAGCTGAAGAAGAAT
TAATCATCCAATACCAGGGCGAACCATTACGGATTTCTTTTAATTCTCAA
TATCTGTTGGAAGCGGTTGCCAATTTGGATGCAGAATTAGCTGTGTTAAC
CATTGCTAGCAACGCCAGCAGCTGTTTTATAGAAGAACCTGAACATTCTT
TATCTAAGTTTATTGTGATGCCTATGCTCATGTAGTGCTAAGTCATGACA
TTGTTAAAACTGGATGTATATGCGCTGAGAAACATCCATACCGCTACTTT
ATATCCCGCACCGACGCTTAATTTGATTACCGGTGCGAATGCCAGTGGGA
AAAGCTCGCTTCTGGAAGCCATTTTTATATTGGGCAGAGCGCGCTCTTTC
CGTACCAGTTACCTTAAACAGGCCATTAGCTTTGAGCAAACACATTTGAT
TATTACTGCTCAAAAACGGATGCAAAACGCCTTAATTAGCCATATCGGCA
TACAGGTAGACAATAAACAATCGCAAATCCACATTGACTTGGAAAATCGT
TTAAAAGCTGATTTAGCTTATGCCTTACCTGTGCAGATGATTCATCCTAA
AAGTTATCGTTTATTGGATGGTGGCCCACAAATTAGGCGTGAGTTTTTGG
ATTGGGGTATTTTTAATCAGCATAAACAGTTTTTAGCTAATTGGCGGAAG
TTTAATAAAGCTTTGCATCAACGCAATGCTTTATTAAAAAGTCGGCAATA
TAAACAACTCTCTGCCTGGGATAAGGAATTTAGTCACTATGGTGAAGCCG
TTAATCAATTTCGCCAGCAGTACGTGCAAAGCCTGCAACCAGTGTTTATT
GAAATGGCAAACTACTTTTTAGGCTCTACAGCCATTGATTTAAAATTCTA
TAGCGGATGGGAAGAAGCACAAAGCCTGGAAAATGTGTTACAAACCCAGT
TAGAGAAAGATATGCGCTATGGTTTTACCCACAATGGCCCACATCGAGCA
GACTTTTTTACCTACCTGGAAAACCGCTTGGCTAAAGACTATTTATCGCG
TGGTCAGCTTAAGTTACTGGTGCTAGCCCTGCTACTTTCTCAAGTTAAAT
TAATGGATGAAGCTAGCCAAAATAACTGTTGTATCCTAATTGATGATCTT
ACTGCCGAATTGGATACAGAAAACAGGCTAAAGTTGTTAAAATACCTGTC
TCTGTTAGGTTGTCAGGTTTTTATGACAGGAACAGAGCTGGCAGATTTTG
GAAATTTGCAAGCAATAGAGAATTACAAAATGTTCCACGTGGAACAAGGT
TGCATTAAACAACTTGAATAGTTCCACGTGGAACATAAATACAACACAGC
AAGTACGTATCATTAAGCCACTTTGCATTAACGCTGCAAAAGCTGACACG
GCATTGTTGTACAACAGCAGAAACTGGATAAAACACCATGAGTGAACAAT
ACGATAGTACGAATATCACTGTATTAAAAGGATTGGATGCGGTTAGAAAG
CGTCCTGGCATGTATATCGGCGATACCGATGACGGCTCCGGTTTACATCA
CATGGTGTTTGAAGTAGTAGATAACTCCATCGACGAAGCCTTGGCAGGTT
ACTGTAAAGGTGTGGATGTGGTAATCCACGAAAATGGTTCTATCTCTGTT
TACGACGATGGTCGTGGTATTCCGGTGGATATACACAAGGAAGAAGGTAA
ATCCGCTGCAGAAGTGATTATGACTGTGTTACACGCAGGTGGTAAATTTG
ATGATAACGCCTATAAAGTATCTGGCGGCTTACACGGCGTAGGGGTATCG
GTAGTAAACGCCTTATCCGAAGAATTAATCCTTAAAATCCGTAAGAACGG
CAAACTGCACATGCAAAAATATTTGCTGGGCGAACCTGTTGCACCTTTGG
CCATAGTGGGCGATGCAGAAGGCACCGGTACTTATATCAACTTTAAACCC
AGCCCTACCATTTTTACCAATATCGAGTTCCATTACGATATTTTGGCTAA
ACGGTTACGCGAGCTATCGTTTTTAAATTCTGGCGTGCGTATCTCGCTAC
GTGATGAACGCAGCGGTAAAGAAGATGTGTTTGAGTTTGAAGGCGGCATT
AGCGCTTTTGTACAGCACTTGAATAAAAACAAAACCCCACTATTCGAAAA
AGTGTTTCACTTTGTTGCTGAGAAAGAAGGCGTAGTGGTAGAAGTGGCTA
TGCAATGGAACGACTCTTACCAAGAGAATGTATTCTGTTATACCAATAAC
ATCCCACAACGCGATGGTGGTACGCATTTGGCCGGGTTTAGAGGGGCTTT
AACCCGTACCATTAACCAATACATCGAAAGCAATGGTTTGGCTAAGAAAG
AAAAAGTAGCCACCACTGGCGATGACGCACGGGAAGGTTTAACCGCTGTA
TTGTCGGTTAAAGTGCCTGATCCTAAATTCTCGTCACAAACTAAAGATAA
ACTGGTTTCGTCGGAAGTTAAGCCTTTGGTGGAATCCACCATGAATGAAA
AGCTGCAGGAATTTTTGTTGGAACAACCGCAAGTTGCCAAAGCCATTGTT
AATAAAATTATTGATGCCGCTCGTGCCAGGGAAGCAGCTAGAAAAGCCAG
AGAGATGACGCGGCGTAAAACCACGCTGGATATTGCCGGCCTGCCAGGTA
AACTGGCTGACTGTCAGGAAAAAGATCCGGCTTTGTCTGAATTGTTTATA
GTGGAAGGGGACTCTGCGGGTGGTTCTGCCAAACAAGGCAGAGACAGACG
CACACAAGCCATATTACCGTTGAAAGGTAAAATCCTGAACGTAGAACGCG
CCCGTTTCGATAAAATGATTTCGTCTGAAGAAGTAGGAACCTTAATCACC
GCTTTAGGCTGTGGTATAGGCAAAGACGAATACAATATCGAAAAACTGCG
TTACCACCGCATCATTATCATGACCGACGCGGACGTGGACGGTTCGCACA
TTCGTACCTTGTTACTGACTTTCTTTTATCGGCAATTACCCGAGCTGATA
GAGCGCGGCTATATCTATATTGCGCAACCACCGTTGTACAAAGTTAAAAA
AGGCAAGCAGGAACATTACGTCAAAGACGACAACGCATTAAACCAATACC
TGATTCAATTGGCGTTGGATAAAGCGCAATTACAAACCGATGCGGATACC
CCTATTATTCAAGGCCAGGGCCTGGAAAAATTGGCAACCGAGTATGCGGA
TGTTATGGCGGTAATTAATCGCCTATCCAGACGTTTTGACGATTTGTATC
TGGAACAAATGACTTACCAACAGGTATTAAGTAATGAGATTAAAGCCGAC
CGCGAACAATTGTTAAACTGGTTCATGACTTTGGAAACTGCTTTAAATAA
TGGCGGACATAAAGTCATTTTTAGTACCGAGCTGAAATATCGCGATGCAG
ACGATTTTGATGTAACCATCAGTAAACGGTTACACGGCATTACCAAAACT
TTTGTATTACATGCACCGTTCTTCTCTGGCAACGATTATCAAAAAATTGC
CCGTTATGTGGAAAAAACCCTGAGCATGTTTAGTGATGCTTCTATGATGC
GCATGGGTGAACGCGAACAACAGGTAAATACCTTTAAACAAGCTTTTGAA
TGGATGATGAAAGAAGTTAAAAAAGGCCAGCATATCCAGCGCTACAAAGG
TTTGGGCGAAATGAACCCCGAACAGTTGTGGGAAACTACTTTGGATGCCA
ATGGCCGCCGCTTGTTGCAAGTAACCATTAACGACGCTGTGGGTGCTGAT
GAGGTGTTTACTACCTTAATGGGTGATGTGGTAGAGCCTAGAAGAGATTT
TATTGTTAAGAATGCGTTGGATGTGGCTAATTTGGATGTTTAGGGTTGTG
TCGGTGTCAGTTCTCATAATTGTTATACGGATTCTCAAAAATTAATTAAA
TGCCTTGTCGGTTGACCAGGCCGACAGGCATTGCTAGACCGCTTACGACA
CGTTGCGGTCTATCGTTCAATTTGATTGAATGGCTGCTATACGATGTTTA
ATAGCCATATCTACTTGGCTTCGATGTTACATAGAAAGGAAAATCATATG
CCAATCAACTGCCAACCAGCGCGTCATTACTTTTGCGTTAGGCATAGCTG
GGAGAGTTCTAGGTGAATAAGCACGATGACATGCGCAGAATTCACGAGCA
TCTGCCGGAGGGGCAAGATATAACGCTCATAACATTAAAAGCGCATTTGC
TCGTAGAAGAGTTGCTAGATGACATTATTTGGGCGCACTGCAGAAACAGC
GCAATTCTCGAAGACGTTCAGATTAGTTTTTCTATAAAGCTGAAGCTGGC
CGCCGCTCTATCGGGACGAGATGATATGTCGCACGGATGGAAAATGGGCG
AGAAACTTAATTCGCTGAGGAACTCGCTGGCGCATAGATTGGATCATCCA
TTGGCACAGCGACGACTGGATAGTTTTTTATCTCTATATTACGAGCACCC
TGGTGATACCTCGAAAACCAGCACTGCAGATGACCTCCGATCAGCGATCT
ATCTCCTCTTCGTTTACATTCTGGGCGTACGAAGTTCATCACTACATCCA
GAGAGCGAGGCGCCGAATGCCTAACAAGTCAAGCCTATTAACGCCATGAC
ACTGGCAACCTTCACTGTTGCTCTTAATTTGTGAGATTTTGTCGAGTTCT
TACCTTCAATTATGAGATTTCTTACTGAATTCAAATTCTCATAATTTCTA
CAACTCATTGACAAATCTGGTTCCGGATTTGTCGCTAATTATGAAAACCG
ACAGTCGGTATACGGATCTTAAATTTATTAAATGCCTTGCCAGTTGATCA
TGCTGGCAGGCATAGACTGATTACGATCCATCTAATCAATGGGTAAAGCT
AGTTAGGGTTCATACAAATTCAAAATCGGAGACTCTATGCCACATTTCAA
AGAGACGCCTGCCAATATTAATGAATTGGTCAAAAATGCCAATCGCAAAG
ACTGCTGGGAAACACGCTTAATTGCTTTGAATGAACTGAAAAAATATGAT
TGCCAACAGTCGCGTGATGTAATTAAAAGGCTCGCACTACATGACAAGGT
ATACAAAGTCAAAGAAGAAGCATTTCGTGCTGCCCAAGAATTGGCATAAC
TAAGAATGGAAATTCGATTCCATTAGGGAAAAAAGATATAGGTTTCAAGC
AGGCAAATTTCACTAAAATCTTCCAAAGAATCAAGCGCGATAAGAATATG
GAAGAATTGGATCTTGCAGAATTCAAAGCTGTCTTTCAAATCCTTAATCC
AGAAATGCTTGATGTCCTGTCTTTTGAGAAAGGCAATAAACTTGATGATT
GGATTGAAACTGCATTTAAAGGGCTGCCCAAGAGATAGCTATGTAGATAC
GCACTGCAAACCCTTTGCAATTCGTTCGTTTGATCAACTCTAAAATCTCT
GTTAGTATTTCATCATGACTAACGTGTTCCTAACTCTGCTGGCTATTATT
ACCACCATTTCACCAATGGTGGGTTAGACCTAACCCTGTAGTGCCAAGGG
ATTGTAGATGAGGCCTGATCTCTGGCAATTGCTGGTTGCATGAAAATGTC
TCCTATTTTTGGACGTATGGGTAAGGTTTTTAATCAAAGACTGAAATAGC
TAATCGATTGATCGTGCAGGCAGATGTTGATTGCACATTATGACAAGTGT
ATTGTATTATTGTTTTTAAAGTCAACACGCCTAAATACCTGAACCACACA
ATGAAGTGTTCCAATTCATAGGACCCGGAAACATTGGAGCTAGCATTTAC
CGACAAGAATTTTCGAGATTTGTGCCTAAATGAATTCCTTGCAATACAGG
TGCTAGGAGCGCCGCTTGCTGGAAAATTAAAAAGGCGTTTAGCTGACCTA
GCTGCCGCAACATTCGTATCAGATTTATTCGCACTACCGGGAAGACCACG
TGAGCTAATGAATAATCGATCAGGTGATATGGTGATAGATCTCATCAATG
GGCAGCAGCTTGTCTTCCAAAACGGCCATATTAAAGTAGGTTTCTTGCAA
TCTGGCTCTGTCGATTGGACGCGCGTTAGGCGAGTCAAAATACTAGGCTT
GGAAAACGGTCATGATTGAATTAGCCAATTTTCTTCCGGACTGGGCATCT
CCTCCTGGTGCGACAATTAGCGACATACTTGAGGAACGTGGACAGTCTAT
TGCTGAATTTGCACAGGCTATGGGGGATTCTGTTGATGATGCGCATAAAT
TGCTGAAAGGTTATACACATATTACCGATGACGTTGCCGATCATCTTGCC
AAAGTATTTGGCATTTCTGCTGGGTTCTGGATATCTCGCGAATCTCAATT
CAGAGATGCCCTGGAGCGGTTAGCAAAGAACGAAGAATGGCTCAAGGAAT
TGCCGGTCAACGATTTAATCAAATTCAAGTGGATACGGAACACCAGTAAC
ACAGCTGATAAAATAGCTGCATGCCTTGATTTTTTTGGAGTGTCCGCAGT
TTCAGATTGGCACAGACGCTACGAAGGTGCAGCAAGACTGGCGGCCTTTA
GAACCTCCAAAACCTTTTGTTCTGCTGAGGGCGCGGTATTAGCGTGGCTG
AGAAAAGGAGAGATAGACAGTGCAACTATGGACTGTAGAGAATGGAGTCT
GGAAGAGTTTCGTTCTACACTACCAAAAATTCGCGCACTAACACGTAAAA
AAGACCCTTCAGTTTTCATCCCTGAATTGCAAAAGCTATGTTCAGAATGT
GGCGTGGCTGTTGTAATTGCAAGAGCACCATCTGGTTGTAGGGCAAGCGG
GGCTACTCGCTTCCTTTCAAACAACAAAGCTCTTTTGATGCTTAGTTTCC
GATATCTCTCAGATGATCACTTTTGGTTCACATTTTTTCATGAGGCCGGT
CACCTTATTCTCCACAATACGAAAGAGCTTTTTCTCGAAGGTGGCGATTT
TTGTTCTGGTAAAGAGGAGCAAGAGGCAAACGATTTCGCATCTAACCAAC
TTATAACGCCAGAGCACAGGAGTGAGATGAGATCACTGCCAGTAGACGGA
CGTGCAGTAATGCGCTTCGCAAGAAAAATTGGCGTTTCACCGGGCATCGT
CATAGGTCAACAGCAATATTTGGGTAACTTTACTCAAAGGCAGCTTAACA
ATCTGAAAGTGAGATACACTTGGGCCGAGGAATAAGTGGCGTTAAAAGCT
TCTGAAACGAGAAAATCTACATGGTAATGATAGTTACAAAGAACTTTCTC
ATGCTAAATAAGCGCTTTGGCAAGCCATATCAACTTTACAAAAAGTGGGG
GTAGCCGTGTATTATTTGATTGCGCTGCTCAATAAACTGATCTCTCAACA
AAAACCTCACTAGTCCTATTAGTAATCCATTGCTGAATTGCCGTCTTAAC
CTGAGTAGTTACCCCATAACTGCTTTGAATGTTATGACTATAGCCAAGAA
CCGATATTTCTCGACCTAGATCCACTCCTGAAATTTTGCAAATTTTACCC
GTATATGCATAACCCGTCACACCAGTACTCGTCCGCCTAGGCAATGTCCA
GTCTGGAACTGCCTTTCTTTTGAGTGTGCATTCTGCAATCATTTGTAAGT
TTTCAATAACTGACTGGCCGTTTAGCACTATAACTTCAATAGATGATTCG
CGTAACAACAATCCAAGGGCGTCTCCCTCTGAATTTAACAATGTTGCTTT
CTGTGTAGAAGTCAATTCCCCCCATTTACAAGCTGTAGCGTAGGGAACCA
GATCTAGGTGGCACGCTTCTGAGAATATTCCATAGTATGAAACGCTTGTT
CCAATAATCAGTCTGTCTAGTGCTCGAAACCAGCCATCATAAGGATTGCC
GTAAAAATAATTGTTGCATGAATCAAGGATACGATGGAGGTGATCATCTG
TTGCATCAGACCATGTATTGAGTCCTAGAGACCTTAAGGTATGAAAACGA
CGATCATGTCCGTCCAATTCAATTCCTGACAAATCTACGAATTCCCGGTT
GCTTGGATTTAAGCCAAGTGTAGCAATTTTAGATTGCGATAGATTGCCAA
AGGAGATCACAGGAGCAGCCCAAGGTATTACACCTAATTCACTTAGCGAT
GGGTTTTCCAAACGATTAACCATCGTTGCTAGTATATCCAATGTACTCAT
GTTTTCTCTCCTACTTTTGAACTCTTTATGGCTGGCAATTAAATACAATT
ATGACAATTCAAGTTGCTACTTATCCGCACCTACAGTATAGCTAGCATTA
GTATCTAAGTAACTTTTTAAACTATTCTTTGCCCGAACTACTAAAACAAC
GAAAGCTGTTCAGGTAAAATTAACTTAGACTTCGTCAACTCGGCTTTTAG
CTTACGAGCACAAGTAATGACCTGAATTCTGTTACCTTCAATCGCCCCTA
ACTTCAAGGCGCGTGCTCGAACTTCCATTGTGATATCGTAATGTGGGTAA
GACGCTGTACGTTGAAACCAAATCTGCTTCATTCCTAGTTTTTTTGCAAA
TTCATGCAATTCCTCAGTAGAGTCTGCCACCAAGTGACACCACTGACGTC
CTCTCCATACAACCTGTACGTTATCAACATAGACAGCCACAGAAATATTC
CACGATATGCAAATTTGTTATATATTATGCAAAATGTCGAAAAAGTTCAA
GTCGAAAAGCGAGATAAAGAAATTAGCCGTCAAACTTAAGGAGCGGAGAA
CTATGCTCGGCATGACGCTTAAGGATATTGAAGCATCACAAAAAATAAAC
TGTGGACAATTATCACGCTTTGAAGCTGGAGATTTCAAAACAAACTCCAA
AAATTTGCAAAAATTATGTAATTTTTTGCAAATTTTTAAGCAGCCAATCG
TATCCCAAAAAAGCGATCTTGGTATGAGATTGGAACATTTTGCTGCCCGT
TCACCGCAACATTGTGCTGCGGCAGAAGAAATACTTAGCGCATTAGAACG
GTTATGTCAGCCAGAAAAAAGCATGTAATGACTCCGATTTTTCTGCCAGT
TACATAGCGAGTCTTCGATAACCTGCATGTCTACATTCAAATATTTAGCC
AGTATAGCTAGCCTAGTTTCCATGGTCTTCAGCGAAAGATTACTAGTCAT
ATTGCCTTGAAGAATCAATCTTGCACCAGAAATAGGTCCCGTGGCACCAG
CTAGATAAGCTGAACCTGGTTGAATTTGCGCCAATTCCATTTTTTTTAGC
ATGGTTAAATAGTCAAACTTAGCCGTTCGCCCGAATGATACAACTTTTTT
CATTGAATTATAGAGCCAGTCAAATGCCTGCTCAGGGTTGTTTTGGCATT
GCTGCAAAGAGTGATTGATAAGTTGCTGGTGCCCCCCAAATGCCATGATC
CAGTCCACATAACTTAGTACTGCTGATCCCGTCCCAGTCGGCTTGTAGGC
ATCCATGCTTTGGTATTTACGGTGATTGCCAAACCCTCGGTTCTTACCTC
GCAACAACTTTACTTGATTTAGCCCCAGCCAATTACGAAAGAGTTGAGGG
TTCACAACTATCTCTGCCCATGTCCAATGAGGATGCCCCCCAAGTTTGCC
ATAAACTTCTTTGACGAATCGCCACTCAGATTTACGATGCTTACCAAAAT
GAATAAACAAAAAGACCAGCCAACACGCCTCATCAAAATTGCCAGCAGTT
TTATGTATCAGTGCTGCTCTAATCGGGTCAAACAATGTACTATTCGGATT
AGCTCGATCAGCACGTAATGGTTTTTTAGCTATTTTGGAAACGTAGTTGA
CTCGCCTTGTACTGTCTATAATTTGTTTTACTAAAACTGTTTTATGTTGA
TGATTATGAATACCGGGCAGCGGAAATTGTTCGGCTTCGTAACGAGTTAA
TAAGTCGCTCAATTGTTGCATATTTGTGGAATCATGCCGACTCATCTACC
ATCTCCCAGTGGATTTAACGAATCCAGTTTCGCATCTATAAACATGTGAT
AGACCTTACTTGACACTTGTGTTTTAATTTCCTGACAAGCAGTGAACATG
TCCGCTTTATGATTTTGAGAAGCTTTCCATTTCTGAAAAACTACTAGAAG
TCTACAAATATCAACCCAGAAAGGGGATAATTTGATGCTAGATAAATCTA
TTTCCATATTGGTTCTTACCTGCTCTTCTATATTACGTACAACTTTTATA
GCTTCCCAAGGATCCTCTATAGGCATTGGATCCATTGCGATAGGTGATTG
CCATCCTTCACTTAGATATGTCTTTGCTTTTTCGTGATTATCTTCATAGA
GATGTAAACTACAAACAGAATGTTTATATATTCCAATATCGATACCAATT
GAGCGTGCGATAATTTCCTGTAACATAGTGAATGTAAAAACATCATGAGG
CAATCCAATAAATGCATCATTTGATCTCATATTAGCCATCAAATTTAATT
TATTATCACGAATAATAAATTGAAGAGTGCATGTACATGGTATAGATTTG
AAGTTGATTGAAAGATCACTAGCGTCAAATAGCTGAATTACAGCCTGACG
GGTGGTCGGTTTCTTTCTTAGCAATGTAATTATGTTCTGGATTTGATTGT
TTCCATTATGTCCAAATAAACGTTCACCATATCCACTTCTAACTGAAACA
CCATCATCTGATTCTTTTGTATAGCGACCTGGAAGATAGTATTCCATAAA
TTCCAAGTTATTTTTTTTGGACAAATACCAAAATAACTCCCCTAGCGCAG
TGAATATTTTTCCTTTACTTTCACTTCTACTAAGTCTTGCTCTTGGGTTA
TTCAATACCAGCATTGCCCCAAATATTTCTGTAAAGTTTCCTCGACTTGC
ATTAATAATTTTCCGATTATCAAGTAATTGTTTAAATACATCCGTGAGTA
AATCATCAAGTGTATCTGCTTCAAAATAAATGCCTTTATGCATATGGAGT
CATCTCCTTGTTAATCCCTGCAAAAATAATTTTTACAAATCAGCATTTTT
TTTTATTTAGATCAGATTTATAGCTATGCCAGTCTGTTAAAAATTGTAAG
GTAAGAGAAAAGTAATTGTTTCTAATTAGGTTATGGCATTTTCCTTTAAG
GTATATTGATTACGACAAATTTTAGTTATAATGTAAAATAACTGCCATTA
TATGCTGCTTAAGCACGAATTATATCTTTATAATGAAGTCAACATCCCTA
GTGTATGAAAATTAATAGTGCGGGTCAATTTATACACTAAAAGGGTCGGG
TTGCTTTATGTTATGCTACTAACACACAATAAATTGTCGGTAAACCCAAA
TACCTTCACCCCCTAGAATTGATGTACACCATATATCTCTGCACATTATT
CAAGGCGGTAATAACCGTCAACCAGTATTTTTCTATGAGGAAGATTGCCC
TGTTTATCTGGAGTTTTTGCGAAAACTAATTTCAGTGTATAAAATGCTAC
ATTGTCAAATATCAATTCATCAGGAGTATTGACTATGATACCAGACCAAC
TGATTGAAGAAATTAAACTAATACCTGAAGATAGACTTGCGGAAATTTAC
GATCTTATCCATTTTTTCCGCTTAGGATTGAAACAGGAATCCACAGTAAA
ACCCATAAATTTAGAACGTCCTATTGGCTTGGCCAAAGGTAGTTTCCAAG
TACCCGCTTCATTCTTTGAACCGTTGCCAACTGATTTACTTGACGCTTTT
GAAGGTCATTAAATGCAAATTCTTTTGGATACCTGTGCATTTTTATAGAT
AACAACCGATGCAGAAGAATTAAGTGAAAAGGCCAAGACATTATTTCGTA
CCCCTGAGAATCAGGTTTATTTAAGTTCTGTATCAGTATGGTAAATAATT
GTTAAAAACATGCTTGGCAAATTGCCGCTACCTGAAAATCCAACAATTTT
TATCAGACATCAGTGCCAGATTCACCAAATTGAATTGATTTCATTAGACG
AATTGGCAGTATATCAACTACCGATATTGCCTAACATACTTAGAGATCCA
CTTGACAGAATTTTAATTTGTCAGGCATTGCAAAAACAGCTTACCATTCT
GACATCAGATGAAATGATCACACAATATCAAGTTGACACAATCTGGTAAT
AAGAAACTGACTAAAGCTTCCAGGTAAAAAATAAACCTGACCCCTTTTTG
GGGCCCTTTTTGAATTGACTAGGGTGATATTTGAATATAAGATACTGAGC
AATGATGTTTGATGAACAATTGCTTTCATATTACCAATTTTCCGGTTAAA
TAATACACAGAAAACTATGTGAAATGCTGCACTAAACTCATAAATGTTAT
GGGCATGAATGTAGCTGCCATTGCCTATTGGTGAACGAATCCTTATGGCC
ACCCAGTTTTCACGAGAAACGCATCGCGTAACATAATAAGTAGTGAATAT
TGTTAGTTTGGTAAATATTGGATTGTGAAAAATTATTAGTTTTATGAGTT
AAACCATTTCTTACTAAGGTGCATTTTATCCACGAGGATACCGCCATGAT
ACTTCTGGTTCATAAAGATATGTCACAAATCAAGGACTTCATTATGTGGG
CAGACGTAGAGTTTGCCATACAGCTAGAACTTCTTGAAACCCAACGCTTC
CAAACACAGGACTGCACTATCATTGATCTTTTAGGGTTGGATCAGCTCAA
AGACATTGACAGTTCTGAACCTCTATATGTTATTTGTCACGGTGGCAAAA
ATTCAAATGAAACTTACCTTGATGGATATAAACACGATTGGACAAGTCTT
GGAGACCTTATCGGAAAACATCTTTCAGTTAAGGCGAATAAAATAGTGTT
ATTTGCCTGCTATGCTGCTTACGGTACAGTAAATTATCGCCCTATCGATC
TATTTGCCAAAGGACTAAGCACATTTCGGAAAGGCGTTAAGATTACTGGC
TATAAAGGAGCAACAGTTACCAACACTATAGGCACGGTTACCGCGCGCGA
ACAACCAGGTGGTTCATCGCACGACCCGTTTTTGGTTGCAAACGACAGTA
CCATGAAGCGAGCTGGCGAAGTGGATACAGAACTTAGAAATAATTATACT
CCGCAGTTACAGTTCGATTCCTTTTTGCAGTCTGAGCCAAAAGCAAGCCC
AAGAAAGAAGGCGATTACTGCGGCTAACAAAGCCGAACAGTTCTACGCAG
CATTTAGCAAACAGTTTATGGAAGAAAGCTTGTATTATGCCGTTGGCAGT
AATCTAGGACTACCAGTTGTGGTTACTAGCTAACAGAAGTTTAATACGCA
ATACGCATACGCGCTAAAGGTGTCAGGTATTCGCAGTAAAAAAGAAAGTA
AAGGGGTCAGGTTACTTTGTTTTATGCTATTCTATTCATACACAATAAGT
TGTGAGTTGGGTTGGTGGACTAGAATTATTTACCAAGGTAGAATTAAAAT
AAATTCTGGTAAAAAGTAACCCGACCCTTTTTGTTAGACAACTGCTGGTT
AATGGGTGACCTCTTTTGTTCGTATCACGAGGCTTATATGTCCAAACAAA
CTTACCCAGTCGCTATAATTGCATTAGAAGCACCTGTGCGCACTAAACCG
TCGAACTATCCTGAACCTTTCGCCGCGCTTATGACTGGTAGAGTAAAGCG
GGCACTTGGGGATATTTTTGGTCTCGCAAATTTTGGTATAAACCTTACAA
GCCTAGCCCCCAATGCCGTTTCGGCGCTTAGACACGCGCATACCAAGCAA
GATGAATTCGTCTATATTTTGAAGGGGCATCCCACGCTTCATACCGACGA
AGGCAGGACCGTACTTTCACCAGGAATGTGCGCAGGTTTCAAGGCGGGTA
CCGGCAACGGACACTGTCTGATCAACGAAACAGTTGAAGAAGTATTGTTT
CTTGAAGTTGGCGATAGAACGCCGGGAGACGAAGGCTGTTATCCTGATGA
TGATTTGAAAGCTTTGCTGGTGGATGGTAATTGGCAGTTTTTGCATAAGA
ACGGTGCATCGTATTAGACGATGCAGACGTATCACTAATTGTGAGATTTC
ATCAGGTTTTTACCTTTATTATGAGATTTTTTACGAAAACCGGAATGTCA
TTGTATAAAGGGGGGCGGGTTACTTTATTTTATCTGTTTGATTTGGTGTA
ATACTTAAATGGATAAACGTATAATTACTCCTAAGCATTATAACCGCTGC
TGAAGAAAAGACCTCGCGGCTCTTGCGCAGTTTAATTTCCGCTTGGATTG
GCTTTTGTTTTATTTCAAGGTGCTGGTTGTGGGTGTAATGGTTGAGCAAT
AAGCCGTACGCCTAAGGCGGCGCAAACGCGGTTAATTGTATCAAAGCTTG
GTTCACTGCCAGGGTGTAGCGCTTTATAAAGTGTTTCGCGGGTAATGCCT
GCTGATTTTGCAATTTTTGCCATTGAGCTGTTTGCATTATTGAAACTCTT
TATGCTGAGCAAGCAAGCTGGACACAATCAACATGAGTAAAAAATTATGC
GAGCATTGGAACTAAACACCGTCATCAATGAGCAACATCAAATCCATTTG
CAATTACCTGATTCCATCGAGGCTGGAAAAGCAAAAGTAATAGTATTACT
CGAAGAAGCCTCAGAAATAATACCGCCGCAAAAACGGGTATTCGGTCAAT
TTCGCGGCAAAATCAAAGTGGGTGATGATTTCGATAACGAGTTACCCGAA
GATTTTTGGACAGGTAAGGAAGCATGAATCTGTTACTCGATACCCATATA
TTCCTCTGGCTGAACGACACACCGGAAAAGTTATCGCCTGCGGCATTGTC
TGCTTGTCAAGATGAAAAAATACCCTGTATCTGAGTTTGGTATCGGCTTG
GGAAATTCAAATCAAACAGCAACTAGGCAAGTTAGAACTTAGTGAAAATT
TGCAGACCCTTATCAGCACCCAACAGCAACAAAACGGTTTGCAGTTATTG
CCAATTGAATTGGCACACATTGAGGCACTTGCAAATTTGACATCGCCCCA
CCGCGATCCATGTGATCGCTTACTGATAGCTAAAGGCATCAAACAGCAAA
TGCACATTATTAGTGCTGATCAGGTATTTACCGACTATCCGGTAAATCTT
ATCTGGTAATCCTTATATTTTTAGCAACCCATTAACTATATAGAGGGGTC
GTTAAAGTGTTAATTAAAAAGCAACCTGACCCCTTTTACGACCTTAGGCA
AACTAATATCAGTGTATGCATTCAGTCCTCAGAAAAAACAGCAGATAGGT
TTTGGTCTTTCTCTAGCCTATCTAATTCGTTTTTACTTCGAAATTGCATG
GGGAATGATCTGGTCCATAATTTAACCTAAACCGTGAGAAACTGATAAGC
TGACTATAACGGCGTCACATTTTCAGCTTGCGGACCTTTAGCGCCATCGG
TGACTTCCAGGCTAACGCGTTGCCCTTCTTTTAAGGTTTTACGACCACTC
CCTTGAATAACACTAAAGTGTACAAATACATCTTTGCCATCTTCTTGTTC
AATGAAGCCGAAGCCTTTATCGTCGTTGAACCATTTTACTTTGCCTTGAA
TTAATGCTGCCATAAATCTCTCTCTTATCTTAAAAATATTGCTTAACACA
GACTAGCATTGAACTGATAGATAATTACTTACACACCTATAAGACCATTA
GGTCAATTGGTAGCTCTATCCAGTAATTTATATAATGCAAATATTATGCC
ATTAATAGGTTGTTGTATTTACATGAATTTATTGTTATTAGATGTACCAG
AATCAGCAGTCGCTGTTGTAACTTTGTTTTTATGCAACCAATTTTTGATT
TTAAAGGGGTCAGGTTGATTTATGTTATGCTACTAACACTCAATAAATTG
TCGGTAAACTAAAAATGCCTAGACTCCCCAGAATTGATATTCCGCATATA
CCGCAGCACATCATTCAACGCGGAAATAATCGCCAGCCGGTATTTTTCCA
TGAGGATGATTACACGGTTTATCAGGATTTTTTGCGTGAAGGCTTAGTTA
AAAATAACTGTAAATTATACGCATACGTGCAAATGACTAATCATGTACAT
CTGCTGGTATCTGGGAATGCGTTAGGTGCTGTTTCTGGTTTAATGCAATC
CATAGGTCGCCGTTATGTACGTTATATTAATGCTACCTATAGTCGAACAG
GTACTTTGTTTGAAGGACGCTTTAAAGCCAGTATGGTGGAAAGCGAAACC
TATTTATTGACTTGCATGCGTTATATTGAATTAAATCCGGTAAGAGCAGG
CATGGTTAAGCAGCCTGACGATTATCCTTGGTCTAGTTATGCGCAGCATA
TTGCTAAAAGTAATATTGATTGGATATCAGAACCAGTTGAATATCATCGG
TTAGGATTAACAGCAGAATTACGCGCTTTAGCTTACCAAGCGCTTTGCAA
GCAAAAATTAGCCACGTTCGAGCTTGATGCTATTCGCGCGCATTTGAATA
AAGATAGGGTACTGGGTTCAAGCCATTTTCAAGATAAAATTGAGTTGGTA
TTGGGGCGACAGACTAGAATTGTTCCGCAAGGTAGACCTAAAACTAAGGA
TTTTGATAAATTTAAGTAACTCGATTTCTTTTTTTATGCCACTTTTTCTA
AATGATAGGATATTTGCAGTGTTGAAATTATTTTTGATTGTTTTTGTGTT
GCTCAATGGTTGCGCATTCAATGGAGAGCTTGCTATGACCAAGCAGGTTC
AAGAAAAAATTGAGGCAGTCGATGTGGTCTTGATAATTCCTCAAGATCAG
ATTGATATTGAATTGCAAAATCATGTAAACGTGCCAGGTTACACAAAATT
TACGCAATCTTCAGTAGAAAACGAATATCCGCTCTTTCAAAAACCGAATC
AACCTGTGGTTGGTTCTGGTCTAGCGGCTTCCATTAATGAAGCAGCCAAT
CAGGCGATACTTTCTATGGATATGAAAGAACTGGAACCTATTATAACTCA
GTTGCAAAACTATGATTTCCGGTCAGTGGTTTATAAAAATTTTTCATCCG
CTGTTCCATCCGTTCAAAAAATAAAGATTAACACGCCTGTGATGCTTGTA
AAATCGGATACCAGTGTCTGGCGTAAACTGTGGCTGTCTCAGTCTAAATC
TTCAGCGGTATTGTTTGTCAAACTTGAGTATATGTTGTCTTCCAAAACTT
TAAATATGTGTTTAGCGGCTGAAATGTATCCAAAATCCAATGAATTACTT
AAGTTAAGAAAAAATCCTGACGAGTCGCGTCCGTTAGAAGCGGGTAATCG
ACTTTATCGGAATGTGTTTTATTTAAACGATTCAAACGTTACCTCAGAAA
ATATCAAGGGAAAATTGGCAGATGGCTCGGCTAATATTATTAAGAAGTTG
GTTACGGATTTAAATACACCTTTGTAAATCATAATGGTCACTATTCAGGG
TGTAGGCTGTCTGTGGTTGTTTTTATTTTTTAAGTTTTTGTTTCAATGAC
GAAATATGTATATCCTAGTGACATTATTGCCTAGAGGGATGAAGTAGTGA
GCGTGTTGTAGTTGAGAATCTGTTTTGGTAACCGACTGTTGCGAGATGAA
GAGGATCAAGCATGGGCGCATTTCATCTCAAAGTGAATGACTGTTCCAGA
GTAAGCTTTATTGCTAATGTTGGGATCGTTAAGGGTTTCTATAGTTGTGC
AATCTGATAGTGCAGATAAATTGCTGATGGTTAACACTCTGTCGCAACCT
GATTAATTTTATGTGCTGTTGTTAGGATAGCGATAGCAGGATTAGAAGTC
CATACTGAGTGCAAGTCATTATCAAGATATAATTGAGTTGACTTTGGGTT
GGTGGGCTAGAATTGTTCGCTAAGGTAAAATTAAAATAAATTCTGGTTAA
AAAGTAACCTGACCCCTTTTAAAGGGTTTGGAAGCGGGGAAATGATTTAA
TAATATTACTGATTACTCTCTTGCATATACGCTTTTTCAATAAAGGTTTT
TTCTAACAGTATTTGATCAAATTTGTTTTTCAGTTCATCGTATTTAGAGC
GAGAAACTGCTAGTTCATTGCTAAGAAGCTGTTCGTTTTGCTTTGTAAGT
GCTTTAAAAGAATCAAAGCGTTCTTGTTCAAGAGTTAATTCTTTCCGTAA
ACGCGCTTCGGAGCGTTTAATTGCTTTTAATTCTGCTTCTGTTTGGGCGT
GCTGAATTTGATATTGGATTACGTTATTATCAAGTTTTTCGCGAATAACT
CCGTTGTCATTTAGCCATGTTTCCGTTGAATCTGTGCTTGTCGCTCTAGA
TTTAACAGAATGAATCATAGAATTGGCATTTTTCAGTTTTTCCTGAATGC
TTTCAGAGTTTTTTTGTACGTTAGTTACGGATTGCATGGCACTATTGATT
TTTGCTTGTTTAGAACGTTTCCAGTTACTGAAATCTGCCGGTTCTACTTC
ATTCATTTCAACAATCAGTTCGCCGTATTTATTAACATCTTCAGTCAATT
TACGAATTTCTTCCCGGCTTAAACCTTGTAGCACATTGCTAACTAAATCA
AGATTTTCCCTATTCCATTTTGCTTCTATGAGGTTTGCATCATCCAATTG
CATAAAAGATTTGGATCCGTTCAACAACTTATTCAAATTTTCACAATGCT
TTTCAATTTTGGATAATTTATTTTTGTCATGAAAAGAATACCAGTAAAGC
CAAATTAAAAAAAAGCTACCTAGTAATCCTAAAAGTAGATTGCTACTTAA
GAATACCCATTCTATTAATCCAAAGTCAGCAAATTTCATCGGTATTTATA
TCTTAAGTTAATTACAAATAATCGAAATCAAACCGTTACCAAAGTCTGGG
TGGCTTATAATGTAATCGAAGCGGGAAGCAGAATTTTCAATGACCGCACT
GAGTTTTTCAGAAGGTCGATTTACTACATTACTTGCACCCAGTTCTAAGG
CATTGTTTGTATTTGCAGAAAAAACTATATTTGCACATTTTGATAAAACT
TTGATTGCGTGGTCACTAAATTCTTTTTCTAGCCCTTCAGTTTTTATAAA
TTTTGCAATGTCCTTAACAGCCTTACCTGACATTTTGCCGCCAATCAGGA
TTGCTGCACTTTTGTCTAGTAAGCAAATTCCAACTACGTTTTTGCCATCC
TGTAGTCTATAAGCCCCAATTACCATTGGACCTACCAGCTCTTCAAGTGG
TTTTCTTAACACTGGTGTAAGTGTCAAGGTTGTTTGCAGCTCATTTTTTA
AAAATTCAAGTAATTCAGTTTTAGAGTTAGCAGCAAATACAACAAGTTTA
TCGTCTGCAGATTTGGAATCGTGTGCGTTAACCTGTTTGGCTTTTGGAAA
AACCGAAAAAACTGCGTTTTGCAATTCAACATCGCTACAAGGCTTATTAA
TTACAAAACAGGCTCCATGGTTTATGGCTTCGTCAAGATAGTGTGCAGCG
GTTTCAGTCGTTACAAATCCGACTTTAATGTGACCAAAATTTGATTGACG
TAATAATTTTAATAATTCAATTCCTGTCATTGTTGGCATGTGCCAGTCAG
TAATTACCAAGTCTGGCTGCCAGTCAGGAATAATGGTCATGGCTTGTTCC
CCGTTCATAGCCATTTTAAATTCCATTCCCGCTATTCCAGATTGTTCTAA
TGCTCTTTTGATAATCGCTTGAACAGCACGACTATCATCTACAATCAGAA
ACTTCATTATAATCTTCCCCTAACAGGATGTTGAAATGCTCGATCTGTTA
TATATTTTATATGATAAACAAGCATTTATTTAGTAAAAGTTTTAAAAACC
AAGTTTACACTTACATAAAATACACATATTTATTAAAAAAATTATTTTTT
TCTACATGCAGATTTGGTGTGCTTATGAATTGCATTTAATAAATTAAAAT
AACTATTTTGTTGATCATTTATTTCGGTAAGCATTAAATAAATAAACAAT
CACCGACCCCTCATTGGTTTGTCCTTTAAAGCAGAGGTCTAAATGGCTGG
CATCAATTATGCTTTGAAATTCTGCTGGCTTCAAATTTTTTGGGACACCT
AAATCAATATTTGATGTACTAATAATTGCTGATCTGACATTCGCTGAAAA
GACATTGCATAATTCACCACAGGCATCAATAACATCATCATTTTTAACAT
CATTTTCACTAATAGCAAACATTGATGATGTCAAATATTTTGCATGGGTT
TCAGAAATTTCAAGCACAGTAGTTGCTTCGCGGGTTTCATCAACAATATT
AATGGGTACCATAAAGTGTAATGCAAGCAAATCCGGTTTACAGGGACAGA
TATCTTCGATAAAAATCAAAGCATAACCGGCAAGTACTTCCCAGCTATTT
GTGATCTTTGCTGCAATAGGGTTCTGATCCATGGATAATTGTTATCTGTT
TTAAAAAAGTCACTTAACCATTTTAGTTTTGTGTGAATATCGCAAAGTCT
AAAATTATTTGGAAATCCATTTTTGGCATTTGCTCGGTTTCGAATCTAAC
ACTTTGCCATGTCCAACCCTAGATAATTCGGATTAACTTAATATTAAAAA
AAGTATAGACTAACAATGCTCGTTTTCAATAAACAAAGGTTAGAGCAACT
TTATTTTATGCTACTGTATTCACATATATATTTTTTCGGTAAACCAATAT
CGTTCAGCACGTCGTTTAACGCGGTGATAACTGTTAGTCTGTATTTTTCC
ATGCTGATAATCACATCGTTTATCTGGCGTTCTTGCGTAAAGGTTTAGTT
AAATTAATTGTAAACTATACGCCTACGTGCAAATGACTAATCAGTGCATT
TGTTGATAAAGTTTCTAAAACTTTGATTTATTCGGTTCTGTATTCAAATT
TGTTCAAGTTCATAATAGTCATCTATACAGTGGCCATTTAATAGTTTTAC
GTATATATTATGAATTTACTTGACCTTTGATAGGGACAATGAAACTGCAT
ACCACTTTAAAATCTGCTTTATTGGCGGCTATAGTAGCGGTCTTAACTGG
CTGTACCCCAGAAATTAGAGATCAATCCTCAGCAGAAATTCAACAGCAAA
TCAGTGTTAAAAGTTTGCCCGATAGCCCTAATCGTATTTTGACTGCGCCG
GACTTGAATGTTCAGCAGTTTCGCATGGCGTTTTATGGATACAATACTGT
TTCTTATCTTTTGGCCGCAATTAAGGATGATCAGTCTTCAGGCTTAAATT
ACCAACTGCAATTTGATGCTAAATACGGCATTGTTGGTAGCCGTTACATT
AGACACTATGACATGGCGAAAATGCAAAATGGTGTTGTTATACCAACCAC
ACAACTTAGGCATGATGCGTTAAGCTGTCAGATGTACGGCGACATGGTTA
ATGGCTGCCTGTTTCGTGATCGGGCAAATGTGGCGATTAGTCTGGAGCAG
TTGCAAAGTGGTCGTCAATCCGGTTTAACTTTGATACTGAGTTCTGCTGA
CAAAAACTACGAAACCTTAGACCTGCCTGCCCAGTATATCGATGGATTTC
TCATAGCAGTACAAAATAAGTGAAAGATGACTACTCTCTTGCAACTCCAA
ACTGATATCGAAATCCGCGTAAACGCTATTCGCGAGGGTCATCCCGATTG
GTTATGCAGACAGGGCTGTGATAACTGTTGTAAGCGGCTTGCCGAAGTAC
CAAATATTACCGAGGAAGAATGGAATTGGCTAAAAGTGGGATTACTAACC
TTATCGACTGAACAGCTTCTGGACATCGATAAGAAAATGGCCGCTATGGG
TAATCAATCCTCTCGCCCTTTCGTATGCCCGTTTTTGGACAGCATGATAG
GTGCCTGTAAAGTATACGCCTATCGACCTGTAGCTTGCCGAACCTACGGA
TTTTATGTCCAACGTGACAAAGGCTTGTACTGTAAAGAGATTGAAGCGAT
TGTAGAGGATGGTTGGTTGGCCGAGGTGGTGTGGGGCAATCATGACGTTA
TTGATCGTGGTCTTTGTGGTCTGGGTGAATCACACGAATTGACCGTTTGG
TATGCTGAATGGAGGAAGTAAAAGGTTTGGGTTAGGTTTTAACCCTAACC
CAACATGTCAGCTCGTAGCTGATCAAGTGTACTTTTACTAACAGTTAGAG
TTTACTGAGCAGGAATCGTAACATGCTTGAGGAGTACCCAGACTGGTATA
GTCTGAGACGCCGTTAATTATGCATTCAAATCCTTGTAGCCAACCATTAT
TACTGTCTGGATAGGCTGCCCCGCCAGAGGTTTCGCAGCGTATTGCTACA
TCTTTACCCGAACGAGCAATATTTAAATCTACGCCATCTCTACAGCCCGC
TAAAGTATCTGCTNNNNNNNNNNNNNNNNNNNNNNNNNNNNNNNNNNNAA
ATATTGAATCACTCTCATCTCCGCAACTGTCAAACTCAGGCGCACACCAG
CCAGTAGTTTCCATGGCTTGGCTAGCAGAGCTAACCAATATTAAAATTAA
TGCCAAACTAAACTTGTTCATAACGAAATCTCAATTTAATTAACAATCGT
ATGGGTTGTTTTTGAAAATCAATGTGATCAACTGGGTAAATTGTTAGTCG
TTAAACAGCTAGTAACCCGCTAATATTTAACTCATAAGCCGGTTGCTTAT
TTGCTTGGATCCAACTGTCCATGTATGGTTAAGTAATGCTGTTTAGCCGT
ATGCAATTCAATGTTAAAACTTGATTTCGTTGATAATAGTAAACAGATAA
TAAAAATATATATGTAAGCTTTATCACTGCCTATTTGTTAAATTTTCTAC
GGTAATTGTGAGTGGATTTTTTATGGTGAGATACAAAGCTTATGATTTTG
TTATAATTTTATAATATATATTGTAACAATTTTGCATTTCAGCAAAGGAG
ACATTGATGACCAATAAAATAGCAATCGTTACCGGTGGTAGTCGCGGTTT
GGGCAAAAGTACGGCCTTAAAACTGGCCGAAGCAAGTATTGATGTCATTT
TGACTTATCACACTAATCAGGTAGAAGCTTTGGCTGTGGTCGCCGAAATA
GAAGCGCTGGGTGGTAAGGCGGCGGCTTTGCAACTGGATGTTGGTAACAT
AGCAGGATTAAACGACTTTGTGCAACGTGTTACACAGGTATTAACTAATA
AATGGCAACGTAATACATTCAATTTTTTGGTCAATAACGCCGGAATTGGT
GGGCATGCCAGTTTTGCCGAAACCACAGAAGCACAGTTTGATAATTTGGT
TAATATCCATTTTAAAGGGGTATTTTTTCTAACCCAAAAGTTATTGCCAT
TATTGGCAGATCAGGGGCGGATTGTGAATGTTTCTACGGGAATGACTCGA
TTTGCTTTGCCGGGCTTTTCTGCCTATGCGGCTATGAAAGGCGCTATTGA
AGTGTTAACCAAATATCTGGCTAAAGAGTTGGGTGAACGCGGTATTGCAG
TTAATGTGGTGGCTCCTGGCGCAATTGAAACCGATTTTGGTGGTGGAGTG
GTGCGGGATAATACGCAGCTAAATACATTTATTGCTTCTCAAACCGCTTT
GGGCAGAGTGGGTTTGCCGGATGATATTGGTGGAGTGGTTGCTGCTCTAT
TAAGCGAAAACAGTGCTTGGATTAATGCGCAACGTATTGAAGCTTCTGGC
GGTATGTTTATTTAATCTGAATATTTCCTTATTTATGCTGCCTATAGATC
CGCCTAACCCGACTAATCAATTTTATGCCGATCATATTCAGTTGCTGCTG
GATAGTTATCAGCGTTTGTTAAACAAGCCTTTGCTGCTGGTTGCTCCAGA
TTTAACGCTTGCAGAGCAGGTGTTTAAGGGCGGTTTTGCTTTGTTATCGC
ATAATACTGATAATGAGCCTTTATTCAATTATGCCAATGTTACTGCTTTG
CATTTGTTTGAGTTGGAGTGGCAAGAGTTAGTGGGTATGCCATCGCGCTT
ATCCGCAGAACCGATGCTACAGATGCAACGTGAGCAGTTATTAAAAGAAG
TGGCTGATAAGGGCTATATTGATCATTATTCTGGGGTGCGTATCGCAAAA
AGTGGTAAACGGTTTTTGATCAACAATGCAGTGGTTTGGAATGTATATGA
TCAGCAACAGCATTTTTATGGTCAAGCGGCTTATTTTAAAGATTGGGTAA
TGATGCCATAGGAAATACTAAAACCTCTATTTAGATTAAGCGTATTAGAA
CTTGATAACGCTTTGATTTATTGTAATTATTTTTCGTAGCGATTTTGGAG
AACAGCGTTTTTTCAAAATGCTGGTACATCTTAAAGCATCCCGCGATAAA
ATCCTTTCATTTACGACCTGATGTCGTAGCCAATAACCGAGATTATTGTT
ACCTCTATGCTTAATTTTAAAAATATCGCTATTCGTCGCGGCAATCGTTT
GCTGTTTAGCGAGGCATCATTCACTATTCATAAGTCGCAGAAAATAGGAT
TAACCGGAGCCAATGGAACGGGTAAATCCAGTTTGTTTGCCATGTTGCGG
GGCCAATTGCAAAGCGATGAAGGCGATTTTTCCATGCCGCCTAATCTGGA
AGTTGCTCATGTGGCGCAAGAAACACCCGCATTAACCTGTTCGGCACTGG
ATTATGTGCTGGATGGTGATCGTGAGTTACGACAATTGCAAGCGCGCTTA
CTGCAAGCCGAACAATCACACGATGGCCTTAAACAGGCAGAACTGCATGC
AGCACTTGAGCATATTGGCGGTTATACCGCTCAGGCCAGGGCTTCACGTT
TATTAAATGGTTTAGGCTTTACTACTGCTCAGGAAACACAACCAGTTAAT
TCTTTTTCTGGTGGGTGGCGGATGCGCTTGAATTTGGCGCAGGCGCTGAT
GTGTCGTTCCGATGTGTTGTTGTTGGATGAGCCAACCAACCACTTGGATT
TGGATGCAGTGATCTGGTTGCAGGAATGGTTATGTCGATATCCGGGTACT
TTATTGCTTATTTCACACGACCGGGATTTTCTGGATATGATTACTGATCA
TATTATTCATATTGAGCAGAATAAAGCGGAAATTTATACCGGTAATTATT
CCGATTTTGAACGCATGCGCGCGGAAAAACTTTCACAGCAACAATCTGCT
TTTGAAAAGCAACAACGCGAAATTATCCATATACAGAGTTTTATAAACCG
TTTTAAGGCGCAGGCTACCAAGGCGAAACAGGCGCAAAGTCGGATTAAAT
CGCTGGAAAGAATGGAAATTATCGCTCAGGCGCATGTCGATTCACCGTTT
AATTTTAGCTTTCCTGCACCTAAAAAACTACCCAATCCCTTGTTGAAGAT
TGAGGACGCAGAAATTGGTTATGCTAATAAAGTAGTGATTAATAGTGCCA
GTTTGTCAATATCACCTGGGGATCGTATAGGCTTATTAGGTCCTAATGGC
GCAGGTAAATCCAGTTTAATTAAAGTGTTGGCTGGAGAAATGAAGCCCTT
AAGCGGTAAATTGCAAACGGCAGAAGCCTTGCATATTGGTTATTTTGCAC
AACATCAGCTTGAGCAGTTACGTTTGGACGAGAGTCCGCTGTGGCATTTG
CAAAAATTGGATAATCAGGCCACCGAGAAAGATTTACGCAATTTTTTGGG
TGGCTTTGATTTTTGTGGTGACAAAGTCACCGAGGCTGTCGAGCCGTTTT
CGGGTGGCGAAAAAGCACGATTGGTACTGGCTTTGCTGGTTTATCAAAAC
CCGAACTTATTATTGCTGGATGAGCCTACCAATCATCTGGATTTGGAAAT
GCGACATGCTTTGAGTGTCGCTTTGCAAGATTATCAGGGTGCTATTGTGC
TGGTATCGCATGACAGGCATTTATTACGTTCGGTTACAGATCAATTATTA
TTGGTTGCAGATGGTAAGATACAAAACTTTGACGGTGATTTGGATGATTA
CCGTACTTGGTTGGCGGAGCAAAAGAAAACAGGTGATGATGCATCCCTGA
CGGATGCAAGCGGTGTTTCGCGCAAAGATCAGCGTAAATTAGATGCAGAG
CGGCGAATACGTTTAAAACCGTTTCAGGATGCGGTTAAAAAAGCGGAAGC
GGCTGTGGAGAAATTTCATCAACAACAGCGCGAATTGGAAGATATGTTGG
CTGATCCGGGGATTTATCTGGATGAAAATAAGGAAAACTTAAAACAATTA
CTAAACAGAAAAGGTCAGATTGATAATGCTCTTGAACAAGCAGAAATTGA
TTGGCTGACTGCCGAGGAAAATCTGCAACAAGCGGAGTAAACTATGTACC
CATTAATCGTACTGTTTTTTAATATTACCTTATTACGCAAAGGCCCTCAG
GATGTGCCAGCTTCTGTTTGGGTAATACGTGTGGTTTTGCCTGTCTATAT
CGCCATTAATATGCTGATACTACTATTGAGCGAGGAAAGTGCAACGGCAT
TTTTGCAAATAGCGGTTGATTTTTTAATGATGGTAGCGTTTATTTGGCCT
TTATTGTACTTTTCAGCCAAGACTGCTCGCTTTTCGCAAACTCTATGTGC
TTTTCTTGGCACGGATGCGGTGATTAGTTTTTTTGCAATTCCGGTCGTTA
GTACACTGAGTGCGCAGCCCTCAGGATTCGCCATTTTCATGATGTTTATA
CTCATGATATGGCATTGGTTGGTCAGTGGACATATTTTAAGGCATGCACT
GGATAAACCTTTATTTTTTGGTTTAGGTTTAGCTCTTTTATACAAATTGA
TCTTATCCCAGGTCATGGCTTTGCTGTTTCCTGTTATTTCTACCCAAACA
TAGTGGGGGTTTTATGTCTCTCTACACGCATATTCTGATTGCAGCTGATT
TTTCCGATCATGGCCATGAAGTGAGTCATGTGGCCAAGCAGCTCGCTGAA
CAAAATCAGGCGAAACTCAGTGTCATACACGTATTTGAAAATATTCCTAT
TGCCGAACCTTTGTATGCGCCCATGACCTTTGATGCTGATATTGCCGAAG
AGTTGATGAAAAATGCACAAATTGGTTTGCGGAAATTTGCGGATGACTTG
TCCGTTCCAGAAGAACGTCAGTGGTTTGAACTGGGTAGTCCTAAATTGGA
AATTGTGCGTGTTGCGGAAGAAAATCAGGTCGATTTAATTGTGGTAGGCT
CTCATGGTCGGCATGGTTTGGGTTTATTGCTGGGTTCTACCGCCAACGGA
GTTTTGCATCACGCTAAATGCGATGTATTGGCGGTACGCTTAAAAGATGA
CTAGTGGCTGCTTTAATTATTCCGCATAGTTTTTATAAATTAAAATCAAT
AGCCTTTAGGATATGCTGAACAGAGTGAGCGCATTCTATAAAAGCTGATT
TTTACGCAGGATAGTAAGGTTGATTAATAAAGGTACATTGAATTTTCAAT
CGGTAAACTTTAAGCTGTATAACGTTGGCTAGTAAGATGACTAATGCCTT
TCGGCAAGTAACCCTGTTGGGTAATGATAGAGAGAAACACCTTTACACAA
GCACATAACAATAATAGGAAAAAAACATGCTTGGACATATAGAAAGTTAC
GACGAAAAATTTCAAACCGGTATCGTTAAGTATCAGGATGAGTTTTACGA
ATTTCATCTTGATCAATGGACTTCTAATCAACCACCTAAAACAGGGGATG
ATGTTGATTTTGATCATGATGAGGGTAAAGTCACCGAAATTGGTTTAGTG
GGTGCTTATTTGGTGGAATTAAAGCCGGTAAAAAGTCGCATTTTAGCTGC
CTTATTGGGTATTGTTTTAGGTTTTGTAGGCATACATCGTTTTTATTTGG
GTTTTTATACTTTAGGTCTTGCACAAATTGCGGTGACCTATCTAACTGGC
GGTTATGGCGTTGTGTGGGGATTTACAGAAGGTATTTTGATTTTTTTGGG
TCACATCTATAAAGATGCTAAAGGCAGGCCTTTAAAATAATCAATTACAT
AAAATCGTCTGGCGGTCGCTGATTATCTCCTTTCTAGGTTACAATCAGCA
CTTGTTTACACGGTTGAATGTGACCCTGCTCAGAGAACAAGAATGACACC
CGCACAATTTATAGAATATGCCCAACAGGGCTATAACCGCATACCGGTAT
GTCGCGAAGTATTGGCTGATTTAGATACCCCGCTTAGCGCCTATTTCAAA
CTGGCAGATGCTCCTTATTCCTATTTATTTGAATCGGTTCATGGTGGAGA
GCAATGGGGACGCTACTCTATTATTGGGTTGCCTTGTAGAATTCGCATTA
AAATCAGCGGGTTGACTATTCGTATAGAAACAGAGGGTGCTGCTACTGAA
TGCTTTGAGCATAGTCACCCATTGCAATGGATAGAAGAATACCGTTTGCA
ATTTAAAGTGCCTGATATAGAAGGCCTACCCCGTTTTAATGGTGGCCTGG
TTGGCTATTTCGGCTACGAAACTATTGCCTATATTGAGCCACGTCTGCAA
TCAAAGGGTAAACCCGATCCGATTGGCACACCCGATATACTATTGATGGT
GTCAGAAGATTTACTGGTGTTCGACAATCTATCCGGGAAGATGCTATTAC
TGACGCATGCTGATCCGTCTAAGGCCGATGCTTTTAACGCAGCCCAAGCT
AGATTGGATGAACTAGTGGTAACGTTGCGCGAAGCTAAAGCAAATCCGCA
GCCCCATGTACAACTAAAATGTGTAGAGGAAGCTGATTTTGTATCCGGTT
TTACCCAGCAAGGTTACGAAGATGCGGTATTAAAAGCCAAACAATACATT
TCGGATGGCGATATTATGCAGGTCGTATTATCGCAGCGCATGTCTATACC
GTTTTCTGCCTCCCCACTTGATTTGTATCGCGCTTTGCGTTGTCTGAATC
CTTCCCCGTATATGTATTATCTTAATCTGGAAGATTTTCATATCGTTGGT
TCTTCACCGGAGATACTGGTGCGTCTGGAAGATGATTTGGTCACTGTACG
CCCTATTGCCGGTACGCGTCCGCGTGGTGCTAGTCAGGAACAGGATTTGG
CTTTTGAACAAGAGTTGCTTGCAGATCCTAAAGAAATTGCCGAGCATTTG
ATGCTGATAGATTTGGGCCGTAACGATACGGGGCGGGTGGCTAAAATCGG
TACCGTTAAATTGACTGATAAAATGATTATAGAGCGCTATTCTCATGTCA
TGCATATTGTGTCTAATGTCACTGGCGAATTGCAGGATAATAAAAATGCT
TTCGATGTGTTGGCGGCAACTTTTCCGGCTGGCACTGTCAGTGGTGCGCC
TAAAATTCGAGCCATGGAAATTATCGACGAGCTGGAGCCAGTAAAGCGTG
GTATTTATTCTGGTGCAGTGGGGTATATTTCCTGGTCGGGTAATCTGGAT
ACGGCTATTGCTATCCGTACTGCGGTAATTAAAGATAAAACCTTACATAT
TCAGGCGGGTGCTGGCATCGTTTACGATTCGATACCACGTAGCGAATGGG
AGGAAACCATGAATAAAGGTCGAGCAGTGTTTATGGCGGTGACTATGGTC
GAAGCAGGTTTGGAAGGAGGTAAGGCATGAGCACTGTTAAATTGGTCATG
ATCGATAATTATGATTCGTTTACTTATAATCTGGTGCAGTATTTTGGCGA
GTTAGGCGCAGAGGTAACCGTTGTGCGTAACGACGAAGTCAGTGTCGAAG
CTATAGATGCATTACGGCCTGATAAGATTGTTATCTCGCCTGGACCCTGT
ACACCAAAAGAAGCCGGTATTTCTGTTGATACTATTCGCACCTATGCAGG
CAAATATCCAATTTTAGGTGTCTGTTTGGGGCATCAAAGTATAGGCTATG
CGTTTGATGGCAATATCATCCATGCAAAGTCAATTATGCATGGCAAAACG
TCACAGGTATATCATCATAATCTGGGGGTTTTTTCCGGTTTGAATAACCC
CTTTATTGCAACTCGCTATCATTCTTTGGTTATTGAACAGGCCTCTCTGC
CAGACTGTTTGGAAGTAACTGCCTGGACGCAGGATGCGGCTGGTAATTTG
GATGAGATTATGGGGGTGCGTCATAAAACGCTGGATATTGAAGGTGTGCA
ATTTCATCCGGAATCGATTCTGACTGAACATGGACACGATATGCTGCGTA
ATTTTTTGCAGCGTTAAAGCTAAAAATTTAACCCCGTCTTTACTCGCCAT
CAACCCTATGCCCGATTACGCACCTCTGCAAGTCGCCATTATTGGTGGAG
GTCCGGCTGGTCTGATGGCTGCTGAAACCCTTGCTTTTGCAGGTGTGCAG
GTCGATGTATACGATGCTATGCCCTCATTCGGCCGTAAAATATTGCAGGC
GGGAGTGGGTGGTTTGAATATTACTCACAGTGAACCCTATGACAGTTTTT
GCTCACGTTATGGCGATAGACAAGCTCACTTACAAGCAATAATAGACAAA
CTACCTCCTAGTCGCTTGTGTGCATGGGTACACGATTTGGGTATTGATAC
CTTTATCGGCAGTTCCGGCCGTGTATTCCCTACGCAGATGAAAGCCGCAC
CCTTATTGCGTGCCTGGTTGCATCGCTTGCGTGGCGCGGGTGTGCGTTTG
CATGTGCGGCATCGCTGGTTGGGTTGGGATAATGCGGGTGCATTAAGAAT
GGTAAATCCCGATGGTGAAATTTCGCTCAAACCTCAAGCAACTGTATTGG
CGTTGGGTGGTGCCAGTTGGCCGCAACTGGGTTCTGATGGTGCATGGTTA
CCGTTATTACAGGCAAAGGGTGTTGAAATTGCACCCTTGCAAAGTGCCAA
TTGTGGTTTCGAAGTAGGCTGGAGCCAGTATTTACGTGACAAATTTGCCG
GTACACCGCTTAAAGCGGTGGCTTTAACCTTTACTGATGCGCAGGGTAAT
ACTGAACGACGCCAAGGAGAAATGGTGATCAGTACTGGCGGGGTGGAAGG
CAGTTTGATTTATGCGTTCTCGAAGCGCTTGCGCGAACAACTGCATGCAG
ATGGCAGTGCTACATTCACGCTGGATTTGATGCCTGATCGGGATATAGTG
AAGATAATCGAAACGCTGAGTCATCCGCGTGGCTCCCGTTCGTTATCCAG
CCATTTACAAAGCCGTCTTGGTTTGACAGGCCTTAAGGTTGCTTTATTGC
ATGAGGTACTTGGCAAGGAACAATTCAATCATGTGACTACCCTGGCGGCA
ACCATTAAGGCTTTACCTATTAGCGTACATGCCACTCGGCCACTTGTAGA
AGCCATTAGTACTGCAGGTGGTGTGTGTTTTAGTAATCTCGATAAAAATC
TGATGCTCACCAATCTACCCAGTGTGTTTGTGGCTGGCGAGATGCTGGAT
TGGGAGGCGCCAACAGGTGGTTATCTACTCAATGCTTGTTTTGCCAGCGG
TTTGTGCGCGGGGCAGGGAGTGCGTGATTGGTTAAATTTAACTGTTTAGC
GGATACTGGCTATTTCAAACGGTAAAACAAAATTATTGATGTTATAAACA
GCACAATCTGCAAGTCCAAATATAAAATCACGATACAGTATAATAATCTC
TATGAACCTGTAACATCATTACGCTTCATTCATTTGACACGCAACTCTCT
ATATTATGCAAATCCAGGCTACGTTAGAAAAACTTCTTAATAAACAAGAT
CTCAATACCGAAGAAATGCAGGCCGTTATGTACGCGATGATGCGTGGCGA
ATTAACCGATGCGCAAACCGCAGGATTTTTGATTGCGTTGCGTTGCAAAG
GGGAAACAGTAGAAGAAATAGCGGCGGCAGTGTCTGTGATGCGCGAATTG
GTGCAACGTGTACCGGTTGTAGGTAAACACGTGATTGATACCTGTGGTAC
GGGAGGAGATGGCGCCAACACATTTAATATTTCTACAGCAGCGGCGTTTG
TCGTGGCAGCAGCAGGCGGCAAGGTGGCAAAACACGGTAACAGATCCGTT
TCCAGTTGCTGTGGTAGTGCGGACTTACTGGAAGCGGCTGGCGTAAATCT
GGATATGTCTGCTGCCAAAGTATCAAAATGTATTGAAGACATTGGCGTTG
GTTTTTTGTTTGCAGCCAAGCATCATAGTGCAGTGCGCCATACTGTCGAT
CCACGTAAACAAATGGGCGTGAGGACACTGTTTAATTTGATTGGTCCGCT
AGCTAATCCAGCCAATGCTCCACATCAGTTAGTGGGAGTATTTAGCCGCC
AGTGGCTATTACCCGTGGCGGAGGTATTAAAAAAATTGGGTAGTAAGCAT
GTGTTGGTGGTGCATGCTCAGGATGGTTTAGACGAAATTAGTATTTCTGC
CGATACTGATGTGGCCGAATTAAAAGATGGAAGTATCAGTTGTTATACCT
TATCACCCGAAAAACTGGGAGTGGCTCGTGGTAGTTTGGCCAGTTTAGCC
GTAGATAATGCGCAAGCCAGTCTGGATATGATTAACGCCCTACTGGATAA
CCAGCCTGGCCCTGCAAGAGATATTGTGGTTTTAAATGCTGGTGCAGCTA
TTTATGCAGCAGATTTGGTGACTACTTTGCAAGCAGGTATTGAAACAGCC
TTACAAGTCATAGAAAACGGCACAGCTAAACAAAAATTTGCGCAGTTAGT
TAGTTACTCTAATAATTTGTAGCAATAAGCATTTAATTTAACAGTACATT
TATAACATCTGTTATTGCAAATTTGTACTTTCCTGCTATACCTTGGGTAG
CTTTAAACAATTTTAAAAACTACTCTCATCGGAAGCCATTATGGAAATAC
AATCAAAATTATTAGGCAAGCAGGAAATCGATCCAAATACCATTATTAGC
TTTCCGCTGGGTATTCCTGGATTTGAAGATCAGACGCGTTTCAAACTATT
TCATCAGGAAGGTAGCGAGATTGTGTTCTGGCTACAAGCAGTTGATAATG
CCGATTTAACATTTTCAGTATCTAATCCACTGTTATTTAATATTAATTAC
AGCTTTACTCTGACTGACGAGGAAGAAAAGTTGTTACAGATTACTAACAG
TGAAGAGCTAATCATTCTTATTGTTTTGCACAAAGATGAAGAGAGCTCTG
AGATTGGTCAGCCTATTATTAAAGGTTCAATCAAGTCGCCTTTGCTGATT
AATATCGAAAAGCGTGTAGGCTATCAAAAAGTATTGGCTGTTGTTGAACA
GAGTATTACTTTAATTGAAAAAAAGAGTGAAATTCAATTAACTGAAGTGT
AATTGCCGAGTGAGCAGGTTAGATGCGCAATTGCTAAACTTTTAAAGTTT
CAAAAGTCGTTGCGCGCAACGTAACCCACCGAAGGCATCAGTATCTGCCT
AATTGCGTAACCCTAGCGGGTGTCCGATATTTCTCTGAGTAATTACCCGG
AGCTTTGATAATTTGAAACATTCAGCAACCGCATAGGCAGTTACTGAATG
GTATTCATTTATGCCGCCTGCACCGGAATAGAATGGCTGGAATGGCTGAT
AGTATTATTGCCATCAAAATATACCAAAGTAGGTTTATAGTCCTTTAGTT
CCTGTTCATCCATACTGGCAAAAGCGCAGACTATTATTAGGTCGCCTGGG
CAAGCTAAGCGCGCGGCAGCACCATTAATGGAAAAAACACCTGAATTTTC
TTCAGCGCGAATTGCATAGGTCGTAAAACGCTGACCATTGTTAATGTTGT
AGATATGGATTTGTTCATATTCCCTGATACCTGAAAATTCCAGGATCTTG
CTGTCAATAGCACAGGAGCCTTCATAATCCAATTCTGAGTGCGTTACACG
CGCTCGGTGTAACTTGGCTTTAAGCATGTTTATGTGCATGGTTAACAACT
TTATATACTAGGGGGAGCGATTATGCCTTAATTCGCATTCTCTATCAAAT
TTAAGCATAGTATTTATTATTTAAATAGTCAGTCCTATCAGTTGCTTGTC
GGTTAAAACAGATATTATCGATTAAGCGTGTACTGCCTAGTTTTGCTGCA
ATCATCAACACTAGGTGTTGATCATCTGACTTTGCTGGCAATAAATCACT
GCTGCGACAAAGATTAAAATAATCAATCTCAAAACCTGCTTGTTGCAAGC
TTAATTTTTGTTCGGCCAAAACATGATGATAATTGTCAGAATGCGTTAAA
ACGGCATCACGTACGCAACACAGGGCTTGAAACAGCATAGGTGCGACCAG
ACGTTGTGCATCTGTCAAATAACCGTTACGTGAGCTCAGCGCCAAGCCAT
CTGCTTCTCTTACAGTGGTAACACCTTGCAATTCCACCGGTATATTTAAA
TCAGTAATCATGTTGCGGATGACTGTTAATTGTTGAAAATCCTTTTCGCC
TAGAAGCAATAAATCCGGCAGTACAATATTCAATAGCTTGCACACTACCA
GGGCAACCCCATCAAAATGACCAGGGCGATTGCTGCCGCAATGTAATTTG
GATAATTCGCTGACACTAATGACGGTTTGTGGCAATTGTGGATACATTTC
TGCAATACTGGGTAAAAACAGTACATCGGCACTATGTTCCTGTAGTGCCG
TTTGATCTTGTTGTTCTGTGCGAGGGTAGCTGTTAAAGTCTTCATTAACG
CCAAATTGTGTTGGATTAACAAAAATACTCACCACTACTTTGTCCGCCTT
TTGTTTGGCAGTTTCTACCAGTTGTATATGTCCGGCGTGTAAATTACCCA
TGGTAGGTACGAAAGCTACACTGTACCCTGCTTGTCGCCATTGGCGAATG
CAGCCTCGTAACGCTTTAATGGTAGTGATGGTTTGCATGCGTTTAGTAAC
AGTGTTCTAAGTCTGGATATTGTTGGGATTTTATGGCCTGATGATAACGG
CGTATGGCATCTTCAATGCTGTTGGCTCCGTGCATAAAGTTTTTAGAAAA
GCGTGCTTGCTTGCCAATACTAATGCCCAGTATATCGTAAAGTACCAGTA
CCTGACCGTCGCAATCAGGACCGGCACCTATACCGATCACTGGAATAGTC
AGTTGTTGGCAGATTTGCTGGGTTAAGCTGGCTGGAATACATTCCAGAAC
TAATAAGCTTGCCCCGGCTTGTTCAATTTTTTTAGCCTCTTCAATAATCT
GTTGAGCTTCAGAAGGCTCTTTTCCCTGTACCTTAAAACCACCAAGATAA
TTGATGGATTGCGGCAGTAAACCCAAATGACCACAGACAGAAATACCCTG
AGCAACCAAAAAGCGAATAATATCTGGTTTGGCTCCTTCCAGTTTAACCA
TTTGTGCCGCACCTGCTTGCATCAGGCGGGTGGCTGTTTCCAGCGCTTGT
TCGGGAGTTGCATAGCTGGCGAATGGCATATCTGTAATGATAACAGCACG
TTTACGGGCTGCCGCAACTTGTCGGCTATGGTAGACCATATCATCGACCG
TAACAGGTACGGTGGAGCTATGCCCTTGGATGACCATGCCTAGAGAATCA
CCAACCAGCAACACATCAATGCCAATTTCATCTAGCAAGGCGCTAAAACT
GGCGTCGTAGGCAGTTAAACAGCTGATTTTCTCACCCTTAACTTTCATGG
CTTGTAGATCGGTGATGGTCAGTGTTTGGTTGGGTGTTCCATATAAATTC
ATGACTGTATCTTCCATAAGCCATCAGCTTGACAAGCCGTCAAGAGTTCT
GACAGATACGCTTTGCCAGGTATGAATAAATCTTCTGCAACAATTTCTGC
CAAGGGATATAACACAAAACCACGATTTGATATTTCTGCATGGGGTATCT
GCAAATTGGGTTCTTTAACAATATCCGTACCATATAATAAAATATCTAAA
TCCAAGGTTCGGGCTCCCCAGTGTTGATTTCGGACTCGACCATGATCATT
TTCTATGTTTTGTAATGCCTTAAGCAAATTTTGAGGTGTCAGGCAGGTTT
TGATACGGAGAACGGCGTTTACAAAATTGGGTTGATCTTGAGGACCAACG
GGCAGGCTATTATAAAGCGAAGAGCAAGCGATAAACTCAACAGTCGTCAG
TTGAGTAATTGCGGATATTGCTTGTTGGATATGCTGGATTGGGTTATCGA
GATTGCTGCCTAAGCCTATAAATACTTCATTCCATGACTCTGATAAACTC
ATTCCTGAATAGCCGATTTTACTTTACTGCGGTAGCGCCCTGATTTGCGT
CTAGGTTTGCCTTGGCTGCCTTTAGTTGGGGTGGTCATTTTTTGACGTAA
TTCCTCGTCCGCTAGTTGAAATTGTGTCCACCACTCCACTAGTTGCGGAT
CAGAGCCTCCAGTTGCTGCACGAAGTTCTAGAAAATCGTAAGCGGCTCTA
AATTTTACTTGTTCCAGTAAACGAAAGGGTCTGACCCCTACTGTTCGGGT
AAATTTGTTTTGTAAAAACCATACATCGCGCATGGCTTGAGTAATATGAC
GCGGCATAGCGGTAATTTTAATTTGATCACTTAACACTTGATTGGCGGCA
TTTTGATAAGCGATGGTTTCGTTTTCGCCAGCTAACATACGTTTTTTAAC
GGCAAGTTGTAGCGGCTCCCAGAGTATGGCCGCTAACAGAAAATAGGGTG
TTAGGCTTTTACCAGAAGCAAAACGCTTGTCGGAGTTATCTAGGGCCTTA
ATCAAAAACAGACGCGGAAAATCTTGTTCTTGGGTTTCTAGGCATTTATC
CGTAGCCGGAAACAAAATGGCGAACAGACCGTAATGTCTAAGCATTTCGA
ATGTTTGTAATCCGTAGCCCGATAGAAATAGTTTAAGCATTTCGTCATAT
AACCGTGCGGACGGAATACTTTTTAATAGCTCTGCACATTGATGAATAGG
CTGTTTGGTATCAGGATGCAGGCTAAAACCTAATTTCACAGCAAAGCGAA
TGGCACGCAACATTCTAACCGGATCTTCACGATAACGAGTGGCAGGATCG
CCAATCAGGCGTAATACGCCCGCAGTATGGTCCTGCATTCCACCTGTATA
ATCAACTACAGAGAAGTCGCGAATATTATAGTACAGAGCATTGACAGTAA
AATCGCGTCTCCACACATCTTGTTCTAAAGTACCAAAAACATTGTCGCGT
AGTAAGCGCCCATCTTCGTGAACCACCTGTTGATCAGATTCATCCGGTTC
GGAGCCACGAAAGGTGGCTACTTCGATAATTTCCCGTCCAAAAAATACAT
GGGCAAGACGAAAACGTCTGCCAATAATCCGGCAATTTCGGAAAATTTGT
TTAATTTGTTCCGGACTGGCATTGGTTGCTACGTCAAAATCCTTGGGTTC
TCGTCCCAAAAGTAAATCGCGTACACACCCACCGACCAGATAGGCTTCGA
AATTTGCTTTTTTCAGGCGTATCAAGACCTTCAATGCATTCTCGCTGATT
TTCGAACGAGAAATACAATGTTCGGAGCGCGGATAAATCTTTACCAAATT
AACAACCGGAAGTACCGGTTGTTCTGTAGGGGAAAAGATTTTTTTGAAGA
AAGTTAAAATGACACTATTCCTTTGTTGATGTTATTTGTTTGGTATCCTT
GTGCTCTAAAATAAACACCGAAAACCAGCTAGGAAATCGTAAAAACCTCA
GTATTTGTGTTTCAATTTAGTGGTAAAAATCGCTTTACGCCGATTTGTAC
AGTTAAAGTTTTTTATTCTTTAAGCTTAAGTTATAGAGCAATAGACCATA
GTCACTAACAGAATGCAACGCTCACCCAAATTAATTTTACGCAGCTAACC
CCACAATTTATAAAGGTTTAATCGAATTTTGCCGATTATCACTATTATAG
ATTAACGCATCTGTCTTGCTGACTTAAAGATTTTGACTAACACTAAATTT
TTATATCCTATTATCATAACATCTTGCTAGATACCAGCTCAATCAACTGT
TTCTTTCACATTCTTTACCAATATAGTAGAATCTCACTACGCACCACAGT
TGCTGGTGCATTCTTTTATAAGAACAAAACGGCCATAGGCTCGCTTGAGT
ACTGGCAACCACTTTAAGATGCCTGGGGGATTTATGCTTAAAAAACTGCT
TAATGGTTTGATAGACCAACCTGTTTTTGCTAGTTTATATTTGGCCGATT
TTTTTATACTACTTTTTCACAGACCGCCATTTCTATTTTCAATCGTGATG
GTAGGTGCATTAGTAGCAATGAGCATGTATTTGGGCCAAAAACTCGAATT
ATTTAACAAGTAATTGCCAAAAATTGTTAATAAAAATCCCAAAAAACCCG
GCGCAGAATTAAATTCTGCACCGGGTTTTTTAATCAGAATAGCCGCTATT
TGCTACGATATACTGTTATTGTTGGCCGTGCTTTTTCTGGCCACACTACT
GGCATTGCCATTCAATGCCACTCAGGCATTTTCTGCCGAACAATTTTCTT
ATCGATTCTATCTTATTTGCGTAAGCTTTATTTTTTACGGCTGGTTTTGG
GTTAACGGTGGGCAAACCTTGGGTTTACGTGCCTGGAAGTTAAAACTGGT
CCGTTTTGATGGTGGTGCAATCACTTGGCAACATGCGACATTACGTTATT
TGGCCGCAATATTATCGTGGGCGTGTTTGGGGCTGGGTTTTTTCTGGTGT
TTATGGGATAAAAATCGCTTATGCTGGCACGATTATCTGTCTAAAACCCG
CCTCTATAGGGACAAATGAGAAAACACTAATGGCCTCAGGCTAATATGTT
ATATTTGTTTGTCAGCTCATCCTATCGCTTTGTCGGGAGAAATTAATGAA
AAAAATAACAACACTCTTAGCCGCGTTAGCAGTAATGCTAAGCATTTCAG
CACACGCAGAAGACATTAAGCTGCAAGATAACAGCAAAATTCTTGGAAAA
TGGAAGGTGAATGCCGAATCTCTTGGTCTGGATAAAGAAAAAAAGGCATT
GCATGTCAGTTGGGATTTTCAAAAAAACGGTACCCTGCTGACCATTGGTG
AAGATTCTCTGGGACGCACCAAAGAAATGGATATAGCGATTAAATACAGC
GTTGAAAATGGTGTCATTAAAAAGCAATCTGCGCCTGGCAGAGAAAAATA
TGAAGATTGTGCCGTTGTGGAGATGAGTGGTAAGGATATGACTTTAAAAT
GCAGATCATTGTATTTTTTTCTTAGCCGCATCTAAGTAAAACCAACATTT
ATATTAACAGAGTAAGGTCTTAGTATAGGGGCGTATTGCATACGCCCTAA
ACCACAATTATTGTTACTAGTCAGGTTTTTGGGCGGGTGTAACCCGCCCT
TAGAGATATAGCCGTTTACTGGATTTACTAAGCTAAATGGTTGCTGGCTA
TCCTACTCTTTTTACAGCATATAGGGCGGCAAAAAAGACTAAAGTACTGG
GTAATGCAGCCGTCAGTATTGGATTAAGCTCATAAATCAAGCCTGCATGC
CCTATCATCTTATCGAAAGCATCGAAAAGCTCACCGATTAAAACACCTAC
CAAAATACGTGCTCCAGTACTGGTGCCGCGACCAATGCCAATGACAAACG
GTGCAGAAACCATCAACATAACAAAGGTGACGAAAGGATTAATCAATCGG
TTCCAAAACGCGGCCTCGTAACGTTGTGATTTTTGATTATTTTGTTTTAG
AAAATCGATATACATGTATAAATCGTATAAGGATTGATTATCAGCGGAGA
CAACAGCTACTTTTAGTAGATCTGAATCAATACTGGATTGCCAGATTTGT
TCAGATTGAGTGTCGGCAGTAAAGCGGTTGGCATCAAATTCCGAATGTTT
GACATTTTCTAATCGCCATTGTTGATTCCCTAAAAACTTTGCATGGTCCG
CATGGGTAAAACGCTCAAGTTTATGTTGTGGGTTAATGTCATAAATCCGT
ATATCAGAGAGCGAACTGTCTTCCATGATTTTACGCACATTGATAAAACT
ATTGCCTTCTCTAAGCCACATGCCATAGCGGGTACGCATCACGACGCTGT
CATTTTGTGCGGTATTTTTAAGTAACTGCGCGGCGCGTTCGCAGGTAGGG
GCAATAAATTCACCCACTGTTATGGAAAGCAAAACCAGGAAAAGGCCCGC
CAGCATGATGCGTCTTATTATCCACCCAGTTGATAAACCTGCGGCACGCA
TAGCTATAATTTCGCGATGGTTGGCTATAGCGCCAACCACGGCCAGACTG
CCTATTAAAGCACCTGAGGGTATGACCTCGTAAAACAAGCCGGGCGTGGT
GAGCGTTAAAAACATTAAAATCTGTTTCATGCCATAGTTGCCATGCCCCA
AATTTTTTAATTCGTCAGTGAAGGTAAATAAATTGAATAGTGTCACCAGC
AATAATATGGCAATTAGCGAACCCTTAAGTACCTCTTTAACAATATAAAT
GCTTAATACTTTCATGGTAGCCACGTTTCCCGGAAATGTTGAAATAACCA
TTTCCATCCGTATGAGCGGATCAAAGTGAGTAGGCCCAATAGAAATAACA
AGCCATTCAACCAGAAATAGCCTAGCCAGGTTGGCATAACGCCGCTCACA
ACCCAACTAAACGTTAAACGTTGCAAATTGCCATAGACAAAATAAATGCC
AAAGGCAATGAATACACTGCTATAGATACCACCGCGTGGTGACACTTTAG
CCAGTGGAACGGCTAAAAAGGCTAATAATAAGACGCCTAATGGAGTGTTT
AAGCGGCTTTGGAATTCTGCAATTTCCCGTAGCCCAGAAGAAGACAGTAG
CTGTTGAGTGGGTATTGATTGACTATTCAAGTTTAAGACAGTGGCTTTTT
TTTCAATCAGTACTGCATATTCTTGAAATGTTTCAAGCACAAAATCTTTT
TGTCCAGCGATTCCTAGGAGTCGTTCGCCATTTTCCAGTATCAGATATAA
ACCACCTGGCAGCATTTTTAAACGACCCGCATCAGCATTTACCAACCCGG
TTTTATCGCCTTGCAGATTTTGTACAAAAACATGATGCATTTCACCATCG
GCATCGATTTTTTCAGTGTAAAAAATTAATTCGCCGTTGCTGTATTCACT
GAAGCCACCGGCAGAAATACCCCGAATATCCGCGCTTTGTTTATCATCGT
GCATAAGTTCTTGGGACGTTTCTTCTGCCCAAGGTGCAGCAAACATGGAT
AAAGCCATGGCGATGACGGTTAATGGAATCATCAACATAAATATGCCACG
GTAAAGCGAAAAAATACCACAACCAGCTGAAGCAATAGCGGCTATCTCTT
GCTCCTGATACATACGGCCCAAAACAATGAGTACCGACATAAAAATAGCT
GCAGGCAAAAAAGAAGCAGTGACTATCACGGTTTTTAGGCCTAAAAGCAT
AAATACGGTGTCATTAGCAATATTGCCTTCCAGCGCTTGCGCTAATACTT
TGATAAATTTTTGACTGACGATGATGATGACCAGTACCAGCAGAATTGCA
GAGAATGTTTTGATTAAATCTACAATAATCATTCTATCTAACACTCTTAG
CAACCTGAAAGATCGACCTGAAGTTCCTGCAATGCTCAACAACTATCCCC
CGAATTTCTGATGTATAATCTTATATCTTGCCTATTAATGGGCATAAATT
CCTACTTCGCGATTTTTTAAAGGCCAATGCCATCATGGACTATTCTATAG
TAAGCTTATCTTTAGACAAACTGCAAAGCGACTGTCTGCTGGTCGGTATT
TACGAAAACCAGCAATTAAGTCCGGTTGCGACTGCTGTAGACACACTGTG
TGAGGGCTTGCTGACCAAGCTGATTGCACGCGGAGACATAAAAGGTAAAA
ATGCCGAAACCTTACTGATTAATAATGTGCCGCATGAAAATTTTCAGCGC
ATCATTTTGGTAGGATTTGGTGAGTCCGGCAAAGTGACTCGTAAGTTATA
CCGTAAAGCATTGGCTGCAGCCATTAAAGTTGTTAAAGAAAGTAAGGTGA
GTGTGGCAACTAGTGCTTTGCTGGATATTAATGTTGAAAATGTTGATACG
CAATGGTTGACCCGACAAAATATAGAAGTATTTAACGACGCTATTTACTT
ATATAGTAAAACCAAAGTGTGCGAGGAAATGCCTGCCTTGCAACAATTGT
ATATCTACGCCGATAAGCTCGTTTCGTCACAGGCTGAATTGGGTTTATTA
CAAGGTAAGGCCATTGCTAAAGGCGTCGAATTGACCAAACAATTGGCGGA
TTTACCCGGTAATATTTGTACGCCAACTTATTTAGCCGAACAGGCAATCG
AGTTAGCTACACAGCATGAAAAATTAAAGTGTGAAATTTTAGAAGAGAGC
GATTTGCAAGCCTTGGGTATGGGTGCTTTCCTGTCTGTTTCTCGTGGTAG
CCGCCAGCCTGCCAAGCTGATCAGTCTTTTTTATCAAGGTGCGGAAGCCA
GTGTTAAACCCATCGTTTTAATTGGTAAAGGTTTAACTTTTGATGCCGGA
GGTATTTCGTTAAAACCTGGTTTAGGCATGGATGAAATGAAATACGACAT
GTGTGGCGGAGCCAGTGTTCTGGGCTTAATACGCATGGCTACCTTACTGA
ATTTAAAACTGAACATTGTAGGACTTGTACCTTCATCTGAAAATCTGCCA
GATGGCGATGCCAACAAACCTGGTGATATTGTTACCAGTATGTCCGGTAA
AACCATTGAAATTTTGAATACCGATGCTGAAGGGCGTTTATTACTGTGCG
ATACCCTTACTTATGCAAAAAAATTCAATCCAGAAGTGGTGATCGATATG
GCTACCCTAACAGGTGCCTGTATTGTAGCTTTAGGTCGGGTACCCAGTGG
TTTATTTGGTAATGACGATGCGCTGTGTGAAGAATTATTAACAGCGGGTG
AAGTTGCTTGCGATAAGGTTTGGCGTATGCCGATTTGGGAAGAATATCAG
GACCAAATCAAATCCAACTTTGCTGATTTGGCCAATATCGGCGGTCCAGA
TGGCGGTAGTATTACCGCAGCTTGCTTTCTGTCGCGCTTTGCTGAAGATT
TTCGCTGGGTGCATCTGGATATTGCGGGTACAGCGTGGCGCACTGGGGCT
GCTAAAGGCGCAACCGGACGTCCGGTGCCACTGGTTAGTCAGTTTTTGTT
AAATCGCGCTTAATGCTTAATCTGGTCGGCGTGGGCATAGGTTTATATCC
ACGCCAGACTTAGCTAGATTGCAGCGATGACCTACTCTGATAAGCCGAAA
ATTACCTTTTATGTGCTCAGTACGCAATTGCAACCTGAGCGCGAGATGTT
TGCATGTAAATTAATCGAAAAAATTTATCGCAGTGAGCAAAACTGCTATG
TATTAACCGACTCCGCAGAACAAGCTGGCAGTATGGATAAACAGCTTTGG
ACATTCAGGGCGGGTAGTTTTATACCACATCAAATTTATAAGGGCATACT
GCCCGACTTAAATCAAACTATCTTGATTGGCGGCAGTGATATTCCTGAAA
GCAGACAAAATATCATCATCAATCTGTCGTCTATCTTCCCCACTTTAAGC
GAACAAACTAAACGTATTATTGAAATTTTGGATGCTAGCGAAACCAGTAA
ACAAGCAGGTCGCCAACGTTACCGGCATTACCAGGAATTGGGGTTGGAGA
TTGAGACACATAAAATTTAAGAATAACGTGTTGTTTCGTTGTAACAGATT
AACGGTAAATTTATAAATCGTGGTTTTAGCTGTTTTTCAATCTTATTTTT
ACGGGTAAAAGACAAGATACGATGCTTTACAAAATGTTGTTGCTATAGAT
AACGAAATGATAAAATAAACTGATGTTAGTAGTAGGTTTGGTAGGAAATG
GACGTGGTGATTAAATGAAAGAAAGCAACAAGTTACTGATCGACCTGCTT
GACTACATTAAACAAGTTGAAAAGCTCAATCGAAAACCAGTCTATACTGT
TCCAAGCGATATTTTTGAAGCCTATCAGAATGATCTTAAAGGACTTCCTG
GTATCGACTTCAACATACAATCACAACATGATGATGTTTGGTTACGTGTA
ACTCGATTGAAAGAAACGCCTGCACCTGAACCAAGTGAGACTTTAAAGCC
TTGGGTAATCGTTTCCAAATCACCTGACAAACAGGCAATCCTCAAGGATG
AATATACTGTTTATGAGAACAAGGTGGCAGTCAAAGTCGAAACGATAGAC
CGTCATCCTGAAATTCAAGCTGAATTTGATACCTATATCAATTTGTTCTG
GGAACCGTGGTCAAATGCAGAGAAACCACGACGAAAAACCATAAGTTATT
ACAACAAGTTATTTGCCGTTCAACAAACTATCGCATCTGATAGTGCCGAT
TCACCAATAGAATTAGCTTGGGGCATTGGTTTTGCGCTTTGGTCTATTCC
TGATAGTAAAAACACGATTAAGCATCCATTATTGACTCAATCATGCGAAA
TTTATCTTAATCCATCAAACTTTGATATTGAGATTAGGCCGCGTGATTTA
GAACCTAAACTTGAATTGAGTTGTTATGAAGACAATGAAAATCAAGGCAT
TAGACCATTAATTGAATTTTGGAAAAGTGCTAATGAAAATGCAGCTGACC
GTGTTAATCCGTTTGAATCTTCAACTTATGAAGGCATTTTAAAAGCGGCT
GTTTTGCATTTAGACCCTAATGGTCTTTATTTTGCCAAACAATTAGACCC
TATATTACCATCACCAACTGATAAGCTAATCATCACTGATACTTGGGTCT
TATTTGGTCGAAAACGCTCTGAACACATTTTTATTCAAGATGTTGAGCGA
CTAAAGAAAAATATAGCTGAAGACATAAAAATACCAGCAGTAATTGAAGG
CTTTGTCCAGCCAGGTGATTCAATTATTAGACCAAGGGAATCAGTAGGTT
TCAGAGGTCTGTCATGCAGTGATGCAAAGCCAGGTTTAAAAGAGCTCTAT
TTCCCGATGCCTTATAACGACGAACAAGTTTCCATCATTGAAAAGCTGGA
AACAAATGATGGTGTTGTAGTACAAGGTCCACCAGGTACAGGGAAAACTC
ATACTATAGCCAATGTGATTTGTCATTTTCTAGCTCAAGGGAAACGTGTA
TTAGTAACGGCATCCGGCGAATCTGCATTGGCCGTTCTGCAAGAGAAATT
ACCACAGCAAATCAGGCCATTAAGTGTCGCCTTGTTAACTGATGAACGAG
ATGGCAGACGTCAATTTGAATATTCGATTCAAGAAATTGCCACTAGTGTA
AACAGTTTAAATCCAAATCAGACTAGCAAAACTATTCAAACACTTGAAGA
TAAATTAAATGGATTGCACGCAAAAATTTCTGTGGTTGATCAAACTATTA
ATAGTTTTGCAGAAAAACACATGAAACTTTATACGTTTCAGGGTAAAGAA
GTTTTGTCCGTTCAGCTTGCAAAATTCGTCTTGGATCATGAGGATAATTA
CAGTTGGCTAGAAGACGAAGTTAACTCAAAATCTAATACTTTGAAATTTT
GTGATGATGACATCAAATTGTTGAGAAATGCTCGCGCAACGATTGGTAAT
GATCTTATCAATCTTGAACATTCTTTTCCAGTTAGTGATGCATTTCCAGA
ATGGCAAGTTTTATATAATTTGCATAACGACCTCATTCGTGCGAAACAAT
TTAAGGAAAAAGTTACCACAGGCACAGTATTGCCATTATCGAATGCCACT
GTCGAGGTTTTTGAGCAAGCGAAAAAACTATTGGAATTTATTGCTCATAG
GCAAGCTATTGAAGAAAAGATAGAACGGGAAGGAATTAAATGGTCAATTG
CACTTCGAGAAAAGTTTTTACAATCTATAAATGATCAAGCTATCAATCAT
TTGTTGTCATTGTGTGATGAAATTAATACGCTGGATTCCATTCGTAAATC
TAATTTATCGCATGCGGTATCTATTCCAGATGGATCAGAACTTAACGAAC
AGTTTATTCAAGCCATTCAGCGCCTTTCACATGGTAAAAGCGCGTTTAAG
TTATTTGGACCAAAAGAAGTTAAGCAATTATTAGCGAAAGTCCTGGTTAC
AGGATTGAATCCTAAAGCTGAAAATCGTGAAGCATGGCAAGCAGTAGCGA
GCCACATTGAATATCGATTGGATGCGCGAAAACTCATGTCTCGCTGGAAT
GTTATTGCTTATGAAATGGAGATCGAAGTTGTTGATGGTGATTTAGAACG
GTCATTTCGCCTAGCTGCCCGTTATAAAGATCACATTATTGAACTCAAAC
GATTGGTTGATGATTTTGACCGTTCCCTTGGCAACAAGATTTCGGTTGTT
TTTGGTCATACAATTGCCGAATCACTCCATATCTCAAAACAACAGATTGA
AACTATAAAATCCAGTCTCTCTCAGCATTTGGATCGAGATCGATTTACGT
ATGCTCTACAGCAAGTTTCCGCATTAATCAAAAAATTGGATGGTTATTCA
GGATCCATCATCGAAGATATTTCAGTATTTTTAAATCAATCATTGGGGAA
TTCCATGATTGATGACACATTATTACGTGATACATGGCATACACATATTA
ATGAGCTTAATAGGTGGAATAGTCTTCAACCATCGTTCAGAGAAATTAAA
AGAATTTCAGCTCTGTTGATTGAAGCGGGTGCGCCAAAATGGGCGCATGC
CATCCAATCAATACCCTACCAAGAGAATGAACGGATTACCTCTTTTGATT
GGTTGGAAGCTTGGAATTGGCGATCAGCTAAAACATTTATTGAGCAAATC
GATGGACACCATAAGCTTAAACAACTATTCGATGAAAGACATTCACTTGA
AAAAAACTTATCTAAAACTTACCAGAAGTTAATTTCAGAAAAAACCTGGC
TTGGCGTCTACAACAACTCCCCGAATGATATTCGGCAAGCTTTACAATCC
TACTTAAATGCAATTCAATCAATGGGGTCAGGCAATGGTATAAGGGCCAT
CCGCTTTAGAAAAGATGCACGTGCTGCAATGGAACGTGCTTATAAAGCAG
TACCTTGTTGGATTCTTCCGCAGTGGCGTGTATCTGAAACCATTCCGGCA
GAGGTAGGCTTATTCGATTTAGTTATTATTGATGAAGCTTCTCAATCAGA
TATCTGGGCATTGCCAGCACTATTACGAGGTAAAAAGCTATTAGTTGTTG
GCGACCATAAGCAGGTTTCCCCATCAACAGTTGGAACAAAAGAATTAAAA
ATTCAAGAGCTTAAAAACCGCTTTTTGAGAAATCAACCGCATGGTGATCA
AATGACACCAGGCAAGTCGATTTACGATTTGGCAAGAGTGGTATTCGCAG
GAAATTCAGTGATGCTGAAAGAACACTTCCGATGTGTACATCCAATTATC
GAATTTTCTAATCGTGAATTCTACGATGGTCAGATCAAGCCTTTGCGTGT
ACCAAAAAGCTCGGAACGCATTGACCCGCCATTAATTGATGTCATGGTAT
TAGGTGGCTATCGTAAAGGTAATCACAATCCACCCGAAGCCAGGGCGATT
GTTAACGAAATTAAAGGTATTATTGCCAATCCAGAAATGGTTGGCAGAAG
CATTGGCGTTGTGACCTTACTAGGTACAGAGCAGCCTAATCACATATGGA
ACTTGATCAATAGTGAAATCTCACAAGCTGATATTCTTGAACGATCAATT
TCTGTTGGTGCTCCACCCGTATTTCAGGGGCGTGAGCGCGATATCATGTT
GATTTCAAATGTACTTGAAAAAGGCGATAGAGGTATTTCAAATGATTTAA
CCTATGAACAACGATTTAACGTCGCCTTATCACGCGCACGGGATCGAATG
TATCTTTTTCGGTCTATCGATGAAAGCCAAATAAACAGTAACAGCTTAAC
AGCAAAAGTTTTCCGTCATTTCAAGCAACCTTTTACGCAAAATGCTAAGC
AAGTTTCATCGCTGCGTGAATTATGCGAGTCGGATTTTGAATTAGAAATT
TTTGATTTATTGGTTGAGCGAAACTATCGAGTGAAGCCCCAGGTTCGGTG
TGGTGCTTATCGTATAGATTTTGTCGTTGAAGGTTCAGAAGGTCGTAGAC
TGGCGGTTGAATGTGACGGTGATAAATTTCATGGACCAAGCCAATGGATG
AACGATATGGTACGTCAGCGCGTACTTGAGCGTGCCGGTTGGACGTTCTG
GCGTTGTTTTGCGTCAAGTTTCGTAATGCGCAGGAAAGAAGTTTTTGATG
ATTTGCTTTCGACACTCAATAAAATGGGAATTGAGCAATTAGGTTCTGAT
GCTGTTGATAATTCTCTATGGGTTTGCTCGAAAGTTGTCGATCCATATCA
AGTGTTGAATGATGTTGAAGAGGATGAATCAGAAGAATTAACATTTGAGG
TAAAGGAAATCGATATCGATGATGAAACTAAACCTCAAGTTACATCACAA
AAAAAAGACATCTTTGCTGAAAACATCATTGAGGAAGTGATTGAGTCTGC
TGATCATCGAATTCTGGATATTATTGAATTATCTGAAATTCAACAAACAA
TTCTCAATGTACTTACCAATTGTCCAAATCAGTCCTGCACAATCGAATCA
ATTCCAACAAGAGTACTTAAAGATCTTGGGATAATTACTCGTGGTAAACC
ACGAATCGACTTTGAAAAAAAAGTATCCAAAGCTCTTGGAACTTTGATTA
GAAAAAATAAAGTAGAAAAGTACAAAGCCAAGAACGAGCGTATTAGGCTT
CAAGATAACGCCTGATGTTGTTATCTGTATTAAGGCCATAAGCCGCAATT
ATCAAAGCGGTCGCCTCATAGGGCGTCAATAGAAAAACACAATGGGGTCA
GGTCTTTCAATAACGCATTTTTATGTTAAAATAAATGTACAGCCTATACA
GAATGAATAACATAAATATATTTATGAAAGGTTAAACAATATGGCAAGAC
CTTTAAGAATTGAATTAGCGGGCGGTTTGTATCATGTCACTTCGCGAGGA
AATGCTCGCGATGATATTTTTTAGACGATGACGATAGATTATGTTGGCTG
GAAATATTTGGTCAAGTTTGCGAGCGATTCAACTGGATATGCCATGCTTA
TTGTTTGATGACTAACCATTACCACGTTGTTATTGAAACCATTGAAGGTA
ATTTATCAGCTGGCATGCGGCAGTTAAATGGGGTTTATACTCAAAGCTTT
AACCGCAGGCATCAACGGGTAGGGCATGTCTATCAGGGAAGATTTAAAGG
AATTTTGGTTGAAAAAGAGAGCTATTTACTGGAATTGTCGCGATATGTGG
TTTTGAATCCCGTTAGAGCGTTAATGGTGTCATTACCTGGACAATGGAAA
TGGAGTAGTTATAACGCTATGATTGATAGTGTAATACCCCCTAGATGGCT
GCAAACGGATTGGTTATTGAGCCAATTTAGCCTAAATAGAGCACATGCAA
TAATTCAATATCTTGATTTTGTAAATGCTGGCGTTGGTTTGCCACCAATT
TGGCAGAATTTACGCAATCAAATTTATTTAGGAAATAAAGACTTTGTTCT
ACAACTACAAAGCAATTTAAAAGGCAATTCCGAACTTATTAATGAAATTC
CCAAGGCTCAACGGCGTCCACCCACTGAACCGTTAGAGTTCTATAAGAAT
AATTATCAAAATAGGAAAGAAGGTATGAGGTTAGCATTCAAAACAGGCGA
CTTTACTTTACAACAAATAGCGATTATTTTTGGTGTGCATTACTCAACAG
TTAGTCGAACGGTAAAATGAAATTACTTGCATGTGTTATGGAAAGACCTG
ACCTCAATGCCCCGCTTGTCGACAAAGTTGTTTGATTGCATCCGGCGCAA
TACGCTACGCTATTGACGCCCTATGAGATAATCGCTTTGTGCGGGTTATG
GCCTTGACCCCAATGCCGTTTTTAATGATTTCTGAAAGGCTATATTATGG
ACTGCTTTGTTAGACTCAAAATAACTTTAGGTGACGATAATGTCTCGGAT
TTTGAAGAATTACATAAATTTCATCCTGATCGAATATGGTCAAAAGGTGA
TACGAGACCTAATACTAAACTTATTGAGAAAAAGGCTGGTTGTATATTGA
ATTCAGGTCTTGAAAAAGAAGCCTCACTTGATCAGCATATAGAAGCTCTG
CTTCTTCGGACAAAATCCATTGCCGATGTAATTAAAAAGCTATCGGCGCG
ACATACTGTCGAGGTTCTATGCTCTATATATGCTGATGATATTCCTTCTC
TATATTTCGAAAAAAACATAGTTGAAGGAATATCAATTCTTGGAGCAAAT
TTTGATATTGATCTGTATATAAAGTCGAATACAGCATAAGGCTACAAGGC
GGAACCGTCCACAGGTTCCGCCATCCGCTGGCCTTACATCCGCAAGGACG
GCCCCTGCCGTCCTCTGTTCACCGCCACGGTTCGAACCTTTGCCGCCGGG
TTGCTGATCTCCAAAGGCCCAATATCGCTAACGGACACATCCTGTCCCAG
CCGCTGCCGTTTCTCCAGTTCCAGTTCCGCAATATCACGCTGCAACCCTT
CTTTTTTTATCAGTAAGAGAGCGTTATCAGCCGTGAGGTTGGCGAAGTCC
TGGTCTGCACTGACGCCATACTGCGCTTGAAGCTGTCGCTGTCTTTTTTC
GGAATGCAATGGGGTCAGGTCTTTCAATAACGCATTTTTATGTTAAAATA
AATGTACAGCATATACAGAATGAATAACATAAATATATATGAAAGGTTAA
ACAATATGGCAAGACCTTTAAGAATTGAATTAGCGGGCGGTTTGTATCAT
GTCACTTCGCGAGGAAATGCTCACCATGATATTTTTTTAGACGATGACGA
TAGATTATGTTGGCTGGAAATATTTGGTCAAGTTTGCGAGCGATTCAACT
GGATATGCCATGCTTATTGTTTGATGACTAACCATTACCACGTTGTTATT
GAAACCATTGAAGGTAATTTATCAGCTGGCATGCGGCAGTTAAATGGGGT
TTATACTCAAAGCTTTAACCGTAGGCATCAACGGGTAGGGCATGTCTATC
AGGGAAGATTTAAAGGAATTTTGGTTGAAAAAGAGAGCTATTTACTGGAA
TTGTCGCGATATGTGGTTTTGAATCCCGTTAGAGTGTTAATGGTGTCATT
ACCTGGACAATGGAAATGGAGTAGTTATAACGCTATGATTGATAGTGTAA
TATCCCCCTAGATGGCTGCAAACGGATTGGTTATTGAGCCAATTTAGCCT
TAATAGAGCACATGCAATAATTCAATATCTTGATTTTGTAAATGCTGGCG
TTGGTTTGCCACCAATTTGGCAGAATTTACGCAATCAAATTTATTTAGGA
AATAAAGACTTTGTTCTACAACTACAAAGCAATTTAAAAGGCAATTCCGA
ACTTATTAATGAAATTCCCAAGGCTCAACGGCGTCCACCCGCTGAACCGT
TAGAGTTCTATAAGAATAATTATCAAAATAGGAAAGAAGGTATGAGGTTA
GCATTCAAAACAGGCGACTTTACTTTACAACAAATAGCGACTATTTTTGG
TGTGCATTACTCAACAGTTAGTCGAACGGTAAAATGAAATTACTTGCATG
TGTTATGGAAAGACCTGACCACAATGCCCTGCACTTAAATCGCCGTCTCA
CAATCTGAACGCCGCTTTTGTATATCCTCATGGGCATTTTCTGGTATCTC
TTTCAATTCAGAAACATCAAATATCTCAACTTGGGTTGGGTTTAAACAAA
CGAAACTGAATCTACATAGGATATTGCGAAAACCTACAGATGACAAGACC
TTGCGTCAATTATTCACGTCCTAATTTTTAGCCATGAAAAACTGGTGTTT
TTTCTGGGAAATTAGGGTGCATTTAAACAAACGACACCAAAGTCCCATAG
GATTTTTTTCAAAGCCATAGCTGGCGTGGCTTTGAACCGATTTAAGGCTT
CCCAATTTTAGTCCGACTTCCAGTCCGGATTTTTGGGAACTTCTAAGCCC
ATTGAGTCGACCATTCGCTCATCCGAGAAATCGAACTCCCCATGCAGGTT
GAAATGCTTCCAGGTGGAGACCGAGCCGTTACGAATGGTTTTGTCGCAAA
TTTTGCTGATTCTTTGCGACAAAACCCTCAAGCGGCGGTCATGATGTTCC
AACATTCACGATTTAGCCAAATTATATTCTTTCTGCACAAAACTCTTGCA
CTTGCTGCCCAGTAAAAGGCCAGTTAAGTTGTTGTTGAGTTTTGCTATGC
ACTAACACGGGAATTAACAGAGCGTATTTTTCTTGCCATTCCTGTTCTTG
CAGGATGTCGTTTAATTGAAACTGGATGTTATTTTCGTAGAGAAGATGCT
GGGCTTCTTCGCATAAATGACAGGCTTCTGTACCAAAAAGAATAAAATCA
GCCATTAGTGTTTAGTAATTTTATCTAGATAACCCATAAAAAAGGCTGAA
AATAACAATGATAAATGAATAATTACGTACCAGATGAGTTTGTCACTCGA
AGTGGCTTCTAGATTCATAAATATTTTTAGCAAGTGTATGGAAGAAATCG
CCACAATCGAGGAGGTGACTTTGGTTTTCAACGAGCCATAATCGTGAGTA
CCCAACCAGCCAAGTTTTTCGGTATCATTCTCTATATCAATTCTGGAAAC
AAAGTTTTCATAACCACTAAACATGACGATTACCGTTAGGTTGCCGACTA
GTGTTAAGTCAATGATGGTGAGTAATTTTAAAATAATTTCCGAATCCGGC
AATGCCAGTATATGCGGGATAAAATGGTACAGCTCCTGAAAAAACTTAAT
GGCCAGAGCAAAAAGAATCAAACTCATGCCTAGATAAATCGGAGCCATGA
TCCAGCGACTGGCATACATGACTCGTTCTAGAAAATGTTCGATTTTTAGA
TTCATTTTTATAATTAAAAATTTTAATGATTTAAATGTGCGGCTAGCCAG
CGTTCAGCCACTTCAACCTGCATAGCTTTACGCAGTGCGTAGCTGTGTAA
CTGATCCTGATCGATTTTACCCACGTTAAAGTATTGTGACTCGGGATGAG
AAAAATACCAGCCGCTGATTGCGGCAGTAGGTGTCATCGCGTAGTTTTCG
GTTAATTCGATTGTGGTATGTTCGGTCACATTCAATAGCTCAAATAGCTT
GGCTTTTTCGGTATGATCTGGGCAGGCAGGATAACCAGGCGCTGGGCGAA
TACCTTGGTAGGCTTCCTGGATAAGGGCTAGTGCATCATAATCTTCATTT
TCAGCATAGCCCCAGTAATCACGCCTTACCGTTTCGTGCAAGTATTCGGC
AAACGCTTCTGCCAGACGATCTGCTAATGCTTTTAGCATTATGGCTTTGT
AATCGTCGTGTTCTTTTGCAAATTCATTGAGTTTTTCATCAATACCAATG
CCAGCCGTCACGGCAAAGCCACCCAAATAATCTTGAACACCACTTCCTTG
CGGAGCAATAAAGTCGGCCAAACAATAATTTGGACGTCCGGGTGCTTTAA
TATTTTGTTGGCGTAAATGATGTAATACTTCCAAAACTTCAGTACGCGTG
TCGTCGGTATACAGCACAATGTCATCATCGACACTGTTGGCAGGATAAAA
GCCAACAACAGCTTTAGCCGTTAGCCATTTTTCGCTTACCAGCTGTTTCA
GCATATCCTCTGCATCTGCAAATAATTTGCGAGCTTCTGTACCTACCACT
TGATCGTTGAGTATGGCTGGATAATGTCCAGCCAATTCCCATGTGTGGAA
AAACGGTGTCCAGTCGATGTACCTGACCAGTGTATCCAGCGGGAAGTGAT
CAATAACCTTATTACCCGTGAATTTGGGTGTGACGGGCTGATATTGGGCA
AAGTTAAATTTATTTTGCCTTGCCGCTTCCAGGCTGTGCTGTGGTGTTTT
GGCCTGACGACCTTTATGACGTTCTCTAACCAAGGCATATTCAGTGCGCG
TTTTTTCAATAAATTCTGCCTGCTGATCGGTACTTAACAAGGCACTGACC
ACTCCCACACTTCTTGATGCATCGGTTACATAAATCGTAGGAAAATCATA
ATTAGGTTCGATTTTAACGGCCGTATGCGCACGAGAAGTGGTTGCTCCTC
CTATCATCAGCGGAATTTTAAAATTTTGACGTTGCATTTCTTTGGCAACA
TGTACCATCTCATCTAAAGACGGTGTAATCAGGCCACTAAGACCAATAAT
GTCGACTTTTTCTTCACGCGCAGTTTTAAGTATGGTTTCGGCTGAGACCA
TTACGCCCAGATCAATGACTTCATAATTGTTGCATTGCAAGACTACTGCA
ACGATATTTTTACCTATATCGTGTACATCGCCTTTTACGGTTGCCATTAA
TACTTTACCATTGGTTTGCCTAACCCCATCTTTGGCGTCATCCATAAATG
GCAGTAAATAAGCCACGGCTTTTTTCATTACGCGTGCTGATTTAACCACT
TGCGGTAAAAACATTTTGCCTTCACCAAACAAATCGCCAACCACGTTCAT
GCCATCCATTAATGGACCTTCGATTACGTGCAGTGGTTTTTCTGCTTCCT
GACGTGCTTGTTCGGTATCTTCATCAATAAAATCGGCAATACCTTTTACC
AAGGCATATTCCAGACGTTTATTAACTGGCCATTCACGCCATTCCAGCGT
TTCTTGTTTAATGACTTGACCACTGCCCCGGAATTTTTCCGCAATTTCCA
GTAATCGTTCTGTGGCTTCTGGGCTGCGATTTAAAATGACATCTTCAACG
ATATCGCGCAGTTCGGTGGGAATGTCGTTGTAAATGGCTAATTGTCCGGC
ATTGACAATACCCATATCCATCCCAGCTTGGACGGCATGATATAAAAATA
CTGCATGTATGGCTTCTCGTACTGGATTGTTGCCACGGAACGAGAATGAA
ACATTAGATACGCCGCCCGAAATTAAGGCATGAGGCAGGGTTTGCTTAAT
AATGCGAGTGGCTTCGATAAAATCGACGCCATAATTATTATGTTCTTCAA
TACCTGTCGCTACCGCGAAGATATTGGGGTCAAAAATAATATCTTCTGGC
GGAAAACCGACTTGTTCAGTTAGGATTTTATAGGCGCGGGTACAGATTTC
GACTTTGCGGGCCATGGTGTCGGCCTGACCCTGCTCATCAAAAGCCATCA
CGATAACCGCTGCGCCATAGCGGCGTACCAATTTGGCCTGTTTGATAAAA
TTGGCTTCGCCTTCTTTGATGGAAATAGAATTGACTATGCCTTTACCCTG
AATGCATTTTAATCCAGCTTCCAGAATGTCCCATTTAGAAGAATCTAGCA
TTACCGGTACTTTAGCAATATCGGGTTCTGCAGCAACCAGATTCAGAAAG
CGTACCATAGCCGCTTTGGAATCGAGCATGCCTTCATCCATGTTGATATC
GATAATTTGTGCACCGCTTTCAACTTGTTGTTTGGCGACTTCCAGGGCGG
CTTCGTAGTTTTCTTCGATGATCAGTTTTTTAAATGCAGCAGAGCCCGTA
ACATTGGTACGCTCACCTACATTGACAAAAAGCGTTTCAGGTCCAATCAC
CATGGGTTCCAGGCCCGACAAATGGCATTTTTTCTCCAATTGCGCAACTC
TATGGGGTGCGGATTTACTGACCGCATTGACAATGGCGCGGATAGTATCG
GGTGAGGTTCCGCAGCATCCCCCAATAATATTTAGATAGCCATTGGCTGC
CCAATCAGCCAATTCGGCAGCCATTTCCTCGGGGGTTTCATCATATTCGC
CAAATTCATTTGGTAAACCTGCATTGGGATGCGCTGAAATATGCGTGTTG
GCAATGCTGGACAGTTCGGCGATATATTGACGTAAATCTTTGGCACCTAA
AGCGCAATTAAAACCAATCGAGATAGGATTGATATGTTTTAAAGAATTCC
AGAATGCAGCCGCTGTTTGGCCCGACAATGTACGGCCAGAAAGATCGGTA
ATAGTGCCAGAAATCATTACAGGTAGCTGATAGCCCACTTTATCGAAAAT
TTCTTCAACGGCGAAAATAGCGGCTTTGGCATTCAATGTGTCGAAAACTG
TTTCGATCAAGATAATATCGGCACCACCGTCGATTAAACCTTGGGTTGCT
TCGCTATAGGTGTTAACTAGATCATCGAAAGTGATATTGCGAAAACCTGG
GTCGTTAACCTCAGGAGACATTGATGAGGTGCGATTGGTAGGTCCTAATA
CCCCTGCAACGAAACGAGGTTTGTCGGGGGTTAATACACTGACTTCCAGA
GCTGCCTGTTTGGCTATTTGTGCAGAAGCAACATTAATCTCGTAAGCCAG
TTCTTCCATTGCATAGTCTGCCATTGCTACGCGAGTGGAATTGAAAGTAT
TGGTTTCGATAATATCAGAGCCAGCATCAAGATAAGCGCGGTGAATGGCT
TTGATAATGTCGGGTTGTGTTAAGGACAGTAAATCGTTATTACCTTTTAA
ATCAGTGTGCCAATTTGCGAAACGGGTGCCACGATAATCCTTTTCGCTTA
GCTTATAGCCCTGTATCATAGTTCCCATGGCGCCATCCAGAAACAATATG
CGTTCGGATAATTGCTGGTTTAATCGTTGTGTACTGTTCATCAATCTGAT
TGTGTGCGGCAGTTAAATGTAGAATAAGGGAAAATGCTGAATGGCCCCAG
AAATATTTTTTGTACCATAATAAATGGAAAACTATGTCTAAACCCAGCCT
ATTACAAATTGTAAAAAGCGTTATTGCAGGATTAATCGGTGTGCAAAGCG
GAGCTAACCTGGAGAAAGATTTTCAACATGGTTCTTTGACTTCTTATGTT
GTTATTGGAATCATCGTAACGCTGTTATTTATTTTTGCGCTAGTTAAAGT
TGTTAGCTTGGTCATTGCCTAGACTAAAAGCGAGCGCGAAAATGGTCTAC
GGAAAGCTGATTTAAGAATTTGGCTTTCCGTAGTTTTTAATTAATTGCTT
GTAGTTTTAAAGCTGTCTTTGATACTAATAAGCAGTTCTTTAAGCCCGCT
GAACAAATTTGCAGGGGTTAAGGCTTCTTTGGTAATAAAAAACGTACGAA
TAAAAGCTACGCCCACAAAAGCCAGTATCGAAGGTAATAATTCACAAACA
GCAGGCATAAATAATCCACCGGCACCTTCTTGAGTTTTACGATCACCCAC
ATCGGTTAAGCTTGGATCGTATTCACCACCAATATCTTTGCCATTCAGTG
CATCAATAATTTCGATGCAAAATAAATCGCTTAAGAACAGGATAGCAAAG
AAAACGATACAACTGCCTGTTACCCACAATAGCAAATTACCTTTTTTTAC
TTTAATTAACGATTGGTATACCCATATCGCTGCCAAAATCATCACTACAC
CACTTATCATAAGTTTCCCCTCAAGTTTTTTATTGTTTTTTAAATTTTGG
ATCAAAACTCCATACTACTCATATTCTACCTGTATGGCAATTTGTGAGAC
AATCTTTCTTTAATAGCTATCAATTGCTTGACTTTAAAGGCAGCTGAAGT
AACATATGAGCTTCGGCCGCCAACGAAATGGCAGATTTTTATATAACAAC
TAACTAAAAGGTAGGAGGCACCCATGGGAGCGATCTTAGATTTAACAGAA
ATGCTGAAAGAACCGTCAGGCATGATTGGAGCGGTTGTAATTATCGCTGC
AGGATACTTCTTCGTAAAATGGGTGTTTAAAGAACCTAAAGACGAAGAAT
AAGCTAATTGCTTTTCGCGTAGCTTAATCAAAAAGCGATTAAGGTTACTT
AGTCGCTTTTTTTATGCTTAAAAAACAATAGATCGGTGGCAAATACCTTA
TAATCTGTATATTTTTTACTGTTGACGGAAAAAATGTACACGCTACTCCT
GTCTAAAATAAATGCACTGTATCTTAAAAAATCACCCGCAACGGGGGTAG
GCTTGTTCAGAATTCTGTTCGGGCTGGTGACTTTTCAAGAGGTTTTATTT
CTTATATTTTTTAATCATCTGATTTTCGATCCCATTCCTTTTTTGGATGT
CGAATTTCCTATGATCGTGTTTTTTCTGTGGTTATGGGCCTTAGTCGCTT
TGGCTTTAGCGGTGGGTTATCGGTGTCAAACCGCAAGTATTGTTAATTAT
TTATTTTGGCTGATTTTCGTTAATTTTACGCCTATGCAGCGTGATTTTGA
TGGTGGCTTCGATCTGTTTATGATAGGTGCCAACTTTTTCCTGATTTTTA
TGCCTATTGATAAGGCTTTCGCTATTGATAGCCTAAGAAAAAAATGGTCA
ACCCCTTTTGTACACTATTCACACTATAAAGCTGAAGAAGTTTCGAGATT
AGTCTATTACTTACCTGTTGTTATTTGTTTGGGTTTTCTGTACTTCGATT
CGGCAATACACAAAATGTTTGCTCAACATTGGCGCAATGGTTTAGGCGCT
TGGTTGCCGTCTTCAATTCCATACTACATTTCTGCACTCGATTTGTCGTG
GTTGTTAAATATTGAGTTTTTGCAAAAGTTTTTTGGTTACACCATTATCG
TTTTTCAGTTCACTTTTTTGTTTTTTTTTCATAATCGACGTTTTAGACCG
CTTTATTTTTGGGTAGGTGTGAGCATGCATTTGGGCATTGCTTTATCGTT
CAATATTTACCCGTTTGGATTGGGTATGTTGATTTTTTATAGCTTGGTGG
CACCTTTTTCCTGGTATCGGTTTTTGGGAAATCAGTTTAGATTAAAAAAA
CCTGTGTTAACTGTGTTTTATGATCAGCAATGTCCATTATGTTGTCGTAC
CGTTTTACTCTTAAATCATTTTGATATTTTGCAGGGGGTAGATTTTAAGC
CTGCTCAAGTGTTTGCTAAAAATTATCCTGAACTGAATTCGTTGGAAGAG
CAGCAATTATTAAAAGATTTATATGCATTGAATAGCAAAGGTCAGCTGTT
TGAAGGTGTGGCCACTTATGCGCAAATTTTAATAGCTATGCGTTATCCTA
TGCTTTTTGGATATGTGTTGAAGTTACCACTTATCTACCAGTTCGCTTGT
AGTCGATATCGAAAAATTGCTGATAATCGTGTGCGCATGGTGTGCGATGT
TAGCTGTGATACTGGGCCAGATATCCGGTTTGAAAAAACCTGGTACGCAC
GTATTTTTGAAACGGAGACGACACAAACCGCAAAAATAAAAGTATTTATG
ATCACTAAAGTATTAGTGGTTTTAATCATTCTGCAACTTAACAGCAGTTT
TCATTATGGATTGCTATATCGATTACATGTTGATACTAGGCAAACTGCGC
TTACCAGCGTTATGACTGATATGAGTAATGCTTTACTATTAGTTTCAAAT
ACATTTTTGGGTATTACGCCGCATGCACTGTATTTACATGATCATTTTGC
CGAATATAACCATTTGTTGGCGATTACGTATCTGGATGCTAAAGGCGGAG
AGCATTTTCTGCCCTTTATTAATGAGCAAGGTCGTATGTTGGCACCAAAC
TGGGGAAGAGTGCATTCTATGTGGGCCAATATTGCCGTTACTCCCAATAT
AGACGAAGTGAGACTTAAAAAATTTATCATGAAAGTAACGGCATTTTGGG
GAATAAAATCGGGTCTTGATCTGCAAAACACCCAATTTTTGATTAAAATG
AAAAAAATAGATGCGCCGTTTGAATGGGAAAAAGATCTCAGAAGTAAAAA
CTTATCGGGTGAATGGCGAACAATTGGTGAAGCCCGGTGGCAAGGTAAAG
AAGTAAAAATAACTCTCCCTACGGATATAGATGCTTTGTAAAAAAGGCTA
TTGCAAGTCGGTTTTTGGCGTGATATAAATTTATTGTGCTCATCTCAAGC
ACACATAAATTTTAAAAACCTAAATTATTCGGAGGGTGTAATGAAAAAAA
TATTTTCTGTCTTAGTGACGGTTCTTATACTTATGAGTCTAACTGCTTGC
ATGGATAACCCAGATGGTGGCAATAAAAAGCCAGCCAATTATGGTAGCGG
TCCAGGGCAACAAAAAGGCTAAAAAAGCAATCGTAAACCTGAAAATGTTA
AAGTGTGGGGCAAGAGTCTTACTGTGTTAAAACATTGTTCAGACACAATC
GATGCTATTGAGATAATTTTACTATTGCACAAAGCGGTTTTACCATGATA
TAAATTCCGCCGTGCTTAACTTAGTACAAAAAAGAAATATAAAAAAATTT
TATTAATTTGGAGGATGTTATGAAAAAAGTATTGTCTCTATTGGCTGTGG
CGTTAATGATTGTTGGTTTGACTGGCTGCATGGATAACCCAGACGGCTCT
AAACAAAAAGTTTCAAGCTCTACATCTTCAGTTCAGCTTTAAATTTTGCT
TAAGTAAGGCCCACTTCGGTGGGCCTTATGCTTTTCAGTCAGCGAGTATT
TCAAGGATTTTCAGAAGTAATTTCTTGCATAGCTTGATTGATCCACGCTT
CAGCTTCGTTATTAATGTCCTTTGATTTTTTTCCCTTAGTTTCGATCTTT
GGCCCTATTTTTACTTTTATCACGCCAGGATATTTTAAAAAACTGTTCCG
CGGCCAAAACTCACCCGCATTATGCGCCAATGGAACGACTGGGTAGGTTG
AACGTTGTGCTAGCATCGCTCCGCCCGCATTAAATTTTTTATATTCGCCA
GGCGCTACTCTGGTGCCTTCAGGAAAAACGATGACAAAAAAACCTTCCTG
TAAGCGTTCGGTACCTTGTTCTATAAGCATGCGTAAGGCTTCTTTCTGAT
TTTGTCTGTCAATGGCGATGGGTTTAAGGGTTGCTAATGCCCAGCCGCCG
AAAGGTATTTGCAATAGTGATTTTTTGAGCACTGCGGTTTGTGGCGAAAT
AAATTGCCGTAAGGCAATGGTTTCCCAAGCAGATTGATGTTTGCTAAGGA
TGATGGCTGGACCGTCAACTGGGATATTTTCCAAACCCTGCACTTCATAA
GTTAAGCCGCAACAAATTTTTAGCATAAACAGCAGTGTGCAAATCCAGTA
ATCAGAGATGCGATAACGTACTGAGAAAGGTAAAAAAGCGGTCGATAAGA
TTAATATACCAACAATTAAGGTCGAAAAAACGATATAAATAAATAAGAAT
GTTGAGCCGAGATAGACTCTTAAGTTACGTCGAGACGATGTAGGTTGCTG
CGTCATAGAGGTTATCGAAAATGGGTAGTTTAAGTTGTGGATTGTTAAGC
AGAGTTTGTAGTCCTTTTCCGGTTTTTACCAGTATGGGTTGGGCAGATAC
TGCCCAACTGGCCTCAAGATCGCGTAATGAGTCGCCCACTGAAAATACCT
GTGTTAAGTCTATGTTTTTTTCTTCCGCAAAAGTTTTGAATAATCCGGGT
TTTGGTTTACGGCAGTTGCAATGGCTATCCGGCCCATGTGGACAAAAATA
GATGGCTTCAATGTGGCCGCCTGCGGCAATGACTAGTTGATGCATATAGG
CGTGTATAGCGTCCAGAGTGGCTAAATCGTATAAGCCCCTTGCCACGCCA
GATTGATTGGTGATGACCACTACCCGATAGCCGTGCTGGTTTAGCAAGGC
TATGGCTTCCAGGCTGCCGGGAATCGGCAGCCATTCCTGTGGTGATTTAA
TAAAGTCATCCGAATCGATATTGATGACCCCATCACGATCTAAAATAACA
TAGGCTTGTGTCACGATTGTAATTTGGAGATGTCAGCAATTTTAAGAAAT
TGTGCCGATATCATCGACAATAATGCCAGTCGACTATTACGCAGCGCAAG
ATCATCGGTGTTAACCATGACATGATCGAAAAAAGCATCCACGTTGTCAC
GCAATTGAGCTAGGCGACTTAAAGCTTGCGAATAATTTTGCTCAGCCAAT
AATGGTTGAATATCGGTGAATGATAGTTCTGCAGCCGCCAGTAAGATTTT
TTCTTCTGTAGCGACCAGTTGACCTATGCTAGTGGATATAGGCTGATCAG
ATTTTTTCAGAATATTACTAATACGCTTATTGGCTGCCGCTAGACTTGCT
GCTTCAGGTAGCTGCCTAAAAGCTTGTACAGCACGGATACGAAGCATAAA
ATCTAATGGTTGAGTAGGCTTAACGGCCAGCACTGCTTCAAATTCGTCAC
TACTAAAACCTTGGTCCAGACAATAGCCTTTTAAACGATCAAAAATAAAT
TCAAGAATTCGTTCCCGCGTTTCTTCTTTATTGAATTGATGGCTAAATTG
CGCTAATGCCGTATCAAGAAGAGCTACTACATCAATCGAAATCCGATTTT
CGATCAGTATTCTTAAAATACCCAGTGTTGCGCGTCGTAAAGCGTAAGGA
TCTTTATCGCCTGTGGGAATTAATCCGGCGCTAAAAATTCCACTGAGGGT
ATCTATTTTTTCCGCAACTGCCAAAATCTGACCGATGACACCACTTGGGG
TGGGGCCACCTGATTGTTTGGGAAAGTAGTGCTCCTCAATAGCCAAGGCA
ACTTCAGCCGCTTCATGATCTGCCAGCGCGTAATAACGGCCCATAATGCC
TTGTAAGTTGGCAAATTCGCCGACCATATTGGTGATTAAATCAGTTTTGG
CCAATAAAGCAGCGCGCTGTGCCTGAGCAACATCCGCATTCAATAATTCA
GCAATATAAGCGGATAGATGACTAACCCGCGTGGTTTTGTCAGCTAAAGT
GCCCAAGTCTTTCTGAAAAACAATACTGGATAAACTTTCAACTCGATCAG
CCAGAGATAGTTTTCTATCCTGTTTCCAGAAAAACTCGGCATCGGCCAGT
CTTGGCAACACCACCCGCTGGTTGCCCTGCTGTATAGAGCTAGGGTTGGA
GCTTTCAATATTACTGAAAGTGATAAAGTAAGGTAGTAAGCCACCTTGTG
CATTTTTGACCGGAAAATATTTCTGGTTGGCTTGCATGGTGGTAATTAAT
ACTTCCATAGGCAGTTCTAGAAAGCGCGCGTCAAAATTGCCAACTACAGG
TACTGGCCATTCATTAAGTGCTGCTACTTCTTCCAGTAAATCTTCTTCAA
TATGAGCTGTGCCGCCGACTTTGGCTGCGGCGTGATTAGCCGCATCGCGG
ATGACAGACATACGTTCAGCAAAATCTGCAATGACCTTGCCTTGCACGCG
TAACGTTTGCTGATAGGTTTGTGGGTTATCTATCTGCACGGGTTGCGGGG
CATGGAATCGGTGGCCTCTAGTGAGCTTGCTAGTTTGTGTGCCTAAAATT
TCTGTTTCTATGAGCTGTTCGCCAAACAATAATATCGACCAATGTACCGG
ACGGGCAAACTCACAATCAAAATTACCCCAACGCATGCGTTTGGCTATCG
GTAAATTATGCAGACTTTTACGAATAATGTCTGGAAGTAAATCAGTCGTG
GGTCGGCCTTTTACTTCTTCATTAAATACCAGCCATTCTCCTTTATCGGT
AGCTATACGTGCTAATTGCTCCACTGTAGTACCACAACTACTAGCAAAAC
CCAGCGCGGCTTTACTGGGAGATCCATCAGCAGTAAAAGCCGCTTGCACA
GCTGGTCCACGTTTTTCTACGCTCTTATCTGCTTGAAAGGTTTGTATATC
GTCAATCAGCACTGCCAAACGACGTGGGGTGGCGAAAGCATGACCTTGTT
GGTAAGCGAGTCCTGCCTCAGTTAGCCCTGACAATATATTATCCAACAGG
GCTTGGCTCAGGGCTTTTAATGATTTAGGCGGTAATTCTTCGCAACCTAA
TTCGAATAATAAGTGATTACTTGCAGTCATAATTACACTCCCTGTCTGGC
AAGAATAGGAAAGCCTAATGCTTCCCGGCGATTGTAATAGGCTTCAGCCA
CAGATTTGGCCATATTGCGTACTCTTAGGATATAACGTTGGCGTTCAGTG
ACAGAAATGGCATGCCGGGCATCTAATAAATTAAACGCATGTGAGGCTTT
TAAAACCATTTCATATGCAGGTAATGGCAGATTTTTTTCCAGCAACATCA
AGCATTCACGTTCATAAGTGTCAAAGCATTGGAACAGAAATTCAACATTA
GCCCAGTCAAAATTAAATTCAGACATTTCGACTTCGTTTTGATGAAAGAC
ATCGCCATAAGTCACTATGCCTTGTGGGCCGCGCGTCCACACCAAATCGA
ACACACTTTCGACACCTTGCAAATACATGGCGATACGTTCCAGACCATAG
GTTATTTCCCCCGTTACGGGCCTACACTCCAGACCACCGACTTGTTGAAA
ATAGGTAAACTGGGTGACTTCCATGCCGTTTAACCATACTTCCCAGCCTA
AGCCCCAAGCACCTAAAGTGGGCGATTCCCAATTATCTTCTACGAAGCGT
ACATCATGTTCCAGTAAATCCAGCCCCAAGTGTTGCAAAGAGCCCAGGTA
TAAGTCTTGAATATCCGCTGGCGAAGGCTTCATGACCACCTGAAATTGAT
AATAATGCTGCAGACGCATGGGGTTTTCGCCATAACGACCATCGGTAGGG
CGGCGGGAAGGTTGTACATATGCGGCATTCCAAGGTTCAGGGCCTATAGC
GCGTAAAAAAGTAGCTGGGTGGAAGGTGCCAGCACCGACCTCCTGATCTA
ATGGTTGCAATAACACACATCCCTGATTCGACCAGTATTCCTGTAAGGTC
AAGATCAGGCCCTGAAAAGTAGAGACATCATTTTTGCTAGTCGACACGTT
GGGAGCCACTTGAATAATAAAACCTTGAATTATAGCCGAAAATTAAGCTA
GAAATCGTTGCATAATTTGAAATTCTTAGTTGTCGATTGTATCTTTATAG
GTATTGCCAGTTGAATAAAGTGTTTAAGGCTTTTATAGTGCTATCCTGAT
TTTTTTACCTTGAGTTTTCACTATGCCTTCTTTTGATATTGTTTCTGAAA
TTGACAGCCACGAAATTACCAATGCCATTGATCAAGCTAATAAGGAAGTA
TCGACCCGATTTGATTTTAAAGGCTCTAATGCCTTATTTGAACAGCAGGA
TGACAGTATACTTATGAAAGCCGAATCAACCTTCCAGCTGCAACAAATGT
TACCTATTTTGTATGCAAAAATGGGTAAACGCGGTATTGATATCAGCAGT
TTGGAAAGCGGTAAAATTCAGGATACTGGTAAAACTGCGCAACAACCCAT
TACGCTGAAACAGGGGTTAAGTAGTGAGTTTGCCAAAAAAATCGTTAAGC
TGATTAAAGATAAAAAATTAAAAGTACAGGCAGCGATTAATGGTGACAAG
GTGCGTGTTACCGGTAAAAAGCGTGATGATTTGCAAGAGGTAATCCAGAT
GTTAAGAACTGAGGAACTGGAACAACCCTTACAATTCAATAATTTTCGAG
ATTAAGCTTTGAGTAAGTTTACAGCATGAAACGATTGTTTTTTGCACTCT
GGCCTGAGACTGCGGTGCGAGAACAGTGTGTTGCGGTTTATAAAAAACTG
CCTAATTCAATGGGTAAACCCGTACTAGCCAGTAATTTACACTGCACCTT
GTTATTTTTGGGTAATGTGTCTGCCGCGCAGAGCAGGCTGTCAGCATAGC
GGCAAATGGTTTGCAAGTCTCTACAATGAATCTGGTTTTTGACCAACTCA
GTTATTGGCAACAGCCCGGTATACTGTGCATTACTGGCAGTGCTGCATTT
GATCATGAAGTGACAAGACTGGCAGAACAATTGCTGGCTATTGCTATACA
AAATGGGATTAGCATTGATACACGCTCCTACAAACCACACATTACCCTGA
TGCGTAAAGCCAAAGCGCTGCCAGATATCGAATTTGAGCCGATTATCTGG
ACAACTGCCCGCTTTTGTTTGCTTGAGTCCTGCTCTTTAGCCTCAGGAGT
GGAATATCAAGTGGTAAGGTGTTGGGAGTAATAGATAACTGTTAGGTATG
GTACCAGCCGCCTTGCGTGAAGGTTCCCTGATGGGTTGTAGTGTTAAGGG
CTGCATCGGTAACACCCACTAATTCAATTGTAACGGTATCTGCATGGGTA
TCGCTAATACTAACAAATAGATTTGCACCCGATTGTGTTTCGGTAGCATT
TAAAGTGCCGCTCATAAACGATAAAACCAGTTCTGGGATTGAGGCTACTG
CACTTACATTATTGTTGGTTGTGCCTGGATTAACAATTAAAGCCATATGA
TTGTTAATTTCAGTTTTTGTTTCCCCTGTGGTTAGATCCAGTTCCGAAAT
TTGTCCCAGTAAGTTTGCATCAATATGTAATGCGCTGTTAACGTTATCAA
AACTATCGCTGATTATAATTTTATTGGCAACTTCGATGGGATTTAAAGCA
TTGTTGTTGACCACTTTGTTTTCGATGGCATTTGCAATATTTTGTGCCGA
GTCAATGATGTTAATATTTTTTAAAAGAGTATATAACCCAGTATAACTGG
AATTACTAAACAAACCTTGCAGATTGGCAATGGTGTCTTTTGCGGTAAGG
GTATAACCACTGCTATCTTGTGCAGCAATAAGTTCATTGGTTAGTCCAGA
AAAACTTGAACTATAGGCAGATTCCAGATTGGAAACGCTATCCACTATAT
TTACAGCGGCTGTAAAGTTTTTTAATACAGCTGTTTCCAATACTTCTTTT
GTAGTATTGGTGGGTGGAGTGAGGTTAGCATAAGTATCGTTTACAATATA
ATGAATATTATTGGTGCCGTAGGCACTGCTCAACTTTGTGTTAATACTCG
AAACCGAGAGAGTTTGGGCTTCAAACTGTGCTAGCGTGTCTGCAACCTGA
ATACCTTGCAAGGTACTGAACGAGTGTAACTGTGAGCTGGTATCGCTCAT
AATTGCATTCAAAGCCGATGAATTACTGGTGTTGGTCAACATTGCCAAGT
TGTCGGTTAGCCAAACGTTATTATTAGTTAAGGTGTTGTTTACTAACGAT
GACGTTTCATTCACATTGCTGGCGTACATCAGGCGGGCAAGGTCATCATG
CACTACCATGGTTTCACCCGTATATAATTGTGGTACCTGCGCCAGCGCTA
AAAGTGAATTAGACAGTGTTGATGTGTCGGCAACATTAATAAAATTCAGA
TTTGGTAGCTCTATCAATTGCTGCTGTAAATAGCTTAGTTCTGAATTGGT
TACTTCATAAGCCAGCACACCATTGCTAGACAGGTTTGCTGCTAATCCGG
TTGCGGAGGTGGCGGCAGCAAATGCTTCCAGATTTTGTGCAGTATCTTTG
ACTACATAAAGTGTATTGGCAGCGGGTGATGTTAGTGTGAGTTGATTAAA
TGCGCTTACTGTTCCTACCCACAAGTTGATTGATGAATTAAAGTTGGCTG
GTAAACCGCCGCCACCCAAAGGCATTAAACCTATATTCAGATTTGAAGTG
GCACCCAGAACAGTTGCTGTCGCAGTTAAACTACCCGATATTGCGTCTGC
GGGTAATTGAAAGGGTAAGAATATCGTAGTCCCATCTACGCTTACTGTAG
AGGTTAAGATACTTCCGTTTTCTGAAAACTGGATAACCGTGTTTGCGGGT
AAAATATTACTGGAATTGTCCTCGGCAATTAGTTGTAGTGCTGAGTAGGG
TTGGCGGGTAATTGCCAGAGTCTGGTTGGTGGCTGTTCCCAGATTGTTAT
CCCAATTCGTTGCGGTTTTAAAAGTATAATTCTGGAGTTTGGAGCTGAGC
AAGCTATTGATTTGTTGTACTTCATTACTTTCGTTTAAAGTGACAGTAAA
GCCAGTAGTACTAACATTGCTGAATGTATCACTATTGCTAATTGTAAAGT
TATATGTCGAATTGCCTGCAACGATACTAAAACCGTTTTGCAGTAAGTTG
TAATTATTGTTGTTTAAGGTGATAAAACCCGTGCCGCTAAAAGTCAAAGT
GCCTGTTGCTGTGTTGTAGCTTACTTGGCTAATAGTGGGTGCTGCGTCAT
TGCTGACAGTAATAGTCTTCGCGGTAATGGTATCTGCGTTGTAAGTCCAC
GTATCCCAGCCATTGCTTGCAGATAACTGATAGACTGTATTAGTGCTGTC
GTTTGCCGTCGTTCCATTTTGGTTAAACAAAGCGTTTACTGCTAGTTCAT
CGTTGGCAGATAATTGAATGTTAACACTGCTACTATTTGGATTGCCGATC
ACATTACTATTGGTTAACGTATAGTGCCCCCCGCCTTTTCCGGTTAAGGT
GAGGTCGTTGGTCTGGTAATCGTTCGTGTTAGTGCTAAGGTCGGTGCCGT
GAAGAGTCAGTATGCCTGTGCTGGCATCATAGCTAACCGAACTTACCGTC
GGATTTATGCCTGCGTTGTTATTACCGATTTGGTACCAGCCGCCTTGGGT
AAAAGCATTTTTGGCGGATGAATTATCCAGATAATTTTCAAAATCGATGA
TAACCGTATGATTATTCGTGTCAGAAATAGTAACAAGCGTGCCAGTGCCT
GCACTGTCTATGGCCTCAGTAGCTGTTAATGTGCCGCTCATGAAAGGCAG
AATCAGGTCTGGTAAATTGATTGCGGTATTACCATTAGTTTGTGGTTGAG
ATAGAATCTGTATCGGCAAGTCGCCGTTGTTGGCACCCGAAGTAAGAATT
AAGGTGGAGACATTATCAAGCAGAGTTAAATTCCCCAACGTTTCGTTCAT
TACATTTTGGTAGCTATCCTGAATGGCGATGTTATTGGCTATCTGTAACG
GATTAATATTATTGTAATTTTGATTAGCTAAAGCTGTATTTATATTGTTT
GCGCTATCAATGACAGTGACATCATGTATATGTGAATACAAGCCATTGTT
AGTGTAATGATTTAGCAATGCATTTAAATTTGCAACTGTATCTTTGGCAG
TAATGGCAATAGTTTGATTAGAATCACCATAGCCAGCCAAAGCTGTAGAC
AGACTGGCAAAGCTGCCAGCGTTAAAAGCGGTTTGTAGGTTAAACACATT
GTCAACTACATCTATTTGAACTGATGTGAGTTGCAAATTGGTTTGAGTTT
GCGCACTGGCATTTGTCAGGGCCGCTTGTAGATTAGCAACACTGTCTTGT
ACTTCATAACTCAAAGTAGTATGAAAATGGGTTGCTAAGGTATTAAGGTT
TGTTTTAACAGTAGAAAATTGCGATTGATAATCGGCTATAGAATCTGCAA
CGACTATGCCTTGTACGTTGATACTTGTTAGACTTTGCATGCTCTGACTG
TTGGTCAGATTAGCCAGAGTATCTGTCAGCCATATTTGTCCGTTAGTTAA
AGCGGTAGCGACAGGCGTAGACACAAGGTTTTGGACGGCTGTAGAGTTAT
AAATAGCCGCGGCTTGTGCATATAGCTGGCTGATTCCGGCTATGCTGTCA
TGAATGGCTATAGTTACACCCGTTTCTGCTGAGGGTAGTTTTTGCAAAGC
AAATAGGCTATCAGCCAGAGTGTATCCTGTGACATTAGCAATATTAACAT
TCGATTGCTCTATCAATTGGTGTTGCATATAGCTCAATTGATTGTCGCCA
CTGCGGGATAAATCAAATGCCAGTTGCCCATTTGCTGATAAGGTTTTCAA
TACACTGGTTTCCACTGCCGAATTTGTCAGCGCGGCAATATTCTGTGCCG
TGTCTAGAATAATGTACAAGGTGCTACTATTTATGGCCGACACTGTTGCT
GGTAATTGATTTGCTGAGCCTGCCCAGAGGGTGATAGCCGATGTAAAACT
GGGGTTGCCGCCACCTGCGGGTACTAATCCCAGTCCAATTGCAGTGGCTA
ATCCACCATTCAAGCTGAGTTTAGCCGTCAATGTACCACTAGTTAGGTTT
AGGCCATCTGGAAGTTGTATAGCTTGTGCAGTATGTATGCCGTCAATGAT
AAATGGGGTAGTTCCTATTATTACGCCGCCCAGATAAAACTGTACAGTAT
AAGTGGTTGTATTACTGGTTGCCGGCAGTGGATTTCCACTACTGTCTTTA
GTTTGCAGTGCTAAAACACTGTAAGCCTGCTGGTTTGTGCCAGTATCCTG
TAGTACCCGTACATAGCTTACACTGCTACCAACTGTTACGGCCAATGCAG
TAGGTTGCGCATTGCTATTATTCACAAAACCATCTGTTGGATAAGCGCCA
ATAAGATGTTGGCTGCCATTCATCAAAATGCTTAAACCGCTACCTGCATT
TTGTATATTTTGAGTGGTGTCTGAAATAATGTACCAAGTATTGCTGTTAG
TGTGAGTTTTTGCATAAGCTTCCAGATTACTGACAGTGTCGACTTGTAGA
GAAATAGGATTGGTTACCTGATTGGTGTTAGGATCGAATATTGAATTAAC
CGTTGTCCATTGAGAGGGCGCACCGCCGCTCACAGAGCTAACAGCAACTT
GTAAATTTGTAAAATTACTACCAGTGATGGGATCGTAAAAATACAAGTTA
TAGCTACCAGCTGTCAAGCCAGTTGGCGCATTAAATCCGTAAAACTGTTC
TGTCGTAGCGATGCTTTGCAGAAGACTTGTGTAAACACCTCCGGTTGCAT
TTGTTGATGTCGGCGTTACATACATTTCTACACCTTGATTGGTGCTACTA
TCGGTATTCACCAATATGGCACCTTGTTGTGCATCAAAGTTTTCGTTGAT
CACCGGAACGCTATAAGTAGTACTGCCAACAGTAATGTGTGCAGCGGGTG
TTGCCAGAAAATTTCCAGCTGGAGCACTGGCTCCATCCAGCGTATCGATA
ATCAAGCGGCCAGCCTTCAGATATTGCAACAGTGAGTTGTAATATGTTGG
ATCAGATGTACTATTAAATGCGGCAGTAATAGTGCTTAAATTGGGCGTAA
AGCCAGTGCTGTCACCCTGTAGAACATAATAATGGTTATCCGTTGCGGAA
TACGTGCTGGGTAGTCCGGTGATTGTGCCATCAGCACTTAAGCTGACAAA
CTGAACACTGATACCTGTACCAAAGCTACTACTGACCGTACTACCCATAA
AACCAGGCGCAATCTCAATTTGCCCTGCTCCCAGAGAGCCGTTTGCGTTA
CTGGCAGTAACGGAAATAGTCCATTGATCACCAGGTTGAGTATTTAGACT
GGGTGAAAACTCAACAGGCGTATTGCCATTGGTGGTTAACGTTCCAACAG
CTATAGCAGCAGCGCCGTTGATGGAGACATTTACTGTCAAGGTTACTGTA
TCACTGCTGCCAAAGGGTGCGCGTACGATGAAAGGCGATATTTTTAAAGG
GGCTAGCGCATTATTTGAATTAGAAATGTTTAATGTATAAGGAGTACTAA
TCTCGGCCAGAGCGTCTATATTGCTAGCATATTGTTGACTGGTGAGTGTT
AACGCAACATTACTGGGTAGGGTAATGTTATTGATATGGTTGGCGTTGGG
TTCAAGATAGTTTGTAAAGTCACTTAACAGGTTGGCAAGGGTTGTTGAAG
TATCTGTAACAGCAAGCGTATAGTTTGTTAATTTGGCAAGTACATCTTTA
TCAGTAGTGATTTGAGCGAGAGACACACTTATAGGAGTGCTGGAAGTAGT
ATCGGTGATACTAGACAGTTCGTTCTTTTTATAAAGACTTTCCAAGGCAT
CCAGGTTAGCGGAAATATTGGTGCTATTGTCGGTGACAGCAACGCTAAAA
GCATTTGAAATTTTAGCAAGAGCATTACTATCGTTTAAAATTTGCGCGAT
AGAGAGTGTAAGTGGTGCTGAATCCAATATAGTAATGGCATTAAGTACTC
TATCGGTAGCCAAAGCCTGTAAGCCATCAAAATTCGTTGAGATAGATGCC
GCTGAATCCGCAATAGCAACAGCGGTTACATGACTATAACTACTGAGGAG
TGTCTCGACATTCCCGATGGTTACCCCCGCAACCATAAAATTGCTGTTAA
TTAATCCGAATACATTGGCAAAACTTGTTATCTGAGATTGTGTTGAGGGT
GTTAAGGTAAATGTGGGTTCTGTGGTATCCGTAAAATGTATTGAACTGAT
TTGTGAGCTAAAAGACGATAGAGCATTTAAGTTATTAAAAATATTGCTAG
CTAAGTCAGATACAGTCAATGTATAGCTATTATTAATACTTTGCAGAAGT
GAATTGCTATTACTGATTTGAGTAACGGTTAAGTTTAACGGGTTATTATT
GTCACTGATGGTAATGTTTAAGCCAGTGAGATTGGCAACGTTATTTTTCA
GAACGCTAAATTGGCTGATAATATTGGCAGCCGTATCAGTAATGGCTATC
GCTTTAATAGTATTTTTATCCGCCACCAGAGTGGTGATGTTGCTCGCCAC
ATTGCCTGCGGTATCAGCTATCGCAATACTATTGACATGGCTATTGCTCA
GCGCGGTCGTCACACTGGCTGCAGGAACGCTCGCCAGCGTAAGGCTGTAA
GGTGTATTGATCTTGCTGAGCACGGCACTATCAGTGTTATAGGTTGACCA
GCTTAAATTGATGGTCACTGTGCCGCTATCAGTTAAGCTGATGCTGCCCA
GTTTGCTGTTATCACTCACCAGAGTGCTCATGCCACCCAGTACATTGGAC
AACGAGTCGCTGACACTAAATCCCGTCAAATGGCTATTGCCTAGTACGGT
GCTGATATTACTGACGGTAACGCCACTTAATTTAAAGGCACTGTTGATCA
AAGCCAGTACATTGGTATCCTGCGTTTGCGCAGCCAATGTAATAGTGGGT
GTACCGTTGTCAGTCAGGATAATGCTGGTAATTTTGGTGACATTGCTTTC
AAGATTGGAGGGCGTGGCTATTAAATCCGCTTGGACATTGGCCGCCAGGT
CGGTGACCGTTACGGAGGCGATATGGCTATAGGTACTTAACAGGTTAGCC
ACACTGCCGGCAGCAACACCAGCCACCTTGAAACTGCTGTTGATCAAGGC
CAGCACTGCGGCGTCAGTAGTCAGAATCGATTGCGTGGTTGCCGTTAACG
TCAGCGTGGGTGTTACGGTGTCGCTCAGGGTGATGGCGCTGATTTTCGTC
ACATCATTCAGCAAGCTGGATAAGTTACTGCTGCTGAAGACATTGGCTGC
CGTGTCCAGTATGGCTATGTGGCTGACGCCCGTGGTGGCGAACACGCTCG
GCAGATTCGCTAAAGTGACGCCAGTGACGGTCAGATCGAGCGTGCCGCCA
TTCGTACTGATGAGATTGAGTACGTTTTTATAGCTTGTCAGTTGCGCTGC
TGTTAAGGTGAGCGTTAGCGTTGCACTGTCTGAGACGGTGATCGCGGTAA
TTTTGGTGATGCTTGTTGACAGCGTGGGGGTATTGCTGGCCAGATTGGCT
GCAAGATTAGCGGCACTATCCGATACGGTAATACTGCTGACATGACTGTT
GCCGAGTACACTGGCTATGTTAGTGGCACTGACAGCGCTGACGGTCAGAC
TGTAGGCGCTGCTGATTTTATTCAGAACAGTTAAATCGGTGTTGTAATCG
CTGTAGACCAGTGCTGCCGCCGTGGTGGGCAACGGCGAAAGTGTAATGCC
GGTCGTTTGGCTGGTTAGCAAGGCATTTTCATTGCTGATGACATTGGCCA
GACTATCGGTGACCGTTACGGAGGCGATATGGCTATAGGTACTTAACAGG
TTAGCCACACTGCCGGCAGCAACACCAGCTACCTTGAAACTGCTGTTGAT
CAAGGCCAGCACTGCGGCGTCAGTAGTCAGAATCGATTGCGTGGTTGCCG
TTAACGTCAGCGTGGGTGTTACGGTGTCGCTCAGGGTGATGGCGCTGATT
TTCGTTACATCATTCAGCAAGCTGGATAAGTTACTGCTGCTGAAGACATT
GGCTGCCGTGTCCAGTATGGCTATGTGGCTGACGCCCGTGGTGGCGAACA
CGCTCGGCAGATTCGCTAGAGTGACGCCAGTGACGGTCAGATTGAGCGTA
CCGCCATTCGTACTGATGAGATTGAGTACGTTTTTATAGCTTGTCAGTTG
CGCTGCTGTTAAGGTGAGCGTTAGCGTTGCACTGTCTGAGACGGTGATCG
CGGTAATTTTGGTGATGCTTGTTGACAGCGTGGGGGTATTGCTGGCCAGA
TTGGCTGCAAGATTAGCGGCACTATCCGATACGGTAATACTGCTGACATG
ACTGTTGCCGAGTACACTGGCTATGTTAGTGGCACTGACAGCGCTGACGG
TCAGACTGTAGGCGCTGCTGATTTTATTCAGAACAGTTAAATCGGTGTTG
TAATCGCTGTAGACCAGTGCTGCCGCCGTGGTGGGCAACGGCGAAAGTGT
AATGCCGGTCGTTTGGCTGGTTAGCAAGGCATTTTCATTGCTGATGACAT
TGGCCAGACTATCGGTGACCGTTACGGAGGCGATATGGCTATAGGTACTT
AACAGGTTAGCCACACTGCCGGCAGCAACACCAGCTACCTTGAAACTGCT
GTTGATCAAGGCCAGCACTGCGGCGTCAGTAGTCAGAATCGATTGCGTGG
TTGCCGTTAACGTCAGCGTGGGTGTTACGGTGTCGCTCAGGGTGATGGCG
CTGATTTTCGTTACATCATTCAGCAAGCTGGATAAGTTACTGCTGCTGAA
GACATTGGCTGCCGTGTCCAGTATGGCTATGTGGCTGACGCCCGTGGTGG
CGAACACGCTCGGCAGATTCGCTAGAGTGACGCCAGTGACGGTCAGATTG
AGCGTACCGCCATTCGTACTGATGAGATTGAGTACGTTTTTATAGCTTGT
CAGTTGCGCTGCTGTTAAGGTGAGCGTTAGCGTTGCACTGTCTGAGACGG
TGATCGCGGTAATTTTGGTGATGCTTGTTGACAGCGTGGGGGTATTGCTG
GCCAGATTGGCTGCAAGATTAGCGGCACTATCCGATACGGTAATACTGCT
GACATGACTGTTGCCGAGTACACTGGCTATGTTAGTGGCACTGACAGCGC
TGACGGTCAGACTGTAGGCGCTGCTGATTTTATTCAGAACAGTTAAATCG
GTGTTGTAATCGCTGTAGACCAGTGCTGCCGCCGTGGTGGGCAACGGCGA
AAGTGTAATGCCGGTCGTTTGGCTGGTTAGCAAGGCATTTTCATTGCTGA
TGACATTGGCCAGACTATCGGTGACCGTTACGGAGGCGATATGGCTATAG
GTACTTAACAGGTTAGCCACACTGCCGGCAGCAACACCAGCTACCTTGAA
ACTGCTGTTGATCAAGGCCAGCACTGCGGCGTCAGTAGTCAGAATCGATT
GCGTGGTTGCCGTTAACGTCAGCGTGGGTGTTACGGTGTCGCTCAGGGTG
ATGGCGCTGATTTTCGTTACATCATTCAGCAAGCTGGATAAGTTACTGCT
GCTGAAGACATTGGCTGCCGTGTCCAGTATGGCTATGTGGCTGACGCCCG
TGGTGGCGAACACGCTCGGCAGATTCGCTAGAGTGACGCCAGTGACGGTC
AGATTGAGCGTACCGCCATTCGTACTGATGAGATTGAGTACGTTTTTATA
GCTTGTCAGTTGCGCTGCTGTTAAGGTGAGCGTTAGCGTTGCACTGTCTG
AGACGGTGATCGCGGTAATTTTGGTGATGCTTGTTGACAGCGTGGGGGTA
TTGCTGGCCAGATTGGCTGCAAGATTAGCGGCACTATCCGATACGGTAAT
ACTGCTGACATGACTGTTGCCGAGTACACTGGCTATGTTAGTGGCACTGA
CAGCGCTGACGGTCAGACTGTAGGCGCTGCTGATTTTATTCAGAACAGTT
AAATCGGTGTTGTAATCGCTGTAGACCAGTGCTGCCGCCGTGGTGGGCAA
CGGCGAAAGTGTAATGCCGGTCGTTTGGCTGGTTAGCAAGGCATTTTCAT
TGCTGATGACATTGGCCAGACTATCGGTGACCGTTACGGAGGCGATATGG
CTATAGGTACTTAACAGGTTAGCCACGCTGCCGGCAGCAACACCAGCTAC
CTTGAAACTGCTGTTGATCAAGGCCAGCACTGCGGCGTCAGTAGTCAGAA
TCGATTGCGTGGTTGCCGTTAACGTCAGCGTGGGTGTTACGGTGTCGCTC
AGGGTGATGGCGCTGATTTTCGTTACATCATTCAGCAAGCTGGATAAGTT
ACTGCTGCTGAAGACATTGGCTGCCGTGTCCAGTATGGCTATGTGGCTGA
CGCCCGTGGTGGCGAACACGCTCGGCAGATTCGCTAAAGTGACGCCGGTG
ACGGTCAGATCGAGCGTACCGCCATTCGTACTGATGAGATTGAGTACGTT
TTTATAGCTTGTCAGTTGCGCTGCTGTTAAGGTGAGCGTTAGCGTTGCAC
TGTCTGAGACGGTGATCGCGGTAATTTTGGTGATGCTTGTTGACAGCGTG
GGGGTATTGCTGGCCAGATTGGCTGCAAGATTAGCGGCACTATCCGATAC
GGTAATACTGCTGACATGACTGTTGCCGAGTACACTGGCTATGTTAGTGG
CACTGACAGCGCTGACGGTCAGACTGTAGGCGCTGCTGATTTTATTCAGA
ACAGTTAAATCGGTGTTGTAATCGCTGTAGACCAGTGCTGCCGCCGTGGT
GGGCAACGGCGAAAGTGTAATGCCGGTCGTTTGGCTGGTTAGCAAGGCAT
TTTCATTGCTGATGACATTGGCCAGACTATCGGTGACCGTTACGGAGGCG
ATATGGCTATAGGTACTTAACAGGTTAGCCACACTGCCGGCAGCAACACC
AGCTACCTTGAAACTGCTGTTGATCAAGGCCAGCACTGCGGCGTCAGTAG
TCAGAATCGATTGCGTGGTTGCCGTTAACGTCAGCGTGGGTGTTACGGTG
TCGCTCAGGGTGATGGCGCTGATTTTCGTTACATCATTCAGCAAGCTGGA
TAAGTTACTGCTGCTGAAGACATTGGCTGCCGTGTCCAGTATGGCTATGT
GGCTGACGCCCGTGGTGGCGAACACGCTCGGCAGATTCGCTAGAGTGACG
CCAGTGACGGTCAGATTGAGCGTACCGCCATTCGTACTGATGAGATTGAG
TACGTTTTTATAGCTTGTCAGTTGCGCTGCTGTTAAGGTGAGCGTTAGCG
TTGCACTGTCTGAGACGGTGATCGCGGTAATTTTGGTGATGCTTGTTGAC
AGCGTGGGGGTATTGCTGGCCAGATTGGCTGCAAGATTAGCGGCACTATC
CGATACGGTAATACTGCTGACATGACTGTTGCCGAGTACACTGGCTATGT
TAGTGGCACTGACAGCGCTGACGGTCAGACTGTAGGCGCTGCTGATTTTA
TTCAGAACAGTTAAATCGGTGTTGTAATCGCTGTAGACCAGTGCTGCCGC
CGTGGTGGGCAACGGCGAAAGTGTAATGCCGGTCGTTTGGCTGGTTAGCA
AGGCATTTTCATTGCTGATGACATTGGCCAGACTATCGGTGACCGTTACG
GAGGCGATATGGCTATAGGTACTTAACAGGTTAGCCACACTGCCGGCAGC
AACACCAGCTACCTTGAAACTGCTGTTGATCAAGGCCAGCACTGCGGCGT
CAGTAGTCAGAATCGATTGCGTGGTTGCCGTTAACGTCAGCGTGGGTGTT
ACGGTGTCGCTCAGGGTGATGGCGCTGATTTTCGTTACATCATTCAGCAA
GCTGGATAAGTTACTGCTGCTGAAGACATTGGCTGCCGTGTCCAGTATGG
CTATGTGGCTGACGCCCGTGGTGGCGAACACGCTCGGCAGATTCGCTAAA
GTGACGCCGGTGACGGTCAGATCGAGCGTACCGCCATTCGTACTGATGAG
ATTGAGTACGTTTTTATAGCTTGTCAGTTGCGCTGCTGTTAAGGTGAGCG
TTAGCGTTGCACTGTCTGAGACGGTGATCGCGGTAATTTTGGTGATGCTT
GTTGACAGCGTGGGGGTATTGCTGGCCAGATTGGCTGCAAGATTAGCGGC
ACTATCCGATACGGTAATACTGCTGACATGACTGTTGCCGAGTACACTGG
CTATGTTAGTGGCACTGACAGCGCTGACGGTCAGACTGTAGGCGCTGCTG
ATTTTATTCAGAACAGTTAAATCGGTGTTGTAATCGCTGTAGACCAGTGC
TGCCGCCGTGGTGGGCAACGGCGAAAGTGTAATGCCGGTCGTTTGGCTGG
TTAGCAAGGCATTTTCATTGCTGATGACATTGGCCAGACTATCGGTGACC
GTTACGGAGGCGATATGGCTATAGGTACTTAACAGGTTAGCCACACTGCC
GGCAGCAACACCAGCTACCTTGAAACTGCTGTTGATCAAGGCCAGCACTG
CGGCGTCAGTAGTCAGAATCGATTGCGTGGTTGCCGTTAACGTCAGCGTG
GGTGTTACGGTGTCGCTCAGGGTGATGGCGCTGATTTTCGTTACATCATT
CAGCAAGCTGGATAAGTTACTGCTGCTGAAGACATTGGCTGCCGTGTCCA
GTATGGCTATGTGGCTGACGCCCGTGGTGGCGAACACGCTCGGCAGATTC
GCTAGAGTGACGCCAGTGACGGTCAGATTGAGCGTACCGCCATTCGTACT
GATGAGATTGAGTACGTTTTTATAGCTTGTCAGTTGCGCTGCTGTTAAGG
TGAGCGTTAGCGTTGCACTGTCTGAGACGGTGATCGCGGTAATTTTGGTG
ATGCTTGTTGACAGCGTGGGGGTATTGCTGGCCAGATTGGCTGCAAGATT
AGCGGCACTATCCGATACGGTAATACTGCTGACATGACTGTTGCCGAGTA
CACTGGCTATGTTAGTGGCACTGACAGCGCTGACGGTCAGACTGTAGGCG
CTGCTGATTTTATTCAGAACAGTTAAATCGGTGTTGTAATCGCTGTAGAC
CAGTGCTGCCGCCGTGGTGGGCAACGGCGAAAGTGTAATGCCGGTCGTTT
GGCTGGTTAGCAAGGCATTTTCATTGCTGATGACATTGGCCAGACTATCG
GTGACCGTTACGGAGGCGATATGGCTATAGGTACTTAACAGGTTAGCCAC
ACTGCCGGCAGCAACACCAGCTACCTTGAAACTGCTGTTGATCAAGGCCA
GCACTGCGGCGTCAGTAGTCAGAATCGATTGCGTGGTTGCCGTTAACGTC
AGCGTGGGTGTTACGGTGTCGCTCAGGGTGATGGCGCTGATTTTCGTTAC
ATCATTCAGCAAGCTGGATAAGTTACTGCTGCTGAAGACATTGGCTGCCG
TGTCCAGTATGGCTATGTGGCTGACGCCCGTGGTGGCGAACACGCTCGGC
AGATTCGCTAGAGTGACGCCAGTGACGGTCAGATTGAGCGTACCGCCATT
CGTACTGATGAGATTGAGTACGTTTTTATAGCTTGTCAGTTGCGCTGCTG
TTAAGGTGAGCGTTAGCGTTGCACTGTCTGAGACGGTGATCGCGGTAATT
TTGGTGATGCTTGTTGACAGCGTGGGGGTATTGCTGGCCAGATTGGCTGC
AAGATTAGCGGCACTATCCGATACGGTAATACTGCTGACATGACTGTTGC
CGAGTACACTGGCTATGTTAGTGGCACTGACAGCGCTGACGGTCAGACTG
TAGGCGCTGCTGATTTTATTCAGAACAGTTAAATCGGTGTTGTAATCGCT
GTAGACCAGTGCTGCCGCCGTGGTGGGCAACGGCGAAAGTGTAATGCCGG
TCGTTTGGCTGGTTAGCAAGGCATTTTCATTGCTGATGACATTGGCCAGA
CTATCGGTGACCGTTACGGAGGCGATATGGCTATAGGTACTTAACAGGTT
AGCCACACTGCCGGCAGCAACACCAGCTACCTTGAAACTGCTGTTGATCA
AGGCCAGCACTGCGGCGTCAGTAGTCAGAATCGATTGCGTGGTTGCCGTT
AACGTCAGCGTGGGTGTTACGGTGTCGCTCAGGGTGATGGCGCTGATTTT
CGTTACATCATTCAGCAAGCTGGATAAGTTACTGCTGCTGAAGACATTGG
CTGCCGTGTCCAGTATGGCTATGTGGCTGACGCCCGTGGTGGCGAACACG
CTCGGCAGATTCGCTAAAGTGACGCCGGTGACGGTCAGATTGAGCGTACC
GCCATTCGTACTGATGAGATTGAGTACGTTTTTATAGCTTGTCAGTTGCG
CTGCTGTTAAGGTGAGCGTTAGCGTTGCACTGTCTGAGACGGTGATCGCG
GTAATTTTGGTGATGCTTGTTGACAGCGTGGGGGTATTGCTGGCCAGATT
GGCTGCAAGATTAGCGGCACTATCCGATACGGTAATACTGCTGACATGAC
TGTTGCCGAGTACACTGGCTATGTTAGTGGCACTGACAGCGCTGACGGTC
AGACTGTAGGCGCTGCTGATTTTATTCAGAACAGTTAAATCGGTGTTGTA
ATCGCTGTAGACCAGTGCTGCCGCCGTGGTGGGCAACGGCGAAAGTGTAA
TGCCGGTCGTTTGGCTGGTTAGCAAGGCATTTTCATTGCTGATGACATTG
GCCAGACTATCGGTGACCGTTACGGAGGCGATATGGCTATAGGTACTTAA
CAGGTTAGCCACACTGCCGGCAGCAACACCAGCTACCTTGAAACTGCTGT
TGATCAAGGCCAGCACTGCGGCGTCAGTAGTCAGAATCGATTGCGTGGTT
GCCGTTAACGTCAGCGTGGGTGTTACGGTGTCGCTCAGGGTGATGGCGCT
GATTTTCGTTACATCATTCAGCAAGCTGGATAAGTTACTGCTGCTGAAGA
CATTGGCTGCCGTGTCCAGTATGGCTATGTGGCTGACGCCCGTGGTGGCG
AACACGCTCGGCAGATTCGCTAGAGTGACGCCAGTGACGGTCAGATTGAG
CGTACCGCCATTCGTACTGATGAGATTGAGTACGTTTTTATAGCTTGTCA
GTTGCGCTGCTGTTAAGGTGAGCGTTAGCGTTGCACTGTCTGAGACGGTG
ATCGCGGTAATTTTGGTGATGCTTGTTGACAGCGTGGGGGTATTGCTGGC
CAGATTGGCTGCAAGATTAGCGGCACTATCCGATACGGTAATACTGCTGA
CATGACTGTTGCCGAGTACACTGGCTATGTTAGTGGCACTGACAGCGCTG
ACGGTCAGACTGTAGGCGCTGCTGATTTTATTCAGAACAGTTAAATCGGT
GTTGTAATCGCTGTAGACCAGTGCTGCCAAAGTTGGTGCGTTGGTATCTG
TTAGCGTAATCGTATAATTACTTGTAATTTTTGAAAATACAGAAAGATAA
AGCTGTAATTGACTTGAAGAAATGGTTAAAGTTGGTGTGCTGGTATTGAC
TAATTCAATAGAGGCAATATTTGCCAAATTGCTCTCTAAAGTAGATATAT
TGAATAAAACGCTTGACGCTGTATCCGAAATTGTCAGCGTATAGATATTG
GTAATGGCATTCAGTACTGCAATGTCATTAACTAATTGCGGAGCGCTAAT
GGTCAAAGGGGTAATGCTGCCAGTTTGCGTGATACCGACAATCTTGCCAG
CCAAGGCCATAATGTTCAGAGCATCAATATTGGCAGCAATCTGCACTGAA
CTATCAGCAATGCTTAGAGCAGCAATATTATTATTTGTTTGATAGGCACT
AAGGGCCTGACTCACTGAAGATGTTGGAATTGTGAGGTTAATTGTCATCA
TTTTCCTAATAAAATTCAGGTATATTCAGCAAGTGATAATTAAGTTGCAT
TATTCTAAATAGCCAATATTTTTTGACTAAATACAGCTATGCAGAAATGT
TATACGGTTTCTAACGGTTTTGATAGCGTACAAAGGTACAATTATATGAA
AATTGTGTTCTGTCTATCAGAAGATTAAACCATGGGCTATATAGCTAGAC
TATAGAATTAGGTTGAAAAGTAGTCACTCATTGCAAGCAATTGCATGGTT
ACTAATTTGATCTTACGGTTAAATTAAGCGCTGATTTCCAGCTGATGGCG
GAATTTTTGAAAATGCTGTTTTGTCGAAGGTTGAGCTGGCCTGCTTACTT
TCAGTAAACAGGCGGATACAAAGCCAACTAATAATTGTATAGCTGTCTAT
CAAGGCTGATAAGTGACAGAAAAATCATTCATGCAGGATAGCGCTAAAGG
AAGTTGTTGTTCGTTTTCTAATTGAAATGCATTGACACCAACGCGCATCA
AATAAAATACTTGATCTGCCAGAAAATGACCTGTTGCCCGAATTTCACCC
TGATATCCCAATCGCGTGCGTAACAAGCGGGCTTGCGAAAATATACGACC
GTCACCAAAGCCAGGAAAATCTAGTTCAATCAGATCAAGACTGTTTAAGG
TATCGGATAAATCGTTAACATTATCAGTTGAAGTTAGGCGCACCCCTCTT
TTTCCAGAATGATTTAAACATTGCTGATGATGATTTTTCCAGCGATCAAG
GGAAACAGTGATGTTGCCTTGATCACCGATTTCGGTTTCATTATCAACAT
AAATCCAGTCGTTAGGGACGATTTGTTTATCTTTAATGATTTGCATAAAT
TTTGTCTTTAAAAGGTTCTAGTCCAATCCGTTTTACGGTTTGTAGAAAAG
CTTCGTCTTCCAGGCGTTTTTGTACATAGACATCAAGAATATCAACGACA
GTTTGTGTGATCTGACTTTTAGGGACTGAAGGTCCGAGGCGTTCGCCAAT
TGCAGCCTCATTTTCAGAGGATCCACCCAAAGTGAGTTGATACCATTCTT
CGCCTTTTTTGTCGACACCCAAAATACCAATATGCCCGACACTTTGATGA
GCGCAGCCATTCATGCAGCCGGACATATTAATTTTAATATCGCCAATATC
GTGCAGATAATCAAGATCATCCAGTGCTTCATTAATTTCTTTTGCGACGC
CAATCGAGCCGGCATTGGCTAAAGAACAAAAATCCAAGCCTGGGCAGCAG
ATCATATCGGTGGCTGTGCCAATGTTAGGTGTTGCCAGTTGCAAAGCAGT
CAGTTTTTGCCATAGGGTAAATAGATCCGCTTGTTTTATATCTGCTAAAA
CCAGATTTTGTCTATGAGTGCTTCTGATTTCGCCAAAGCTGTACAAATCT
GCCAGTTCAGCTACAGCATCAAGTTGATCGGCAGTGATGTCGCCTGGTGG
TGAATCAGGTGCTTTTAACGACAGAAAAACTATTCGATAACCAGGTATTT
TATGCTGTACTGTATTAAATTTAAGCCATTTGGAAAAGTCGGTATTGGTT
GCGGCAATATCTGTGTGCGTAGTATTTACTGCTGCTTTTGTATCGTAAGC
AGGAGGTAAAAACTGTGCCTGCATAGCAGCAATACGTTCATCGCTAACCA
GTTGGTCATTTTTAATGTGTAACCATTCATTCTCAACCAGGGCGGTAAAT
TTTTCCAGTCCGGTTTCTTTAACTAAAATTTTAATGCGAGCTTTATATTT
ATTATCACGTCTGCCTAGCTGGTTGTATACGCGCAGTATGGCTTCGAGAT
AAGAGAGTAAATATTTTTTTTCCAGAAACGGTCTAATGGTTTGCCCGATA
ATCGGTGTTCTGCCCAGACCGCCCCCTGCCAGAACGCGGAAACCTGTTTC
TCCCTCTGCATTTTTAACCAGATAGACACCAATATCATGTAATTGCACAG
CAGCGCGGTCGTGTTCAGATCCGCTGACTGCAATTTTGAATTTTCGCGGT
AAGTAAGCAAACTCAGGATGTAAAGTAGTCCACTGACGGATAATTTCGCA
GTAGGGACGTGGATCTTCGATTTCATCTGTGCAGACACCCGCCAGATGGT
CTGAGGTAGTATTGCGCAGGCAATTACCACTGGTTTGAATAGCATGCATT
TGCACTGTAGAAAGCTCTGCAAGCAAATCAGGTACTGTTTCCAATGCGGG
CCAGTTATATTGGACATTTTGCCGGGTTGTAAAATGGCAATAGCCTTTGT
CGTATTTACGGGCCACTTTTGCCAGCATACGTAATTGCCGAGAAGACAGT
AACCCGTAGGGTACAGCTACACGCAACATCGGTGCATGGGTTTGCACGTA
AAGGCCATTCATTAAGCGTAAGGCTCTAAATTCATCAGGGCCAAGTTCTC
CGTTTAGGAAGCGTTGGGTCTGGCCTCTGAATTGGAGAACTCGCTGTTCA
ATAAGTGTTTGATCGTCGTTTGTGTATTGATACATTTGAATTTTGCTGTC
TATAAGCAACTATAAAATTTAGTGATAGTTTTAAGATACCGGTAGGGATT
AAATGACAAAAAACATGATCTAATGATAACATGTTGCACTGATTTATACT
GATTTGATAACAACTAAAACTTAATCATATGGGAAGGGGGTTGCCTTGTT
GCGCTTACTGTTAATATTAGCCGGTTTGCTGTTGATACCGGAAATGGCCA
TGGCCGAAGAATTTAAGAACCTGGGGTTGACAGGTACTGAACGCGGAATT
TACACCGTTTTAATCTTCTTGGTCGCATATGGATTTGTAATGGCTGAAGA
GTTTACGCATTTGCGTAAGTCAAAACCAGTCATTTTTGCCGCAGCTGTTA
TTTGGGCTCATGTTGCCGTTTTAGCGAGTGATGCGGGAGTTCCATCTGAG
GAATTGCATCAGGCTTTCGAGCATGATCTGAAAGAATATGCAGAACTGAT
GTTGTTCTTGCTGGTAGCGATGACATATATCAATTCAATGGCTGATCGTA
ATGTATTTGAAGCATTGCGTTCTTGGTTGATTAGAAAACAATTCGGTTAT
AAACAATTATTCTGGATCACTGGCATTATCACCTTTTTCTTATCGGCTGT
AGCGGATAATCTGACTTCTGCCCTTTTGGTAGGTGCCGTGGTATTAGCAG
TAGGTGCGGATAATGAAAAATTCGTTTCGGTTGGTTTTGTTAATCTGGTG
ATTGCCGCTAATGCTGGTGGTGCATTTTGTCCATTTGGAGACATTACCAC
CTTAATGGTTTGGCAAGCAGGTTATGCTGAATTTTTTGATTTCTTCAAAT
TATTCATTCCATCCATCGTCAATTTCGTTGTACCTGCCTTTTTTATGGCG
CAAGCTGTTCCCGCAGGACAACCCTTGGCGACCAATGAAGCTGCAGTGCA
ACTTAAACCCGGCGCAATTCAGGTGTGTGCATTATTTCTGTTAACCATTA
TTTTTGCGGTCTGCTTTAAACAATTCCTGCATTTACCTCCATTCATGGGC
ATGATGTTAGGTTTGTCTGTGTTAATGCTTTACGGATACTACATAAAAGT
TACTTTCCCTGATCCTGAAAACGGCGAGCGTTTTGATATTTTCGAGAAAG
TAAAAGGCGCAGAGTGGGATACATTATTGTTCTTCTTTGGCGTGGTTTTC
GCGGTTGGTGGGCTGGGTTATATCGGTTACTTGGAATTATTATCGGGAGC
CATGTACGATGGTCTTGGTGCTACCACAGCTAACATCTTGGTGGGTATTA
TTTCTGCTATTGTTGATAACATTCCTGTGATGTTTGCAGTATTAAATATG
AACTTGGATATGGATCTGTATCAGTGGTTGTTGGTTACTTTAACTGCGGG
TGTGGGTGGATCACTGTTTTCAGTGGGTTCTGCTGCTGGTGTAGCATTGA
TGGGTCAGTCTAATCATAAGTATACATTTTTCAGTCACTTAAAATGGACG
CCAGTGATTGCTCTTGGGTATGCTGCTAGTATTTTTACTCATTATTTAAT
TAATGGCTAATTGATCTGATAATTCAAGCTTTAACAAACAAGAGAAAGCG
CATGTCAAAATATAACGCCAGTTGGCGTAGCGCTTTCTCCGTTTATGCCC
AGTCAAAAGTGCTGGGCATGATTTTTCTCGGATTTTCGGCAGGGTTGCCG
TTTTCGCTCATTTCTTCCACTTTATCTGCCAGACTGGCAGATGAGCAAAT
ATCTTTATCTGTCATTGGTTATTTCAGTCTGGTAGGAATTGCTTATTCTA
TAAAAGTGTTTTGGGCTCCTATCGTTGATCGCGTGTCATTACCTTTGCTG
CACAAACTGCTGGGTAAGCGACGTAGCTGGATGTTGTTAGCTCAAGCTGG
CATAGCTGCAGGGCTTTTTGGTATAAGTGCTGTTGATATGCATCTGCATT
TACATCAAGTTGCTTTATTGGCTGTGTGTGTGGCTTTTTGTTCTGCAACG
CAAGATATTGCTATTGATGCTTATCGAATTGAAGCCGTAAATCCCAAGTA
TCAGGGGGCTATGGCGGCAATGTATGTGTTTGGCTATCGATTGGCGCTTT
TAATTGCTGGTGCAGGTGTATTATATATAGCCGAGTACGGTAGCTGGAAG
GTGGCTTATCAGGTTATGTCCAGTGCTATGTTGGTTGGTATTGTAACCAC
CTTGATAATATCAGAGCCGGAACATATTGCGGATCAACGTACTAAAGCCA
TAGAGGAAAAGGTAGAGTCGGCATTAGGTGTTCACAAAGCCGTGCCTATT
TTTTCTAACTTTTTAAAGTGGTTTTCCGATGCTGTTGTTAGTCCTTTTGT
AGAGTTTTTTCAGCGTAATGGCCGTGCAGCAATTTGGATTTTATTGCTGA
TTGCTGTTTACAAGATAAGTGATATAGCTATGGGGGTAATGGCTATACCT
TTTTACCTGGATTTGGGCTTTAGTAAAAAAGACATTGCAGATGTTAGCAA
ATTGTTTGGTTTTTTTATGACCATTTTCGGTACTTCGTTGGGCGGTATAA
TGATCGTGCGCTTGGGGATCATGAAGCCTTTGCTGATTGGTGCTATTCTG
GCGGCAATAACTAATCTGTTGTTTGCTTTACTCGCGTCAAGCCAGCCAAG
CATTGCTTTGTTGGCAGGAGTCATCAGTATCGATAACTTGAGTGGTGGCA
TTGCTGCTGCCAGTTTGATTGCCTACTTATCAAGTTTAACTAATACCGCC
TATACGGCCACCCAATATGCGTTATTTAGTTCCTTAATGACTTTGCCTGC
CAAGTTAATTGGTAGTTTTTCTGGCGATGTGGCAGCCACTTATGGTTATA
GCGCATTTTTTATCTATTCGGCAGTCATAGGGTTACCGGCTATCTTTTTG
GTTATTTTTTTGATGCGTTCACCTGTTGCTGTGAATACATTACGTGAATA
GATAGTTATTACTAATCTATGTCCGCCTAAATCCTCATAATCTAAGCAGT
TCTTGCAACGTGCATTCTCTAGTTCTATACTAAAGGTATGCAACCATTTA
AATTATTAGTCACAGTCTTGTTGTGTTTTATGCTGTCCATTCAGGGCGGT
GTGAGCCAGTCTTTGCTTGGAGATATGTGCTCTAAAACAGATGGTTCAGT
TAGTCAAACCCAAGTAGATGATGAACACAGTTGTTGTCAAGATACGCTTA
AAGTCACTAAAACAGGTAAGATCTGTAAAGCGGAACAGTCCTGTCAGGGC
TTAAATTATGCTGTGTTAAACAAGCTTGAACCTTTAACGGTGGTGGTAAC
TACTAATAAAATACCGCTATTAGCTAATCAGTTGGTTTTATCATTTCAGC
CTTTTAATACTTGGCGACCTCCCAATTTAATCTAGTTCCATTTTTTCCAT
CTGCATTGGTTGATGAGTAATAACTGATGCGGTTTGTGAATTATTTTTAG
CCGTAAATTTGTTATTCGTCCGCATAACTACGCATTAACGGCTTTCAGTG
CTTATTAGGATTTAGATTATGTTTATTCCATTTCCATCTAGACCATTAAA
ATTTATATCCCTATTTATTACCATACTAGGTATTTTGCCACTTAATGTTT
CAGCAATAGAGTTATCTTTTGCCGATGCCCTTAAACTCGCATTGGAGAAT
GCACCAGTATTGGTTGCCAATCAGGCACAAATCGAGTCGGCTAGACAGGC
AGCGATTCCAGCAGGCGAACTTCCTGATCCACAATTAGCTTTGGGTGTCG
ACAATTTACCCATTCAGGGTAATGAAAGTTTTAGTCTGTCTAGAGATTTT
ATGACTATGCAAAGGGTGGGGATTATGCAGTCATTTCCTAACCTGGCTAA
GCTGGATGCAAGAATAGCGATTGCCGAAGGTCGTTTGGCTGTGGCAGAGG
CGCAAACCCGATTGGTACGATTGCAAATATTACAAGAGACTTCAGTCGCT
TGGATTAATCGTGCCGGTATTGAACGCCAATTGCAAAAAATGACTGAATT
AGAAATCGAAAATCAACATCTCGCGCAATCAGTTAAAGCGCGTTTTGCTG
GGGGAGCGGGTATGCCTAGTGAATTATTGGCTCCACGTCAGGAAGCAGCA
AGAATTGCTGAACGCCGAGATGATTTGGAAAGTGCCAAGCAGCAAACAAT
TGCTCAGCTTAAACGTTGGATTGGTGGTGCAGCAGAACAACCTTTGTCGG
GTGAGGTGCCAGAGTGGCCAATTAGCTATGAAGACTTATCGCATGGTTTG
CACCGCCATCCGGAACTAGATTTGTTTATGCCAAAAGGTAAGGTTCTGGA
CGCAGAAGTCGCTGAAGCTAAAGCCGATAAAATTCCAGATTGGGCACTAC
AGCTTGCCTATCAACGCCGTGGTCCAGCTTATGGTGATATGGTGTCTATG
CAAGTAAGTGTGGATTTGCCCTTATTTGCAGACTCCCGGCAAGAACCAAA
GATTGCCGCTAAATTAGCGGAGCGTAATGCTTTAGCTGCAGAACATAATG
CTGCTCTACAAGAGCATAATGCTATGTTGGAATCAGGATTGGCAGAATAT
AAACGCTTGTGTAAAGCAGAACGACGTAGTCAGGAGGTATTAATTCCGTT
AGCAAAGGAAAAAGTGGCATTAACACTAGCAGCTTGGCAGAGTAATCGTA
GTGATTTAGCGACGCTTATTACGGCTAGACAGGAACTTATTGACACTGAA
TTGAAAGCTATTACGACGGAAAGTGAGCGCAAGCAGCTTGCGGCGCGATT
GCATTATACCTATAGCAAAGAAACGTTGGTTTATGGAGAGGGGCAATAAT
GTATAACGCAAAATCTATTGTTATTCAATTAACCATTGCCTTAGTTTTAT
TGCTGATTGGAACTGGAAGTGGTTGGTGGTTTGCTACGCACCAGCTCTCA
CAAGAAAATCAGACGATGCTGGCACCAACTGAACTGATTAATGAGAGTCA
ACGCCGCGTGTTGTACTGGTATGATCCAATGATGCCACAGCAGCATTTTG
AGCATGCCGGAAAATCACCATTTATGGATATGGAATTAATGCCTAAATAT
GCAGATGAACAAGCTGCAGCAGGTGTGCAAATTGATCCGTTACTTGCCGA
AAATATGGGCATGCGTCTCGTAACAGTAAAACGTCAGCCACTAAGCCGAC
AAATTGAAGTATCGGGTTTATTGGCTTTTAATGATCGTGACGTTGCCGTG
GTGCAGACTCTCAGTAATGGCATTGTGAAACGTGTTTGGTCATTAGCTAG
TGGCGATATAGTCCAAGCGGGACAGCCCTTAGCAGAAATTTTGCAACCCG
AATGGGTAGCTGCACAACATGAATTTTTGGCAGTTCAGACTATGAACGAT
GCCAGTTTACTTACCGCAGCACATGAGCGCTTGCTTTTGTTAGGAATGCC
GGAGTCTGTTATTCAGCAGTTGCAGCGCAGTGGGGTTGTGCAACTAAACT
ATACCATTAAGGCACCTATTAGTGGTGTGATACAGAGTTTAGAGCTACGT
AATGGTATGAGTGTTACGAATGGACAAACAGTTGCACGTATTAATGGGTT
ATCTAGCGTTTGGTTAGAAGCAGCAGTGCCGGAAGCTCAAGCGGATGTTT
TACATGTGAGAGATACGGCTGAAATCCGCTTAACCAGTTTTCCAGAAAGG
TCGTTAGTTGGAAAGATTGCAGCCATTTTACCCATGTTAAACGAAAGTAG
TCGAAGTGTAAGGGTACGTATTGAACTTAAAAATCCACAACAACAATTTA
GGCCGGGTCAAACAGCGCAGATTAAACTTAGCAGTAATGGTGGTGGTGCA
GCGTTATTTGTTCCAACTGAAGCCTTGATTCGGACGGGTAAACGCACCTT
AGTCATGCTTGCTGTTCAAGCAGGACGGTATCTTCCGCGTGAGATTACTA
TCGGTCACGAATGGGGCGATAAAACAGCGGTGATTGCTGGTTTGGAAGAA
GGTGAAAATATCGTTGCCAGTGGACAGTTTTTAATTGATTCTGCCGCCAG
TTTAAATGGTATAGAAGCTCAGAAGTTACCCATACAGTCCATACCTATGG
AGGCAAAATGATTGCCTCATTAATTCGCTGGTCTGTTGCAAATCGTTTTT
TGGTGCTACTGAGTACCTTGTGTTTATGCGTTTGGGGCATATGGTCGGTA
AAAACAACGGCCATAGATGCGCTGCCAGATTTATCGGATGTGCAAGTGAT
TATTCGTACTAGCTATCCGGGGCAGGCTCCACAAGTGGTTGAAAACCAAG
TCACCTATCCATTGGCAACGACTATGTTGTCTGTGCCAGGTGCAAAAACT
GTACGGGGTTATTCCTTTTTTGGAGATAGTTTTATCTATGTGCTTTTTGA
AGATAATACCGATTTATACTGGGCTCGATCTCGCGTCTTGGAATATCTTA
ATCAGGTACAAAGCCGATTACCTGTTACGGCACGCACCAGTTTAGGACCG
GATGCCACGGGTGTTGGCTGGATTTTTCAATATGCATTGATAGATAAAAG
TGGTCAACATGATTTATCGCAACTACGTTCAATACAAGATTGGTTTTTAA
AATACGAGTTAAAAAGTTTACCGAATGTCGCCGAGGTTGCTACGGTTGGT
GGTATGGTAAAACAATATCAGGTTCTGCTTGATCCGCTGAAATTGGTGAA
TTATGGGCTTAGTCAACAACAAGTCAGTGATGCCATTACGCAGGCTAATG
CCGAAGTGGGTGGTTCCGTACTGGAATTGGGCGAAGCCGAGTTGATGGTG
AGATCCAGTGCGTATTTAAAATCTTTAGATGATTTTAAAACAATTTTTAT
AAAATTAGCTGATGGGGTACCCGTTTTATTGTCAGATATAGCCAGTATAC
AGCTAGGTCCAGAAATGCGGCGTGGTGTGGTGGAATTGGATGGAGAAGGC
GAAACTGTGGGTGGGATAATTATTTTGCGTACCGGTAAAAACGCAAGAGA
AACCATTGCTGCCGTAAAACATAAACTTGAAACGCTGAAAGCTAGTTTAC
CCAAAGGGGTGGAGATAGTTACAACTTATGATCGCAGTCAACTCATTGAT
AGAGCAGTTGAAAATTTAACTGATAAATTAATTGAAGAGTTTATGGTTGT
TACGCTGGTATGCATCCTATTTCTCTGGCATTTACGCTCTGCTTTTGTTG
CAATCATTGCCTTGCCGATCGGCGTATTAACCGCCTTTGCCGTTATGCGT
TACCAGGGTATTAATGCCAATATTATGTCATTGGGTGGTATTGCAATCGC
CGTAGGTGCTATGGTTGATGCCGCTGTGGTCATGATAGAAAATGCGCATA
AAAAGATTGAACTGTGGCAGCATCAGCATGTAGGTGAAAAACTACAAGGT
GAAACACATTGGCAGGTAATGACTGAGGCAGCAGTGGAAGTTGGCCCTGC
TTTGTTTTTTTCCTTATTAATTATCACCTTATCATTTTTGCCTATTTTTA
CCTTAGAAGCTCAAGAAGGACGCTTGTTTAGCCCACTGGCATTTACCAAA
ACTTATGCCATGGCGGCTTCTGCCGGACTATCAGTGACCCTGATTCCCAT
CCTTATGGGATATTGGATACGCGGTAAAATTCCAAATGAAGCAGATAATC
CCCTTAATCGCTGGTTGGTAAAGCGTTACTGGCCGATTTTAAATAGCGTG
ATTAGTCAGCCTAAAATCACGCTCAGTGTTTCTTTTTTGATTTTTTTAAC
GATTAGTTGGCCACTTAGTCAATTGGGTGGGGAGTTTTTACCACCTCTGG
ATGAAGGTGATTTGCTGTATATGCCTAGTGCTCTGCCTGGTTTGTCCGCA
CAAAAAGCGACAGAATTATTACAACAGACAGATCGTATGATTAAATCTGT
ACCCGAAGTGGCTCGAGTTTTTGGCAAGGTTGGCCGAGCCGAGACCGCAA
CTGATCCAGCACCGCTAGAGATGTTTGAGACCACTATCCAGTTTAAGCCG
CGACAGGAATGGCGAAAGGATATGACTCCAGAAAAATTAGTGGAAGCGCT
GGATAAAGCCGTGCAAGTGCCTGGGCTTTCTAATATATGGATACCACCTA
TACGCAATCGTATAGATATGTTGGCTACCGGTATTAAAAGTCCGATAGGA
ATTAAAGTTACCGGTAGTAAGCTGGCCGATATAGACAGAGTTGCACAACT
TGTGGAGCATTCAGCTAAACAAGTACTCGGTGTATCCTCGGCATTGGCAG
AGCGATTGACGGGTGGGCGTTATATCGATATTGATATTGATCGTGCTGCC
GCTGCACGCTATGGACTCACTATTGCGGAATTACAAAGTGTAGTGGCTGG
TTTGATTGGTGGTGATAACATAGGCGAAACTATAGAAGGTCTGGCCCGTT
ACCCAATTAGTTTACGCTATCCTCGTGAGTGGCGTGATTCACTACAGCGG
TTGCAAGAACTACCTATCATGACTGCAACAGGTATACCGATCACCTTAGG
CAGTGTTGCACATGTGCATATTAGTGATGGTGCGCCTATGTTAAAAAGTG
AAAATGCACGTCCAAGTGCCTGGGTGTATATTGACGCGCATAGTCGAGAT
TTAGCGTCAGTTGTCGCTGATTTGAAACGAGTTATACAACAGGATGTAAA
GCTGGAGCCCGGTATTACCCTAAGTTATTCAGGTCAGTTTGAGTTTATGG
AACGCGCCAATGCTCGATTAACTGTGGTGGTGCCTATTACCTTATTAATT
ATTTTTGTATTACTCTATCAAACTTTTTCTCGATTTGATGAGGCGTTGTT
GATTATGTTGACTCTACCCTTTGCCATGACGGGTGGAGTCTGGTTTTTGT
ATTTGTTAAATTTCAATTTGTCTGCTGCATCAGGTGTCGGATTTATTGCT
TTGGCAGGAATTTCGGCAGAATTTGGCGTTATCATGCTTCTTTATTTAAA
ACAGGCCTGGGAAAAACGTCTTAGCAGTGGAGAAAATACCGAAATTGGCT
TATTGGCAGCCATTCGTGAAGGTGCCGTATTGCGAGTGAGACCTAAAGCG
ATGACGGTAGCGGTAATAATAGCGGGTTTACTACCCATTTTATGGGGTAG
TGGTACTGGCAGTGAAGTAATGAGTCGTATCGCCGCACCAATGATTGGCG
GTATGATTACTGCTCCGCTTCTCTCAATGCTGGTTATTCCGGCTGCGTAT
CGATTGATGCGCGGTAGAGCGTTGCAGAAGGCTTAAAACTTAGTTTATAT
ATCTAATATTTTTTGTAAATAAATCATAATGACCCAAACCCTGCAATTTA
ATTTGGTCGCCTGTGGAGATGATCATGACCCCACTGCCTTGCCAGTGGAT
CAAGCTCGACAACGTATTTTGGATACTATTACACCTTTAGGTGCAAATGC
CACTGAACGTTTGGATTTGTTAAATTGTTTGGATAGGGTGTTGGCGGAAG
ATATTGTTGCAACGTCGAATGTTCCACCACATATGAATTCTGCAATGGAT
GGCTACGCTTTAACAGCTACGGATATCCCAATAAATACTACACGGGAATT
GCGCGTAGTGGGTAGTAGTTTTGCTGGGCATCCGTTCCAGGAGGTTTGCG
GAAGTGGGGAATGTGTACGCATTATGACTGGTGGGCTGGTACCAAATGGT
TTGGATACAGTCATTCCACAAGAGTCTGTGCAATTATTACCTGAAAATTA
CATACGCATTGATGGGCGAACTCGATCAGGTGACAATGTGCGCTTGGCCG
GTGAAGATCTTCAGATAGGACAGACAGTCTTAAGCAGGGGGCGGCGTATA
ACAGCTGCCGATCTGGGGTTGATTGCATCGCTTGGTATCGGTGAAGTTGC
CGTTAAGCGTTATTTGAAAGTTGCATTTTTTTCTACTGGTGACGAATTAT
GCAGTATAGATACACCACTAATGCCGGGACAGATTTACGATAGTAACCGA
TATACCTTGTTTGGTATGTTAAGTCATCAACATTGTCAAATCAAAGATTT
TGGTGTTGTGCGTGATGATCCTGCGCAATTACGATCTACTCTTCTGGCGG
CGGCTGATGGTTATGATGTCGTTATTGCCACGGGAGGTGTCTCTGTCGGC
GAAGCAGATTATGTTAGAGATGTGTTAGCTGAACTAGGCAGCATTGCTTT
CTGGAAAGTTGCTATGAAGCCCGGTCGTCCTTTAACCTTTGGCTATTTGC
GGCAGGCTTTATTTTTTGGTTTACCCGGTAATCCAGTAGCCGTGATGGTT
AATTTTAGCCAATTCGTGCAACCTGCTTTAAAGCGTCTGGCGGGTGAAAT
TAGTCACCCTCCTTTGATGTTGAATGCCGTAACAACGTCAACATTAAAAA
AGAGAGCTGGTCGCACTGAATATCAGCGGGGCATCCTTAGTCAAGCAGAA
GATGGTAGTTTGATAGTAACTAAAACGGGTAATCAAGGATCGGGAATTTT
ATTATCAATGTCGCGTGCGAATTGCTTTATTGTCTTAAACGCTCAGCAAA
CTCATATTGATGTTGGTGAAGTGGTGATGGTACAACCTTTTGTTGATTGT
CTGTAAGCCATTAAACTTATCTATGGCTAGTCAGTTGGTAAACTTTATAC
TCTATCCGTTCCACTAGTTCTGAATTTGCGGAGTCAGTGACGGATACGCA
TTCAGTATGCGCAACTTCAATATTATATTCAGTTGCATAAAGACTGCTAA
TTTCACTGTCTACCTCATTATTGGAGCTAAATTCTTTAGTTCCTTCAACG
TCTTCGGCTGTCAGCAAAAAAATCTGTTCCGCGTCAGGTACAATTAAACG
TAAATGTTTTACATAGTGTTTACGAATATCCTCTGGTAGAGCTGTTAATG
CAGCCCGATCATAAACTATATCGATTACACCTAAATTTTCTGGTAACAAA
GCAAAATAATCCCCACACAGGATGCTAATTTTTCCCTGCTGCCAAACGGT
AAATTTACCCATACGCCGTTTACTGGGTTGCATATGGTTTTCTCGGAAAA
AGGCTTTTACGGCTATCGGACTTAACTCAACACCTATCACCTCATACCCT
TGTTCTGCTAGCCAGAGTATGTCCAGGCTTTTACCGCACAGAGGTATAAA
TACCCGGCTGCCAGGTTGAGTATGGAAACTGGGCCAAAAACGTATCAGTA
ATTGATTAACATTGTTTTGGTGAAAATCGGTGCGTTGATCTAGCCAGAAT
TTTAACCATAAATTATTGTCGCGACTATTCATAAGTCGACTTGAAACAGT
GATCGACTAAATGTTAGAAAACAACCTTTATACGGATCGCCGTTTTCAGT
GAAGCTCTCTGCACGTCTACTGTTAAATCCATAGCCTAACTCATTCATTT
CCCGACAAAATCGTACCCGATTTCCCCTGTCAGGGTCGACAATAATAATT
TCAGCCGCTTCAGTAGTGTGCTGATTGATAAAATGAGCGAGCTGACTTGC
TTGTTGGCGTTCGTAGAGAATATCACTACCAATAATCAGATCAAACTGGC
CCAACTCTGGATTACTTGTTTCCCAGTTGCCAATTTGATAATGCATGGGT
AGCATTTTATTTAATAGTAAATTTTCATTTAAGAAAATTTCACTTAACGG
ATGCCAGTCGCTAACAGTCATATCACCTTGTCGACGATGGATTACCAGGC
TGGCTAGTGCAAGTCCAGCTCCAATTTCCAGGATACGTTTTCCGGTAAGC
TCATAACTATCCATACACAGAGCTAATATGCGTGCAGATGGCCACAAATG
ACCAAATAAAGACCAACTGGCGGGTGAAATACCTGTCAAAGCAGCTTCCC
CGTCGGTATCTGCATATTGTTGAAGATCCAACAAGGAACGGATTACATAG
TCGGTACCACCGACAGTGACAGTCTGGAACTTGACTTGATAATCGAGCAT
AAAGGTTTCTCAAAGAATGCAGCTGGTTCGTCAGGTAAATGTACTGATCG
AACGCATTCAGCAGCTTCTTAAAGAAGAGGAATGCAGGGCGAAAAGGCAC
TCGCGTGGATTGCTTCGCAGTTAAAAACTAAGGGTGTGTCTCAGCATAAC
ATTTTGGCTAGACAAAATGTTAATTTTTGATGTTTTTTTGGCAAGTAAGG
CTGTGCTTAGTTAAGTTTTTACTGTGCCAATCATATGGAACTAGTATATC
GACAGGTTTATTGATTTTATGGCCAGTCCCATTCAAATAGGGTCCATTTG
TTGATATTTGTATTCTTATCCATATCGTTTTTTTTGGTATCCATTTCACC
ATCGCCATTGGTATCAAGCATGTAATAAGGTGGACCCACTTGCGGAATAA
TTTTTACCATGTAAAGCTTGCCGTTACGGCGATATTCCTGAATGGTATCC
TGACCTTTACGAATAATGGTAATGTCTGGTTGCATTTCTTCACCTGATTG
TACAGGTAAAGGTAGTTCTGGAGGTTCTGGCACGTCAGCAGGTTCGTTTT
CTGCGGCAAGACACAACAACGGCAAAATTAGCAACAAACTGAGCGGGAAA
AAATAACGCATGACTATCTCTAATAAGCAGTATTATTGGGAATAATAATA
CAGTTTTATATAATCTGTATTAATTTGCTTGCATTGTTTAGTCTTGGCAA
GTGTGGCTGAAGTAGTAACAGACTATTTCTATAGCACTGATGCTCAAGCG
TAGGTTTAATTTGATGGGAAGAGAATAGTCCGGTGATTTATTCTGCAGTT
ATGCTGAGTAAATCACCGGAATTTTTTATCAAGCCTGTTTACGAAGATAT
TTTTCAACGCCAGTGGTTCTGGTGGTAACTGTTTCTTTCGCGTGTAAATG
TTGTTTGGCTAGATATTTAACCACACCTGAAATAGCGGGGGCATCTTCCT
GATTATTTAAATACTTGGCAACTCCAGTTAATCCCACAGAAACTTTTTCT
TGAGATTTTTGTTGTGCCAAATATTTACTGACTGAAGTAATAGTCGTGGC
AGGTTTAACTTGTAACAGCTGTTTAGTCAGATACTTTGCAACACCCGTTA
AAGGTGGTTGTTGTCTAGCTAGAATAGCTTGTTTTGCCACATATTTGGCT
ACACCTGTTAAAGGCTCAGCTTGGCTTTGCAGTTGTGTTTGGCGAGCAAT
ATATTTACTGACACTCGTTGTTTTAGGTGCATTTTTTTCGGAAGCTGCTA
GTTTGGCTAGGTATTTGGCAACACTAGAGCCAACAAACTCTTCTTCAACA
ACCTGTTCTGCACTTTCTTCAACTTGCGGCACTTTTGCCTCAGCTTTTTC
TTGTTGCATTCTGGCTTCCTGTTCTTGGTAGTGTGCAATCAGTGCAGCCG
CTGCTGCTTTTCGAGCAACAATAGCCTGTTCGGCTAAAAACTTTTCTACT
CCGGTTAATGGGGTCTGTTCTTTTAGCAAGCGTTCTTGAGTTTGTATGTA
TTTGCTGACACCCGTGATGACAGGAGCATCTTTTGCCAACTTAGTTTGTT
TACTGACGTATTTACTAACACTAGTTGCAATTGGAGCCTCTTTTGCCTGT
AATTCCTGTTTCATTACGTATTTAGCGACACCTGTGATTGTGGGAGCATC
ACCAGCCAATAAATGTTGTCTGGTTAAATACTTAGCCACACCCGTTACAG
TGTGCGGTTCACGATCATGGATAGTTACGTATTTAGCAACACCTGTAACA
GGCGCTTCTTTCGCTAGAAATTTTTGCTTAAGTAAATATTTGGCAACGCG
TGTAATAGGATTAGCTTCTTGTTGTGACAGATATTTTTCAACGCCGCTTG
GCAGTTTCTCAAACGCTTCTTGAACGGCAATCCTGGCGGATTCAGCTGCT
GCGGCTTCAGCGTCTAATGCTGCTTGTTGTGCTTGTTGTTCGGCAAGCAG
AGCCTGTTTTTTCTCTAGTAAAGCTTCTTCAACCAATGCTTGGCGAGCCA
GATATTTAGCAACACCGGTTAAGTTTTCAATGTCTTCAATTTTTTTCAGA
TAACGGGCAACGCCAGTTAATTGCAATTCTTCTCTATTGCTATCACTGCT
GCTGTTCGCTGAAGGGGTGTTGAAGAAAAAAGTCGGGATTATCCCGAATA
AGCTATTCATCAAATTAGGTTTTTGCATTTGAGAATACTCCTGATTATTT
TAAATGGGTGCATAACGATCCTGGCTATTTATTCTTTTAAATTATGAGCG
GATTGTTTGTCAATAAAAACTAGCCGCCTATTGTATTAGCTTAGGAACCT
TGGTTGCTATAAATAACTTTTGGCTGAAAACTGGCAGCGGGATATTTTGC
ATCAAATTGAGTTTGTTCAACTTGAGACGATTTTGTCGCTTTGGGTTCGC
AGGGGGTGGACGTTGAGGCAGTTGAAGTTGTCGCTACCGCTTCAGTGCTA
TAGATGACTTTCGGTTGAAAATTTGCTGCCGGATAATCCTCAGCATGCGC
TACGGAAGTCGATAGCAATAATGCTATGAGTAATCTTTGGTTCAATTGTG
AGTTTTTCATTTATTCACCTTACTCTACCGTTAGAAAATTCAGATGTTTT
GCCGGAATATTCCGGCAAAACATAGTTACACTATAACCTAATTAAAGCAC
TGCTTCGACATTTGCGACAACATTATCGACGGTAAAGCCAAACTCTTTGA
AAAGTTGGCCTGCCGGAGCTGATTCGCCGAAGCGATCCAAGCCGACGATT
TTGCCTTGGCTGCCGGCATATTTCCACCAACCTGCGGTCACACCTGCTTC
TACCACGACCCGTTTGCTGACACTGGGTGGCAGCACGCTGTCTTGATAAG
CTTGATCTTGCGCTTCGAAAACATTCGTAGAGGGAATAGAAACCACGCGA
ATGTTTTTGCCTTTACCTGACAGTGCTTCTGCTGCTTTCAGCGCCAATTC
CACTTCAGAACCCGTCGCAATAATAATGGCATCCGGGCTACCCACGCTGT
CTTTCAGAATATAGCCACCTTTTCTGATAGCCTCAATCTGTGCTGCTGTA
CGTGGAACGTGTGGCAGATTTTGACGTGAGAAAATCAGTGTACTTGGGCC
TTCTTGACGATCAATCGCTGCTTTCCAGCTAACCGCTGATTCAACCGCAT
CGCAAGGACGCCAAACTTGCATATTGGGTATCATACGCAAAGTTGCCGTT
TGTTCAACGGGTTGATGGGTTGGGCCGTCTTCGCCTAAGCCGATGGAGTC
ATGCGTATAAACAAAAATGGTCGGAATTTTCATCAACGCCGCCATCCGCA
GTGCATTACGCGCATATTCCGAGAACATCAGGAATGTTGCGCCATAAGGT
CTGAAGCCACCGTGCAGAACCAAGCCATTCATGATGGCAGACATACCAAA
TTCACGTACGCCATAGTAAATATAGTTGCCGTCATGACCACTGGCGTTAA
CATCTTTACAACCAGACCACAGCGTCAGGTTGGAGCCTGCCAAGTCAGCA
GAGCCGCCCAATAACTCAGGTAATAAAGGCCCAAAACCATTCAGGGTATT
TTGTGACGCTTTACGACTGGCAATGGTTTCAGCTTTGGCATCCACCGCAG
CTATAAATGCGTTGGCTTTTTCGTTCCAGTCACTGGGTAGTTTGCCTGAC
ACACGGCGTTCAAATTCGGCAGCCAGCTCAGGATGAGCGGCACGATAAGC
GGCCAGTTGTGCATTCCACTCTGTTTCTAGACGCGCACCTTTGCTATGTG
CATCCCAGCCTGCTTTAATGTCAGCAGGGATCTCAAATGCAGGGTGTGGC
CAACCAATACGTTCACGCGTTGCTGCAATTTCTGCTTCGCCAAGTGCCGC
TCCGTGACATTCTTCTTTGCCTTCTTTGTTGGGTGAACCCCAGCCAATGA
TGGTTTGGCAGCAAATAATAGTCGGTTTGTCAGTTACTTTACGGGCTTCT
TCAAGCGCTTTTTTCACCGCTTCAGCATCGTGACCATCTACTTTAGGGAT
AACATGCCAGCCATACGCTTCAAAGCGTTTTGGTGTGTTGTCCAGGAACC
AGCCCGTTACATTACCATGACCACGCACTTCACCATCAATCGAGATGTTG
TTGTCGTCGTAGATTGCAATCAGTTTGCCCAGTTGCATGGAACCCGCCAG
TGAACAGGCTTCGTGCGAGATGCCTTCCATTAAGCAGCCATCACCCAAAA
ACACATAAGTGTAGTGATCGACAATACTGTGTCCTGGACGGTTAAATTGG
CCTGCCAGCGTACGTTCTGCCAGTGCAAAACCCACGGCATTGGTAATGCC
TTGGCCCAAAGGACCCGTAGTGGTTTCTACGCCAGGTGCATAACCATATT
CCGGGTGACCGGCGGTACGTGAATGCAATTGACGAAAATTCTTAAGTTCT
TCTATCGGCAAATCATAGCCTGCCAGATGCAGTAACGAGTACAGCAACAT
GGAGCCGTGACCATTGGACAAAATAAAACGGTCGCGATTTGGCCAGTGGG
GGTTGGCAGGATTGTGTTGCAGAAAATCGTTCCACAGTACTTCTGCTATA
TCGGCCATACCCATAGGTGCGCCTGGGTGTCCTGAATTGGCTTTTTGCAC
GGCGTCCATGCTGAGGGCGCGGATGGCGTTCGCTAAATCTCTACGCGAAG
GCATGATGGTCTCCTTTTTATTGGGGTACAAAAACCCCCGGCTTTAATGT
TATGTTTGTAAAAAACTGGGGGTCAAAACGAACAAAAGGACGAGTGGCAT
TACCACTCGTCCTTGACATTGCTACGAAAAAGTAGATGTTAGCAATGCAT
AGATTATGCAGCTGCAGCGTCTACCAGTTCGCGAATTTCACGTGCCGCTT
CAGCAGGTGATGGTGCACCGTAGATTGCTGCACCGACGACGATGATGTTT
GCGCCAGCTTCAACAACTTGTTGAACAGTCGCTTGTTTAATACCGCCAGC
AACAGAAATTCTGACGTTCAAACCCAGACGAGCAATGTCTTGCAAGTCAG
AGAATGGTGTTTGGCCTGCAGCTTGAGCATCCAAACCAGTGTGAATACCG
ACGATTTGAGCGCCCAGTTTCACTGATTCTTTTGCAACGTTAGCTTTGTC
GCCAACATTGATCAGGTCGATTTGTACTTCAGCGCCGCTTTTTTTAGCTG
CTTTAATAACACCAGCAATTGTTGCCAAACCAGAAACACCTAATACGGTA
CAGATATCTGCGCCAGCATCATAAAACGCACCTGCTTCGTATTCGCCAGC
ATCCATAGTTTTCAGGTCAACCAGCAACAGTTTGTCTGGGTAACGATTTC
TCAATTCTTTTACCAAATTGATACCATTGTATTTGATACAAGGAGTGCCA
ATTTCAAAAATATCAACATATGGCGCTACTTGGTCAGCCAGTGCGACAGT
TTGGTTGAAATCCAGTGAATCTAACGCCATTTGAATTAATGGTCTTGCCA
TAATGATGTGCTCCGTTTGTTACAGTTATAGTTATAAAGACTACCCATCA
ACATCGTTTTCCAGGTATTAGACCAGAAAACAGTCACACCTATGTTGACG
AGCAATAAAAAGACAATCTGGCGCAACTCTAAATCAGAATATGGCGCTCT
GTCAATGCAAAAACCAAGTTAAAGTACTATGTGCCGAAGTTTGACTTGTG
CATGCCAAATTCGAATTATAAATATTTCCTGGCAACATAGCCACAGCCAC
TTGTTGTTTTGTTATGTAAAGCTGTCGTAATCCATACAATTTACAAGGAA
TAAATGCAAATTTATAAGTACTTCAATGTGCTGTATGCCTTGATTGGCAA
GGGATATAAGAATTTTTGGTCATGGAATTTTAAATTGGATTGAATATTGC
TTCTAGGTTTTAGATATTTTTAAAACTATATGGAGTGCGTATGTCAAGTA
CAAATTTTTCCGAAATTTTAAGTGGATTATATGATAACCAAGTCATTCCT
TACCTGGGTCCTGGTGTATTGAATGATGTCGTTAATACGATTAATGGTGA
GTCAATTCCAGCTGATAGTAACAGCTTGATTCTGGCGATGAATGGTGGCA
AACCCATGGCTCCCAAGCTAATGTACGAATTTCCGCGCGCAGCAATGAAT
CAAGAGCTAAAGCGTGGGCGCAGTTTTGTTACACAATTTTTGGATAAAAC
GTATGCACAAAACCAATGGAGCAGGGCTGCCGTACATAATTGGTTAGCTG
AATGGCGCCCGAAGTATGTCATTGACATCAATCGGGATACGCAATTGCAA
GACAGTTATGCCGATGAAGAACACACTCTAATAGTTGGTTTAGCGCGTGT
GATTGGTAATTCGTTCCGCTTCAAAATTTATCATTATGACGGCAGCAGTT
ATTTTGAAATTCCCCAACATCAGGTCGACTTAAACTTGCCTGTTCTATTT
AAGCCAATGGGTACGCCAAGGCCAGAATCTAACTATGTGGCTTCGGATGC
AGATTATGTGGATTACATTACGGAACTGATGGGTGGATTTGCTATTCCGG
ATTTTTTAAAAGAATATCGTAAGGATAAAAAATATTTATTACTGGGTTTG
CCGTTAAATCGCGATTCTGAGCGAATGGTTATGAGTGATATTGTCTATGC
TGCCAATGAACATAGGGGGTGGTTTTTAAGAAAAAATCCAACCGATAAAG
AAAAGCGCTTTAGTGAGCGCATGGGCTTCGAATTGATAGAAATCGAATGC
CAAGAATTTTTGCAAAGTTTGGAAACAGCAGCCACCATTGCTGCTTAAAA
AATGGGTTAAAAAGGGCAAATTTTTTGCCCTTTACTACTACAGTAACTAT
AAAGCATGGTCATTTCTCACCGCTCCTCCTGAGCCAGTAGAAAGGTTTAC
ACTAGATTTATCTTGTTAAGATAATGGCCCAGTTAGCGATCTATGCCTGT
TGTTTATTGTTAATGCCATGCGTCTTACGGATAATTTGTGGTTTAAAACA
AAAATACCATAGCAATATGGCTTGAAAACGATGCAATAAACAGAACACTA
ATAGCAGGGATAATAGAGCGATCACAGGTAACCACTGATCGGCTGCGGCA
ACGGATAATGTCATATTGGCAAAACCCACACATAGCAACATTATCACTAT
GGGTAGTAGATATAGCAACATAGAAGTAGAGAGTAGATGCGAATCATCAA
TTCCCACCAGTACTTCATCACCTACTTGTAAATTAAGCTCACATTCCAGC
GAGAACTCTCGTTTTGGTAATAGTTTTGCCAGACTGGCAGTGGAACAGGA
GGCTAGTTGTGCACAAGTCCCGCAACCGGTTTGCTGGCTTTTAATCCAAA
CCTGACCGGATGCAACACGGGTGACAACTGCCTGCTGTTCTATCATTATG
CTTACTGCCAAGCAGGACCAATTAACGTTAACCAGTCGTTCAGGCGTGAT
TCGCTCAGCTCTTTTTGATTATCTTCGTCTAATACCAAGCCCAGAAACTG
GTCATCCAGCAGACCTTTGGAGCGATTGAAATCATAACCGTCTGTACTCG
TTAGGCCGATAATCTTGGCACCCACATCGCTGAATGCATCATAAAGAAAA
CCCAGTGCATCAACAAAGTTATCACCATAACCAACCTGATCGCCTAAACC
GTATAAGGCTATGGTTTTTCCGGAAAAATCAGCGCCCACCAGTGTCGGTA
AAAACTCTTCCCAACTTTCGTTTTGATTACCGCTGGTTAAACCAGGTAAC
TCACCCTCACCATAGGTGGGAGAACCCAGAATAAGTACATCATAAGCCAG
TAAATCGTCAACACTGGCGTTACGGATGTTAACGGGTTTATCGGCGATTT
CATCACCCAATTGCTTGTGTATATTCTTGGCAACTTTACGGGTGTTACCG
GTATCTGTTCCAAAAAAAATGCCCACTTTAGCCATAGTGCTTACTCCTGT
TTAATTAAATCAATTCTGAATTTGCAACAAGCCAGAGTTGGACTTTGTTT
GCTGTGCCTGCCATTGCTCAGGCGTAAAAGTTTTTAAAGTAACTGCATGT
AAGCGGCCACTTGCCAGTTCGGTTTGTAGAGTATGCATCACTCCCTGATG
TTGTTTCAGCATGGGTAAATCAGCAAATTGACTGCTAATCACAATAATCT
CCAGATTACACGCTTCGCCAATTATATGAATTTCAGCATCCTGGTAGCCG
TTGGTGATTAATACTTCCACCTCGGAATGTGAAATGACAGCTGGATTATG
AGGAGTTTCAATCTGCACAGCATTCTGCAGTAAAGGCAATAAGCTACCGT
CTTTATCCAGTGTTTCGACAATATCACTACCGCCAATTAATTCCCCGTTA
ACAAATAATTGTGGAAAAGTCGGCCATTTCGAGATAGTAGGTAATTTTTC
GCGGATAAAAGGCGCTCTCAACACATCGACATAGGTGTACGGAATTTTAG
TAGCATTCAGGATGGCAACGACTTTTGCGGAAAAGCCACATTCAGGTGCA
CTCGGTACCCCTTTCATGTACAGAATGATAGGATTTTCTGCTAGTTGGGT
AAGGATTTTTTCTTTAACGCTGCTCATATAAACATGTCCAATTTAATAAA
GTTATGGCCATAAAATCGATGATTTGTCGAATTATTGACCCGCAGAAACC
AATATAGCCGAAGGTTCTAAGGGTTCATGATACTCGCCTTCTACTACTTG
AATCTCAGCTTCGCCACGAATAAGCTCAGCAGTTACAATACAACGCTGTA
CATTTTCTCTGGAAGGCACATCAAACATGGCTTTTCTTAATACATGTTCC
ATAATGCCACGTAAACCTCGCGCTCCAGTGTTACGTTCTATGGCCTTTTC
GGCAATTTCCACCAAGGCGTCCTGAGTAAACTCTAGCTCTATATCATCAA
AAGCGAACAATTGCTGATACTGTTTCACCAAAGCATTTTTCGGTTCGGTT
AACACTTGTATTAATGCATCTACATCCAGTGGTTCCAAGGGTGCTAGCAC
TGGAAAGCGGCCAATAAACTCGGGAATCAGGCCAAACTTTTTCAGATCAT
CAGGTTGGGTGGCATTCAGTAAGGCTTCTAAACTGGGTTTGTCTGCACTA
TTGGTGACTTCTGCGTGAAAACCAATGGCCGTTTTGGGGGGGTGTAAACG
TTTTTCAACATGTTTTTCCAGGCCAGGAAATGCCCCGCCGGCAATAAACA
GAATATTACGCGTATCGATCATCACCGAATCGCTGCCATGTGCATCTTTA
CGCCGGCCTTTCACGGAGACTTTAACCTGCGAACCTTCAACCAGTCTTAA
CAGGGCTTGTTGCACACCTTCGCCGGATACATCTCGGGTACCAAAAGCCT
GTTCTGGGCTACGGGCAATTTTGTCAATTTCATCAATATAGACTATCCCC
CATTCGGCTTTATTGATTTGTCCATCAGCGACATCCAGCAAGCGTGCCAA
AATATTTTCCACATCGTCACCGACATAGCCTGCCTGAGTGAGAGTGGTGG
CATCAGCTACAGCAAACGGCACTCCAACAATTTTTGCTAGTGTGCTAGCC
ATAAGGGTTTTGCCGGTACCCGATGGGCCAATCAATAAAATATTGGATTT
GCCAATTTCTACCAACTGTTCAGCATTACCCAAGTTTCCGGTTTTACTGC
TTTCTTGTTTTAGGCGTTTATAGTGGTTGTAAACAGCGACAGATAAAATT
TCTTTTGCCAGATCTTGGCCTATAACATATTGATCTAGCAAAGCTTTAAT
GCCAACAGGTTTGGGTAGCGGCCCTTGCATGTCGTTAAGTTCCTTTTTCT
TGCTCCAGCTTGAAACCACTTGGCTGGCAAGCATAACGCAAGCTTCACAG
ATAAAGCCTTCCGTGCCAGCGATCATGGGCACTGCGGCTGATGCTTCTAT
ACCGCAAAACGAACAATGTTTGAGTTCTTTTGTCATGCCAATTCCTCGCT
TTTAAAATTTGGCCGTTTTCACGACACGATGATCAAATTACCCATCACTA
ACACCCTGCTGAAAGCCAATTACATAGGGCGAACGTCCATTCTGAAAGTA
AGCTACCGTAAAGGGTTTCATAAAAAATTTGCATAGTAGTTTTACGCTTG
ATTACAGCTTAATCTGTTAACTTTGGTAAACTAGCCAACCAGGTACGTTG
ACAATTGCGACGATAACGCTCCTGCATCAGTTTACGAATATTAGGTGTGG
CTTTTTTCAAGGATAAGGTTTCCGCCGGTATAATTTTCTGACACTGAATT
AAATGGAATCCCATTTCGGTTTCTACAATATCACTAATTTCATTTTCTTT
TAAACAAAACAAAGCCTTATCTAGCTCTGGATAGAGTTTTCCTGCCACTA
TGTTTCCTAATGTACCACCATTTAATGCAGTAGGACATTCCGAATGTTTA
AGAGCCAAATCAGCAAATTTATGCGGTTTGCGTTTTAATAATTGGGCAAT
TTCTTGCAAGCGCAATTGGGCTGTTTCTCGTTCATTTTCAGGGAAGTCTG
GATTTATACTGATCAGAATATGTCTGGCCTGTCTTTGTTCCGGACGGTGA
AATTTTTCTGGATGTGAGTGATAAAAAATACCCACCTCTACCTCGTTAAC
TTTAGGAGAACGCGCGGCGATTCGTTCCAATACTGCATTGACTTTACATT
GTCTGGCTAGCGCGGCGCGTAAAGTTTCGGTATTGAGGTGATTGCTGGCC
AATGCCGATGCAAAGCTCTCATCGTCAACAAAGCGGCCACGTACTTCTGC
AATGGCTTGCTCTAATTCCTGATCAGTAACAATTACGCTCGCCGCTTCTG
GCGAGTTGATGACCCGGCTTTCAATGGCGTATTCGTTTCGAGCTTGTCGT
TGTACCTGATGTAACTGTTCAGATTCCAGGTCGGCAGGCGGCTTTTGAAA
TAAACTTAAAGCTGCGCGTAATAGTGTGTAAGGTTCAATGCTCATATCCA
AAGCCTGCTGCATATCAATCCTCGGGTTCTTTAAAGTTGGCAGGATCAGC
GGGTTCCAGTGCTGTTTCCGGTACTTGTAAGGTTTTACCAGGGAAGCGAA
CGTGATATTGAATAGGCGATAATTCACGTAAAATTTTTAAAATTTCGCCT
TCACTGCCTTTACTAACAATAACATTGCCTTGTACACCTAAATCGATGCT
GCATAGCACTTTGTCACGAAATTCGAAGCGACTGGGGTTCCAATAAGCCT
CAGCAGGTAATAATTCTTCCAGTCGACAGCCTACCATGCGGCCCTGATCC
AGAAAATGCACAGTAAAGATAACCTGATCTTGTAGAAAGGTACCTTTCTC
AACCACATTGCCGACACTACCACGACGTACCAGCAATTCACCTACTTCCA
TACCAGGATAGGTGCCATCATTACGGACGTTACGTGTTACACGTACGGCT
TCGCCAAAATCGAAACGACCTTCGTCAAAGCGCTCTTCAATCATACTTTT
ATGTCGCTAAGCGAAACAAAAACACTTTGTGGTTCGGCCATTTTAAAAAC
CTTAAACACTTTTTCGGTTTGCGCATCAGATTGCACAAAATCGTTATAAG
CACGAGACAGTAATTGCTTATAAACCTGCTTTTTGCTGTCTTCGTCGGCA
GGCATAAACTCGCCGCCTTTACTTAGATAATCATGAAAACGTTGCAAAAT
ATGCAGCCGATTTACATGGACGATACTGGCATCGTAGTCCAGTTCAAAAT
ACTGTAAAAAATCTTCTGCAGCTTCCAGTTCTTCTATTTCATCAACAAAA
CTCATGTTTCTACCTCGCTGCCGTTAAATGTTCTACTACCGTAGTATCGC
CACCGAAAATATACACCACTAGCAAAATAGCCAGTATTGCCGATGTTTGG
GCGAGAAATGGATCAGATTTTTGTTTAAGCATGACAATCACCTTTTGTTA
AATGAAGCGGGTTAAGCCCACTACCGTTAAATTAAGAAATCAATTCCCCT
GTCTCTTGTCTTTGTATTACCAAGTCCAATAAAGCTTTGGCACCAATACG
TTCTTTCTCGTCCAGTGATACCAGTTTTTCAAAAATACTGCGACTTAATG
CCAGGTTTTCCATACGCATATGTAAAAAGCCAATAGATTTCAAGGTAAAT
AAATACAAACGAATCCGACACAAATCGTCTTTGGGAGCCATGCTAATAGT
GTGCATCTCCAATTGCCGCCAATCGTCTGGAAAACCAATGCCGATTCTAA
TTAGAGCCAAGGCTTTTTCAGAAATCAGTAGTGCTTCGCTTAAACGATGC
TGGTAGTAATAAAATCGATTCAATGCCACTAATACATTTAAAGACTCTGG
TGCGCGCAGATAGGCTTTAAGCAAGGGTAATTCTGCGGTGCCACTACTGT
ATAACTCAGATGCAAATTTAATTAATTCTTGCACTTCCGGCGCGTCTTCC
TGCTCAAAATATAAGTCTTTGGCATCAAATTCCAGCAAATCCATTATTGA
CCACCTGCTGCACGTTTTGGCATATCGTGTTCTTCGGAGTGACAAACGCT
TTCTGCGTCACACTGGTTACAACTTTCTGTTACGTTCACCCGAAATTGCT
GCTGTTTTTCTTCCAGTTGATCCAGACGTTCGCTTAAGCAATTTATTGCT
TTGCCTATCGGGTCAGAAAGCAGATGATGATCAAGATCAATGCCTCTGGG
ATCCTGTATTTTTAAGCCCTTGGTTTGAATAATACGCCCAGGTATACCGA
TAACGGTGCAACAAGGCGGTACATCTTTAACCACCACCGAATTGGCCCCT
ACCCTGACATTATTGCCAAGTTTGATGTTACCCAGAATTTTGGCACCCGC
ACCCACCAACACATTGTCGCCAAGTGTAGGATGGCGTTTGGCCTGGTTCC
AGGAAGTGCCACCTAACGTAACGCCGTGATACAAAGTGACATCGTTACCA
ATTTCGGCGGTTTCACCAATCACCACCCCTGCACCATGATCGATAAAAAA
ACGTTTACCGATACAAGCACCTGGATGAATATCCACATTGGTTAACCAAC
GCGTAAAAGCGGCCAACAAGCGAGCGGTTAATTTCCAGTCCGCCAGCCAT
AAGCGATGGCTAATCCGGTACAAAATAACAGCGTGCACCCCAGGATAAGC
CAGTAGCACTTCCACCAAGTTTCGCGCCGCAGGATCACGGGCGAAAACGC
AACCCACATCCTCATGCCATTCCAGCCACAAGCTGGGAGTCGGGCTGGAA
ACCTGTGGCGAAAAGAACATCATTTTGCCAAGCTCCATGTGGTTTTGCCG
GGCATGGGTACGCCGGGAATCCGAAAAAATGTACCGGGATAACGGTCATC
TGGACTTTCATCGGATTGTAGCTGTGGTTGAGCAACAATTTTTTCGGTGA
CGGGCAGTAGTGGTTTTTGCGGAATATTACTCATCGGATACCTCGTTACA
GACTGTGTAAAAATTGATTTAACTCGACTGCTTGTGGCGAGCGTTTGTTA
AAACTGACAAATTGGCGTATCAACGGCAATAAACGACCTGCCTGACCACG
ATTAATGGCAATACCCAGCTGCCGGTAAGCATGCATGACACCTTGACTAC
CGGAATGTTTACCTAATACCAGTTGATGACGGCGACCTACTAAAGCGGGG
TCCACCCCTTGATAGTTTTTTGGATCTTTCAACAAACCATCGACATGAAT
ACCCGCTTCGTGGCTAAACACATCACGGCCAATTAAACTTTTGCGGCTGC
CTATGGTATCGCCAGAAGCCGTGGCTACTTGTTGAGATAAGCGGGTAAAG
TCGTGTAAATCTACGCCAGTTTGTAAGCCATACAGTTGCGTTAAGCCCAC
CACCACTTCTTCCAAAGCAGCATTACCTGCGCGTTCACCCAAGCCATTTA
CAGTAGTGTTTACATGTGTGGCCCCACCCACTGCGGCTGCCAAGGTGTTG
GCGGTTGCCAGACCTAAATCATCATGCGCGTGCATTTCAATAGCTAGATC
GGTAACTGAGCATAGGTTACGAATGGCAGCCAACACCCCAAACGGCTCCA
TAATGCCTACAGTGTCTGCAAAGCGGAAACGACAGGCCCCTGCAGCTTGA
GCGGTTTGTGCCATTTGTGCCAGAAAATCACTATCGGCTCTGGAAGCATC
TTCCGCCCCCACACATACCTGCATACCGGCATCCACCGCAGTTTTAACGC
AGCTGTCTATGGTGCTAAGAACCCAGGCGCGGCTTTGTTTAAGTTTGTGC
TGAATGTGTTGATCAGATGCAGAAATGGATAAATCCACCATTCCAACACC
CAAACCTAAACAATGTTGTAAATCCTCGTGCCGCATCCGCGACCACACCA
ACAACGTACTGGGTAGTTTTAAATCCACTATGGCTTTAATCTCTTCGCGC
TCTTGAGTACCCATAGCAGGTATACCAATTTCCAGCTCAGGTACACCCAG
TGCTGCCAATTGCCCTGCTATGCTAAGTTTTTCTTCCAACGAAAATGCCA
CGCCAGCCGATTGTTCGCCATCACGGAGCGTGGTGTCATCAATAATAATG
GTGCGAGACTGGTTTTTCATGGTTTAAGTTTGCAGTTAGCCATAACAGCG
ACAATGTTGTCTTTACAGGGTATAAAGCAAAACACTTGCCAACTGTTAAT
CGGGCTTGAATACTGGGGTTTTGGCGGGTGCTGGTCGGGATACCGACAAA
ACAATTTGCGTTGAGCTAAGTTGATTGTAGGAAAGGTGACAATTGGTTGC
ACTTAGGCGGGTAACTTTACGCGATAAGAAGATTTTCTTGTTTACAACTA
AGTTTTTTTATTCCGATGAAAAAATTACAGAGCCTATTGTCTAGAATCGC
TTAATCGGAGATGATATGGTAAATACCTGTCATTGCTTATGATCATTAAC
GATAAAAGTGCCAATAATGAAATAGGTATTTTAAATAAAAATAACATAAT
CAATTGGTTAGTGTTGTGTTAAGTGTTATTCAAAACGTTCTCATTTTTGT
GATCTCTAAACGGAAACGCGCATGAAAACCACCACAGAAAAAAGACAAAA
TTTCGAACGCTTGATTGCCGCAGCAGAACGGGAAATCCAACAAAACCCAC
GATTGTATAACATCAAAGTTGCTTGTTTAGCATTGCTGGGCTACGCAGTG
ATTTTCAGCATGTTATTAATATTAATAGCTATCGTCGGTGGTATCGGTTG
GGCGGCTTTGGCCAGTTCCACATTTCTGATTATGCTGATTAAAACAAAAT
TAATCTTTGTGTTACTTGTCACCATTTATGTATTGTTGCGCGCACTCTGG
GTAAAATTTGGCAAGCCCACTGGGTTTACCCTCAAGGCCAAAGACTATCC
GCAATTTTTTTCCGAACTAAGACAACTTACCAAGCAACTTAAAGCGTCTA
AAATACACCAGGTTATTATCACACCCGAACACAATGCTGCTATTGTGCAA
ATCCCACGCCTGGGTATCTTTGGTTGGTATAAAAACACCTTGTTTCTCGG
GCTGGAACTGTTACTAGTTATGTCGCCGGAACAGGCTCGTGCGGTTATCG
CTCACGAACTAGGTCATTTATCCGGCAAACACAGCCAGTTTTCCGGTTGG
ATATACCGTGTCAGATTGAGTTGGCATCGCATCGTCTCTGCGCTACAGCA
ACAAAGTAATTTTGGTGCCAATATTATGCGGCGTTTTTTTGATTGGTACT
CACCTACGTTTGCCGCCTATTCTTTTGCGTTAGCGCGCGCCAACGAATAT
GCAGCCGATGCAGTGGCTGCGCAACTGACCTCTGCACCGGAAGTTGCCAA
AGCCTTGGTCAACAGTCATGTTACCAGTCAATTAATTGTCGAACACTACT
GGCAACCTTTTGTAAAACAGGCGGAACAAATTCCACAGCCGCACAGCTCA
CCTTATAGTCAGTTACAAACTTTTTTACAACAACAGGCTTTTGATGAAAC
AGCCGTAGCTGCACAGCTGCAAAAGGCTTTGGCTATTAATACAAGTTATT
ATGATACCCATCCCGCCTTAAAAGATCGGCTAGCGGCGATTCAGGCTGCG
GCGCTGCCTCCGCAAGCAGTGACTAAATCAGCTGCTCAATATTGGTTAAG
CCAGCATTTACATAAAATAATTGCTCATTTCGATCAACAATGGCTGCAAA
ATAACCAAACTAATTGGCAGGAACGTTACCAGTATTTTCAGGAAGGCCGC
GCCAAATTAGCAGAGCTACAAGCCATACCGCAAGATGAGTTAAATGCAGA
GCAACTTTGGGAACTAGCGGTTAATTTGGAAAAATTTATAGGCGAAGCAG
CCTGTTTGCCACTCTTCAATCTCTACAAAAGTAAATATCCGGATGAAGTC
AAAGCCGATTTCGTTATTGGCAGATTGCTATTGGTCAATGATGACGTTAG
CGGAGTTGATTATCTGCAACGGGCAATGGATAAACAGCAAAACCTAAAAG
TGGATGCTTGTGAATGGTTAATTTATTACTACCACAAAATAGCTGACAAC
CAAGCTGCAGAGTATTGGCAATTACAACTTGAAAAGCAGATAGATATCAA
TCAGGCTGCAAAATTGGAAAGACAAATAATTACGCTACGTGATGACTACA
TCGCGCCAGACACTGCTACGGGTATTTGTGACCATATTGCCGAGCAGATT
CGCAACATGAAAGTGATAAAACATGCCTGGCTGGCAGAAAAGAAAATGCA
ACACTATCCAGAAGTTAAAACCTATGTTCTGGTATTTAGCAAAACCTGGT
GGAAATCGGAAAAATATATGGTAGAGCAAATCATCGCTATCCTAAAAGTT
GAAGGTGTCTGCTTTGTGGTTATGAAAGGTGGTAGACAAAAAGCCATAGC
CAAACGCGTGATGCGCGTTGGGGTGAGTTTGTTTTAGAATTAGTTGTAAA
TGGAGGCGTTGACGTTCAAAAATAAAATTAACTATTCAGCCCCTTTATAG
AAACCTTAATCCGTCAGGCAGTGCGACATCAGCAGTTGATGAATTATTCG
CCGCATACTATAAACTTTCTGATACTGAGCTAACTGAGATAACTCTTGAA
AAAAGTTAAGAAGAAGTTAATGCTGTTCGCGCTTTACGAAACATGCTTGC
TAGAAAATGAGGGTATTTTTTGATAAAAATCAGCGGTGAAATGGGTGTAC
TGGTACCCAATGTTATATATCAGACCGCTATAGCTATCAACTCACAAGTC
TTTCTAGTGCTGTCAGCCATTGATCAAACCCCAAACACATTTCTCGTAAT
TTCACCAAACCAATTCGTTCGGCTATATCGGGTCCATGCGTGGTTTTTCT
ATAATGTGTGTTGTTTTCAAAGCGCTTCGATGGCGCAGTTTCCCTGGAAT
CGTTTACTTTTTCAGGATTATAATCAAACTCGGCCAAGATACTATTAGCC
CAAGTCAAATGCGATTCGTTTTGCAATACTGCGGCAATTGCTTCAGGGGA
CGAGAATAACAAACCCTCAAATTCATACATTTGAATATAGGGTAGCAGTT
TTCGCTGTAAATGGTCTTTAATTGATTCCTTAATTTTGGATTGCAAGGTC
TCTTTGGTTTCGCTAGCATGTTTATGTTTAAAGCCATAGAAATCGTAGAA
AGTAGTGACATAATCGAAACTATAAGCTAGCTTTTCCAATTCGTAACTTA
CCCGATCCACACTAATATTACCGTTCATTGGTACCGGAGTAACAAAAATG
CCTTTTGACTGTAAATAAGGTACCAACAAAGTTTTTATAAATCGTTCTTC
AGTTATGCCCTCTACAGAAATCCCTACCCTTACCATTCTGGACGTCCCCC
AATCAGGTTTTTCGACCAGATATCGCCCATACTGTAATCTTCAAGCCAAT
GTTTAAGTGCATTTATATCAGGTCTGCTAAAGGTAGAAACGCCTTTAACT
TGATCAACAATAATAAAATCATCGGGCTCAAACTGATTGGCAAAAGAGAT
AGATTGCGTTGAACAAATCACTTGGTTTTCTTTGGAAACTAACTTGATCA
TTTCGGCTAAAACGTTTAACGCCGCAGGATGCAAACCAAGCTCAGGTTCA
TCAAGTACTATGGTGTTAGGCCTATGAAATTTTGGCTGAAGAAACAATGT
GGCCATGCAGATAAAACGTGCAGTACCGTCTGAAAGCTGATTTGCTGAAA
ACGGCGTTTCATAATCACGATGCAGCCAGCGCAATAACACCGACTCATCC
CCTTTTTCCCCACTTGGTTCAAGGTAAAAGTCGTGGAAAAATGGTGCAAC
GGTTTTGATTGTCGAGATAATATCTTGGTAATGAGTTGGGTAACGTTCTT
TAACACGAACAAGAAAAGGTGCTAAATTACTGGCATCAGCATATAGAAAC
GCATTTGAACTCAGTTTTTGCGCCTGTTTAAATCCTGCAGAAGGGCTGGT
ATCGTGGAAATGGTAGACTCTGCAGTTTTGCATATACTGTCGGGTATATC
TACGAACGTATTCACTGTCGGACTGAGAGCCTGGCAACAACCCGCTTTCT
CCCATTTGACCTTTTATTGACCATAATCTACTAGAAGATGTAACTGTGCA
ATATTCATTAGTAAATACGAGGGCATCGTTGTTTTCGCTATGTACGAACT
CGACATGATAACCATTGTTACCAATCTCGATATCAATAATGATTTTAGGC
GTGGTTTTTGGCCCAAAATGAAAAAAGGTATTGGCATAACCTTGTTTCTC
AGTATAGGTCTGCAACTTGCCTTCAGATAAATTCCGCAAAAAGGTAAACA
AAGAAATAAAGTTCGACTTGCCAGCACCGTTCGCACCAATTAGGATATTG
ATCGGATTCATCTTCAAATTAAGCTTTTTTATGGATTTAAATCCCTTAAG
CGTAATTTGATGAAGATTTGTGTTTTGTTGTTCTGACATAATTTCATGGA
AAATTAACGCATAAAAATCATGCGGTTCTTTTTTAACTTTAGCCCGCACA
CTGACAGTAGATTACCGCTATGATACACATACTTAGAGCGGATACGTTAT
TAAAATTGGGGGCTGGCTATAGGATTATCAGGTTAATTTTTTAATGAAAT
TCGTAGAAACTCCTACCCCCCCTCAACATCCTTATCCTCATCCCCAGACA
TATCAGAAATCTCTTTCAACCGGGCAACGGCTTTAAAGTTGATGCTATCC
TCCGGATACTGCCCGTCCGCGTTTATTTCCCCTGCTTCACGATTCATTAA
CAGACTCAGTGCTTCGTTAACATTCGATACCGAATAAATAGCAAACTGGC
CTTGCTCCACTGCATCAATCACACTTTGCTTTAACATCAGATTGCGTTTG
TTAGAGGCGGGAATAATCACTGCTTGTTCACCACTTAGGCCACGTGCGGC
ACACAGGTTAAAAAAGCCTTCTATTTTTTCGTTAACGCCGCCTATGGCTT
GCACTTCGCCATATTGGTTTATAGAGCCGGTCAGCGCAAAACCCTGGCGT
ATGGGAATGCGGGTTAACGCCGAGATTAAACAGCATAATTCCGCCAACGA
GGCGCTGTCGCCATCGATGTGGCCATAGGATTGTTCCATGGCAATACTGG
CGGAAATTGCCAGTGGAAAAAGTTGCGCATAACTGTGGCCCAGATAGCCA
GTCAAGATCATCACCCCTTTAGAGTGGATGGGTTGACCGAGTTCTACTTC
GCGTTCGATATCGACAATACCGCGTGAGCCTGGATGCACGGTAGCGGTAA
TGCGTGCCGGTGCGCCAAAGCTGCTGCCGCCAATGTCCATGACGGTAAGG
CCGTTGACTTTGCCGATGGCTAGCCCGTGTGTGTCTATCAGAATAGTGCC
TTCCAGCATTTCATCCAGTATAGCTTCCGCAATGCGGCCATTCCGTTGTT
CGCGGGCGGCCAAGGCCAGTTCTACTTCGGTTTTATCAATTTGGCTGGCA
CCAGTTTGGCTACCAAGTAGATTGGCTTCGGCAATAATTTCCAGGCAGTT
GTTAATATGCGCGGATAGGTGGGATTGGTTTTCAGCCAGGCGGCAACTGT
GTTCTATCAGGCGTAATAAGGCGGCAGAAGTGAGCGGTTTTGCTCCGGAA
TCGTGCGCCTGTTTGCTCATCAAGGCAATAAATTGGCTGATGTTTTCTTG
ATTACGTTTGATGTGATCATCAAAATCGCAAAGTACTCTAAACATTTCGT
TAAATTCGCTATCCAGCTCTTCCAGCAGATAATAAATATCGCGAGAGCCG
ATTAGTATCACTTTAACATTCAGGGGTATTACTTCCGGTTTTAGGGTAAT
GGTATTAATACCCAGTTCGGAATACGGCGATTCAATTTCGATGCAACCGG
CCTGTAATGCGCGTTTTAAACCTTCCCAAACAAACGGATAAGTCAGTACT
TTTTCGGCATCCAGTATCAGGTAGCCGCCGTTAGCGCGGTGTAAAGAACC
GGGACAAATACGCCGATAATTGGTGACTAGTGTGCCTTGGTCGCTGATGT
ATTCTATGCGTCCAAACAGGTTTTGATAGATAGGATGCGATTCGTAAATA
ACCGGTGCGCCAAAGCCGTCTTGTTTGCAATCTACCAGAATATTGGGCAG
ATATTGTTCAATCAGGGTTTGGCGTTTACCTAAACTTTCCCGCCTATCCT
GGCTGCGGGATGGCATTAAAAAGTCGCAAATGGTATTGCTAAGATTTTTT
TCAACTTCAGCAAGATAGGTAATTACGTCATCGACATTTAGATATTTACT
ATTTAGCTCTGCAAACAGCGGTTCCAATGCCTGTTTAATGGTGTCGCTGT
CCAATTGTCGCATTTCTTCAACCAATGCGCGTCGCCATTGCGGTAATTCC
AGCAATACATCACCCAGATATTCTTCCAGTTCTTCGGTGTGCTGATGAAA
GGCATCGCGCTCTGCCTGAGGCAGTAAGGTAAACTGTTCTTCGTCCAGGG
CTTTGTCGTTGCGGATAGGTAGAAACGTAATAGTTTCGCTATCGCGGTAC
AAAGCCACGCTCATAGCGCGTGCTTTGGCGTCTACCAGATCGATGGTCGA
GTTATAACGTTGATTAAAACGGCGTTCTATGGCGGTTTTTTTTTGCTGAT
AACTAGGGCTTTCGAAAGCGGCTGGAAAGGTGGCCAGAATGTCATCAATC
AGTTTTTCTATATCTTTGCTGAATGCTTGCCCTTCGCCAGATGGCAGTTC
AACGGCGACTGGTTCGCGTGGATTTTCAAAGTTTTCCACATAGGCATACG
ATAAGGGTGCTTCTTGTTGTTCGGCAAAACCCGACAAATAATTGCTGACC
ATGGATAGGCGTCCGGTACCGGAATGCCCCATTACAAAAATATTGTAGCC
AGGTGCTTTCATGGCGGTACCAAAGGCCAGCGCCGATTGCGCACGGTTTT
GACCTAAAATACCTTGTGTGTGCTTGGTTTTGTCCAGAGAGTTTATGTCT
GGCAAGTCGATGGTCAGTTTTAGGGAGTGGGCGGGCAGTTTTAAATGATC
AAGCATGAGGTGCGTTATTGGCTGTCGGGTACGGAAAGCATGTGGTGCAT
GCGTTCGACTTTAGTTTTAAGGTAATCAACATTATCGAGATGAACATTGG
TTTCAATAGCAATTCGATTATTGACTTGTGTGCCCAGTTTAACCAGTTCG
TCAATTTTTTGCGGGTTATTGGTTATCAAGGCTATGGAGCGTACTTTTAA
ATCTTTAAGAATCAAGGCGGCAATGTCATATTGGCGTTCATCGGCCAAAT
GCCCCAAATGAATGTTGGCATCTACGGTATCCAGGCCTTGATCCTGTAAA
TTGTAGGCTTGCAGTTTTTTCAGCAGACCTATACCGCGCCCTTCTTGACG
CAGGTAAATCAAAACGCCAAAACCGGCCTGATTGATAATGTTGAGTGACA
TATCCAGTTGCGGCCCACAGTCGCAGCGGCGCGAGCCGAGTACGTCGCCA
GTAAAACACTCCGAATGTATGCGCACGGGTACATCGTCTTTATCGGCAAC
CTCACCTTTAACAAAGGCGATATGCTCTTTATCATCAATGCTGTTGGTGT
AGTAATACAGGGTGAATTCACCGTGTTTGGTTGGGATTCTGGTTTTAACT
TTATTTTCTATAGTTACTTTCACGGGTGATGAGTTCCTTAAATCGCTAGG
CTGTTTTCTGGATTTGTCCTGAAGCCTTTCTTAATAGCTTATGCAAAAGC
CACTAAGAAAGGCTCCAGGCCAGAGTGTTTAGCTTTACGTTGATATTTGC
GTTTATCGGCATAAACCAGGGCTTTATTGAACTGGTGAGCAAATTTTGCA
ACCGGATTATTTGGGGCTATTTCGGGCAAGCCCNNNNNNNNNNNNNNNNN
NNNNNNNNNNNNNNCCTCATAAACAATTAAGATAGCGCTTTTATTTGACC
ATAGAATACCAGTGAAATTCCAGAAAGACTTTGATGTGATAGTGATAGGT
GGCGGCCACGCGGGTACTGAAGCGGCTTTGGCAGCGGCGCGCTGTGGTGT
TAAAACTCTGTTATTGTCCCAAAATATTGAGACTTTGGGGCAAATGAGTT
GCAATCCGGCAATAGGTGGTATCGGTAAAGGTCATTTGGTCAAAGAAATC
GATGCCCTGGGTGGTATTATGGCCAAAGCCATCGATCACGGAGGCATACA
GTTTCGCATGCTTAATGCTAGCAAAGGCCCGGCTGTGCGTGCCACGCGTG
CCCAAGCAGACCGGCAATTGTATAAACAGGCCGTCCGTACTGCGCTGGAA
AACCAGCCAAATTTATCATTATTTCAACAAACTGTCGCGGATTTAATTGT
TGAGGGTGATCGGGTCGTCGGTGTTAAAACGCAAATGGGTCTGGATTTTC
ATGCCAAAACCGTGGTGTTAACCGCGGGTACTTTTTTGGCGGGCCGTATC
CATATTGGTTTAGAAAATTACAGTGGTGGTCGCGCAGGTGATGCTGCCTC
TGTCTCGCTTGCCGAGCGTTTACGCGAATTACCGTTCCGTATTGGCCGCT
TAAAAACGGGTACACCGCCGCGTATTGATGGGCGTAGTATCGATTACAGT
AAATTGCAGGAGCAGCATGGCGATACGCCTGTGCCAGTATTTTCGTTTAT
GGGAAACCGCAATCAGCACCCGCAGCAAATCTGTTGCCATATTACGCGTA
CCAATGCACAAACGCATGACATTATCCGTTCTGGGTTGGATCGTTCGCCC
ATGTATACCGGGGTGATAGATGGTATAGGTCCGCGTTATTGTCCGTCTAT
TGAAGATAAGGTGGTGCGTTTTGCCGAACGCGATTCGCATCAGATTTTTG
TGGAACCGGAAGGCTTGCTAACTAATGAAGTCTATCCTAACGGTATTTCT
ACCAGTTTACCGTATGATATTCAAATTCGCTTTATCCGTACCATGCTGGG
CTTTGAACAGGCAGAAATCGTGCGCCCCGGTTATGCCATAGAATATGATT
TCTTCGATCCGCGTGACTTAAAATCCTCGTTGGAAACCAAACATCTGCAA
GCTTTGTTTTTTGCCGGACAAATAAATGGTACTACGGGTTACGAAGAAGC
GGCTGCTCAAGGTTTGTTGGCTGGTGTGAATGCGGCGCGTCTGGCGCAGG
GTTTGGATAGCTGGTGTCCGGGACGCGAGGAAGCCTATATGGGGGTTATG
ATTGATGACCTCATTACGCGTGGAACCGCAGAACCCTATCGCATGTTTAC
CAGTCGCGCCGAATATCGTTTGCAACTCCGTGAAGATAATGCCGATTTGC
GCTTAACTGAACAGGGACGCAAACTAGGATTGGTTGATGATGCGCGTTGG
CAGCATTTTGAAGCAAAACGTGAAGCGATTACCCGGTTACAAACCAGTTT
[truncated: 5,102,050 more chars]
