# Supplementary material for: Genome of Methylomonas sp. AM2-LC, representing a methanotrophic bacterial species isolated from water column of a boreal, oxygen-stratified lake
Source: Front Genet. 2024 Aug 30;15:1440435. doi: 10.3389/fgene.2024.1440435 (PMC11392852; doi:10.3389/fgene.2024.1440435)
Supplement: Supplementary file 3 [file DataSheet2.ZIP › Supplementary_File_2/02.repetitive_sequences/repeat_sequence.out.gff]

##gff-version 2
##date 2024-04-15
##sequence-region repeat_sequence
Contig00001	RepeatMasker	similarity	49685	49707	9.6	+	.	Target "Motif:(AACA)n" 1 23
Contig00001	RepeatMasker	similarity	53016	53052	18.6	+	.	Target "Motif:A-rich" 1 38
Contig00001	RepeatMasker	similarity	80591	80620	0.0	+	.	Target "Motif:(CAGGTG)n" 1 30
Contig00001	RepeatMasker	similarity	139476	139515	23.5	+	.	Target "Motif:A-rich" 1 41
Contig00001	RepeatMasker	similarity	142973	142994	9.7	+	.	Target "Motif:(ACC)n" 1 22
Contig00001	RepeatMasker	similarity	164994	165051	31.9	+	.	Target "Motif:(AAGATA)n" 1 58
Contig00001	RepeatMasker	similarity	258810	258847	11.5	+	.	Target "Motif:(GCATAGTA)n" 1 42
Contig00001	RepeatMasker	similarity	270927	270960	10.1	+	.	Target "Motif:(GTTTAA)n" 1 35
Contig00001	RepeatMasker	similarity	295514	295548	12.4	+	.	Target "Motif:(CCACCG)n" 1 35
Contig00001	RepeatMasker	similarity	390584	390614	18.2	+	.	Target "Motif:(TTTGT)n" 1 31
Contig00001	RepeatMasker	similarity	414877	414921	18.3	+	.	Target "Motif:(ATATAA)n" 1 46
Contig00001	RepeatMasker	similarity	585746	585783	15.5	+	.	Target "Motif:(ATTTTGA)n" 1 39
Contig00001	RepeatMasker	similarity	607399	607432	13.7	+	.	Target "Motif:(TCAACG)n" 1 34
Contig00001	RepeatMasker	similarity	665169	665206	21.1	+	.	Target "Motif:(ATGGTT)n" 1 38
Contig00001	RepeatMasker	similarity	674597	674649	10.3	+	.	Target "Motif:(TATTTA)n" 1 49
Contig00001	RepeatMasker	similarity	674800	674864	19.3	+	.	Target "Motif:(GTGGAG)n" 1 69
Contig00001	RepeatMasker	similarity	697191	697253	0.0	+	.	Target "Motif:(GGCGGTATG)n" 1 63
Contig00001	RepeatMasker	similarity	717579	717608	10.8	+	.	Target "Motif:(GATT)n" 1 32
Contig00001	RepeatMasker	similarity	721677	721713	23.0	+	.	Target "Motif:(TTCTAT)n" 1 37
Contig00001	RepeatMasker	similarity	733324	733361	8.9	+	.	Target "Motif:(AATATT)n" 1 41
Contig00001	RepeatMasker	similarity	783397	783418	9.8	+	.	Target "Motif:(TGT)n" 1 22
Contig00001	RepeatMasker	similarity	786448	786497	29.5	+	.	Target "Motif:(CCA)n" 1 50
Contig00001	RepeatMasker	similarity	788544	788609	21.8	+	.	Target "Motif:(TTCAAT)n" 1 59
Contig00001	RepeatMasker	similarity	790769	790799	14.2	+	.	Target "Motif:(AAAC)n" 1 31
Contig00001	RepeatMasker	similarity	799768	799800	16.9	+	.	Target "Motif:(GTAGCA)n" 1 33
Contig00001	RepeatMasker	similarity	813249	813276	8.3	+	.	Target "Motif:A-rich" 1 28
Contig00001	RepeatMasker	similarity	872958	872999	21.1	+	.	Target "Motif:A-rich" 1 40
Contig00001	RepeatMasker	similarity	886202	886228	12.2	+	.	Target "Motif:(ACC)n" 1 27
Contig00001	RepeatMasker	similarity	900243	900303	24.0	+	.	Target "Motif:(GATGGT)n" 1 58
Contig00001	RepeatMasker	similarity	962463	962504	26.1	+	.	Target "Motif:(ATTAA)n" 1 43
Contig00001	RepeatMasker	similarity	985184	985224	15.7	+	.	Target "Motif:(GCACC)n" 1 38
Contig00001	RepeatMasker	similarity	991880	991910	14.2	+	.	Target "Motif:(AACTAA)n" 1 32
Contig00001	RepeatMasker	similarity	1048765	1048807	17.2	+	.	Target "Motif:(GTTAATCA)n" 1 44
Contig00001	RepeatMasker	similarity	1082110	1082152	19.3	+	.	Target "Motif:(CTTTTAA)n" 1 43
Contig00001	RepeatMasker	similarity	1083210	1083244	20.3	+	.	Target "Motif:(CTAATT)n" 1 35
Contig00001	RepeatMasker	similarity	1111791	1111828	15.4	+	.	Target "Motif:A-rich" 1 39
Contig00001	RepeatMasker	similarity	1250940	1250993	35.0	+	.	Target "Motif:(CTACTG)n" 1 54
Contig00001	RepeatMasker	similarity	1266093	1266123	11.1	+	.	Target "Motif:(GCACAA)n" 1 31
Contig00001	RepeatMasker	similarity	1305970	1306002	0.0	+	.	Target "Motif:(TGAGT)n" 1 33
Contig00001	RepeatMasker	similarity	1350026	1350060	13.2	+	.	Target "Motif:(TAAGTTT)n" 1 36
Contig00001	RepeatMasker	similarity	1378073	1378106	20.1	+	.	Target "Motif:(TATTG)n" 1 35
Contig00001	RepeatMasker	similarity	1424908	1424959	30.4	+	.	Target "Motif:(AAGCTA)n" 1 52
Contig00001	RepeatMasker	similarity	1425268	1425299	13.7	+	.	Target "Motif:(TGACCG)n" 1 34
Contig00001	RepeatMasker	similarity	1428656	1428685	11.5	+	.	Target "Motif:(AATTT)n" 1 30
Contig00001	RepeatMasker	similarity	1488777	1488804	8.2	+	.	Target "Motif:A-rich" 1 28
Contig00001	RepeatMasker	similarity	1517231	1517277	28.1	+	.	Target "Motif:(GCA)n" 1 47
Contig00001	RepeatMasker	similarity	1518500	1518538	21.9	+	.	Target "Motif:(AGTTTC)n" 1 38
Contig00001	RepeatMasker	similarity	1548786	1548824	27.6	+	.	Target "Motif:(GAACCA)n" 1 39
Contig00001	RepeatMasker	similarity	1574968	1575004	14.3	+	.	Target "Motif:(TGT)n" 1 34
Contig00001	RepeatMasker	similarity	1636110	1636151	15.4	+	.	Target "Motif:(CGACAA)n" 1 40
Contig00001	RepeatMasker	similarity	1647704	1647732	15.5	+	.	Target "Motif:(GGTTT)n" 1 30
Contig00001	RepeatMasker	similarity	1697562	1697600	2.6	+	.	Target "Motif:(TTCTGCC)n" 1 44
Contig00001	RepeatMasker	similarity	1708200	1708241	22.0	+	.	Target "Motif:(TGATCA)n" 1 42
Contig00001	RepeatMasker	similarity	1729581	1729616	22.7	+	.	Target "Motif:GA-rich" 1 36
Contig00001	RepeatMasker	similarity	1754561	1754619	23.4	+	.	Target "Motif:(TTTTAGC)n" 1 54
Contig00001	RepeatMasker	similarity	1791313	1791349	14.1	+	.	Target "Motif:(TTAGA)n" 1 34
Contig00001	RepeatMasker	similarity	1821310	1821344	13.2	+	.	Target "Motif:(ATTGCTC)n" 1 36
Contig00001	RepeatMasker	similarity	1935493	1935519	16.8	+	.	Target "Motif:(T)n" 1 27
Contig00001	RepeatMasker	similarity	1958965	1958986	9.7	+	.	Target "Motif:(GAT)n" 1 22
Contig00001	RepeatMasker	similarity	1982902	1982945	9.8	+	.	Target "Motif:(TACCTTC)n" 1 50
Contig00001	RepeatMasker	similarity	2027275	2027327	0.0	+	.	Target "Motif:(AAAGCC)n" 1 53
Contig00001	RepeatMasker	similarity	2091431	2091468	0.0	+	.	Target "Motif:(TTGAG)n" 1 38
Contig00001	RepeatMasker	similarity	2174585	2174610	12.5	+	.	Target "Motif:(GTG)n" 1 26
Contig00001	RepeatMasker	similarity	2183090	2183139	0.0	+	.	Target "Motif:(AGCAGCAAA)n" 1 50
Contig00001	RepeatMasker	similarity	2241796	2241844	31.9	+	.	Target "Motif:(CCA)n" 1 49
Contig00001	RepeatMasker	similarity	2243703	2243744	23.6	+	.	Target "Motif:A-rich" 1 41
Contig00001	RepeatMasker	similarity	2304451	2304485	13.2	+	.	Target "Motif:(TCAATCT)n" 1 36
Contig00001	RepeatMasker	similarity	2309470	2309492	5.0	+	.	Target "Motif:(TTGA)n" 1 22
Contig00001	RepeatMasker	similarity	2459949	2459999	23.9	+	.	Target "Motif:(GCAGAT)n" 1 52
Contig00001	RepeatMasker	similarity	2483613	2483656	7.9	+	.	Target "Motif:(AATA)n" 1 44
Contig00001	RepeatMasker	similarity	2501032	2501066	13.2	+	.	Target "Motif:(ATT)n" 1 36
Contig00001	RepeatMasker	similarity	2527951	2528000	20.6	+	.	Target "Motif:(TGAGTAT)n" 1 54
Contig00001	RepeatMasker	similarity	2549109	2549150	15.2	+	.	Target "Motif:(TTTAT)n" 1 39
Contig00001	RepeatMasker	similarity	2553049	2553102	26.2	+	.	Target "Motif:A-rich" 1 53
Contig00001	RepeatMasker	similarity	2588835	2588880	24.1	+	.	Target "Motif:A-rich" 1 46
Contig00001	RepeatMasker	similarity	2616362	2616389	16.8	+	.	Target "Motif:(CGG)n" 1 28
Contig00001	RepeatMasker	similarity	2658605	2658636	11.5	+	.	Target "Motif:(TTTTA)n" 1 30
Contig00001	RepeatMasker	similarity	2737902	2737967	18.7	+	.	Target "Motif:(AT)n" 1 67
Contig00001	RepeatMasker	similarity	2748845	2748912	26.2	+	.	Target "Motif:(ATATTAA)n" 1 63
Contig00001	RepeatMasker	similarity	2778246	2778281	12.8	+	.	Target "Motif:(TTTCTGC)n" 1 36
Contig00001	RepeatMasker	similarity	2819957	2819994	15.3	+	.	Target "Motif:(TATCAA)n" 1 39
Contig00001	RepeatMasker	similarity	2873252	2873285	24.1	+	.	Target "Motif:(TTTGGT)n" 1 34
Contig00001	RepeatMasker	similarity	2874505	2874557	31.4	+	.	Target "Motif:(CAACAA)n" 1 52
Contig00001	RepeatMasker	similarity	2931970	2932007	24.8	+	.	Target "Motif:(GCA)n" 1 38
Contig00001	RepeatMasker	similarity	2941971	2942013	0.0	+	.	Target "Motif:(TGAGT)n" 1 43
Contig00001	RepeatMasker	similarity	3022940	3022986	26.4	+	.	Target "Motif:(TTCTAT)n" 1 46
Contig00001	RepeatMasker	similarity	3152442	3152474	0.0	+	.	Target "Motif:(ATGCTC)n" 1 33
Contig00001	RepeatMasker	similarity	3190906	3190963	26.9	+	.	Target "Motif:(TAA)n" 1 60
Contig00001	RepeatMasker	similarity	3204661	3204693	7.2	+	.	Target "Motif:A-rich" 1 32
Contig00001	RepeatMasker	similarity	3262702	3262736	15.9	+	.	Target "Motif:(TATTTGC)n" 1 36
Contig00001	RepeatMasker	similarity	3276281	3276320	20.0	+	.	Target "Motif:(GCCACC)n" 1 40
Contig00001	RepeatMasker	similarity	3352265	3352313	22.1	+	.	Target "Motif:(TTAATTA)n" 1 50
Contig00001	RepeatMasker	similarity	3388891	3388930	27.1	+	.	Target "Motif:(TATTTG)n" 1 40
Contig00001	RepeatMasker	similarity	3407604	3407644	18.2	+	.	Target "Motif:(TGAC)n" 1 40
Contig00001	RepeatMasker	similarity	3409904	3409947	20.9	+	.	Target "Motif:(CATAAC)n" 1 44
Contig00001	RepeatMasker	similarity	3478546	3478592	11.7	+	.	Target "Motif:(AATTT)n" 1 45
Contig00001	RepeatMasker	similarity	3514993	3515022	8.1	+	.	Target "Motif:(AGCCA)n" 1 28
Contig00001	RepeatMasker	similarity	3541448	3541491	27.1	+	.	Target "Motif:A-rich" 1 44
Contig00001	RepeatMasker	similarity	3625195	3625235	26.7	+	.	Target "Motif:(GGC)n" 1 41
Contig00001	RepeatMasker	similarity	3625236	3625285	29.4	+	.	Target "Motif:(TGGCGG)n" 2 95
Contig00001	RepeatMasker	similarity	3650035	3650071	18.6	+	.	Target "Motif:(ATTATA)n" 1 38
Contig00001	RepeatMasker	similarity	3655437	3655503	29.9	+	.	Target "Motif:(AAT)n" 1 67
Contig00001	RepeatMasker	similarity	3729587	3729642	25.3	+	.	Target "Motif:(AATA)n" 1 59
Contig00001	RepeatMasker	similarity	3734423	3734446	13.9	+	.	Target "Motif:(CCA)n" 1 24
Contig00001	RepeatMasker	similarity	3738888	3738925	12.7	+	.	Target "Motif:(AATTT)n" 1 37
Contig00001	RepeatMasker	similarity	3769656	3769700	21.6	+	.	Target "Motif:A-rich" 1 46
Contig00001	RepeatMasker	similarity	3894062	3894114	23.7	+	.	Target "Motif:(TTAT)n" 1 52
Contig00001	RepeatMasker	similarity	4047313	4047336	4.7	+	.	Target "Motif:(AAAT)n" 1 23
Contig00001	RepeatMasker	similarity	4071829	4071868	18.8	+	.	Target "Motif:(TTAACCT)n" 1 38
Contig00001	RepeatMasker	similarity	4199246	4199317	27.8	+	.	Target "Motif:(AGCCAT)n" 1 69
Contig00001	RepeatMasker	similarity	4294794	4294849	25.2	+	.	Target "Motif:(CAACGC)n" 1 56
Contig00001	RepeatMasker	similarity	4327073	4327138	28.9	+	.	Target "Motif:(GAATCAA)n" 1 62
Contig00001	RepeatMasker	similarity	4330333	4330405	22.8	+	.	Target "Motif:(TTGCTG)n" 1 76
Contig00001	RepeatMasker	similarity	4421644	4421721	21.7	+	.	Target "Motif:(TTTTA)n" 1 81
Contig00001	RepeatMasker	similarity	4457148	4457190	2.4	+	.	Target "Motif:(CAAACAATAA)n" 1 43
Contig00001	RepeatMasker	similarity	4463375	4463406	3.2	+	.	Target "Motif:(AACAAT)n" 1 36
Contig00001	RepeatMasker	similarity	4504058	4504113	24.6	+	.	Target "Motif:(TAAT)n" 1 56
Contig00001	RepeatMasker	similarity	4539987	4540037	22.8	+	.	Target "Motif:A-rich" 1 52
Contig00001	RepeatMasker	similarity	4551718	4551767	15.0	+	.	Target "Motif:(CAACTT)n" 1 49
Contig00001	RepeatMasker	similarity	4566554	4566597	20.9	+	.	Target "Motif:(GCT)n" 1 44
Contig00001	RepeatMasker	similarity	4651955	4651991	25.6	+	.	Target "Motif:(GTGGAG)n" 1 37
Contig00001	RepeatMasker	similarity	4652699	4652750	30.4	+	.	Target "Motif:(ATAACC)n" 1 52
Contig00001	RepeatMasker	similarity	4702738	4702768	14.2	+	.	Target "Motif:(TTTTAG)n" 1 32
Contig00001	RepeatMasker	similarity	4811280	4811311	17.5	+	.	Target "Motif:(TTTTAG)n" 1 33
Contig00001	RepeatMasker	similarity	4811846	4811894	23.8	+	.	Target "Motif:(TTTCGG)n" 1 52
Contig00001	RepeatMasker	similarity	4860225	4860256	10.0	+	.	Target "Motif:(CCTTTA)n" 1 33
Contig00001	RepeatMasker	similarity	4880109	4880183	0.0	+	.	Target "Motif:(GGCTAGG)n" 1 75
Contig00001	RepeatMasker	similarity	4969359	4969448	28.7	+	.	Target "Motif:(GCT)n" 1 90
Contig00002	RepeatMasker	similarity	19094	19122	0.0	+	.	Target "Motif:(GAGTT)n" 1 29
Contig00002	RepeatMasker	similarity	19938	19968	0.0	+	.	Target "Motif:(TTGAG)n" 1 31
Contig00002	RepeatMasker	similarity	27941	27973	14.2	+	.	Target "Motif:A-rich" 1 33
Contig00002	RepeatMasker	similarity	67933	67976	4.7	+	.	Target "Motif:(ATGGTTCAC)n" 1 44
Contig00002	RepeatMasker	similarity	86527	87171	34.2	+	.	Target "Motif:IS3" 614 1258
Contig00002	RepeatMasker	similarity	126386	126415	7.5	+	.	Target "Motif:(GATCTT)n" 1 31
Contig00002	RepeatMasker	similarity	193526	193572	22.4	+	.	Target "Motif:(CTTCTTT)n" 1 49
Contig00002	RepeatMasker	similarity	223093	223117	8.5	+	.	Target "Motif:(ATCA)n" 1 26
Contig00002	RepeatMasker	similarity	261532	261562	7.2	+	.	Target "Motif:(CAAAT)n" 1 31
Contig00003	RepeatMasker	similarity	18880	18920	22.8	+	.	Target "Motif:(AGCAAG)n" 1 41
Contig00003	RepeatMasker	similarity	40657	40750	27.6	+	.	Target "Motif:(ATTTTA)n" 1 94
Contig00003	RepeatMasker	similarity	44209	44265	12.0	+	.	Target "Motif:(TGTT)n" 1 51
Contig00003	RepeatMasker	similarity	44510	44568	25.0	+	.	Target "Motif:(TTTG)n" 1 59
Contig00003	RepeatMasker	similarity	75384	75414	7.2	+	.	Target "Motif:(GATTT)n" 1 31
Contig00003	RepeatMasker	similarity	77306	77364	29.6	+	.	Target "Motif:(GTTT)n" 1 58
Contig00003	RepeatMasker	similarity	95542	95572	7.2	+	.	Target "Motif:(GATTT)n" 1 31
Contig00003	RepeatMasker	similarity	97464	97522	29.6	+	.	Target "Motif:(GTTT)n" 1 58
