# Supplementary material for: Genome of Methylomonas sp. AM2-LC, representing a methanotrophic bacterial species isolated from water column of a boreal, oxygen-stratified lake
Source: Front Genet. 2024 Aug 30;15:1440435. doi: 10.3389/fgene.2024.1440435 (PMC11392852; doi:10.3389/fgene.2024.1440435)
Supplement: Supplementary file 3 [file DataSheet2.ZIP › Supplementary_File_2/03.noncoding_RNA/01.ribosomal_rRNA/rRNA.gff]

Contig00001	Rfam	rRNA	829686	829801	79.6	+	.	ID=5S_rRNA_1;Rfam_family_id=5S_rRNA;Rfam_accession=RF00001;E-value=2.8e-12;trunc=no;model_start=1;model_end=119;GC-context=0.53
Contig00001	Rfam	rRNA	3051169	3051054	79.6	-	.	ID=5S_rRNA_2;Rfam_family_id=5S_rRNA;Rfam_accession=RF00001;E-value=2.8e-12;trunc=no;model_start=1;model_end=119;GC-context=0.53
Contig00001	Rfam	rRNA	3941679	3941564	79.6	-	.	ID=5S_rRNA_3;Rfam_family_id=5S_rRNA;Rfam_accession=RF00001;E-value=2.8e-12;trunc=no;model_start=1;model_end=119;GC-context=0.53
Contig00001	Rfam	rRNA	3056562	3055030	1599.7	-	.	ID=SSU_rRNA_bacteria_1;Rfam_family_id=SSU_rRNA_bacteria;Rfam_accession=RF00177;E-value=1.8e-49;trunc=no;model_start=1;model_end=1533;GC-context=0.53
Contig00001	Rfam	rRNA	824293	825825	1598.2	+	.	ID=SSU_rRNA_bacteria_2;Rfam_family_id=SSU_rRNA_bacteria;Rfam_accession=RF00177;E-value=1.9e-49;trunc=no;model_start=1;model_end=1533;GC-context=0.53
Contig00001	Rfam	rRNA	3947072	3945540	1598.1	-	.	ID=SSU_rRNA_bacteria_3;Rfam_family_id=SSU_rRNA_bacteria;Rfam_accession=RF00177;E-value=2e-49;trunc=no;model_start=1;model_end=1533;GC-context=0.53
Contig00001	Rfam	rRNA	826609	829503	2914.6	+	.	ID=LSU_rRNA_bacteria_1;Rfam_family_id=LSU_rRNA_bacteria;Rfam_accession=RF02541;E-value=2.8e-05;trunc=no;model_start=1;model_end=2925;GC-context=0.52
Contig00001	Rfam	rRNA	3944756	3941862	2914.6	-	.	ID=LSU_rRNA_bacteria_2;Rfam_family_id=LSU_rRNA_bacteria;Rfam_accession=RF02541;E-value=2.8e-05;trunc=no;model_start=1;model_end=2925;GC-context=0.52
Contig00001	Rfam	rRNA	3054246	3051352	2913.1	-	.	ID=LSU_rRNA_bacteria_3;Rfam_family_id=LSU_rRNA_bacteria;Rfam_accession=RF02541;E-value=2.8e-05;trunc=no;model_start=1;model_end=2925;GC-context=0.52
