# Supplementary material for: Genome of Methylomonas sp. AM2-LC, representing a methanotrophic bacterial species isolated from water column of a boreal, oxygen-stratified lake
Source: Front Genet. 2024 Aug 30;15:1440435. doi: 10.3389/fgene.2024.1440435 (PMC11392852; doi:10.3389/fgene.2024.1440435)
Supplement: Supplementary file 3 [file DataSheet2.ZIP › Supplementary_File_2/03.noncoding_RNA/01.ribosomal_rRNA/rRNA.stat.xls]

rRNA type	number	Rfam_id
16S_rRNA	3	SSU_rRNA_bacteria
5S_rRNA	3	5S_rRNA
23S_rRNA	3	LSU_rRNA_bacteria
