# Supplementary material for: Genome of Methylomonas sp. AM2-LC, representing a methanotrophic bacterial species isolated from water column of a boreal, oxygen-stratified lake
Source: Front Genet. 2024 Aug 30;15:1440435. doi: 10.3389/fgene.2024.1440435 (PMC11392852; doi:10.3389/fgene.2024.1440435)
Supplement: Supplementary file 3 [file DataSheet2.ZIP › Supplementary_File_2/03.noncoding_RNA/02.transfer_RNA/predicted_tRNA_list.tab]

Sequence		tRNA	Bounds	tRNA	Anti	Intron Bounds	Inf
Name	tRNA #	Begin	End	Type	Codon	Begin	End	Score	Note
--------	------	-----	------	----	-----	-----	----	------	------
Contig00001	1	197897	197973	fMet	CAT	0	0	79.1
Contig00001	2	621717	621812	Undet	NNN	0	0	21.6	pseudo
Contig00001	3	765286	765362	Arg	CCG	0	0	78.6
Contig00001	4	825887	825963	Ile	GAT	0	0	90.4
Contig00001	5	826056	826131	Ala	TGC	0	0	82.3
Contig00001	6	902112	902196	Leu	GAG	0	0	61.7
Contig00001	7	1032137	1032213	Ile2	CAT	0	0	82.5
Contig00001	8	1422259	1422335	Arg	CCT	0	0	70.8
Contig00001	9	1524617	1524693	Asp	GTC	0	0	85.9
Contig00001	10	1914028	1914117	Ser	TGA	0	0	76.0
Contig00001	11	1923808	1923878	Ile	TAT	0	0	52.8
Contig00001	12	2753381	2753457	Met	CAT	0	0	81.4
Contig00001	13	3098536	3098612	Val	GAC	0	0	79.6
Contig00001	14	3106121	3106197	Pro	GGG	0	0	65.9
Contig00001	15	3352676	3352762	Leu	TAA	0	0	70.3
Contig00001	16	3885773	3885847	Gly	GCC	0	0	83.6
Contig00001	17	3885897	3885970	Cys	GCA	0	0	72.5
Contig00001	18	4471012	4471099	Ser	GGA	0	0	80.2
Contig00001	19	4697112	4697188	Pro	TGG	0	0	78.1
Contig00001	20	4697195	4697271	Arg	TCT	0	0	85.0
Contig00001	21	4697289	4697364	His	GTG	0	0	67.9
Contig00001	22	4956271	4956196	Thr	CGT	0	0	74.1
Contig00001	23	4573579	4573505	Gln	TTG	0	0	66.1
Contig00001	24	4571219	4571135	Tyr	GTA	0	0	72.3
Contig00001	25	4571115	4571042	Gly	TCC	0	0	79.2
Contig00001	26	4571016	4570941	Thr	GGT	0	0	80.9
Contig00001	27	4569683	4569608	Trp	CCA	0	0	77.4
Contig00001	28	4463639	4463564	Lys	TTT	0	0	83.4
Contig00001	29	3971356	3971272	Leu	CAA	0	0	66.6
Contig00001	30	3945478	3945402	Ile	GAT	0	0	90.4
Contig00001	31	3945309	3945234	Ala	TGC	0	0	82.3
Contig00001	32	3658186	3658100	Leu	CAG	0	0	70.9
Contig00001	33	3654127	3654041	Leu	CAG	0	0	70.9
Contig00001	34	3516264	3516189	Val	TAC	0	0	86.6
Contig00001	35	3308969	3308879	Ser	GCT	0	0	80.1
Contig00001	36	3308812	3308736	Arg	ACG	0	0	81.5
Contig00001	37	3308719	3308644	Asn	GTT	0	0	77.2
Contig00001	38	3054968	3054892	Ile	GAT	0	0	90.4
Contig00001	39	3054799	3054724	Ala	TGC	0	0	82.3
Contig00001	40	2049737	2049662	Thr	TGT	0	0	74.0
Contig00001	41	1525378	1525303	Ala	GGC	0	0	75.4
Contig00001	42	1525277	1525202	Glu	TTC	0	0	68.4
Contig00001	43	1525130	1525055	Glu	TTC	0	0	68.4
Contig00001	44	1177694	1177611	Leu	TAG	0	0	68.6
Contig00001	45	1137598	1137523	Val	TAC	0	0	86.6
Contig00001	46	1137516	1137440	Asp	GTC	0	0	89.5
Contig00001	47	122534	122459	Phe	GAA	0	0	76.9
Contig00001	48	122130	122055	Phe	GAA	0	0	77.9
