# Supplementary material for: Genome of Methylomonas sp. AM2-LC, representing a methanotrophic bacterial species isolated from water column of a boreal, oxygen-stratified lake
Source: Front Genet. 2024 Aug 30;15:1440435. doi: 10.3389/fgene.2024.1440435 (PMC11392852; doi:10.3389/fgene.2024.1440435)
Supplement: Supplementary file 3 [file DataSheet2.ZIP › Supplementary_File_2/03.noncoding_RNA/02.transfer_RNA/predicted_tRNA_structure.txt]

Contig00001.trna1 (197897-197973)	Length: 77 bp
Type: fMet	Anticodon: CAT at 35-37 (197931-197933)	Score: 79.1
         *    |    *    |    *    |    *    |    *    |    *    |    *    |    * 
Seq: CGCGGGGTGGAGCAGCTtGGTAGCTCGTCGGGCTCATAACCCGAAGGtCGTAGGTTCAAATCCTGCCCCCGCTACCA
Str: .>>>>>>..>>>>.........<<<<.>>>>>.......<<<<<.....>>>>>.......<<<<<<<<<<<.....

Contig00001.trna2 (621717-621812)	Length: 96 bp
Type: Undet	Anticodon: NNN at 0-0 (0-0)	Score: 21.6
Possible truncation, pseudogene
         *    |    *    |    *    |    *    |    *    |    *    |    *    |    *    |    *    |    *
Seq: GGGTATTTAACGGTtAaattaaaagagcggGATAAACATGTAGAgCTTGTGGCGGAGtGCTTGCGGaCGCGGGTTCAATTCCCGCCGCCTCCACCA
Str: >>>..>.>.......................<.<.>>>.........<<<..>>.>>.><<<.<<...>>>>>.......<<<<<<....<<....

Contig00001.trna3 (765286-765362)	Length: 77 bp
Type: Arg	Anticodon: CCG at 35-37 (765320-765322)	Score: 78.6
         *    |    *    |    *    |    *    |    *    |    *    |    *    |    * 
Seq: GCGCCCTTAGCTCAGCTGGAtAGAGCGTACCCCTCCGGAGGGTAAGGcCAGAGGTTCAAATCCTCTAGGGCGCGCCA
Str: >>>>>>>..>>>>.........<<<<.>>>>>.......<<<<<.....>>>>>.......<<<<<<<<<<<<....

Contig00001.trna4 (825887-825963)	Length: 77 bp
Type: Ile	Anticodon: GAT at 35-37 (825921-825923)	Score: 90.4
         *    |    *    |    *    |    *    |    *    |    *    |    *    |    * 
Seq: GGGTCTGTAGCTCAGTTGGTtAGAGCGCACCCCTGATAAGGGTGAGGtCGGAGGTTCAAATCCTCCCAGACCCACCA
Str: >>>>>>>..>>>>.........<<<<.>>>>>.......<<<<<.....>>>>>.......<<<<<<<<<<<<....

Contig00001.trna5 (826056-826131)	Length: 76 bp
Type: Ala	Anticodon: TGC at 34-36 (826089-826091)	Score: 82.3
         *    |    *    |    *    |    *    |    *    |    *    |    *    |    *
Seq: GGGGCCATAGCTCAGCTGGGAGAGCGCCTGCCTTGCACGCAGGAGGtCAGGAGTTCGATCCTCCTTGGCTCCACCA
Str: >>>>>>>..>>>>........<<<<.>>>>>.......<<<<<.....>>>>>.......<<<<<<<<<<<<....

Contig00001.trna6 (902112-902196)	Length: 85 bp
Type: Leu	Anticodon: GAG at 35-37 (902146-902148)	Score: 61.7
         *    |    *    |    *    |    *    |    *    |    *    |    *    |    *    |    
Seq: GCCGATGTGGTGAAATTGGTaGACACGCCATCTTGAGGGGGTGGTGACGCAAGTCGTGCCGGTTCAAATCCGGCCATCGGTACCA
Str: >>>>>>>..>>>...........<<<.>>>>>.......<<<<<.>>>....<<<..>>>>>.......<<<<<<<<<<<<....

Contig00001.trna7 (1032137-1032213)	Length: 77 bp
Type: Ile2	Anticodon: CAT at 35-37 (1032171-1032173)	Score: 82.5
         *    |    *    |    *    |    *    |    *    |    *    |    *    |    * 
Seq: GGGCCCTTAGCTCAGTTGGTtAGAGCTTCCGACTCATAATCGGCAGGtCGTAGGTTCAAGTCCTACAGGGCCCACCA
Str: >>>>>>>..>>>>.........<<<<..>>>>.......<<<<......>>>>>.......<<<<<<<<<<<<....

Contig00001.trna8 (1422259-1422335)	Length: 77 bp
Type: Arg	Anticodon: CCT at 35-37 (1422293-1422295)	Score: 70.8
         *    |    *    |    *    |    *    |    *    |    *    |    *    |    * 
Seq: GTCCCGGTAGCTCAGCTGGAtAGAGTGGCCCCCTCCTAAGGGGCAGGtCGGACGTTCAAATCGTCTCCGGGACGCCA
Str: >>>>>>>..>>>>.........<<<<.>>>>>.......<<<<<.....>>>>>.......<<<<<<<<<<<<....

Contig00001.trna9 (1524617-1524693)	Length: 77 bp
Type: Asp	Anticodon: GTC at 35-37 (1524651-1524653)	Score: 85.9
         *    |    *    |    *    |    *    |    *    |    *    |    *    |    * 
Seq: GGAGCGGTAGTTCAGTTGGTtAGAATACCGGCCTGTCACGTCGGTGGtCGCGGGTTCGAGCCCCGTCCGCTCCGCCA
Str: >>>>>>>..>>>>.........<<<<.>>>>>.......<<<<<.....>>>>>.......<<<<<<<<<<<<....

Contig00001.trna10 (1914028-1914117)	Length: 90 bp
Type: Ser	Anticodon: TGA at 35-37 (1914062-1914064)	Score: 76.0
         *    |    *    |    *    |    *    |    *    |    *    |    *    |    *    |    *    
Seq: GGAGAGCTGGCTGAGCGGTcgAAAGCGGCGGTCTTGAAAACCGTTGAGGGTTTATCCCCTCCTGGGGTTCGAATCCCTAGCTCTCCGCCA
Str: >>>>>>>..>>>...........<<<.>>>>>.......<<<<<..>>>>......<<<<..>>>>>.......<<<<<<<<<<<<....

Contig00001.trna11 (1923808-1923878)	Length: 71 bp
Type: Ile	Anticodon: TAT at 32-34 (1923839-1923841)	Score: 52.8
         *    |    *    |    *    |    *    |    *    |    *    |    *    |
Seq: GCAGCGTAGTTCAGTGGTGGAACGTGGGCCTTATTAGCCTAGTGtCGGGGGTTCGATTCCCTCCGCTGCTT
Str: >>>>>>..>>>>.......<<<<.>>>>>.......<<<<<.....>>>>>.......<<<<<<<<<<<..

Contig00001.trna12 (2753381-2753457)	Length: 77 bp
Type: Met	Anticodon: CAT at 35-37 (2753415-2753417)	Score: 81.4
         *    |    *    |    *    |    *    |    *    |    *    |    *    |    * 
Seq: GGAGATATAGCTCAGTTGGTtAGAGCGGTGGATTCATAACCCACAGGtCGGTGGTTCAAGTCCACCTATCTCCACCA
Str: >>>>>>>..>>>>.........<<<<.>>>>.........<<<<.....>>>>>.......<<<<<<<<<<<<....

Contig00001.trna13 (3098536-3098612)	Length: 77 bp
Type: Val	Anticodon: GAC at 35-37 (3098570-3098572)	Score: 79.6
         *    |    *    |    *    |    *    |    *    |    *    |    *    |    * 
Seq: AGGCGCGTAGCTCAGTTGGTtAGAGCACCACCTTGACATGGTGGGGGtCGGTGGTTCGAGTCCACTCGTGCCTACCA
Str: >>>>>>>..>>>>.........<<<<.>>>>>.......<<<<<.....>>>>>.......<<<<<<<<<<<<....

Contig00001.trna14 (3106121-3106197)	Length: 77 bp
Type: Pro	Anticodon: GGG at 35-37 (3106155-3106157)	Score: 65.9
         *    |    *    |    *    |    *    |    *    |    *    |    *    |    * 
Seq: CGGGGCGTAGCGCAGTCtGGTAGCGCACTATACTGGGGGTGTAGGGGtCGTGGGTTCAAATCCCGCCGTCCCGACCA
Str: >>>>>>>..>>>>.........<<<<.>>>>>.......<<<<<.....>>>>>.......<<<<<<<<<<<<....

Contig00001.trna15 (3352676-3352762)	Length: 87 bp
Type: Leu	Anticodon: TAA at 35-37 (3352710-3352712)	Score: 70.3
         *    |    *    |    *    |    *    |    *    |    *    |    *    |    *    |    * 
Seq: GCCTCGGTGGCGAAATAGGTaGACGCACGGGACTTAAAATCCCGCGCCTGAAAGGGCGTACCGGTTCGATTCCGGTCTGAGGCACCA
Str: >>>>>>>..>>>...........<<<.>>>>>.......<<<<<.>>>>....<<<<..>>>>>.......<<<<<<<<<<<<....

Contig00001.trna16 (3885773-3885847)	Length: 75 bp
Type: Gly	Anticodon: GCC at 33-35 (3885805-3885807)	Score: 83.6
         *    |    *    |    *    |    *    |    *    |    *    |    *    |    
Seq: GCGGGAATAGCTCAGTGGTAGAGCACAACCTTGCCAAGGTTGGGGtCGCGAGTTCGAGCCTCGTTTCCCGCTCCA
Str: >>>>>>>..>>>>.......<<<<.>>>>>.......<<<<<.....>>>>>.......<<<<<<<<<<<<....

Contig00001.trna17 (3885897-3885970)	Length: 74 bp
Type: Cys	Anticodon: GCA at 33-35 (3885929-3885931)	Score: 72.5
         *    |    *    |    *    |    *    |    *    |    *    |    *    |   
Seq: GGCTGCGTAGCAAAATGGTTATGCAGCGGCCTGCAAAGCCGTATaCATCGGTTCGATTCCGATCGCAGCCTCCA
Str: >>>>>>>..>>>.........<<<.>>>>>.......<<<<<....>>>>>.......<<<<<<<<<<<<....

Contig00001.trna18 (4471012-4471099)	Length: 88 bp
Type: Ser	Anticodon: GGA at 35-37 (4471046-4471048)	Score: 80.2
         *    |    *    |    *    |    *    |    *    |    *    |    *    |    *    |    *  
Seq: GGAGAGGTGGCCGAGTGGTcgATGGCGCACGCCTGGAAAGTGTGTATACGGCAACGTATCAAGGGTTCGAATCCCTTCCTCTCCGCCA
Str: >>>>>>>..>>>>.........<<<<.>>>>>.......<<<<<.>>>>>....<<<<<.>>>>>.......<<<<<<<<<<<<....

Contig00001.trna19 (4697112-4697188)	Length: 77 bp
Type: Pro	Anticodon: TGG at 35-37 (4697146-4697148)	Score: 78.1
         *    |    *    |    *    |    *    |    *    |    *    |    *    |    * 
Seq: CGGGGTATAGCGCAGTCtGGTAGCGCGTCTGCTTTGGGAGCAGAATGtCGGGAGTTCGAATCTCTCTACCCCGACCA
Str: >>>>>>>..>>>>.........<<<<.>>>>>.......<<<<<.....>>>>>.......<<<<<<<<<<<<....

Contig00001.trna20 (4697195-4697271)	Length: 77 bp
Type: Arg	Anticodon: TCT at 35-37 (4697229-4697231)	Score: 85.0
         *    |    *    |    *    |    *    |    *    |    *    |    *    |    * 
Seq: GCGCTTGTAGCTCAGTAGGAtAGAGCATCGGCCTTCTAAGCCGAGGGtCGCAGGTTCGAATCCTGCCAAGCGTGCCA
Str: >>>>>>>..>>>>.........<<<<.>>>>>.......<<<<<.....>>>>>.......<<<<<<<<<<<<....

Contig00001.trna21 (4697289-4697364)	Length: 76 bp
Type: His	Anticodon: GTG at 34-36 (4697322-4697324)	Score: 67.9
         *    |    *    |    *    |    *    |    *    |    *    |    *    |    *
Seq: GTGAGCGTAGCTCAGTTGGTAGAGTCCCGGATTGTGATTCCGGTTGtCGTGGGTTCGAGCCCCATCGTTCACCCCA
Str: >>>>>>>..>>>>........<<<<.>>>>>.......<<<<<.....>>>>>.......<<<<<<<<<<<<....

Contig00001.trna22 (4956271-4956196)	Length: 76 bp
Type: Thr	Anticodon: CGT at 34-36 (4956238-4956236)	Score: 74.1
         *    |    *    |    *    |    *    |    *    |    *    |    *    |    *
Seq: GCCGGTGTAGCTCAGTAGGTAGAGCAGCGCACTCGTAACGCGAAGGtCGTAGGTTCGATTCCTATCTCCGGCACCA
Str: >>>>>.>..>>>>........<<<<..>>>.........<<<......>>>>>.......<<<<<<.<<<<<....

Contig00001.trna23 (4573579-4573505)	Length: 75 bp
Type: Gln	Anticodon: TTG at 33-35 (4573547-4573545)	Score: 66.1
         *    |    *    |    *    |    *    |    *    |    *    |    *    |    
Seq: TGGGCTGTCGCCAAGCGGTAAGGCACGGGGTTTTGATCTCCGCATaCCTAGGTTCGAATCCTAGCAGCCCAGCCA
Str: >>>>>>>..>>>.........<<<.>>>>>.......<<<<<.....>>>>>.......<<<<<<<<<<<<....

Contig00001.trna24 (4571219-4571135)	Length: 85 bp
Type: Tyr	Anticodon: GTA at 35-37 (4571185-4571183)	Score: 72.3
         *    |    *    |    *    |    *    |    *    |    *    |    *    |    *    |    
Seq: GGAGGGGTTCCCGAGCGGCcaAAGGGATCAGACTGTAAATCTGCCGGtTCTACCTtCGGAGGTTCGAATCCTCCCCCCTCCACCA
Str: >>>>>>>..>>>...........<<<..>>>>.......<<<<..>>.....<<...>>>>>.......<<<<<<<<<<<<....

Contig00001.trna25 (4571115-4571042)	Length: 74 bp
Type: Gly	Anticodon: TCC at 33-35 (4571083-4571081)	Score: 79.2
         *    |    *    |    *    |    *    |    *    |    *    |    *    |   
Seq: GCGGGTGTAGTTCAATGGTAGAACTCCAGCCTTCCAAGCTGATTGCGTGGGTTCGATTCCCATCACCCGCTCCA
Str: >>>>>>>..>>>>.......<<<<..>>>>.......<<<<.....>>>>>.......<<<<<<<<<<<<....

Contig00001.trna26 (4571016-4570941)	Length: 76 bp
Type: Thr	Anticodon: GGT at 34-36 (4570983-4570981)	Score: 80.9
         *    |    *    |    *    |    *    |    *    |    *    |    *    |    *
Seq: GCTCATATAGCTCAGTAGGTAGAGCACTTCCTTGGTAAGGAAGAGGtCACCGGTTCAAATCCGGTTATGAGCTCCA
Str: >>>>>>>..>>>>........<<<<.>>>>>.......<<<<<.....>>>>>.......<<<<<<<<<<<<....

Contig00001.trna27 (4569683-4569608)	Length: 76 bp
Type: Trp	Anticodon: CCA at 34-36 (4569650-4569648)	Score: 77.4
         *    |    *    |    *    |    *    |    *    |    *    |    *    |    *
Seq: AGGTCAGTAGTTCAATTGGTAGAGCAGCGGTCTCCAAAACCGCAAGtTGGGGGTTCGAGTCCCTCCTGGCCTGCCA
Str: >>>>>>>..>>>>........<<<<.>>>>>.......<<<<<.....>>>>>.......<<<<<<<<<<<<....

Contig00001.trna28 (4463639-4463564)	Length: 76 bp
Type: Lys	Anticodon: TTT at 34-36 (4463606-4463604)	Score: 83.4
         *    |    *    |    *    |    *    |    *    |    *    |    *    |    *
Seq: GGGTCGTTAGCTCAGCCGGTAGAGCACCGCACTTTTAATGCGATGGtCGTGCGTTCGAATCGCACACGACCCACCA
Str: >>>>>>>..>>>>........<<<<..>>>>.......<<<<......>>>>>.......<<<<<<<<<<<<....

Contig00001.trna29 (3971356-3971272)	Length: 85 bp
Type: Leu	Anticodon: CAA at 35-37 (3971322-3971320)	Score: 66.6
         *    |    *    |    *    |    *    |    *    |    *    |    *    |    *    |    
Seq: GCCGGGGTGGTGAAACTGGTaGACGCGCCGGATTCAAAATCCGGTTCCGAAAGGAGTGTCGGTTCGATTCCGACCCTCGGTACCA
Str: >>>>>>>..>>>...........<<<.>>>>>.......<<<<<.>>>....<<<..>>>>>.......<<<<<<<<<<<<....

Contig00001.trna30 (3945478-3945402)	Length: 77 bp
Type: Ile	Anticodon: GAT at 35-37 (3945444-3945442)	Score: 90.4
         *    |    *    |    *    |    *    |    *    |    *    |    *    |    * 
Seq: GGGTCTGTAGCTCAGTTGGTtAGAGCGCACCCCTGATAAGGGTGAGGtCGGAGGTTCAAATCCTCCCAGACCCACCA
Str: >>>>>>>..>>>>.........<<<<.>>>>>.......<<<<<.....>>>>>.......<<<<<<<<<<<<....

Contig00001.trna31 (3945309-3945234)	Length: 76 bp
Type: Ala	Anticodon: TGC at 34-36 (3945276-3945274)	Score: 82.3
         *    |    *    |    *    |    *    |    *    |    *    |    *    |    *
Seq: GGGGCCATAGCTCAGCTGGGAGAGCGCCTGCCTTGCACGCAGGAGGtCAGGAGTTCGATCCTCCTTGGCTCCACCA
Str: >>>>>>>..>>>>........<<<<.>>>>>.......<<<<<.....>>>>>.......<<<<<<<<<<<<....

Contig00001.trna32 (3658186-3658100)	Length: 87 bp
Type: Leu	Anticodon: CAG at 35-37 (3658152-3658150)	Score: 70.9
         *    |    *    |    *    |    *    |    *    |    *    |    *    |    *    |    * 
Seq: GCCGAGGTGGTGAAATTGGTaGACGCGCTAGCTTCAGGTGCTAGTAGAGGTAACTCTGTGGAGGTTCAAGTCCTCTCCTCGGCACCA
Str: >>>>>>>..>>>...........<<<.>>>>>.......<<<<<.>>>>....<<<<..>>>>>.......<<<<<<<<<<<<....

Contig00001.trna33 (3654127-3654041)	Length: 87 bp
Type: Leu	Anticodon: CAG at 35-37 (3654093-3654091)	Score: 70.9
         *    |    *    |    *    |    *    |    *    |    *    |    *    |    *    |    * 
Seq: GCCGAGGTGGTGAAATTGGTaGACGCGCTAGCTTCAGGTGCTAGTAGAGGTAACTCTGTGGAGGTTCAAGTCCTCTCCTCGGCACCA
Str: >>>>>>>..>>>...........<<<.>>>>>.......<<<<<.>>>>....<<<<..>>>>>.......<<<<<<<<<<<<....

Contig00001.trna34 (3516264-3516189)	Length: 76 bp
Type: Val	Anticodon: TAC at 34-36 (3516231-3516229)	Score: 86.6
         *    |    *    |    *    |    *    |    *    |    *    |    *    |    *
Seq: GGGTGCTTAGCTCAGCTGGGAGAGCATCGCCCTTACAAGGCGAGGGtCGGGGGTTCGAACCCCTCAGCACCCACCA
Str: >>>>>>>..>>>>........<<<<.>>>>>.......<<<<<.....>>>>>.......<<<<<<<<<<<<....

Contig00001.trna35 (3308969-3308879)	Length: 91 bp
Type: Ser	Anticodon: GCT at 35-37 (3308935-3308933)	Score: 80.1
         *    |    *    |    *    |    *    |    *    |    *    |    *    |    *    |    *    |
Seq: GGAGAGATGGCCGAGAGGCcgAAGGCGCTCCCCTGCTAAGGGAGTATGGGtCATAAGCCCATCGAGGGTTCGAATCCCTCTCTCTCCGCCA
Str: >>>>>>>..>>>...........<<<.>>>>>.......<<<<<.>>>>>.>....<<<<<<.>>>>>.......<<<<<<<<<<<<....

Contig00001.trna36 (3308812-3308736)	Length: 77 bp
Type: Arg	Anticodon: ACG at 35-37 (3308778-3308776)	Score: 81.5
         *    |    *    |    *    |    *    |    *    |    *    |    *    |    * 
Seq: GCGCCCGTAGCTCAGCTGGAtAGAGTAATCGGCTACGAACCGATCGGtCGGGAGTTCGAATCTCTCCGGGCGCGCCA
Str: >>>>>>>..>>>>.........<<<<.>>>>>.......<<<<<.....>>>>>.......<<<<<<<<<<<<....

Contig00001.trna37 (3308719-3308644)	Length: 76 bp
Type: Asn	Anticodon: GTT at 34-36 (3308686-3308684)	Score: 77.2
         *    |    *    |    *    |    *    |    *    |    *    |    *    |    *
Seq: TCCCCTGTAGCTCAGTCGGTAGAGCGGGTGACTGTTAATCACTAGGtCGGCGGTTCGAGCCCGTCCGGGGGAGCCA
Str: >>>>>>>..>>>>........<<<<.>>>>>.......<<<<<.....>>>>>.......<<<<<<<<<<<<....

Contig00001.trna38 (3054968-3054892)	Length: 77 bp
Type: Ile	Anticodon: GAT at 35-37 (3054934-3054932)	Score: 90.4
         *    |    *    |    *    |    *    |    *    |    *    |    *    |    * 
Seq: GGGTCTGTAGCTCAGTTGGTtAGAGCGCACCCCTGATAAGGGTGAGGtCGGAGGTTCAAATCCTCCCAGACCCACCA
Str: >>>>>>>..>>>>.........<<<<.>>>>>.......<<<<<.....>>>>>.......<<<<<<<<<<<<....

Contig00001.trna39 (3054799-3054724)	Length: 76 bp
Type: Ala	Anticodon: TGC at 34-36 (3054766-3054764)	Score: 82.3
         *    |    *    |    *    |    *    |    *    |    *    |    *    |    *
Seq: GGGGCCATAGCTCAGCTGGGAGAGCGCCTGCCTTGCACGCAGGAGGtCAGGAGTTCGATCCTCCTTGGCTCCACCA
Str: >>>>>>>..>>>>........<<<<.>>>>>.......<<<<<.....>>>>>.......<<<<<<<<<<<<....

Contig00001.trna40 (2049737-2049662)	Length: 76 bp
Type: Thr	Anticodon: TGT at 34-36 (2049704-2049702)	Score: 74.0
         *    |    *    |    *    |    *    |    *    |    *    |    *    |    *
Seq: GCTGGTGTAGCTCAGTCGGTAGAGCAGCTGATTTGTAATCAGCCGGtCAGGAGTTCGAATCCCCTCACTAGCTCCA
Str: >>>>>>>..>>>>........<<<<.>>>>>.......<<<<<.....>>>.>.......<.<<<<<<<<<<....

Contig00001.trna41 (1525378-1525303)	Length: 76 bp
Type: Ala	Anticodon: GGC at 34-36 (1525345-1525343)	Score: 75.4
         *    |    *    |    *    |    *    |    *    |    *    |    *    |    *
Seq: GGGGCCATAGCTCAGCTGGGAGAGCGCTTGCATGGCATGCAAGAGGtCAGCGGTTCGATCCCGCTTGGCTCCACCA
Str: >>>>>>>..>>>>........<<<<.>>>>>.......<<<<<.....>>>>>.......<<<<<<<<<<<<....

Contig00001.trna42 (1525277-1525202)	Length: 76 bp
Type: Glu	Anticodon: TTC at 35-37 (1525243-1525241)	Score: 68.4
         *    |    *    |    *    |    *    |    *    |    *    |    *    |    *
Seq: GTCCCCATCGTCTAGTGGCctAGGACACCGCCCTTTCACGGCGGTAaCGGGGGTTCGAACCCCCCTGGGGACGCCA
Str: >>>>>>>..>>>>.........<<<<.>>>>>.......<<<<<....>>>>>.......<<<<<<<<<<<<....

Contig00001.trna43 (1525130-1525055)	Length: 76 bp
Type: Glu	Anticodon: TTC at 35-37 (1525096-1525094)	Score: 68.4
         *    |    *    |    *    |    *    |    *    |    *    |    *    |    *
Seq: GTCCCCATCGTCTAGTGGCctAGGACACCGCCCTTTCACGGCGGTAaCGGGGGTTCGAACCCCCCTGGGGACGCCA
Str: >>>>>>>..>>>>.........<<<<.>>>>>.......<<<<<....>>>>>.......<<<<<<<<<<<<....

Contig00001.trna44 (1177694-1177611)	Length: 84 bp
Type: Leu	Anticodon: TAG at 35-37 (1177660-1177658)	Score: 68.6
         *    |    *    |    *    |    *    |    *    |    *    |    *    |    *    |   
Seq: GCGAGCGTGGCGAAATTGGTaGACGCGCTGGATTTAGGTTCCAGTGGTAacccCGTGGGAGTTCGAGTCTCCCCGCTCGCACCA
Str: >>>>>>>..>>>...........<<<.>>>>>.......<<<<<............>>>>>.......<<<<<<<<<<<<....

Contig00001.trna45 (1137598-1137523)	Length: 76 bp
Type: Val	Anticodon: TAC at 34-36 (1137565-1137563)	Score: 86.6
         *    |    *    |    *    |    *    |    *    |    *    |    *    |    *
Seq: GGGTGCTTAGCTCAGCTGGGAGAGCATCGCCCTTACAAGGCGAGGGtCGGGGGTTCGAACCCCTCAGCACCCACCA
Str: >>>>>>>..>>>>........<<<<.>>>>>.......<<<<<.....>>>>>.......<<<<<<<<<<<<....

Contig00001.trna46 (1137516-1137440)	Length: 77 bp
Type: Asp	Anticodon: GTC at 35-37 (1137482-1137480)	Score: 89.5
         *    |    *    |    *    |    *    |    *    |    *    |    *    |    * 
Seq: GGAGCGGTAGTTCAGTTGGTtAGAATACCGGCCTGTCACGCCGGGGGtCGCGGGTTCGAGCCCCGTCCGCTCCGCCA
Str: >>>>>>>..>>>>.........<<<<.>>>>>.......<<<<<.....>>>>>.......<<<<<<<<<<<<....

Contig00001.trna47 (122534-122459)	Length: 76 bp
Type: Phe	Anticodon: GAA at 34-36 (122501-122499)	Score: 76.9
         *    |    *    |    *    |    *    |    *    |    *    |    *    |    *
Seq: GCCCAGGTAGCTCAGTCGGTAGAGCAGAGGACTGAAAATCCTCGTGtCGACGGTTCGATTCCGCCCCTGGGCACCA
Str: >>>>>>>..>>>>........<<<<.>>>>>.......<<<<<.....>.>>>.......<<<.<<<<<<<<....

Contig00001.trna48 (122130-122055)	Length: 76 bp
Type: Phe	Anticodon: GAA at 34-36 (122097-122095)	Score: 77.9
         *    |    *    |    *    |    *    |    *    |    *    |    *    |    *
Seq: GCCCAGGTAGCTCAGTCGGTAGAGCAGAGGACTGAAAATCCTCGTGtCGACAGTTCGATTCTGTCCTTGGGCACCA
Str: >>>>>>>..>>>>........<<<<.>>>>>.......<<<<<.....>>>>>.......<<<<<<<<<<<<....
