# Supplementary material for: Genome of Methylomonas sp. AM2-LC, representing a methanotrophic bacterial species isolated from water column of a boreal, oxygen-stratified lake
Source: Front Genet. 2024 Aug 30;15:1440435. doi: 10.3389/fgene.2024.1440435 (PMC11392852; doi:10.3389/fgene.2024.1440435)
Supplement: Supplementary file 3 [file DataSheet2.ZIP › Supplementary_File_2/03.noncoding_RNA/02.transfer_RNA/tRNA.gff]

Contig00001	tRNAscan-SE	tRNA	197897	197973	79.1	+	.	ID=tRNA_0001; Type=fMet; Anti-codon=CAT; structure=".>>>>>>..>>>>.........<<<<.>>>>>.......<<<<<.....>>>>>.......<<<<<<<<<<<.....";
Contig00001	tRNAscan-SE	tRNA	1914028	1914117	76.0	+	.	ID=tRNA_0002; Type=Ser; Anti-codon=TGA; structure=">>>>>>>..>>>...........<<<.>>>>>.......<<<<<..>>>>......<<<<..>>>>>.......<<<<<<<<<<<<....";
Contig00001	tRNAscan-SE	tRNA	1923808	1923878	52.8	+	.	ID=tRNA_0003; Type=Ile; Anti-codon=TAT; structure=">>>>>>..>>>>.......<<<<.>>>>>.......<<<<<.....>>>>>.......<<<<<<<<<<<..";
Contig00001	tRNAscan-SE	tRNA	2753381	2753457	81.4	+	.	ID=tRNA_0004; Type=Met; Anti-codon=CAT; structure=">>>>>>>..>>>>.........<<<<.>>>>.........<<<<.....>>>>>.......<<<<<<<<<<<<....";
Contig00001	tRNAscan-SE	tRNA	3098536	3098612	79.6	+	.	ID=tRNA_0005; Type=Val; Anti-codon=GAC; structure=">>>>>>>..>>>>.........<<<<.>>>>>.......<<<<<.....>>>>>.......<<<<<<<<<<<<....";
Contig00001	tRNAscan-SE	tRNA	3106121	3106197	65.9	+	.	ID=tRNA_0006; Type=Pro; Anti-codon=GGG; structure=">>>>>>>..>>>>.........<<<<.>>>>>.......<<<<<.....>>>>>.......<<<<<<<<<<<<....";
Contig00001	tRNAscan-SE	tRNA	3352676	3352762	70.3	+	.	ID=tRNA_0007; Type=Leu; Anti-codon=TAA; structure=">>>>>>>..>>>...........<<<.>>>>>.......<<<<<.>>>>....<<<<..>>>>>.......<<<<<<<<<<<<....";
Contig00001	tRNAscan-SE	tRNA	3885773	3885847	83.6	+	.	ID=tRNA_0008; Type=Gly; Anti-codon=GCC; structure=">>>>>>>..>>>>.......<<<<.>>>>>.......<<<<<.....>>>>>.......<<<<<<<<<<<<....";
Contig00001	tRNAscan-SE	tRNA	3885897	3885970	72.5	+	.	ID=tRNA_0009; Type=Cys; Anti-codon=GCA; structure=">>>>>>>..>>>.........<<<.>>>>>.......<<<<<....>>>>>.......<<<<<<<<<<<<....";
Contig00001	tRNAscan-SE	tRNA	4471012	4471099	80.2	+	.	ID=tRNA_0010; Type=Ser; Anti-codon=GGA; structure=">>>>>>>..>>>>.........<<<<.>>>>>.......<<<<<.>>>>>....<<<<<.>>>>>.......<<<<<<<<<<<<....";
Contig00001	tRNAscan-SE	tRNA	4697112	4697188	78.1	+	.	ID=tRNA_0011; Type=Pro; Anti-codon=TGG; structure=">>>>>>>..>>>>.........<<<<.>>>>>.......<<<<<.....>>>>>.......<<<<<<<<<<<<....";
Contig00001	tRNAscan-SE	tRNA	621717	621812	21.6	+	.	ID=tRNA_0012; Type=Undet; Anti-codon=NNN; structure=">>>..>.>.......................<.<.>>>.........<<<..>>.>>.><<<.<<...>>>>>.......<<<<<<....<<....";
Contig00001	tRNAscan-SE	tRNA	4697195	4697271	85.0	+	.	ID=tRNA_0013; Type=Arg; Anti-codon=TCT; structure=">>>>>>>..>>>>.........<<<<.>>>>>.......<<<<<.....>>>>>.......<<<<<<<<<<<<....";
Contig00001	tRNAscan-SE	tRNA	4697289	4697364	67.9	+	.	ID=tRNA_0014; Type=His; Anti-codon=GTG; structure=">>>>>>>..>>>>........<<<<.>>>>>.......<<<<<.....>>>>>.......<<<<<<<<<<<<....";
Contig00001	tRNAscan-SE	tRNA	4956196	4956271	74.1	-	.	ID=tRNA_0015; Type=Thr; Anti-codon=CGT; structure=">>>>>.>..>>>>........<<<<..>>>.........<<<......>>>>>.......<<<<<<.<<<<<....";
Contig00001	tRNAscan-SE	tRNA	4573505	4573579	66.1	-	.	ID=tRNA_0016; Type=Gln; Anti-codon=TTG; structure=">>>>>>>..>>>.........<<<.>>>>>.......<<<<<.....>>>>>.......<<<<<<<<<<<<....";
Contig00001	tRNAscan-SE	tRNA	4571135	4571219	72.3	-	.	ID=tRNA_0017; Type=Tyr; Anti-codon=GTA; structure=">>>>>>>..>>>...........<<<..>>>>.......<<<<..>>.....<<...>>>>>.......<<<<<<<<<<<<....";
Contig00001	tRNAscan-SE	tRNA	4571042	4571115	79.2	-	.	ID=tRNA_0018; Type=Gly; Anti-codon=TCC; structure=">>>>>>>..>>>>.......<<<<..>>>>.......<<<<.....>>>>>.......<<<<<<<<<<<<....";
Contig00001	tRNAscan-SE	tRNA	4570941	4571016	80.9	-	.	ID=tRNA_0019; Type=Thr; Anti-codon=GGT; structure=">>>>>>>..>>>>........<<<<.>>>>>.......<<<<<.....>>>>>.......<<<<<<<<<<<<....";
Contig00001	tRNAscan-SE	tRNA	4569608	4569683	77.4	-	.	ID=tRNA_0020; Type=Trp; Anti-codon=CCA; structure=">>>>>>>..>>>>........<<<<.>>>>>.......<<<<<.....>>>>>.......<<<<<<<<<<<<....";
Contig00001	tRNAscan-SE	tRNA	4463564	4463639	83.4	-	.	ID=tRNA_0021; Type=Lys; Anti-codon=TTT; structure=">>>>>>>..>>>>........<<<<..>>>>.......<<<<......>>>>>.......<<<<<<<<<<<<....";
Contig00001	tRNAscan-SE	tRNA	3971272	3971356	66.6	-	.	ID=tRNA_0022; Type=Leu; Anti-codon=CAA; structure=">>>>>>>..>>>...........<<<.>>>>>.......<<<<<.>>>....<<<..>>>>>.......<<<<<<<<<<<<....";
Contig00001	tRNAscan-SE	tRNA	765286	765362	78.6	+	.	ID=tRNA_0023; Type=Arg; Anti-codon=CCG; structure=">>>>>>>..>>>>.........<<<<.>>>>>.......<<<<<.....>>>>>.......<<<<<<<<<<<<....";
Contig00001	tRNAscan-SE	tRNA	3945402	3945478	90.4	-	.	ID=tRNA_0024; Type=Ile; Anti-codon=GAT; structure=">>>>>>>..>>>>.........<<<<.>>>>>.......<<<<<.....>>>>>.......<<<<<<<<<<<<....";
Contig00001	tRNAscan-SE	tRNA	3945234	3945309	82.3	-	.	ID=tRNA_0025; Type=Ala; Anti-codon=TGC; structure=">>>>>>>..>>>>........<<<<.>>>>>.......<<<<<.....>>>>>.......<<<<<<<<<<<<....";
Contig00001	tRNAscan-SE	tRNA	3658100	3658186	70.9	-	.	ID=tRNA_0026; Type=Leu; Anti-codon=CAG; structure=">>>>>>>..>>>...........<<<.>>>>>.......<<<<<.>>>>....<<<<..>>>>>.......<<<<<<<<<<<<....";
Contig00001	tRNAscan-SE	tRNA	3654041	3654127	70.9	-	.	ID=tRNA_0027; Type=Leu; Anti-codon=CAG; structure=">>>>>>>..>>>...........<<<.>>>>>.......<<<<<.>>>>....<<<<..>>>>>.......<<<<<<<<<<<<....";
Contig00001	tRNAscan-SE	tRNA	3516189	3516264	86.6	-	.	ID=tRNA_0028; Type=Val; Anti-codon=TAC; structure=">>>>>>>..>>>>........<<<<.>>>>>.......<<<<<.....>>>>>.......<<<<<<<<<<<<....";
Contig00001	tRNAscan-SE	tRNA	3308879	3308969	80.1	-	.	ID=tRNA_0029; Type=Ser; Anti-codon=GCT; structure=">>>>>>>..>>>...........<<<.>>>>>.......<<<<<.>>>>>.>....<<<<<<.>>>>>.......<<<<<<<<<<<<....";
Contig00001	tRNAscan-SE	tRNA	3308736	3308812	81.5	-	.	ID=tRNA_0030; Type=Arg; Anti-codon=ACG; structure=">>>>>>>..>>>>.........<<<<.>>>>>.......<<<<<.....>>>>>.......<<<<<<<<<<<<....";
Contig00001	tRNAscan-SE	tRNA	3308644	3308719	77.2	-	.	ID=tRNA_0031; Type=Asn; Anti-codon=GTT; structure=">>>>>>>..>>>>........<<<<.>>>>>.......<<<<<.....>>>>>.......<<<<<<<<<<<<....";
Contig00001	tRNAscan-SE	tRNA	3054892	3054968	90.4	-	.	ID=tRNA_0032; Type=Ile; Anti-codon=GAT; structure=">>>>>>>..>>>>.........<<<<.>>>>>.......<<<<<.....>>>>>.......<<<<<<<<<<<<....";
Contig00001	tRNAscan-SE	tRNA	3054724	3054799	82.3	-	.	ID=tRNA_0033; Type=Ala; Anti-codon=TGC; structure=">>>>>>>..>>>>........<<<<.>>>>>.......<<<<<.....>>>>>.......<<<<<<<<<<<<....";
Contig00001	tRNAscan-SE	tRNA	825887	825963	90.4	+	.	ID=tRNA_0034; Type=Ile; Anti-codon=GAT; structure=">>>>>>>..>>>>.........<<<<.>>>>>.......<<<<<.....>>>>>.......<<<<<<<<<<<<....";
Contig00001	tRNAscan-SE	tRNA	2049662	2049737	74.0	-	.	ID=tRNA_0035; Type=Thr; Anti-codon=TGT; structure=">>>>>>>..>>>>........<<<<.>>>>>.......<<<<<.....>>>.>.......<.<<<<<<<<<<....";
Contig00001	tRNAscan-SE	tRNA	1525303	1525378	75.4	-	.	ID=tRNA_0036; Type=Ala; Anti-codon=GGC; structure=">>>>>>>..>>>>........<<<<.>>>>>.......<<<<<.....>>>>>.......<<<<<<<<<<<<....";
Contig00001	tRNAscan-SE	tRNA	1525202	1525277	68.4	-	.	ID=tRNA_0037; Type=Glu; Anti-codon=TTC; structure=">>>>>>>..>>>>.........<<<<.>>>>>.......<<<<<....>>>>>.......<<<<<<<<<<<<....";
Contig00001	tRNAscan-SE	tRNA	1525055	1525130	68.4	-	.	ID=tRNA_0038; Type=Glu; Anti-codon=TTC; structure=">>>>>>>..>>>>.........<<<<.>>>>>.......<<<<<....>>>>>.......<<<<<<<<<<<<....";
Contig00001	tRNAscan-SE	tRNA	1177611	1177694	68.6	-	.	ID=tRNA_0039; Type=Leu; Anti-codon=TAG; structure=">>>>>>>..>>>...........<<<.>>>>>.......<<<<<............>>>>>.......<<<<<<<<<<<<....";
Contig00001	tRNAscan-SE	tRNA	1137523	1137598	86.6	-	.	ID=tRNA_0040; Type=Val; Anti-codon=TAC; structure=">>>>>>>..>>>>........<<<<.>>>>>.......<<<<<.....>>>>>.......<<<<<<<<<<<<....";
Contig00001	tRNAscan-SE	tRNA	1137440	1137516	89.5	-	.	ID=tRNA_0041; Type=Asp; Anti-codon=GTC; structure=">>>>>>>..>>>>.........<<<<.>>>>>.......<<<<<.....>>>>>.......<<<<<<<<<<<<....";
Contig00001	tRNAscan-SE	tRNA	122459	122534	76.9	-	.	ID=tRNA_0042; Type=Phe; Anti-codon=GAA; structure=">>>>>>>..>>>>........<<<<.>>>>>.......<<<<<.....>.>>>.......<<<.<<<<<<<<....";
Contig00001	tRNAscan-SE	tRNA	122055	122130	77.9	-	.	ID=tRNA_0043; Type=Phe; Anti-codon=GAA; structure=">>>>>>>..>>>>........<<<<.>>>>>.......<<<<<.....>>>>>.......<<<<<<<<<<<<....";
Contig00001	tRNAscan-SE	tRNA	826056	826131	82.3	+	.	ID=tRNA_0044; Type=Ala; Anti-codon=TGC; structure=">>>>>>>..>>>>........<<<<.>>>>>.......<<<<<.....>>>>>.......<<<<<<<<<<<<....";
Contig00001	tRNAscan-SE	tRNA	902112	902196	61.7	+	.	ID=tRNA_0045; Type=Leu; Anti-codon=GAG; structure=">>>>>>>..>>>...........<<<.>>>>>.......<<<<<.>>>....<<<..>>>>>.......<<<<<<<<<<<<....";
Contig00001	tRNAscan-SE	tRNA	1032137	1032213	82.5	+	.	ID=tRNA_0046; Type=Ile2; Anti-codon=CAT; structure=">>>>>>>..>>>>.........<<<<..>>>>.......<<<<......>>>>>.......<<<<<<<<<<<<....";
Contig00001	tRNAscan-SE	tRNA	1422259	1422335	70.8	+	.	ID=tRNA_0047; Type=Arg; Anti-codon=CCT; structure=">>>>>>>..>>>>.........<<<<.>>>>>.......<<<<<.....>>>>>.......<<<<<<<<<<<<....";
Contig00001	tRNAscan-SE	tRNA	1524617	1524693	85.9	+	.	ID=tRNA_0048; Type=Asp; Anti-codon=GTC; structure=">>>>>>>..>>>>.........<<<<.>>>>>.......<<<<<.....>>>>>.......<<<<<<<<<<<<....";
