# Supplementary material for: Genome of Methylomonas sp. AM2-LC, representing a methanotrophic bacterial species isolated from water column of a boreal, oxygen-stratified lake
Source: Front Genet. 2024 Aug 30;15:1440435. doi: 10.3389/fgene.2024.1440435 (PMC11392852; doi:10.3389/fgene.2024.1440435)
Supplement: Supplementary file 3 [file DataSheet2.ZIP › Supplementary_File_2/03.noncoding_RNA/02.transfer_RNA/tRNA.stat.xls]

Anti-codon_type	Amino_acids_type
CAG	Leu
TAG	Leu
TTT	Lys
GAC	Val
TTC	Glu
CCA	Trp
GGG	Pro
GTC	Asp
TGT	Thr
TAC	Val
GAT	Ile
TCC	Gly
TAT	Ile
GCA	Cys
CAA	Leu
GAA	Phe
GGT	Thr
GTG	His
TGC	Ala
TGA	Ser
TAA	Leu
GAG	Leu
CGT	Thr
GGA	Ser
TCT	Arg
TTG	Gln
TGG	Pro
CCT	Arg
GCC	Gly
GCT	Ser
CAT	Ile2
CAT	fMet
CAT	Met
GTA	Tyr
NNN	Undet
GTT	Asn
CCG	Arg
GGC	Ala
ACG	Arg
