# Supplementary material for: Genome of Methylomonas sp. AM2-LC, representing a methanotrophic bacterial species isolated from water column of a boreal, oxygen-stratified lake
Source: Front Genet. 2024 Aug 30;15:1440435. doi: 10.3389/fgene.2024.1440435 (PMC11392852; doi:10.3389/fgene.2024.1440435)
Supplement: Supplementary file 3 [file DataSheet2.ZIP › Supplementary_File_2/03.noncoding_RNA/ncRNA.stat.xls]

RNA classify	Number	Family Number
rRNA	9	3
tRNA	48	37
