# Supplementary material for: Genome of Methylomonas sp. AM2-LC, representing a methanotrophic bacterial species isolated from water column of a boreal, oxygen-stratified lake
Source: Front Genet. 2024 Aug 30;15:1440435. doi: 10.3389/fgene.2024.1440435 (PMC11392852; doi:10.3389/fgene.2024.1440435)
Supplement: Supplementary file 3 [file DataSheet2.ZIP › Supplementary_File_2/05.CRISPR/CRISPR.gff]

Contig00001	CRT	repeat	1675965	1675996	.	.	.	Parent=CRISPR.1;Name=DR.1;ID=DR.1
Contig00001	CRT	repeat	1676029	1676060	.	.	.	Parent=CRISPR.1;Name=DR.2;ID=DR.2
Contig00001	CRT	repeat	1676093	1676124	.	.	.	Parent=CRISPR.1;Name=DR.3;ID=DR.3
Contig00001	CRT	repeat	1676157	1676188	.	.	.	Parent=CRISPR.1;Name=DR.4;ID=DR.4
Contig00001	CRT	repeat	1676221	1676252	.	.	.	Parent=CRISPR.1;Name=DR.5;ID=DR.5
Contig00001	CRT	repeat	1676285	1676316	.	.	.	Parent=CRISPR.1;Name=DR.6;ID=DR.6
Contig00001	CRT	repeat	1676349	1676380	.	.	.	Parent=CRISPR.1;Name=DR.7;ID=DR.7
Contig00001	CRT	repeat	1676414	1676445	.	.	.	Parent=CRISPR.1;Name=DR.8;ID=DR.8
Contig00001	CRT	repeat	1676478	1676509	.	.	.	Parent=CRISPR.1;Name=DR.9;ID=DR.9
Contig00001	CRT	repeat	1676542	1676573	.	.	.	Parent=CRISPR.1;Name=DR.10;ID=DR.10
Contig00001	CRT	repeat	1676606	1676637	.	.	.	Parent=CRISPR.1;Name=DR.11;ID=DR.11
Contig00001	CRT	repeat	1676671	1676702	.	.	.	Parent=CRISPR.1;Name=DR.12;ID=DR.12
Contig00001	CRT	repeat	1676735	1676766	.	.	.	Parent=CRISPR.1;Name=DR.13;ID=DR.13
Contig00001	CRT	repeat	1676799	1676830	.	.	.	Parent=CRISPR.1;Name=DR.14;ID=DR.14
Contig00001	CRT	repeat	1676865	1676896	.	.	.	Parent=CRISPR.1;Name=DR.15;ID=DR.15
Contig00001	CRT	repeat	1676930	1676961	.	.	.	Parent=CRISPR.1;Name=DR.16;ID=DR.16
Contig00001	CRT	repeat	1676994	1677025	.	.	.	Parent=CRISPR.1;Name=DR.17;ID=DR.17
Contig00001	CRT	repeat	1677058	1677089	.	.	.	Parent=CRISPR.1;Name=DR.18;ID=DR.18
Contig00001	CRT	repeat	1677122	1677153	.	.	.	Parent=CRISPR.1;Name=DR.19;ID=DR.19
Contig00001	CRT	repeat	1677187	1677218	.	.	.	Parent=CRISPR.1;Name=DR.20;ID=DR.20
Contig00001	CRT	repeat	1677252	1677283	.	.	.	Parent=CRISPR.1;Name=DR.21;ID=DR.21
Contig00001	CRT	repeat	1677317	1677348	.	.	.	Parent=CRISPR.1;Name=DR.22;ID=DR.22
Contig00001	CRT	repeat	1677381	1677412	.	.	.	Parent=CRISPR.1;Name=DR.23;ID=DR.23
Contig00001	CRT	repeat	1677445	1677476	.	.	.	Parent=CRISPR.1;Name=DR.24;ID=DR.24
Contig00001	CRT	repeat	1677509	1677540	.	.	.	Parent=CRISPR.1;Name=DR.25;ID=DR.25
Contig00001	CRT	repeat	1677573	1677604	.	.	.	Parent=CRISPR.1;Name=DR.26;ID=DR.26
Contig00001	CRT	repeat	1677637	1677668	.	.	.	Parent=CRISPR.1;Name=DR.27;ID=DR.27
Contig00001	CRT	repeat	1677702	1677733	.	.	.	Parent=CRISPR.1;Name=DR.28;ID=DR.28
Contig00001	CRT	repeat	1677767	1677798	.	.	.	Parent=CRISPR.1;Name=DR.29;ID=DR.29
Contig00001	CRT	repeat	1677831	1677862	.	.	.	Parent=CRISPR.1;Name=DR.30;ID=DR.30
Contig00001	CRT	repeat	1677895	1677926	.	.	.	Parent=CRISPR.1;Name=DR.31;ID=DR.31
Contig00001	CRT	repeat	1677960	1677991	.	.	.	Parent=CRISPR.1;Name=DR.32;ID=DR.32
Contig00001	CRT	repeat	1678024	1678055	.	.	.	Parent=CRISPR.1;Name=DR.33;ID=DR.33
Contig00001	CRT	repeat	1678088	1678119	.	.	.	Parent=CRISPR.1;Name=DR.34;ID=DR.34
Contig00001	CRT	repeat	1678153	1678184	.	.	.	Parent=CRISPR.1;Name=DR.35;ID=DR.35
Contig00001	CRT	repeat	1678217	1678248	.	.	.	Parent=CRISPR.1;Name=DR.36;ID=DR.36
Contig00001	CRT	repeat	1678283	1678314	.	.	.	Parent=CRISPR.1;Name=DR.37;ID=DR.37
Contig00001	CRT	repeat	1678347	1678378	.	.	.	Parent=CRISPR.1;Name=DR.38;ID=DR.38
Contig00001	CRT	repeat	1678412	1678443	.	.	.	Parent=CRISPR.1;Name=DR.39;ID=DR.39
Contig00001	CRT	repeat	1678477	1678508	.	.	.	Parent=CRISPR.1;Name=DR.40;ID=DR.40
Contig00001	CRT	repeat	1678541	1678572	.	.	.	Parent=CRISPR.1;Name=DR.41;ID=DR.41
Contig00001	CRT	repeat	1678606	1678637	.	.	.	Parent=CRISPR.1;Name=DR.42;ID=DR.42
Contig00001	CRT	repeat	1678671	1678702	.	.	.	Parent=CRISPR.1;Name=DR.43;ID=DR.43
Contig00001	CRT	repeat	1678736	1678767	.	.	.	Parent=CRISPR.1;Name=DR.44;ID=DR.44
Contig00001	CRT	repeat	1678800	1678831	.	.	.	Parent=CRISPR.1;Name=DR.45;ID=DR.45
Contig00001	CRT	repeat	1678864	1678895	.	.	.	Parent=CRISPR.1;Name=DR.46;ID=DR.46
Contig00001	CRT	repeat	1678928	1678959	.	.	.	Parent=CRISPR.1;Name=DR.47;ID=DR.47
Contig00001	CRT	repeat	1678992	1679023	.	.	.	Parent=CRISPR.1;Name=DR.48;ID=DR.48
Contig00001	CRT	repeat	1679057	1679088	.	.	.	Parent=CRISPR.1;Name=DR.49;ID=DR.49
Contig00001	CRT	repeat	1679122	1679153	.	.	.	Parent=CRISPR.1;Name=DR.50;ID=DR.50
Contig00001	CRT	repeat	1679186	1679217	.	.	.	Parent=CRISPR.1;Name=DR.51;ID=DR.51
Contig00001	CRT	repeat	1679250	1679281	.	.	.	Parent=CRISPR.1;Name=DR.52;ID=DR.52
Contig00001	CRT	repeat	1679314	1679345	.	.	.	Parent=CRISPR.1;Name=DR.53;ID=DR.53
Contig00001	CRT	repeat	1679378	1679409	.	.	.	Parent=CRISPR.1;Name=DR.54;ID=DR.54
Contig00001	CRT	repeat	1679442	1679473	.	.	.	Parent=CRISPR.1;Name=DR.55;ID=DR.55
Contig00001	CRT	repeat	1679506	1679537	.	.	.	Parent=CRISPR.1;Name=DR.56;ID=DR.56
Contig00001	CRT	repeat	1679570	1679601	.	.	.	Parent=CRISPR.1;Name=DR.57;ID=DR.57
Contig00001	CRT	CRISPR	1675965	1679601	.	.	.	Name=CRISPR.1;Id=CRISPR.1
Contig00001	CRT	repeat	2235166	2235190	.	.	.	Parent=CRISPR.2;Name=DR.1;ID=DR.1
Contig00001	CRT	repeat	2235241	2235265	.	.	.	Parent=CRISPR.2;Name=DR.2;ID=DR.2
Contig00001	CRT	CRISPR	2235166	2235265	.	.	.	Name=CRISPR.2;Id=CRISPR.2
Contig00001	CRT	repeat	2394211	2394229	.	.	.	Parent=CRISPR.3;Name=DR.1;ID=DR.1
Contig00001	CRT	repeat	2394262	2394280	.	.	.	Parent=CRISPR.3;Name=DR.2;ID=DR.2
Contig00001	CRT	CRISPR	2394211	2394280	.	.	.	Name=CRISPR.3;Id=CRISPR.3
Contig00001	CRT	repeat	2397273	2397302	.	.	.	Parent=CRISPR.4;Name=DR.1;ID=DR.1
Contig00001	CRT	repeat	2397349	2397378	.	.	.	Parent=CRISPR.4;Name=DR.2;ID=DR.2
Contig00001	CRT	CRISPR	2397273	2397378	.	.	.	Name=CRISPR.4;Id=CRISPR.4
Contig00001	CRT	repeat	2397820	2397840	.	.	.	Parent=CRISPR.5;Name=DR.1;ID=DR.1
Contig00001	CRT	repeat	2397887	2397907	.	.	.	Parent=CRISPR.5;Name=DR.2;ID=DR.2
Contig00001	CRT	CRISPR	2397820	2397907	.	.	.	Name=CRISPR.5;Id=CRISPR.5
Contig00001	CRT	repeat	2517970	2517998	.	.	.	Parent=CRISPR.6;Name=DR.1;ID=DR.1
Contig00001	CRT	repeat	2518032	2518060	.	.	.	Parent=CRISPR.6;Name=DR.2;ID=DR.2
Contig00001	CRT	repeat	2518093	2518121	.	.	.	Parent=CRISPR.6;Name=DR.3;ID=DR.3
Contig00001	CRT	repeat	2518154	2518182	.	.	.	Parent=CRISPR.6;Name=DR.4;ID=DR.4
Contig00001	CRT	repeat	2518215	2518243	.	.	.	Parent=CRISPR.6;Name=DR.5;ID=DR.5
Contig00001	CRT	repeat	2518276	2518304	.	.	.	Parent=CRISPR.6;Name=DR.6;ID=DR.6
Contig00001	CRT	repeat	2518337	2518365	.	.	.	Parent=CRISPR.6;Name=DR.7;ID=DR.7
Contig00001	CRT	repeat	2518398	2518426	.	.	.	Parent=CRISPR.6;Name=DR.8;ID=DR.8
Contig00001	CRT	repeat	2518459	2518487	.	.	.	Parent=CRISPR.6;Name=DR.9;ID=DR.9
Contig00001	CRT	repeat	2518520	2518548	.	.	.	Parent=CRISPR.6;Name=DR.10;ID=DR.10
Contig00001	CRT	repeat	2518581	2518609	.	.	.	Parent=CRISPR.6;Name=DR.11;ID=DR.11
Contig00001	CRT	repeat	2518642	2518670	.	.	.	Parent=CRISPR.6;Name=DR.12;ID=DR.12
Contig00001	CRT	repeat	2518703	2518731	.	.	.	Parent=CRISPR.6;Name=DR.13;ID=DR.13
Contig00001	CRT	repeat	2518764	2518792	.	.	.	Parent=CRISPR.6;Name=DR.14;ID=DR.14
Contig00001	CRT	repeat	2518825	2518853	.	.	.	Parent=CRISPR.6;Name=DR.15;ID=DR.15
Contig00001	CRT	repeat	2518886	2518914	.	.	.	Parent=CRISPR.6;Name=DR.16;ID=DR.16
Contig00001	CRT	repeat	2518947	2518975	.	.	.	Parent=CRISPR.6;Name=DR.17;ID=DR.17
Contig00001	CRT	repeat	2519008	2519036	.	.	.	Parent=CRISPR.6;Name=DR.18;ID=DR.18
Contig00001	CRT	repeat	2519069	2519097	.	.	.	Parent=CRISPR.6;Name=DR.19;ID=DR.19
Contig00001	CRT	repeat	2519130	2519158	.	.	.	Parent=CRISPR.6;Name=DR.20;ID=DR.20
Contig00001	CRT	repeat	2519191	2519219	.	.	.	Parent=CRISPR.6;Name=DR.21;ID=DR.21
Contig00001	CRT	repeat	2519252	2519280	.	.	.	Parent=CRISPR.6;Name=DR.22;ID=DR.22
Contig00001	CRT	repeat	2519313	2519341	.	.	.	Parent=CRISPR.6;Name=DR.23;ID=DR.23
Contig00001	CRT	repeat	2519374	2519402	.	.	.	Parent=CRISPR.6;Name=DR.24;ID=DR.24
Contig00001	CRT	repeat	2519435	2519463	.	.	.	Parent=CRISPR.6;Name=DR.25;ID=DR.25
Contig00001	CRT	repeat	2519496	2519524	.	.	.	Parent=CRISPR.6;Name=DR.26;ID=DR.26
Contig00001	CRT	repeat	2519557	2519585	.	.	.	Parent=CRISPR.6;Name=DR.27;ID=DR.27
Contig00001	CRT	repeat	2519618	2519646	.	.	.	Parent=CRISPR.6;Name=DR.28;ID=DR.28
Contig00001	CRT	repeat	2519679	2519707	.	.	.	Parent=CRISPR.6;Name=DR.29;ID=DR.29
Contig00001	CRT	repeat	2519740	2519768	.	.	.	Parent=CRISPR.6;Name=DR.30;ID=DR.30
Contig00001	CRT	CRISPR	2517970	2519768	.	.	.	Name=CRISPR.6;Id=CRISPR.6
Contig00001	CRT	repeat	4375981	4376000	.	.	.	Parent=CRISPR.7;Name=DR.1;ID=DR.1
Contig00001	CRT	repeat	4376020	4376039	.	.	.	Parent=CRISPR.7;Name=DR.2;ID=DR.2
Contig00001	CRT	repeat	4376059	4376078	.	.	.	Parent=CRISPR.7;Name=DR.3;ID=DR.3
Contig00001	CRT	repeat	4376098	4376117	.	.	.	Parent=CRISPR.7;Name=DR.4;ID=DR.4
Contig00001	CRT	CRISPR	4375981	4376117	.	.	.	Name=CRISPR.7;Id=CRISPR.7
Contig00001	CRT	repeat	4376356	4376380	.	.	.	Parent=CRISPR.8;Name=DR.1;ID=DR.1
Contig00001	CRT	repeat	4376434	4376458	.	.	.	Parent=CRISPR.8;Name=DR.2;ID=DR.2
Contig00001	CRT	CRISPR	4376356	4376458	.	.	.	Name=CRISPR.8;Id=CRISPR.8
Contig00001	CRT	repeat	4459112	4459130	.	.	.	Parent=CRISPR.9;Name=DR.1;ID=DR.1
Contig00001	CRT	repeat	4459155	4459173	.	.	.	Parent=CRISPR.9;Name=DR.2;ID=DR.2
Contig00001	CRT	repeat	4459217	4459235	.	.	.	Parent=CRISPR.9;Name=DR.3;ID=DR.3
Contig00001	CRT	CRISPR	4459112	4459235	.	.	.	Name=CRISPR.9;Id=CRISPR.9
Contig00002	CRT	repeat	148417	148444	.	.	.	Parent=CRISPR.10;Name=DR.1;ID=DR.1
Contig00002	CRT	repeat	148478	148505	.	.	.	Parent=CRISPR.10;Name=DR.2;ID=DR.2
Contig00002	CRT	CRISPR	148417	148505	.	.	.	Name=CRISPR.10;Id=CRISPR.10
Contig00002	CRT	repeat	150850	150871	.	.	.	Parent=CRISPR.11;Name=DR.1;ID=DR.1
Contig00002	CRT	repeat	150910	150931	.	.	.	Parent=CRISPR.11;Name=DR.2;ID=DR.2
Contig00002	CRT	repeat	150970	150991	.	.	.	Parent=CRISPR.11;Name=DR.3;ID=DR.3
Contig00002	CRT	CRISPR	150850	150991	.	.	.	Name=CRISPR.11;Id=CRISPR.11
Contig00002	CRT	repeat	193271	193290	.	.	.	Parent=CRISPR.12;Name=DR.1;ID=DR.1
Contig00002	CRT	repeat	193334	193353	.	.	.	Parent=CRISPR.12;Name=DR.2;ID=DR.2
Contig00002	CRT	repeat	193387	193406	.	.	.	Parent=CRISPR.12;Name=DR.3;ID=DR.3
Contig00002	CRT	repeat	193449	193468	.	.	.	Parent=CRISPR.12;Name=DR.4;ID=DR.4
Contig00002	CRT	CRISPR	193271	193468	.	.	.	Name=CRISPR.12;Id=CRISPR.12
Contig00003	CRT	repeat	80639	80661	.	.	.	Parent=CRISPR.13;Name=DR.1;ID=DR.1
Contig00003	CRT	repeat	80723	80745	.	.	.	Parent=CRISPR.13;Name=DR.2;ID=DR.2
Contig00003	CRT	repeat	80787	80809	.	.	.	Parent=CRISPR.13;Name=DR.3;ID=DR.3
Contig00003	CRT	repeat	80873	80895	.	.	.	Parent=CRISPR.13;Name=DR.4;ID=DR.4
Contig00003	CRT	CRISPR	80639	80895	.	.	.	Name=CRISPR.13;Id=CRISPR.13
Contig00003	CRT	repeat	100797	100819	.	.	.	Parent=CRISPR.14;Name=DR.1;ID=DR.1
Contig00003	CRT	repeat	100881	100903	.	.	.	Parent=CRISPR.14;Name=DR.2;ID=DR.2
Contig00003	CRT	repeat	100945	100967	.	.	.	Parent=CRISPR.14;Name=DR.3;ID=DR.3
Contig00003	CRT	repeat	101031	101053	.	.	.	Parent=CRISPR.14;Name=DR.4;ID=DR.4
Contig00003	CRT	CRISPR	100797	101053	.	.	.	Name=CRISPR.14;Id=CRISPR.14
