# Supplementary material for: Genome of Methylomonas sp. AM2-LC, representing a methanotrophic bacterial species isolated from water column of a boreal, oxygen-stratified lake
Source: Front Genet. 2024 Aug 30;15:1440435. doi: 10.3389/fgene.2024.1440435 (PMC11392852; doi:10.3389/fgene.2024.1440435)
Supplement: Supplementary file 3 [file DataSheet2.ZIP › Supplementary_File_2/05.CRISPR/CRISPR.list.xls]

CRISPR id	contig id	start	end	repeat number	Average repeat length (bp)	Spacer number	Average Spacer length (bp)
CRISPR.1	Contig00001	1675965	1679601	57	32	56	32
CRISPR.2	Contig00001	2235166	2235265	2	25	1	50
CRISPR.3	Contig00001	2394211	2394280	2	19	1	32
CRISPR.4	Contig00001	2397273	2397378	2	30	1	46
CRISPR.5	Contig00001	2397820	2397907	2	21	1	46
CRISPR.6	Contig00001	2517970	2519768	30	29	29	32
CRISPR.7	Contig00001	4375981	4376117	4	20	3	19
CRISPR.8	Contig00001	4376356	4376458	2	25	1	53
CRISPR.9	Contig00001	4459112	4459235	3	19	2	33
CRISPR.10	Contig00002	148417	148505	2	28	1	33
CRISPR.11	Contig00002	150850	150991	3	22	2	38
CRISPR.12	Contig00002	193271	193468	4	20	3	39
CRISPR.13	Contig00003	80639	80895	4	23	3	55
CRISPR.14	Contig00003	100797	101053	4	23	3	55
