# Supplementary material for: Genome of Methylomonas sp. AM2-LC, representing a methanotrophic bacterial species isolated from water column of a boreal, oxygen-stratified lake
Source: Front Genet. 2024 Aug 30;15:1440435. doi: 10.3389/fgene.2024.1440435 (PMC11392852; doi:10.3389/fgene.2024.1440435)
Supplement: Supplementary file 3 [file DataSheet2.ZIP › Supplementary_File_2/05.CRISPR/CRISPR.txt]

scaffold_id: Contig00001
CRISPR 1 Range: 1675965 - 1679601
POSITION	REPEAT				SPACER
--------	--------------------------------	--------------------------------
1675965		GTCGCGCCCCGCGTGGGCGCGTGGATTGAAAC	TTTAACGGTCATTTTAACCAAACGCATGCCAT	[ 32, 32 ]
1676029		GTCGCGCCCCGCGTGGGCGCGTGGATTGAAAC	CCGAAGTTCAGGAACCTACACTTAGTCACTGG	[ 32, 32 ]
1676093		GTCGCGCCCCGCGTGGGCGCGTGGATTGAAAC	ACCTTGGGCCGATGCACCCCTATCGCCTGTAA	[ 32, 32 ]
1676157		GTCGCGCCCCGCGTGGGCGCGTGGATTGAAAC	GCTGCGGTTTTCGAAGGCAACATAGTAGGCGT	[ 32, 32 ]
1676221		GTCGCGCCCCGCGTGGGCGCGTGGATTGAAAC	ATCCTTAAACGATTGATCAGTTAATGATACAT	[ 32, 32 ]
1676285		GTCGCGCCCCGCGTGGGCGCGTGGATTGAAAC	TGCACCTATGCAAAATGTTTTAGGTGGTGCTG	[ 32, 32 ]
1676349		GTCGCGCCCCGCGTGGGCGCGTGGATTGAAAC	AAATAATTTTATTTTATCATTTATTTGAACAAT	[ 32, 33 ]
1676414		GTCGCGCCCCGCGTGGGCGCGTGGATTGAAAC	AGCCCAAATCTCTTCTGAAACCTTTTTGGCCA	[ 32, 32 ]
1676478		GTCGCGCCCCGCGTGGGCGCGTGGATTGAAAC	TGAGCAAGTCAGGCGCGATATTGTATCTGGGA	[ 32, 32 ]
1676542		GTCGCGCCCCGCGTGGGCGCGTGGATTGAAAC	ACGGATTAATCTATTTGTCAACACAATTTAAT	[ 32, 32 ]
1676606		GTCGCGCCCCGCGTGGGCGCGTGGATTGAAAC	ATCGACCCTTTGCCAATACCGCATTTAAACCAA	[ 32, 33 ]
1676671		GTCGCGCCCCGCGTGGGCGCGTGGATTGAAAC	TAGCAGTTTTGCAATATCCGCGATTGTAAAAG	[ 32, 32 ]
1676735		GTCGCGCCCCGCGTGGGCGCGTGGATTGAAAC	ATATATCCCAGCTAATTATGCTAAACCAAGTC	[ 32, 32 ]
1676799		GTCGCGCCCCGCGTGGGCGCGTGGATTGAAAC	ACCATCCCTGGTACACCCCAAGGAAAATGACGAC	[ 32, 34 ]
1676865		GTCGCGCCCCGCGTGGGCGCGTGGATTGAAAC	GTGATGTACGCGTTCCCGTGGACAACTGACCGC	[ 32, 33 ]
1676930		GTCGCGCCCCGCGTGGGCGCGTGGATTGAAAC	CCGTCTCTGGGATAAATGCCCTTGGGACTGGA	[ 32, 32 ]
1676994		GTCGCGCCCCGCGTGGGCGCGTGGATTGAAAC	TGCTATTAATGTGGCTGAAAGACACGCCTATG	[ 32, 32 ]
1677058		GTCGCGCCCCGCGTGGGCGCGTGGATTGAAAC	AGGATCGCCTGCTCACCCAAATGGGCAAACGC	[ 32, 32 ]
1677122		GTCGCGCCCCGCGTGGGCGCGTGGATTGAAAC	CGCCTAACGATCTAACCATCCAGATTAAATCAT	[ 32, 33 ]
1677187		GTCGCGCCCCGCGTGGGCGCGTGGATTGAAAC	TAGACGATACGAACATCTTATTAATGACATCAG	[ 32, 33 ]
1677252		GTCGCGCCCCGCGTGGGCGCGTGGATTGAAAC	AATGACGTATGCCGAGCAAGCAAATTTCTTCGA	[ 32, 33 ]
1677317		GTCGCGCCCCGCGTGGGCGCGTGGATTGAAAC	TCCAGGATGAACAACACGGCACTCATGTGAAA	[ 32, 32 ]
1677381		GTCGCGCCCCGCGTGGGCGCGTGGATTGAAAC	TTTTCCTGAACGTATAATTTCAGGGTTTACGC	[ 32, 32 ]
1677445		GTCGCGCCCCGCGTGGGCGCGTGGATTGAAAC	GTATATTCCAGCCAATTACGCCAAACCATCAC	[ 32, 32 ]
1677509		GTCGCGCCCCGCGTGGGCGCGTGGATTGAAAC	AATTAATGCATCAAGATCAAAATCAGTATGAT	[ 32, 32 ]
1677573		GTCGCGCCCCGCGTGGGCGCGTGGATTGAAAC	CACAGGTTGCTGCAGCTTTTATGCTTAACGTG	[ 32, 32 ]
1677637		GTCGCGCCCCGCGTGGGCGCGTGGATTGAAAC	CCAATACACAGACTGATACGGCATATTTTTAGC	[ 32, 33 ]
1677702		GTCGCGCCCCGCGTGGGCGCGTGGATTGAAAC	GCTGGATATTAATAAGCGGAAAGCATGCTGATT	[ 32, 33 ]
1677767		GTCGCGCCCCGCGTGGGCGCGTGGATTGAAAC	TAAAATGGGATATCTTGGTCGAAATCATCAGA	[ 32, 32 ]
1677831		GTCGCGCCCCGCGTGGGCGCGTGGATTGAAAC	CTATGTGACGCGCTGTTACTCCGCCAACAGCC	[ 32, 32 ]
1677895		GTCGCGCCCCGCGTGGGCGCGTGGATTGAAAC	ATACACCACTGTCTTTTTAATCTGACCTTTTAG	[ 32, 33 ]
1677960		GTCGCGCCCCGCGTGGGCGCGTGGATTGAAAC	TTAGCGACTGAGACTCTAATCCTGTTGCCTTT	[ 32, 32 ]
1678024		GTCGCGCCCCGCGTGGGCGCGTGGATTGAAAC	TGTACTTCGCGCAAACAGACACATCTTGTCTC	[ 32, 32 ]
1678088		GTCGCGCCCCGCGTGGGCGCGTGGATTGAAAC	GTGTGTGATTATTGCCAGGAATACAAAAAACAT	[ 32, 33 ]
1678153		GTCGCGCCCCGCGTGGGCGCGTGGATTGAAAC	AGTACGTTGTAAACGCGAATCGGGAGACGTAA	[ 32, 32 ]
1678217		GTCGCGCCCCGCGTGGGCGCGTGGATTGAAAC	GTAAGTTGCATAGTAAGACGCAACGCGTAAACGT	[ 32, 34 ]
1678283		GTCGCGCCCCGCGTGGGCGCGTGGATTGAAAC	TGATTCGTCCGATGAATTTGATTTTGAGAAAG	[ 32, 32 ]
1678347		GTCGCGCCCCGCGTGGGCGCGTGGATTGAAAC	ACAGTCAGTTCGATTAAATGCGCATTTCTTAAT	[ 32, 33 ]
1678412		GTCGCGCCCCGCGTGGGCGCGTGGATTGAAAC	AGAGCGATGGAAAGACAAGCAAACTGGCGAAAA	[ 32, 33 ]
1678477		GTCGCGCCCCGCGTGGGCGCGTGGATTGAAAC	TCGGAACCCGCCGAGTCGGAAAGTTATGAATT	[ 32, 32 ]
1678541		GTCGCGCCCCGCGTGGGCGCGTGGATTGAAAC	ATCACCTAGGCGCTCTAAAAACTCACACGCCCA	[ 32, 33 ]
1678606		GTCGCGCCCCGCGTGGGCGCGTGGATTGAAAC	AGCGTCAAAATGTTTTTCAGCGCATTTTTTACA	[ 32, 33 ]
1678671		GTCGCGCCCCGCGTGGGCGCGTGGATTGAAAC	ATGCAATACTGATCGCCATGCATGTAAAATCAG	[ 32, 33 ]
1678736		GTCGCGCCCCGCGTGGGCGCGTGGATTGAAAC	CAAGGCCTTTAGCGAATGTATTTACCATGAGC	[ 32, 32 ]
1678800		GTCGCGCCCCGCGTGGGCGCGTGGATTGAAAC	TTACCGATCTGTGCAGCAAAATGTCCTTTTAC	[ 32, 32 ]
1678864		GTCGCGCCCCGCGTGGGCGCGTGGATTGAAAC	CTGTTAGTGGGTAAATTTTCTGCGCCCCAAAA	[ 32, 32 ]
1678928		GTCGCGCCCCGCGTGGGCGCGTGGATTGAAAC	AGCAAGTCGCCGCCAACAGCACCGACGATATC	[ 32, 32 ]
1678992		GTCGCGCCCCGCGTGGGCGCGTGGATTGAAAC	GAGCGACGGAGCCTCGATACTGCGTTGGTATGC	[ 32, 33 ]
1679057		GTCGCGCCCCGCGTGGGCGCGTGGATTGAAAC	TAAAAAAGCGAGCAACTGATGCGGGTCGTTACC	[ 32, 33 ]
1679122		GTCGCGCCCCGCGTGGGCGCGTGGATTGAAAC	ATAAAAAGTTGAAAATCAGTGTAATCAAGACT	[ 32, 32 ]
1679186		GTCGCGCCCCGCGTGGGCGCGTGGATTGAAAC	TGTTCTCTCCGCCGGTATCGGCGGTCTATCAT	[ 32, 32 ]
1679250		GTCGCGCCCCGCGTGGGCGCGTGGATTGAAAC	GTCGCCCTCGGGCGCTCTTGCTGCTCCCGCTC	[ 32, 32 ]
1679314		GTCGCGCCCCGCGTGGGCGCGTGGATTGAAAC	AAACTGTTGCCAACAGTATTATTAACGTATAA	[ 32, 32 ]
1679378		GTCGCGCCCCGCGTGGGCGCGTGGATTGAAAC	AACTGTTGCCAACAGTATTATTAACGTATAAA	[ 32, 32 ]
1679442		GTCGCGCCCCGCGTGGGCGCGTGGATTGAAAC	AACGATAAAAGTGCTATTAAGAGTCGGCAGAG	[ 32, 32 ]
1679506		GTCGCGCCCCGCGTGGGCGCGTGGATTGAAAC	ACCCGCACTGGTTGTAGCAAACGATGGGAAAG	[ 32, 32 ]
1679570		GTCGCGCCCCGCGTGGGGTGTGGCTTGAAACC
--------	--------------------------------	--------------------------------
Repeats: 57	Average Length: 32		Average Length: 32
CRISPR 2 Range: 2235166 - 2235265
POSITION	REPEAT				SPACER
--------	-------------------------	--------------------------------------------------
2235166		CGGTGAGGAACGAACCGCACCAAAA	GCCATACTCGCCCATATCAAACCCAAATTTTGATCAAGCCCCTTAGGGTT	[ 25, 50 ]
2235241		CGGTGAGGAACGAACCGCACCAAAA
--------	-------------------------	--------------------------------------------------
Repeats: 2	Average Length: 25		Average Length: 50
CRISPR 3 Range: 2394211 - 2394280
POSITION	REPEAT				SPACER
--------	-------------------	--------------------------------
2394211		CACGGAGAATGGGGTCACA	CGGAGAATGGGGTCACACGGAGAATGGGGTCA	[ 19, 32 ]
2394262		CACGGAGAATGGGGTCACA
--------	-------------------	--------------------------------
Repeats: 2	Average Length: 19		Average Length: 32
CRISPR 4 Range: 2397273 - 2397378
POSITION	REPEAT				SPACER
--------	------------------------------	----------------------------------------------
2397273		GGTCAGGTCTTTCAATGACGCATTTTTATG	AATTACGCCAAGAAGTCCTTTGCCTCACCGCAAGGGGGGATAATGG	[ 30, 46 ]
2397349		GGTCAGGTCTTTCAATGACGCATTTTTATG
--------	------------------------------	----------------------------------------------
Repeats: 2	Average Length: 30		Average Length: 46
CRISPR 5 Range: 2397820 - 2397907
POSITION	REPEAT				SPACER
--------	---------------------	----------------------------------------------
2397820		AATGGGGTCAGGTCTTTCAAT	GACGCATTTTTATGTTAAAATAAATGTACAGCATATACAAAGGGAT	[ 21, 46 ]
2397887		AATGGGGTCAGGTCTTTCAAT
--------	---------------------	----------------------------------------------
Repeats: 2	Average Length: 21		Average Length: 46
CRISPR 6 Range: 2517970 - 2519768
POSITION	REPEAT				SPACER
--------	-----------------------------	--------------------------------
2517970		GTGTTCCCCACGCCAGTGGGGATGAACCA	AGCGGATGTGGAATTAGGCGGAACTGATCAAAA	[ 29, 33 ]
2518032		GTGTTCCCCACGCCAGTGGGGATGAACCT	CCACCATTACAAGTGCCGTCTGAAATGCGTGG	[ 29, 32 ]
2518093		GTGTTCCCCACGCCAGTGGGGATGAACCG	CAATGGGCCAAGAGATGGTTAACAAACTTTTC	[ 29, 32 ]
2518154		GTGTTCCCCACGCCAGTGGGGATGAACCG	TAACATTCGGATGTTATTCATTTTACTGCAAT	[ 29, 32 ]
2518215		GTGTTCCCCACGCCAGTGGGGATGAACCG	CCTATTGTTTTAGAAATACCACCCGCGTACCT	[ 29, 32 ]
2518276		GTGTTCCCCACGCCAGTGGGGATGAACCG	ACTCAATTACACATCCTTTTTTAAGGAAAAGA	[ 29, 32 ]
2518337		GTGTTCCCCACGCCAGTGGGGATGAACCG	CTTTGGAACGGTACAGGCTAATGCTTATTTTG	[ 29, 32 ]
2518398		GTGTTCCCCACGCCAGTGGGGATGAACCG	TGTGGGCATTAGTGCTGCTTTTGCAATAACCC	[ 29, 32 ]
2518459		GTGTTCCCCACGCCAGTGGGGATGAACCG	GCAACCAAACTCCATCCATACCTTTTTAGGGT	[ 29, 32 ]
2518520		GTGTTCCCCACGCCAGTGGGGATGAACCG	CATCATTCTATCGCCCCTGTAACACGTTTTTG	[ 29, 32 ]
2518581		GTGTTCCCCACGCCAGTGGGGATGAACCG	CTTTTATGGGAACGTATCCGGGAACTAGGCTG	[ 29, 32 ]
2518642		GTGTTCCCCACGCCAGTGGGGATGAACCG	TAACTCCAGACTGTATTCATGATAATTCACTA	[ 29, 32 ]
2518703		GTGTTCCCCACGCCAGTGGGGATGAACCG	TTAAAAAATAGTTGCATTAAATCGTAACTGTG	[ 29, 32 ]
2518764		GTGTTCCCCACGCCAGTGGGGATGAACCG	GTGTGTGGAACTGGACAACGAACGACACCAGT	[ 29, 32 ]
2518825		GTGTTCCCCACGCCAGTGGGGATGAACCG	CAAGCAGCCGAAGCGGTACCGGCGTAATCACC	[ 29, 32 ]
2518886		GTGTTCCCCACGCCAGTGGGGATGAACCG	CAGGTTTTGATGTGGGGGTATCTGCGTGTGGA	[ 29, 32 ]
2518947		GTGTTCCCCACGCCAGTGGGGATGAACCG	CAGGTTTTGATGTGGGGGTATCTGCGTGTGGA	[ 29, 32 ]
2519008		GTGTTCCCCACGCCAGTGGGGATGAACCG	GCACTTATAATGGTATTGATTATTACATTAAC	[ 29, 32 ]
2519069		GTGTTCCCCACGCCAGTGGGGATGAACCG	CACAGGCCGCGCAAAATATGACGGCTAATAAC	[ 29, 32 ]
2519130		GTGTTCCCCACGCCAGTGGGGATGAACCG	TTGGTACTAATACCCCGTTTTGTACGCTATAT	[ 29, 32 ]
2519191		GTGTTCCCCACGCCAGTGGGGATGAACCG	GCATTGAACTAAATTCCCAGATATGGGGCGCG	[ 29, 32 ]
2519252		GTGTTCCCCACGCCAGTGGGGATGAACCG	AGCATGATGGAACGGCGGTGGTGTATTTTGGT	[ 29, 32 ]
2519313		GTGTTCCCCACGCCAGTGGGGATGAACCG	ATTGCCAAAACCCATGGCATTAAATGCGTTGC	[ 29, 32 ]
2519374		GTGTTCCCCACGCCAGTGGGGATGAACCG	CCCTTACAACAGAGCAGAATAAAATCGCTTAA	[ 29, 32 ]
2519435		GTGTTCCCCACGCCAGTGGGGATGAATCG	ACTGTCGAAACCTTTATCGCTACGCGGCGGAA	[ 29, 32 ]
2519496		GTGTTCCCCACGTCAGTGGGGATGAACCG	TTTATCGAACTGTGATAGGTTGTTGAATTGAT	[ 29, 32 ]
2519557		GTGTTCCCCACGTCAGTGGGGATGAACCG	CAATCAATACATATAACCGTGCTGACTTTATA	[ 29, 32 ]
2519618		GTGTTCCCCACGCCAGTGGGGATGAACCG	CAAAAGTTATCACGTTTAGCGAAAACGCTGAT	[ 29, 32 ]
2519679		GTGTTCCCCACGCCAGTGGGGATGAACCG	GCTCTGATCAATGGTCAGGAAGAGAAAGCAAT	[ 29, 32 ]
2519740		GTGTTCCCCACGCCAGTGGGGATGAACCG
--------	-----------------------------	--------------------------------
Repeats: 30	Average Length: 29		Average Length: 32
CRISPR 7 Range: 4375981 - 4376117
POSITION	REPEAT				SPACER
--------	--------------------	-------------------
4375981		TCGGCAGCCAGTCAGTGTAC	CTGGTCAGCCTTGCCATGA	[ 20, 19 ]
4376020		TCGGCAGCCAGTCAGTGTAC	CTGGTCAGCCTTGCCCTGA	[ 20, 19 ]
4376059		TCGACAGTCAGCCGGTATAC	CTGGTCAGCCTTGCCATGA	[ 20, 19 ]
4376098		TCGGCAGCCAGTCGGTGCGC
--------	--------------------	-------------------
Repeats: 4	Average Length: 20		Average Length: 19
CRISPR 8 Range: 4376356 - 4376458
POSITION	REPEAT				SPACER
--------	-------------------------	-----------------------------------------------------
4376356		CCTGGTCAGCCTTGCCCTGATCGAC	AGTCAGCCGGTATACCTGGTCAGCCTTGCCATGATCGGCAGCCAGTCGGTGCG	[ 25, 53 ]
4376434		CCTGGTCAGCCTTGCCCTGATCGAC
--------	-------------------------	-----------------------------------------------------
Repeats: 2	Average Length: 25		Average Length: 53
CRISPR 9 Range: 4459112 - 4459235
POSITION	REPEAT				SPACER
--------	-------------------	---------------------------------
4459112		GGTGTCCGAATACCGGGAA	GGTGGCAGGTAAAATACCCTGTGA	[ 19, 24 ]
4459155		CTTGTCCGAATACCGGGAA	GTATTGGCGGCTGTTCCCGCTATGTGGACAAGTCATAAAAAAC	[ 19, 43 ]
4459217		CTTGTCCGAATACCGGGAA
--------	-------------------	---------------------------------
Repeats: 3	Average Length: 19		Average Length: 33
scaffold_id: Contig00002
CRISPR 10 Range: 148417 - 148505
POSITION	REPEAT				SPACER
--------	----------------------------	---------------------------------
148417		GTTTAACGCTGTATAAGCGGCTAATAAA	ATACAGCTGTACCAATAACCATAGATACATGAC	[ 28, 33 ]
148478		GTTTAACGCTGTATAAGCGGCTAATAAA
--------	----------------------------	---------------------------------
Repeats: 2	Average Length: 28		Average Length: 33
CRISPR 11 Range: 150850 - 150991
POSITION	REPEAT				SPACER
--------	----------------------	--------------------------------------
150850		TTAACGCTGTATAAGCGGCTAA	TAAATAAGTCAAAGCACACACTTTCAAGTGTATTACGA	[ 22, 38 ]
150910		TTAACGCTGTATAAGCGGCTAA	TAAAGAATGCATTGGCGCGCAGGTTGAAAGCTGACGGT	[ 22, 38 ]
150970		TTAACGCTGTATAAGCGGCTAA
--------	----------------------	--------------------------------------
Repeats: 3	Average Length: 22		Average Length: 38
CRISPR 12 Range: 193271 - 193468
POSITION	REPEAT				SPACER
--------	--------------------	---------------------------------------
193271		TAGGTTTCTGGCGATATAGA	TAAAACACAATAGTTTTTACAGCTAATTAACAATAAAAATAGG	[ 20, 43 ]
193334		TAGGTTTTTGGCGGCATCAC	CTGCTTTTAGTTTATTCCACAGGATAATATAGT	[ 20, 33 ]
193387		TAGGTTTTTGGCGGCATCAC	AGAAATAATAGATAGGATAATGGCTGGATAAAATGTAAAAAA	[ 20, 42 ]
193449		TAGGTTACTGGCTGCAAAAC
--------	--------------------	---------------------------------------
Repeats: 4	Average Length: 20		Average Length: 39
scaffold_id: Contig00003
CRISPR 13 Range: 80639 - 80895
POSITION	REPEAT				SPACER
--------	-----------------------	-------------------------------------------------------
80639		CAACCCGTCAGCTATAACTACCA	CTTGTTGATGAAATTAGGCTAAAAAGTGGCTTCTATCTTCCTATTCCAGGCCTCAAAAAAC	[ 23, 61 ]
80723		CGACCCGTCAGCTATAACTACCG	GTTTTTTTACGACCCGTCAGCTATAACTACCGGTTTTTTTA	[ 23, 41 ]
80787		CGACCCGTCAGCTATAACTACCG	AAATTGAGGCTAGGCTATAGGTCTATTTGATGTGAAAAAGCTTCCTGTCACCTATAACTACCG	[ 23, 63 ]
80873		CAACCTGTCACCTATAACTACCG
--------	-----------------------	-------------------------------------------------------
Repeats: 4	Average Length: 23		Average Length: 55
CRISPR 14 Range: 100797 - 101053
POSITION	REPEAT				SPACER
--------	-----------------------	-------------------------------------------------------
100797		CAACCCGTCAGCTATAACTACCA	CTTGTTGATGAAATTAGGCTAAAAAGTGGCTTCTATCTTCCTATTCCAGGCCTCAAAAAAC	[ 23, 61 ]
100881		CGACCCGTCAGCTATAACTACCG	GTTTTTTTACGACCCGTCAGCTATAACTACCGGTTTTTTTA	[ 23, 41 ]
100945		CGACCCGTCAGCTATAACTACCG	AAATTGAGGCTAGGCTATAGGTCTATTTGATGTGAAAAAGCTTCCTGTCACCTATAACTACCG	[ 23, 63 ]
101031		CAACCTGTCACCTATAACTACCG
--------	-----------------------	-------------------------------------------------------
Repeats: 4	Average Length: 23		Average Length: 55
