# Supplementary material for: Genome of Methylomonas sp. AM2-LC, representing a methanotrophic bacterial species isolated from water column of a boreal, oxygen-stratified lake
Source: Front Genet. 2024 Aug 30;15:1440435. doi: 10.3389/fgene.2024.1440435 (PMC11392852; doi:10.3389/fgene.2024.1440435)
Supplement: Supplementary file 3 [file DataSheet2.ZIP › Supplementary_File_2/06.genomic_island/Genomic_island.list.xls]

#Genomic_island	scaffold_id	Start	End	Length
Genomic_island_1	Contig00001	770791	778218	7428
Genomic_island_2	Contig00001	948029	969227	21199
Genomic_island_3	Contig00001	1000382	1007392	7011
Genomic_island_4	Contig00001	1513557	1519982	6426
Genomic_island_5	Contig00001	1850229	1856257	6029
Genomic_island_6	Contig00001	2469411	2493424	24014
Genomic_island_7	Contig00001	2547891	2565135	17245
Genomic_island_8	Contig00001	2720516	2725475	4960
Genomic_island_9	Contig00001	3641683	3649989	8307
Genomic_island_10	Contig00001	4696864	4701195	4332
Genomic_island_11	Contig00001	4762572	4769673	7102
Genomic_island_12	Contig00001	4822116	4828584	6469
Genomic_island_13	Contig00001	4856188	4872865	16678
Genomic_island_14	Contig00001	4881130	4889676	8547
Genomic_island_15	Contig00002	7213	16164	8952
Genomic_island_16	Contig00002	75069	86284	11216
Genomic_island_17	Contig00002	110017	125508	15492
Genomic_island_18	Contig00002	140414	165839	25426
Genomic_island_19	Contig00002	183312	186786	3475
Genomic_island_20	Contig00002	223044	247765	24722
Genomic_island_21	Contig00002	249553	262652	13100
Genomic_island_22	Contig00003	12612	25969	13358
Genomic_island_23	Contig00003	78398	91098	12701
Genomic_island_24	Contig00003	98556	111256	12701
