# Supplementary material for: Genome of Methylomonas sp. AM2-LC, representing a methanotrophic bacterial species isolated from water column of a boreal, oxygen-stratified lake
Source: Front Genet. 2024 Aug 30;15:1440435. doi: 10.3389/fgene.2024.1440435 (PMC11392852; doi:10.3389/fgene.2024.1440435)
Supplement: Supplementary file 3 [file DataSheet2.ZIP › Supplementary_File_2/06.genomic_island/Genomic_island_component/Genomic_island_1.xls]

gene_id
GE000723
cds000723
GE000724
cds000724
GE000725
cds000725
GE000726
cds000726
GE000727
cds000727
GE000728
cds000728
GE000729
cds000729
GE000730
cds000730
GE000731
cds000731
GE000732
cds000732
GE000733
cds000733
