# Supplementary material for: Genome of Methylomonas sp. AM2-LC, representing a methanotrophic bacterial species isolated from water column of a boreal, oxygen-stratified lake
Source: Front Genet. 2024 Aug 30;15:1440435. doi: 10.3389/fgene.2024.1440435 (PMC11392852; doi:10.3389/fgene.2024.1440435)
Supplement: Supplementary file 3 [file DataSheet2.ZIP › Supplementary_File_2/06.genomic_island/Genomic_island_component/Genomic_island_10.xls]

gene_id
GE004212
cds004212
GE004213
cds004213
GE004214
cds004214
GE004215
cds004215
GE004216
cds004216
GE004217
cds004217
GE004218
cds004218
GE004219
cds004219
