# Supplementary material for: Genome of Methylomonas sp. AM2-LC, representing a methanotrophic bacterial species isolated from water column of a boreal, oxygen-stratified lake
Source: Front Genet. 2024 Aug 30;15:1440435. doi: 10.3389/fgene.2024.1440435 (PMC11392852; doi:10.3389/fgene.2024.1440435)
Supplement: Supplementary file 3 [file DataSheet2.ZIP › Supplementary_File_2/06.genomic_island/Genomic_island_component/Genomic_island_11.xls]

gene_id
GE004277
cds004277
GE004278
cds004278
GE004279
cds004279
GE004280
cds004280
GE004281
cds004281
GE004282
cds004282
GE004283
cds004283
GE004284
cds004284
