# Supplementary material for: Genome of Methylomonas sp. AM2-LC, representing a methanotrophic bacterial species isolated from water column of a boreal, oxygen-stratified lake
Source: Front Genet. 2024 Aug 30;15:1440435. doi: 10.3389/fgene.2024.1440435 (PMC11392852; doi:10.3389/fgene.2024.1440435)
Supplement: Supplementary file 3 [file DataSheet2.ZIP › Supplementary_File_2/06.genomic_island/Genomic_island_component/Genomic_island_12.xls]

gene_id
GE004337
cds004337
GE004338
cds004338
GE004339
cds004339
GE004340
cds004340
GE004341
cds004341
GE004342
cds004342
GE004343
cds004343
GE004344
cds004344
GE004345
cds004345
