# Supplementary material for: Genome of Methylomonas sp. AM2-LC, representing a methanotrophic bacterial species isolated from water column of a boreal, oxygen-stratified lake
Source: Front Genet. 2024 Aug 30;15:1440435. doi: 10.3389/fgene.2024.1440435 (PMC11392852; doi:10.3389/fgene.2024.1440435)
Supplement: Supplementary file 3 [file DataSheet2.ZIP › Supplementary_File_2/06.genomic_island/Genomic_island_component/Genomic_island_13.xls]

gene_id
GE004373
cds004373
GE004374
cds004374
GE004375
cds004375
GE004376
cds004376
GE004377
cds004377
GE004378
cds004378
GE004379
cds004379
GE004380
cds004380
GE004381
cds004381
GE004382
cds004382
GE004383
cds004383
GE004384
cds004384
GE004385
cds004385
