# Supplementary material for: Genome of Methylomonas sp. AM2-LC, representing a methanotrophic bacterial species isolated from water column of a boreal, oxygen-stratified lake
Source: Front Genet. 2024 Aug 30;15:1440435. doi: 10.3389/fgene.2024.1440435 (PMC11392852; doi:10.3389/fgene.2024.1440435)
Supplement: Supplementary file 3 [file DataSheet2.ZIP › Supplementary_File_2/06.genomic_island/Genomic_island_component/Genomic_island_15.xls]

gene_id
GE004489
cds004489
GE004490
cds004490
GE004491
cds004491
GE004492
cds004492
GE004493
cds004493
GE004494
cds004494
GE004495
cds004495
GE004496
cds004496
