# Supplementary material for: Genome of Methylomonas sp. AM2-LC, representing a methanotrophic bacterial species isolated from water column of a boreal, oxygen-stratified lake
Source: Front Genet. 2024 Aug 30;15:1440435. doi: 10.3389/fgene.2024.1440435 (PMC11392852; doi:10.3389/fgene.2024.1440435)
Supplement: Supplementary file 3 [file DataSheet2.ZIP › Supplementary_File_2/06.genomic_island/Genomic_island_component/Genomic_island_16.xls]

gene_id
GE004556
cds004556
GE004557
cds004557
GE004558
cds004558
GE004559
cds004559
GE004560
cds004560
GE004561
cds004561
GE004562
cds004562
GE004563
cds004563
GE004564
cds004564
GE004565
cds004565
GE004566
cds004566
GE004567
cds004567
GE004568
cds004568
GE004569
cds004569
GE004570
cds004570
GE004571
cds004571
