# Supplementary material for: Genome of Methylomonas sp. AM2-LC, representing a methanotrophic bacterial species isolated from water column of a boreal, oxygen-stratified lake
Source: Front Genet. 2024 Aug 30;15:1440435. doi: 10.3389/fgene.2024.1440435 (PMC11392852; doi:10.3389/fgene.2024.1440435)
Supplement: Supplementary file 3 [file DataSheet2.ZIP › Supplementary_File_2/06.genomic_island/Genomic_island_component/Genomic_island_17.xls]

gene_id
GE004600
cds004600
GE004601
cds004601
GE004602
cds004602
GE004603
cds004603
GE004604
cds004604
GE004605
cds004605
GE004606
cds004606
GE004607
cds004607
GE004608
cds004608
GE004609
cds004609
GE004610
cds004610
GE004611
cds004611
GE004612
cds004612
GE004613
cds004613
GE004614
cds004614
GE004615
cds004615
GE004616
cds004616
GE004617
cds004617
GE004618
cds004618
GE004619
cds004619
