# Supplementary material for: Genome of Methylomonas sp. AM2-LC, representing a methanotrophic bacterial species isolated from water column of a boreal, oxygen-stratified lake
Source: Front Genet. 2024 Aug 30;15:1440435. doi: 10.3389/fgene.2024.1440435 (PMC11392852; doi:10.3389/fgene.2024.1440435)
Supplement: Supplementary file 3 [file DataSheet2.ZIP › Supplementary_File_2/06.genomic_island/Genomic_island_component/Genomic_island_18.xls]

gene_id
GE004637
cds004637
GE004638
cds004638
GE004639
cds004639
GE004640
cds004640
GE004641
cds004641
GE004642
cds004642
GE004643
cds004643
GE004644
cds004644
GE004645
cds004645
GE004646
cds004646
GE004647
cds004647
GE004648
cds004648
GE004649
cds004649
GE004650
cds004650
GE004651
cds004651
GE004652
cds004652
GE004653
cds004653
GE004654
cds004654
GE004655
cds004655
GE004656
cds004656
GE004657
cds004657
GE004658
cds004658
GE004659
cds004659
GE004660
cds004660
GE004661
cds004661
GE004662
cds004662
GE004663
cds004663
GE004664
cds004664
GE004665
cds004665
GE004666
cds004666
GE004667
cds004667
GE004668
cds004668
