# Supplementary material for: Genome of Methylomonas sp. AM2-LC, representing a methanotrophic bacterial species isolated from water column of a boreal, oxygen-stratified lake
Source: Front Genet. 2024 Aug 30;15:1440435. doi: 10.3389/fgene.2024.1440435 (PMC11392852; doi:10.3389/fgene.2024.1440435)
Supplement: Supplementary file 3 [file DataSheet2.ZIP › Supplementary_File_2/06.genomic_island/Genomic_island_component/Genomic_island_2.xls]

gene_id
GE000874
cds000874
GE000875
cds000875
GE000876
cds000876
GE000877
cds000877
GE000878
cds000878
GE000879
cds000879
GE000880
cds000880
GE000881
cds000881
GE000882
cds000882
GE000883
cds000883
GE000884
cds000884
GE000885
cds000885
GE000886
cds000886
GE000887
cds000887
GE000888
cds000888
GE000889
cds000889
GE000890
cds000890
GE000891
cds000891
GE000892
cds000892
GE000893
cds000893
GE000894
cds000894
GE000895
cds000895
