# Supplementary material for: Genome of Methylomonas sp. AM2-LC, representing a methanotrophic bacterial species isolated from water column of a boreal, oxygen-stratified lake
Source: Front Genet. 2024 Aug 30;15:1440435. doi: 10.3389/fgene.2024.1440435 (PMC11392852; doi:10.3389/fgene.2024.1440435)
Supplement: Supplementary file 3 [file DataSheet2.ZIP › Supplementary_File_2/06.genomic_island/Genomic_island_component/Genomic_island_20.xls]

gene_id
GE004739
cds004739
GE004740
cds004740
GE004741
cds004741
GE004742
cds004742
GE004743
cds004743
GE004744
cds004744
GE004745
cds004745
GE004746
cds004746
GE004747
cds004747
GE004748
cds004748
GE004749
cds004749
GE004750
cds004750
GE004751
cds004751
GE004752
cds004752
GE004753
cds004753
GE004754
cds004754
GE004755
cds004755
GE004756
cds004756
GE004757
cds004757
GE004758
cds004758
GE004759
cds004759
GE004760
cds004760
GE004761
cds004761
