# Supplementary material for: Genome of Methylomonas sp. AM2-LC, representing a methanotrophic bacterial species isolated from water column of a boreal, oxygen-stratified lake
Source: Front Genet. 2024 Aug 30;15:1440435. doi: 10.3389/fgene.2024.1440435 (PMC11392852; doi:10.3389/fgene.2024.1440435)
Supplement: Supplementary file 3 [file DataSheet2.ZIP › Supplementary_File_2/06.genomic_island/Genomic_island_component/Genomic_island_21.xls]

gene_id
GE004764
cds004764
GE004765
cds004765
GE004766
cds004766
GE004767
cds004767
GE004768
cds004768
GE004769
cds004769
GE004770
cds004770
GE004771
cds004771
GE004772
cds004772
GE004773
cds004773
GE004774
cds004774
GE004775
cds004775
