# Supplementary material for: Genome of Methylomonas sp. AM2-LC, representing a methanotrophic bacterial species isolated from water column of a boreal, oxygen-stratified lake
Source: Front Genet. 2024 Aug 30;15:1440435. doi: 10.3389/fgene.2024.1440435 (PMC11392852; doi:10.3389/fgene.2024.1440435)
Supplement: Supplementary file 3 [file DataSheet2.ZIP › Supplementary_File_2/06.genomic_island/Genomic_island_component/Genomic_island_22.xls]

gene_id
GE004814
cds004814
GE004815
cds004815
GE004816
cds004816
GE004817
cds004817
GE004818
cds004818
GE004819
cds004819
GE004820
cds004820
GE004821
cds004821
GE004822
cds004822
