# Supplementary material for: Genome of Methylomonas sp. AM2-LC, representing a methanotrophic bacterial species isolated from water column of a boreal, oxygen-stratified lake
Source: Front Genet. 2024 Aug 30;15:1440435. doi: 10.3389/fgene.2024.1440435 (PMC11392852; doi:10.3389/fgene.2024.1440435)
Supplement: Supplementary file 3 [file DataSheet2.ZIP › Supplementary_File_2/06.genomic_island/Genomic_island_component/Genomic_island_23.xls]

gene_id
GE004873
cds004873
GE004874
cds004874
GE004875
cds004875
GE004876
cds004876
GE004877
cds004877
GE004878
cds004878
GE004879
cds004879
GE004880
cds004880
GE004881
cds004881
GE004882
cds004882
GE004883
cds004883
GE004884
cds004884
GE004885
cds004885
GE004886
cds004886
GE004887
cds004887
GE004888
cds004888
GE004889
cds004889
