# Supplementary material for: Genome of Methylomonas sp. AM2-LC, representing a methanotrophic bacterial species isolated from water column of a boreal, oxygen-stratified lake
Source: Front Genet. 2024 Aug 30;15:1440435. doi: 10.3389/fgene.2024.1440435 (PMC11392852; doi:10.3389/fgene.2024.1440435)
Supplement: Supplementary file 3 [file DataSheet2.ZIP › Supplementary_File_2/06.genomic_island/Genomic_island_component/Genomic_island_24.xls]

gene_id
GE004895
cds004895
GE004896
cds004896
GE004897
cds004897
GE004898
cds004898
GE004899
cds004899
GE004900
cds004900
GE004901
cds004901
GE004902
cds004902
GE004903
cds004903
GE004904
cds004904
GE004905
cds004905
GE004906
cds004906
GE004907
cds004907
GE004908
cds004908
GE004909
cds004909
GE004910
cds004910
GE004911
cds004911
