# Supplementary material for: Genome of Methylomonas sp. AM2-LC, representing a methanotrophic bacterial species isolated from water column of a boreal, oxygen-stratified lake
Source: Front Genet. 2024 Aug 30;15:1440435. doi: 10.3389/fgene.2024.1440435 (PMC11392852; doi:10.3389/fgene.2024.1440435)
Supplement: Supplementary file 3 [file DataSheet2.ZIP › Supplementary_File_2/06.genomic_island/Genomic_island_component/Genomic_island_4.xls]

gene_id
GE001355
cds001355
GE001356
cds001356
GE001357
cds001357
GE001358
cds001358
GE001359
cds001359
GE001360
cds001360
GE001361
cds001361
GE001362
cds001362
GE001363
cds001363
GE001364
cds001364
