# Supplementary material for: Genome of Methylomonas sp. AM2-LC, representing a methanotrophic bacterial species isolated from water column of a boreal, oxygen-stratified lake
Source: Front Genet. 2024 Aug 30;15:1440435. doi: 10.3389/fgene.2024.1440435 (PMC11392852; doi:10.3389/fgene.2024.1440435)
Supplement: Supplementary file 3 [file DataSheet2.ZIP › Supplementary_File_2/06.genomic_island/Genomic_island_component/Genomic_island_5.xls]

gene_id
GE001673
cds001673
GE001674
cds001674
GE001675
cds001675
GE001676
cds001676
GE001677
cds001677
GE001678
cds001678
GE001679
cds001679
GE001680
cds001680
GE001681
cds001681
