# Supplementary material for: Genome of Methylomonas sp. AM2-LC, representing a methanotrophic bacterial species isolated from water column of a boreal, oxygen-stratified lake
Source: Front Genet. 2024 Aug 30;15:1440435. doi: 10.3389/fgene.2024.1440435 (PMC11392852; doi:10.3389/fgene.2024.1440435)
Supplement: Supplementary file 3 [file DataSheet2.ZIP › Supplementary_File_2/06.genomic_island/Genomic_island_component/Genomic_island_6.xls]

gene_id
GE002233
cds002233
GE002234
cds002234
GE002235
cds002235
GE002236
cds002236
GE002237
cds002237
GE002238
cds002238
GE002239
cds002239
GE002240
cds002240
GE002241
cds002241
GE002242
cds002242
GE002243
cds002243
GE002244
cds002244
GE002245
cds002245
GE002246
cds002246
GE002247
cds002247
GE002248
cds002248
GE002249
cds002249
GE002250
cds002250
GE002251
cds002251
