# Supplementary material for: Genome of Methylomonas sp. AM2-LC, representing a methanotrophic bacterial species isolated from water column of a boreal, oxygen-stratified lake
Source: Front Genet. 2024 Aug 30;15:1440435. doi: 10.3389/fgene.2024.1440435 (PMC11392852; doi:10.3389/fgene.2024.1440435)
Supplement: Supplementary file 3 [file DataSheet2.ZIP › Supplementary_File_2/06.genomic_island/Genomic_island_component/Genomic_island_7.xls]

gene_id
GE002307
cds002307
GE002308
cds002308
GE002309
cds002309
GE002310
cds002310
GE002311
cds002311
GE002312
cds002312
GE002313
cds002313
GE002314
cds002314
GE002315
cds002315
GE002316
cds002316
GE002317
cds002317
GE002318
cds002318
GE002319
cds002319
GE002320
cds002320
GE002321
cds002321
GE002322
cds002322
GE002323
cds002323
GE002324
cds002324
GE002325
cds002325
GE002326
cds002326
