# Supplementary material for: Genome of Methylomonas sp. AM2-LC, representing a methanotrophic bacterial species isolated from water column of a boreal, oxygen-stratified lake
Source: Front Genet. 2024 Aug 30;15:1440435. doi: 10.3389/fgene.2024.1440435 (PMC11392852; doi:10.3389/fgene.2024.1440435)
Supplement: Supplementary file 3 [file DataSheet2.ZIP › Supplementary_File_2/06.genomic_island/Genomic_island_component/Genomic_island_8.xls]

gene_id
GE002453
cds002453
GE002454
cds002454
GE002455
cds002455
GE002456
cds002456
GE002457
cds002457
GE002458
cds002458
GE002459
cds002459
