# Supplementary material for: Genome of Methylomonas sp. AM2-LC, representing a methanotrophic bacterial species isolated from water column of a boreal, oxygen-stratified lake
Source: Front Genet. 2024 Aug 30;15:1440435. doi: 10.3389/fgene.2024.1440435 (PMC11392852; doi:10.3389/fgene.2024.1440435)
Supplement: Supplementary file 3 [file DataSheet2.ZIP › Supplementary_File_2/06.genomic_island/Genomic_island_component/Genomic_island_9.xls]

gene_id
GE003263
cds003263
GE003264
cds003264
GE003265
cds003265
GE003266
cds003266
GE003267
cds003267
GE003268
cds003268
GE003269
cds003269
GE003270
cds003270
GE003271
cds003271
