# Supplementary material for: Genome of Methylomonas sp. AM2-LC, representing a methanotrophic bacterial species isolated from water column of a boreal, oxygen-stratified lake
Source: Front Genet. 2024 Aug 30;15:1440435. doi: 10.3389/fgene.2024.1440435 (PMC11392852; doi:10.3389/fgene.2024.1440435)
Supplement: Supplementary file 3 [file DataSheet2.ZIP › Supplementary_File_2/07.prophage_region/prophage.list.xls]

Prophage_id	Scaffold_id	Start	End	Length(bp)
Prophage_1	Contig00002	14923	56567	41645
Prophage_2	Contig00002	96132	131578	35447
Prophage_3	Contig00002	151888	171530	19643
Prophage_4	Contig00002	231196	270922	39727
Prophage_5	Contig00001	1824489	1895555	71067
Prophage_6	Contig00001	2041353	2130558	89206
Prophage_7	Contig00001	2312646	2342093	29448
Prophage_8	Contig00001	2444673	2490391	45719
Prophage_9	Contig00001	2781743	2847713	65971
Prophage_10	Contig00001	4445928	4512716	66789
