# Supplementary material for: Genome of Methylomonas sp. AM2-LC, representing a methanotrophic bacterial species isolated from water column of a boreal, oxygen-stratified lake
Source: Front Genet. 2024 Aug 30;15:1440435. doi: 10.3389/fgene.2024.1440435 (PMC11392852; doi:10.3389/fgene.2024.1440435)
Supplement: Supplementary file 3 [file DataSheet2.ZIP › Supplementary_File_2/07.prophage_region/prophage_component/Prophage_1.xls]

#gene_id
GE004496
cds004496
GE004497
cds004497
GE004498
cds004498
GE004499
cds004499
GE004500
cds004500
GE004501
cds004501
GE004502
cds004502
GE004503
cds004503
GE004504
cds004504
GE004505
cds004505
GE004506
cds004506
GE004507
cds004507
GE004508
cds004508
GE004509
cds004509
GE004510
cds004510
GE004511
cds004511
GE004512
cds004512
GE004513
cds004513
GE004514
cds004514
GE004515
cds004515
GE004516
cds004516
GE004517
cds004517
GE004518
cds004518
GE004519
cds004519
GE004520
cds004520
GE004521
cds004521
GE004522
cds004522
GE004523
cds004523
GE004524
cds004524
GE004525
cds004525
GE004526
cds004526
GE004527
cds004527
GE004528
cds004528
GE004529
cds004529
GE004530
cds004530
GE004531
cds004531
GE004532
cds004532
GE004533
cds004533
GE004534
cds004534
GE004535
cds004535
