# Supplementary material for: Genome of Methylomonas sp. AM2-LC, representing a methanotrophic bacterial species isolated from water column of a boreal, oxygen-stratified lake
Source: Front Genet. 2024 Aug 30;15:1440435. doi: 10.3389/fgene.2024.1440435 (PMC11392852; doi:10.3389/fgene.2024.1440435)
Supplement: Supplementary file 3 [file DataSheet2.ZIP › Supplementary_File_2/07.prophage_region/prophage_component/Prophage_10.xls]

#gene_id
GE003957
cds003957
GE003958
cds003958
GE003959
cds003959
GE003960
cds003960
GE003961
cds003961
GE003962
cds003962
GE003963
cds003963
GE003964
cds003964
GE003965
cds003965
GE003966
cds003966
GE003967
cds003967
GE003968
cds003968
GE003969
cds003969
GE003970
cds003970
GE003971
cds003971
GE003972
cds003972
GE003973
cds003973
GE003974
cds003974
GE003975
cds003975
GE003976
cds003976
GE003977
cds003977
GE003978
cds003978
GE003979
cds003979
GE003980
cds003980
GE003981
cds003981
GE003982
cds003982
GE003983
cds003983
GE003984
cds003984
GE003985
cds003985
GE003986
cds003986
GE003987
cds003987
GE003988
cds003988
GE003989
cds003989
GE003990
cds003990
GE003991
cds003991
GE003992
cds003992
GE003993
cds003993
GE003994
cds003994
GE003995
cds003995
GE003996
cds003996
GE003997
cds003997
GE003998
cds003998
GE003999
cds003999
GE004000
cds004000
GE004001
cds004001
GE004002
cds004002
GE004003
cds004003
GE004004
cds004004
GE004005
cds004005
GE004006
cds004006
GE004007
cds004007
GE004008
cds004008
GE004009
cds004009
GE004010
cds004010
GE004011
cds004011
GE004012
cds004012
GE004013
cds004013
GE004014
cds004014
GE004015
cds004015
GE004016
cds004016
GE004017
cds004017
GE004018
cds004018
GE004019
cds004019
GE004020
cds004020
GE004021
cds004021
