# Supplementary material for: Genome of Methylomonas sp. AM2-LC, representing a methanotrophic bacterial species isolated from water column of a boreal, oxygen-stratified lake
Source: Front Genet. 2024 Aug 30;15:1440435. doi: 10.3389/fgene.2024.1440435 (PMC11392852; doi:10.3389/fgene.2024.1440435)
Supplement: Supplementary file 3 [file DataSheet2.ZIP › Supplementary_File_2/07.prophage_region/prophage_component/Prophage_3.xls]

#gene_id
GE004653
cds004653
GE004654
cds004654
GE004655
cds004655
GE004656
cds004656
GE004657
cds004657
GE004658
cds004658
GE004659
cds004659
GE004660
cds004660
GE004661
cds004661
GE004662
cds004662
GE004663
cds004663
GE004664
cds004664
GE004665
cds004665
GE004666
cds004666
GE004667
cds004667
GE004668
cds004668
GE004669
cds004669
GE004670
cds004670
GE004671
cds004671
GE004672
cds004672
GE004673
cds004673
GE004674
cds004674
GE004675
cds004675
GE004676
cds004676
