# Supplementary material for: Genome of Methylomonas sp. AM2-LC, representing a methanotrophic bacterial species isolated from water column of a boreal, oxygen-stratified lake
Source: Front Genet. 2024 Aug 30;15:1440435. doi: 10.3389/fgene.2024.1440435 (PMC11392852; doi:10.3389/fgene.2024.1440435)
Supplement: Supplementary file 3 [file DataSheet2.ZIP › Supplementary_File_2/07.prophage_region/prophage_component/Prophage_4.xls]

#gene_id
GE004745
cds004745
GE004746
cds004746
GE004747
cds004747
GE004748
cds004748
GE004749
cds004749
GE004750
cds004750
GE004751
cds004751
GE004752
cds004752
GE004753
cds004753
GE004754
cds004754
GE004755
cds004755
GE004756
cds004756
GE004757
cds004757
GE004758
cds004758
GE004759
cds004759
GE004760
cds004760
GE004761
cds004761
GE004762
cds004762
GE004763
cds004763
GE004764
cds004764
GE004765
cds004765
GE004766
cds004766
GE004767
cds004767
GE004768
cds004768
GE004769
cds004769
GE004770
cds004770
GE004771
cds004771
GE004772
cds004772
GE004773
cds004773
GE004774
cds004774
GE004775
cds004775
GE004776
cds004776
GE004777
cds004777
GE004778
cds004778
GE004779
cds004779
GE004780
cds004780
GE004781
cds004781
GE004782
cds004782
GE004783
cds004783
GE004784
cds004784
