# Supplementary material for: Genome of Methylomonas sp. AM2-LC, representing a methanotrophic bacterial species isolated from water column of a boreal, oxygen-stratified lake
Source: Front Genet. 2024 Aug 30;15:1440435. doi: 10.3389/fgene.2024.1440435 (PMC11392852; doi:10.3389/fgene.2024.1440435)
Supplement: Supplementary file 3 [file DataSheet2.ZIP › Supplementary_File_2/07.prophage_region/prophage_component/Prophage_5.xls]

#gene_id
GE001646
cds001646
GE001647
cds001647
GE001648
cds001648
GE001649
cds001649
GE001650
cds001650
GE001651
cds001651
GE001652
cds001652
GE001653
cds001653
GE001654
cds001654
GE001655
cds001655
GE001656
cds001656
GE001657
cds001657
GE001658
cds001658
GE001659
cds001659
GE001660
cds001660
GE001661
cds001661
GE001662
cds001662
GE001663
cds001663
GE001664
cds001664
GE001665
cds001665
GE001666
cds001666
GE001667
cds001667
GE001668
cds001668
GE001669
cds001669
GE001670
cds001670
GE001671
cds001671
GE001672
cds001672
GE001673
cds001673
GE001674
cds001674
GE001675
cds001675
GE001676
cds001676
GE001677
cds001677
GE001678
cds001678
GE001679
cds001679
GE001680
cds001680
GE001681
cds001681
GE001682
cds001682
GE001683
cds001683
GE001684
cds001684
GE001685
cds001685
GE001686
cds001686
GE001687
cds001687
GE001688
cds001688
GE001689
cds001689
GE001690
cds001690
GE001691
cds001691
GE001692
cds001692
GE001693
cds001693
GE001694
cds001694
GE001695
cds001695
GE001696
cds001696
GE001697
cds001697
GE001698
cds001698
GE001699
cds001699
GE001700
cds001700
GE001701
cds001701
GE001702
cds001702
GE001703
cds001703
GE001704
cds001704
GE001705
cds001705
GE001706
cds001706
GE001707
cds001707
GE001708
cds001708
GE001709
cds001709
GE001710
cds001710
GE001711
cds001711
