# Supplementary material for: Genome of Methylomonas sp. AM2-LC, representing a methanotrophic bacterial species isolated from water column of a boreal, oxygen-stratified lake
Source: Front Genet. 2024 Aug 30;15:1440435. doi: 10.3389/fgene.2024.1440435 (PMC11392852; doi:10.3389/fgene.2024.1440435)
Supplement: Supplementary file 3 [file DataSheet2.ZIP › Supplementary_File_2/07.prophage_region/prophage_component/Prophage_6.xls]

#gene_id
GE001859
cds001859
GE001860
cds001860
GE001861
cds001861
GE001862
cds001862
GE001863
cds001863
GE001864
cds001864
GE001865
cds001865
GE001866
cds001866
GE001867
cds001867
GE001868
cds001868
GE001869
cds001869
GE001870
cds001870
GE001871
cds001871
GE001872
cds001872
GE001873
cds001873
GE001874
cds001874
GE001875
cds001875
GE001876
cds001876
GE001877
cds001877
GE001878
cds001878
GE001879
cds001879
GE001880
cds001880
GE001881
cds001881
GE001882
cds001882
GE001883
cds001883
GE001884
cds001884
GE001885
cds001885
GE001886
cds001886
GE001887
cds001887
GE001888
cds001888
GE001889
cds001889
GE001890
cds001890
GE001891
cds001891
GE001892
cds001892
GE001893
cds001893
GE001894
cds001894
GE001895
cds001895
GE001896
cds001896
GE001897
cds001897
GE001898
cds001898
GE001899
cds001899
GE001900
cds001900
GE001901
cds001901
GE001902
cds001902
GE001903
cds001903
GE001904
cds001904
GE001905
cds001905
GE001906
cds001906
GE001907
cds001907
GE001908
cds001908
GE001909
cds001909
GE001910
cds001910
GE001911
cds001911
GE001912
cds001912
GE001913
cds001913
GE001914
cds001914
GE001915
cds001915
GE001916
cds001916
GE001917
cds001917
GE001918
cds001918
GE001919
cds001919
GE001920
cds001920
GE001921
cds001921
GE001922
cds001922
GE001923
cds001923
GE001924
cds001924
GE001925
cds001925
GE001926
cds001926
GE001927
cds001927
GE001928
cds001928
GE001929
cds001929
GE001930
cds001930
GE001931
cds001931
GE001932
cds001932
GE001933
cds001933
GE001934
cds001934
GE001935
cds001935
GE001936
cds001936
GE001937
cds001937
