# Supplementary material for: Genome of Methylomonas sp. AM2-LC, representing a methanotrophic bacterial species isolated from water column of a boreal, oxygen-stratified lake
Source: Front Genet. 2024 Aug 30;15:1440435. doi: 10.3389/fgene.2024.1440435 (PMC11392852; doi:10.3389/fgene.2024.1440435)
Supplement: Supplementary file 3 [file DataSheet2.ZIP › Supplementary_File_2/07.prophage_region/prophage_component/Prophage_7.xls]

#gene_id
GE002099
cds002099
GE002100
cds002100
GE002101
cds002101
GE002102
cds002102
GE002103
cds002103
GE002104
cds002104
GE002105
cds002105
GE002106
cds002106
GE002107
cds002107
GE002108
cds002108
GE002109
cds002109
GE002110
cds002110
GE002111
cds002111
GE002112
cds002112
GE002113
cds002113
GE002114
cds002114
GE002115
cds002115
GE002116
cds002116
GE002117
cds002117
GE002118
cds002118
GE002119
cds002119
GE002120
cds002120
GE002121
cds002121
GE002122
cds002122
GE002123
cds002123
GE002124
cds002124
GE002125
cds002125
GE002126
cds002126
GE002127
cds002127
