# Supplementary material for: Genome of Methylomonas sp. AM2-LC, representing a methanotrophic bacterial species isolated from water column of a boreal, oxygen-stratified lake
Source: Front Genet. 2024 Aug 30;15:1440435. doi: 10.3389/fgene.2024.1440435 (PMC11392852; doi:10.3389/fgene.2024.1440435)
Supplement: Supplementary file 3 [file DataSheet2.ZIP › Supplementary_File_2/07.prophage_region/prophage_component/Prophage_8.xls]

#gene_id
GE002214
cds002214
GE002215
cds002215
GE002216
cds002216
GE002217
cds002217
GE002218
cds002218
GE002219
cds002219
GE002220
cds002220
GE002221
cds002221
GE002222
cds002222
GE002223
cds002223
GE002224
cds002224
GE002225
cds002225
GE002226
cds002226
GE002227
cds002227
GE002228
cds002228
GE002229
cds002229
GE002230
cds002230
GE002231
cds002231
GE002232
cds002232
GE002233
cds002233
GE002234
cds002234
GE002235
cds002235
GE002236
cds002236
GE002237
cds002237
GE002238
cds002238
GE002239
cds002239
GE002240
cds002240
GE002241
cds002241
GE002242
cds002242
GE002243
cds002243
GE002244
cds002244
GE002245
cds002245
GE002246
cds002246
GE002247
cds002247
GE002248
cds002248
GE002249
cds002249
