# Supplementary material for: Genome of Methylomonas sp. AM2-LC, representing a methanotrophic bacterial species isolated from water column of a boreal, oxygen-stratified lake
Source: Front Genet. 2024 Aug 30;15:1440435. doi: 10.3389/fgene.2024.1440435 (PMC11392852; doi:10.3389/fgene.2024.1440435)
Supplement: Supplementary file 3 [file DataSheet2.ZIP › Supplementary_File_2/07.prophage_region/prophage_component/Prophage_9.xls]

#gene_id
GE002513
cds002513
GE002514
cds002514
GE002515
cds002515
GE002516
cds002516
GE002517
cds002517
GE002518
cds002518
GE002519
cds002519
GE002520
cds002520
GE002521
cds002521
GE002522
cds002522
GE002523
cds002523
GE002524
cds002524
GE002525
cds002525
GE002526
cds002526
GE002527
cds002527
GE002528
cds002528
GE002529
cds002529
GE002530
cds002530
GE002531
cds002531
GE002532
cds002532
GE002533
cds002533
GE002534
cds002534
GE002535
cds002535
GE002536
cds002536
GE002537
cds002537
GE002538
cds002538
GE002539
cds002539
GE002540
cds002540
GE002541
cds002541
GE002542
cds002542
GE002543
cds002543
GE002544
cds002544
GE002545
cds002545
GE002546
cds002546
GE002547
cds002547
GE002548
cds002548
GE002549
cds002549
GE002550
cds002550
GE002551
cds002551
GE002552
cds002552
GE002553
cds002553
GE002554
cds002554
GE002555
cds002555
GE002556
cds002556
GE002557
cds002557
GE002558
cds002558
GE002559
cds002559
GE002560
cds002560
GE002561
cds002561
GE002562
cds002562
GE002563
cds002563
GE002564
cds002564
GE002565
cds002565
GE002566
cds002566
GE002567
cds002567
GE002568
cds002568
GE002569
cds002569
GE002570
cds002570
GE002571
cds002571
GE002572
cds002572
