# Supplementary material for: Genome of Methylomonas sp. AM2-LC, representing a methanotrophic bacterial species isolated from water column of a boreal, oxygen-stratified lake
Source: Front Genet. 2024 Aug 30;15:1440435. doi: 10.3389/fgene.2024.1440435 (PMC11392852; doi:10.3389/fgene.2024.1440435)
Supplement: Supplementary file 3 [file DataSheet2.ZIP › Supplementary_File_2/08.gene_cluster/gene_cluster.list.xls]

#Gene_cluster	scaffold_id	Start	End	Length(bp)
r1c1	Contig00001	185164	194129	8966
r1c2	Contig00001	1840636	1887007	46372
r1c3	Contig00001	2972847	2983689	10843
r1c4	Contig00001	3458439	3472301	13863
r1c5	Contig00001	4490249	4513308	23060
r1c6	Contig00001	4677225	4699352	22128
